# Supplementary material for: Hierarchical incremental learning deciphers molecular arrangements in multi-component materials
Source: Nat Commun. 2025 Oct 22;16:9324. doi: 10.1038/s41467-025-64372-4 (PMC12546701; doi:10.1038/s41467-025-64372-4)
Supplement: Supplementary file 4 — Source data [file 41467_2025_64372_MOESM4_ESM.zip]

Archive with 136 entries (136 files):
- Fig3a.txt
- Fig3b.txt
- Fig3c.txt
- Fig3d.txt
- Fig4a.txt
- Fig4b.txt
- Fig4c.txt
- Fig4d.txt
- Fig5b.txt
- Fig6c.txt
- FigS10.txt
- FigS100a.txt
- FigS100b.txt
- FigS101.txt
- FigS103a.txt
- FigS103b.txt
- FigS104a.txt
- FigS104b.txt
- FigS105.txt
- FigS106a.txt
- FigS106b.txt
- FigS106c.txt
- FigS106d.txt
- FigS107.txt
- FigS108.txt
- FigS109.txt
- FigS11.txt
- FigS110.txt
- FigS111a.txt
- FigS111b.txt
- FigS111c.txt
- FigS111d.txt
- FigS113.txt
- FigS114.txt
- FigS117.txt
- FigS123.txt
- FigS124.txt
- FigS125a.txt
- FigS125b.txt
- FigS125c.txt
- FigS125d.txt
- FigS126.txt
- FigS127.txt
- FigS13.txt
- FigS14.txt
- FigS16.txt
- FigS17.txt
- FigS19.txt
- FigS2.txt
- FigS20.txt
- FigS22.txt
- FigS23.txt
- FigS24.txt
- FigS26.txt
- FigS27.txt
- FigS29.txt
- FigS3.txt
- FigS30.txt
- FigS31.txt
- FigS33.txt
- FigS34.txt
- FigS35.txt
- FigS37.txt
- FigS38.txt
- FigS39.txt
- FigS4.txt
- FigS41.txt
- FigS42.txt
- FigS43.txt
- FigS45.txt
- FigS46.txt
- FigS48.txt
- FigS49.txt
- FigS51.txt
- FigS52.txt
- FigS54.txt
- FigS55.txt
- FigS58.txt
- FigS59.txt
- FigS6.txt
- FigS60.txt
- FigS61.txt
- FigS62.txt
- FigS63.txt
- FigS64.txt
- FigS65.txt
- FigS66.txt
- FigS67.txt
- FigS68.txt
- FigS69.txt
- FigS7.txt
- FigS70.txt
- FigS71.txt
- FigS72.txt
- FigS78a.txt
- FigS78b.txt
- FigS79a.txt
- FigS79b.txt
- FigS8.txt
- FigS80a.txt
- FigS80b.txt
- FigS81a.txt
- FigS81b.txt
- FigS82a.txt
- FigS82b.txt
- FigS83a.txt
- FigS83b.txt
- FigS84a.txt
- FigS84b.txt
- FigS85a.txt
- FigS85b.txt
- FigS86a.txt
- FigS86b.txt
- FigS87a.txt
- FigS87b.txt
- FigS88a.txt
- FigS88b.txt
- FigS89a.txt
- FigS89b.txt
- FigS90a.txt
- FigS90b.txt
- FigS91a.txt
- FigS91b.txt
- FigS92.txt
- FigS94a.txt
- FigS94b.txt
- FigS95a.txt
- FigS95b.txt
- FigS96a.txt
- FigS96b.txt
- FigS97a.txt
- FigS97b.txt
- FigS98a.txt
- FigS98b.txt
- FigS99a.txt
- FigS99b.txt
