# Supplementary material for: Hierarchical incremental learning deciphers molecular arrangements in multi-component materials
Source: Nat Commun. 2025 Oct 22;16:9324. doi: 10.1038/s41467-025-64372-4 (PMC12546701; doi:10.1038/s41467-025-64372-4)
Supplement: Supplementary file 4 — Source data [file 41467_2025_64372_MOESM4_ESM.zip › Fig3a.txt]

# context, ratio
A1	0.00217313194444444
A2	0.014334875
A3	0.0722815
A4	0.102614236111111
A5	0.386538715277777
A6	0.422057541666666
