# Supplementary material for: Hierarchical incremental learning deciphers molecular arrangements in multi-component materials
Source: Nat Commun. 2025 Oct 22;16:9324. doi: 10.1038/s41467-025-64372-4 (PMC12546701; doi:10.1038/s41467-025-64372-4)
Supplement: Supplementary file 4 — Source data [file 41467_2025_64372_MOESM4_ESM.zip › Fig4a.txt]

# state	ratio
(A_5	B_1	C_1	D_2) 0.1914494
(A_6	B_2	C_2	D_1) 0.1309817
(A_5	B_2	C_2	D_2) 0.1281981
(A_6	B_1	C_1	D_2) 0.1201418
(A_6	B_2	C_2	D_2) 0.0898702
(A_4	B_1	C_1	D_2) 0.0438523
(A_4	B_2	C_2	D_1) 0.0405502
(A_3	B_3	C_3	D_2) 0.0356401
(A_6	B_2	C_1	D_2) 0.0264807
(A_3	B_2	C_2	D_2) 0.0248185
(A_5	B_3	C_3	D_2) 0.0224804
(A_5	B_2	C_2	D_1) 0.0168917
(A_6	B_3	C_3	D_2) 0.0167999
(A_5	B_2	C_1	D_2) 0.0141199
(A_6	B_3	C_3	D_1) 0.0111072
(A_6	B_2	C_1	D_1) 0.0102623
(A_2	B_3	C_3	D_2) 0.0102468
(A_5	B_2	C_3	D_2) 0.0052432
(A_4	B_2	C_1	D_1) 0.0049655
(A_3	B_2	C_3	D_2) 0.0048013
(A_6	B_1	C_1	D_1) 0.0043221
(A_3	B_1	C_1	D_2) 0.0041503
(A_4	B_2	C_1	D_2) 0.0040846
(A_4	B_1	C_1	D_1) 0.0040413
(A_4	B_2	C_2	D_2) 0.0034566
(A_6	B_3	C_2	D_1) 0.0034214
(A_6	B_2	C_3	D_2) 0.0032828
(A_2	B_2	C_2	D_2) 0.0032679
(A_6	B_2	C_3	D_1) 0.0032286
(A_3	B_3	C_2	D_2) 0.0015834
(A_5	B_3	C_2	D_2) 0.0015416
(A_5	B_3	C_3	D_1) 0.0014505
(A_6	B_3	C_2	D_2) 0.0014064
(A_1	B_3	C_3	D_2) 0.0013736
(A_5	B_2	C_1	D_1) 0.0013335
(A_5	B_1	C_1	D_1) 0.0013007
(A_5	B_3	C_2	D_1) 0.0009117
(A_5	B_2	C_3	D_1) 0.0008631
(A_3	B_2	C_1	D_2) 0.0008110
(A_5	B_1	C_2	D_2) 0.0007111
(A_6	B_1	C_2	D_2) 0.0006189
(A_4	B_3	C_3	D_1) 0.0006069
(A_2	B_2	C_3	D_2) 0.0005480
(A_1	B_2	C_2	D_2) 0.0005393
(A_3	B_2	C_2	D_1) 0.0003831
(A_4	B_1	C_2	D_2) 0.0003793
(A_2	B_3	C_2	D_2) 0.0002721
(A_1	B_2	C_3	D_2) 0.0002535
(A_4	B_1	C_2	D_1) 0.0002343
(A_4	B_2	C_3	D_1) 0.0002338
(A_4	B_3	C_2	D_1) 0.0001537
(A_6	B_1	C_2	D_1) 0.0001335
(A_3	B_2	C_1	D_1) 0.0000445
(A_5	B_1	C_2	D_1) 0.0000437
(A_3	B_1	C_2	D_2) 0.0000373
(A_4	B_3	C_3	D_2) 0.0000273
(A_4	B_2	C_3	D_2) 0.0000237
(A_3	B_3	C_3	D_1) 0.0000115
(A_1	B_3	C_2	D_2) 0.0000067
(A_4	B_3	C_2	D_2) 0.0000049
(A_3	B_2	C_3	D_1) 0.0000004
(A_3	B_3	C_2	D_1) 0.0000002
(A_2	B_2	C_1	D_2) 0.0000000
