# Supplementary material for: Hierarchical incremental learning deciphers molecular arrangements in multi-component materials
Source: Nat Commun. 2025 Oct 22;16:9324. doi: 10.1038/s41467-025-64372-4 (PMC12546701; doi:10.1038/s41467-025-64372-4)
Supplement: Supplementary file 4 — Source data [file 41467_2025_64372_MOESM4_ESM.zip › Fig4b.txt]

#state	r2_ave(A^2/frame)	xy2_ave_half(A^2/frame)	z2_ave(A^2/frame)
(A_5	B_1	C_1	D_2) 0.0142089 0.0046479 0.0049131
(A_6	B_2	C_2	D_1) 0.0128720 0.00423575 0.0044005
(A_5	B_2	C_2	D_2) 0.0157768 0.00511025 0.0055563
(A_6	B_1	C_1	D_2) 0.0141645 0.00468025 0.0048040
(A_6	B_2	C_2	D_2) 0.0167217 0.00536515 0.0059914
(A_4	B_1	C_1	D_2) 0.0134928 0.00448555 0.0045218
(A_4	B_2	C_2	D_1) 0.0133990 0.00454025 0.0043185
(A_3	B_3	C_3	D_2) 0.0212036 0.00692115 0.0073613
(A_6	B_2	C_1	D_2) 0.0151213 0.00520365 0.0047140
(A_3	B_2	C_2	D_2) 0.0206332 0.00645635 0.0077205
(A_5	B_3	C_3	D_2) 0.0159520 0.00507865 0.0057947
(A_5	B_2	C_2	D_1) 0.0135604 0.00430595 0.0049485
(A_6	B_3	C_3	D_2) 0.0149753 0.004907 0.0051613
(A_5	B_2	C_1	D_2) 0.0155918 0.0052587 0.0050744
(A_6	B_3	C_3	D_1) 0.0133713 0.0045543 0.0042628
(A_6	B_2	C_1	D_1) 0.0124892 0.00438715 0.0037149
(A_2	B_3	C_3	D_2) 0.0188806 0.00628985 0.0063010
(A_5	B_2	C_3	D_2) 0.0186052 0.006001 0.0066032
