# Supplementary material for: Hierarchical incremental learning deciphers molecular arrangements in multi-component materials
Source: Nat Commun. 2025 Oct 22;16:9324. doi: 10.1038/s41467-025-64372-4 (PMC12546701; doi:10.1038/s41467-025-64372-4)
Supplement: Supplementary file 4 — Source data [file 41467_2025_64372_MOESM4_ESM.zip › Fig4c.txt]

0 12 3358 67547 147 3448 3 0 111 27 2 10 0 3518 0 0 0 1
13 0 815 418 33688 9 24160 3 284 5 31 14792 328 11 6140 10251 0 6
3387 823 0 485 69020 33 44 232 552 8106 10500 4466 242 12093 17 23 0 4138
67548 428 506 0 1919 21931 1 0 9419 0 0 1 0 267 0 218 0 0
162 33691 69020 1949 0 29 54 53 13003 1036 399 265 7127 176 233 70 0 130
3447 9 41 21946 39 0 83 0 164 0 0 0 0 208 0 3 0 0
4 24143 37 1 52 96 0 0 1 0 0 1040 0 2 21 162 0 0
0 1 216 0 54 0 0 0 1 14244 3699 0 1055 2 7 0 7071 83
130 280 551 9410 12981 177 1 0 0 3 14 1 43 2940 9 585 0 5
25 3 8107 1 1043 0 0 14241 3 0 105 3 14 15 0 0 186 5
2 30 10513 2 414 0 0 3697 10 94 0 40 7164 92 43 0 0 2598
9 14791 4429 0 297 0 1028 0 1 1 38 0 1 9 47 78 0 24
0 330 232 0 7134 0 0 1062 40 11 7156 5 0 1 4887 20 0 61
3466 14 12139 276 160 227 1 0 2935 16 97 8 0 0 0 9 0 7
0 6073 22 0 239 0 33 8 8 0 51 46 4894 0 0 180 0 4
0 10257 15 210 78 2 150 0 597 0 0 74 17 9 181 0 0 0
0 0 0 0 0 0 0 7079 0 187 0 0 0 0 0 0 0 0
3 0 4121 0 124 0 2 80 4 5 2618 21 63 9 4 0 0 0
