# Supplementary material for: Hierarchical incremental learning deciphers molecular arrangements in multi-component materials
Source: Nat Commun. 2025 Oct 22;16:9324. doi: 10.1038/s41467-025-64372-4 (PMC12546701; doi:10.1038/s41467-025-64372-4)
Supplement: Supplementary file 4 — Source data [file 41467_2025_64372_MOESM4_ESM.zip › Fig4d.txt]

       cumu_A1  cumu_A2 cumu_A3 cumu_A4 cumu_A5             cumu_A6
0.54%: 0.0      0.0     0.0     0.796   0.9770000000000001  1.0 
1.00%: 0.0      0.004   0.044   0.383   0.677               1.0 
1.38%: 0.002    0.016   0.088   0.191   0.5780000000000001  1.0 

-----------------------------------------------------------------------
       cumu_B1  cumu_B2     cumu_B3
0.54%: 0.33     0.986       1.0 
1.00%: 0.281    0.928       1.0 
1.38%: 0.371    0.891       1.0 

-----------------------------------------------------------------------
       cumu_C1  cumu_C2             cumu_C3
0.54%: 0.386    0.984               1.001 
1.00%: 0.341    0.9159999999999999  0.9999999999999999 
1.38%: 0.431    0.881               0.999 

-----------------------------------------------------------------------
       cumu_D1  cumu_D2
0.54%: 0.587    1.0 
1.00%: 0.433    1.0 
1.38%: 0.237    1.0 
