# Supplementary material for: Hierarchical incremental learning deciphers molecular arrangements in multi-component materials
Source: Nat Commun. 2025 Oct 22;16:9324. doi: 10.1038/s41467-025-64372-4 (PMC12546701; doi:10.1038/s41467-025-64372-4)
Supplement: Supplementary file 4 — Source data [file 41467_2025_64372_MOESM4_ESM.zip › Fig6c.txt]

#       PM6:Y6=4:1      PM6:Y6=2:1      PM6:Y6=1:1      PM6:Y6=1:2      purely Y6
G1.1    0.1226334375    0.145862813     0.1318575       0.134340938     0.11835
G1.2    0.1690393750    0.17652625      0.172364688     0.160575938     0.143275
G1.3    0.0097025       0.009778438     0.0304425       0.0245075       0.034465625
G1.4    0.1736465625    0.185334688     0.177367188     0.170963438     0.169671875
G1.5    0.0380696875    0.0517          0.05831125      0.0708025       0.0635025
G2      0.4869084375    0.430797813     0.429656875     0.438809688     0.470735
