# Supplementary material for: Hierarchical incremental learning deciphers molecular arrangements in multi-component materials
Source: Nat Commun. 2025 Oct 22;16:9324. doi: 10.1038/s41467-025-64372-4 (PMC12546701; doi:10.1038/s41467-025-64372-4)
Supplement: Supplementary file 4 — Source data [file 41467_2025_64372_MOESM4_ESM.zip › FigS10.txt]

#time(ns)	temperature(K)	time(ns)	temperature(K)	time(ns)	temperature(K)	time(ns)	temperature(K)
0.000000	297.898773	0.000000	295.241669	0.000000	305.315399	0.000000	299.807587
0.100000	59.461895	0.100000	58.824108	0.100000	59.028061	0.100000	60.293674
0.200000	119.221413	0.200000	120.035324	0.200000	118.596931	0.200000	120.392426
0.300000	177.774506	0.300000	179.833832	0.300000	175.914001	0.300000	179.512573
0.400000	240.156158	0.400000	238.619934	0.400000	242.457794	0.400000	239.978668
0.500000	300.459076	0.500000	306.658936	0.500000	304.346619	0.500000	293.745941
0.600000	296.335144	0.600000	297.064087	0.600000	300.888794	0.600000	297.487579
0.700000	295.074615	0.700000	302.792267	0.700000	292.822601	0.700000	295.855988
0.800000	299.457611	0.800000	298.756744	0.800000	302.924042	0.800000	304.751190
0.900000	291.833984	0.900000	305.045349	0.900000	300.616577	0.900000	292.716370
1.000000	292.626801	1.000000	296.196564	1.000000	302.486572	1.000000	296.511963
1.100000	295.289612	1.100000	298.791931	1.100000	294.446411	1.100000	298.283569
1.200000	296.633087	1.200000	300.570648	1.200000	298.464874	1.200000	292.084381
1.300000	294.982361	1.300000	295.524902	1.300000	301.954285	1.300000	296.427673
1.400000	303.001434	1.400000	298.383911	1.400000	296.873779	1.400000	295.633575
1.500000	298.154968	1.500000	295.541870	1.500000	297.342102	1.500000	300.407562
1.600000	302.708405	1.600000	297.030151	1.600000	296.542542	1.600000	293.964050
1.700000	298.446350	1.700000	295.910400	1.700000	301.713837	1.700000	295.433014
1.800000	301.764404	1.800000	297.157715	1.800000	297.771729	1.800000	294.420776
1.900000	303.914886	1.900000	303.120453	1.900000	299.586914	1.900000	293.948578
2.000000	298.161652	2.000000	300.421936	2.000000	298.925781	2.000000	299.644501
2.100000	299.313141	2.100000	302.841461	2.100000	298.983643	2.100000	296.714630
2.200000	297.184357	2.200000	299.012939	2.200000	294.571655	2.200000	302.132660
2.300000	302.071411	2.300000	303.501312	2.300000	298.951263	2.300000	301.700806
2.400000	297.065582	2.400000	294.823853	2.400000	303.143921	2.400000	295.908203
2.500000	300.038818	2.500000	294.256165	2.500000	297.223541	2.500000	300.179596
2.600000	295.872681	2.600000	297.689453	2.600000	296.529175	2.600000	302.543121
2.700000	292.709442	2.700000	299.427155	2.700000	298.669708	2.700000	297.605194
2.800000	301.328094	2.800000	299.208649	2.800000	294.887054	2.800000	298.712036
2.900000	297.904083	2.900000	297.637146	2.900000	297.612335	2.900000	299.782043
3.000000	301.273773	3.000000	296.302368	3.000000	298.799469	3.000000	301.913147
3.100000	294.774902	3.100000	298.775635	3.100000	297.360748	3.100000	295.955505
3.200000	298.763275	3.200000	301.162689	3.200000	297.760101	3.200000	296.481232
3.300000	299.532104	3.300000	296.365723	3.300000	303.265686	3.300000	298.480072
3.400000	299.072052	3.400000	294.607971	3.400000	301.661804	3.400000	296.535828
3.500000	298.781158	3.500000	296.618317	3.500000	296.496948	3.500000	297.589935
3.600000	299.010406	3.600000	297.605133	3.600000	293.483826	3.600000	299.564880
3.700000	295.943970	3.700000	297.249115	3.700000	297.536224	3.700000	293.164337
3.800000	301.414642	3.800000	300.628326	3.800000	297.515442	3.800000	299.040283
3.900000	293.919434	3.900000	302.803131	3.900000	293.206970	3.900000	294.869812
4.000000	300.869415	4.000000	296.881592	4.000000	299.347137	4.000000	297.712708
4.100000	302.055908	4.100000	301.538818	4.100000	297.093018	4.100000	293.953247
4.200000	296.559143	4.200000	297.892609	4.200000	300.901794	4.200000	301.089111
4.300000	298.924469	4.300000	295.039948	4.300000	297.952209	4.300000	299.249420
4.400000	298.151642	4.400000	297.440735	4.400000	300.110657	4.400000	299.179779
4.500000	300.686951	4.500000	296.678436	4.500000	298.415741	4.500000	297.851990
4.600000	291.185944	4.600000	300.735199	4.600000	303.914307	4.600000	301.123383
4.700000	296.860535	4.700000	306.185303	4.700000	299.031708	4.700000	291.902557
4.800000	294.075592	4.800000	298.930817	4.800000	291.587677	4.800000	296.772064
4.900000	295.476624	4.900000	293.469238	4.900000	298.100128	4.900000	299.764771
5.000000	297.428986	5.000000	295.719360	5.000000	299.071991	5.000000	297.549591
5.100000	293.173279	5.100000	295.171051	5.100000	300.636292	5.100000	297.460388
5.200000	302.947998	5.200000	293.503540	5.200000	305.457092	5.200000	295.636841
5.300000	299.469177	5.300000	296.558167	5.300000	304.723480	5.300000	293.859528
5.400000	297.256409	5.400000	302.350922	5.400000	297.033783	5.400000	297.662567
5.500000	295.553375	5.500000	297.354126	5.500000	296.759918	5.500000	294.478607
5.600000	298.173187	5.600000	296.848328	5.600000	294.377014	5.600000	296.502594
5.700000	295.010010	5.700000	303.809753	5.700000	296.808746	5.700000	300.525146
5.800000	298.006989	5.800000	295.616577	5.800000	297.158386	5.800000	300.219513
5.900000	299.938965	5.900000	294.422455	5.900000	300.024353	5.900000	299.475677
6.000000	300.332397	6.000000	295.579742	6.000000	299.617096	6.000000	302.088501
6.100000	296.879761	6.100000	300.019287	6.100000	298.591370	6.100000	295.566620
6.200000	297.158600	6.200000	294.388458	6.200000	302.110870	6.200000	298.468536
6.300000	299.934692	6.300000	292.324585	6.300000	295.013367	6.300000	293.230499
6.400000	300.527283	6.400000	303.798309	6.400000	295.019318	6.400000	298.456879
6.500000	295.760681	6.500000	297.457123	6.500000	297.601379	6.500000	295.828735
6.600000	297.802887	6.600000	297.997955	6.600000	296.700623	6.600000	305.815277
6.700000	297.239563	6.700000	294.082336	6.700000	298.890350	6.700000	294.499664
6.800000	295.649994	6.800000	294.855469	6.800000	296.228973	6.800000	298.534729
6.900000	296.406952	6.900000	298.993652	6.900000	298.316040	6.900000	299.605408
7.000000	292.980316	7.000000	297.312317	7.000000	300.870667	7.000000	297.426666
7.100000	297.598450	7.100000	299.492615	7.100000	298.635559	7.100000	294.991394
7.200000	297.461487	7.200000	298.351593	7.200000	293.644043	7.200000	301.568207
7.300000	293.800934	7.300000	294.695282	7.300000	293.876007	7.300000	295.737610
7.400000	292.589478	7.400000	298.116791	7.400000	294.496521	7.400000	297.492126
7.500000	295.554535	7.500000	296.856659	7.500000	297.991058	7.500000	298.088287
7.600000	297.931274	7.600000	300.903839	7.600000	294.381500	7.600000	298.358734
7.700000	301.584015	7.700000	298.201202	7.700000	297.386566	7.700000	298.294891
7.800000	297.993561	7.800000	299.595520	7.800000	305.086090	7.800000	300.689209
7.900000	295.268463	7.900000	301.547943	7.900000	295.507629	7.900000	301.489502
8.000000	302.092499	8.000000	303.434204	8.000000	297.189240	8.000000	301.253174
8.100000	293.672455	8.100000	298.933990	8.100000	300.100983	8.100000	303.157349
8.200000	296.807220	8.200000	300.789642	8.200000	297.952850	8.200000	297.365417
8.300000	299.366608	8.300000	298.652740	8.300000	297.153442	8.300000	291.512634
8.400000	298.404663	8.400000	297.851318	8.400000	292.494781	8.400000	291.097687
8.500000	298.998047	8.500000	295.147339	8.500000	293.567505	8.500000	292.614014
8.600000	294.952454	8.600000	297.971649	8.600000	297.213959	8.600000	294.177856
8.700000	299.463593	8.700000	299.577576	8.700000	298.493042	8.700000	299.125916
8.800000	297.767090	8.800000	293.060333	8.800000	292.326050	8.800000	295.904785
8.900000	307.911316	8.900000	300.760803	8.900000	300.148407	8.900000	291.534058
9.000000	296.103455	9.000000	293.943359	9.000000	294.213684	9.000000	298.441315
9.100000	296.578888	9.100000	301.953369	9.100000	297.901306	9.100000	301.911835
9.200000	292.287292	9.200000	297.807831	9.200000	300.054535	9.200000	293.489288
9.300000	296.141541	9.300000	299.052460	9.300000	297.957306	9.300000	301.382538
9.400000	301.599060	9.400000	298.747375	9.400000	302.764374	9.400000	295.018127
9.500000	299.291473	9.500000	296.652008	9.500000	303.594147	9.500000	302.032104
9.600000	294.952454	9.600000	292.278687	9.600000	297.519348	9.600000	297.171082
9.700000	305.634033	9.700000	297.472870	9.700000	295.484589	9.700000	298.582336
9.800000	298.587219	9.800000	291.839539	9.800000	293.982727	9.800000	297.579865
9.900000	298.908966	9.900000	294.880005	9.900000	295.391479	9.900000	302.238190
10.000000	300.229065	10.000000	300.534790	10.000000	297.070435	10.000000	297.008392
10.100000	300.717773	10.100000	298.249695	10.100000	294.907684	10.100000	296.656464
10.200000	298.258026	10.200000	297.546173	10.200000	301.481476	10.200000	290.898254
10.300000	302.529755	10.300000	293.977020	10.300000	294.798218	10.300000	296.938080
10.400000	301.753510	10.400000	299.793732	10.400000	294.463440	10.400000	299.150482
10.500000	298.487335	10.500000	296.378021	10.500000	301.312042	10.500000	295.777771
10.600000	305.795044	10.600000	298.703674	10.600000	301.569702	10.600000	295.655823
10.700000	295.414490	10.700000	298.772980	10.700000	301.891846	10.700000	299.058807
10.800000	305.296936	10.800000	302.935089	10.800000	296.144653	10.800000	300.330872
10.900000	299.421173	10.900000	301.588867	10.900000	296.394073	10.900000	299.493835
11.000000	297.871521	11.000000	297.623444	11.000000	300.203705	11.000000	298.686798
11.100000	298.189667	11.100000	296.809174	11.100000	294.035980	11.100000	295.324890
11.200000	300.886322	11.200000	299.496246	11.200000	300.897522	11.200000	295.944794
11.300000	295.433411	11.300000	299.798676	11.300000	302.359070	11.300000	292.745361
11.400000	296.736053	11.400000	300.309631	11.400000	299.703400	11.400000	294.555328
11.500000	294.709229	11.500000	298.875946	11.500000	299.526001	11.500000	300.246094
11.600000	299.054688	11.600000	299.915863	11.600000	296.970398	11.600000	297.718781
11.700000	298.924072	11.700000	297.772797	11.700000	297.629089	11.700000	296.572632
11.800000	298.906158	11.800000	292.854614	11.800000	292.619019	11.800000	296.801208
11.900000	296.192963	11.900000	301.427399	11.900000	298.938141	11.900000	295.054321
12.000000	296.483154	12.000000	298.306091	12.000000	299.005463	12.000000	299.428467
12.100000	297.231720	12.100000	301.853729	12.100000	302.260529	12.100000	299.960724
12.200000	296.680389	12.200000	297.839142	12.200000	292.663544	12.200000	294.900146
12.300000	298.072113	12.300000	296.393341	12.300000	297.746399	12.300000	300.377808
12.400000	299.973480	12.400000	293.705017	12.400000	295.189667	12.400000	298.665924
12.500000	296.187134	12.500000	293.329803	12.500000	301.306244	12.500000	299.295593
12.600000	301.738739	12.600000	304.005127	12.600000	299.157776	12.600000	295.717773
12.700000	295.882874	12.700000	301.452332	12.700000	301.732727	12.700000	296.962738
12.800000	291.907745	12.800000	297.499390	12.800000	295.118317	12.800000	302.396606
12.900000	298.305908	12.900000	295.965881	12.900000	298.066559	12.900000	295.203125
13.000000	302.752441	13.000000	297.290436	13.000000	297.066589	13.000000	289.664642
13.100000	304.516449	13.100000	291.609985	13.100000	300.994843	13.100000	289.816345
13.200000	295.581848	13.200000	295.695740	13.200000	297.353790	13.200000	299.601746
13.300000	300.474609	13.300000	302.465057	13.300000	296.715332	13.300000	298.368805
13.400000	290.474884	13.400000	302.445587	13.400000	297.513000	13.400000	306.680481
13.500000	301.668182	13.500000	296.203857	13.500000	304.268982	13.500000	297.462921
13.600000	295.117584	13.600000	299.461243	13.600000	300.359344	13.600000	301.463165
13.700000	294.202179	13.700000	297.795990	13.700000	298.563812	13.700000	296.558899
13.800000	292.496216	13.800000	297.751801	13.800000	297.503571	13.800000	300.500092
13.900000	300.755157	13.900000	295.088348	13.900000	304.033661	13.900000	297.310883
14.000000	298.539948	14.000000	302.128723	14.000000	300.845703	14.000000	296.508484
14.100000	294.296265	14.100000	297.744324	14.100000	294.747772	14.100000	298.026459
14.200000	304.124542	14.200000	291.133423	14.200000	297.623596	14.200000	294.622833
14.300000	299.734436	14.300000	300.417053	14.300000	301.748169	14.300000	297.764008
14.400000	292.998840	14.400000	295.562927	14.400000	301.657532	14.400000	298.213470
14.500000	299.764496	14.500000	298.888245	14.500000	294.737701	14.500000	297.367371
14.600000	295.641876	14.600000	297.953400	14.600000	297.703552	14.600000	301.717316
14.700000	299.006348	14.700000	297.497833	14.700000	297.362000	14.700000	307.249603
14.800000	297.521942	14.800000	298.087799	14.800000	298.589294	14.800000	295.014618
14.900000	300.309052	14.900000	302.055634	14.900000	300.606750	14.900000	299.752106
15.000000	290.454956	15.000000	299.064514	15.000000	300.285461	15.000000	298.332520
15.100000	296.727386	15.100000	299.179840	15.100000	301.032562	15.100000	299.116730
15.200000	296.046539	15.200000	297.342590	15.200000	298.757050	15.200000	295.052307
15.300000	297.746399	15.300000	298.892761	15.300000	293.630066	15.300000	298.181274
15.400000	297.041931	15.400000	296.956146	15.400000	298.552368	15.400000	294.523224
15.500000	298.908051	15.500000	296.360046	15.500000	303.771729	15.500000	298.004028
15.600000	303.743469	15.600000	296.246582	15.600000	298.042969	15.600000	287.010681
15.700000	297.284485	15.700000	302.854218	15.700000	298.615509	15.700000	297.561493
15.800000	302.788147	15.800000	298.456360	15.800000	299.765137	15.800000	297.978210
15.900000	291.828156	15.900000	304.072845	15.900000	298.987823	15.900000	297.079987
16.000000	298.081726	16.000000	297.623810	16.000000	294.800232	16.000000	296.284485
16.100000	305.732544	16.100000	294.799713	16.100000	297.303070	16.100000	297.155304
16.200000	300.396301	16.200000	299.519623	16.200000	298.142273	16.200000	300.090942
16.300000	298.642822	16.300000	296.476227	16.300000	295.711853	16.300000	297.344604
16.400000	299.654785	16.400000	293.911469	16.400000	294.134186	16.400000	295.378693
16.500000	300.933228	16.500000	301.405273	16.500000	298.721008	16.500000	300.959625
16.600000	299.066742	16.600000	302.075012	16.600000	294.854797	16.600000	291.837616
16.700000	299.360413	16.700000	298.578186	16.700000	301.276703	16.700000	292.095306
16.800000	299.709320	16.800000	300.049652	16.800000	298.408203	16.800000	296.545654
16.900000	294.716431	16.900000	295.034546	16.900000	297.860596	16.900000	293.093018
17.000000	300.010284	17.000000	301.383057	17.000000	298.846100	17.000000	298.888916
17.100000	292.999359	17.100000	299.147797	17.100000	298.906525	17.100000	299.744965
17.200000	296.393951	17.200000	295.296173	17.200000	292.875702	17.200000	295.876190
17.300000	296.607605	17.300000	297.670380	17.300000	299.834259	17.300000	298.430420
17.400000	297.218231	17.400000	299.563812	17.400000	296.447510	17.400000	295.373138
17.500000	294.454651	17.500000	297.535583	17.500000	298.235535	17.500000	294.151306
17.600000	297.364349	17.600000	294.638123	17.600000	297.307953	17.600000	302.305603
17.700000	294.971313	17.700000	296.783691	17.700000	301.318085	17.700000	295.984558
17.800000	300.530792	17.800000	299.829498	17.800000	303.883942	17.800000	303.289642
17.900000	296.153748	17.900000	292.359406	17.900000	301.990082	17.900000	296.692230
18.000000	295.623535	18.000000	302.917053	18.000000	299.148407	18.000000	295.170532
18.100000	301.626984	18.100000	302.524963	18.100000	295.610504	18.100000	299.806885
18.200000	297.720825	18.200000	295.260620	18.200000	297.753540	18.200000	302.163269
18.300000	297.927643	18.300000	293.773682	18.300000	301.093964	18.300000	304.033295
18.400000	300.074280	18.400000	297.839233	18.400000	295.483276	18.400000	303.131012
18.500000	299.554230	18.500000	301.495880	18.500000	294.359100	18.500000	296.958588
18.600000	300.577820	18.600000	299.787140	18.600000	303.000427	18.600000	299.827484
18.700000	298.624817	18.700000	300.032959	18.700000	296.784058	18.700000	299.687317
18.800000	295.823547	18.800000	300.239075	18.800000	304.496704	18.800000	304.861328
18.900000	299.549164	18.900000	297.358429	18.900000	299.344452	18.900000	296.154877
19.000000	297.918549	19.000000	298.332825	19.000000	297.959229	19.000000	294.231873
19.100000	300.404877	19.100000	295.369446	19.100000	300.672668	19.100000	298.934967
19.200000	300.756866	19.200000	302.289612	19.200000	291.387390	19.200000	302.309906
19.300000	297.515961	19.300000	294.106720	19.300000	299.446106	19.300000	300.330841
19.400000	297.251465	19.400000	296.770172	19.400000	293.436676	19.400000	296.303375
19.500000	298.575653	19.500000	301.467224	19.500000	300.864990	19.500000	293.541565
19.600000	294.395996	19.600000	299.606293	19.600000	296.608765	19.600000	301.116821
19.700000	293.482910	19.700000	292.248718	19.700000	298.515442	19.700000	296.192474
19.800000	299.063568	19.800000	298.633301	19.800000	298.419128	19.800000	296.030884
19.900000	300.704437	19.900000	290.223846	19.900000	294.780304	19.900000	300.777069
20.000000	293.929535	20.000000	295.203156	20.000000	295.106720	20.000000	297.419983
20.100000	292.747406	20.100000	296.302490	20.100000	297.816681	20.100000	294.132263
20.200000	292.233795	20.200000	298.624725	20.200000	300.077118	20.200000	302.227936
20.300000	300.648193	20.300000	296.970093	20.300000	301.830078	20.300000	299.855133
20.400000	301.501312	20.400000	296.462311	20.400000	293.371613	20.400000	296.835022
20.500000	300.725647	20.500000	295.452393	20.500000	292.739807	20.500000	297.749451
20.600000	297.537415	20.600000	302.021759	20.600000	298.405029	20.600000	296.427948
20.700000	296.982208	20.700000	298.897156	20.700000	297.899902	20.700000	298.742950
20.800000	296.402740	20.800000	296.585022	20.800000	300.998383	20.800000	295.237732
20.900000	296.442108	20.900000	296.923798	20.900000	299.446686	20.900000	293.296356
21.000000	304.602386	21.000000	300.250061	21.000000	295.084778	21.000000	296.665436
21.100000	292.003113	21.100000	298.732697	21.100000	292.118866	21.100000	299.189056
21.200000	298.342590	21.200000	294.953918	21.200000	293.724518	21.200000	302.701843
21.300000	293.493164	21.300000	304.481720	21.300000	301.893250	21.300000	298.975189
21.400000	297.501495	21.400000	296.543854	21.400000	304.528442	21.400000	297.756866
21.500000	301.652863	21.500000	298.812531	21.500000	298.092316	21.500000	303.458466
21.600000	299.600220	21.600000	295.357452	21.600000	300.631592	21.600000	298.896973
21.700000	299.843353	21.700000	296.724426	21.700000	296.264618	21.700000	298.922394
21.800000	293.216187	21.800000	301.440186	21.800000	294.056824	21.800000	299.176483
21.900000	302.408905	21.900000	298.499451	21.900000	300.747192	21.900000	300.280212
22.000000	300.657196	22.000000	302.763947	22.000000	302.610992	22.000000	291.308807
22.100000	297.794769	22.100000	298.163086	22.100000	296.677551	22.100000	300.104645
22.200000	293.425140	22.200000	300.579193	22.200000	299.474792	22.200000	295.677124
22.300000	297.961243	22.300000	295.510040	22.300000	297.592529	22.300000	298.887268
22.400000	305.485443	22.400000	296.387238	22.400000	298.976044	22.400000	294.184265
22.500000	297.959320	22.500000	301.796936	22.500000	299.587708	22.500000	298.882812
22.600000	293.141296	22.600000	295.952942	22.600000	301.050720	22.600000	302.500122
22.700000	296.932281	22.700000	293.330292	22.700000	296.957916	22.700000	297.984863
22.800000	303.385071	22.800000	297.665955	22.800000	293.339478	22.800000	293.970734
22.900000	302.691803	22.900000	290.592926	22.900000	297.765900	22.900000	291.995728
23.000000	298.850494	23.000000	297.904755	23.000000	293.432343	23.000000	302.405762
23.100000	298.442596	23.100000	294.196808	23.100000	298.954010	23.100000	303.978088
23.200000	292.498535	23.200000	294.556763	23.200000	290.843079	23.200000	299.646942
23.300000	304.309540	23.300000	299.447357	23.300000	296.047485	23.300000	291.014374
23.400000	301.334412	23.400000	294.245728	23.400000	295.347260	23.400000	295.309235
23.500000	298.466705	23.500000	292.741699	23.500000	299.363068	23.500000	297.706421
23.600000	299.357727	23.600000	297.395233	23.600000	300.257660	23.600000	307.620667
23.700000	290.348633	23.700000	292.675629	23.700000	299.552216	23.700000	295.697693
23.800000	301.859650	23.800000	297.547974	23.800000	295.993225	23.800000	294.016968
23.900000	300.772278	23.900000	300.884460	23.900000	300.466309	23.900000	300.016968
24.000000	298.121277	24.000000	300.452362	24.000000	297.753479	24.000000	296.646118
24.100000	301.891022	24.100000	300.014008	24.100000	298.672974	24.100000	299.177856
24.200000	301.072662	24.200000	294.676483	24.200000	294.879913	24.200000	296.013123
24.300000	301.651672	24.300000	296.663818	24.300000	301.693024	24.300000	299.699921
24.400000	298.140900	24.400000	297.343597	24.400000	303.057434	24.400000	294.956451
24.500000	305.193878	24.500000	298.946899	24.500000	295.749512	24.500000	296.752319
24.600000	294.436646	24.600000	294.232574	24.600000	300.556458	24.600000	293.847351
24.700000	297.169556	24.700000	297.765198	24.700000	299.887299	24.700000	296.989105
24.800000	302.994995	24.800000	298.467651	24.800000	301.265228	24.800000	297.762390
24.900000	299.919128	24.900000	299.405823	24.900000	293.366913	24.900000	298.699524
25.000000	302.431183	25.000000	301.696564	25.000000	296.253326	25.000000	300.998779
25.100000	296.902191	25.100000	299.827942	25.100000	303.918152	25.100000	301.198669
25.200000	297.599243	25.200000	297.730347	25.200000	297.502228	25.200000	298.924683
25.300000	298.000092	25.300000	299.021973	25.300000	294.793182	25.300000	294.694397
25.400000	291.578827	25.400000	298.242249	25.400000	293.155518	25.400000	301.094299
25.500000	296.964722	25.500000	302.432953	25.500000	294.269653	25.500000	301.090118
25.600000	301.753448	25.600000	296.131653	25.600000	295.235901	25.600000	295.413269
25.700000	293.852051	25.700000	302.606232	25.700000	294.728394	25.700000	296.877472
25.800000	296.902954	25.800000	295.584595	25.800000	297.224365	25.800000	297.145508
25.900000	294.563202	25.900000	301.570770	25.900000	294.185822	25.900000	300.993530
26.000000	298.837555	26.000000	293.267670	26.000000	293.366028	26.000000	298.742279
26.100000	297.694397	26.100000	298.967651	26.100000	300.463928	26.100000	294.139465
26.200000	296.515503	26.200000	298.721527	26.200000	296.083344	26.200000	296.419006
26.300000	296.025909	26.300000	295.964203	26.300000	296.783478	26.300000	297.771240
26.400000	301.282806	26.400000	295.425446	26.400000	298.846313	26.400000	302.730957
26.500000	300.657379	26.500000	298.084076	26.500000	298.451508	26.500000	305.758972
26.600000	292.227783	26.600000	302.129028	26.600000	293.349792	26.600000	296.548615
26.700000	301.799896	26.700000	296.887878	26.700000	293.510132	26.700000	305.577026
26.800000	299.752014	26.800000	298.569153	26.800000	299.805206	26.800000	301.428589
26.900000	299.477448	26.900000	297.670013	26.900000	295.069702	26.900000	300.316803
27.000000	300.819458	27.000000	300.810425	27.000000	302.346954	27.000000	291.662201
27.100000	306.343384	27.100000	293.683685	27.100000	299.819092	27.100000	303.486450
27.200000	294.055298	27.200000	295.408630	27.200000	298.084412	27.200000	296.261871
27.300000	298.803589	27.300000	294.959290	27.300000	300.045227	27.300000	292.139038
27.400000	301.716675	27.400000	299.183228	27.400000	296.619049	27.400000	297.215179
27.500000	302.387482	27.500000	299.650940	27.500000	299.988617	27.500000	300.260040
27.600000	296.449860	27.600000	296.097534	27.600000	291.108765	27.600000	299.582306
27.700000	298.860626	27.700000	296.807434	27.700000	295.826416	27.700000	294.905792
27.800000	305.203430	27.800000	296.919006	27.800000	298.951447	27.800000	296.149445
27.900000	296.604797	27.900000	296.869202	27.900000	299.447571	27.900000	294.542358
28.000000	293.779388	28.000000	299.417816	28.000000	296.317291	28.000000	296.044708
28.100000	293.971924	28.100000	298.101501	28.100000	300.448761	28.100000	291.417694
28.200000	296.119934	28.200000	301.046936	28.200000	301.831329	28.200000	297.086884
28.300000	296.237061	28.300000	296.361023	28.300000	293.245850	28.300000	294.898071
28.400000	295.196106	28.400000	295.173492	28.400000	293.523712	28.400000	297.815186
28.500000	295.830597	28.500000	291.723145	28.500000	295.139130	28.500000	298.232361
28.600000	298.588104	28.600000	299.137390	28.600000	295.760437	28.600000	300.583191
28.700000	296.113678	28.700000	297.415497	28.700000	302.458221	28.700000	294.115143
28.800000	296.773834	28.800000	297.079590	28.800000	297.851440	28.800000	300.272858
28.900000	299.676422	28.900000	301.046295	28.900000	295.276154	28.900000	296.531006
29.000000	302.075592	29.000000	298.072571	29.000000	294.952026	29.000000	299.039459
29.100000	303.762970	29.100000	300.933380	29.100000	297.685272	29.100000	296.437805
29.200000	296.706390	29.200000	298.039886	29.200000	298.605377	29.200000	296.440796
29.300000	300.040680	29.300000	297.579620	29.300000	295.941803	29.300000	296.448212
29.400000	300.757477	29.400000	294.983612	29.400000	296.406189	29.400000	294.473785
29.500000	298.641754	29.500000	300.585358	29.500000	298.700256	29.500000	293.832642
29.600000	299.129669	29.600000	300.456238	29.600000	291.203857	29.600000	293.419525
29.700000	300.368835	29.700000	298.728760	29.700000	304.248108	29.700000	301.020203
29.800000	302.378723	29.800000	296.716644	29.800000	296.936829	29.800000	295.689484
29.900000	294.500458	29.900000	297.141724	29.900000	298.188690	29.900000	296.844055
30.000000	297.628479	30.000000	297.387573	30.000000	292.953430	30.000000	294.715820
30.100000	295.391663	30.100000	294.221802	30.100000	298.439392	30.100000	296.692719
30.200000	296.246796	30.200000	300.958832	30.200000	298.428528	30.200000	294.631012
30.300000	302.976654	30.300000	299.728424	30.300000	299.619720	30.300000	299.496643
30.400000	300.641327	30.400000	298.055420	30.400000	301.072876	30.400000	298.137726
30.500000	299.172058	30.500000	297.637543	30.500000	295.334442	30.500000	299.967651
30.600000	299.641937	30.600000	294.983795	30.600000	296.779724	30.600000	299.168884
30.700000	295.688141	30.700000	297.938019	30.700000	295.494751	30.700000	298.328094
30.800000	296.793671	30.800000	297.625977	30.800000	302.779785	30.800000	295.478333
30.900000	305.709808	30.900000	302.207306	30.900000	296.225616	30.900000	299.436798
31.000000	300.012390	31.000000	298.314972	31.000000	301.917450	31.000000	301.558502
31.100000	295.102936	31.100000	300.142609	31.100000	296.283844	31.100000	297.286255
31.200000	297.487152	31.200000	293.611572	31.200000	298.560364	31.200000	303.827087
31.300000	296.739319	31.300000	300.867554	31.300000	304.374878	31.300000	290.049377
31.400000	302.437439	31.400000	300.434662	31.400000	300.205475	31.400000	300.279449
31.500000	296.258057	31.500000	298.367126	31.500000	296.644348	31.500000	301.782562
31.600000	302.236511	31.600000	292.599976	31.600000	301.010651	31.600000	295.423645
31.700000	299.509644	31.700000	296.017212	31.700000	295.394562	31.700000	300.863586
31.800000	294.861908	31.800000	299.630859	31.800000	298.848633	31.800000	296.259003
31.900000	297.464661	31.900000	298.423676	31.900000	291.752045	31.900000	293.943481
32.000000	305.462830	32.000000	299.628021	32.000000	299.500671	32.000000	298.157043
32.100000	296.385864	32.100000	297.367126	32.100000	292.204224	32.100000	300.904999
32.200000	296.567932	32.200000	305.365204	32.200000	299.507782	32.200000	300.987091
32.300000	296.430725	32.300000	300.628235	32.300000	296.678711	32.300000	298.984406
32.400000	302.105927	32.400000	298.604767	32.400000	293.763489	32.400000	291.696381
32.500000	294.007690	32.500000	297.116089	32.500000	299.701172	32.500000	298.834351
32.600000	299.775238	32.600000	294.248108	32.600000	299.963593	32.600000	300.739899
32.700000	295.077637	32.700000	298.009857	32.700000	298.191528	32.700000	292.579071
32.800000	295.047150	32.800000	295.884888	32.800000	294.959595	32.800000	296.102509
32.900000	295.812866	32.900000	297.871979	32.900000	300.057281	32.900000	301.645813
33.000000	292.507202	33.000000	296.220032	33.000000	294.314117	33.000000	294.659546
33.100000	300.021118	33.100000	297.973938	33.100000	295.142792	33.100000	299.881348
33.200000	301.194946	33.200000	300.522125	33.200000	304.959137	33.200000	298.434113
33.300000	297.698914	33.300000	297.912323	33.300000	302.018311	33.300000	301.871918
33.400000	301.352020	33.400000	300.052002	33.400000	301.875732	33.400000	293.474945
33.500000	298.254059	33.500000	301.440247	33.500000	299.775391	33.500000	301.855682
33.600000	296.891144	33.600000	296.649994	33.600000	301.777191	33.600000	296.440643
33.700000	301.163422	33.700000	297.806580	33.700000	296.670624	33.700000	297.653168
33.800000	300.472717	33.800000	292.667542	33.800000	293.638763	33.800000	301.392029
33.900000	296.431091	33.900000	303.855316	33.900000	290.310425	33.900000	296.773041
34.000000	293.510254	34.000000	292.155334	34.000000	300.338715	34.000000	297.572113
34.100000	302.057159	34.100000	302.308655	34.100000	295.040619	34.100000	298.336395
34.200000	297.874084	34.200000	294.513763	34.200000	296.458221	34.200000	295.314331
34.300000	299.054108	34.300000	289.588867	34.300000	299.758209	34.300000	298.575073
34.400000	298.693146	34.400000	300.034912	34.400000	297.295013	34.400000	297.382141
34.500000	302.041016	34.500000	296.592224	34.500000	295.861145	34.500000	294.057404
34.600000	296.011780	34.600000	294.000641	34.600000	295.914276	34.600000	297.686462
34.700000	299.950562	34.700000	296.972809	34.700000	297.655151	34.700000	297.591614
34.800000	299.418915	34.800000	293.963928	34.800000	297.875244	34.800000	297.920258
34.900000	295.580109	34.900000	297.214813	34.900000	300.636780	34.900000	297.102081
35.000000	300.835785	35.000000	298.096863	35.000000	298.395203	35.000000	298.132050
35.100000	301.966034	35.100000	300.645966	35.100000	298.811798	35.100000	299.859772
35.200000	299.953735	35.200000	298.624176	35.200000	294.182373	35.200000	299.750732
35.300000	298.009277	35.300000	300.654358	35.300000	297.349091	35.300000	301.572662
35.400000	304.055603	35.400000	296.645782	35.400000	297.583344	35.400000	299.140167
35.500000	295.581055	35.500000	302.063782	35.500000	304.708862	35.500000	294.378601
35.600000	299.511322	35.600000	298.226318	35.600000	300.798096	35.600000	296.417023
35.700000	301.701752	35.700000	305.185852	35.700000	299.195129	35.700000	300.447571
35.800000	294.606628	35.800000	295.650757	35.800000	300.896362	35.800000	303.424042
35.900000	297.053070	35.900000	297.772308	35.900000	301.783264	35.900000	295.524231
36.000000	296.572113	36.000000	297.338135	36.000000	295.347137	36.000000	296.493011
36.100000	303.985229	36.100000	302.234772	36.100000	300.108154	36.100000	305.429932
36.200000	302.105713	36.200000	292.311493	36.200000	302.355682	36.200000	298.862915
36.300000	297.611267	36.300000	293.752441	36.300000	296.727386	36.300000	298.755310
36.400000	300.373199	36.400000	294.773987	36.400000	297.959137	36.400000	296.763184
36.500000	293.591766	36.500000	301.069183	36.500000	302.092926	36.500000	295.829041
36.600000	294.371704	36.600000	298.509827	36.600000	295.065063	36.600000	296.763763
36.700000	299.942444	36.700000	302.599609	36.700000	294.294952	36.700000	298.086029
36.800000	301.243805	36.800000	292.469727	36.800000	300.694427	36.800000	298.009888
36.900000	300.798370	36.900000	299.463745	36.900000	295.615570	36.900000	299.079437
37.000000	297.481537	37.000000	296.849335	37.000000	292.538055	37.000000	297.690948
37.100000	302.208038	37.100000	295.312622	37.100000	296.031311	37.100000	294.813232
37.200000	294.966705	37.200000	300.399841	37.200000	302.403931	37.200000	297.950684
37.300000	293.191986	37.300000	298.918945	37.300000	296.939697	37.300000	299.736450
37.400000	294.082672	37.400000	305.103760	37.400000	298.926636	37.400000	298.839081
37.500000	293.785828	37.500000	294.846039	37.500000	294.674927	37.500000	298.511230
37.600000	296.899200	37.600000	299.837128	37.600000	301.163269	37.600000	298.496582
37.700000	299.879242	37.700000	301.328308	37.700000	304.448730	37.700000	300.963226
37.800000	299.905579	37.800000	294.782501	37.800000	300.889313	37.800000	300.166901
37.900000	295.016541	37.900000	298.081726	37.900000	293.648834	37.900000	295.988220
38.000000	296.239716	38.000000	303.309296	38.000000	300.806580	38.000000	300.698883
38.100000	302.120941	38.100000	292.163452	38.100000	295.445465	38.100000	298.817810
38.200000	302.138977	38.200000	303.577209	38.200000	298.796478	38.200000	299.132996
38.300000	295.236237	38.300000	299.226044	38.300000	301.224548	38.300000	297.394196
38.400000	301.628845	38.400000	295.794250	38.400000	294.077209	38.400000	298.187469
38.500000	297.837311	38.500000	295.035278	38.500000	293.760773	38.500000	295.199432
38.600000	297.027557	38.600000	296.241302	38.600000	292.273499	38.600000	298.212799
38.700000	298.823456	38.700000	293.893066	38.700000	300.266510	38.700000	295.494324
38.800000	301.433167	38.800000	295.653809	38.800000	298.132507	38.800000	299.089020
38.900000	300.627960	38.900000	291.684021	38.900000	297.939575	38.900000	297.038239
39.000000	299.478943	39.000000	296.863159	39.000000	291.327698	39.000000	296.522491
39.100000	291.161804	39.100000	298.118652	39.100000	299.969849	39.100000	296.157379
39.200000	294.136169	39.200000	297.251404	39.200000	290.567169	39.200000	298.159332
39.300000	299.931671	39.300000	298.948120	39.300000	301.355347	39.300000	301.308044
39.400000	299.256165	39.400000	300.912842	39.400000	299.542664	39.400000	299.477173
39.500000	298.940002	39.500000	301.324493	39.500000	298.560944	39.500000	300.095520
39.600000	300.741089	39.600000	294.603241	39.600000	297.454742	39.600000	295.356384
39.700000	296.409180	39.700000	296.943573	39.700000	301.753723	39.700000	296.989929
39.800000	301.632507	39.800000	295.758820	39.800000	296.001953	39.800000	295.657471
39.900000	299.085144	39.900000	300.790802	39.900000	305.402893	39.900000	299.747620
40.000000	298.397949	40.000000	297.428497	40.000000	299.130371	40.000000	297.487122
40.100000	297.153473	40.100000	300.391785	40.100000	290.431396	40.100000	300.882996
40.200000	294.228485	40.200000	292.616821	40.200000	299.483459	40.200000	295.011627
40.300000	297.727814	40.300000	299.147095	40.300000	294.770844	40.300000	303.094910
40.400000	301.755646	40.400000	296.525604	40.400000	299.352936	40.400000	296.246399
40.500000	302.475372	40.500000	296.177734	40.500000	292.842773	40.500000	299.845276
40.600000	296.070557	40.600000	301.601410	40.600000	298.204956	40.600000	298.273407
40.700000	294.137817	40.700000	300.022339	40.700000	298.998291	40.700000	296.361755
40.800000	291.203308	40.800000	291.684113	40.800000	292.425598	40.800000	301.882080
40.900000	297.604492	40.900000	297.417114	40.900000	301.223755	40.900000	297.958527
41.000000	299.798798	41.000000	290.848511	41.000000	293.925964	41.000000	298.783813
41.100000	300.590240	41.100000	299.797546	41.100000	301.334808	41.100000	295.192596
41.200000	299.558380	41.200000	296.247284	41.200000	297.120575	41.200000	303.076813
41.300000	301.871887	41.300000	302.311035	41.300000	304.300873	41.300000	301.642548
41.400000	298.963440	41.400000	300.281189	41.400000	299.677124	41.400000	299.181152
41.500000	295.348450	41.500000	296.362061	41.500000	296.229706	41.500000	298.087799
41.600000	296.703552	41.600000	298.292633	41.600000	301.983063	41.600000	299.918213
41.700000	301.281189	41.700000	297.609894	41.700000	293.669861	41.700000	294.177856
41.800000	300.165009	41.800000	303.713287	41.800000	297.664001	41.800000	296.209747
41.900000	301.645203	41.900000	300.082703	41.900000	297.659637	41.900000	303.255493
42.000000	297.642456	42.000000	299.232666	42.000000	295.124054	42.000000	297.801392
42.100000	297.722382	42.100000	302.511444	42.100000	301.340393	42.100000	299.506500
42.200000	295.590546	42.200000	293.383057	42.200000	294.519623	42.200000	293.876862
42.300000	293.257996	42.300000	294.357513	42.300000	298.824097	42.300000	294.314240
42.400000	295.523621	42.400000	298.674805	42.400000	300.629547	42.400000	300.569366
42.500000	301.149567	42.500000	303.017090	42.500000	297.597961	42.500000	301.503448
42.600000	293.838898	42.600000	298.454529	42.600000	298.468536	42.600000	300.446320
42.700000	298.993286	42.700000	300.903076	42.700000	300.632874	42.700000	301.804962
42.800000	290.660919	42.800000	295.137939	42.800000	300.254181	42.800000	294.230347
42.900000	297.676178	42.900000	298.388428	42.900000	294.484009	42.900000	297.514496
43.000000	296.257568	43.000000	300.685455	43.000000	298.714142	43.000000	290.779999
43.100000	302.408051	43.100000	297.914124	43.100000	297.431427	43.100000	298.821747
43.200000	297.047211	43.200000	295.905365	43.200000	295.925903	43.200000	292.436096
43.300000	301.463257	43.300000	299.710602	43.300000	295.311798	43.300000	300.041351
43.400000	298.912811	43.400000	298.479126	43.400000	297.281158	43.400000	297.544525
43.500000	297.886871	43.500000	297.347809	43.500000	302.563812	43.500000	301.186035
43.600000	291.548584	43.600000	297.804901	43.600000	298.370178	43.600000	299.637573
43.700000	298.638123	43.700000	302.930328	43.700000	303.517639	43.700000	299.185181
43.800000	292.015228	43.800000	294.119263	43.800000	298.580719	43.800000	299.021423
43.900000	299.671082	43.900000	298.209595	43.900000	296.557678	43.900000	299.954987
44.000000	301.081329	44.000000	288.675385	44.000000	299.687561	44.000000	298.369720
44.100000	297.429688	44.100000	293.776031	44.100000	299.027863	44.100000	304.884674
44.200000	305.130463	44.200000	294.668671	44.200000	298.811462	44.200000	292.225677
44.300000	300.855316	44.300000	297.946991	44.300000	298.553741	44.300000	298.360809
44.400000	298.687469	44.400000	295.500183	44.400000	297.238312	44.400000	299.202911
44.500000	299.834808	44.500000	300.270142	44.500000	300.081238	44.500000	297.051849
44.600000	294.264313	44.600000	297.784454	44.600000	296.979187	44.600000	301.437408
44.700000	295.970276	44.700000	305.148712	44.700000	298.666779	44.700000	297.820404
44.800000	304.827942	44.800000	295.866791	44.800000	300.667175	44.800000	301.285339
44.900000	294.532349	44.900000	296.681000	44.900000	293.405182	44.900000	298.682495
45.000000	294.442871	45.000000	292.955078	45.000000	299.509552	45.000000	296.848907
45.100000	299.428741	45.100000	300.076752	45.100000	299.985107	45.100000	293.884308
45.200000	298.535156	45.200000	300.460205	45.200000	294.712158	45.200000	301.326050
45.300000	297.466034	45.300000	295.583710	45.300000	297.651825	45.300000	298.135376
45.400000	293.417908	45.400000	296.889526	45.400000	293.105011	45.400000	294.629272
45.500000	300.077271	45.500000	301.949341	45.500000	296.390259	45.500000	299.809021
45.600000	296.743744	45.600000	298.011200	45.600000	292.886414	45.600000	299.127533
45.700000	297.309967	45.700000	300.305847	45.700000	298.953369	45.700000	294.424774
45.800000	297.332611	45.800000	296.268280	45.800000	299.031097	45.800000	298.103394
45.900000	293.716797	45.900000	297.999329	45.900000	299.831085	45.900000	296.104950
46.000000	305.213470	46.000000	297.747833	46.000000	293.005646	46.000000	297.138428
46.100000	299.158478	46.100000	299.135834	46.100000	301.127350	46.100000	303.905762
46.200000	296.182770	46.200000	294.424194	46.200000	296.288910	46.200000	300.632294
46.300000	305.369904	46.300000	299.936462	46.300000	304.303284	46.300000	294.356934
46.400000	296.649841	46.400000	297.161865	46.400000	297.639526	46.400000	291.222107
46.500000	302.782440	46.500000	294.836609	46.500000	295.407959	46.500000	292.208679
46.600000	299.341217	46.600000	303.256653	46.600000	291.003021	46.600000	300.998840
46.700000	301.925476	46.700000	296.958252	46.700000	307.501831	46.700000	292.806702
46.800000	298.371063	46.800000	301.721832	46.800000	301.418915	46.800000	298.700195
46.900000	297.574707	46.900000	300.925659	46.900000	298.349579	46.900000	293.261780
47.000000	297.710449	47.000000	292.906158	47.000000	295.824463	47.000000	299.580261
47.100000	296.029358	47.100000	297.263428	47.100000	298.144623	47.100000	290.291992
47.200000	297.375031	47.200000	302.392426	47.200000	295.837830	47.200000	293.831360
47.300000	297.713348	47.300000	298.111450	47.300000	302.469727	47.300000	296.003876
47.400000	298.859741	47.400000	297.984253	47.400000	299.277069	47.400000	294.491882
47.500000	298.899689	47.500000	299.410309	47.500000	303.023163	47.500000	303.890503
47.600000	302.032349	47.600000	303.552643	47.600000	295.770508	47.600000	299.787689
47.700000	290.765869	47.700000	302.314026	47.700000	295.365356	47.700000	302.905884
47.800000	296.023895	47.800000	296.173309	47.800000	292.592560	47.800000	302.354340
47.900000	295.822083	47.900000	297.852722	47.900000	302.260040	47.900000	298.384003
48.000000	301.714600	48.000000	298.754700	48.000000	297.282776	48.000000	295.015778
48.100000	297.220398	48.100000	296.978729	48.100000	299.384399	48.100000	300.139832
48.200000	294.976868	48.200000	300.982544	48.200000	298.826691	48.200000	293.347687
48.300000	294.559357	48.300000	298.306274	48.300000	300.673889	48.300000	297.980743
48.400000	299.372345	48.400000	302.145020	48.400000	301.131927	48.400000	300.852203
48.500000	301.774109	48.500000	291.421082	48.500000	296.993744	48.500000	299.227570
48.600000	296.937988	48.600000	298.194214	48.600000	300.237457	48.600000	298.809845
48.700000	295.372375	48.700000	297.242493	48.700000	300.641724	48.700000	301.894867
48.800000	299.790192	48.800000	294.942657	48.800000	297.489075	48.800000	294.595917
48.900000	292.907837	48.900000	301.778351	48.900000	294.637909	48.900000	305.080322
49.000000	300.701263	49.000000	299.238770	49.000000	299.999847	49.000000	299.058990
49.100000	293.847260	49.100000	301.654907	49.100000	301.334717	49.100000	296.967072
49.200000	298.527222	49.200000	301.337341	49.200000	294.178375	49.200000	296.252319
49.300000	301.115234	49.300000	299.795074	49.300000	303.910492	49.300000	290.708588
49.400000	296.519104	49.400000	296.768341	49.400000	303.536652	49.400000	297.872528
49.500000	297.333344	49.500000	297.650879	49.500000	293.748047	49.500000	297.161804
49.600000	296.432068	49.600000	302.811157	49.600000	298.387939	49.600000	294.024811
49.700000	297.921265	49.700000	298.333954	49.700000	293.285522	49.700000	297.501923
49.800000	301.643799	49.800000	298.154175	49.800000	300.457153	49.800000	292.996918
49.900000	295.943604	49.900000	298.149780	49.900000	292.374603	49.900000	292.637970
50.000000	294.474548	50.000000	298.869080	50.000000	300.675201	50.000000	298.677002
50.000000	294.474548	50.000000	298.869202	50.000000	300.675262	50.000000	298.677124
50.010000	301.782898	50.010000	304.216522	50.010000	295.710266	50.010000	296.925262
50.020000	303.195068	50.020000	296.583099	50.020000	295.047821	50.020000	297.751068
50.030000	297.129089	50.030000	305.755676	50.030000	300.406738	50.030000	292.754761
50.040000	298.565002	50.040000	301.020233	50.040000	302.927551	50.040000	291.124634
50.050000	299.419250	50.050000	302.582123	50.050000	301.696930	50.050000	296.587982
50.060000	294.772339	50.060000	293.818176	50.060000	297.347961	50.060000	302.019989
50.070000	298.960052	50.070000	301.265747	50.070000	295.314575	50.070000	303.313110
50.080000	293.913452	50.080000	293.308105	50.080000	301.111084	50.080000	296.037506
50.090000	295.947571	50.090000	295.701050	50.090000	301.787140	50.090000	299.971771
50.100000	298.203827	50.100000	298.875366	50.100000	298.820435	50.100000	298.263458
50.110000	301.929016	50.110000	296.555664	50.110000	297.614105	50.110000	300.799316
50.120000	296.680176	50.120000	304.822510	50.120000	300.188202	50.120000	298.620819
50.130000	302.485901	50.130000	299.314758	50.130000	291.721497	50.130000	297.730469
50.140000	294.379150	50.140000	298.747345	50.140000	300.646362	50.140000	292.720612
50.150000	293.328583	50.150000	295.720581	50.150000	295.983521	50.150000	295.580353
50.160000	297.721924	50.160000	296.537720	50.160000	294.606171	50.160000	294.762756
50.170000	298.497620	50.170000	296.602692	50.170000	293.164795	50.170000	298.281158
50.180000	300.012909	50.180000	292.676086	50.180000	289.156403	50.180000	297.943726
50.190000	298.919312	50.190000	295.595459	50.190000	298.482788	50.190000	292.495483
50.200000	296.252655	50.200000	295.952087	50.200000	302.564850	50.200000	298.145782
50.210000	292.798309	50.210000	303.395081	50.210000	296.629730	50.210000	294.412323
50.220000	297.217804	50.220000	298.419403	50.220000	298.969971	50.220000	299.346344
50.230000	296.779541	50.230000	298.968201	50.230000	297.237061	50.230000	298.706543
50.240000	301.519135	50.240000	299.501617	50.240000	294.456757	50.240000	298.664368
50.250000	302.683685	50.250000	297.891022	50.250000	299.088898	50.250000	300.356598
50.260000	298.192383	50.260000	292.682526	50.260000	296.136444	50.260000	304.292480
50.270000	295.123596	50.270000	298.586884	50.270000	296.325073	50.270000	297.046173
50.280000	303.785767	50.280000	296.321899	50.280000	300.131439	50.280000	303.440216
50.290000	300.526764	50.290000	300.265076	50.290000	301.883453	50.290000	300.123627
50.300000	294.414581	50.300000	294.658997	50.300000	298.231140	50.300000	296.652008
50.310000	295.672974	50.310000	302.457672	50.310000	301.275085	50.310000	298.044800
50.320000	297.903412	50.320000	294.458130	50.320000	290.135406	50.320000	297.011566
50.330000	294.940857	50.330000	295.274506	50.330000	298.924805	50.330000	294.151825
50.340000	302.071075	50.340000	291.154968	50.340000	302.222076	50.340000	293.070892
50.350000	290.170868	50.350000	296.895844	50.350000	297.118683	50.350000	298.016296
50.360000	297.888855	50.360000	293.699371	50.360000	296.131073	50.360000	297.431427
50.370000	298.970276	50.370000	292.475372	50.370000	297.888000	50.370000	300.420563
50.380000	296.897339	50.380000	298.715942	50.380000	296.552979	50.380000	295.162415
50.390000	293.320190	50.390000	299.567078	50.390000	298.988281	50.390000	298.457153
50.400000	296.980469	50.400000	299.407440	50.400000	297.750793	50.400000	293.865692
50.410000	297.242035	50.410000	300.786194	50.410000	298.027100	50.410000	295.343811
50.420000	301.318939	50.420000	299.627502	50.420000	299.530334	50.420000	296.440704
50.430000	300.512573	50.430000	298.180023	50.430000	296.286377	50.430000	303.387299
50.440000	299.507721	50.440000	293.773315	50.440000	298.908081	50.440000	300.082764
50.450000	296.592407	50.450000	301.232422	50.450000	295.283875	50.450000	304.193359
50.460000	295.247772	50.460000	296.456451	50.460000	302.185120	50.460000	294.002258
50.470000	298.014984	50.470000	295.957611	50.470000	297.888977	50.470000	297.827667
50.480000	296.083282	50.480000	299.329590	50.480000	294.999634	50.480000	301.914093
50.490000	304.386658	50.490000	298.353455	50.490000	302.321869	50.490000	296.992828
50.500000	294.662140	50.500000	297.426971	50.500000	296.500946	50.500000	297.863983
50.510000	298.446899	50.510000	299.133728	50.510000	302.112701	50.510000	299.514008
50.520000	299.675995	50.520000	298.294006	50.520000	295.533386	50.520000	296.724854
50.530000	297.452881	50.530000	293.929199	50.530000	297.023773	50.530000	295.833954
50.540000	292.824127	50.540000	298.633820	50.540000	295.240204	50.540000	301.241943
50.550000	298.523102	50.550000	297.655212	50.550000	301.631012	50.550000	300.757996
50.560000	296.169250	50.560000	295.449432	50.560000	293.810211	50.560000	292.049957
50.570000	299.775391	50.570000	299.485474	50.570000	299.949799	50.570000	296.284607
50.580000	301.804352	50.580000	301.041412	50.580000	297.803802	50.580000	297.847565
50.590000	304.534058	50.590000	297.869751	50.590000	300.889679	50.590000	299.995300
50.600000	300.380463	50.600000	305.099731	50.600000	298.052338	50.600000	298.439392
50.610000	295.333008	50.610000	300.143707	50.610000	294.839874	50.610000	294.151947
50.620000	295.493073	50.620000	296.096161	50.620000	297.055573	50.620000	292.555084
50.630000	298.971161	50.630000	296.613770	50.630000	296.592499	50.630000	299.103027
50.640000	296.340088	50.640000	294.467621	50.640000	296.880981	50.640000	302.800140
50.650000	301.985626	50.650000	299.150909	50.650000	299.610901	50.650000	299.564636
50.660000	298.287018	50.660000	296.775391	50.660000	296.957306	50.660000	297.599091
50.670000	296.499054	50.670000	300.757782	50.670000	300.238586	50.670000	295.798981
50.680000	299.284851	50.680000	302.521027	50.680000	301.636322	50.680000	299.075500
50.690000	296.591553	50.690000	299.222870	50.690000	304.383545	50.690000	297.017914
50.700000	301.522766	50.700000	303.386261	50.700000	299.785706	50.700000	297.611694
50.710000	297.999329	50.710000	296.732971	50.710000	292.089966	50.710000	291.220428
50.720000	298.556610	50.720000	298.871429	50.720000	291.930969	50.720000	301.118927
50.730000	295.491333	50.730000	300.113831	50.730000	299.730438	50.730000	300.731750
50.740000	295.109467	50.740000	295.408966	50.740000	300.737854	50.740000	299.281952
50.750000	296.626984	50.750000	297.175964	50.750000	298.876617	50.750000	296.451508
50.760000	297.167358	50.760000	299.285065	50.760000	299.480286	50.760000	290.968475
50.770000	295.317078	50.770000	295.653839	50.770000	299.565735	50.770000	295.676575
50.780000	295.248566	50.780000	300.181458	50.780000	296.370514	50.780000	299.554596
50.790000	298.246674	50.790000	296.423096	50.790000	297.439392	50.790000	292.488159
50.800000	298.489166	50.800000	301.665985	50.800000	297.433319	50.800000	300.424835
50.810000	294.070892	50.810000	296.632935	50.810000	296.576172	50.810000	301.804352
50.820000	296.800690	50.820000	307.714508	50.820000	303.701141	50.820000	294.118011
50.830000	295.311859	50.830000	299.540680	50.830000	298.280365	50.830000	300.328979
50.840000	299.769775	50.840000	299.376740	50.840000	298.236877	50.840000	297.306488
50.850000	298.188629	50.850000	299.357178	50.850000	299.864105	50.850000	302.966278
50.860000	294.994232	50.860000	294.549042	50.860000	294.463928	50.860000	292.747070
50.870000	300.350281	50.870000	296.425507	50.870000	301.277710	50.870000	303.849976
50.880000	296.477173	50.880000	295.868500	50.880000	296.064941	50.880000	296.274109
50.890000	302.127594	50.890000	299.036957	50.890000	298.568756	50.890000	301.258698
50.900000	295.520905	50.900000	299.914124	50.900000	298.882782	50.900000	297.975342
50.910000	302.808380	50.910000	296.523102	50.910000	299.786957	50.910000	299.403778
50.920000	301.794006	50.920000	301.685028	50.920000	295.953156	50.920000	296.126160
50.930000	286.565582	50.930000	300.064789	50.930000	296.850220	50.930000	305.097778
50.940000	295.506561	50.940000	301.783264	50.940000	303.499359	50.940000	302.989471
50.950000	295.637177	50.950000	293.635864	50.950000	294.946808	50.950000	297.920624
50.960000	303.929657	50.960000	296.597748	50.960000	297.758423	50.960000	300.050659
50.970000	299.162476	50.970000	293.754822	50.970000	297.673615	50.970000	295.554871
50.980000	297.734222	50.980000	294.100006	50.980000	298.571594	50.980000	294.012390
50.990000	300.197418	50.990000	295.993073	50.990000	301.397705	50.990000	296.291412
51.000000	293.355011	51.000000	290.845306	51.000000	301.816559	51.000000	294.629303
51.010000	297.659058	51.010000	297.287903	51.010000	297.941742	51.010000	297.256042
51.020000	299.127228	51.020000	301.056061	51.020000	298.608704	51.020000	301.398010
51.030000	302.236389	51.030000	301.381927	51.030000	303.187042	51.030000	296.464935
51.040000	302.701935	51.040000	297.709137	51.040000	295.205505	51.040000	295.396576
51.050000	297.875153	51.050000	299.980103	51.050000	295.087860	51.050000	296.500427
51.060000	300.574493	51.060000	294.355530	51.060000	298.066620	51.060000	296.412659
51.070000	300.531464	51.070000	297.624786	51.070000	300.332886	51.070000	296.814789
51.080000	295.974518	51.080000	297.032501	51.080000	297.648560	51.080000	300.738281
51.090000	296.700775	51.090000	294.205017	51.090000	296.804749	51.090000	297.942108
51.100000	297.753479	51.100000	296.242493	51.100000	304.602081	51.100000	295.310638
51.110000	297.422974	51.110000	297.948212	51.110000	303.393372	51.110000	299.312469
51.120000	297.011841	51.120000	298.601044	51.120000	293.026947	51.120000	303.805725
51.130000	300.261627	51.130000	299.256042	51.130000	297.361938	51.130000	300.924927
51.140000	296.028168	51.140000	298.468597	51.140000	294.824554	51.140000	302.153625
51.150000	295.031158	51.150000	300.993744	51.150000	297.410339	51.150000	293.213196
51.160000	301.431396	51.160000	300.934723	51.160000	298.252655	51.160000	292.916473
51.170000	298.548004	51.170000	296.388916	51.170000	303.122131	51.170000	299.538147
51.180000	293.735687	51.180000	297.540375	51.180000	294.841156	51.180000	298.409546
51.190000	297.259460	51.190000	300.815460	51.190000	294.100891	51.190000	299.648285
51.200000	300.468445	51.200000	301.291687	51.200000	298.734283	51.200000	301.151611
51.210000	302.848145	51.210000	296.734955	51.210000	297.646454	51.210000	299.131622
51.220000	295.207672	51.220000	296.403717	51.220000	299.675781	51.220000	295.310730
51.230000	291.520752	51.230000	297.947479	51.230000	300.138214	51.230000	301.340759
51.240000	295.071381	51.240000	300.533875	51.240000	299.276428	51.240000	296.689636
51.250000	302.316284	51.250000	296.800659	51.250000	299.585968	51.250000	298.834412
51.260000	300.142151	51.260000	298.660919	51.260000	297.100922	51.260000	302.884308
51.270000	295.969116	51.270000	301.458710	51.270000	295.829956	51.270000	302.631561
51.280000	291.558960	51.280000	302.252899	51.280000	296.111145	51.280000	297.899017
51.290000	298.014343	51.290000	297.076080	51.290000	294.016693	51.290000	298.654022
51.300000	292.652191	51.300000	301.309814	51.300000	294.653320	51.300000	304.314087
51.310000	297.826080	51.310000	293.711792	51.310000	298.038025	51.310000	295.648041
51.320000	295.546661	51.320000	291.083069	51.320000	297.446808	51.320000	295.402313
51.330000	295.925415	51.330000	295.916931	51.330000	297.150574	51.330000	297.990265
51.340000	299.267181	51.340000	294.479675	51.340000	298.225250	51.340000	294.859406
51.350000	297.714111	51.350000	291.806732	51.350000	300.186676	51.350000	299.957642
51.360000	298.084534	51.360000	301.025940	51.360000	294.494690	51.360000	302.922333
51.370000	299.512756	51.370000	298.753448	51.370000	299.184143	51.370000	303.221497
51.380000	302.887543	51.380000	290.434998	51.380000	303.783844	51.380000	295.688232
51.390000	294.702820	51.390000	295.653137	51.390000	300.058777	51.390000	298.002411
51.400000	295.951263	51.400000	300.134979	51.400000	305.209015	51.400000	299.921997
51.410000	298.018463	51.410000	302.776825	51.410000	300.226593	51.410000	297.974640
51.420000	301.380096	51.420000	296.709503	51.420000	292.083130	51.420000	295.046783
51.430000	297.033386	51.430000	294.226990	51.430000	302.751404	51.430000	302.603973
51.440000	296.631866	51.440000	298.556122	51.440000	299.988831	51.440000	298.427948
51.450000	299.506165	51.450000	299.842865	51.450000	296.353058	51.450000	294.543671
51.460000	299.844727	51.460000	300.399719	51.460000	294.721863	51.460000	297.198364
51.470000	298.501526	51.470000	305.222351	51.470000	292.803192	51.470000	302.544006
51.480000	300.585999	51.480000	303.421967	51.480000	293.831909	51.480000	297.501831
51.490000	295.848846	51.490000	298.466278	51.490000	294.965942	51.490000	297.529541
51.500000	300.782806	51.500000	295.780579	51.500000	301.905853	51.500000	294.718018
51.510000	297.848633	51.510000	300.908478	51.510000	296.420319	51.510000	304.775055
51.520000	295.713928	51.520000	299.547668	51.520000	302.191528	51.520000	300.497253
51.530000	296.585205	51.530000	299.102325	51.530000	296.062012	51.530000	301.151520
51.540000	299.416473	51.540000	299.773834	51.540000	297.216675	51.540000	296.105438
51.550000	301.478973	51.550000	294.901428	51.550000	296.343842	51.550000	298.833649
51.560000	298.479340	51.560000	294.630341	51.560000	299.383240	51.560000	300.586914
51.570000	292.637390	51.570000	299.763977	51.570000	291.331238	51.570000	294.674988
51.580000	293.359344	51.580000	296.141815	51.580000	298.419312	51.580000	295.414185
51.590000	300.246826	51.590000	302.156708	51.590000	299.890411	51.590000	301.858673
51.600000	299.257050	51.600000	298.749420	51.600000	299.477875	51.600000	297.704834
51.610000	301.433716	51.610000	301.457245	51.610000	301.427277	51.610000	297.406067
51.620000	299.770142	51.620000	294.909119	51.620000	296.498535	51.620000	305.290894
51.630000	297.324799	51.630000	298.858124	51.630000	292.801056	51.630000	302.026031
51.640000	298.319824	51.640000	296.410828	51.640000	295.571320	51.640000	298.683105
51.650000	293.821228	51.650000	304.510834	51.650000	298.943115	51.650000	297.931824
51.660000	300.973999	51.660000	292.546814	51.660000	299.232269	51.660000	298.935669
51.670000	294.742950	51.670000	297.931396	51.670000	301.066589	51.670000	298.633789
51.680000	298.059296	51.680000	296.886230	51.680000	299.715271	51.680000	296.876953
51.690000	296.022125	51.690000	301.585938	51.690000	301.047302	51.690000	297.686432
51.700000	302.848206	51.700000	300.219940	51.700000	300.362000	51.700000	294.492432
51.710000	294.969391	51.710000	294.772980	51.710000	297.575195	51.710000	292.396851
51.720000	302.467560	51.720000	293.530182	51.720000	300.497314	51.720000	302.382263
51.730000	300.713287	51.730000	295.844543	51.730000	302.248138	51.730000	292.541870
51.740000	298.098999	51.740000	298.192719	51.740000	301.522369	51.740000	297.330536
51.750000	296.102631	51.750000	299.496185	51.750000	295.019257	51.750000	300.727264
51.760000	293.915955	51.760000	297.539124	51.760000	301.981598	51.760000	294.509216
51.770000	298.218750	51.770000	294.233063	51.770000	302.357819	51.770000	296.695831
51.780000	298.165985	51.780000	301.233032	51.780000	301.345886	51.780000	302.877258
51.790000	293.705902	51.790000	296.175781	51.790000	297.169586	51.790000	294.818146
51.800000	296.396667	51.800000	298.012787	51.800000	296.667389	51.800000	298.472351
51.810000	300.082703	51.810000	300.688873	51.810000	302.617432	51.810000	301.422546
51.820000	302.845520	51.820000	304.447021	51.820000	296.921753	51.820000	297.962158
51.830000	297.392487	51.830000	294.101990	51.830000	291.097809	51.830000	296.348053
51.840000	300.697998	51.840000	294.907562	51.840000	298.057922	51.840000	294.250092
51.850000	294.500214	51.850000	302.758331	51.850000	301.854065	51.850000	291.544617
51.860000	299.786835	51.860000	300.095093	51.860000	299.068024	51.860000	296.175598
51.870000	292.418976	51.870000	296.926392	51.870000	300.516266	51.870000	296.927124
51.880000	300.075836	51.880000	296.061127	51.880000	298.321075	51.880000	291.084045
51.890000	304.656006	51.890000	298.589661	51.890000	302.953705	51.890000	294.471619
51.900000	298.238922	51.900000	294.734467	51.900000	296.252380	51.900000	299.962982
51.910000	299.620026	51.910000	295.201874	51.910000	297.721771	51.910000	298.888611
51.920000	301.789307	51.920000	298.562134	51.920000	300.235779	51.920000	293.523712
51.930000	297.569916	51.930000	295.935333	51.930000	300.453705	51.930000	297.972015
51.940000	300.313477	51.940000	304.635498	51.940000	300.888123	51.940000	299.809235
51.950000	302.029388	51.950000	296.229279	51.950000	299.118286	51.950000	298.162750
51.960000	294.382721	51.960000	304.386780	51.960000	293.711090	51.960000	298.206116
51.970000	294.860504	51.970000	296.601685	51.970000	298.441132	51.970000	298.683167
51.980000	293.417480	51.980000	301.500793	51.980000	300.429962	51.980000	296.346344
51.990000	293.445129	51.990000	297.700104	51.990000	298.445862	51.990000	296.865845
52.000000	292.027924	52.000000	302.855377	52.000000	301.100128	52.000000	297.903717
52.010000	296.194824	52.010000	302.510956	52.010000	298.639893	52.010000	292.782227
52.020000	299.635101	52.020000	297.681396	52.020000	298.017822	52.020000	304.692993
52.030000	301.442230	52.030000	300.376953	52.030000	290.581329	52.030000	295.988373
52.040000	296.227356	52.040000	297.424103	52.040000	292.137085	52.040000	296.926880
52.050000	294.660431	52.050000	294.550720	52.050000	298.853943	52.050000	295.931793
52.060000	299.369415	52.060000	298.764343	52.060000	295.078339	52.060000	292.988007
52.070000	300.972534	52.070000	295.738190	52.070000	298.263763	52.070000	294.811584
52.080000	299.703308	52.080000	301.312805	52.080000	296.645050	52.080000	294.724670
52.090000	298.146118	52.090000	297.255920	52.090000	296.781525	52.090000	298.887695
52.100000	297.911957	52.100000	297.392181	52.100000	299.398590	52.100000	296.788513
52.110000	297.149719	52.110000	297.241699	52.110000	298.751465	52.110000	302.729736
52.120000	299.147125	52.120000	304.265991	52.120000	303.942474	52.120000	297.837128
52.130000	299.410889	52.130000	298.771057	52.130000	303.592072	52.130000	297.344391
52.140000	298.561920	52.140000	299.188507	52.140000	292.681152	52.140000	292.775665
52.150000	298.492157	52.150000	293.686951	52.150000	303.935913	52.150000	295.428253
52.160000	298.704102	52.160000	293.110504	52.160000	301.460022	52.160000	302.054901
52.170000	298.373962	52.170000	300.213409	52.170000	296.045197	52.170000	297.024048
52.180000	294.867340	52.180000	299.896667	52.180000	301.231598	52.180000	296.600769
52.190000	303.005707	52.190000	293.997528	52.190000	293.173798	52.190000	296.670074
52.200000	297.896759	52.200000	295.845398	52.200000	299.518860	52.200000	296.198212
52.210000	298.858948	52.210000	297.739380	52.210000	296.740295	52.210000	294.993622
52.220000	301.607330	52.220000	296.718292	52.220000	294.163177	52.220000	302.734222
52.230000	300.983276	52.230000	294.152557	52.230000	297.784637	52.230000	300.377899
52.240000	298.439911	52.240000	298.837555	52.240000	298.259460	52.240000	300.669983
52.250000	297.599243	52.250000	292.003235	52.250000	301.281464	52.250000	294.619629
52.260000	300.539673	52.260000	296.975006	52.260000	300.727081	52.260000	293.156342
52.270000	297.638519	52.270000	296.333221	52.270000	301.590271	52.270000	294.415466
52.280000	298.715637	52.280000	300.888092	52.280000	296.031677	52.280000	297.569550
52.290000	302.386780	52.290000	299.061340	52.290000	305.352966	52.290000	297.634674
52.300000	294.051117	52.300000	296.068176	52.300000	302.202362	52.300000	301.020142
52.310000	298.114105	52.310000	295.886566	52.310000	297.245239	52.310000	302.857697
52.320000	294.935455	52.320000	298.536652	52.320000	293.911041	52.320000	296.459595
52.330000	296.315582	52.330000	297.364868	52.330000	296.841278	52.330000	294.066162
52.340000	292.651886	52.340000	294.030609	52.340000	299.022217	52.340000	299.540100
52.350000	296.992767	52.350000	301.138000	52.350000	294.247162	52.350000	300.414917
52.360000	296.582764	52.360000	296.429199	52.360000	297.357452	52.360000	294.807800
52.370000	301.691620	52.370000	303.056305	52.370000	297.519196	52.370000	294.351135
52.380000	301.074371	52.380000	296.212616	52.380000	300.832031	52.380000	293.734955
52.390000	296.285675	52.390000	292.690460	52.390000	298.930084	52.390000	297.063477
52.400000	294.533905	52.400000	296.535278	52.400000	302.388947	52.400000	298.168762
52.410000	299.868011	52.410000	295.243805	52.410000	297.691132	52.410000	305.873779
52.420000	295.969849	52.420000	293.284637	52.420000	296.994110	52.420000	297.346405
52.430000	297.502502	52.430000	295.118896	52.430000	299.018372	52.430000	306.436890
52.440000	290.513794	52.440000	295.653137	52.440000	292.396515	52.440000	296.784668
52.450000	294.651825	52.450000	294.132111	52.450000	299.493774	52.450000	298.931396
52.460000	297.015869	52.460000	296.969299	52.460000	295.510101	52.460000	295.993500
52.470000	295.244110	52.470000	293.308289	52.470000	296.943481	52.470000	297.640747
52.480000	297.471008	52.480000	299.479828	52.480000	297.144623	52.480000	298.068756
52.490000	295.711487	52.490000	300.053619	52.490000	299.653290	52.490000	298.485168
52.500000	298.624725	52.500000	299.065796	52.500000	300.423492	52.500000	298.641449
52.510000	299.028656	52.510000	292.636078	52.510000	301.569275	52.510000	297.977661
52.520000	296.375336	52.520000	294.424744	52.520000	299.557220	52.520000	294.766296
52.530000	297.704437	52.530000	303.642212	52.530000	290.784790	52.530000	298.966736
52.540000	298.512268	52.540000	299.280975	52.540000	298.831177	52.540000	296.044678
52.550000	298.335541	52.550000	293.055481	52.550000	297.904236	52.550000	297.113007
52.560000	297.276672	52.560000	299.952515	52.560000	301.208466	52.560000	293.862030
52.570000	296.327026	52.570000	291.127472	52.570000	299.105743	52.570000	295.064545
52.580000	296.921570	52.580000	297.231659	52.580000	296.908783	52.580000	297.512024
52.590000	297.726501	52.590000	293.767456	52.590000	296.295410	52.590000	295.540283
52.600000	299.997986	52.600000	299.593597	52.600000	301.522949	52.600000	294.450226
52.610000	298.251343	52.610000	300.453552	52.610000	298.282013	52.610000	296.787506
52.620000	296.841827	52.620000	299.987457	52.620000	300.328979	52.620000	297.209229
52.630000	298.089355	52.630000	302.197693	52.630000	292.230255	52.630000	298.545166
52.640000	293.608704	52.640000	297.551147	52.640000	289.494110	52.640000	297.773560
52.650000	295.543091	52.650000	294.603394	52.650000	298.633728	52.650000	298.582886
52.660000	298.874542	52.660000	300.778198	52.660000	294.145905	52.660000	298.081207
52.670000	300.991730	52.670000	300.800293	52.670000	291.666412	52.670000	301.642548
52.680000	298.489960	52.680000	299.833160	52.680000	298.135101	52.680000	299.795563
52.690000	295.058624	52.690000	301.527100	52.690000	297.601532	52.690000	301.737885
52.700000	302.607483	52.700000	300.514404	52.700000	295.292206	52.700000	299.015472
52.710000	298.914703	52.710000	299.508698	52.710000	299.149078	52.710000	296.231628
52.720000	299.264282	52.720000	298.122131	52.720000	295.058228	52.720000	299.961578
52.730000	296.128998	52.730000	298.928040	52.730000	298.897919	52.730000	297.251251
52.740000	296.285675	52.740000	301.424347	52.740000	299.143707	52.740000	296.142181
52.750000	294.730011	52.750000	295.643127	52.750000	301.373810	52.750000	298.598175
52.760000	298.487061	52.760000	298.494843	52.760000	296.915314	52.760000	299.345490
52.770000	295.608978	52.770000	300.507965	52.770000	294.438263	52.770000	306.183441
52.780000	293.666504	52.780000	292.824982	52.780000	301.881622	52.780000	299.447235
52.790000	301.408112	52.790000	299.395477	52.790000	298.649292	52.790000	296.314301
52.800000	297.956757	52.800000	297.186829	52.800000	292.051453	52.800000	299.715637
52.810000	296.932404	52.810000	300.027802	52.810000	300.004913	52.810000	300.992950
52.820000	296.558289	52.820000	294.324493	52.820000	301.688812	52.820000	296.056763
52.830000	301.081848	52.830000	300.904144	52.830000	297.255341	52.830000	298.492401
52.840000	298.151550	52.840000	304.789062	52.840000	297.936676	52.840000	300.777435
52.850000	296.975433	52.850000	299.582397	52.850000	296.363556	52.850000	297.703186
52.860000	295.767120	52.860000	294.714142	52.860000	298.813629	52.860000	299.434540
52.870000	298.751556	52.870000	300.759613	52.870000	301.188385	52.870000	293.618164
52.880000	293.079529	52.880000	296.581299	52.880000	298.296814	52.880000	294.114105
52.890000	299.998383	52.890000	295.309387	52.890000	298.645844	52.890000	297.200684
52.900000	293.483063	52.900000	297.190491	52.900000	295.976898	52.900000	299.160645
52.910000	295.579529	52.910000	299.049286	52.910000	297.382721	52.910000	297.460358
52.920000	293.242432	52.920000	304.169006	52.920000	299.704620	52.920000	293.689514
52.930000	302.578674	52.930000	297.307220	52.930000	298.726532	52.930000	298.953522
52.940000	298.931427	52.940000	297.319427	52.940000	298.410858	52.940000	298.750702
52.950000	298.342194	52.950000	299.154877	52.950000	295.704681	52.950000	297.677094
52.960000	300.230103	52.960000	293.711700	52.960000	300.643555	52.960000	292.742615
52.970000	301.044830	52.970000	297.267761	52.970000	299.856293	52.970000	301.196838
52.980000	299.005066	52.980000	299.259033	52.980000	297.211426	52.980000	296.113068
52.990000	293.236847	52.990000	295.837921	52.990000	295.362671	52.990000	301.250824
53.000000	298.082153	53.000000	296.591309	53.000000	296.948883	53.000000	301.513123
53.010000	296.693512	53.010000	300.498199	53.010000	297.536407	53.010000	298.159332
53.020000	299.380676	53.020000	295.919098	53.020000	298.012878	53.020000	298.518921
53.030000	290.743805	53.030000	299.157990	53.030000	288.024597	53.030000	301.532532
53.040000	302.168182	53.040000	297.076965	53.040000	302.018311	53.040000	295.112183
53.050000	299.594025	53.050000	298.574707	53.050000	304.447021	53.050000	297.889923
53.060000	302.942688	53.060000	298.774445	53.060000	294.729767	53.060000	294.095337
53.070000	296.563171	53.070000	297.788635	53.070000	295.731903	53.070000	293.665253
53.080000	296.014008	53.080000	303.029236	53.080000	294.994629	53.080000	297.499573
53.090000	304.071808	53.090000	303.250244	53.090000	299.692657	53.090000	295.735748
53.100000	298.565765	53.100000	302.844452	53.100000	304.342346	53.100000	302.345734
53.110000	299.923340	53.110000	295.127289	53.110000	299.015167	53.110000	300.604706
53.120000	297.233337	53.120000	299.231415	53.120000	302.024536	53.120000	296.703552
53.130000	292.026581	53.130000	298.461548	53.130000	292.353973	53.130000	298.995148
53.140000	295.961121	53.140000	294.336761	53.140000	298.459595	53.140000	300.241302
53.150000	299.102417	53.150000	298.720245	53.150000	299.091125	53.150000	294.182800
53.160000	294.880402	53.160000	298.570343	53.160000	294.499298	53.160000	291.599792
53.170000	294.603973	53.170000	302.091858	53.170000	296.586182	53.170000	295.203003
53.180000	298.194580	53.180000	297.977661	53.180000	297.058960	53.180000	304.197266
53.190000	303.882172	53.190000	296.562714	53.190000	293.189423	53.190000	292.155701
53.200000	306.951660	53.200000	298.739594	53.200000	304.520782	53.200000	297.339752
53.210000	298.580200	53.210000	294.519379	53.210000	297.921722	53.210000	302.496735
53.220000	295.454590	53.220000	296.973206	53.220000	301.899689	53.220000	295.567413
53.230000	299.245667	53.230000	296.145447	53.230000	300.469421	53.230000	294.551117
53.240000	290.943268	53.240000	296.820770	53.240000	300.304230	53.240000	301.102509
53.250000	298.631470	53.250000	297.113586	53.250000	299.213531	53.250000	299.470886
53.260000	301.438629	53.260000	299.973999	53.260000	302.745117	53.260000	293.673187
53.270000	297.794037	53.270000	300.346649	53.270000	298.966034	53.270000	297.444366
53.280000	300.135712	53.280000	298.322357	53.280000	300.083954	53.280000	303.997528
53.290000	299.838226	53.290000	298.427704	53.290000	301.350525	53.290000	298.083405
53.300000	296.322266	53.300000	295.682678	53.300000	297.965637	53.300000	296.964142
53.310000	295.498718	53.310000	299.375092	53.310000	299.602753	53.310000	293.876068
53.320000	303.035095	53.320000	300.336212	53.320000	291.463898	53.320000	297.181732
53.330000	298.157135	53.330000	297.192535	53.330000	298.051331	53.330000	297.680908
53.340000	299.528229	53.340000	297.140533	53.340000	296.623627	53.340000	301.205841
53.350000	297.842804	53.350000	302.381317	53.350000	301.812622	53.350000	295.781525
53.360000	295.669952	53.360000	302.405090	53.360000	298.121552	53.360000	293.889343
53.370000	301.409790	53.370000	301.057281	53.370000	296.602661	53.370000	297.416718
53.380000	300.554688	53.380000	300.677185	53.380000	299.582703	53.380000	298.276001
53.390000	299.211060	53.390000	296.494629	53.390000	299.989563	53.390000	298.520935
53.400000	306.669495	53.400000	299.864410	53.400000	299.010895	53.400000	300.368988
53.410000	296.479156	53.410000	299.370575	53.410000	296.919586	53.410000	300.363251
53.420000	297.470703	53.420000	297.844971	53.420000	295.587158	53.420000	299.596313
53.430000	294.177643	53.430000	299.339447	53.430000	294.830444	53.430000	298.449738
53.440000	294.366882	53.440000	301.154785	53.440000	300.081635	53.440000	297.537903
53.450000	293.891876	53.450000	300.965698	53.450000	296.172546	53.450000	301.020996
53.460000	297.349030	53.460000	296.162628	53.460000	302.000366	53.460000	298.483093
53.470000	302.818939	53.470000	297.657318	53.470000	289.222107	53.470000	299.107880
53.480000	298.053772	53.480000	298.859009	53.480000	299.818665	53.480000	299.586151
53.490000	300.688599	53.490000	301.968018	53.490000	295.975739	53.490000	296.820404
53.500000	297.194672	53.500000	293.381256	53.500000	293.540161	53.500000	296.352997
53.510000	299.311646	53.510000	298.857086	53.510000	295.303741	53.510000	300.799377
53.520000	296.256500	53.520000	293.303589	53.520000	295.255341	53.520000	297.991028
53.530000	296.300018	53.530000	299.688599	53.530000	294.504059	53.530000	302.051819
53.540000	292.796448	53.540000	298.864166	53.540000	294.307068	53.540000	295.449799
53.550000	300.442230	53.550000	297.502197	53.550000	293.439301	53.550000	298.470398
53.560000	298.867462	53.560000	296.282288	53.560000	295.481445	53.560000	301.466614
53.570000	293.143158	53.570000	294.047516	53.570000	301.564331	53.570000	300.588593
53.580000	299.425598	53.580000	300.539948	53.580000	300.213776	53.580000	298.243805
53.590000	295.274323	53.590000	294.743011	53.590000	297.760620	53.590000	295.905151
53.600000	302.954681	53.600000	296.186371	53.600000	300.531982	53.600000	304.415283
53.610000	298.711487	53.610000	300.995941	53.610000	297.357666	53.610000	296.460724
53.620000	295.400482	53.620000	298.555389	53.620000	303.112488	53.620000	292.851227
53.630000	299.005676	53.630000	299.772675	53.630000	295.452820	53.630000	297.093170
53.640000	300.325134	53.640000	297.490936	53.640000	299.570709	53.640000	298.037964
53.650000	300.358948	53.650000	299.387878	53.650000	302.776978	53.650000	303.129486
53.660000	301.026428	53.660000	300.810547	53.660000	301.760223	53.660000	296.069580
53.670000	306.411865	53.670000	295.535156	53.670000	299.498810	53.670000	293.548798
53.680000	292.445526	53.680000	300.432800	53.680000	304.196045	53.680000	298.170654
53.690000	293.474213	53.690000	300.199036	53.690000	300.400299	53.690000	298.837341
53.700000	300.716003	53.700000	297.228302	53.700000	294.680878	53.700000	301.761749
53.710000	295.694794	53.710000	298.541382	53.710000	297.918030	53.710000	303.974213
53.720000	291.234680	53.720000	297.916840	53.720000	297.681366	53.720000	298.730591
53.730000	297.827850	53.730000	300.370789	53.730000	299.554230	53.730000	305.375671
53.740000	298.628937	53.740000	299.021759	53.740000	289.087555	53.740000	300.302887
53.750000	295.983795	53.750000	295.964783	53.750000	298.536652	53.750000	302.683990
53.760000	298.312653	53.760000	302.583038	53.760000	296.527710	53.760000	295.778290
53.770000	300.898651	53.770000	300.099579	53.770000	298.178772	53.770000	295.536926
53.780000	297.329651	53.780000	295.866058	53.780000	299.682251	53.780000	300.362915
53.790000	295.087982	53.790000	297.825714	53.790000	299.373474	53.790000	299.084137
53.800000	289.314056	53.800000	293.161316	53.800000	298.839752	53.800000	296.483276
53.810000	296.463989	53.810000	295.003265	53.810000	298.649445	53.810000	295.193146
53.820000	299.517792	53.820000	302.310669	53.820000	301.170258	53.820000	295.973206
53.830000	301.665894	53.830000	297.977692	53.830000	299.044342	53.830000	293.969208
53.840000	298.527161	53.840000	299.672821	53.840000	297.463867	53.840000	296.943115
53.850000	299.549713	53.850000	292.920929	53.850000	301.740509	53.850000	300.767822
53.860000	298.207886	53.860000	295.267487	53.860000	293.373291	53.860000	292.215820
53.870000	299.004242	53.870000	294.469818	53.870000	304.111206	53.870000	299.675934
53.880000	293.332001	53.880000	292.966614	53.880000	296.570831	53.880000	293.545013
53.890000	299.617889	53.890000	294.495239	53.890000	298.628876	53.890000	297.503418
53.900000	294.749664	53.900000	301.558868	53.900000	294.276978	53.900000	297.441895
53.910000	296.230896	53.910000	298.466919	53.910000	301.945953	53.910000	299.028351
53.920000	301.191284	53.920000	296.319031	53.920000	299.558197	53.920000	293.973816
53.930000	302.133789	53.930000	295.471832	53.930000	301.889618	53.930000	304.584869
53.940000	303.808746	53.940000	298.824371	53.940000	295.284790	53.940000	299.060760
53.950000	302.740631	53.950000	299.979248	53.950000	296.150482	53.950000	299.522461
53.960000	295.536163	53.960000	295.489990	53.960000	303.726410	53.960000	300.267242
53.970000	297.838654	53.970000	302.450775	53.970000	297.123627	53.970000	297.400421
53.980000	296.963318	53.980000	294.691681	53.980000	297.752258	53.980000	296.140747
53.990000	307.212067	53.990000	303.074463	53.990000	293.672455	53.990000	296.010498
54.000000	300.493622	54.000000	298.281982	54.000000	300.207336	54.000000	294.988037
54.010000	296.135162	54.010000	300.933105	54.010000	290.939148	54.010000	301.715271
54.020000	300.361420	54.020000	291.064606	54.020000	301.798035	54.020000	298.325104
54.030000	297.677246	54.030000	292.036469	54.030000	297.511353	54.030000	300.077820
54.040000	294.341949	54.040000	295.518555	54.040000	295.795563	54.040000	300.079254
54.050000	301.991211	54.050000	301.073853	54.050000	301.325836	54.050000	297.023163
54.060000	299.151764	54.060000	292.495728	54.060000	297.976227	54.060000	296.204498
54.070000	302.140411	54.070000	291.556366	54.070000	299.642700	54.070000	296.711243
54.080000	292.364075	54.080000	295.697876	54.080000	302.337280	54.080000	295.028412
54.090000	301.769501	54.090000	294.796326	54.090000	297.119080	54.090000	301.020294
54.100000	303.114471	54.100000	298.087311	54.100000	298.649506	54.100000	303.775208
54.110000	298.222778	54.110000	298.572571	54.110000	304.769043	54.110000	296.790039
54.120000	297.738007	54.120000	296.833984	54.120000	298.672760	54.120000	299.146820
54.130000	294.513031	54.130000	290.234833	54.130000	301.044434	54.130000	292.961975
54.140000	299.449829	54.140000	296.835083	54.140000	299.205383	54.140000	298.357300
54.150000	303.361053	54.150000	299.780090	54.150000	302.757019	54.150000	295.839386
54.160000	296.887512	54.160000	295.250885	54.160000	299.109131	54.160000	298.288483
54.170000	298.656769	54.170000	293.353821	54.170000	299.727448	54.170000	298.098114
54.180000	291.307373	54.180000	293.478638	54.180000	302.575745	54.180000	297.285767
54.190000	293.429962	54.190000	297.301056	54.190000	298.028809	54.190000	301.499176
54.200000	298.212067	54.200000	295.848541	54.200000	294.894745	54.200000	301.715851
54.210000	293.479156	54.210000	304.908234	54.210000	298.605011	54.210000	297.622192
54.220000	298.475677	54.220000	296.759003	54.220000	300.723297	54.220000	296.175201
54.230000	301.490662	54.230000	299.328186	54.230000	303.090515	54.230000	297.554291
54.240000	297.119659	54.240000	298.662079	54.240000	300.791412	54.240000	300.557922
54.250000	301.606293	54.250000	294.867767	54.250000	303.444153	54.250000	300.596710
54.260000	297.603210	54.260000	292.843231	54.260000	297.151154	54.260000	297.611664
54.270000	295.204193	54.270000	298.647034	54.270000	298.672516	54.270000	294.960510
54.280000	300.175323	54.280000	294.611938	54.280000	303.247192	54.280000	299.441895
54.290000	291.642761	54.290000	293.138794	54.290000	298.341309	54.290000	294.771454
54.300000	300.662994	54.300000	298.700806	54.300000	304.416168	54.300000	296.029114
54.310000	296.110657	54.310000	297.501953	54.310000	296.430603	54.310000	295.018311
54.320000	294.477905	54.320000	297.205658	54.320000	299.759369	54.320000	297.714630
54.330000	293.597260	54.330000	301.952667	54.330000	295.581696	54.330000	300.025818
54.340000	305.293335	54.340000	299.272736	54.340000	299.183136	54.340000	303.939209
54.350000	299.816589	54.350000	300.639343	54.350000	296.546814	54.350000	297.851929
54.360000	296.926605	54.360000	295.301453	54.360000	300.460083	54.360000	294.247589
54.370000	293.913910	54.370000	297.047363	54.370000	298.915619	54.370000	297.107788
54.380000	293.152283	54.380000	296.027863	54.380000	300.225189	54.380000	297.526398
54.390000	296.878052	54.390000	295.211090	54.390000	296.915436	54.390000	294.483002
54.400000	290.969452	54.400000	297.566956	54.400000	300.982361	54.400000	291.920441
54.410000	300.867279	54.410000	299.567322	54.410000	299.741791	54.410000	304.151031
54.420000	298.574219	54.420000	299.625549	54.420000	296.956635	54.420000	298.830566
54.430000	294.920624	54.430000	293.586975	54.430000	296.138153	54.430000	299.279785
54.440000	301.990265	54.440000	303.001068	54.440000	302.478851	54.440000	295.829071
54.450000	298.542786	54.450000	302.093109	54.450000	299.162933	54.450000	299.716492
54.460000	299.255615	54.460000	299.622284	54.460000	297.876434	54.460000	295.696198
54.470000	294.968445	54.470000	296.612518	54.470000	296.897034	54.470000	294.308014
54.480000	300.018738	54.480000	297.075043	54.480000	298.172455	54.480000	296.204681
54.490000	300.389557	54.490000	297.554749	54.490000	297.677032	54.490000	300.317047
54.500000	296.487671	54.500000	295.070038	54.500000	294.427979	54.500000	293.444977
54.510000	301.591064	54.510000	301.304840	54.510000	296.470825	54.510000	297.552246
54.520000	292.782776	54.520000	297.821991	54.520000	296.371094	54.520000	296.308533
54.530000	298.685822	54.530000	307.012939	54.530000	298.732544	54.530000	292.308075
54.540000	296.135925	54.540000	300.336273	54.540000	299.326447	54.540000	295.831665
54.550000	300.042297	54.550000	295.104889	54.550000	304.437958	54.550000	302.468628
54.560000	300.573517	54.560000	297.608948	54.560000	299.828064	54.560000	297.967377
54.570000	294.095825	54.570000	298.955597	54.570000	294.908173	54.570000	298.033630
54.580000	301.924408	54.580000	298.196777	54.580000	296.787628	54.580000	295.692810
54.590000	294.534210	54.590000	293.084534	54.590000	296.623535	54.590000	301.658722
54.600000	298.858887	54.600000	295.804779	54.600000	295.729462	54.600000	296.381592
54.610000	296.817078	54.610000	300.769653	54.610000	291.376892	54.610000	296.438690
54.620000	297.954926	54.620000	292.612122	54.620000	299.877563	54.620000	299.516083
54.630000	298.058746	54.630000	298.499817	54.630000	293.993561	54.630000	298.182068
54.640000	300.418274	54.640000	303.204163	54.640000	295.368195	54.640000	292.413605
54.650000	299.800690	54.650000	300.703247	54.650000	296.233521	54.650000	300.431976
54.660000	297.801910	54.660000	296.668274	54.660000	301.088379	54.660000	297.801300
54.670000	298.580200	54.670000	297.298523	54.670000	286.815125	54.670000	297.606842
54.680000	297.498169	54.680000	294.013947	54.680000	296.347595	54.680000	299.468506
54.690000	295.690765	54.690000	293.998352	54.690000	297.330933	54.690000	299.557587
54.700000	294.485931	54.700000	298.092621	54.700000	294.867645	54.700000	302.912048
54.710000	296.381683	54.710000	302.505280	54.710000	303.033875	54.710000	291.553833
54.720000	298.566528	54.720000	295.785400	54.720000	299.557098	54.720000	298.301819
54.730000	296.967133	54.730000	296.315948	54.730000	300.215942	54.730000	300.926117
54.740000	300.106384	54.740000	302.908569	54.740000	292.618866	54.740000	297.133453
54.750000	296.940033	54.750000	296.374390	54.750000	298.600739	54.750000	302.192383
54.760000	303.095093	54.760000	296.608948	54.760000	296.604095	54.760000	294.738647
54.770000	302.887024	54.770000	293.917938	54.770000	302.604156	54.770000	301.276367
54.780000	296.035339	54.780000	297.501831	54.780000	300.542755	54.780000	298.186218
54.790000	297.479156	54.790000	298.121887	54.790000	297.768433	54.790000	297.620544
54.800000	298.024078	54.800000	297.456451	54.800000	300.512939	54.800000	304.715424
54.810000	295.944244	54.810000	301.047882	54.810000	293.292236	54.810000	298.153351
54.820000	294.796997	54.820000	294.982452	54.820000	296.366547	54.820000	292.206055
54.830000	303.381561	54.830000	301.529968	54.830000	298.043121	54.830000	298.819580
54.840000	299.628448	54.840000	292.289459	54.840000	299.373383	54.840000	298.956879
54.850000	298.212494	54.850000	296.943298	54.850000	296.918579	54.850000	293.155975
54.860000	298.615631	54.860000	296.174805	54.860000	300.454559	54.860000	299.809448
54.870000	301.708191	54.870000	298.242340	54.870000	301.639191	54.870000	300.454407
54.880000	300.011322	54.880000	296.406189	54.880000	297.791992	54.880000	296.363892
54.890000	295.721283	54.890000	296.069000	54.890000	294.268494	54.890000	301.481384
54.900000	301.778290	54.900000	303.320862	54.900000	299.145752	54.900000	304.875244
54.910000	299.243500	54.910000	295.871307	54.910000	299.287628	54.910000	301.282135
54.920000	297.890411	54.920000	294.448578	54.920000	298.848480	54.920000	296.709015
54.930000	295.827942	54.930000	296.765106	54.930000	298.800110	54.930000	300.455475
54.940000	294.146606	54.940000	299.568573	54.940000	295.155212	54.940000	291.671173
54.950000	294.299133	54.950000	305.378448	54.950000	299.897064	54.950000	300.300537
54.960000	297.618286	54.960000	299.310425	54.960000	297.504120	54.960000	295.607025
54.970000	295.600250	54.970000	296.292725	54.970000	298.793793	54.970000	296.553528
54.980000	298.187744	54.980000	297.590179	54.980000	298.321259	54.980000	300.453613
54.990000	301.354462	54.990000	297.560394	54.990000	299.724121	54.990000	302.725403
55.000000	301.259949	55.000000	298.419708	55.000000	299.951508	55.000000	294.543091
55.010000	301.144623	55.010000	296.427795	55.010000	302.247650	55.010000	300.498566
55.020000	299.029541	55.020000	298.247864	55.020000	296.306152	55.020000	302.761963
55.030000	296.236206	55.030000	297.267883	55.030000	304.076263	55.030000	294.113373
55.040000	296.547821	55.040000	294.577972	55.040000	302.899292	55.040000	303.189758
55.050000	301.467163	55.050000	295.868469	55.050000	304.630371	55.050000	299.528503
55.060000	300.919067	55.060000	290.877533	55.060000	300.448029	55.060000	298.878113
55.070000	296.792999	55.070000	297.131989	55.070000	298.382629	55.070000	298.179688
55.080000	295.987976	55.080000	295.097107	55.080000	297.522522	55.080000	299.533661
55.090000	299.845032	55.090000	296.671661	55.090000	301.535034	55.090000	293.427948
55.100000	294.555145	55.100000	297.883545	55.100000	298.655945	55.100000	297.758972
55.110000	301.840210	55.110000	295.288940	55.110000	293.860779	55.110000	297.739227
55.120000	294.396790	55.120000	297.903046	55.120000	291.671631	55.120000	298.129456
55.130000	299.852203	55.130000	298.370728	55.130000	301.683167	55.130000	296.072235
55.140000	299.028290	55.140000	297.800354	55.140000	298.091278	55.140000	298.877808
55.150000	305.397308	55.150000	304.538086	55.150000	303.722046	55.150000	305.049408
55.160000	305.339691	55.160000	295.324158	55.160000	301.275482	55.160000	300.533142
55.170000	301.609253	55.170000	294.677124	55.170000	299.727600	55.170000	300.175018
55.180000	304.027618	55.180000	300.999634	55.180000	291.181458	55.180000	301.090851
55.190000	299.991638	55.190000	296.153992	55.190000	298.572449	55.190000	293.754456
55.200000	296.525513	55.200000	304.962036	55.200000	297.631714	55.200000	298.319458
55.210000	298.160217	55.210000	298.744781	55.210000	299.070984	55.210000	299.588654
55.220000	299.727173	55.220000	298.822235	55.220000	294.472412	55.220000	297.569977
55.230000	301.149170	55.230000	297.464752	55.230000	293.713318	55.230000	297.722504
55.240000	297.769135	55.240000	292.270874	55.240000	299.512451	55.240000	294.030457
55.250000	296.340424	55.250000	295.417725	55.250000	295.517090	55.250000	295.760712
55.260000	297.403534	55.260000	299.828125	55.260000	290.854126	55.260000	292.989807
55.270000	298.942688	55.270000	295.219055	55.270000	289.710876	55.270000	290.679901
55.280000	298.761810	55.280000	296.826050	55.280000	297.879761	55.280000	304.167328
55.290000	296.716766	55.290000	294.386566	55.290000	294.696411	55.290000	302.947205
55.300000	296.108093	55.300000	297.041870	55.300000	296.912445	55.300000	299.971649
55.310000	297.600647	55.310000	296.350891	55.310000	299.168823	55.310000	301.303375
55.320000	293.672516	55.320000	302.754425	55.320000	301.663971	55.320000	303.877563
55.330000	295.490082	55.330000	301.088165	55.330000	299.538513	55.330000	299.684021
55.340000	300.199799	55.340000	297.879456	55.340000	300.965271	55.340000	298.390808
55.350000	298.860199	55.350000	300.244080	55.350000	297.743500	55.350000	299.343842
55.360000	295.999207	55.360000	296.033966	55.360000	293.546478	55.360000	298.394104
55.370000	297.119141	55.370000	299.788269	55.370000	298.430939	55.370000	297.368988
55.380000	296.360229	55.380000	295.999603	55.380000	293.311035	55.380000	296.276642
55.390000	296.303833	55.390000	304.130615	55.390000	293.540192	55.390000	295.608276
55.400000	298.372314	55.400000	291.956665	55.400000	301.734772	55.400000	296.329803
55.410000	296.311615	55.410000	294.950195	55.410000	298.598053	55.410000	299.672485
55.420000	299.660217	55.420000	293.190277	55.420000	300.018433	55.420000	292.138641
55.430000	301.209259	55.430000	295.264221	55.430000	296.737122	55.430000	296.817810
55.440000	298.446198	55.440000	299.521973	55.440000	296.265167	55.440000	300.593475
55.450000	297.245850	55.450000	294.366974	55.450000	295.354645	55.450000	298.634674
55.460000	295.938110	55.460000	298.353882	55.460000	295.652924	55.460000	297.529907
55.470000	298.931152	55.470000	302.187134	55.470000	295.992462	55.470000	300.534912
55.480000	296.610748	55.480000	295.991089	55.480000	298.641449	55.480000	300.903839
55.490000	297.331543	55.490000	292.247589	55.490000	295.384369	55.490000	295.333710
55.500000	300.691986	55.500000	302.482208	55.500000	299.639893	55.500000	290.529480
55.510000	298.266785	55.510000	296.876831	55.510000	295.577545	55.510000	296.341766
55.520000	291.923676	55.520000	296.149658	55.520000	295.377960	55.520000	299.878510
55.530000	301.570007	55.530000	297.215179	55.530000	298.499084	55.530000	295.915375
55.540000	299.793243	55.540000	295.212280	55.540000	294.249481	55.540000	299.675049
55.550000	300.390533	55.550000	297.947113	55.550000	298.494232	55.550000	298.713440
55.560000	300.939636	55.560000	299.205170	55.560000	295.964996	55.560000	301.747437
55.570000	295.478638	55.570000	290.976685	55.570000	298.541992	55.570000	298.461487
55.580000	298.284760	55.580000	298.724426	55.580000	302.936676	55.580000	297.913452
55.590000	301.295624	55.590000	298.800751	55.590000	302.828156	55.590000	298.562988
55.600000	296.826202	55.600000	297.952179	55.600000	298.042175	55.600000	302.707733
55.610000	297.812622	55.610000	301.743774	55.610000	299.236115	55.610000	299.814728
55.620000	299.337219	55.620000	298.664032	55.620000	294.235260	55.620000	297.427460
55.630000	300.816467	55.630000	298.204437	55.630000	297.098877	55.630000	301.671906
55.640000	301.642151	55.640000	299.684418	55.640000	298.678680	55.640000	298.444794
55.650000	299.489899	55.650000	294.029938	55.650000	300.406250	55.650000	297.426300
55.660000	298.411530	55.660000	296.762939	55.660000	302.073639	55.660000	294.205719
55.670000	300.116913	55.670000	300.057312	55.670000	296.114319	55.670000	299.125244
55.680000	295.376129	55.680000	293.072540	55.680000	297.937866	55.680000	300.367584
55.690000	302.836426	55.690000	297.012238	55.690000	294.726105	55.690000	292.843750
55.700000	296.849792	55.700000	303.395416	55.700000	293.534546	55.700000	300.722198
55.710000	302.866241	55.710000	298.365295	55.710000	304.980927	55.710000	298.274994
55.720000	302.398224	55.720000	297.797546	55.720000	294.774506	55.720000	298.546417
55.730000	296.984192	55.730000	295.978668	55.730000	296.781708	55.730000	294.588593
55.740000	296.569244	55.740000	296.414734	55.740000	300.360474	55.740000	297.958160
55.750000	297.171875	55.750000	293.888611	55.750000	297.464508	55.750000	295.675842
55.760000	294.537994	55.760000	297.386414	55.760000	301.004150	55.760000	299.879761
55.770000	300.338623	55.770000	302.251648	55.770000	297.202484	55.770000	297.943359
55.780000	299.022278	55.780000	299.615631	55.780000	299.124512	55.780000	301.902466
55.790000	294.561859	55.790000	302.867218	55.790000	305.976807	55.790000	299.725800
55.800000	301.193054	55.800000	301.684723	55.800000	296.983612	55.800000	302.821869
55.810000	299.131012	55.810000	295.915771	55.810000	298.429657	55.810000	297.021851
55.820000	297.119263	55.820000	300.114014	55.820000	295.736969	55.820000	302.694214
55.830000	301.303864	55.830000	299.572815	55.830000	296.112244	55.830000	301.564819
55.840000	299.799133	55.840000	300.132172	55.840000	295.201355	55.840000	296.613708
55.850000	303.960175	55.850000	297.328094	55.850000	295.625580	55.850000	298.405304
55.860000	296.886719	55.860000	301.031342	55.860000	302.523865	55.860000	295.191864
55.870000	299.841492	55.870000	297.298706	55.870000	296.978149	55.870000	298.588867
55.880000	297.384918	55.880000	291.733093	55.880000	299.693634	55.880000	299.311554
55.890000	297.368683	55.890000	297.189117	55.890000	297.276978	55.890000	299.931946
55.900000	298.522369	55.900000	303.758667	55.900000	291.929871	55.900000	294.940369
55.910000	304.772034	55.910000	298.374878	55.910000	301.771912	55.910000	298.184814
55.920000	296.905304	55.920000	299.041962	55.920000	294.301849	55.920000	298.672211
55.930000	302.957428	55.930000	297.444244	55.930000	293.376740	55.930000	298.331696
55.940000	298.025940	55.940000	296.989136	55.940000	293.663422	55.940000	294.047852
55.950000	292.639923	55.950000	293.479126	55.950000	301.593933	55.950000	295.351624
55.960000	295.280426	55.960000	296.836761	55.960000	296.918732	55.960000	298.722748
55.970000	299.380127	55.970000	292.160645	55.970000	303.282867	55.970000	303.941223
55.980000	293.319031	55.980000	294.891998	55.980000	298.569672	55.980000	298.070984
55.990000	296.518921	55.990000	294.905212	55.990000	297.420868	55.990000	295.853149
56.000000	301.085510	56.000000	299.431427	56.000000	302.993530	56.000000	296.718750
56.010000	293.711914	56.010000	298.040466	56.010000	300.365723	56.010000	293.072968
56.020000	296.943451	56.020000	301.190613	56.020000	300.362885	56.020000	302.144684
56.030000	297.516602	56.030000	298.869141	56.030000	291.087097	56.030000	297.255646
56.040000	300.742950	56.040000	295.758057	56.040000	291.863556	56.040000	297.265808
56.050000	297.590393	56.050000	293.471069	56.050000	296.858978	56.050000	293.343719
56.060000	294.728027	56.060000	304.599426	56.060000	298.398682	56.060000	291.677490
56.070000	300.135101	56.070000	298.339447	56.070000	293.868958	56.070000	299.406891
56.080000	298.310608	56.080000	297.245636	56.080000	301.314880	56.080000	301.437897
56.090000	302.735870	56.090000	299.168488	56.090000	303.029663	56.090000	299.965698
56.100000	295.442230	56.100000	292.377411	56.100000	297.113251	56.100000	297.514923
56.110000	294.805939	56.110000	301.361176	56.110000	300.367615	56.110000	293.059021
56.120000	293.829742	56.120000	294.834930	56.120000	296.830292	56.120000	300.101990
56.130000	302.345001	56.130000	300.499481	56.130000	300.896881	56.130000	297.585571
56.140000	299.628265	56.140000	299.321381	56.140000	299.452576	56.140000	298.392456
56.150000	300.812714	56.150000	294.781525	56.150000	293.768250	56.150000	296.499939
56.160000	296.914124	56.160000	293.960815	56.160000	293.334412	56.160000	295.059204
56.170000	301.945801	56.170000	299.237976	56.170000	292.915283	56.170000	296.136963
56.180000	297.776367	56.180000	292.285156	56.180000	300.718231	56.180000	295.820068
56.190000	294.431183	56.190000	295.769073	56.190000	301.998322	56.190000	297.636780
56.200000	298.917267	56.200000	294.836212	56.200000	297.650848	56.200000	295.439697
56.210000	298.167755	56.210000	301.590088	56.210000	302.049011	56.210000	289.513947
56.220000	295.200439	56.220000	297.838135	56.220000	301.680542	56.220000	293.656891
56.230000	297.782379	56.230000	295.562561	56.230000	295.925720	56.230000	295.251190
56.240000	301.150208	56.240000	296.374634	56.240000	301.120972	56.240000	303.277344
56.250000	294.159302	56.250000	300.937500	56.250000	297.608002	56.250000	299.360321
56.260000	299.492004	56.260000	292.779999	56.260000	299.086853	56.260000	296.128998
56.270000	291.737213	56.270000	299.996918	56.270000	295.028290	56.270000	296.338654
56.280000	299.687164	56.280000	304.120850	56.280000	299.226654	56.280000	297.973114
56.290000	293.823639	56.290000	300.091736	56.290000	297.988098	56.290000	298.495636
56.300000	294.180542	56.300000	291.350403	56.300000	302.905304	56.300000	294.909088
56.310000	295.804047	56.310000	301.296631	56.310000	297.073303	56.310000	295.239899
56.320000	300.487701	56.320000	299.229431	56.320000	301.796204	56.320000	301.707153
56.330000	294.108917	56.330000	299.976105	56.330000	300.689667	56.330000	293.076660
56.340000	295.613556	56.340000	294.810150	56.340000	302.435791	56.340000	296.094543
56.350000	296.850128	56.350000	295.584137	56.350000	297.969604	56.350000	300.417511
56.360000	297.035736	56.360000	299.227509	56.360000	292.905182	56.360000	298.884125
56.370000	298.109680	56.370000	301.459137	56.370000	295.192352	56.370000	300.455688
56.380000	297.285858	56.380000	293.463287	56.380000	294.832855	56.380000	301.202393
56.390000	301.463684	56.390000	297.021667	56.390000	296.195618	56.390000	292.474701
56.400000	302.949585	56.400000	296.627075	56.400000	298.142700	56.400000	296.557495
56.410000	294.698090	56.410000	296.368347	56.410000	294.995880	56.410000	297.209747
56.420000	297.648468	56.420000	300.552734	56.420000	296.420166	56.420000	291.875732
56.430000	298.251648	56.430000	295.061646	56.430000	298.247406	56.430000	300.319031
56.440000	303.542358	56.440000	298.760162	56.440000	294.330566	56.440000	294.809875
56.450000	297.263580	56.450000	301.395844	56.450000	298.055359	56.450000	300.399017
56.460000	300.253021	56.460000	298.192749	56.460000	299.791626	56.460000	295.382935
56.470000	298.426178	56.470000	298.281525	56.470000	302.222015	56.470000	300.191528
56.480000	296.426758	56.480000	299.617249	56.480000	298.350220	56.480000	297.286530
56.490000	298.481537	56.490000	295.144836	56.490000	299.280701	56.490000	300.549316
56.500000	294.528442	56.500000	297.145172	56.500000	296.453583	56.500000	292.447815
56.510000	296.135468	56.510000	295.638824	56.510000	297.687317	56.510000	297.442993
56.520000	293.185852	56.520000	291.667175	56.520000	291.995087	56.520000	296.260712
56.530000	296.976807	56.530000	296.989105	56.530000	299.983398	56.530000	298.634521
56.540000	298.851135	56.540000	296.393280	56.540000	296.467010	56.540000	297.410736
56.550000	304.679504	56.550000	294.416748	56.550000	298.284668	56.550000	302.026031
56.560000	299.210175	56.560000	298.003723	56.560000	300.071167	56.560000	296.189697
56.570000	300.585907	56.570000	296.266083	56.570000	297.119843	56.570000	299.249512
56.580000	298.760712	56.580000	296.255615	56.580000	301.511017	56.580000	295.002289
56.590000	298.873535	56.590000	296.268585	56.590000	299.694733	56.590000	304.029205
56.600000	295.963165	56.600000	302.172913	56.600000	295.787628	56.600000	295.924866
56.610000	296.498260	56.610000	294.502869	56.610000	299.636353	56.610000	296.501251
56.620000	295.903046	56.620000	295.376068	56.620000	293.299194	56.620000	302.321716
56.630000	296.850891	56.630000	297.181305	56.630000	299.022247	56.630000	296.072662
56.640000	305.882812	56.640000	296.719147	56.640000	298.367798	56.640000	297.283264
56.650000	293.092712	56.650000	295.518219	56.650000	299.336487	56.650000	301.112244
56.660000	300.115143	56.660000	296.324829	56.660000	298.909851	56.660000	299.732178
56.670000	301.354309	56.670000	299.091034	56.670000	300.196838	56.670000	299.779388
56.680000	301.045441	56.680000	297.673401	56.680000	300.343414	56.680000	297.448364
56.690000	298.385040	56.690000	296.602448	56.690000	295.383728	56.690000	297.947418
56.700000	296.964355	56.700000	294.193237	56.700000	298.949585	56.700000	297.447876
56.710000	295.157196	56.710000	296.989929	56.710000	300.406952	56.710000	294.044708
56.720000	299.705902	56.720000	299.896881	56.720000	304.437408	56.720000	301.746643
56.730000	293.716614	56.730000	301.876801	56.730000	302.503021	56.730000	304.417511
56.740000	290.840820	56.740000	298.496765	56.740000	304.982941	56.740000	296.744781
56.750000	299.764191	56.750000	298.222717	56.750000	297.341614	56.750000	302.039124
56.760000	300.900055	56.760000	298.056274	56.760000	296.779114	56.760000	302.539764
56.770000	295.382660	56.770000	300.612915	56.770000	298.097382	56.770000	300.750641
56.780000	300.765167	56.780000	300.923615	56.780000	299.052917	56.780000	300.258606
56.790000	302.910736	56.790000	296.141815	56.790000	297.135040	56.790000	292.417480
56.800000	301.709442	56.800000	296.228973	56.800000	301.741272	56.800000	300.914795
56.810000	302.548828	56.810000	297.301514	56.810000	299.048889	56.810000	297.809052
56.820000	298.181641	56.820000	297.332825	56.820000	297.813629	56.820000	301.885651
56.830000	292.810547	56.830000	301.101898	56.830000	292.617950	56.830000	299.997314
56.840000	297.126312	56.840000	300.726990	56.840000	293.788727	56.840000	300.089966
56.850000	303.669769	56.850000	297.704742	56.850000	296.402588	56.850000	292.831665
56.860000	295.731110	56.860000	290.603912	56.860000	293.542480	56.860000	299.872345
56.870000	297.434723	56.870000	297.644745	56.870000	297.196899	56.870000	302.203339
56.880000	304.306427	56.880000	295.134918	56.880000	300.368988	56.880000	299.514343
56.890000	294.706482	56.890000	294.111694	56.890000	299.756927	56.890000	302.725281
56.900000	297.820282	56.900000	294.309570	56.900000	297.487457	56.900000	299.629700
56.910000	297.532867	56.910000	293.036438	56.910000	299.508636	56.910000	300.063812
56.920000	298.470367	56.920000	297.425476	56.920000	296.703308	56.920000	294.817780
56.930000	297.515167	56.930000	299.538696	56.930000	299.355621	56.930000	292.251678
56.940000	299.038635	56.940000	297.975037	56.940000	299.437683	56.940000	295.067566
56.950000	301.372314	56.950000	299.560883	56.950000	297.351959	56.950000	289.605560
56.960000	296.862427	56.960000	294.411163	56.960000	296.707336	56.960000	300.092010
56.970000	300.082947	56.970000	300.867584	56.970000	300.550720	56.970000	296.470917
56.980000	297.730530	56.980000	299.240692	56.980000	293.790192	56.980000	292.722076
56.990000	297.346588	56.990000	301.722992	56.990000	300.752411	56.990000	301.519623
57.000000	302.932678	57.000000	294.032501	57.000000	303.147156	57.000000	306.628937
57.010000	301.776337	57.010000	295.434753	57.010000	301.346497	57.010000	297.289337
57.020000	300.229431	57.020000	300.366577	57.020000	301.732483	57.020000	295.690155
57.030000	300.677429	57.030000	296.583527	57.030000	293.227966	57.030000	300.286469
57.040000	299.965576	57.040000	298.401245	57.040000	300.935577	57.040000	295.477814
57.050000	296.051849	57.050000	293.169098	57.050000	296.367188	57.050000	301.443481
57.060000	291.245514	57.060000	298.883972	57.060000	298.702393	57.060000	295.077087
57.070000	294.783417	57.070000	294.553864	57.070000	295.345886	57.070000	300.392517
57.080000	296.796295	57.080000	295.717194	57.080000	295.972839	57.080000	303.455963
57.090000	300.814117	57.090000	293.988647	57.090000	298.707489	57.090000	299.981659
57.100000	298.672791	57.100000	295.694855	57.100000	301.328308	57.100000	297.070923
57.110000	300.406769	57.110000	304.680969	57.110000	299.214783	57.110000	295.381989
57.120000	295.162292	57.120000	298.332855	57.120000	295.499268	57.120000	299.339569
57.130000	296.470551	57.130000	299.601746	57.130000	295.977234	57.130000	295.712372
57.140000	297.058685	57.140000	295.307648	57.140000	299.267883	57.140000	295.185852
57.150000	300.517090	57.150000	293.987549	57.150000	299.037537	57.150000	300.736694
57.160000	300.855469	57.160000	295.693390	57.160000	295.528625	57.160000	294.019775
57.170000	292.632355	57.170000	302.693512	57.170000	299.936066	57.170000	300.448792
57.180000	296.183319	57.180000	301.545044	57.180000	300.811401	57.180000	296.020081
57.190000	298.363373	57.190000	297.167603	57.190000	301.314331	57.190000	295.694550
57.200000	301.104736	57.200000	295.611237	57.200000	303.392212	57.200000	300.053772
57.210000	300.252716	57.210000	298.654358	57.210000	292.265747	57.210000	299.222229
57.220000	296.880615	57.220000	295.863373	57.220000	297.765289	57.220000	297.836670
57.230000	301.150208	57.230000	295.885956	57.230000	297.716705	57.230000	297.963409
57.240000	298.529480	57.240000	299.297089	57.240000	296.073303	57.240000	300.382446
57.250000	298.519653	57.250000	299.327606	57.250000	296.552795	57.250000	297.864532
57.260000	298.830444	57.260000	298.954956	57.260000	297.695496	57.260000	296.912964
57.270000	298.038574	57.270000	298.490479	57.270000	297.465027	57.270000	301.409821
57.280000	298.604218	57.280000	295.601105	57.280000	294.902374	57.280000	299.256500
57.290000	297.956116	57.290000	297.235962	57.290000	296.422607	57.290000	298.717316
57.300000	289.794647	57.300000	300.111603	57.300000	296.235992	57.300000	294.076935
57.310000	300.949341	57.310000	303.750244	57.310000	297.198792	57.310000	300.946106
57.320000	295.794098	57.320000	293.473083	57.320000	297.374268	57.320000	298.267151
57.330000	296.615906	57.330000	302.218262	57.330000	296.813934	57.330000	305.488403
57.340000	301.534576	57.340000	298.501099	57.340000	296.042389	57.340000	299.988770
57.350000	296.911743	57.350000	300.845703	57.350000	299.094574	57.350000	298.894989
57.360000	303.565125	57.360000	298.929718	57.360000	299.840973	57.360000	301.903442
57.370000	302.106110	57.370000	296.507568	57.370000	296.863617	57.370000	300.941986
57.380000	295.627106	57.380000	299.279602	57.380000	299.168945	57.380000	296.466095
57.390000	297.393921	57.390000	298.774567	57.390000	297.757843	57.390000	298.437469
57.400000	301.950592	57.400000	299.864960	57.400000	302.918732	57.400000	301.620514
57.410000	293.455475	57.410000	302.574951	57.410000	298.296600	57.410000	299.181091
57.420000	297.768951	57.420000	297.651276	57.420000	299.718506	57.420000	293.919830
57.430000	296.732483	57.430000	302.377167	57.430000	291.153107	57.430000	294.648041
57.440000	296.934357	57.440000	301.816040	57.440000	291.712341	57.440000	298.224762
57.450000	299.455505	57.450000	296.617950	57.450000	298.366577	57.450000	293.631500
57.460000	294.723145	57.460000	293.475037	57.460000	299.296814	57.460000	297.282318
57.470000	297.583984	57.470000	296.746674	57.470000	295.552002	57.470000	299.924805
57.480000	297.989288	57.480000	292.976532	57.480000	298.321686	57.480000	293.630676
57.490000	298.515930	57.490000	296.872894	57.490000	292.172546	57.490000	299.950348
57.500000	290.991608	57.500000	302.427063	57.500000	297.049988	57.500000	293.863220
57.510000	303.484863	57.510000	301.879852	57.510000	295.385620	57.510000	300.268280
57.520000	299.052673	57.520000	294.109985	57.520000	295.276398	57.520000	297.914185
57.530000	296.920074	57.530000	296.581268	57.530000	296.862701	57.530000	298.075348
57.540000	296.304169	57.540000	296.582581	57.540000	304.415894	57.540000	296.953247
57.550000	299.165222	57.550000	300.962677	57.550000	299.507996	57.550000	294.506500
57.560000	299.333008	57.560000	295.098145	57.560000	299.537109	57.560000	296.754059
57.570000	292.357635	57.570000	299.540131	57.570000	300.810730	57.570000	291.060699
57.580000	297.059570	57.580000	296.757477	57.580000	298.703339	57.580000	303.422852
57.590000	297.018524	57.590000	296.005005	57.590000	298.664429	57.590000	300.471191
57.600000	295.315887	57.600000	297.036377	57.600000	298.417358	57.600000	302.383087
57.610000	298.934753	57.610000	292.234253	57.610000	298.378723	57.610000	296.765808
57.620000	292.987854	57.620000	298.977142	57.620000	299.153168	57.620000	298.530823
57.630000	299.772614	57.630000	301.726135	57.630000	301.802460	57.630000	297.301605
57.640000	299.331207	57.640000	304.042755	57.640000	297.895966	57.640000	297.710114
57.650000	300.279327	57.650000	298.287109	57.650000	299.235565	57.650000	294.301788
57.660000	292.479004	57.660000	298.585724	57.660000	300.084900	57.660000	296.048370
57.670000	298.143402	57.670000	297.483551	57.670000	298.480682	57.670000	297.099854
57.680000	292.654175	57.680000	302.341492	57.680000	298.445984	57.680000	299.145111
57.690000	304.615082	57.690000	296.802795	57.690000	295.951904	57.690000	295.966187
57.700000	292.185699	57.700000	293.893829	57.700000	303.897614	57.700000	296.603058
57.710000	294.313446	57.710000	302.068481	57.710000	297.712097	57.710000	298.712494
57.720000	292.228638	57.720000	293.722717	57.720000	303.200104	57.720000	299.994507
57.730000	297.921112	57.730000	298.001404	57.730000	295.187286	57.730000	302.550201
57.740000	298.043060	57.740000	296.738922	57.740000	298.259064	57.740000	299.732483
57.750000	302.490326	57.750000	294.974976	57.750000	303.761230	57.750000	292.652832
57.760000	293.071136	57.760000	294.291199	57.760000	296.739716	57.760000	297.536591
57.770000	298.200470	57.770000	301.507355	57.770000	298.696320	57.770000	297.739471
57.780000	293.371368	57.780000	294.513672	57.780000	296.564209	57.780000	295.563812
57.790000	297.850250	57.790000	304.290588	57.790000	296.061035	57.790000	290.568451
57.800000	304.143829	57.800000	301.389862	57.800000	302.098907	57.800000	296.390472
57.810000	297.275970	57.810000	299.957092	57.810000	300.606171	57.810000	297.487122
57.820000	298.924652	57.820000	300.422272	57.820000	299.286621	57.820000	298.136200
57.830000	300.255249	57.830000	297.286804	57.830000	300.356079	57.830000	302.272888
57.840000	293.928345	57.840000	303.342468	57.840000	291.787537	57.840000	300.566437
57.850000	296.229034	57.850000	298.210571	57.850000	297.177734	57.850000	297.812195
57.860000	303.680664	57.860000	299.716675	57.860000	294.913605	57.860000	297.451477
57.870000	297.466919	57.870000	297.184845	57.870000	298.213196	57.870000	296.621277
57.880000	302.315735	57.880000	298.258850	57.880000	296.977997	57.880000	297.856781
57.890000	298.665192	57.890000	297.480713	57.890000	294.612762	57.890000	298.002594
57.900000	296.239929	57.900000	296.613068	57.900000	298.686493	57.900000	301.954437
57.910000	299.500214	57.910000	294.219025	57.910000	296.041992	57.910000	300.020111
57.920000	294.904999	57.920000	295.226318	57.920000	298.751617	57.920000	295.988068
57.930000	297.664276	57.930000	298.967804	57.930000	298.851349	57.930000	293.899261
57.940000	298.355133	57.940000	297.293091	57.940000	298.978424	57.940000	298.623322
57.950000	292.504486	57.950000	297.461670	57.950000	299.061707	57.950000	292.515015
57.960000	301.325409	57.960000	296.893768	57.960000	299.687164	57.960000	293.496460
57.970000	298.286469	57.970000	299.371765	57.970000	294.675079	57.970000	298.840851
57.980000	297.483582	57.980000	289.328461	57.980000	294.064301	57.980000	300.321014
57.990000	294.003571	57.990000	303.731293	57.990000	302.172607	57.990000	302.545105
58.000000	296.781830	58.000000	293.923676	58.000000	296.565063	58.000000	299.027924
58.010000	298.638458	58.010000	299.739319	58.010000	295.876617	58.010000	291.577026
58.020000	297.243835	58.020000	295.332428	58.020000	301.639374	58.020000	303.454742
58.030000	291.456573	58.030000	295.972198	58.030000	300.149841	58.030000	301.448914
58.040000	298.666565	58.040000	301.355530	58.040000	298.029877	58.040000	297.359650
58.050000	293.569702	58.050000	302.375061	58.050000	299.660797	58.050000	293.183929
58.060000	298.856232	58.060000	297.720001	58.060000	297.347839	58.060000	297.386200
58.070000	296.847504	58.070000	295.293304	58.070000	295.122131	58.070000	298.654877
58.080000	292.687347	58.080000	294.417328	58.080000	296.853821	58.080000	292.296021
58.090000	293.477661	58.090000	297.511658	58.090000	292.139557	58.090000	297.549988
58.100000	295.984467	58.100000	297.254913	58.100000	298.437714	58.100000	299.120911
58.110000	301.951935	58.110000	301.215363	58.110000	297.862793	58.110000	299.306854
58.120000	300.434998	58.120000	297.440552	58.120000	301.145386	58.120000	300.050140
58.130000	298.833862	58.130000	298.450409	58.130000	294.645447	58.130000	295.663910
58.140000	298.782440	58.140000	294.354645	58.140000	297.331543	58.140000	297.826691
58.150000	298.519257	58.150000	295.666199	58.150000	301.811340	58.150000	298.117523
58.160000	292.183044	58.160000	298.992737	58.160000	298.873993	58.160000	292.174652
58.170000	295.943939	58.170000	303.824402	58.170000	295.600616	58.170000	300.378296
58.180000	300.821503	58.180000	298.614105	58.180000	298.759827	58.180000	302.507996
58.190000	297.940002	58.190000	292.671692	58.190000	295.533630	58.190000	300.056335
58.200000	299.221191	58.200000	301.040009	58.200000	300.287292	58.200000	296.354706
58.210000	293.878204	58.210000	295.127441	58.210000	301.261139	58.210000	298.826477
58.220000	303.886078	58.220000	300.329346	58.220000	301.466431	58.220000	292.827728
58.230000	299.412872	58.230000	295.935760	58.230000	301.763947	58.230000	296.880463
58.240000	301.136749	58.240000	293.685120	58.240000	299.806641	58.240000	297.463074
58.250000	296.796661	58.250000	299.055573	58.250000	299.709320	58.250000	291.129120
58.260000	293.331177	58.260000	301.281738	58.260000	297.435852	58.260000	303.751160
58.270000	299.120178	58.270000	299.323578	58.270000	296.284119	58.270000	297.612305
58.280000	297.117126	58.280000	302.446350	58.280000	294.063751	58.280000	295.556183
58.290000	298.164612	58.290000	301.545776	58.290000	293.097137	58.290000	299.871735
58.300000	292.400146	58.300000	299.334595	58.300000	296.420746	58.300000	296.174835
58.310000	295.453705	58.310000	300.440033	58.310000	298.548248	58.310000	300.089966
58.320000	299.494965	58.320000	297.132690	58.320000	305.224701	58.320000	297.992950
58.330000	302.349518	58.330000	294.885284	58.330000	295.495422	58.330000	298.505371
58.340000	300.414154	58.340000	297.632782	58.340000	293.367706	58.340000	294.021301
58.350000	300.264618	58.350000	301.780975	58.350000	297.039673	58.350000	295.574280
58.360000	291.875336	58.360000	298.774109	58.360000	300.684082	58.360000	303.300629
58.370000	300.260345	58.370000	302.520660	58.370000	295.117859	58.370000	294.642975
58.380000	301.925568	58.380000	298.523804	58.380000	296.049774	58.380000	297.476898
58.390000	299.179626	58.390000	300.420349	58.390000	297.087189	58.390000	299.922546
58.400000	297.802185	58.400000	296.899658	58.400000	300.384644	58.400000	292.155914
58.410000	295.557800	58.410000	296.765961	58.410000	297.254578	58.410000	295.336548
58.420000	296.322998	58.420000	297.501587	58.420000	300.154236	58.420000	296.734894
58.430000	293.870697	58.430000	298.452606	58.430000	300.725098	58.430000	296.984558
58.440000	300.554016	58.440000	300.629517	58.440000	301.821320	58.440000	294.097534
58.450000	299.248291	58.450000	297.908661	58.450000	299.567352	58.450000	297.460266
58.460000	301.103577	58.460000	299.805206	58.460000	298.233704	58.460000	300.806549
58.470000	298.373077	58.470000	300.533661	58.470000	296.644379	58.470000	291.700165
58.480000	295.292480	58.480000	297.151123	58.480000	295.439056	58.480000	301.054535
58.490000	300.077087	58.490000	299.361389	58.490000	293.911591	58.490000	297.896667
58.500000	295.865570	58.500000	302.348907	58.500000	299.198273	58.500000	299.105743
58.510000	296.444519	58.510000	298.665100	58.510000	300.788757	58.510000	296.493500
58.520000	301.273468	58.520000	289.516357	58.520000	297.530060	58.520000	305.303955
58.530000	301.020630	58.530000	297.842590	58.530000	297.598877	58.530000	299.013733
58.540000	301.831482	58.540000	296.885956	58.540000	298.232361	58.540000	296.136444
58.550000	298.452515	58.550000	290.123199	58.550000	297.443024	58.550000	300.548248
58.560000	300.220703	58.560000	297.575775	58.560000	296.321655	58.560000	300.931610
58.570000	300.990845	58.570000	296.138397	58.570000	294.539642	58.570000	295.774994
58.580000	299.685608	58.580000	293.829987	58.580000	297.712219	58.580000	294.776337
58.590000	292.570953	58.590000	294.207642	58.590000	295.937439	58.590000	294.818054
58.600000	298.007385	58.600000	298.200073	58.600000	295.339264	58.600000	294.777740
58.610000	295.668762	58.610000	297.933563	58.610000	301.966980	58.610000	299.056458
58.620000	296.716766	58.620000	301.129333	58.620000	297.660309	58.620000	292.581970
58.630000	304.573303	58.630000	305.718536	58.630000	293.497223	58.630000	296.999603
58.640000	299.011871	58.640000	299.324463	58.640000	289.015137	58.640000	303.201233
58.650000	298.251587	58.650000	306.066101	58.650000	302.911346	58.650000	297.710052
58.660000	304.184692	58.660000	301.229462	58.660000	299.322906	58.660000	296.527130
58.670000	296.236359	58.670000	300.598267	58.670000	299.687469	58.670000	299.459259
58.680000	300.396698	58.680000	295.561035	58.680000	293.742249	58.680000	295.818298
58.690000	296.781036	58.690000	298.006256	58.690000	298.317841	58.690000	296.158997
58.700000	293.023651	58.700000	296.520508	58.700000	293.057159	58.700000	297.326385
58.710000	296.149567	58.710000	297.292328	58.710000	297.716034	58.710000	298.562378
58.720000	297.011139	58.720000	296.008026	58.720000	301.009583	58.720000	296.581970
58.730000	298.603394	58.730000	300.622253	58.730000	299.036804	58.730000	295.660553
58.740000	303.448120	58.740000	300.957031	58.740000	302.345245	58.740000	301.651886
58.750000	295.330292	58.750000	300.740814	58.750000	303.919312	58.750000	300.021881
58.760000	296.930115	58.760000	297.233307	58.760000	298.959778	58.760000	291.701721
58.770000	299.643738	58.770000	300.238159	58.770000	301.505615	58.770000	293.507080
58.780000	303.262054	58.780000	299.894226	58.780000	298.293793	58.780000	301.691925
58.790000	303.444794	58.790000	302.732513	58.790000	301.172180	58.790000	300.680054
58.800000	304.388000	58.800000	299.890869	58.800000	297.159607	58.800000	301.475159
58.810000	299.319794	58.810000	303.987946	58.810000	297.763123	58.810000	300.653015
58.820000	296.582184	58.820000	292.131256	58.820000	305.692810	58.820000	292.706055
58.830000	299.638550	58.830000	296.653473	58.830000	305.053558	58.830000	294.569611
58.840000	297.719360	58.840000	298.511871	58.840000	300.289368	58.840000	303.199158
58.850000	298.599670	58.850000	295.928864	58.850000	301.315430	58.850000	299.709351
58.860000	299.839294	58.860000	295.710480	58.860000	295.485626	58.860000	300.238800
58.870000	297.051758	58.870000	296.964050	58.870000	300.990631	58.870000	298.342590
58.880000	298.906372	58.880000	299.187561	58.880000	292.510345	58.880000	294.900818
58.890000	301.599396	58.890000	297.091827	58.890000	296.746216	58.890000	299.110138
58.900000	297.334747	58.900000	296.926453	58.900000	296.004425	58.900000	299.743988
58.910000	296.023163	58.910000	299.173157	58.910000	298.475983	58.910000	298.275757
58.920000	297.397400	58.920000	294.453674	58.920000	295.290619	58.920000	294.973358
58.930000	295.542969	58.930000	295.646210	58.930000	294.935760	58.930000	298.430145
58.940000	303.425568	58.940000	294.288208	58.940000	296.542297	58.940000	298.580566
58.950000	299.903625	58.950000	300.021057	58.950000	296.984772	58.950000	302.014801
58.960000	297.778137	58.960000	307.202209	58.960000	292.926086	58.960000	298.680084
58.970000	296.917114	58.970000	295.701965	58.970000	296.570953	58.970000	297.112854
58.980000	297.389038	58.980000	301.818451	58.980000	297.813812	58.980000	296.503021
58.990000	300.067993	58.990000	298.972198	58.990000	301.616760	58.990000	298.206970
59.000000	293.855621	59.000000	305.110809	59.000000	302.594482	59.000000	298.226166
59.010000	296.940796	59.010000	298.631805	59.010000	302.197998	59.010000	296.242920
59.020000	294.158508	59.020000	301.205994	59.020000	297.584442	59.020000	300.233429
59.030000	294.068726	59.030000	293.999847	59.030000	294.664429	59.030000	302.297852
59.040000	294.058868	59.040000	294.921143	59.040000	298.774231	59.040000	295.116730
59.050000	298.305176	59.050000	301.559235	59.050000	300.901825	59.050000	297.730804
59.060000	299.917938	59.060000	294.646912	59.060000	294.492249	59.060000	301.578156
59.070000	294.635529	59.070000	297.108826	59.070000	296.764832	59.070000	297.301422
59.080000	298.215363	59.080000	295.205658	59.080000	295.039551	59.080000	296.096680
59.090000	293.488037	59.090000	293.843506	59.090000	294.729584	59.090000	298.778076
59.100000	294.419861	59.100000	301.901062	59.100000	301.381775	59.100000	298.722015
59.110000	298.533691	59.110000	300.361450	59.110000	301.273376	59.110000	302.292633
59.120000	297.716309	59.120000	300.153107	59.120000	299.669220	59.120000	296.434265
59.130000	293.920715	59.130000	302.604828	59.130000	301.535095	59.130000	295.907837
59.140000	296.897614	59.140000	294.696228	59.140000	295.737122	59.140000	295.467377
59.150000	300.579071	59.150000	301.277802	59.150000	298.956055	59.150000	306.387299
59.160000	298.694763	59.160000	299.535492	59.160000	296.363678	59.160000	300.396454
59.170000	291.613800	59.170000	303.683167	59.170000	298.288391	59.170000	300.602814
59.180000	300.829742	59.180000	295.334442	59.180000	297.398468	59.180000	299.260101
59.190000	301.234070	59.190000	299.946930	59.190000	298.882050	59.190000	296.904846
59.200000	301.816833	59.200000	296.036774	59.200000	299.156372	59.200000	295.629547
59.210000	300.850128	59.210000	302.109772	59.210000	297.601135	59.210000	302.618042
59.220000	299.579254	59.220000	295.236023	59.220000	296.342377	59.220000	300.014343
59.230000	293.804108	59.230000	300.949036	59.230000	293.722565	59.230000	296.501953
59.240000	302.233398	59.240000	294.948059	59.240000	298.634705	59.240000	297.055267
59.250000	299.235291	59.250000	297.469910	59.250000	293.575165	59.250000	298.816620
59.260000	299.225739	59.260000	302.079742	59.260000	298.565063	59.260000	298.219208
59.270000	297.535889	59.270000	304.401428	59.270000	297.987579	59.270000	297.718658
59.280000	298.437988	59.280000	296.634155	59.280000	297.882172	59.280000	298.817444
59.290000	297.991852	59.290000	296.803162	59.290000	296.003357	59.290000	302.918762
59.300000	295.511017	59.300000	300.260681	59.300000	294.906158	59.300000	297.086487
59.310000	294.674225	59.310000	295.969238	59.310000	296.192108	59.310000	299.469482
59.320000	296.062744	59.320000	293.203583	59.320000	294.097137	59.320000	297.998932
59.330000	294.759583	59.330000	293.871979	59.330000	292.138763	59.330000	289.195312
59.340000	297.112122	59.340000	300.364716	59.340000	294.559540	59.340000	302.149170
59.350000	302.731110	59.350000	300.300079	59.350000	294.943359	59.350000	302.337677
59.360000	298.043518	59.360000	302.555664	59.360000	295.688477	59.360000	297.525604
59.370000	297.329437	59.370000	300.355286	59.370000	299.976746	59.370000	297.929352
59.380000	296.888550	59.380000	294.852295	59.380000	296.818726	59.380000	292.732666
59.390000	293.535034	59.390000	297.847870	59.390000	302.846832	59.390000	302.335754
59.400000	300.327698	59.400000	292.824066	59.400000	302.102509	59.400000	301.769775
59.410000	304.995544	59.410000	298.701599	59.410000	294.700348	59.410000	299.697968
59.420000	301.742432	59.420000	302.588684	59.420000	306.070282	59.420000	298.738708
59.430000	294.888947	59.430000	293.423248	59.430000	298.541534	59.430000	300.403290
59.440000	301.698425	59.440000	296.794800	59.440000	301.958313	59.440000	302.311249
59.450000	298.042847	59.450000	299.177094	59.450000	298.291534	59.450000	302.210663
59.460000	301.479828	59.460000	295.712250	59.460000	296.129883	59.460000	297.405060
59.470000	297.759399	59.470000	297.687256	59.470000	299.504333	59.470000	300.621765
59.480000	300.559448	59.480000	296.958160	59.480000	298.823761	59.480000	299.370239
59.490000	296.321808	59.490000	295.967804	59.490000	299.922882	59.490000	300.462189
59.500000	299.807129	59.500000	299.399139	59.500000	300.256104	59.500000	298.220825
59.510000	298.955231	59.510000	300.642609	59.510000	299.511444	59.510000	298.999939
59.520000	293.905914	59.520000	299.374359	59.520000	296.341980	59.520000	298.845062
59.530000	301.507294	59.530000	293.256683	59.530000	301.900879	59.530000	299.914368
59.540000	299.928680	59.540000	291.301331	59.540000	301.163025	59.540000	301.628082
59.550000	302.838226	59.550000	302.894958	59.550000	300.568024	59.550000	296.552521
59.560000	299.451965	59.560000	294.644196	59.560000	298.491516	59.560000	298.808197
59.570000	298.616547	59.570000	295.362335	59.570000	297.659119	59.570000	291.758850
59.580000	297.336731	59.580000	301.664734	59.580000	302.137939	59.580000	296.645508
59.590000	302.830963	59.590000	300.643097	59.590000	291.144745	59.590000	298.601654
59.600000	290.201050	59.600000	293.092010	59.600000	303.854858	59.600000	296.260529
59.610000	296.678955	59.610000	302.268341	59.610000	302.735474	59.610000	301.116791
59.620000	292.680084	59.620000	297.050415	59.620000	295.059418	59.620000	295.001160
59.630000	294.452576	59.630000	294.014801	59.630000	296.453888	59.630000	298.963226
59.640000	301.220734	59.640000	297.832794	59.640000	296.676483	59.640000	296.809753
59.650000	303.002533	59.650000	289.204712	59.650000	297.904541	59.650000	300.654785
59.660000	297.001129	59.660000	296.904510	59.660000	297.705139	59.660000	297.781403
59.670000	295.389008	59.670000	293.671753	59.670000	298.764038	59.670000	298.032196
59.680000	292.437988	59.680000	293.917511	59.680000	298.080231	59.680000	299.050507
59.690000	297.292816	59.690000	300.869843	59.690000	294.778717	59.690000	297.606079
59.700000	302.585724	59.700000	291.043701	59.700000	296.222961	59.700000	302.997955
59.710000	299.229919	59.710000	300.574036	59.710000	300.970093	59.710000	294.059753
59.720000	302.003204	59.720000	295.276245	59.720000	293.615021	59.720000	302.145325
59.730000	300.030579	59.730000	297.550690	59.730000	294.763702	59.730000	297.677765
59.740000	299.248413	59.740000	294.324036	59.740000	300.361115	59.740000	299.311188
59.750000	298.848114	59.750000	302.906677	59.750000	298.977783	59.750000	300.471680
59.760000	297.466187	59.760000	299.481873	59.760000	301.485077	59.760000	293.626984
59.770000	297.839752	59.770000	300.145325	59.770000	300.998688	59.770000	303.832245
59.780000	301.179535	59.780000	299.199860	59.780000	296.458588	59.780000	293.306335
59.790000	292.573578	59.790000	292.701202	59.790000	295.831848	59.790000	300.192200
59.800000	300.254150	59.800000	297.611084	59.800000	299.000122	59.800000	295.080292
59.810000	302.757904	59.810000	292.458405	59.810000	300.122620	59.810000	300.494751
59.820000	298.194336	59.820000	302.126709	59.820000	299.162628	59.820000	300.289978
59.830000	296.214844	59.830000	299.982422	59.830000	299.119110	59.830000	299.161560
59.840000	296.564484	59.840000	295.631531	59.840000	295.743927	59.840000	303.092834
59.850000	298.010925	59.850000	289.879150	59.850000	301.544434	59.850000	294.227325
59.860000	300.213074	59.860000	294.428955	59.860000	299.526459	59.860000	300.695831
59.870000	296.634216	59.870000	299.278687	59.870000	299.399475	59.870000	300.019135
59.880000	297.329315	59.880000	295.578430	59.880000	296.427856	59.880000	292.648926
59.890000	301.977478	59.890000	299.146362	59.890000	297.826202	59.890000	296.841919
59.900000	296.855865	59.900000	302.047455	59.900000	296.912781	59.900000	295.898193
59.910000	297.125671	59.910000	302.510498	59.910000	299.118073	59.910000	296.141052
59.920000	298.519257	59.920000	297.864868	59.920000	299.159821	59.920000	298.730316
59.930000	300.830383	59.930000	296.587280	59.930000	298.055206	59.930000	297.496155
59.940000	303.547150	59.940000	302.730896	59.940000	297.125885	59.940000	298.079681
59.950000	299.378540	59.950000	300.226593	59.950000	299.123505	59.950000	299.823303
59.960000	296.542694	59.960000	289.595154	59.960000	298.550873	59.960000	298.798004
59.970000	299.225464	59.970000	288.872375	59.970000	291.269745	59.970000	302.622559
59.980000	302.572052	59.980000	299.531738	59.980000	296.824707	59.980000	301.257721
59.990000	296.531647	59.990000	298.576416	59.990000	302.782623	59.990000	296.250549
60.000000	294.699097	60.000000	305.513733	60.000000	295.886475	60.000000	304.014252
60.010000	301.110565	60.010000	297.248596	60.010000	290.990417	60.010000	296.547974
60.020000	298.570343	60.020000	298.095337	60.020000	299.423370	60.020000	299.727203
60.030000	295.325775	60.030000	297.241211	60.030000	291.252289	60.030000	299.534821
60.040000	302.539307	60.040000	296.725128	60.040000	298.789612	60.040000	297.626190
60.050000	299.148529	60.050000	298.592102	60.050000	300.944183	60.050000	300.791199
60.060000	294.321167	60.060000	301.339874	60.060000	303.847290	60.060000	298.986816
60.070000	297.219086	60.070000	299.176575	60.070000	297.458771	60.070000	301.741241
60.080000	295.744446	60.080000	293.388062	60.080000	294.106842	60.080000	292.649139
60.090000	295.616516	60.090000	301.633514	60.090000	296.851379	60.090000	296.508728
60.100000	296.497803	60.100000	298.012146	60.100000	299.184174	60.100000	294.156158
60.110000	292.766296	60.110000	296.972351	60.110000	298.933624	60.110000	294.630096
60.120000	299.914795	60.120000	296.497192	60.120000	297.687897	60.120000	300.710876
60.130000	294.261444	60.130000	296.335602	60.130000	298.553802	60.130000	293.191803
60.140000	300.135956	60.140000	293.963196	60.140000	300.473877	60.140000	293.793335
60.150000	300.309845	60.150000	293.454010	60.150000	298.200165	60.150000	299.635162
60.160000	295.655243	60.160000	296.147369	60.160000	302.627869	60.160000	297.133301
60.170000	299.561859	60.170000	300.276978	60.170000	298.810669	60.170000	300.971344
60.180000	297.197784	60.180000	296.347992	60.180000	299.416809	60.180000	300.766510
60.190000	296.462646	60.190000	291.990173	60.190000	293.113525	60.190000	302.319794
60.200000	301.119507	60.200000	302.600861	60.200000	294.540314	60.200000	301.413086
60.210000	295.698425	60.210000	305.611633	60.210000	300.383026	60.210000	300.983521
60.220000	295.016815	60.220000	294.408813	60.220000	300.705231	60.220000	294.786346
60.230000	300.278046	60.230000	295.177979	60.230000	298.397583	60.230000	299.727997
60.240000	301.032623	60.240000	292.073822	60.240000	298.810669	60.240000	294.526489
60.250000	297.919495	60.250000	295.453644	60.250000	295.269806	60.250000	298.813782
60.260000	300.041840	60.260000	296.951294	60.260000	297.520691	60.260000	302.107056
60.270000	297.078491	60.270000	298.686859	60.270000	302.583466	60.270000	297.983643
60.280000	293.060486	60.280000	291.863098	60.280000	298.469299	60.280000	301.964996
60.290000	299.612579	60.290000	294.820984	60.290000	302.002808	60.290000	294.984894
60.300000	299.684570	60.300000	295.111938	60.300000	298.807007	60.300000	300.256744
60.310000	298.952850	60.310000	297.325623	60.310000	298.916992	60.310000	296.321167
60.320000	297.878357	60.320000	292.410919	60.320000	298.196045	60.320000	296.139160
60.330000	298.955139	60.330000	299.183502	60.330000	301.437836	60.330000	297.610260
60.340000	299.810608	60.340000	300.367035	60.340000	298.972687	60.340000	293.898712
60.350000	303.205048	60.350000	300.418640	60.350000	295.638306	60.350000	296.508057
60.360000	298.492493	60.360000	300.909454	60.360000	298.169891	60.360000	300.695129
60.370000	299.533478	60.370000	297.028137	60.370000	299.509094	60.370000	292.665039
60.380000	292.043793	60.380000	301.311707	60.380000	299.640900	60.380000	297.053192
60.390000	298.864655	60.390000	295.831390	60.390000	293.537598	60.390000	302.069885
60.400000	304.991364	60.400000	301.772217	60.400000	298.218903	60.400000	292.628723
60.410000	300.942017	60.410000	294.558685	60.410000	293.091278	60.410000	301.830200
60.420000	296.783691	60.420000	295.719818	60.420000	297.022400	60.420000	298.547516
60.430000	300.915314	60.430000	297.866760	60.430000	299.415161	60.430000	300.069611
60.440000	301.556152	60.440000	296.865204	60.440000	298.947296	60.440000	296.289581
60.450000	299.142517	60.450000	298.985352	60.450000	295.523834	60.450000	297.494720
60.460000	299.882050	60.460000	299.451294	60.460000	295.485840	60.460000	298.770203
60.470000	298.588348	60.470000	296.065033	60.470000	294.995697	60.470000	296.850159
60.480000	299.326752	60.480000	299.817200	60.480000	294.718109	60.480000	300.951416
60.490000	298.708405	60.490000	296.703186	60.490000	297.535858	60.490000	295.164825
60.500000	300.164337	60.500000	299.965790	60.500000	295.960052	60.500000	295.513947
60.510000	297.043793	60.510000	295.492523	60.510000	297.628754	60.510000	294.379425
60.520000	297.159027	60.520000	297.387573	60.520000	296.920990	60.520000	299.268707
60.530000	297.928162	60.530000	297.758545	60.530000	301.207703	60.530000	291.864471
60.540000	299.296173	60.540000	302.250763	60.540000	294.121490	60.540000	300.683746
60.550000	304.460999	60.550000	300.950775	60.550000	296.572998	60.550000	298.063110
60.560000	298.837250	60.560000	297.202301	60.560000	297.009216	60.560000	294.014374
60.570000	295.893890	60.570000	295.142548	60.570000	300.711060	60.570000	302.413391
60.580000	292.100128	60.580000	294.265259	60.580000	299.946625	60.580000	299.671570
60.590000	298.265472	60.590000	299.457428	60.590000	294.809540	60.590000	298.291260
60.600000	297.527863	60.600000	297.500214	60.600000	299.301208	60.600000	300.366425
60.610000	301.324524	60.610000	293.279877	60.610000	299.061798	60.610000	295.917542
60.620000	305.416870	60.620000	299.224060	60.620000	299.510986	60.620000	300.643311
60.630000	298.280609	60.630000	297.691711	60.630000	295.434448	60.630000	295.889191
60.640000	304.734589	60.640000	297.438049	60.640000	299.699921	60.640000	296.886444
60.650000	301.559082	60.650000	297.324982	60.650000	294.383179	60.650000	293.755676
60.660000	301.014923	60.660000	298.135406	60.660000	296.432800	60.660000	297.314728
60.670000	293.969482	60.670000	298.461487	60.670000	292.005646	60.670000	298.549957
60.680000	302.625549	60.680000	295.814117	60.680000	295.867554	60.680000	298.333008
60.690000	296.539001	60.690000	301.547791	60.690000	299.446503	60.690000	298.140503
60.700000	302.973969	60.700000	304.306091	60.700000	295.354553	60.700000	300.299530
60.710000	301.947296	60.710000	299.930298	60.710000	298.368347	60.710000	302.741638
60.720000	296.832794	60.720000	295.878174	60.720000	299.603851	60.720000	296.728302
60.730000	303.009766	60.730000	302.529663	60.730000	304.565552	60.730000	298.214935
60.740000	299.434265	60.740000	299.906403	60.740000	298.253052	60.740000	293.854034
60.750000	295.834595	60.750000	296.367859	60.750000	299.597748	60.750000	298.187683
60.760000	294.761658	60.760000	295.437988	60.760000	296.966125	60.760000	295.455322
60.770000	302.024353	60.770000	295.331421	60.770000	294.948120	60.770000	292.350586
60.780000	299.692444	60.780000	297.318787	60.780000	296.381134	60.780000	298.979309
60.790000	297.686707	60.790000	301.650055	60.790000	303.130005	60.790000	296.862335
60.800000	294.910492	60.800000	298.748016	60.800000	297.091125	60.800000	299.736145
60.810000	298.063660	60.810000	301.567688	60.810000	297.302429	60.810000	302.844543
60.820000	293.631683	60.820000	299.135468	60.820000	296.791473	60.820000	299.027039
60.830000	301.522278	60.830000	301.321198	60.830000	302.211731	60.830000	298.839081
60.840000	292.910797	60.840000	295.057465	60.840000	299.264984	60.840000	299.506592
60.850000	300.253632	60.850000	296.028290	60.850000	299.620941	60.850000	296.883179
60.860000	297.877777	60.860000	298.373993	60.860000	298.733612	60.860000	300.956757
60.870000	298.817719	60.870000	294.889923	60.870000	300.353516	60.870000	299.670197
60.880000	299.334167	60.880000	297.011444	60.880000	295.188690	60.880000	296.900330
60.890000	299.961639	60.890000	293.908600	60.890000	301.173401	60.890000	298.003754
60.900000	299.352753	60.900000	300.147888	60.900000	300.218414	60.900000	299.285828
60.910000	299.845093	60.910000	301.065521	60.910000	298.352203	60.910000	298.151550
60.920000	302.286163	60.920000	296.598816	60.920000	297.623077	60.920000	295.691925
60.930000	293.038757	60.930000	298.755005	60.930000	298.850647	60.930000	303.543579
60.940000	298.373138	60.940000	298.374695	60.940000	300.702820	60.940000	301.592041
60.950000	298.287262	60.950000	300.176636	60.950000	297.564545	60.950000	302.572693
60.960000	302.704041	60.960000	297.703033	60.960000	296.416504	60.960000	296.023315
60.970000	299.864044	60.970000	300.348572	60.970000	293.004089	60.970000	297.580841
60.980000	298.228455	60.980000	297.384552	60.980000	301.775299	60.980000	294.196075
60.990000	295.570557	60.990000	298.540741	60.990000	304.414642	60.990000	298.111237
61.000000	295.457581	61.000000	299.555817	61.000000	298.905518	61.000000	301.427643
61.010000	292.946564	61.010000	299.896912	61.010000	295.358978	61.010000	296.630615
61.020000	300.527283	61.020000	298.353943	61.020000	296.440643	61.020000	295.452362
61.030000	296.359894	61.030000	291.239655	61.030000	297.798370	61.030000	297.216248
61.040000	295.379883	61.040000	298.661713	61.040000	297.455353	61.040000	299.711487
61.050000	303.815826	61.050000	299.070160	61.050000	308.285522	61.050000	293.834808
61.060000	297.166016	61.060000	301.520172	61.060000	299.434784	61.060000	296.719421
61.070000	294.617615	61.070000	301.041565	61.070000	303.861725	61.070000	298.458252
61.080000	297.209015	61.080000	306.196899	61.080000	302.308014	61.080000	303.240967
61.090000	296.350800	61.090000	298.671997	61.090000	293.677094	61.090000	298.482666
61.100000	297.017548	61.100000	295.238068	61.100000	300.444397	61.100000	291.995667
61.110000	298.431549	61.110000	302.981415	61.110000	300.991577	61.110000	297.834686
61.120000	299.397552	61.120000	288.283661	61.120000	296.596649	61.120000	304.336731
61.130000	297.040680	61.130000	298.558258	61.130000	298.426819	61.130000	300.270782
61.140000	298.669952	61.140000	303.744751	61.140000	292.721680	61.140000	297.282166
61.150000	296.665283	61.150000	294.985901	61.150000	296.467957	61.150000	297.912750
61.160000	295.417511	61.160000	301.735382	61.160000	294.175354	61.160000	297.119965
61.170000	299.456543	61.170000	293.396423	61.170000	298.182373	61.170000	301.406433
61.180000	296.019958	61.180000	300.472870	61.180000	294.607574	61.180000	298.064728
61.190000	296.837921	61.190000	301.840485	61.190000	300.767181	61.190000	298.920929
61.200000	294.979828	61.200000	297.744965	61.200000	296.349854	61.200000	300.659790
61.210000	299.643066	61.210000	297.158661	61.210000	293.147827	61.210000	298.260773
61.220000	299.014740	61.220000	300.342590	61.220000	298.927032	61.220000	298.900177
61.230000	296.198425	61.230000	304.681183	61.230000	300.831268	61.230000	298.203888
61.240000	299.253143	61.240000	295.506592	61.240000	302.825287	61.240000	303.471832
61.250000	295.638062	61.250000	292.097015	61.250000	299.438843	61.250000	298.905884
61.260000	297.239838	61.260000	298.068115	61.260000	299.468231	61.260000	295.742950
61.270000	301.995972	61.270000	300.943512	61.270000	300.837463	61.270000	301.266571
61.280000	297.438477	61.280000	296.880371	61.280000	294.968475	61.280000	293.695465
61.290000	289.866119	61.290000	298.327759	61.290000	297.112122	61.290000	294.083405
61.300000	299.994873	61.300000	298.554718	61.300000	302.186005	61.300000	296.821075
61.310000	299.101868	61.310000	294.452850	61.310000	296.342072	61.310000	297.597626
61.320000	301.012878	61.320000	294.960266	61.320000	299.192780	61.320000	299.470459
61.330000	299.990326	61.330000	300.242889	61.330000	305.760742	61.330000	300.434509
61.340000	298.257568	61.340000	295.684540	61.340000	294.531006	61.340000	297.999939
61.350000	296.993622	61.350000	296.080902	61.350000	298.115112	61.350000	300.355896
61.360000	296.920074	61.360000	298.881348	61.360000	295.274658	61.360000	298.678925
61.370000	301.845703	61.370000	300.356293	61.370000	299.277466	61.370000	297.867188
61.380000	296.778290	61.380000	299.893127	61.380000	292.352905	61.380000	298.697235
61.390000	294.388275	61.390000	295.845032	61.390000	299.831207	61.390000	297.590759
61.400000	294.346954	61.400000	297.182068	61.400000	297.979492	61.400000	293.758484
61.410000	295.504486	61.410000	300.516388	61.410000	303.135254	61.410000	295.973602
61.420000	295.202179	61.420000	297.483521	61.420000	297.742920	61.420000	304.729858
61.430000	295.136566	61.430000	302.788818	61.430000	297.125946	61.430000	295.589233
61.440000	303.886749	61.440000	298.370483	61.440000	300.400452	61.440000	296.279572
61.450000	295.495270	61.450000	297.779694	61.450000	293.058502	61.450000	300.973846
61.460000	301.733093	61.460000	301.229858	61.460000	297.261444	61.460000	296.371613
61.470000	296.824677	61.470000	295.096222	61.470000	297.778076	61.470000	297.738617
61.480000	300.232605	61.480000	294.583984	61.480000	299.046143	61.480000	296.814880
61.490000	292.071777	61.490000	297.172974	61.490000	298.076965	61.490000	294.703186
61.500000	300.953461	61.500000	296.237854	61.500000	297.146973	61.500000	304.610870
61.510000	299.156097	61.510000	296.911530	61.510000	299.177490	61.510000	298.736908
61.520000	300.670746	61.520000	298.916016	61.520000	300.040009	61.520000	298.376495
61.530000	299.595825	61.530000	301.741211	61.530000	298.607056	61.530000	299.778656
61.540000	300.163483	61.540000	301.242554	61.540000	298.125458	61.540000	300.824310
61.550000	296.347870	61.550000	298.183136	61.550000	299.332367	61.550000	298.731476
61.560000	295.705353	61.560000	296.523895	61.560000	299.296082	61.560000	297.570312
61.570000	296.563110	61.570000	298.297607	61.570000	293.798004	61.570000	295.996704
61.580000	301.673553	61.580000	296.434570	61.580000	293.535248	61.580000	304.137665
61.590000	296.857208	61.590000	297.177307	61.590000	296.476624	61.590000	302.281616
61.600000	293.967682	61.600000	301.496765	61.600000	303.251648	61.600000	300.211456
61.610000	296.596008	61.610000	299.818909	61.610000	292.137299	61.610000	299.150696
61.620000	298.717926	61.620000	295.135162	61.620000	295.997375	61.620000	301.724884
61.630000	299.027008	61.630000	302.071350	61.630000	308.181824	61.630000	293.026978
61.640000	298.497101	61.640000	295.418243	61.640000	294.464935	61.640000	295.873230
61.650000	294.438995	61.650000	299.046722	61.650000	302.112213	61.650000	293.207458
61.660000	294.559326	61.660000	301.060364	61.660000	297.958740	61.660000	295.769379
61.670000	293.575256	61.670000	300.666687	61.670000	300.417603	61.670000	295.653656
61.680000	300.709747	61.680000	303.309479	61.680000	305.791260	61.680000	294.549652
61.690000	298.596863	61.690000	299.295044	61.690000	299.625214	61.690000	304.239563
61.700000	296.074799	61.700000	296.423859	61.700000	297.477600	61.700000	290.721588
61.710000	296.689636	61.710000	304.345825	61.710000	303.769470	61.710000	302.489471
61.720000	295.025787	61.720000	296.359711	61.720000	297.970917	61.720000	301.949646
61.730000	302.354889	61.730000	298.667511	61.730000	295.328033	61.730000	292.980072
61.740000	302.340698	61.740000	300.944641	61.740000	293.284180	61.740000	296.366394
61.750000	292.735382	61.750000	299.557465	61.750000	296.615540	61.750000	304.027618
61.760000	301.356201	61.760000	298.535919	61.760000	301.684204	61.760000	297.029602
61.770000	299.336548	61.770000	299.493866	61.770000	299.224060	61.770000	293.400421
61.780000	299.773193	61.780000	300.394196	61.780000	291.048981	61.780000	299.819000
61.790000	302.050568	61.790000	298.755341	61.790000	302.000488	61.790000	295.157104
61.800000	295.217102	61.800000	303.501312	61.800000	296.669006	61.800000	303.217407
61.810000	295.945007	61.810000	293.854095	61.810000	302.013702	61.810000	301.894623
61.820000	299.622833	61.820000	300.455139	61.820000	296.749634	61.820000	302.785889
61.830000	295.569672	61.830000	301.146820	61.830000	296.491852	61.830000	299.736053
61.840000	302.439575	61.840000	295.689728	61.840000	296.682770	61.840000	302.531799
61.850000	297.606659	61.850000	290.581116	61.850000	295.839264	61.850000	298.436798
61.860000	295.204193	61.860000	299.631378	61.860000	298.550293	61.860000	301.568420
61.870000	297.126434	61.870000	300.035980	61.870000	295.640289	61.870000	297.666870
61.880000	296.322937	61.880000	293.782501	61.880000	299.552795	61.880000	298.824280
61.890000	304.681549	61.890000	301.058655	61.890000	298.719452	61.890000	295.991058
61.900000	299.836761	61.900000	295.255188	61.900000	295.751190	61.900000	300.173340
61.910000	300.898712	61.910000	300.722107	61.910000	297.697479	61.910000	295.800385
61.920000	294.652008	61.920000	300.626862	61.920000	296.824432	61.920000	293.390472
61.930000	297.721497	61.930000	301.792328	61.930000	295.232849	61.930000	297.175720
61.940000	300.801636	61.940000	304.306244	61.940000	293.326141	61.940000	298.453918
61.950000	295.938843	61.950000	295.185242	61.950000	305.982635	61.950000	298.342926
61.960000	294.896423	61.960000	291.181000	61.960000	298.635345	61.960000	296.448761
61.970000	298.562286	61.970000	299.820709	61.970000	297.801147	61.970000	296.178864
61.980000	302.682312	61.980000	296.630585	61.980000	296.659790	61.980000	297.273163
61.990000	294.937134	61.990000	299.540771	61.990000	297.416901	61.990000	293.561127
62.000000	300.137085	62.000000	293.151123	62.000000	294.768494	62.000000	297.007263
62.010000	295.226837	62.010000	299.022644	62.010000	305.833527	62.010000	291.974670
62.020000	293.958435	62.020000	295.092255	62.020000	298.829498	62.020000	297.031403
62.030000	302.015686	62.030000	295.409058	62.030000	300.324554	62.030000	302.174988
62.040000	301.187592	62.040000	296.439392	62.040000	294.323822	62.040000	297.311035
62.050000	297.912018	62.050000	295.534332	62.050000	293.091278	62.050000	295.765717
62.060000	302.864746	62.060000	300.936676	62.060000	297.162720	62.060000	298.524689
62.070000	293.683838	62.070000	296.114014	62.070000	301.355499	62.070000	301.204071
62.080000	304.060242	62.080000	294.972168	62.080000	304.220245	62.080000	288.843628
62.090000	293.543060	62.090000	299.745483	62.090000	295.859894	62.090000	301.874573
62.100000	299.890320	62.100000	299.855377	62.100000	293.641571	62.100000	296.889038
62.110000	296.623199	62.110000	295.960602	62.110000	298.358032	62.110000	292.650330
62.120000	297.784302	62.120000	292.207581	62.120000	288.903778	62.120000	297.422119
62.130000	303.053223	62.130000	298.253937	62.130000	295.555206	62.130000	299.667389
62.140000	299.301025	62.140000	297.928589	62.140000	296.607269	62.140000	295.452332
62.150000	298.714172	62.150000	294.585632	62.150000	301.567291	62.150000	298.213440
62.160000	294.175446	62.160000	298.214020	62.160000	293.467377	62.160000	297.852417
62.170000	295.254089	62.170000	299.247314	62.170000	296.839630	62.170000	295.181427
62.180000	295.937378	62.180000	296.059692	62.180000	295.998932	62.180000	305.451294
62.190000	297.915283	62.190000	297.207458	62.190000	299.699432	62.190000	304.610626
62.200000	301.334290	62.200000	302.095001	62.200000	298.524597	62.200000	293.730988
62.210000	297.246033	62.210000	303.640961	62.210000	297.000702	62.210000	300.934784
62.220000	294.410919	62.220000	299.203491	62.220000	294.837555	62.220000	298.610504
62.230000	297.843567	62.230000	300.111603	62.230000	299.926331	62.230000	294.876892
62.240000	298.368927	62.240000	297.747559	62.240000	297.857513	62.240000	297.810394
62.250000	290.522278	62.250000	295.233032	62.250000	296.518311	62.250000	302.029480
62.260000	295.182831	62.260000	298.475525	62.260000	301.615082	62.260000	294.386810
62.270000	297.217194	62.270000	298.971466	62.270000	296.753479	62.270000	298.596039
62.280000	299.271301	62.280000	297.114105	62.280000	300.192657	62.280000	299.137756
62.290000	297.399536	62.290000	297.797302	62.290000	295.450317	62.290000	299.792206
62.300000	298.426514	62.300000	300.626373	62.300000	292.213318	62.300000	296.522095
62.310000	299.002533	62.310000	297.194580	62.310000	292.976837	62.310000	300.114868
62.320000	291.137207	62.320000	298.562286	62.320000	299.645325	62.320000	298.561768
62.330000	297.256531	62.330000	297.606903	62.330000	291.781769	62.330000	298.389008
62.340000	297.479034	62.340000	298.790009	62.340000	295.580231	62.340000	295.821747
62.350000	300.469910	62.350000	295.945831	62.350000	292.950226	62.350000	295.522614
62.360000	298.411377	62.360000	296.208832	62.360000	299.120819	62.360000	299.155609
62.370000	302.725647	62.370000	302.080109	62.370000	297.048309	62.370000	295.421417
62.380000	298.895142	62.380000	298.450897	62.380000	295.653107	62.380000	297.247284
62.390000	299.599762	62.390000	294.757324	62.390000	299.163696	62.390000	296.370605
62.400000	294.238617	62.400000	297.816010	62.400000	302.550446	62.400000	300.121307
62.410000	298.562653	62.410000	295.952850	62.410000	298.874725	62.410000	295.230804
62.420000	296.964081	62.420000	300.651031	62.420000	294.645813	62.420000	296.569214
62.430000	297.929626	62.430000	301.783051	62.430000	293.900116	62.430000	291.964905
62.440000	302.829651	62.440000	298.879944	62.440000	303.644196	62.440000	296.462006
62.450000	298.169098	62.450000	297.688843	62.450000	295.325226	62.450000	301.500061
62.460000	297.681274	62.460000	298.982849	62.460000	295.428864	62.460000	299.228546
62.470000	298.049316	62.470000	296.467743	62.470000	293.705872	62.470000	295.922546
62.480000	296.858765	62.480000	296.250854	62.480000	304.071777	62.480000	298.320526
62.490000	299.605133	62.490000	296.095428	62.490000	297.511261	62.490000	296.271667
62.500000	295.319611	62.500000	296.925964	62.500000	300.250397	62.500000	304.047302
62.510000	298.927094	62.510000	297.793335	62.510000	299.931671	62.510000	300.004517
62.520000	297.946167	62.520000	299.504761	62.520000	300.354218	62.520000	290.512207
62.530000	298.624237	62.530000	296.178436	62.530000	299.418396	62.530000	294.849304
62.540000	294.924042	62.540000	300.425385	62.540000	297.914215	62.540000	302.329041
62.550000	300.514038	62.550000	293.407990	62.550000	301.255371	62.550000	295.599579
62.560000	296.089874	62.560000	297.581909	62.560000	302.849670	62.560000	297.962891
62.570000	300.379059	62.570000	299.186157	62.570000	294.993927	62.570000	294.767517
62.580000	300.564392	62.580000	296.216583	62.580000	297.255066	62.580000	297.709930
62.590000	301.732025	62.590000	295.547180	62.590000	299.653717	62.590000	295.288391
62.600000	300.530243	62.600000	296.477539	62.600000	300.563080	62.600000	300.350189
62.610000	298.192719	62.610000	295.798401	62.610000	293.578979	62.610000	295.569824
62.620000	303.369598	62.620000	298.249817	62.620000	293.322327	62.620000	295.912170
62.630000	301.119965	62.630000	298.527740	62.630000	303.728394	62.630000	298.193542
62.640000	297.213135	62.640000	290.393524	62.640000	303.805695	62.640000	296.446320
62.650000	291.814270	62.650000	290.845367	62.650000	291.337433	62.650000	296.629730
62.660000	297.951508	62.660000	295.102600	62.660000	298.402527	62.660000	294.448944
62.670000	295.943115	62.670000	295.392731	62.670000	298.260742	62.670000	293.420227
62.680000	297.174866	62.680000	300.380798	62.680000	299.588501	62.680000	302.942963
62.690000	294.826721	62.690000	293.011871	62.690000	298.211853	62.690000	298.616333
62.700000	299.424561	62.700000	297.749451	62.700000	294.946686	62.700000	295.361755
62.710000	297.521332	62.710000	296.551636	62.710000	303.653076	62.710000	298.394806
62.720000	295.172821	62.720000	295.250671	62.720000	297.908447	62.720000	295.431824
62.730000	300.399658	62.730000	295.473602	62.730000	300.519257	62.730000	298.156525
62.740000	294.209229	62.740000	289.134094	62.740000	296.686737	62.740000	298.072113
62.750000	295.927185	62.750000	294.534027	62.750000	298.663574	62.750000	300.401550
62.760000	298.528717	62.760000	294.402191	62.760000	299.495880	62.760000	294.758942
62.770000	300.183228	62.770000	294.324036	62.770000	299.123260	62.770000	298.313202
62.780000	298.801117	62.780000	294.450134	62.780000	291.702667	62.780000	298.807159
62.790000	298.149902	62.790000	295.501984	62.790000	299.186157	62.790000	295.105133
62.800000	301.055664	62.800000	302.664062	62.800000	296.041992	62.800000	298.169769
62.810000	298.978363	62.810000	298.612274	62.810000	298.012207	62.810000	296.417603
62.820000	300.109436	62.820000	300.742706	62.820000	302.338257	62.820000	294.486237
62.830000	296.851776	62.830000	301.798920	62.830000	297.887390	62.830000	296.976166
62.840000	298.094696	62.840000	294.637390	62.840000	298.832733	62.840000	299.070312
62.850000	296.832489	62.850000	304.224243	62.850000	299.308472	62.850000	296.353638
62.860000	293.812256	62.860000	294.164093	62.860000	296.323669	62.860000	296.467560
62.870000	297.743378	62.870000	301.865631	62.870000	299.766541	62.870000	301.615723
62.880000	299.560303	62.880000	296.505310	62.880000	300.819397	62.880000	294.843323
62.890000	296.634338	62.890000	300.362183	62.890000	293.490936	62.890000	298.408539
62.900000	303.453186	62.900000	296.840881	62.900000	299.209808	62.900000	301.810760
62.910000	300.548492	62.910000	300.262329	62.910000	297.418335	62.910000	297.464600
62.920000	299.653900	62.920000	297.869629	62.920000	291.067261	62.920000	295.421936
62.930000	298.244232	62.930000	292.776703	62.930000	293.450653	62.930000	294.917664
62.940000	297.406036	62.940000	293.072327	62.940000	301.387390	62.940000	301.114960
62.950000	298.934784	62.950000	292.866516	62.950000	296.450592	62.950000	299.281494
62.960000	299.265717	62.960000	297.335510	62.960000	298.302704	62.960000	295.584869
62.970000	298.421570	62.970000	299.533020	62.970000	295.389679	62.970000	297.729279
62.980000	298.164429	62.980000	302.990112	62.980000	301.534668	62.980000	298.538330
62.990000	293.678802	62.990000	293.946259	62.990000	300.739624	62.990000	298.077545
63.000000	297.903473	63.000000	299.341644	63.000000	298.772980	63.000000	300.936157
63.010000	296.133423	63.010000	300.441620	63.010000	296.282928	63.010000	300.733673
63.020000	303.225830	63.020000	295.355896	63.020000	297.339905	63.020000	296.947876
63.030000	299.756439	63.030000	297.849762	63.030000	295.449097	63.030000	293.026031
63.040000	298.521545	63.040000	299.174896	63.040000	296.489410	63.040000	297.406586
63.050000	296.733521	63.050000	297.001129	63.050000	300.674225	63.050000	301.477661
63.060000	300.636322	63.060000	298.251068	63.060000	296.859589	63.060000	292.966522
63.070000	296.238983	63.070000	298.798950	63.070000	297.988678	63.070000	296.437561
63.080000	295.200287	63.080000	302.049774	63.080000	293.958344	63.080000	300.114197
63.090000	295.247070	63.090000	296.907349	63.090000	297.466248	63.090000	296.454468
63.100000	295.852814	63.100000	299.925964	63.100000	297.735901	63.100000	295.362915
63.110000	303.309113	63.110000	302.346191	63.110000	296.204773	63.110000	297.934235
63.120000	298.362274	63.120000	299.795776	63.120000	298.308258	63.120000	303.496094
63.130000	303.534332	63.130000	296.486847	63.130000	297.482239	63.130000	297.624298
63.140000	300.336212	63.140000	300.274231	63.140000	297.489502	63.140000	297.356506
63.150000	295.813477	63.150000	297.117889	63.150000	297.336639	63.150000	296.699799
63.160000	298.319061	63.160000	294.457855	63.160000	297.528992	63.160000	299.664642
63.170000	291.501129	63.170000	296.562531	63.170000	301.766907	63.170000	300.544830
63.180000	302.998993	63.180000	300.568542	63.180000	291.729401	63.180000	296.790070
63.190000	302.519318	63.190000	297.166290	63.190000	298.476959	63.190000	296.891602
63.200000	294.250458	63.200000	304.338226	63.200000	297.758789	63.200000	300.164612
63.210000	296.226105	63.210000	300.355957	63.210000	299.835938	63.210000	299.754425
63.220000	301.960754	63.220000	299.012238	63.220000	294.879822	63.220000	297.962830
63.230000	297.566010	63.230000	300.276947	63.230000	298.573364	63.230000	294.749115
63.240000	301.930756	63.240000	295.811951	63.240000	294.538513	63.240000	298.124146
63.250000	306.623962	63.250000	300.388550	63.250000	295.191559	63.250000	299.765259
63.260000	290.675018	63.260000	299.331940	63.260000	306.269226	63.260000	302.482880
63.270000	297.318665	63.270000	299.344116	63.270000	297.326569	63.270000	300.261566
63.280000	295.449493	63.280000	302.842041	63.280000	301.538086	63.280000	294.998962
63.290000	299.830994	63.290000	295.763306	63.290000	299.066467	63.290000	297.844635
63.300000	299.715881	63.300000	299.103394	63.300000	297.924103	63.300000	303.619110
63.310000	297.314484	63.310000	302.594330	63.310000	298.176056	63.310000	296.615479
63.320000	295.729126	63.320000	299.829071	63.320000	296.816284	63.320000	302.107849
63.330000	292.446228	63.330000	297.538818	63.330000	298.804199	63.330000	294.093262
63.340000	297.907013	63.340000	296.957947	63.340000	299.292267	63.340000	294.947601
63.350000	293.835815	63.350000	293.751526	63.350000	298.169495	63.350000	300.136169
63.360000	296.574127	63.360000	300.769745	63.360000	294.866882	63.360000	300.151154
63.370000	295.449310	63.370000	297.319702	63.370000	296.344818	63.370000	298.464355
63.380000	296.258789	63.380000	295.780121	63.380000	300.231537	63.380000	300.178558
63.390000	300.994843	63.390000	304.837555	63.390000	301.024994	63.390000	295.542145
63.400000	301.548279	63.400000	298.440063	63.400000	294.764008	63.400000	298.098328
63.410000	296.079010	63.410000	299.566956	63.410000	298.229248	63.410000	296.189819
63.420000	299.407593	63.420000	298.813019	63.420000	296.108978	63.420000	302.642853
63.430000	299.354126	63.430000	302.942841	63.430000	297.292511	63.430000	298.556152
63.440000	292.287659	63.440000	293.907379	63.440000	296.837769	63.440000	304.092743
63.450000	304.971832	63.450000	293.407166	63.450000	308.505737	63.450000	299.668854
63.460000	300.001343	63.460000	296.185455	63.460000	301.453278	63.460000	298.537842
63.470000	300.926636	63.470000	294.795990	63.470000	298.992554	63.470000	298.304260
63.480000	298.505585	63.480000	296.760590	63.480000	297.467316	63.480000	303.688629
63.490000	298.584961	63.490000	295.917114	63.490000	300.941376	63.490000	297.029968
63.500000	296.421356	63.500000	300.190521	63.500000	303.001526	63.500000	299.449677
63.510000	297.686859	63.510000	297.068878	63.510000	298.103790	63.510000	291.335144
63.520000	296.067871	63.520000	297.049194	63.520000	299.260071	63.520000	294.609192
63.530000	296.347870	63.530000	301.786713	63.530000	298.290863	63.530000	295.987122
63.540000	295.600769	63.540000	297.405548	63.540000	298.202942	63.540000	293.664062
63.550000	301.485565	63.550000	298.175018	63.550000	304.835480	63.550000	297.326263
63.560000	294.769806	63.560000	299.487701	63.560000	300.819336	63.560000	295.821381
63.570000	294.498474	63.570000	300.009399	63.570000	291.737640	63.570000	299.913696
63.580000	297.757294	63.580000	295.430542	63.580000	302.630493	63.580000	298.045197
63.590000	301.714142	63.590000	296.496796	63.590000	293.288208	63.590000	300.734192
63.600000	293.575897	63.600000	298.969391	63.600000	300.432617	63.600000	300.541473
63.610000	301.922241	63.610000	297.025543	63.610000	303.083954	63.610000	295.569702
63.620000	298.940521	63.620000	300.939453	63.620000	298.419830	63.620000	300.188080
63.630000	291.705627	63.630000	299.727570	63.630000	292.053497	63.630000	293.870941
63.640000	291.251038	63.640000	300.246399	63.640000	299.880493	63.640000	296.369019
63.650000	300.958344	63.650000	301.634674	63.650000	297.866852	63.650000	300.128174
63.660000	301.474152	63.660000	301.583069	63.660000	300.469635	63.660000	301.432434
63.670000	298.464874	63.670000	297.488525	63.670000	298.857239	63.670000	294.047913
63.680000	303.079437	63.680000	298.212860	63.680000	296.310974	63.680000	299.508301
63.690000	295.437103	63.690000	294.330566	63.690000	300.400360	63.690000	303.496948
63.700000	296.070984	63.700000	294.389069	63.700000	300.145874	63.700000	298.205505
63.710000	299.562744	63.710000	298.987457	63.710000	300.690186	63.710000	293.126862
63.720000	296.840027	63.720000	293.251465	63.720000	299.256683	63.720000	296.444458
63.730000	293.316772	63.730000	301.816864	63.730000	299.172424	63.730000	298.509735
63.740000	299.652283	63.740000	301.119965	63.740000	297.024811	63.740000	300.912018
63.750000	298.727295	63.750000	292.880951	63.750000	301.937439	63.750000	305.160706
63.760000	300.617340	63.760000	299.384918	63.760000	299.491486	63.760000	294.690338
63.770000	296.326294	63.770000	298.643250	63.770000	296.495483	63.770000	299.229126
63.780000	304.536835	63.780000	301.245697	63.780000	296.982574	63.780000	297.901154
63.790000	297.194733	63.790000	294.577271	63.790000	298.047516	63.790000	296.422241
63.800000	297.575562	63.800000	297.279449	63.800000	305.368591	63.800000	301.298157
63.810000	299.564636	63.810000	300.844299	63.810000	299.582947	63.810000	291.061951
63.820000	295.559113	63.820000	299.251953	63.820000	298.271912	63.820000	298.269196
63.830000	298.040497	63.830000	299.910278	63.830000	299.797943	63.830000	295.344940
63.840000	298.169830	63.840000	298.934052	63.840000	301.073181	63.840000	293.487946
63.850000	293.229187	63.850000	296.623749	63.850000	296.703217	63.850000	298.022552
63.860000	296.867737	63.860000	300.161652	63.860000	304.701813	63.860000	289.519287
63.870000	295.221924	63.870000	298.228973	63.870000	301.385712	63.870000	293.324493
63.880000	299.499695	63.880000	300.171661	63.880000	292.388794	63.880000	301.353729
63.890000	300.448608	63.890000	302.535553	63.890000	292.323181	63.890000	297.865875
63.900000	303.060547	63.900000	296.432007	63.900000	293.348541	63.900000	299.001984
63.910000	302.415894	63.910000	299.403503	63.910000	297.323975	63.910000	295.653290
63.920000	296.457275	63.920000	302.992798	63.920000	300.184631	63.920000	303.342651
63.930000	294.299164	63.930000	299.798279	63.930000	299.268066	63.930000	298.955658
63.940000	298.197601	63.940000	302.931519	63.940000	295.386078	63.940000	299.704498
63.950000	293.709503	63.950000	299.862061	63.950000	298.972595	63.950000	296.641541
63.960000	291.687927	63.960000	300.435425	63.960000	298.226715	63.960000	294.757385
63.970000	300.778290	63.970000	297.404785	63.970000	297.948090	63.970000	293.499512
63.980000	297.884979	63.980000	299.792175	63.980000	297.142090	63.980000	296.848083
63.990000	297.321381	63.990000	291.119385	63.990000	295.756195	63.990000	301.131683
64.000000	292.549500	64.000000	301.910339	64.000000	299.097229	64.000000	298.674805
64.010000	302.686951	64.010000	298.229340	64.010000	296.239960	64.010000	300.359589
64.020000	298.118958	64.020000	297.526550	64.020000	296.934357	64.020000	298.759735
64.030000	299.517181	64.030000	294.305206	64.030000	304.025421	64.030000	301.523926
64.040000	294.077271	64.040000	299.764069	64.040000	297.323669	64.040000	299.284729
64.050000	295.225555	64.050000	292.838440	64.050000	292.007843	64.050000	305.937286
64.060000	295.785614	64.060000	300.088776	64.060000	300.676483	64.060000	296.731598
64.070000	292.653870	64.070000	295.092346	64.070000	299.878754	64.070000	294.455475
64.080000	292.241669	64.080000	301.155060	64.080000	300.208588	64.080000	296.729309
64.090000	292.362762	64.090000	300.641418	64.090000	297.971252	64.090000	296.282135
64.100000	298.112915	64.100000	300.097900	64.100000	294.768799	64.100000	295.293365
64.110000	297.106689	64.110000	297.452423	64.110000	297.944519	64.110000	301.092682
64.120000	302.520111	64.120000	297.570312	64.120000	291.334106	64.120000	296.025024
64.130000	296.976257	64.130000	299.461090	64.130000	300.103760	64.130000	303.161560
64.140000	299.103729	64.140000	300.351807	64.140000	301.238098	64.140000	296.970795
64.150000	295.103546	64.150000	298.022034	64.150000	295.745728	64.150000	300.277130
64.160000	301.038513	64.160000	295.950897	64.160000	298.304077	64.160000	297.970825
64.170000	298.135803	64.170000	302.039124	64.170000	298.394501	64.170000	301.455780
64.180000	300.091064	64.180000	298.722778	64.180000	297.972168	64.180000	293.094635
64.190000	295.520294	64.190000	293.455261	64.190000	298.296753	64.190000	293.662994
64.200000	295.987152	64.200000	298.886902	64.200000	293.825958	64.200000	299.936218
64.210000	294.945038	64.210000	294.256470	64.210000	295.053802	64.210000	294.742798
64.220000	296.968781	64.220000	292.453949	64.220000	296.413940	64.220000	300.945740
64.230000	299.145264	64.230000	296.105743	64.230000	294.659119	64.230000	301.273895
64.240000	300.710449	64.240000	296.741577	64.240000	294.274994	64.240000	298.278748
64.250000	297.765289	64.250000	293.829773	64.250000	294.951080	64.250000	300.555695
64.260000	297.876312	64.260000	295.861633	64.260000	303.033661	64.260000	301.531250
64.270000	307.508820	64.270000	296.804596	64.270000	298.811401	64.270000	295.017883
64.280000	297.875793	64.280000	296.579346	64.280000	295.273773	64.280000	293.698456
64.290000	299.675751	64.290000	303.546539	64.290000	301.548584	64.290000	294.067749
64.300000	290.426056	64.300000	299.350128	64.300000	300.939667	64.300000	298.706299
64.310000	293.546997	64.310000	292.132080	64.310000	299.275513	64.310000	303.162903
64.320000	294.279388	64.320000	295.427765	64.320000	304.827911	64.320000	293.591766
64.330000	298.687988	64.330000	302.415649	64.330000	294.665863	64.330000	302.953644
64.340000	297.723083	64.340000	297.094421	64.340000	293.350830	64.340000	300.467163
64.350000	303.212402	64.350000	300.335876	64.350000	301.599609	64.350000	296.639252
64.360000	300.892487	64.360000	300.751495	64.360000	298.050842	64.360000	299.190796
64.370000	298.688812	64.370000	294.218292	64.370000	298.579956	64.370000	294.750061
64.380000	295.911285	64.380000	295.339569	64.380000	292.290497	64.380000	301.795929
64.390000	295.119263	64.390000	299.613495	64.390000	298.506592	64.390000	300.596191
64.400000	301.051819	64.400000	301.292206	64.400000	297.667511	64.400000	304.508667
64.410000	299.492249	64.410000	300.554382	64.410000	295.612946	64.410000	303.113251
64.420000	296.482574	64.420000	294.000549	64.420000	296.995789	64.420000	295.661224
64.430000	297.635529	64.430000	295.718475	64.430000	290.097931	64.430000	295.535614
64.440000	295.532623	64.440000	299.970306	64.440000	291.927704	64.440000	301.382019
64.450000	294.811523	64.450000	301.674194	64.450000	296.506042	64.450000	300.683746
64.460000	297.360535	64.460000	297.659698	64.460000	302.113220	64.460000	296.248474
64.470000	296.339539	64.470000	297.452515	64.470000	301.227386	64.470000	300.717712
64.480000	297.737030	64.480000	299.914032	64.480000	301.252533	64.480000	295.121979
64.490000	295.763245	64.490000	302.423889	64.490000	305.711121	64.490000	298.185852
64.500000	301.038391	64.500000	293.710968	64.500000	296.835358	64.500000	305.304626
64.510000	295.469849	64.510000	294.983795	64.510000	304.720093	64.510000	294.744904
64.520000	304.205902	64.520000	298.471924	64.520000	298.940765	64.520000	298.385742
64.530000	299.217499	64.530000	291.024597	64.530000	301.509857	64.530000	295.498566
64.540000	300.240692	64.540000	299.117188	64.540000	291.822235	64.540000	300.998322
64.550000	298.325409	64.550000	294.562012	64.550000	297.400513	64.550000	297.885498
64.560000	298.744995	64.560000	305.637634	64.560000	301.353607	64.560000	296.664185
64.570000	294.886108	64.570000	299.112244	64.570000	294.817871	64.570000	299.788544
64.580000	301.128265	64.580000	296.576538	64.580000	298.290802	64.580000	299.038849
64.590000	297.551758	64.590000	295.345184	64.590000	295.298340	64.590000	302.722198
64.600000	297.614136	64.600000	299.954041	64.600000	300.498993	64.600000	300.208130
64.610000	300.159576	64.610000	301.625854	64.610000	299.462769	64.610000	300.468658
64.620000	297.136078	64.620000	292.109375	64.620000	298.708008	64.620000	299.099426
64.630000	294.963959	64.630000	300.925537	64.630000	295.974701	64.630000	302.606049
64.640000	295.315887	64.640000	294.665680	64.640000	304.257812	64.640000	300.871033
64.650000	300.618866	64.650000	299.621735	64.650000	300.164307	64.650000	295.770447
64.660000	293.244385	64.660000	305.643951	64.660000	297.854218	64.660000	296.312683
64.670000	299.154999	64.670000	300.868011	64.670000	294.038696	64.670000	302.898102
64.680000	291.261536	64.680000	297.674377	64.680000	293.526184	64.680000	296.590057
64.690000	299.927856	64.690000	299.409119	64.690000	297.098053	64.690000	298.102356
64.700000	294.401337	64.700000	296.878143	64.700000	293.014191	64.700000	294.212311
64.710000	300.067902	64.710000	299.493195	64.710000	299.614075	64.710000	297.447449
64.720000	298.368958	64.720000	298.687653	64.720000	299.876343	64.720000	300.180450
64.730000	296.043823	64.730000	293.375793	64.730000	304.078308	64.730000	297.902008
64.740000	305.184387	64.740000	298.136932	64.740000	297.367828	64.740000	304.430328
64.750000	297.126038	64.750000	304.973236	64.750000	300.829529	64.750000	295.776520
64.760000	301.773804	64.760000	295.125641	64.760000	301.618652	64.760000	301.366028
64.770000	299.059662	64.770000	300.319489	64.770000	297.642303	64.770000	302.700684
64.780000	302.998657	64.780000	294.579102	64.780000	293.944000	64.780000	301.448700
64.790000	303.230896	64.790000	291.694916	64.790000	300.315460	64.790000	297.507385
64.800000	300.629089	64.800000	296.171844	64.800000	298.673920	64.800000	297.087769
64.810000	299.271881	64.810000	296.981506	64.810000	301.635284	64.810000	297.498474
64.820000	299.514313	64.820000	296.920410	64.820000	298.314148	64.820000	304.215454
64.830000	297.912140	64.830000	290.912537	64.830000	297.006744	64.830000	303.031738
64.840000	302.498260	64.840000	297.169373	64.840000	297.143402	64.840000	291.033234
64.850000	298.385498	64.850000	293.135315	64.850000	295.331543	64.850000	296.166321
64.860000	297.852478	64.860000	301.003540	64.860000	301.360535	64.860000	297.067383
64.870000	292.971161	64.870000	300.011078	64.870000	299.761108	64.870000	299.580414
64.880000	296.566620	64.880000	294.535156	64.880000	307.884277	64.880000	297.908386
64.890000	296.907257	64.890000	293.762939	64.890000	287.404358	64.890000	297.867004
64.900000	303.208527	64.900000	291.676758	64.900000	301.507141	64.900000	294.824554
64.910000	299.143494	64.910000	297.837616	64.910000	296.857056	64.910000	300.383209
64.920000	298.652832	64.920000	297.550140	64.920000	301.959534	64.920000	295.600647
64.930000	297.654419	64.930000	295.095917	64.930000	300.165741	64.930000	295.653625
64.940000	300.069336	64.940000	295.636963	64.940000	303.204926	64.940000	298.032288
64.950000	294.880341	64.950000	296.676727	64.950000	297.348297	64.950000	301.290558
64.960000	297.822174	64.960000	299.321381	64.960000	298.504974	64.960000	291.623993
64.970000	297.991486	64.970000	296.547760	64.970000	301.574188	64.970000	300.965027
[truncated: 8,503 more rows]
