# Supplementary material for: Hierarchical incremental learning deciphers molecular arrangements in multi-component materials
Source: Nat Commun. 2025 Oct 22;16:9324. doi: 10.1038/s41467-025-64372-4 (PMC12546701; doi:10.1038/s41467-025-64372-4)
Supplement: Supplementary file 4 — Source data [file 41467_2025_64372_MOESM4_ESM.zip › FigS100a.txt]

1.00000e+00 9.77929e-01 9.94747e-01 9.58101e-01 9.92182e-01
2.00000e+00 9.69808e-01 9.94495e-01 9.50889e-01 9.87798e-01
3.00000e+00 9.65162e-01 9.91333e-01 9.42869e-01 9.87687e-01
5.00000e+00 9.62394e-01 9.91071e-01 9.38475e-01 9.87505e-01
