# Supplementary material for: Hierarchical incremental learning deciphers molecular arrangements in multi-component materials
Source: Nat Commun. 2025 Oct 22;16:9324. doi: 10.1038/s41467-025-64372-4 (PMC12546701; doi:10.1038/s41467-025-64372-4)
Supplement: Supplementary file 4 — Source data [file 41467_2025_64372_MOESM4_ESM.zip › FigS100b.txt]

1.00000e+00 5.69996e-03 4.85634e-03 8.24204e-03 5.89345e-03
2.00000e+00 7.62090e-03 6.52079e-03 8.41405e-03 4.73902e-03
3.00000e+00 6.14739e-03 5.57015e-03 8.68478e-03 5.38473e-03
5.00000e+00 6.87827e-03 6.54454e-03 8.77607e-03 4.78178e-03
