# Supplementary material for: Hierarchical incremental learning deciphers molecular arrangements in multi-component materials
Source: Nat Commun. 2025 Oct 22;16:9324. doi: 10.1038/s41467-025-64372-4 (PMC12546701; doi:10.1038/s41467-025-64372-4)
Supplement: Supplementary file 4 — Source data [file 41467_2025_64372_MOESM4_ESM.zip › FigS101.txt]

# data, CCR
Ω_{E,1}   0.99968
Ω_{E,2}   0.9992399999999999
Ω_{E,3}   0.99336
Ω_{F,1}   0.9942
Ω_{F,2}   0.9945353535353536
