# Supplementary material for: Hierarchical incremental learning deciphers molecular arrangements in multi-component materials
Source: Nat Commun. 2025 Oct 22;16:9324. doi: 10.1038/s41467-025-64372-4 (PMC12546701; doi:10.1038/s41467-025-64372-4)
Supplement: Supplementary file 4 — Source data [file 41467_2025_64372_MOESM4_ESM.zip › FigS103b.txt]

5.00000e+00 4.38157e-02 3.73775e-02 3.99647e-02 3.54026e-02 3.69610e-02 3.59482e-02
1.00000e+01 4.17379e-02 3.91755e-02 3.99348e-02 4.14342e-02 4.06900e-02 3.88814e-02
1.50000e+01 4.48838e-02 4.11670e-02 3.94625e-02 3.76445e-02 3.75629e-02 3.71011e-02
2.00000e+01 4.66632e-02 4.81857e-02 4.21926e-02 4.11502e-02 4.19533e-02 3.93685e-02
