# Supplementary material for: Hierarchical incremental learning deciphers molecular arrangements in multi-component materials
Source: Nat Commun. 2025 Oct 22;16:9324. doi: 10.1038/s41467-025-64372-4 (PMC12546701; doi:10.1038/s41467-025-64372-4)
Supplement: Supplementary file 4 — Source data [file 41467_2025_64372_MOESM4_ESM.zip › FigS104a.txt]

3.00000e+01 9.02567e-01 9.96484e-01 9.99554e-01 1.00000e+00
4.00000e+01 9.08147e-01 9.96484e-01 9.99554e-01 1.00000e+00
5.00000e+01 8.67690e-01 9.96484e-01 9.99554e-01 1.00000e+00
6.00000e+01 8.68080e-01 9.96484e-01 9.99554e-01 1.00000e+00
7.00000e+01 8.67690e-01 9.96484e-01 9.99554e-01 1.00000e+00
8.00000e+01 8.67690e-01 9.96484e-01 9.99554e-01 1.00000e+00
