# Supplementary material for: Hierarchical incremental learning deciphers molecular arrangements in multi-component materials
Source: Nat Commun. 2025 Oct 22;16:9324. doi: 10.1038/s41467-025-64372-4 (PMC12546701; doi:10.1038/s41467-025-64372-4)
Supplement: Supplementary file 4 — Source data [file 41467_2025_64372_MOESM4_ESM.zip › FigS105.txt]

# interval(ns), CCR_E1, CCR_E2, CCR_E3
0.1  0.9996600 0.9991900 0.9919700
0.2  0.9996600 0.9991900 0.9897700
0.5  0.9996600 0.9991900 0.9920000
1    0.9996600 0.9991900 0.9885000
5    0.9996600 0.9991900 0.9885000
10   0.9996600 0.9991900 0.9888300
