# Supplementary material for: Hierarchical incremental learning deciphers molecular arrangements in multi-component materials
Source: Nat Commun. 2025 Oct 22;16:9324. doi: 10.1038/s41467-025-64372-4 (PMC12546701; doi:10.1038/s41467-025-64372-4)
Supplement: Supplementary file 4 — Source data [file 41467_2025_64372_MOESM4_ESM.zip › FigS106a.txt]

#label, 0.1ns, 0.2ns, 0.5ns, 0.1ns, 5ns, 10ns
 E_1 0  0   0   0   0   0
 E_2 2e-05  2e-05   2e-05   2e-05   2e-05   2e-05
 E_3 0.94877    0.94533 0.9544  0.95319 0.94644 0.95459
 E_4 0.05121    0.05465 0.04558 0.04679 0.05354 0.04539
