# Supplementary material for: Hierarchical incremental learning deciphers molecular arrangements in multi-component materials
Source: Nat Commun. 2025 Oct 22;16:9324. doi: 10.1038/s41467-025-64372-4 (PMC12546701; doi:10.1038/s41467-025-64372-4)
Supplement: Supplementary file 4 — Source data [file 41467_2025_64372_MOESM4_ESM.zip › FigS106c.txt]

#label, 0.1ns, 0.2ns, 0.5ns, 0.1ns, 5ns, 10ns
 E_1 0.0157 0.0157  0.0157  0.0157  0.0157  0.0157
 E_2 0.98429    0.98429 0.98429 0.98429 0.98429 0.98429
 E_3 1e-05  1e-05   1e-05   1e-05   1e-05   1e-05
 E_4 0  0   0   0   0   0
