# Supplementary material for: Hierarchical incremental learning deciphers molecular arrangements in multi-component materials
Source: Nat Commun. 2025 Oct 22;16:9324. doi: 10.1038/s41467-025-64372-4 (PMC12546701; doi:10.1038/s41467-025-64372-4)
Supplement: Supplementary file 4 — Source data [file 41467_2025_64372_MOESM4_ESM.zip › FigS107.txt]

# traditional CPU (core*hour), traditional GPU (card*hour), HiDiscover CPU (core*hour), HiDiscover GPU (card*hour)
COF-PEO-3   12856.6 803.5 23370.2   1460.6
MOF-5       160.7   10.2  400.9 25.1
Y6:PM6      34942.3 2183.9 34942.5  2183.9
