# Supplementary material for: Hierarchical incremental learning deciphers molecular arrangements in multi-component materials
Source: Nat Commun. 2025 Oct 22;16:9324. doi: 10.1038/s41467-025-64372-4 (PMC12546701; doi:10.1038/s41467-025-64372-4)
Supplement: Supplementary file 4 — Source data [file 41467_2025_64372_MOESM4_ESM.zip › FigS108.txt]

#data_ratio, CCR_A1, CCR_A2, CCR_A3, CCR_A4, CCR_A5
0.05%   0.9791667 0.9900000 1.0000000 1.0000000 0.9833333
0.1%    1.0000000 0.9800000 1.0000000 1.0000000 0.9958333
0.2%    1.0000000 0.9850000 1.0000000 0.9958333 0.9875000
0.5%    1.0000000 0.9950000 1.0000000 0.9966667 0.9916667
1%      0.9958333 0.9960000 1.0000000 0.9991667 0.9941667
2%      0.9916667 0.9917500 1.0000000 0.9995833 0.9925000
5%      0.9947917 0.9932000 1.0000000 0.9995000 0.9938333
10%     0.9996875 0.9922000 1.0000000 0.9990833 0.9915833
20%     0.9946875 0.9955500 1.0000000 0.9992500 0.9912083
50%     0.9956875 0.9922600 1.0000000 0.9995667 0.9905667
100%    0.9996146 0.9919350 1.0000000 0.9994000 0.9881083
