# Supplementary material for: Hierarchical incremental learning deciphers molecular arrangements in multi-component materials
Source: Nat Commun. 2025 Oct 22;16:9324. doi: 10.1038/s41467-025-64372-4 (PMC12546701; doi:10.1038/s41467-025-64372-4)
Supplement: Supplementary file 4 — Source data [file 41467_2025_64372_MOESM4_ESM.zip › FigS109.txt]

#data_ratio, CCR_E1, CCR_E2, CCR_E3
0.05% 1.0000000 1.0000000 0.9400000
0.1% 1.0000000 1.0000000 0.9900000
0.2% 1.0000000 1.0000000 0.9850000
0.5% 1.0000000 1.0000000 0.9980000
1% 1.0000000 1.0000000 0.9890000
2% 1.0000000 0.9990000 0.9925000
5% 0.9998000 0.9998000 0.9902000
10% 0.9999000 0.9996000 0.9914000
20% 0.9999000 0.9992500 0.9913500
50% 0.9997600 0.9988600 0.9907800
100% 0.9996600 0.9991900 0.9919700
