# Supplementary material for: Hierarchical incremental learning deciphers molecular arrangements in multi-component materials
Source: Nat Commun. 2025 Oct 22;16:9324. doi: 10.1038/s41467-025-64372-4 (PMC12546701; doi:10.1038/s41467-025-64372-4)
Supplement: Supplementary file 4 — Source data [file 41467_2025_64372_MOESM4_ESM.zip › FigS11.txt]

#time(ns), velocity autocorrelation function
0	1
0.0001	0.27198
0.0002	-0.01784
0.0003	0.03442
0.0004	0.17916
0.0005	0.18558
0.0006	-2e-05
0.0007	-0.1254
0.0008	-0.03852
0.0009	0.09297
0.001	0.05755
0.0011	-0.07933
0.0012	-0.09845
0.0013	0.03008
0.0014	0.11473
0.0015	0.04635
0.0016	-0.05161
0.0017	-0.03007
0.0018	0.06418
0.0019	0.0804
0.002	-0.00254
0.0021	-0.06139
0.0022	-0.0234
0.0023	0.03886
0.0024	0.03124
0.0025	-0.02592
0.0026	-0.04413
0.0027	-0.00179
0.0028	0.03713
0.0029	0.02342
0.003	-0.01453
0.0031	-0.02125
0.0032	0.00705
0.0033	0.02617
0.0034	0.00969
0.0035	-0.01863
0.0036	-0.02159
0.0037	0.00084
0.0038	0.0153
0.0039	0.00273
0.004	-0.01676
0.0041	-0.01381
0.0042	0.00766
0.0043	0.01756
0.0044	0.00307
0.0045	-0.01282
0.0046	-0.00674
0.0047	0.00995
0.0048	0.01142
0.0049	-0.00431
0.005	-0.0137
0.0051	-0.0036
0.0052	0.00894
0.0053	0.0054
0.0054	-0.00636
0.0055	-0.00777
0.0056	0.00262
0.0057	0.00848
0.0058	0.00259
0.0059	-0.00459
0.006	-0.00276
0.0061	0.0035
0.0062	0.00406
0.0063	-0.00117
0.0064	-0.00388
0.0065	-0.00106
0.0066	0.00195
0.0067	0.00128
0.0068	-0.00078
0.0069	-0.00102
0.007	0.00047
0.0071	0.00131
0.0072	0.0012
0.0073	0.00036
0.0074	-0.00026
0.0075	-0.00029
0.0076	-0.00012
0.0077	0.0004
0.0078	0.00014
0.0079	-0.0007
0.008	-0.00076
0.0081	0.00022
0.0082	0.00097
0.0083	0.00062
0.0084	-0.0001
0.0085	-0.00012
0.0086	0.00053
0.0087	0.00081
0.0088	0.00038
0.0089	-0.00031
0.009	-0.0006
0.0091	-9e-05
0.0092	0.00036
0.0093	0.00038
0.0094	-0.00011
0.0095	-0.00055
0.0096	-0.00015
0.0097	0.00085
0.0098	0.00083
0.0099	-0.00029
0.01	-0.0007
0.0101	-1e-05
0.0102	0.00106
0.0103	0.00052
0.0104	-0.00089
0.0105	-0.00108
0.0106	0.00038
0.0107	0.00118
0.0108	0.00024
0.0109	-0.00085
0.011	-0.00045
0.0111	0.00103
0.0112	0.00103
0.0113	-0.00034
0.0114	-0.00085
0.0115	3e-05
0.0116	0.00103
0.0117	0.00026
0.0118	-0.0009
0.0119	-0.00061
0.012	0.00049
0.0121	0.00068
0.0122	-0.00016
0.0123	-0.0003
0.0124	0.0003
0.0125	0.0007
0.0126	0.00015
0.0127	-0.00025
0.0128	-0.00011
0.0129	0.00024
0.013	0.00026
0.0131	-0.00034
0.0132	-0.00036
0.0133	9e-05
0.0134	0.0002
0.0135	-0.00018
0.0136	-0.00032
0.0137	0.00014
0.0138	0.00035
0.0139	0.00016
0.014	1e-05
0.0141	0.0001
0.0142	0.00042
0.0143	0.00029
0.0144	0.00014
0.0145	-0.00015
0.0146	-0.0001
0.0147	0.00016
0.0148	0.00018
0.0149	-0.00028
0.015	-0.00033
0.0151	-3e-05
0.0152	0.00027
0.0153	8e-05
0.0154	-1e-05
0.0155	0.00018
0.0156	0.00037
0.0157	0.00041
0.0158	6e-05
0.0159	-9e-05
0.016	4e-05
0.0161	0.00011
0.0162	0.00027
0.0163	-4e-05
0.0164	-6e-05
0.0165	-1e-05
0.0166	0.00036
0.0167	0.00043
0.0168	0.0002
0.0169	0.00012
0.017	5e-05
0.0171	0.00012
0.0172	6e-05
0.0173	1e-05
0.0174	0.00014
0.0175	4e-05
0.0176	5e-05
0.0177	0
0.0178	-5e-05
0.0179	-4e-05
0.018	0.00019
0.0181	0.0001
0.0182	0.00026
0.0183	0.00012
0.0184	0.00019
0.0185	0.00024
0.0186	0.0003
0.0187	5e-05
0.0188	6e-05
0.0189	0.00013
0.019	0.00026
0.0191	-5e-05
0.0192	-5e-05
0.0193	9e-05
0.0194	0.00025
0.0195	3e-05
0.0196	-0.00016
0.0197	-2e-05
0.0198	0.00025
0.0199	0.00043
0.02	0.00021
