# Supplementary material for: Hierarchical incremental learning deciphers molecular arrangements in multi-component materials
Source: Nat Commun. 2025 Oct 22;16:9324. doi: 10.1038/s41467-025-64372-4 (PMC12546701; doi:10.1038/s41467-025-64372-4)
Supplement: Supplementary file 4 — Source data [file 41467_2025_64372_MOESM4_ESM.zip › FigS110.txt]

# context  0.05%data 0.1%data 0.2%data 1%data 10%data  100%data
A_1         0.00214 0.00226 0.00218 0.00193  0.00212  0.00198
A_2         0.01414 0.01167 0.01298 0.01434  0.01405  0.01415
A_3         0.07534 0.08908 0.08008 0.07865  0.07301  0.07994
A_4         0.1576  0.10152 0.09548 0.10186  0.10326  0.10444
A_5         0.33446 0.36489 0.37189 0.37389  0.37553  0.3675
A_6         0.41632 0.43058 0.43739 0.42933  0.43203  0.432
