# Supplementary material for: Hierarchical incremental learning deciphers molecular arrangements in multi-component materials
Source: Nat Commun. 2025 Oct 22;16:9324. doi: 10.1038/s41467-025-64372-4 (PMC12546701; doi:10.1038/s41467-025-64372-4)
Supplement: Supplementary file 4 — Source data [file 41467_2025_64372_MOESM4_ESM.zip › FigS111a.txt]

# context 0.05%data 0.1%data 0.2%data  1%data  10%data 100%data
E_1    0        0       0        0        0        0
E_2    1e-05    4e-05   1e-05    2e-05    2e-05    2e-05
E_3    0.90058  0.92558 0.94915  0.96555  0.9544   0.95146
E_4    0.09941  0.07439 0.05084  0.03444  0.04558  0.04851
