# Supplementary material for: Hierarchical incremental learning deciphers molecular arrangements in multi-component materials
Source: Nat Commun. 2025 Oct 22;16:9324. doi: 10.1038/s41467-025-64372-4 (PMC12546701; doi:10.1038/s41467-025-64372-4)
Supplement: Supplementary file 4 — Source data [file 41467_2025_64372_MOESM4_ESM.zip › FigS111b.txt]

# context 0.05%data 0.1%data 0.2%data  1%data  10%data 100%data
E_1 0 0 0 0 0 0
E_2 0.18876 0.25666 0.24677 0.23603 0.27528 0.24766
E_3 0.81122 0.74333 0.75322 0.76396 0.72472 0.75234
E_4 1e-05 1e-05 1e-05 0 0 0
