# Supplementary material for: Hierarchical incremental learning deciphers molecular arrangements in multi-component materials
Source: Nat Commun. 2025 Oct 22;16:9324. doi: 10.1038/s41467-025-64372-4 (PMC12546701; doi:10.1038/s41467-025-64372-4)
Supplement: Supplementary file 4 — Source data [file 41467_2025_64372_MOESM4_ESM.zip › FigS111c.txt]

# context 0.05%data 0.1%data 0.2%data  1%data  10%data 100%data
E_1 0.02226 0.02059 0.02057 0.01889 0.0157 0.01707
E_2 0.97768 0.97939 0.97941 0.9811 0.98429 0.98292
E_3 5e-05 2e-05 2e-05 1e-05 1e-05 1e-05
E_4 0 0 0 0 0 0
