# Supplementary material for: Hierarchical incremental learning deciphers molecular arrangements in multi-component materials
Source: Nat Commun. 2025 Oct 22;16:9324. doi: 10.1038/s41467-025-64372-4 (PMC12546701; doi:10.1038/s41467-025-64372-4)
Supplement: Supplementary file 4 — Source data [file 41467_2025_64372_MOESM4_ESM.zip › FigS111d.txt]

# context 0.05%data 0.1%data 0.2%data  1%data  10%data 100%data
E_1 0.40876 0.39299 0.39296 0.38221 0.34055 0.3607
E_2 0.59124 0.60701 0.60704 0.61779 0.65945 0.6393
E_3 0 0 0 0 0 0
E_4 0 0 0 0 0 0
