# Supplementary material for: Hierarchical incremental learning deciphers molecular arrangements in multi-component materials
Source: Nat Commun. 2025 Oct 22;16:9324. doi: 10.1038/s41467-025-64372-4 (PMC12546701; doi:10.1038/s41467-025-64372-4)
Supplement: Supplementary file 4 — Source data [file 41467_2025_64372_MOESM4_ESM.zip › FigS114.txt]

# Time(us)	state	state_ID	z(A)
0 (A_6	B_2	C_2	D_2) 5 0.090000
0.005 (A_5	B_1	C_1	D_2) 1 1.220000
0.01 (A_5	B_2	C_2	D_2) 3 0.970000
0.015 (A_5	B_2	C_2	D_2) 3 0.630000
0.02 (A_5	B_2	C_2	D_2) 3 1.460000
0.025 (A_6	B_2	C_2	D_2) 5 0.600000
0.03 (A_6	B_2	C_2	D_2) 5 0.570000
0.035 (A_5	B_2	C_2	D_2) 3 0.960000
0.04 (A_5	B_2	C_2	D_2) 3 0.640000
0.045 (A_5	B_2	C_2	D_2) 3 0.680000
0.05 (A_6	B_2	C_2	D_2) 5 0.610000
0.055 (A_5	B_2	C_2	D_2) 3 0.410000
0.06 (A_5	B_2	C_2	D_2) 3 0.490000
0.065 (A_5	B_2	C_1	D_2) 14 0.270000
0.07 (A_5	B_2	C_1	D_2) 14 0.700000
0.075 (A_5	B_2	C_2	D_2) 3 0.110000
0.08 (A_5	B_2	C_2	D_2) 3 1.240000
0.085 (A_6	B_2	C_2	D_2) 5 0.780000
0.09 (A_5	B_2	C_2	D_2) 3 0.600000
0.095 (A_5	B_2	C_2	D_2) 3 0.760000
0.1 (A_5	B_2	C_2	D_2) 3 0.760000
0.105 (A_6	B_2	C_2	D_2) 5 0.520000
0.11 (A_6	B_2	C_2	D_2) 5 0.750000
0.115 (A_5	B_2	C_2	D_2) 3 0.500000
0.12 (A_5	B_2	C_2	D_2) 3 0.660000
0.125 (A_5	B_1	C_1	D_2) 1 0.310000
0.13 (A_5	B_2	C_2	D_2) 3 0.620000
0.135 (A_6	B_2	C_2	D_2) 5 0.640000
0.14 (A_5	B_2	C_2	D_2) 3 0.040000
0.145 (A_5	B_2	C_2	D_2) 3 0.660000
0.15 (A_6	B_2	C_2	D_2) 5 0.470000
0.155 (A_5	B_2	C_2	D_2) 3 0.130000
0.16 (A_5	B_2	C_2	D_2) 3 0.270000
0.165 (A_5	B_1	C_1	D_2) 1 0.260000
0.17 (A_6	B_2	C_2	D_2) 5 0.760000
0.175 (A_5	B_2	C_2	D_2) 3 0.450000
0.18 (A_6	B_2	C_1	D_2) 9 0.260000
0.185 (A_5	B_2	C_1	D_2) 14 0.240000
0.19 (A_5	B_2	C_2	D_2) 3 0.450000
0.195 (A_6	B_1	C_1	D_2) 4 0.090000
0.2 (A_5	B_2	C_2	D_2) 3 0.370000
0.205 (A_6	B_2	C_2	D_2) 5 0.580000
0.21 (A_5	B_2	C_2	D_2) 3 0.550000
0.215 (A_6	B_2	C_2	D_2) 5 0.260000
0.22 (A_6	B_2	C_2	D_2) 5 0.660000
0.225 (A_5	B_2	C_1	D_2) 14 0.360000
0.23 (A_6	B_2	C_2	D_2) 5 0.490000
0.235 (A_5	B_2	C_2	D_2) 3 0.530000
0.24 (A_6	B_2	C_2	D_2) 5 0.660000
0.245 (A_6	B_2	C_2	D_2) 5 0.630000
0.25 (A_5	B_2	C_2	D_2) 3 -0.360000
0.255 (A_5	B_2	C_2	D_2) 3 0.510000
0.26 (A_5	B_2	C_2	D_2) 3 0.480000
0.265 (A_5	B_2	C_2	D_2) 3 0.790000
0.27 (A_6	B_2	C_2	D_2) 5 0.540000
0.275 (A_5	B_1	C_1	D_2) 1 0.470000
0.28 (A_5	B_2	C_1	D_2) 14 0.390000
0.285 (A_5	B_2	C_2	D_2) 3 0.420000
0.29 (A_5	B_2	C_2	D_2) 3 0.210000
0.295 (A_5	B_2	C_1	D_2) 14 0.660000
0.3 (A_5	B_1	C_1	D_2) 1 0.720000
0.305 (A_5	B_1	C_1	D_2) 1 0.360000
0.31 (A_5	B_1	C_1	D_2) 1 0.870000
0.315 (A_5	B_1	C_1	D_2) 1 0.840000
0.32 (A_5	B_1	C_1	D_2) 1 0.850000
0.325 (A_5	B_1	C_1	D_2) 1 0.880000
0.33 (A_5	B_1	C_1	D_2) 1 0.750000
0.335 (A_5	B_1	C_1	D_2) 1 0.490000
0.34 (A_5	B_1	C_1	D_2) 1 0.450000
0.345 (A_5	B_1	C_1	D_2) 1 0.640000
0.35 (A_5	B_1	C_1	D_2) 1 0.900000
0.355 (A_6	B_1	C_1	D_2) 4 0.340000
0.36 (A_5	B_1	C_1	D_2) 1 0.150000
0.365 (A_5	B_1	C_1	D_2) 1 0.370000
0.37 (A_5	B_1	C_1	D_2) 1 0.280000
0.375 (A_5	B_1	C_1	D_2) 1 -0.120000
0.38 (A_5	B_1	C_1	D_2) 1 0.310000
0.385 (A_5	B_1	C_1	D_2) 1 0.370000
0.39 (A_5	B_1	C_1	D_2) 1 0.130000
0.395 (A_5	B_1	C_1	D_2) 1 0.280000
0.4 (A_5	B_1	C_1	D_2) 1 0.510000
0.405 (A_5	B_1	C_1	D_2) 1 -0.270000
0.41 (A_5	B_1	C_1	D_2) 1 0.330000
0.415 (A_5	B_1	C_1	D_2) 1 0.190000
0.42 (A_5	B_1	C_1	D_2) 1 0.120000
0.425 (A_5	B_1	C_1	D_2) 1 0.170000
0.43 (A_5	B_1	C_1	D_2) 1 -0.330000
0.435 (A_5	B_1	C_1	D_2) 1 0.760000
0.44 (A_5	B_1	C_1	D_2) 1 0.420000
0.445 (A_5	B_1	C_1	D_2) 1 0.470000
0.45 (A_5	B_1	C_1	D_2) 1 0.480000
0.455 (A_5	B_1	C_1	D_2) 1 0.370000
0.46 (A_5	B_1	C_1	D_2) 1 0.350000
0.465 (A_5	B_1	C_1	D_2) 1 0.500000
0.47 (A_5	B_1	C_1	D_2) 1 -0.020000
0.475 (A_5	B_1	C_1	D_2) 1 0.120000
0.48 (A_5	B_1	C_1	D_2) 1 -0.440000
0.485 (A_5	B_1	C_1	D_2) 1 0.150000
0.49 (A_5	B_1	C_1	D_2) 1 0.670000
0.495 (A_5	B_1	C_1	D_2) 1 0.660000
0.5 (A_5	B_1	C_1	D_2) 1 0.800000
0.505 (A_5	B_1	C_1	D_2) 1 0.280000
0.51 (A_5	B_1	C_1	D_2) 1 0.610000
0.515 (A_5	B_1	C_1	D_2) 1 -0.030000
0.52 (A_5	B_1	C_1	D_2) 1 -0.190000
0.525 (A_5	B_1	C_1	D_2) 1 0.040000
0.53 (A_5	B_1	C_1	D_2) 1 -0.050000
0.535 (A_5	B_1	C_1	D_2) 1 0.260000
0.54 (A_5	B_1	C_1	D_2) 1 0.490000
0.545 (A_5	B_1	C_1	D_2) 1 0.570000
0.55 (A_5	B_1	C_1	D_2) 1 0.360000
0.555 (A_5	B_1	C_1	D_2) 1 0.310000
0.56 (A_5	B_1	C_1	D_2) 1 0.410000
0.565 (A_5	B_1	C_1	D_2) 1 0.700000
0.57 (A_5	B_1	C_1	D_2) 1 0.310000
0.575 (A_5	B_1	C_1	D_2) 1 0.740000
0.58 (A_5	B_1	C_1	D_2) 1 0.800000
0.585 (A_5	B_1	C_1	D_2) 1 0.320000
0.59 (A_5	B_1	C_1	D_2) 1 0.310000
0.595 (A_5	B_1	C_1	D_2) 1 -0.040000
0.6 (A_5	B_1	C_1	D_2) 1 0.270000
0.605 (A_5	B_1	C_1	D_2) 1 0.200000
0.61 (A_5	B_1	C_1	D_2) 1 -0.140000
0.615 (A_5	B_1	C_1	D_2) 1 0.110000
0.62 (A_5	B_1	C_1	D_2) 1 -0.090000
0.625 (A_5	B_1	C_1	D_2) 1 -0.090000
0.63 (A_5	B_1	C_1	D_2) 1 -0.310000
0.635 (A_5	B_1	C_1	D_2) 1 0.070000
0.64 (A_5	B_1	C_1	D_2) 1 0.060000
0.645 (A_5	B_1	C_1	D_2) 1 -0.390000
0.65 (A_5	B_1	C_1	D_2) 1 -0.450000
0.655 (A_5	B_1	C_1	D_2) 1 -0.980000
0.66 (A_5	B_1	C_1	D_2) 1 -0.400000
0.665 (A_5	B_1	C_1	D_2) 1 -0.570000
0.67 (A_5	B_1	C_1	D_2) 1 -0.460000
0.675 (A_5	B_1	C_1	D_2) 1 -0.150000
0.68 (A_5	B_1	C_1	D_2) 1 -0.280000
0.685 (A_5	B_1	C_1	D_2) 1 -0.280000
0.69 (A_5	B_1	C_1	D_2) 1 -0.390000
0.695 (A_5	B_1	C_1	D_2) 1 -0.690000
0.7 (A_5	B_1	C_1	D_2) 1 -0.330000
0.705 (A_5	B_1	C_1	D_2) 1 -0.800000
0.71 (A_5	B_1	C_1	D_2) 1 -0.240000
0.715 (A_5	B_1	C_1	D_2) 1 -0.560000
0.72 (A_5	B_1	C_1	D_2) 1 -0.560000
0.725 (A_5	B_1	C_1	D_2) 1 -0.140000
0.73 (A_5	B_1	C_1	D_2) 1 -0.930000
0.735 (A_5	B_1	C_1	D_2) 1 -0.760000
0.74 (A_5	B_1	C_1	D_2) 1 -0.920000
0.745 (A_5	B_1	C_1	D_2) 1 -1.340000
0.75 (A_5	B_1	C_1	D_2) 1 -0.530000
0.755 (A_5	B_1	C_1	D_2) 1 -0.870000
0.76 (A_5	B_1	C_1	D_2) 1 -0.960000
0.765 (A_5	B_1	C_1	D_2) 1 -0.740000
0.77 (A_5	B_1	C_1	D_2) 1 -0.880000
0.775 (A_5	B_1	C_1	D_2) 1 -0.410000
0.78 (A_5	B_1	C_1	D_2) 1 -0.290000
0.785 (A_5	B_1	C_1	D_2) 1 -0.260000
0.79 (A_5	B_1	C_1	D_2) 1 -0.220000
0.795 (A_5	B_1	C_1	D_2) 1 -0.070000
0.8 (A_5	B_1	C_1	D_2) 1 0.310000
0.805 (A_5	B_1	C_1	D_2) 1 -0.190000
0.81 (A_5	B_1	C_1	D_2) 1 -0.160000
0.815 (A_5	B_1	C_1	D_2) 1 -0.020000
0.82 (A_5	B_1	C_1	D_2) 1 -0.400000
0.825 (A_5	B_1	C_1	D_2) 1 -0.790000
0.83 (A_5	B_1	C_1	D_2) 1 -0.790000
0.835 (A_5	B_1	C_1	D_2) 1 -1.470000
0.84 (A_5	B_1	C_1	D_2) 1 -1.080000
0.845 (A_5	B_1	C_1	D_2) 1 -0.880000
0.85 (A_5	B_1	C_1	D_2) 1 -0.690000
0.855 (A_5	B_1	C_1	D_2) 1 -0.800000
0.86 (A_5	B_1	C_1	D_2) 1 -0.980000
0.865 (A_5	B_1	C_1	D_2) 1 -0.940000
0.87 (A_5	B_1	C_1	D_2) 1 -0.810000
0.875 (A_5	B_1	C_1	D_2) 1 -0.430000
0.88 (A_5	B_1	C_1	D_2) 1 -0.930000
0.885 (A_5	B_1	C_1	D_2) 1 -0.630000
0.89 (A_5	B_1	C_1	D_2) 1 -0.280000
0.895 (A_5	B_1	C_1	D_2) 1 -0.830000
0.9 (A_5	B_1	C_1	D_2) 1 -1.130000
0.905 (A_5	B_1	C_1	D_2) 1 -1.640000
0.91 (A_5	B_1	C_1	D_2) 1 -1.320000
0.915 (A_5	B_1	C_1	D_2) 1 -1.110000
0.92 (A_5	B_1	C_1	D_2) 1 -1.250000
0.925 (A_5	B_1	C_1	D_2) 1 -1.260000
0.93 (A_5	B_1	C_1	D_2) 1 -1.250000
0.935 (A_5	B_1	C_1	D_2) 1 -1.450000
0.94 (A_5	B_1	C_1	D_2) 1 -1.170000
0.945 (A_5	B_1	C_1	D_2) 1 -1.600000
0.95 (A_5	B_1	C_1	D_2) 1 -1.810000
0.955 (A_5	B_1	C_1	D_2) 1 -1.500000
0.96 (A_5	B_1	C_1	D_2) 1 -1.420000
0.965 (A_5	B_1	C_1	D_2) 1 -1.220000
0.97 (A_5	B_1	C_1	D_2) 1 -1.560000
0.975 (A_5	B_1	C_1	D_2) 1 -1.320000
0.98 (A_5	B_1	C_1	D_2) 1 -1.690000
0.985 (A_5	B_1	C_1	D_2) 1 -1.250000
0.99 (A_5	B_1	C_1	D_2) 1 -1.240000
0.995 (A_5	B_1	C_1	D_2) 1 -1.430000
