# Supplementary material for: Hierarchical incremental learning deciphers molecular arrangements in multi-component materials
Source: Nat Commun. 2025 Oct 22;16:9324. doi: 10.1038/s41467-025-64372-4 (PMC12546701; doi:10.1038/s41467-025-64372-4)
Supplement: Supplementary file 4 — Source data [file 41467_2025_64372_MOESM4_ESM.zip › FigS117.txt]

0.000000000000000000e+00 0.000000000000000000e+00 2.794999999999999929e+00 9.576999999999999957e-01 3.031000000000000139e+00 1.185000000000000053e+00 0.000000000000000000e+00 0.000000000000000000e+00 2.520000000000000018e+00 2.556000000000000050e+00 0.000000000000000000e+00 0.000000000000000000e+00 0.000000000000000000e+00 8.521000000000000796e-01 0.000000000000000000e+00 0.000000000000000000e+00 0.000000000000000000e+00 0.000000000000000000e+00
0.000000000000000000e+00 0.000000000000000000e+00 4.770999999999999908e+00 1.889000000000000012e+00 1.024000000000000021e+00 0.000000000000000000e+00 8.850000000000000089e-01 0.000000000000000000e+00 8.593999999999999417e-01 0.000000000000000000e+00 8.916000000000000369e+00 8.888999999999999124e-01 2.302999999999999936e+00 0.000000000000000000e+00 8.129000000000000670e-01 7.446999999999999176e-01 0.000000000000000000e+00 0.000000000000000000e+00
2.789000000000000146e+00 4.987000000000000099e+00 0.000000000000000000e+00 4.674999999999999822e+00 1.145999999999999908e+00 7.824000000000000732e+00 2.547000000000000153e+00 1.689999999999999947e+00 3.690999999999999837e+00 1.191999999999999948e+00 1.298000000000000043e+00 1.721999999999999975e+00 1.344000000000000083e+00 8.697999999999999066e-01 0.000000000000000000e+00 1.356999999999999984e+00 0.000000000000000000e+00 1.022000000000000020e+00
9.536999999999999922e-01 2.319999999999999840e+00 4.361000000000000654e+00 0.000000000000000000e+00 2.040000000000000036e+00 7.782000000000000028e-01 0.000000000000000000e+00 0.000000000000000000e+00 1.048999999999999932e+00 0.000000000000000000e+00 0.000000000000000000e+00 0.000000000000000000e+00 0.000000000000000000e+00 1.002000000000000002e+00 0.000000000000000000e+00 5.448999999999999400e-01 0.000000000000000000e+00 0.000000000000000000e+00
2.612000000000000099e+00 1.040000000000000036e+00 1.137999999999999901e+00 1.956000000000000183e+00 0.000000000000000000e+00 1.183999999999999941e+00 6.615000000000000213e+00 4.966000000000000192e+00 8.881999999999998785e-01 1.387999999999999901e+00 1.374000000000000110e+00 2.532000000000000028e+00 1.214999999999999858e+00 8.848999999999999089e-01 2.525000000000000355e+00 1.018000000000000016e+00 0.000000000000000000e+00 1.536000000000000032e+00
1.270000000000000018e+00 0.000000000000000000e+00 5.530000000000000249e+00 7.834999999999999742e-01 1.684000000000000163e+00 0.000000000000000000e+00 3.534000000000000252e+00 0.000000000000000000e+00 6.546999999999999487e-01 0.000000000000000000e+00 0.000000000000000000e+00 0.000000000000000000e+00 0.000000000000000000e+00 2.587000000000000188e+00 0.000000000000000000e+00 0.000000000000000000e+00 0.000000000000000000e+00 0.000000000000000000e+00
0.000000000000000000e+00 8.644000000000000572e-01 3.864999999999999769e+00 0.000000000000000000e+00 2.543000000000000149e+00 3.737999999999999545e+00 0.000000000000000000e+00 0.000000000000000000e+00 0.000000000000000000e+00 0.000000000000000000e+00 0.000000000000000000e+00 2.025999999999999801e+00 0.000000000000000000e+00 0.000000000000000000e+00 0.000000000000000000e+00 3.603999999999999981e-01 0.000000000000000000e+00 0.000000000000000000e+00
0.000000000000000000e+00 0.000000000000000000e+00 2.492999999999999883e+00 0.000000000000000000e+00 3.463999999999999524e+00 0.000000000000000000e+00 0.000000000000000000e+00 0.000000000000000000e+00 0.000000000000000000e+00 2.066000000000000281e+00 1.026999999999999913e+00 0.000000000000000000e+00 1.925999999999999934e+00 0.000000000000000000e+00 0.000000000000000000e+00 0.000000000000000000e+00 1.921000000000000041e+00 4.220999999999999752e-01
1.861000000000000210e+00 6.645999999999999686e-01 2.900000000000000355e+00 1.095999999999999863e+00 8.838000000000000300e-01 8.345999999999998975e-01 0.000000000000000000e+00 0.000000000000000000e+00 0.000000000000000000e+00 0.000000000000000000e+00 1.344000000000000083e+00 0.000000000000000000e+00 4.368999999999999551e-01 6.711000000000000298e-01 0.000000000000000000e+00 5.747999999999999776e-01 0.000000000000000000e+00 0.000000000000000000e+00
3.980000000000000426e+00 0.000000000000000000e+00 1.186000000000000165e+00 0.000000000000000000e+00 1.337999999999999856e+00 0.000000000000000000e+00 0.000000000000000000e+00 2.082000000000000295e+00 0.000000000000000000e+00 0.000000000000000000e+00 1.812000000000000055e+00 0.000000000000000000e+00 1.905000000000000027e+00 0.000000000000000000e+00 0.000000000000000000e+00 0.000000000000000000e+00 1.149000000000000021e+01 0.000000000000000000e+00
0.000000000000000000e+00 6.775000000000000355e+00 1.391000000000000014e+00 0.000000000000000000e+00 2.798999999999999932e+00 0.000000000000000000e+00 0.000000000000000000e+00 1.145000000000000018e+00 0.000000000000000000e+00 3.132000000000000117e+00 0.000000000000000000e+00 0.000000000000000000e+00 9.431000000000000494e-01 9.516000000000000014e-01 3.275999999999999801e+00 0.000000000000000000e+00 0.000000000000000000e+00 1.308000000000000052e+00
0.000000000000000000e+00 8.324000000000000288e-01 1.612999999999999767e+00 0.000000000000000000e+00 1.684000000000000163e+00 0.000000000000000000e+00 1.811000000000000165e+00 0.000000000000000000e+00 0.000000000000000000e+00 0.000000000000000000e+00 6.046000000000000263e-01 0.000000000000000000e+00 0.000000000000000000e+00 0.000000000000000000e+00 7.757000000000000561e-01 1.600999999999999979e+00 0.000000000000000000e+00 0.000000000000000000e+00
0.000000000000000000e+00 2.083000000000000185e+00 1.389999999999999902e+00 0.000000000000000000e+00 1.143000000000000016e+00 0.000000000000000000e+00 0.000000000000000000e+00 1.524999999999999911e+00 3.853000000000000314e-01 0.000000000000000000e+00 8.758999999999999009e-01 0.000000000000000000e+00 0.000000000000000000e+00 0.000000000000000000e+00 9.143999999999998796e-01 2.173999999999999932e+00 0.000000000000000000e+00 1.757999999999999785e+00
8.940000000000000169e-01 0.000000000000000000e+00 8.772999999999999687e-01 1.497999999999999998e+00 7.440999999999999837e-01 2.529999999999999805e+00 0.000000000000000000e+00 0.000000000000000000e+00 6.674999999999999822e-01 0.000000000000000000e+00 1.178000000000000158e+00 0.000000000000000000e+00 0.000000000000000000e+00 0.000000000000000000e+00 0.000000000000000000e+00 0.000000000000000000e+00 0.000000000000000000e+00 0.000000000000000000e+00
0.000000000000000000e+00 8.047000000000000819e-01 2.257000000000000117e+00 0.000000000000000000e+00 2.858000000000000096e+00 0.000000000000000000e+00 0.000000000000000000e+00 0.000000000000000000e+00 0.000000000000000000e+00 0.000000000000000000e+00 1.493999999999999995e+00 7.905000000000000915e-01 8.503999999999999337e-01 0.000000000000000000e+00 0.000000000000000000e+00 5.812999999999999279e-01 0.000000000000000000e+00 0.000000000000000000e+00
0.000000000000000000e+00 7.414999999999999369e-01 0.000000000000000000e+00 4.783000000000000029e-01 1.318999999999999950e+00 0.000000000000000000e+00 5.241000000000000103e-01 0.000000000000000000e+00 7.314000000000000501e-01 0.000000000000000000e+00 0.000000000000000000e+00 9.575000000000000178e-01 4.125000000000000000e+00 0.000000000000000000e+00 4.304999999999999938e-01 0.000000000000000000e+00 0.000000000000000000e+00 0.000000000000000000e+00
0.000000000000000000e+00 0.000000000000000000e+00 0.000000000000000000e+00 0.000000000000000000e+00 0.000000000000000000e+00 0.000000000000000000e+00 0.000000000000000000e+00 1.824999999999999956e+00 0.000000000000000000e+00 5.729999999999999538e+00 0.000000000000000000e+00 0.000000000000000000e+00 0.000000000000000000e+00 0.000000000000000000e+00 0.000000000000000000e+00 0.000000000000000000e+00 0.000000000000000000e+00 0.000000000000000000e+00
0.000000000000000000e+00 0.000000000000000000e+00 9.903000000000000691e-01 0.000000000000000000e+00 1.231999999999999984e+00 0.000000000000000000e+00 0.000000000000000000e+00 5.155999999999999472e-01 0.000000000000000000e+00 0.000000000000000000e+00 1.222999999999999865e+00 0.000000000000000000e+00 2.007000000000000117e+00 0.000000000000000000e+00 0.000000000000000000e+00 0.000000000000000000e+00 0.000000000000000000e+00 0.000000000000000000e+00
