# Supplementary material for: Hierarchical incremental learning deciphers molecular arrangements in multi-component materials
Source: Nat Commun. 2025 Oct 22;16:9324. doi: 10.1038/s41467-025-64372-4 (PMC12546701; doi:10.1038/s41467-025-64372-4)
Supplement: Supplementary file 4 — Source data [file 41467_2025_64372_MOESM4_ESM.zip › FigS123.txt]

# state	120_Li	240_Li	360_Li
(A_1	B_2	C_2	D_2) 0 0.0000011 0.0005393
(A_1	B_2	C_3	D_2) 0 0 0.0002535
(A_1	B_3	C_2	D_2) 0 0 0.0000067
(A_1	B_3	C_3	D_2) 0 0.0000001 0.0013736
(A_2	B_2	C_1	D_2) 0 0 0.0000000
(A_2	B_2	C_2	D_2) 0 0.0016601 0.0032679
(A_2	B_2	C_3	D_2) 0 0.0000849 0.0005480
(A_2	B_3	C_2	D_2) 0 0.0000002 0.0002721
(A_2	B_3	C_3	D_2) 0 0.0023605 0.0102468
(A_3	B_1	C_1	D_2) 0 0.0000001 0.0041503
(A_3	B_1	C_2	D_2) 0 0 0.0000373
(A_3	B_2	C_1	D_1) 0 0.0000002 0.0000445
(A_3	B_2	C_1	D_2) 0 0.0000123 0.0008110
(A_3	B_2	C_2	D_1) 0 0.0001950 0.0003831
(A_3	B_2	C_2	D_2) 0 0.0095225 0.0248185
(A_3	B_2	C_3	D_1) 0 0.0000005 0.0000004
(A_3	B_2	C_3	D_2) 0 0.0046190 0.0048013
(A_3	B_3	C_2	D_1) 0 0 0.0000002
(A_3	B_3	C_2	D_2) 0 0.0000416 0.0015834
(A_3	B_3	C_3	D_1) 0 0.0000004 0.0000115
(A_3	B_3	C_3	D_2) 0 0.0256367 0.0356401
(A_4	B_1	C_1	D_1) 0.0350717 0.0075158 0.0040413
(A_4	B_1	C_1	D_2) 0.1991164 0.0713813 0.0438523
(A_4	B_1	C_2	D_1) 0.0008098 0.0000681 0.0002343
(A_4	B_1	C_2	D_2) 0.0060387 0.0031419 0.0003793
(A_4	B_2	C_1	D_1) 0.0288507 0.0187402 0.0049655
(A_4	B_2	C_1	D_2) 0.0263304 0.0173514 0.0040846
(A_4	B_2	C_2	D_1) 0.4690442 0.2050356 0.0405502
(A_4	B_2	C_2	D_2) 0.0203190 0.0104666 0.0034566
(A_4	B_2	C_3	D_1) 0.0013513 0.0014790 0.0002338
(A_4	B_2	C_3	D_2) 0.0000339 0.0000352 0.0000237
(A_4	B_3	C_2	D_1) 0.0001508 0.0009948 0.0001537
(A_4	B_3	C_2	D_2) 0.0000092 0.0000025 0.0000049
(A_4	B_3	C_3	D_1) 0.0087585 0.0026033 0.0006069
(A_4	B_3	C_3	D_2) 0.0000638 0.0000128 0.0000273
(A_5	B_1	C_1	D_1) 0.0001228 0.0000101 0.0013007
(A_5	B_1	C_1	D_2) 0.0804278 0.1099210 0.1914494
(A_5	B_1	C_2	D_1) 0.0000936 0.0000045 0.0000437
(A_5	B_1	C_2	D_2) 0.0021035 0.0003329 0.0007111
(A_5	B_2	C_1	D_1) 0.0007170 0.0015514 0.0013335
(A_5	B_2	C_1	D_2) 0.0083064 0.0029540 0.0141199
(A_5	B_2	C_2	D_1) 0.0239159 0.0335818 0.0168917
(A_5	B_2	C_2	D_2) 0.0592558 0.1142229 0.1281981
(A_5	B_2	C_3	D_1) 0.0010448 0.0003314 0.0008631
(A_5	B_2	C_3	D_2) 0.0004219 0.0093196 0.0052432
(A_5	B_3	C_2	D_1) 0.0000400 0.0005243 0.0009117
(A_5	B_3	C_2	D_2) 0.0000237 0.0007751 0.0015416
(A_5	B_3	C_3	D_1) 0.0013052 0.0007121 0.0014505
(A_5	B_3	C_3	D_2) 0.0034248 0.0194161 0.0224804
(A_6	B_1	C_1	D_1) 0.0003028 0.0006531 0.0043221
(A_6	B_1	C_1	D_2) 0.0058082 0.0871335 0.1201418
(A_6	B_1	C_2	D_1) 0.0000007 0.0000179 0.0001335
(A_6	B_1	C_2	D_2) 0.0000298 0.0003272 0.0006189
(A_6	B_2	C_1	D_1) 0.0002226 0.0138132 0.0102623
(A_6	B_2	C_1	D_2) 0.0002836 0.0101692 0.0264807
(A_6	B_2	C_2	D_1) 0.0150072 0.1341515 0.1309817
(A_6	B_2	C_2	D_2) 0.0008397 0.0549255 0.0898702
(A_6	B_2	C_3	D_1) 0.0000587 0.0011496 0.0032286
(A_6	B_2	C_3	D_2) 0.0000026 0.0017329 0.0032828
(A_6	B_3	C_2	D_1) 0.0000010 0.0049215 0.0034214
(A_6	B_3	C_2	D_2) 0.0000003 0.0002277 0.0014064
(A_6	B_3	C_3	D_1) 0.0002604 0.0047147 0.0111072
(A_6	B_3	C_3	D_2) 0.0000310 0.0094410 0.0167999
