# Supplementary material for: Hierarchical incremental learning deciphers molecular arrangements in multi-component materials
Source: Nat Commun. 2025 Oct 22;16:9324. doi: 10.1038/s41467-025-64372-4 (PMC12546701; doi:10.1038/s41467-025-64372-4)
Supplement: Supplementary file 4 — Source data [file 41467_2025_64372_MOESM4_ESM.zip › FigS124.txt]

# w_ratio diffusivity(cm^2/s) conductivity (S/cm)
0.54%  1.445e-10  5.222845994580048e-07
1.00%  1.331e-10  9.621602794167536e-07
1.38%  6.901e-11  7.482946756110085e-07
