# Supplementary material for: Hierarchical incremental learning deciphers molecular arrangements in multi-component materials
Source: Nat Commun. 2025 Oct 22;16:9324. doi: 10.1038/s41467-025-64372-4 (PMC12546701; doi:10.1038/s41467-025-64372-4)
Supplement: Supplementary file 4 — Source data [file 41467_2025_64372_MOESM4_ESM.zip › FigS125d.txt]

0.000 0.608 0.297 0.045 0.029 0.009 0.013 0.000 0.000
0.918 0.000 0.058 0.010 0.008 0.000 0.000 0.000 0.000
0.870 0.113 0.000 0.009 0.000 0.000 0.000 0.000 0.000
0.821 0.133 0.000 0.000 0.000 0.000 0.000 0.000 0.000
0.800 0.144 0.000 0.000 0.000 0.000 0.000 0.000 0.000
0.829 0.000 0.000 0.000 0.000 0.000 0.000 0.000 0.000
0.839 0.000 0.000 0.000 0.000 0.000 0.000 0.000 0.000
0.000 0.000 0.000 0.000 0.000 0.000 0.000 0.000 0.000
0.000 0.000 0.000 0.000 0.000 0.000 0.000 0.000 0.000
