# Supplementary material for: Hierarchical incremental learning deciphers molecular arrangements in multi-component materials
Source: Nat Commun. 2025 Oct 22;16:9324. doi: 10.1038/s41467-025-64372-4 (PMC12546701; doi:10.1038/s41467-025-64372-4)
Supplement: Supplementary file 4 — Source data [file 41467_2025_64372_MOESM4_ESM.zip › FigS126.txt]

#CO2 loading, F1.1,   F1.2,     F1.3,  F1.4 
0.5 0.18684   0.494016  0.138132  0.174568 
2   0.1713596 0.4901909 0.1457738 0.1857061
10  0.1212368 0.4642094 0.1701278 0.2336261
20  0.0991326 0.4486983 0.1705532 0.2627665
