# Supplementary material for: Hierarchical incremental learning deciphers molecular arrangements in multi-component materials
Source: Nat Commun. 2025 Oct 22;16:9324. doi: 10.1038/s41467-025-64372-4 (PMC12546701; doi:10.1038/s41467-025-64372-4)
Supplement: Supplementary file 4 — Source data [file 41467_2025_64372_MOESM4_ESM.zip › FigS127.txt]

0.000000000000000000e+00 0.000000000000000000e+00 1.799999999999999933e-01 7.000000000000000146e-03 0.000000000000000000e+00 4.399999999999999745e-02 1.280000000000000027e-01 0.000000000000000000e+00 0.000000000000000000e+00 1.209999999999999964e-01 0.000000000000000000e+00 0.000000000000000000e+00 1.499999999999999944e-02 8.400000000000000522e-02 0.000000000000000000e+00 0.000000000000000000e+00
0.000000000000000000e+00 0.000000000000000000e+00 4.759999999999999787e-01 1.799999999999999864e-02 0.000000000000000000e+00 1.280000000000000027e-01 3.619999999999999885e-01 0.000000000000000000e+00 7.000000000000000146e-03 4.570000000000000173e-01 0.000000000000000000e+00 0.000000000000000000e+00 1.509999999999999953e-01 2.979999999999999871e-01 0.000000000000000000e+00 0.000000000000000000e+00
0.000000000000000000e+00 0.000000000000000000e+00 1.330000000000000071e-01 5.000000000000000104e-03 0.000000000000000000e+00 3.899999999999999994e-02 1.069999999999999979e-01 0.000000000000000000e+00 5.000000000000000104e-03 1.650000000000000078e-01 0.000000000000000000e+00 0.000000000000000000e+00 8.599999999999999312e-02 8.500000000000000611e-02 0.000000000000000000e+00 0.000000000000000000e+00
0.000000000000000000e+00 0.000000000000000000e+00 1.680000000000000104e-01 6.000000000000000125e-03 0.000000000000000000e+00 5.299999999999999850e-02 1.330000000000000071e-01 0.000000000000000000e+00 4.000000000000000083e-03 2.300000000000000100e-01 0.000000000000000000e+00 0.000000000000000000e+00 1.000000000000000056e-01 1.620000000000000051e-01 0.000000000000000000e+00 0.000000000000000000e+00
0.000000000000000000e+00 0.000000000000000000e+00 1.000000000000000021e-03 0.000000000000000000e+00 0.000000000000000000e+00 0.000000000000000000e+00 1.000000000000000021e-03 0.000000000000000000e+00 0.000000000000000000e+00 3.000000000000000062e-03 0.000000000000000000e+00 0.000000000000000000e+00 1.000000000000000021e-03 5.000000000000000104e-03 0.000000000000000000e+00 0.000000000000000000e+00
0.000000000000000000e+00 0.000000000000000000e+00 5.000000000000000104e-03 0.000000000000000000e+00 0.000000000000000000e+00 2.000000000000000042e-03 4.000000000000000083e-03 0.000000000000000000e+00 0.000000000000000000e+00 8.000000000000000167e-03 0.000000000000000000e+00 0.000000000000000000e+00 3.000000000000000062e-03 1.000000000000000021e-02 0.000000000000000000e+00 0.000000000000000000e+00
