# Supplementary material for: Hierarchical incremental learning deciphers molecular arrangements in multi-component materials
Source: Nat Commun. 2025 Oct 22;16:9324. doi: 10.1038/s41467-025-64372-4 (PMC12546701; doi:10.1038/s41467-025-64372-4)
Supplement: Supplementary file 4 — Source data [file 41467_2025_64372_MOESM4_ESM.zip › FigS13.txt]

#time(ns)	temperature(K)	time(ns)	temperature(K)	time(ns)	temperature(K)	time(ns)	temperature(K)
0.000000	298.245361	0.000000	298.399475	0.000000	298.168945	0.000000	298.229431
1.000000	299.731537	1.000000	298.081421	1.000000	297.475311	1.000000	294.744568
2.000000	293.863434	2.000000	297.777924	2.000000	297.914001	2.000000	300.192596
3.000000	301.271820	3.000000	295.652985	3.000000	300.081024	3.000000	297.887146
4.000000	298.647980	4.000000	298.139008	4.000000	296.737488	4.000000	296.956848
5.000000	296.808044	5.000000	300.063232	5.000000	298.381470	5.000000	297.033875
6.000000	296.145844	6.000000	295.885895	6.000000	297.146484	6.000000	294.752655
7.000000	300.975494	7.000000	298.039703	7.000000	296.454376	7.000000	299.928864
8.000000	298.672455	8.000000	297.123413	8.000000	296.148132	8.000000	299.129547
9.000000	295.930481	9.000000	299.515015	9.000000	300.810425	9.000000	299.143280
10.000000	299.787567	10.000000	298.643097	10.000000	301.885376	10.000000	295.168152
11.000000	301.070984	11.000000	298.711426	11.000000	295.786682	11.000000	294.404907
12.000000	295.673767	12.000000	300.798645	12.000000	294.801025	12.000000	299.221252
13.000000	298.723145	13.000000	301.413391	13.000000	298.475433	13.000000	301.580139
14.000000	296.717102	14.000000	298.276581	14.000000	296.353943	14.000000	298.877533
15.000000	301.288269	15.000000	295.933868	15.000000	297.017944	15.000000	293.277283
16.000000	298.339874	16.000000	298.134552	16.000000	301.826202	16.000000	298.668091
17.000000	301.490387	17.000000	296.795868	17.000000	297.570801	17.000000	301.387878
18.000000	298.579407	18.000000	295.072266	18.000000	298.463379	18.000000	297.717377
19.000000	297.646027	19.000000	297.219482	19.000000	293.415344	19.000000	296.024109
20.000000	295.929413	20.000000	298.793365	20.000000	298.464600	20.000000	298.626526
21.000000	296.837067	21.000000	298.991913	21.000000	297.662231	21.000000	296.379608
22.000000	300.173492	22.000000	296.547699	22.000000	301.038818	22.000000	297.443420
23.000000	295.650482	23.000000	293.998749	23.000000	298.240265	23.000000	296.857330
24.000000	294.213959	24.000000	300.278229	24.000000	297.182220	24.000000	302.129120
25.000000	302.550201	25.000000	301.868652	25.000000	302.175018	25.000000	298.889740
26.000000	298.214050	26.000000	297.495331	26.000000	296.234741	26.000000	300.415710
27.000000	294.322296	27.000000	297.577606	27.000000	297.766266	27.000000	298.926178
28.000000	295.560638	28.000000	297.886505	28.000000	299.623688	28.000000	298.273102
29.000000	294.949188	29.000000	293.279449	29.000000	299.751434	29.000000	300.344421
30.000000	294.774902	30.000000	302.376373	30.000000	297.666504	30.000000	295.694092
31.000000	295.360535	31.000000	298.032776	31.000000	296.766998	31.000000	296.165833
32.000000	297.740906	32.000000	299.201752	32.000000	301.171478	32.000000	297.716034
33.000000	298.213226	33.000000	296.956268	33.000000	297.423553	33.000000	295.609070
34.000000	298.822632	34.000000	300.196747	34.000000	298.255646	34.000000	302.694611
35.000000	299.764679	35.000000	298.447083	35.000000	297.571289	35.000000	296.953461
36.000000	303.710236	36.000000	297.422455	36.000000	297.792236	36.000000	296.690979
37.000000	302.006409	37.000000	295.285065	37.000000	300.463745	37.000000	297.178009
38.000000	297.233398	38.000000	298.243988	38.000000	298.124786	38.000000	293.521210
39.000000	295.556854	39.000000	297.559174	39.000000	302.195343	39.000000	299.637512
40.000000	294.355957	40.000000	300.060425	40.000000	292.725464	40.000000	295.391296
41.000000	298.244293	41.000000	297.514557	41.000000	299.793732	41.000000	298.347748
42.000000	298.448059	42.000000	299.643280	42.000000	299.020599	42.000000	296.851807
43.000000	291.695038	43.000000	297.050171	43.000000	294.036987	43.000000	294.307861
44.000000	295.409698	44.000000	296.098907	44.000000	297.633331	44.000000	297.837311
45.000000	295.987183	45.000000	299.352570	45.000000	299.075165	45.000000	296.850769
46.000000	297.920471	46.000000	296.285919	46.000000	297.354767	46.000000	292.169281
47.000000	299.933990	47.000000	295.216248	47.000000	298.830048	47.000000	297.622284
48.000000	302.268463	48.000000	294.823608	48.000000	296.597412	48.000000	299.705475
49.000000	296.197693	49.000000	296.374268	49.000000	294.298187	49.000000	300.777832
50.000000	295.427063	50.000000	299.525909	50.000000	299.445953	50.000000	296.076935
51.000000	297.962036	51.000000	294.542603	51.000000	303.581268	51.000000	301.752991
52.000000	299.780151	52.000000	300.865021	52.000000	300.133942	52.000000	301.362213
53.000000	298.868347	53.000000	295.207642	53.000000	299.653687	53.000000	300.723572
54.000000	297.986938	54.000000	298.310547	54.000000	296.199249	54.000000	303.712494
55.000000	298.445618	55.000000	296.638550	55.000000	296.170471	55.000000	298.373260
56.000000	296.247986	56.000000	297.605835	56.000000	299.916229	56.000000	299.843994
57.000000	296.354797	57.000000	303.832855	57.000000	297.406738	57.000000	295.972900
58.000000	294.732666	58.000000	298.631592	58.000000	297.889679	58.000000	297.297302
59.000000	300.697693	59.000000	296.537689	59.000000	296.906586	59.000000	305.723480
60.000000	298.390228	60.000000	294.878723	60.000000	296.769470	60.000000	297.276398
61.000000	295.339325	61.000000	294.990814	61.000000	291.942780	61.000000	297.588135
62.000000	298.426453	62.000000	297.943481	62.000000	301.888641	62.000000	299.710876
63.000000	297.579498	63.000000	301.897858	63.000000	304.181061	63.000000	297.696747
64.000000	299.706024	64.000000	296.250458	64.000000	295.114258	64.000000	296.448669
65.000000	296.665070	65.000000	299.378723	65.000000	297.014557	65.000000	300.679352
66.000000	297.750122	66.000000	296.053467	66.000000	298.462738	66.000000	299.054413
67.000000	294.238403	67.000000	298.767670	67.000000	300.476227	67.000000	296.374329
68.000000	298.901855	68.000000	292.495300	68.000000	295.535339	68.000000	302.054932
69.000000	294.946686	69.000000	299.234375	69.000000	297.400543	69.000000	300.810242
70.000000	299.447235	70.000000	298.307922	70.000000	296.944244	70.000000	296.770111
71.000000	297.187012	71.000000	297.077606	71.000000	299.991638	71.000000	302.516327
72.000000	300.002930	72.000000	297.913666	72.000000	298.480194	72.000000	296.736969
73.000000	297.087616	73.000000	295.193512	73.000000	295.466003	73.000000	300.646210
74.000000	302.151398	74.000000	302.086456	74.000000	301.760162	74.000000	296.366058
75.000000	299.807037	75.000000	303.833374	75.000000	300.769806	75.000000	297.761078
76.000000	298.496307	76.000000	295.748779	76.000000	297.928772	76.000000	296.298737
77.000000	302.291962	77.000000	297.152313	77.000000	302.366913	77.000000	294.516479
78.000000	302.149475	78.000000	294.927917	78.000000	299.614166	78.000000	296.878784
79.000000	297.723145	79.000000	298.413116	79.000000	300.632782	79.000000	295.695709
80.000000	298.690552	80.000000	297.284882	80.000000	296.906586	80.000000	296.186371
81.000000	301.394165	81.000000	295.435089	81.000000	299.679840	81.000000	298.915405
82.000000	294.235413	82.000000	297.539154	82.000000	295.577332	82.000000	299.184387
83.000000	295.604523	83.000000	295.415527	83.000000	299.772827	83.000000	298.491882
84.000000	295.950867	84.000000	299.195282	84.000000	298.985443	84.000000	298.204193
85.000000	301.612885	85.000000	297.023102	85.000000	300.724060	85.000000	297.490326
86.000000	298.691956	86.000000	299.009247	86.000000	296.614655	86.000000	301.783386
87.000000	297.867462	87.000000	295.144135	87.000000	299.191071	87.000000	304.038300
88.000000	301.154541	88.000000	296.000214	88.000000	296.103088	88.000000	296.765289
89.000000	296.827301	89.000000	296.382141	89.000000	296.916595	89.000000	303.271942
90.000000	294.735229	90.000000	299.053528	90.000000	296.934113	90.000000	297.537659
91.000000	297.812653	91.000000	296.556885	91.000000	292.799286	91.000000	292.751648
92.000000	296.213074	92.000000	295.898743	92.000000	300.777985	92.000000	298.081940
93.000000	295.976746	93.000000	296.669891	93.000000	297.470734	93.000000	302.753845
94.000000	298.308319	94.000000	299.927521	94.000000	297.346100	94.000000	297.108826
95.000000	301.725922	95.000000	297.613861	95.000000	299.223541	95.000000	299.122223
96.000000	295.452148	96.000000	298.252533	96.000000	297.813232	96.000000	297.977386
97.000000	302.646454	97.000000	297.305298	97.000000	299.635193	97.000000	293.540436
98.000000	301.709259	98.000000	297.609680	98.000000	298.401794	98.000000	298.510254
99.000000	298.623871	99.000000	297.782501	99.000000	294.132751	99.000000	297.216278
100.000000	299.057037	100.000000	295.616852	100.000000	299.982025	100.000000	292.463257
100.090000	299.638306	100.090000	296.245819	100.090000	299.025024	100.090000	301.030914
100.190000	292.960968	100.190000	299.503204	100.190000	295.793488	100.190000	295.705109
100.290000	292.975006	100.290000	297.121277	100.290000	292.359650	100.290000	297.234375
100.390000	302.224487	100.390000	297.856750	100.390000	296.827942	100.390000	296.730804
100.490000	295.824005	100.490000	299.778290	100.490000	301.644775	100.490000	295.791504
100.590000	296.678528	100.590000	293.723785	100.590000	296.869720	100.590000	303.405304
100.690000	297.526489	100.690000	296.607758	100.690000	299.265625	100.690000	297.604736
100.790000	299.745880	100.790000	296.881897	100.790000	301.597382	100.790000	300.420319
100.890000	298.070709	100.890000	299.438263	100.890000	299.640411	100.890000	295.564392
100.990000	303.890503	100.990000	292.485107	100.990000	296.033661	100.990000	298.491943
101.090000	301.350983	101.090000	296.790680	101.090000	294.353455	101.090000	294.929474
101.190000	296.137451	101.190000	299.095703	101.190000	299.990479	101.190000	297.774902
101.290000	298.377350	101.290000	300.376587	101.290000	302.991028	101.290000	297.716492
101.390000	297.358765	101.390000	297.872284	101.390000	298.034607	101.390000	296.782837
101.490000	298.804901	101.490000	300.794250	101.490000	297.022552	101.490000	296.781647
101.590000	301.898376	101.590000	295.157288	101.590000	296.424500	101.590000	298.473602
101.690000	296.977692	101.690000	299.569458	101.690000	294.806122	101.690000	295.920746
101.790000	296.341461	101.790000	298.638306	101.790000	295.520020	101.790000	300.139771
101.890000	300.177155	101.890000	298.362061	101.890000	298.617828	101.890000	300.527252
101.990000	299.623962	101.990000	297.768066	101.990000	296.369385	101.990000	298.322418
102.090000	300.020172	102.090000	296.683868	102.090000	296.325623	102.090000	294.894806
102.190000	299.242218	102.190000	299.798004	102.190000	299.768066	102.190000	296.188873
102.290000	296.808655	102.290000	298.176605	102.290000	297.303375	102.290000	298.778992
102.390000	295.270508	102.390000	297.264374	102.390000	297.995636	102.390000	296.740051
102.490000	301.596344	102.490000	297.084229	102.490000	299.844147	102.490000	295.544128
102.590000	299.768524	102.590000	295.737366	102.590000	296.554749	102.590000	296.292816
102.690000	297.514313	102.690000	301.303131	102.690000	299.756653	102.690000	297.324310
102.790000	298.687347	102.790000	297.188843	102.790000	302.104431	102.790000	301.121490
102.890000	302.315979	102.890000	296.934570	102.890000	292.834503	102.890000	296.150574
102.990000	294.932068	102.990000	298.616272	102.990000	295.680786	102.990000	302.731781
103.090000	299.050781	103.090000	297.678802	103.090000	296.336670	103.090000	301.105957
103.190000	297.346466	103.190000	298.273285	103.190000	291.066254	103.190000	298.329712
103.290000	297.054382	103.290000	300.924438	103.290000	298.520935	103.290000	300.118408
103.390000	296.122528	103.390000	301.691681	103.390000	301.746002	103.390000	295.469330
103.490000	298.128052	103.490000	295.942719	103.490000	299.481506	103.490000	299.378296
103.590000	296.004883	103.590000	297.837555	103.590000	299.840179	103.590000	297.794098
103.690000	295.544922	103.690000	299.195068	103.690000	301.442627	103.690000	301.348297
103.790000	298.966125	103.790000	300.371979	103.790000	298.954865	103.790000	297.827423
103.890000	299.036774	103.890000	295.674377	103.890000	298.524780	103.890000	298.219391
103.990000	294.498932	103.990000	298.776611	103.990000	296.334869	103.990000	295.885162
104.090000	296.044983	104.090000	296.437775	104.090000	298.366211	104.090000	297.777252
104.190000	297.823456	104.190000	295.763550	104.190000	301.641388	104.190000	303.399323
104.290000	298.670868	104.290000	298.916077	104.290000	299.610077	104.290000	295.334625
104.390000	295.373566	104.390000	294.592346	104.390000	295.416473	104.390000	295.095428
104.490000	297.692291	104.490000	299.052795	104.490000	299.140228	104.490000	296.589508
104.590000	295.795105	104.590000	299.298218	104.590000	301.031921	104.590000	295.383423
104.690000	295.626282	104.690000	301.562439	104.690000	296.917572	104.690000	298.546356
104.790000	298.836426	104.790000	299.451080	104.790000	296.065887	104.790000	300.119873
104.890000	297.520233	104.890000	297.223511	104.890000	298.568268	104.890000	299.263672
104.990000	300.331787	104.990000	299.173279	104.990000	297.917389	104.990000	298.077850
105.090000	301.407928	105.090000	297.981720	105.090000	299.606812	105.090000	301.313660
105.190000	297.200623	105.190000	299.860779	105.190000	299.650085	105.190000	299.254456
105.290000	296.590881	105.290000	299.844849	105.290000	299.708832	105.290000	295.568695
105.390000	299.962097	105.390000	298.769104	105.390000	296.697662	105.390000	297.825775
105.490000	294.872345	105.490000	293.905090	105.490000	297.426636	105.490000	295.819122
105.590000	298.383423	105.590000	298.498260	105.590000	296.843964	105.590000	297.075104
105.690000	294.541473	105.690000	299.888977	105.690000	304.207520	105.690000	297.411591
105.790000	299.870514	105.790000	298.740356	105.790000	299.411011	105.790000	298.705353
105.890000	298.858002	105.890000	300.231018	105.890000	294.310669	105.890000	297.389008
105.990000	298.253723	105.990000	297.504517	105.990000	300.629395	105.990000	298.457916
106.090000	298.651611	106.090000	298.174591	106.090000	297.102356	106.090000	302.242767
106.190000	295.345978	106.190000	300.481079	106.190000	301.319305	106.190000	299.774323
106.290000	297.224762	106.290000	297.045502	106.290000	299.197144	106.290000	296.918335
106.390000	299.530487	106.390000	299.391602	106.390000	291.341064	106.390000	299.240601
106.490000	300.369202	106.490000	300.800568	106.490000	297.915558	106.490000	298.101624
106.590000	295.788116	106.590000	301.183777	106.590000	301.840607	106.590000	301.520508
106.690000	297.774445	106.690000	302.587097	106.690000	303.611694	106.690000	297.523132
106.790000	296.060730	106.790000	297.641632	106.790000	292.779602	106.790000	301.829468
106.890000	300.449036	106.890000	299.432404	106.890000	297.415039	106.890000	297.537048
106.990000	300.277039	106.990000	298.146912	106.990000	296.431519	106.990000	299.934387
107.090000	299.313660	107.090000	297.051697	107.090000	298.130066	107.090000	296.963776
107.190000	299.861969	107.190000	294.393707	107.190000	297.179993	107.190000	300.268707
107.290000	302.775391	107.290000	294.720978	107.290000	298.365448	107.290000	293.359436
107.390000	303.114716	107.390000	299.153290	107.390000	296.100922	107.390000	299.038910
107.490000	295.955017	107.490000	296.211304	107.490000	300.929077	107.490000	297.153564
107.590000	294.933624	107.590000	298.414337	107.590000	294.945679	107.590000	296.055695
107.690000	299.980896	107.690000	295.309937	107.690000	297.260742	107.690000	297.966675
107.790000	297.463593	107.790000	296.839661	107.790000	297.408020	107.790000	297.983948
107.890000	299.974060	107.890000	299.902740	107.890000	296.378845	107.890000	298.538605
107.990000	300.383148	107.990000	295.760925	107.990000	299.756287	107.990000	299.395081
108.090000	298.943512	108.090000	301.325378	108.090000	294.461151	108.090000	299.663635
108.190000	299.109650	108.190000	296.216888	108.190000	296.959930	108.190000	296.049500
108.290000	296.788116	108.290000	299.449402	108.290000	299.653900	108.290000	299.272675
108.390000	296.619598	108.390000	302.720154	108.390000	300.911072	108.390000	302.605652
108.490000	296.513245	108.490000	296.128998	108.490000	298.817871	108.490000	298.677490
108.590000	298.569183	108.590000	294.155701	108.590000	297.480652	108.590000	296.080658
108.690000	296.833282	108.690000	299.358856	108.690000	297.006897	108.690000	300.262665
108.790000	299.983276	108.790000	299.545868	108.790000	297.500031	108.790000	295.060425
108.890000	291.785797	108.890000	302.631256	108.890000	295.912903	108.890000	299.420990
108.990000	297.340179	108.990000	299.312103	108.990000	302.046173	108.990000	299.129700
109.090000	302.633972	109.090000	293.201447	109.090000	292.561707	109.090000	297.499786
109.190000	297.000580	109.190000	298.802124	109.190000	297.877747	109.190000	297.440948
109.290000	296.058502	109.290000	296.114624	109.290000	292.556580	109.290000	297.659088
109.390000	301.107056	109.390000	296.936646	109.390000	299.316254	109.390000	296.443115
109.490000	298.148315	109.490000	294.845306	109.490000	297.347137	109.490000	298.403473
109.590000	298.690857	109.590000	294.695618	109.590000	296.360443	109.590000	298.085480
109.690000	300.605652	109.690000	297.148651	109.690000	300.638275	109.690000	296.590393
109.790000	293.455841	109.790000	300.386108	109.790000	299.412292	109.790000	295.792755
109.890000	299.606140	109.890000	296.201447	109.890000	297.252533	109.890000	302.512909
109.990000	299.417328	109.990000	301.893616	109.990000	297.150024	109.990000	297.595154
110.090000	297.439148	110.090000	294.948059	110.090000	296.430115	110.090000	301.596893
110.190000	295.663177	110.190000	298.871460	110.190000	297.739075	110.190000	297.842926
110.290000	302.160400	110.290000	298.098511	110.290000	296.994202	110.290000	297.118530
110.390000	299.649902	110.390000	301.146545	110.390000	300.832947	110.390000	302.299744
110.490000	298.741577	110.490000	299.185425	110.490000	295.974121	110.490000	294.094727
110.590000	300.819214	110.590000	296.513489	110.590000	295.472198	110.590000	298.704529
110.690000	294.267151	110.690000	297.135742	110.690000	300.306091	110.690000	298.563324
110.790000	300.153442	110.790000	297.328033	110.790000	295.992981	110.790000	297.418884
110.890000	293.643890	110.890000	298.439972	110.890000	298.641754	110.890000	296.634552
110.990000	299.339142	110.990000	299.576019	110.990000	300.442749	110.990000	296.455231
111.090000	299.843567	111.090000	300.731262	111.090000	294.927521	111.090000	304.984741
111.190000	299.505768	111.190000	301.222473	111.190000	300.142059	111.190000	297.996338
111.290000	296.589905	111.290000	296.879395	111.290000	296.012085	111.290000	300.488708
111.390000	302.816589	111.390000	296.664276	111.390000	298.075287	111.390000	296.467102
111.490000	298.091461	111.490000	292.915863	111.490000	295.001740	111.490000	294.428802
111.590000	299.401489	111.590000	299.160339	111.590000	300.644653	111.590000	295.837891
111.690000	296.862885	111.690000	293.677673	111.690000	298.590057	111.690000	298.901215
111.790000	295.334259	111.790000	298.963257	111.790000	297.596008	111.790000	297.154083
111.890000	296.801453	111.890000	298.007843	111.890000	297.325958	111.890000	296.133392
111.990000	299.502563	111.990000	298.303925	111.990000	296.382874	111.990000	298.267700
112.090000	297.434906	112.090000	294.799561	112.090000	294.955658	112.090000	295.192657
112.190000	293.404022	112.190000	297.043762	112.190000	296.181488	112.190000	300.853638
112.290000	292.438232	112.290000	293.220612	112.290000	298.633240	112.290000	295.857361
112.390000	295.951385	112.390000	295.056519	112.390000	294.402863	112.390000	297.782684
112.490000	298.482086	112.490000	301.267670	112.490000	300.728210	112.490000	300.109833
112.590000	298.854004	112.590000	296.150940	112.590000	294.537567	112.590000	294.548889
112.690000	297.983978	112.690000	299.622742	112.690000	296.099426	112.690000	300.139160
112.790000	299.752563	112.790000	298.881836	112.790000	295.959991	112.790000	301.031372
112.890000	297.425354	112.890000	295.292053	112.890000	300.353363	112.890000	299.158844
112.990000	296.478455	112.990000	301.220856	112.990000	294.803253	112.990000	291.019165
113.090000	298.061584	113.090000	296.098450	113.090000	297.904297	113.090000	300.508301
113.190000	297.385101	113.190000	297.687866	113.190000	297.161011	113.190000	300.125275
113.290000	299.760406	113.290000	297.337250	113.290000	295.546631	113.290000	296.276886
113.390000	295.348724	113.390000	295.532684	113.390000	298.614563	113.390000	300.332642
113.490000	299.424103	113.490000	298.517395	113.490000	297.917297	113.490000	297.688995
113.590000	295.845490	113.590000	298.011627	113.590000	298.986359	113.590000	297.701538
113.690000	297.549530	113.690000	297.965057	113.690000	298.801910	113.690000	296.566345
113.790000	298.323090	113.790000	296.406555	113.790000	298.774963	113.790000	295.740143
113.890000	298.412079	113.890000	294.785889	113.890000	298.181519	113.890000	291.829041
113.990000	298.262329	113.990000	297.868347	113.990000	300.475403	113.990000	300.253143
114.090000	292.369995	114.090000	301.491760	114.090000	299.155273	114.090000	294.349365
114.190000	296.221558	114.190000	297.207886	114.190000	296.077118	114.190000	296.461090
114.290000	295.960876	114.290000	298.682739	114.290000	300.627930	114.290000	297.441101
114.390000	301.818787	114.390000	297.631409	114.390000	298.704681	114.390000	297.486847
114.490000	296.175720	114.490000	298.433411	114.490000	300.484497	114.490000	296.698639
114.590000	300.668274	114.590000	299.205658	114.590000	296.182159	114.590000	297.642517
114.690000	300.014191	114.690000	298.500793	114.690000	299.548615	114.690000	291.741760
114.790000	300.828552	114.790000	297.475983	114.790000	298.175201	114.790000	293.506256
114.890000	298.247742	114.890000	297.648499	114.890000	300.137665	114.890000	299.195923
114.990000	295.037659	114.990000	295.890289	114.990000	295.844666	114.990000	299.426910
115.090000	298.020996	115.090000	297.076843	115.090000	297.344086	115.090000	293.348694
115.190000	295.829956	115.190000	297.242157	115.190000	297.419891	115.190000	299.689240
115.290000	297.655029	115.290000	292.483063	115.290000	296.272034	115.290000	300.386475
115.390000	300.318451	115.390000	300.470215	115.390000	296.619293	115.390000	296.976013
115.490000	296.406860	115.490000	297.642181	115.490000	291.205048	115.490000	298.806488
115.590000	296.613922	115.590000	303.323639	115.590000	293.796265	115.590000	294.211273
115.690000	296.906250	115.690000	297.678741	115.690000	297.019836	115.690000	300.102600
115.790000	298.419830	115.790000	301.208588	115.790000	293.890228	115.790000	297.139679
115.890000	297.141479	115.890000	298.571503	115.890000	295.743195	115.890000	301.012299
115.990000	294.102661	115.990000	299.994934	115.990000	295.505554	115.990000	297.689453
116.090000	299.908569	116.090000	302.320679	116.090000	294.508301	116.090000	298.506409
116.190000	296.576416	116.190000	294.504974	116.190000	296.681793	116.190000	299.583496
116.290000	293.687805	116.290000	295.175415	116.290000	299.697296	116.290000	299.571472
116.390000	305.375549	116.390000	300.074249	116.390000	292.347534	116.390000	299.973450
116.490000	299.594543	116.490000	296.431458	116.490000	292.476685	116.490000	301.597473
116.590000	298.502563	116.590000	300.505035	116.590000	297.452759	116.590000	300.117035
116.690000	298.071228	116.690000	295.296448	116.690000	296.090057	116.690000	300.338501
116.790000	296.834229	116.790000	296.889160	116.790000	301.510376	116.790000	295.550629
116.890000	295.768982	116.890000	295.881104	116.890000	299.360596	116.890000	297.206116
116.990000	299.441467	116.990000	297.611969	116.990000	299.573303	116.990000	297.521942
117.090000	302.563232	117.090000	298.413483	117.090000	298.873047	117.090000	297.115509
117.190000	300.437408	117.190000	298.724762	117.190000	295.125549	117.190000	298.895935
117.290000	299.455292	117.290000	297.679321	117.290000	295.834412	117.290000	301.965393
117.390000	299.008392	117.390000	295.893555	117.390000	297.764038	117.390000	291.835938
117.490000	294.005829	117.490000	298.935760	117.490000	293.150085	117.490000	300.385559
117.590000	300.021088	117.590000	296.415070	117.590000	299.995300	117.590000	297.501648
117.690000	297.029785	117.690000	297.490845	117.690000	299.987579	117.690000	299.389069
117.790000	298.145172	117.790000	299.438293	117.790000	292.596954	117.790000	296.711212
117.890000	297.267395	117.890000	299.479462	117.890000	296.349335	117.890000	296.596588
117.990000	295.339020	117.990000	299.947357	117.990000	296.513275	117.990000	298.824585
118.090000	294.666473	118.090000	297.205505	118.090000	300.653381	118.090000	300.840668
118.190000	297.042084	118.190000	295.785553	118.190000	297.849884	118.190000	297.000610
118.290000	299.148376	118.290000	296.320007	118.290000	300.360962	118.290000	296.893555
118.390000	299.983551	118.390000	298.617493	118.390000	296.073029	118.390000	298.010559
118.490000	300.460846	118.490000	297.865173	118.490000	297.656891	118.490000	297.574402
118.590000	297.722656	118.590000	301.798584	118.590000	299.301849	118.590000	299.353729
118.690000	296.435608	118.690000	297.888000	118.690000	293.052246	118.690000	298.853882
118.790000	294.841309	118.790000	296.901215	118.790000	298.558807	118.790000	298.769623
118.890000	293.997345	118.890000	296.060486	118.890000	299.099426	118.890000	298.240112
118.990000	297.563416	118.990000	298.636230	118.990000	297.128845	118.990000	299.709137
119.090000	300.204254	119.090000	297.965637	119.090000	301.578186	119.090000	297.609344
119.190000	298.637390	119.190000	299.714447	119.190000	297.708130	119.190000	294.284546
119.290000	300.476532	119.290000	299.388519	119.290000	296.689728	119.290000	299.961700
119.390000	296.242828	119.390000	298.743500	119.390000	296.285156	119.390000	296.852051
119.490000	297.637604	119.490000	300.404816	119.490000	301.073517	119.490000	299.435181
119.590000	292.087311	119.590000	299.395874	119.590000	294.930969	119.590000	296.453522
119.690000	296.537964	119.690000	297.197784	119.690000	299.539948	119.690000	295.061249
119.790000	298.871063	119.790000	297.153351	119.790000	297.226379	119.790000	299.299530
119.890000	296.702637	119.890000	295.827087	119.890000	296.148163	119.890000	296.934753
119.990000	294.924500	119.990000	292.695618	119.990000	295.726074	119.990000	295.027740
120.090000	296.808197	120.090000	302.720215	120.090000	296.332001	120.090000	295.683594
120.190000	297.230621	120.190000	299.350616	120.190000	299.035431	120.190000	300.361420
120.290000	298.438782	120.290000	297.597717	120.290000	296.342712	120.290000	297.566803
120.390000	299.604736	120.390000	296.735931	120.390000	301.341980	120.390000	300.467834
120.490000	299.432007	120.490000	298.247833	120.490000	298.924072	120.490000	296.633911
120.590000	299.288025	120.590000	296.420807	120.590000	300.553467	120.590000	297.913422
120.690000	294.835663	120.690000	293.568939	120.690000	301.372620	120.690000	299.624603
120.790000	300.201111	120.790000	297.425140	120.790000	298.241547	120.790000	295.271362
120.890000	292.212738	120.890000	300.232819	120.890000	299.311981	120.890000	296.390076
120.990000	299.739960	120.990000	299.115112	120.990000	299.271484	120.990000	299.604462
121.090000	304.065582	121.090000	299.567047	121.090000	295.787079	121.090000	297.513672
121.190000	295.388580	121.190000	295.784058	121.190000	294.293762	121.190000	298.773407
121.290000	298.735107	121.290000	302.107666	121.290000	297.518768	121.290000	297.876862
121.390000	298.353607	121.390000	297.058197	121.390000	297.521088	121.390000	296.594879
121.490000	299.269104	121.490000	294.872894	121.490000	298.694336	121.490000	296.641510
121.590000	298.510834	121.590000	297.309692	121.590000	293.545929	121.590000	298.119232
121.690000	298.584198	121.690000	301.554810	121.690000	298.167053	121.690000	302.192474
121.790000	301.568390	121.790000	297.132416	121.790000	299.564392	121.790000	300.473663
121.890000	298.737274	121.890000	301.253967	121.890000	295.426514	121.890000	297.354736
121.990000	296.518005	121.990000	294.814819	121.990000	295.816895	121.990000	294.852081
122.090000	300.495697	122.090000	299.847198	122.090000	296.651855	122.090000	302.437500
122.190000	301.759491	122.190000	296.978760	122.190000	297.231262	122.190000	299.148254
122.290000	295.996307	122.290000	296.189819	122.290000	297.758240	122.290000	301.181671
122.390000	295.402710	122.390000	294.912323	122.390000	298.001984	122.390000	297.170837
122.490000	296.574188	122.490000	301.245758	122.490000	299.252411	122.490000	299.040802
122.590000	292.385162	122.590000	297.075775	122.590000	296.192200	122.590000	296.477661
122.690000	297.291656	122.690000	302.076752	122.690000	297.683075	122.690000	296.560516
122.790000	294.159302	122.790000	298.038818	122.790000	296.459991	122.790000	295.067688
122.890000	295.611938	122.890000	298.788086	122.890000	297.174622	122.890000	294.395813
122.990000	299.019073	122.990000	300.419556	122.990000	298.663788	122.990000	303.787781
123.090000	300.690399	123.090000	300.197754	123.090000	299.510712	123.090000	299.144165
123.190000	297.629028	123.190000	296.885162	123.190000	302.603973	123.190000	296.859314
123.290000	300.153717	123.290000	295.329651	123.290000	298.729950	123.290000	298.403107
123.390000	294.717133	123.390000	296.616638	123.390000	297.867584	123.390000	297.076538
123.490000	300.770111	123.490000	298.725800	123.490000	295.810303	123.490000	300.179535
123.590000	299.085449	123.590000	297.945282	123.590000	298.152374	123.590000	296.449432
123.690000	300.725250	123.690000	300.867065	123.690000	293.759827	123.690000	299.270691
123.790000	297.940826	123.790000	300.471649	123.790000	301.807220	123.790000	300.231201
123.890000	300.822937	123.890000	299.050659	123.890000	299.526276	123.890000	298.279297
123.990000	301.261444	123.990000	298.669006	123.990000	298.986847	123.990000	301.430664
124.090000	300.341461	124.090000	296.128540	124.090000	298.396240	124.090000	298.861755
124.190000	299.134521	124.190000	298.119354	124.190000	294.378906	124.190000	296.042633
124.290000	300.783447	124.290000	295.533630	124.290000	299.044037	124.290000	298.618408
124.390000	298.566772	124.390000	295.180450	124.390000	295.424500	124.390000	298.878693
124.490000	298.199005	124.490000	295.500580	124.490000	302.520050	124.490000	299.121216
124.590000	298.813293	124.590000	297.384979	124.590000	296.211273	124.590000	295.114532
124.690000	293.974060	124.690000	301.479218	124.690000	293.274414	124.690000	294.351776
124.790000	296.975128	124.790000	301.818176	124.790000	297.050476	124.790000	296.069489
124.890000	296.077240	124.890000	296.096313	124.890000	295.714325	124.890000	293.492981
124.990000	298.484283	124.990000	297.272156	124.990000	295.710449	124.990000	293.727020
125.090000	296.723663	125.090000	300.180237	125.090000	295.191254	125.090000	300.505035
125.190000	293.137634	125.190000	295.060150	125.190000	298.562012	125.190000	298.952850
125.290000	300.880280	125.290000	294.887695	125.290000	297.316559	125.290000	300.335754
125.390000	299.597534	125.390000	295.061890	125.390000	296.812805	125.390000	297.222137
125.490000	300.395538	125.490000	297.029083	125.490000	300.117065	125.490000	297.556183
125.590000	296.416901	125.590000	296.882538	125.590000	297.973114	125.590000	298.381927
125.690000	293.619171	125.690000	299.137024	125.690000	295.349121	125.690000	297.343140
125.790000	296.612366	125.790000	298.082672	125.790000	295.372131	125.790000	295.721588
125.890000	295.021149	125.890000	298.088501	125.890000	298.953461	125.890000	298.166321
125.990000	296.335693	125.990000	299.861481	125.990000	296.200256	125.990000	296.027100
126.090000	297.704926	126.090000	295.444824	126.090000	299.576965	126.090000	302.249390
126.190000	296.219482	126.190000	295.580383	126.190000	298.740814	126.190000	302.035675
126.290000	300.214783	126.290000	298.823212	126.290000	295.188354	126.290000	302.430725
126.390000	298.769867	126.390000	298.777710	126.390000	295.773651	126.390000	301.523804
126.490000	300.081085	126.490000	298.615479	126.490000	296.154694	126.490000	301.540741
126.590000	298.520020	126.590000	293.850372	126.590000	299.562256	126.590000	296.617188
126.690000	299.067535	126.690000	295.126495	126.690000	295.514374	126.690000	295.555573
126.790000	300.541260	126.790000	297.888062	126.790000	296.902008	126.790000	296.377197
126.890000	298.471497	126.890000	296.588959	126.890000	298.045715	126.890000	296.289886
126.990000	299.058716	126.990000	299.797577	126.990000	301.838928	126.990000	297.116333
127.090000	302.792480	127.090000	298.780731	127.090000	297.440369	127.090000	297.029175
127.190000	296.884186	127.190000	302.403412	127.190000	296.995270	127.190000	298.262665
127.290000	295.382965	127.290000	298.820801	127.290000	299.037750	127.290000	301.026245
127.390000	297.768005	127.390000	299.937836	127.390000	299.397125	127.390000	300.750427
127.490000	301.866760	127.490000	293.758820	127.490000	295.839233	127.490000	300.085724
127.590000	298.216980	127.590000	295.591370	127.590000	298.829041	127.590000	300.878540
127.690000	296.875397	127.690000	297.374603	127.690000	297.394806	127.690000	297.997009
127.790000	298.280365	127.790000	297.597229	127.790000	296.860748	127.790000	296.257507
127.890000	301.228088	127.890000	299.760803	127.890000	302.741638	127.890000	296.370148
127.990000	297.308655	127.990000	299.320038	127.990000	301.121674	127.990000	299.276917
128.090000	298.133575	128.090000	300.329559	128.090000	300.443390	128.090000	296.985596
128.190000	291.808624	128.190000	300.468933	128.190000	294.983490	128.190000	300.832855
128.290000	295.973328	128.290000	299.475372	128.290000	299.599823	128.290000	299.978790
128.390000	299.933716	128.390000	299.275970	128.390000	296.882843	128.390000	298.633881
128.490000	299.728577	128.490000	293.800140	128.490000	300.025635	128.490000	297.930664
128.590000	297.923767	128.590000	297.389618	128.590000	298.999603	128.590000	295.253906
128.690000	300.320587	128.690000	299.301331	128.690000	294.835236	128.690000	300.841919
128.790000	304.762390	128.790000	299.491272	128.790000	296.647644	128.790000	298.250641
128.890000	297.261383	128.890000	296.571686	128.890000	296.996674	128.890000	296.271240
128.990000	297.729279	128.990000	295.422150	128.990000	296.871033	128.990000	299.262421
129.090000	302.795074	129.090000	301.720428	129.090000	301.734436	129.090000	298.439178
129.190000	300.205109	129.190000	296.677124	129.190000	296.933807	129.190000	296.266998
129.290000	299.916687	129.290000	295.979248	129.290000	294.631531	129.290000	295.030457
129.390000	297.043701	129.390000	299.046631	129.390000	298.572662	129.390000	299.853638
129.490000	300.047516	129.490000	293.725433	129.490000	297.935638	129.490000	297.094879
129.590000	299.307526	129.590000	295.280396	129.590000	298.620575	129.590000	297.289429
129.690000	298.003632	129.690000	296.228668	129.690000	298.319214	129.690000	297.192200
129.790000	297.963684	129.790000	298.053650	129.790000	297.742523	129.790000	297.275238
129.890000	297.648438	129.890000	297.641571	129.890000	298.779480	129.890000	295.984680
129.990000	301.447754	129.990000	295.757690	129.990000	293.473145	129.990000	293.752533
130.090000	298.055908	130.090000	299.613373	130.090000	299.107483	130.090000	300.255066
130.190000	294.180878	130.190000	297.447662	130.190000	301.617035	130.190000	297.701813
130.290000	298.597290	130.290000	298.709320	130.290000	296.735748	130.290000	296.353973
130.390000	297.319244	130.390000	295.483551	130.390000	296.887848	130.390000	303.217010
130.490000	299.979126	130.490000	301.365417	130.490000	296.088318	130.490000	297.288696
130.590000	298.141022	130.590000	296.537415	130.590000	298.664185	130.590000	294.882172
130.690000	299.047302	130.690000	295.030396	130.690000	297.707764	130.690000	297.104980
130.790000	301.027344	130.790000	298.372803	130.790000	297.061646	130.790000	302.278748
130.890000	299.618439	130.890000	300.082062	130.890000	298.621063	130.890000	296.652557
130.990000	297.901337	130.990000	296.656921	130.990000	299.537384	130.990000	294.606873
131.090000	299.512238	131.090000	299.981781	131.090000	299.297241	131.090000	296.404510
131.190000	299.886200	131.190000	299.250610	131.190000	301.102264	131.190000	301.230713
131.290000	297.922455	131.290000	297.303101	131.290000	297.435822	131.290000	297.392395
131.390000	300.822479	131.390000	299.788635	131.390000	294.867188	131.390000	297.163300
131.490000	294.348816	131.490000	299.151520	131.490000	295.702240	131.490000	297.297180
131.590000	296.596924	131.590000	297.686493	131.590000	296.725586	131.590000	300.299591
131.690000	295.848633	131.690000	298.163177	131.690000	296.072510	131.690000	300.769867
131.790000	295.841553	131.790000	300.714813	131.790000	295.860413	131.790000	298.037628
131.890000	302.613800	131.890000	300.288605	131.890000	296.858398	131.890000	303.913635
131.990000	298.388672	131.990000	301.315918	131.990000	297.256775	131.990000	298.351868
132.090000	300.419006	132.090000	303.896912	132.090000	297.899750	132.090000	295.697021
132.190000	292.296814	132.190000	300.027161	132.190000	298.177795	132.190000	294.717499
132.290000	296.523773	132.290000	296.540253	132.290000	294.419403	132.290000	297.356842
132.390000	294.033813	132.390000	300.383362	132.390000	296.173126	132.390000	298.104950
132.490000	295.875671	132.490000	297.689667	132.490000	298.794647	132.490000	301.889557
132.590000	297.288116	132.590000	294.340729	132.590000	301.928558	132.590000	297.445190
132.690000	294.322296	132.690000	300.640930	132.690000	290.864258	132.690000	296.738464
132.790000	298.434326	132.790000	301.128387	132.790000	297.639343	132.790000	298.176880
132.890000	298.297119	132.890000	295.803619	132.890000	298.003662	132.890000	296.672546
132.990000	298.820404	132.990000	299.132050	132.990000	300.624908	132.990000	296.637085
133.090000	296.391083	133.090000	299.026459	133.090000	294.267883	133.090000	303.260773
133.190000	299.169586	133.190000	293.268524	133.190000	295.191681	133.190000	300.643860
133.290000	296.455811	133.290000	296.452118	133.290000	296.271301	133.290000	295.919037
133.390000	300.918549	133.390000	298.109741	133.390000	298.152039	133.390000	295.037689
133.490000	304.375214	133.490000	296.188324	133.490000	293.412872	133.490000	296.686920
133.590000	298.415894	133.590000	296.983917	133.590000	300.117065	133.590000	294.682037
133.690000	294.972778	133.690000	295.699982	133.690000	299.281342	133.690000	296.763519
133.790000	295.833374	133.790000	296.216339	133.790000	293.426147	133.790000	295.292511
133.890000	300.593445	133.890000	300.922211	133.890000	302.326691	133.890000	301.318268
133.990000	298.570587	133.990000	301.418610	133.990000	300.865204	133.990000	297.543732
134.090000	300.364075	134.090000	300.311981	134.090000	302.540588	134.090000	302.147766
134.190000	302.147614	134.190000	300.565704	134.190000	300.062439	134.190000	296.822510
134.290000	300.322662	134.290000	297.462280	134.290000	300.787323	134.290000	296.587036
134.390000	301.258087	134.390000	298.385193	134.390000	295.931274	134.390000	298.309296
134.490000	300.151337	134.490000	298.084686	134.490000	297.618805	134.490000	296.854858
134.590000	300.642975	134.590000	300.697205	134.590000	297.249023	134.590000	293.975250
134.690000	297.883820	134.690000	297.662445	134.690000	297.373596	134.690000	293.216003
134.790000	298.083466	134.790000	299.746429	134.790000	297.939056	134.790000	295.651703
134.890000	299.304291	134.890000	293.645325	134.890000	293.632507	134.890000	299.393951
134.990000	299.514709	134.990000	299.042480	134.990000	298.185760	134.990000	297.576691
135.090000	298.829742	135.090000	297.458221	135.090000	298.305725	135.090000	296.583221
135.190000	301.831879	135.190000	295.788239	135.190000	294.869080	135.190000	297.878326
135.290000	296.900482	135.290000	301.396576	135.290000	296.049255	135.290000	301.104095
135.390000	301.067108	135.390000	298.080505	135.390000	296.399414	135.390000	295.788971
135.490000	296.467041	135.490000	299.758698	135.490000	298.853485	135.490000	298.321869
135.590000	294.007172	135.590000	299.742828	135.590000	298.833771	135.590000	300.903778
135.690000	297.275055	135.690000	299.728149	135.690000	295.949493	135.690000	295.727356
135.790000	296.649384	135.790000	293.703369	135.790000	298.115326	135.790000	298.722290
135.890000	297.938843	135.890000	301.071442	135.890000	298.214630	135.890000	297.411133
135.990000	299.856537	135.990000	294.221252	135.990000	300.866089	135.990000	299.358887
136.090000	297.328217	136.090000	296.323944	136.090000	298.447327	136.090000	296.640381
136.190000	296.162933	136.190000	294.607971	136.190000	299.199677	136.190000	294.491119
136.290000	297.145447	136.290000	298.209076	136.290000	300.138641	136.290000	296.437836
136.390000	296.742401	136.390000	299.581787	136.390000	296.716644	136.390000	296.432037
136.490000	297.008057	136.490000	294.334076	136.490000	298.989532	136.490000	297.467834
136.590000	297.003143	136.590000	297.595032	136.590000	298.233307	136.590000	299.110016
136.690000	300.844513	136.690000	297.232880	136.690000	301.369049	136.690000	295.726624
136.790000	297.006256	136.790000	298.819214	136.790000	295.055573	136.790000	300.615723
136.890000	300.013214	136.890000	294.012787	136.890000	298.169189	136.890000	298.650970
136.990000	300.344543	136.990000	299.488068	136.990000	298.329590	136.990000	298.853882
137.090000	298.027679	137.090000	298.463013	137.090000	301.707520	137.090000	300.762238
137.190000	297.111572	137.190000	298.708679	137.190000	297.174164	137.190000	302.350128
137.290000	301.669067	137.290000	296.773682	137.290000	297.523956	137.290000	301.924042
137.390000	294.953094	137.390000	297.175385	137.390000	295.284363	137.390000	298.758026
137.490000	298.480286	137.490000	299.178406	137.490000	301.386871	137.490000	294.842499
137.590000	295.508453	137.590000	296.885071	137.590000	300.040619	137.590000	298.434875
137.690000	298.124878	137.690000	298.689697	137.690000	297.012695	137.690000	299.866333
137.790000	298.352722	137.790000	300.863220	137.790000	295.656860	137.790000	293.674683
137.890000	299.707886	137.890000	302.549561	137.890000	299.546814	137.890000	298.274506
137.990000	296.915894	137.990000	297.289642	137.990000	300.413483	137.990000	294.953430
138.090000	299.297882	138.090000	295.874115	138.090000	298.361328	138.090000	295.167145
138.190000	300.612305	138.190000	297.274445	138.190000	294.997009	138.190000	296.318848
138.290000	295.993378	138.290000	296.814423	138.290000	295.903046	138.290000	293.782227
138.390000	295.605042	138.390000	292.091858	138.390000	296.148926	138.390000	297.053070
138.490000	293.859924	138.490000	298.402435	138.490000	299.368896	138.490000	294.999817
138.590000	299.185303	138.590000	299.957153	138.590000	299.431091	138.590000	300.581818
138.690000	301.487854	138.690000	292.535583	138.690000	300.862518	138.690000	293.780609
138.790000	299.008209	138.790000	300.393616	138.790000	296.845825	138.790000	296.384430
138.890000	300.643188	138.890000	298.641968	138.890000	299.207245	138.890000	297.662628
138.990000	300.725861	138.990000	299.946106	138.990000	293.889130	138.990000	300.195068
139.090000	298.708282	139.090000	298.452087	139.090000	296.372101	139.090000	297.933228
139.190000	296.696106	139.190000	301.062988	139.190000	297.505310	139.190000	298.952515
139.290000	302.123840	139.290000	293.098694	139.290000	302.485657	139.290000	298.601562
139.390000	297.485413	139.390000	302.143677	139.390000	298.878937	139.390000	299.655487
139.490000	299.987976	139.490000	299.931885	139.490000	300.338165	139.490000	302.626068
139.590000	298.656830	139.590000	300.174652	139.590000	299.606171	139.590000	296.587036
139.690000	299.637665	139.690000	297.604492	139.690000	296.724915	139.690000	297.937927
139.790000	297.158234	139.790000	304.044586	139.790000	295.213898	139.790000	296.702545
139.890000	298.198883	139.890000	297.532227	139.890000	297.438721	139.890000	296.024933
139.990000	299.708984	139.990000	299.376282	139.990000	297.641022	139.990000	295.929169
140.090000	299.019989	140.090000	298.666321	140.090000	298.944763	140.090000	297.006714
140.190000	299.976379	140.190000	299.233734	140.190000	300.240936	140.190000	297.529877
140.290000	294.865417	140.290000	298.385193	140.290000	300.743378	140.290000	297.204590
140.390000	293.875946	140.390000	297.761017	140.390000	298.194366	140.390000	298.439819
140.490000	300.779663	140.490000	298.615570	140.490000	298.788208	140.490000	295.577911
140.590000	295.748352	140.590000	297.127655	140.590000	293.084686	140.590000	299.594879
140.690000	300.616638	140.690000	296.914337	140.690000	300.145355	140.690000	295.162231
140.790000	295.055389	140.790000	300.899750	140.790000	297.203369	140.790000	298.921265
140.890000	299.922852	140.890000	300.738922	140.890000	296.578461	140.890000	296.114777
140.990000	294.782959	140.990000	296.727478	140.990000	296.047516	140.990000	300.505066
141.090000	297.016449	141.090000	297.241333	141.090000	301.518433	141.090000	300.297760
141.190000	296.991211	141.190000	297.899780	141.190000	297.025879	141.190000	295.755188
141.290000	296.769012	141.290000	298.767090	141.290000	301.318024	141.290000	297.665497
141.390000	296.135193	141.390000	296.363129	141.390000	295.957245	141.390000	298.867889
141.490000	297.529510	141.490000	294.342743	141.490000	297.528717	141.490000	300.613312
141.590000	298.648743	141.590000	296.862946	141.590000	295.891846	141.590000	297.635834
141.690000	297.195190	141.690000	301.378021	141.690000	296.635529	141.690000	298.475281
141.790000	302.898407	141.790000	299.793152	141.790000	297.327454	141.790000	301.509827
141.890000	299.947876	141.890000	297.131104	141.890000	294.685547	141.890000	300.158661
141.990000	298.069183	141.990000	295.255341	141.990000	301.969421	141.990000	299.476471
142.090000	297.179230	142.090000	298.636414	142.090000	300.384186	142.090000	299.959534
142.190000	298.094086	142.190000	296.783997	142.190000	299.015686	142.190000	297.210480
142.290000	300.568878	142.290000	297.316284	142.290000	301.462494	142.290000	296.912842
142.390000	297.253296	142.390000	297.739777	142.390000	299.055542	142.390000	299.749512
142.490000	300.024017	142.490000	296.712982	142.490000	298.434814	142.490000	298.864807
142.590000	296.990540	142.590000	296.646393	142.590000	299.008636	142.590000	297.788239
142.690000	295.520660	142.690000	299.497681	142.690000	302.062103	142.690000	300.292084
142.790000	300.611420	142.790000	296.281738	142.790000	298.460571	142.790000	300.752502
142.890000	296.760254	142.890000	302.103210	142.890000	299.890320	142.890000	298.209564
142.990000	299.440552	142.990000	294.273865	142.990000	289.996674	142.990000	300.928680
143.090000	297.978607	143.090000	296.274017	143.090000	302.454132	143.090000	295.051086
143.190000	299.793945	143.190000	301.160583	143.190000	300.365936	143.190000	298.060059
143.290000	298.737213	143.290000	295.343323	143.290000	299.222656	143.290000	297.870636
143.390000	297.828400	143.390000	296.307892	143.390000	298.808533	143.390000	293.284302
143.490000	299.926971	143.490000	298.201416	143.490000	297.057312	143.490000	300.598450
143.590000	299.864532	143.590000	300.360016	143.590000	301.273224	143.590000	293.860474
143.690000	300.753632	143.690000	295.881561	143.690000	298.118347	143.690000	295.522278
143.790000	301.137421	143.790000	296.259064	143.790000	298.064270	143.790000	295.389496
143.890000	300.358887	143.890000	298.014038	143.890000	299.330322	143.890000	292.990326
143.990000	300.925568	143.990000	299.231812	143.990000	296.165833	143.990000	299.299988
144.090000	293.958252	144.090000	296.761444	144.090000	299.670410	144.090000	297.879517
144.190000	297.282654	144.190000	294.102936	144.190000	295.701202	144.190000	297.236572
144.290000	300.536865	144.290000	297.119263	144.290000	296.792328	144.290000	297.720551
144.390000	300.301514	144.390000	298.209167	144.390000	302.109558	144.390000	295.925537
144.490000	303.612701	144.490000	297.574585	144.490000	299.467865	144.490000	297.998138
144.590000	301.424652	144.590000	302.967987	144.590000	297.100372	144.590000	296.335236
144.690000	295.909729	144.690000	296.020172	144.690000	295.610168	144.690000	298.867432
144.790000	295.863953	144.790000	291.937469	144.790000	298.780640	144.790000	296.516266
144.890000	299.812012	144.890000	298.478241	144.890000	293.162933	144.890000	298.705322
144.990000	297.437500	144.990000	299.042175	144.990000	299.227539	144.990000	296.241577
145.090000	298.365173	145.090000	297.178009	145.090000	301.118896	145.090000	298.995117
145.190000	298.425415	145.190000	301.963776	145.190000	298.234711	145.190000	297.593994
145.290000	299.206085	145.290000	299.170074	145.290000	299.726105	145.290000	298.527222
145.390000	295.058167	145.390000	301.453369	145.390000	297.975922	145.390000	298.536987
145.490000	297.944702	145.490000	296.344208	145.490000	298.484558	145.490000	301.307831
145.590000	295.281158	145.590000	297.807037	145.590000	297.920654	145.590000	299.511383
145.690000	300.217346	145.690000	301.043793	145.690000	297.847015	145.690000	298.766357
145.790000	302.318268	145.790000	298.016968	145.790000	295.978546	145.790000	301.085999
145.890000	294.207825	145.890000	296.362274	145.890000	296.794373	145.890000	296.114197
145.990000	297.243500	145.990000	299.532043	145.990000	296.409454	145.990000	297.838837
146.090000	297.443176	146.090000	298.493286	146.090000	300.045685	146.090000	294.936249
146.190000	298.626526	146.190000	296.792908	146.190000	298.533203	146.190000	299.986053
146.290000	297.469147	146.290000	296.510773	146.290000	299.561951	146.290000	293.230347
146.390000	295.286041	146.390000	298.463898	146.390000	295.990784	146.390000	295.499512
146.490000	296.439453	146.490000	300.050781	146.490000	300.056427	146.490000	300.488342
146.590000	298.082520	146.590000	299.202545	146.590000	292.367462	146.590000	297.192993
146.690000	298.674103	146.690000	302.475677	146.690000	296.143097	146.690000	298.096497
146.790000	296.000885	146.790000	298.027191	146.790000	299.274933	146.790000	297.331665
146.890000	295.703003	146.890000	297.874420	146.890000	300.444305	146.890000	296.095734
146.990000	299.373779	146.990000	299.041046	146.990000	298.306793	146.990000	299.476746
147.090000	297.911194	147.090000	295.240723	147.090000	296.543793	147.090000	300.451538
147.190000	303.614594	147.190000	292.965698	147.190000	302.140656	147.190000	298.473175
147.290000	299.699799	147.290000	297.687195	147.290000	295.175171	147.290000	299.306183
147.390000	298.818695	147.390000	299.781799	147.390000	297.780212	147.390000	297.184753
147.490000	299.027161	147.490000	302.493988	147.490000	296.066071	147.490000	300.142944
147.590000	296.943085	147.590000	300.906067	147.590000	299.806458	147.590000	295.715851
147.690000	293.494415	147.690000	298.133118	147.690000	295.585083	147.690000	296.018066
147.790000	296.529266	147.790000	299.303436	147.790000	299.467438	147.790000	296.316223
147.890000	298.283722	147.890000	295.824768	147.890000	296.142151	147.890000	297.979584
147.990000	296.955750	147.990000	297.893494	147.990000	298.491669	147.990000	296.336853
148.090000	299.195435	148.090000	297.197296	148.090000	296.300293	148.090000	300.718506
148.190000	299.175690	148.190000	298.328400	148.190000	298.587524	148.190000	296.171936
148.290000	298.622986	148.290000	295.952087	148.290000	297.932251	148.290000	295.009369
148.390000	298.387573	148.390000	301.216492	148.390000	297.855713	148.390000	298.297974
148.490000	295.397217	148.490000	294.642548	148.490000	298.920380	148.490000	297.375336
148.590000	300.909790	148.590000	297.070099	148.590000	295.347595	148.590000	301.008240
148.690000	296.472778	148.690000	293.515991	148.690000	299.626251	148.690000	294.300934
148.790000	301.920532	148.790000	297.003632	148.790000	299.678528	148.790000	297.529114
148.890000	295.158905	148.890000	298.705017	148.890000	298.032532	148.890000	301.391632
148.990000	296.715057	148.990000	300.507172	148.990000	294.156464	148.990000	298.687988
149.090000	301.031342	149.090000	294.941803	149.090000	297.855743	149.090000	296.497742
149.190000	299.655548	149.190000	300.318390	149.190000	296.978699	149.190000	297.349426
149.290000	296.976135	149.290000	294.194397	149.290000	299.572113	149.290000	300.123322
149.390000	298.803467	149.390000	300.818024	149.390000	296.380066	149.390000	296.492615
149.490000	304.418060	149.490000	299.106445	149.490000	297.363434	149.490000	298.004761
149.590000	296.103912	149.590000	298.836578	149.590000	299.627258	149.590000	295.126190
149.690000	296.792786	149.690000	292.312866	149.690000	298.259399	149.690000	296.801666
149.790000	295.738098	149.790000	297.262238	149.790000	296.202545	149.790000	299.118469
149.890000	300.742828	149.890000	297.747925	149.890000	300.151947	149.890000	300.757660
149.990000	298.387817	149.990000	296.193329	149.990000	296.242889	149.990000	298.198578
150.090000	296.289917	150.090000	301.937805	150.090000	296.496063	150.090000	300.120789
150.190000	297.034637	150.190000	297.155823	150.190000	297.022278	150.190000	301.907776
150.290000	293.957489	150.290000	296.697845	150.290000	298.126923	150.290000	297.013824
150.390000	299.704529	150.390000	299.649597	150.390000	299.898987	150.390000	290.045105
150.490000	301.634308	150.490000	297.716766	150.490000	300.756500	150.490000	300.872833
150.590000	297.628052	150.590000	293.089386	150.590000	297.746094	150.590000	297.602722
150.690000	295.543030	150.690000	297.875214	150.690000	300.319916	150.690000	300.202240
150.790000	296.847473	150.790000	297.834961	150.790000	296.773468	150.790000	298.837921
150.890000	298.002258	150.890000	299.365509	150.890000	296.089844	150.890000	298.381866
150.990000	296.809845	150.990000	299.121002	150.990000	297.764862	150.990000	296.397797
151.090000	298.871918	151.090000	297.287262	151.090000	300.134735	151.090000	299.810242
151.190000	297.210144	151.190000	296.146729	151.190000	300.019196	151.190000	298.804901
151.290000	298.074768	151.290000	298.299805	151.290000	295.765808	151.290000	297.571503
151.390000	296.965881	151.390000	299.605530	151.390000	298.249664	151.390000	294.908142
151.490000	298.336334	151.490000	294.639160	151.490000	298.573517	151.490000	302.068359
151.590000	298.216339	151.590000	297.657562	151.590000	300.075867	151.590000	299.666107
151.690000	295.253357	151.690000	299.367035	151.690000	301.161774	151.690000	298.688263
151.790000	296.211609	151.790000	299.292114	151.790000	296.171692	151.790000	294.384338
151.890000	302.337585	151.890000	301.028137	151.890000	294.559967	151.890000	295.835541
151.990000	295.454437	151.990000	296.999146	151.990000	299.521454	151.990000	296.003052
152.090000	294.469879	152.090000	296.398468	152.090000	298.827393	152.090000	298.355469
152.190000	298.994324	152.190000	298.147095	152.190000	300.165924	152.190000	299.427826
152.290000	297.548157	152.290000	294.704803	152.290000	299.699280	152.290000	299.491974
152.390000	299.987000	152.390000	297.067627	152.390000	298.050079	152.390000	297.271881
152.490000	299.880737	152.490000	297.776550	152.490000	298.716675	152.490000	299.029388
152.590000	295.066589	152.590000	293.679321	152.590000	299.935089	152.590000	295.724274
152.690000	300.899994	152.690000	296.670166	152.690000	298.774902	152.690000	299.347473
152.790000	297.894226	152.790000	298.101654	152.790000	296.949463	152.790000	303.463470
152.890000	301.075409	152.890000	297.231537	152.890000	296.039764	152.890000	300.307770
152.990000	299.179626	152.990000	300.849640	152.990000	295.766846	152.990000	295.863403
153.090000	297.978821	153.090000	301.283142	153.090000	293.630463	153.090000	297.148773
153.190000	296.420441	153.190000	297.337616	153.190000	296.844574	153.190000	298.664276
153.290000	299.634644	153.290000	297.293945	153.290000	296.214813	153.290000	300.208130
153.390000	296.394806	153.390000	299.989807	153.390000	295.932739	153.390000	302.511780
153.490000	298.740204	153.490000	297.650604	153.490000	299.465240	153.490000	295.505188
153.590000	292.796997	153.590000	299.672272	153.590000	296.683258	153.590000	295.934753
153.690000	304.066315	153.690000	296.187958	153.690000	296.542480	153.690000	296.508972
153.790000	296.614075	153.790000	296.841156	153.790000	295.094299	153.790000	298.641174
153.890000	300.374481	153.890000	300.332764	153.890000	296.082672	153.890000	295.238281
153.990000	300.812408	153.990000	299.909027	153.990000	300.526733	153.990000	296.031311
154.090000	296.836334	154.090000	295.894958	154.090000	297.150269	154.090000	299.018616
154.190000	295.459686	154.190000	294.547882	154.190000	300.253571	154.190000	297.591888
154.290000	298.241028	154.290000	300.416748	154.290000	294.297791	154.290000	298.580658
154.390000	296.600128	154.390000	298.760895	154.390000	302.169159	154.390000	296.097382
154.490000	293.564301	154.490000	299.579407	154.490000	295.196289	154.490000	296.841309
154.590000	298.042297	154.590000	298.325531	154.590000	299.980713	154.590000	296.050049
154.690000	300.517456	154.690000	305.086761	154.690000	299.125610	154.690000	296.614014
154.790000	296.368408	154.790000	298.284210	154.790000	297.813782	154.790000	297.684174
154.890000	298.856903	154.890000	297.817657	154.890000	296.488037	154.890000	299.077179
154.990000	301.704895	154.990000	296.161469	154.990000	297.584198	154.990000	297.245941
155.090000	301.579742	155.090000	296.121216	155.090000	296.267517	155.090000	296.401001
155.190000	297.376709	155.190000	299.193787	155.190000	296.828186	155.190000	297.202484
155.290000	292.889130	155.290000	296.889709	155.290000	295.096802	155.290000	298.565979
155.390000	297.694366	155.390000	300.014679	155.390000	293.563446	155.390000	299.924866
155.490000	297.240936	155.490000	291.118347	155.490000	297.167358	155.490000	295.912903
155.590000	300.786224	155.590000	297.403320	155.590000	301.802277	155.590000	295.141144
155.690000	296.789276	155.690000	293.748108	155.690000	296.713928	155.690000	299.475281
155.790000	297.354706	155.790000	302.734192	155.790000	299.121735	155.790000	300.432831
155.890000	295.799988	155.890000	294.684570	155.890000	300.387817	155.890000	300.058624
155.990000	300.670563	155.990000	298.189850	155.990000	295.118134	155.990000	293.321838
156.090000	297.944641	156.090000	298.063568	156.090000	296.421875	156.090000	298.686523
156.190000	298.253723	156.190000	293.039032	156.190000	300.742737	156.190000	295.962585
156.290000	294.446533	156.290000	299.076660	156.290000	295.544281	156.290000	292.285583
156.390000	298.012451	156.390000	298.841492	156.390000	300.157043	156.390000	302.218445
156.490000	298.428619	156.490000	298.506439	156.490000	295.295410	156.490000	299.752197
156.590000	296.961914	156.590000	299.646057	156.590000	298.372528	156.590000	299.957001
156.690000	299.078156	156.690000	298.855377	156.690000	300.358948	156.690000	298.870239
156.790000	299.854156	156.790000	298.136810	156.790000	297.121552	156.790000	294.529999
156.890000	300.924774	156.890000	296.868134	156.890000	298.747711	156.890000	297.798584
156.990000	301.398621	156.990000	296.352356	156.990000	299.581177	156.990000	294.185974
157.090000	299.266052	157.090000	297.202850	157.090000	298.500702	157.090000	303.379425
157.190000	295.474060	157.190000	296.970917	157.190000	297.851257	157.190000	300.604645
157.290000	298.530060	157.290000	296.799530	157.290000	297.243347	157.290000	299.617371
157.390000	298.737061	157.390000	297.520813	157.390000	300.073456	157.390000	293.764252
157.490000	297.481506	157.490000	299.760132	157.490000	294.030365	157.490000	296.000122
157.590000	299.766846	157.590000	299.803131	157.590000	298.159302	157.590000	300.626038
157.690000	297.734802	157.690000	296.607117	157.690000	294.822296	157.690000	294.746002
157.790000	298.429413	157.790000	296.111389	157.790000	298.272278	157.790000	298.115448
157.890000	298.220093	157.890000	296.979370	157.890000	293.042236	157.890000	298.759827
157.990000	295.185333	157.990000	300.436401	157.990000	301.768555	157.990000	303.576263
158.090000	293.018005	158.090000	297.709991	158.090000	298.919098	158.090000	303.601868
158.190000	304.258118	158.190000	298.424316	158.190000	300.990631	158.190000	298.937134
158.290000	294.508606	158.290000	297.751038	158.290000	293.746124	158.290000	296.858124
158.390000	303.305206	158.390000	299.088745	158.390000	299.160889	158.390000	299.486847
158.490000	294.595947	158.490000	298.254272	158.490000	300.410889	158.490000	297.754242
158.590000	297.005463	158.590000	299.427246	158.590000	297.761383	158.590000	298.010223
158.690000	297.241974	158.690000	303.561249	158.690000	295.171112	158.690000	293.671997
158.790000	297.393158	158.790000	300.496033	158.790000	298.445587	158.790000	296.081207
158.890000	297.052185	158.890000	291.701447	158.890000	300.104828	158.890000	299.693878
158.990000	295.589752	158.990000	299.947021	158.990000	299.330688	158.990000	297.803833
159.090000	296.372040	159.090000	295.673004	159.090000	295.992004	159.090000	294.729645
159.190000	298.927856	159.190000	298.748840	159.190000	297.877655	159.190000	299.278809
159.290000	300.819794	159.290000	299.498566	159.290000	295.993988	159.290000	297.147308
159.390000	300.618591	159.390000	295.795166	159.390000	295.834320	159.390000	296.609680
159.490000	297.720215	159.490000	295.390686	159.490000	301.108368	159.490000	297.209961
159.590000	301.385315	159.590000	299.092468	159.590000	300.188538	159.590000	300.290100
159.690000	300.113129	159.690000	297.511749	159.690000	301.074249	159.690000	296.511078
159.790000	297.922974	159.790000	297.949493	159.790000	298.080658	159.790000	300.109955
159.890000	296.757050	159.890000	297.954010	159.890000	295.866791	159.890000	295.742920
159.990000	297.984741	159.990000	293.753540	159.990000	299.924347	159.990000	294.749390
160.090000	297.336212	160.090000	298.788940	160.090000	296.720703	160.090000	297.049164
160.190000	294.600922	160.190000	297.961334	160.190000	296.740814	160.190000	300.732635
160.290000	297.053131	160.290000	293.939606	160.290000	294.226410	160.290000	294.503387
160.390000	298.055664	160.390000	302.678253	160.390000	298.130463	160.390000	300.388184
160.490000	292.488556	160.490000	300.103424	160.490000	294.723816	160.490000	297.576721
160.590000	298.806335	160.590000	298.939880	160.590000	301.098114	160.590000	298.086334
160.690000	295.191986	160.690000	299.658600	160.690000	298.917175	160.690000	299.097107
160.790000	299.360809	160.790000	300.643768	160.790000	296.542816	160.790000	294.598328
160.890000	294.789673	160.890000	296.182007	160.890000	299.988556	160.890000	297.590057
160.990000	295.779816	160.990000	297.572388	160.990000	295.925934	160.990000	301.886322
161.090000	300.446777	161.090000	299.473511	161.090000	297.376617	161.090000	295.004913
161.190000	301.284637	161.190000	299.961487	161.190000	297.994690	161.190000	298.990356
161.290000	298.803528	161.290000	298.839020	161.290000	297.124054	161.290000	300.177917
161.390000	299.715302	161.390000	298.436554	161.390000	297.653778	161.390000	298.152527
161.490000	301.730927	161.490000	296.120575	161.490000	298.488159	161.490000	295.954224
161.590000	296.761688	161.590000	297.533691	161.590000	297.535339	161.590000	299.830811
161.690000	297.559265	161.690000	294.172760	161.690000	295.182068	161.690000	298.464020
161.790000	296.220428	161.790000	293.724640	161.790000	294.071106	161.790000	301.674866
161.890000	296.641449	161.890000	301.450134	161.890000	300.183899	161.890000	300.331665
161.990000	295.386200	161.990000	297.121277	161.990000	296.101471	161.990000	299.999359
162.090000	297.285400	162.090000	296.463806	162.090000	299.789612	162.090000	298.182373
162.190000	292.201385	162.190000	297.834259	162.190000	294.296661	162.190000	295.973175
162.290000	300.135895	162.290000	295.566620	162.290000	297.543915	162.290000	297.978027
162.390000	297.604828	162.390000	297.572144	162.390000	296.946228	162.390000	295.753479
162.490000	298.943024	162.490000	296.718475	162.490000	296.768646	162.490000	296.679382
162.590000	292.942596	162.590000	297.265259	162.590000	299.203491	162.590000	297.477142
162.690000	300.391418	162.690000	297.871368	162.690000	295.872284	162.690000	295.698578
162.790000	299.839905	162.790000	295.604065	162.790000	302.798615	162.790000	300.042664
162.890000	295.624847	162.890000	297.509277	162.890000	297.328888	162.890000	303.780609
162.990000	297.820374	162.990000	296.028809	162.990000	296.846405	162.990000	300.882019
163.090000	298.980042	163.090000	299.286072	163.090000	296.551117	163.090000	298.649414
163.190000	294.400055	163.190000	294.720123	163.190000	296.797150	163.190000	299.348175
163.290000	300.604828	163.290000	300.292786	163.290000	300.635498	163.290000	300.017059
163.390000	300.051208	163.390000	300.077240	163.390000	298.687408	163.390000	296.039886
163.490000	297.388977	163.490000	298.835419	163.490000	299.667511	163.490000	297.610260
163.590000	301.069977	163.590000	298.935181	163.590000	297.894684	163.590000	303.728516
163.690000	297.842316	163.690000	300.492737	163.690000	295.974640	163.690000	298.894806
163.790000	303.060699	163.790000	300.023438	163.790000	297.772186	163.790000	297.988495
163.890000	299.183350	163.890000	293.239532	163.890000	297.166779	163.890000	298.251251
163.990000	296.093018	163.990000	299.448975	163.990000	294.458954	163.990000	294.078064
164.090000	299.523987	164.090000	301.347809	164.090000	301.411133	164.090000	292.531769
164.190000	299.595520	164.190000	296.787903	164.190000	297.157410	164.190000	297.251282
164.290000	295.112762	164.290000	297.752472	164.290000	301.368866	164.290000	298.068176
164.390000	298.253021	164.390000	296.532745	164.390000	299.725861	164.390000	300.570435
164.490000	299.373199	164.490000	298.204346	164.490000	298.955780	164.490000	299.606964
164.590000	294.211609	164.590000	295.653473	164.590000	297.853455	164.590000	297.166229
164.690000	294.993713	164.690000	300.707367	164.690000	298.979645	164.690000	296.702301
164.790000	296.277679	164.790000	299.670441	164.790000	296.192963	164.790000	297.689850
164.890000	301.244263	164.890000	296.935699	164.890000	299.115662	164.890000	298.241028
164.990000	296.873993	164.990000	297.141785	164.990000	300.239044	164.990000	295.947723
165.090000	296.655548	165.090000	300.104797	165.090000	300.130188	165.090000	298.511505
165.190000	296.195374	165.190000	299.836182	165.190000	295.610504	165.190000	294.193848
165.290000	297.731293	165.290000	297.160522	165.290000	296.806305	165.290000	301.642242
165.390000	294.771149	165.390000	298.035217	165.390000	301.504700	165.390000	299.181458
165.490000	301.648834	165.490000	297.849426	165.490000	296.847260	165.490000	300.378998
165.590000	302.582642	165.590000	299.861664	165.590000	301.966370	165.590000	299.204895
165.690000	297.155457	165.690000	296.613434	165.690000	296.869598	165.690000	293.061127
165.790000	294.232391	165.790000	296.938507	165.790000	300.655823	165.790000	297.160583
165.890000	299.221313	165.890000	295.740448	165.890000	300.630219	165.890000	296.853760
165.990000	301.012665	165.990000	297.770233	165.990000	299.465240	165.990000	297.843811
166.090000	298.211884	166.090000	294.937012	166.090000	296.153107	166.090000	298.984406
166.190000	292.798828	166.190000	302.428253	166.190000	301.773773	166.190000	298.427246
166.290000	298.230133	166.290000	298.479858	166.290000	297.474792	166.290000	298.795135
166.390000	294.772797	166.390000	300.386078	166.390000	299.724213	166.390000	302.392975
166.490000	299.067993	166.490000	298.829010	166.490000	295.256836	166.490000	297.229462
166.590000	297.164490	166.590000	297.190704	166.590000	300.562469	166.590000	299.572906
166.690000	300.702850	166.690000	302.451660	166.690000	302.104156	166.690000	294.823395
166.790000	296.098083	166.790000	301.190765	166.790000	299.963623	166.790000	296.708832
166.890000	295.242310	166.890000	298.797150	166.890000	298.340057	166.890000	297.756592
166.990000	298.040680	166.990000	298.457428	166.990000	292.277496	166.990000	297.026764
167.090000	301.693970	167.090000	299.334381	167.090000	300.097778	167.090000	298.946808
167.190000	298.016907	167.190000	295.176941	167.190000	300.620880	167.190000	299.113831
167.290000	299.968170	167.290000	299.901245	167.290000	293.014130	167.290000	295.784119
167.390000	300.375397	167.390000	295.837341	167.390000	294.456085	167.390000	298.028168
167.490000	299.824249	167.490000	295.199005	167.490000	296.060852	167.490000	299.697845
167.590000	300.511200	167.590000	297.041260	167.590000	299.830231	167.590000	299.343933
167.690000	297.112396	167.690000	300.739258	167.690000	301.174225	167.690000	297.077332
167.790000	301.478668	167.790000	298.331421	167.790000	296.932617	167.790000	294.373352
167.890000	301.158478	167.890000	298.826080	167.890000	296.272278	167.890000	301.414642
167.990000	295.368713	167.990000	298.025177	167.990000	301.199188	167.990000	296.666443
168.090000	297.295074	168.090000	298.846710	168.090000	297.497192	168.090000	296.422852
168.190000	298.802979	168.190000	298.446503	168.190000	297.848572	168.190000	296.764587
168.290000	300.914185	168.290000	299.717133	168.290000	302.341614	168.290000	293.799286
168.390000	295.296204	168.390000	294.552307	168.390000	298.229126	168.390000	299.250885
168.490000	298.058777	168.490000	296.686768	168.490000	299.594666	168.490000	300.618988
168.590000	297.838257	168.590000	296.722015	168.590000	296.401093	168.590000	295.026611
168.690000	298.295685	168.690000	295.871582	168.690000	299.719177	168.690000	297.369385
168.790000	300.022003	168.790000	300.746796	168.790000	302.411743	168.790000	297.007996
168.890000	296.601501	168.890000	298.223022	168.890000	298.385254	168.890000	296.651031
168.990000	295.864349	168.990000	298.253296	168.990000	302.629517	168.990000	299.666260
169.090000	293.986786	169.090000	299.115692	169.090000	297.706604	169.090000	299.946747
169.190000	300.500061	169.190000	297.259552	169.190000	298.480865	169.190000	301.770721
169.290000	301.878937	169.290000	293.028748	169.290000	296.990753	169.290000	296.907776
169.390000	294.605072	169.390000	297.334473	169.390000	300.746399	169.390000	298.444427
169.490000	291.287933	169.490000	296.423431	169.490000	299.514435	169.490000	293.057861
169.590000	297.830353	169.590000	295.570374	169.590000	296.985504	169.590000	300.966644
169.690000	299.083832	169.690000	298.946686	169.690000	296.677460	169.690000	301.173553
169.790000	296.565369	169.790000	295.763336	169.790000	297.756348	169.790000	295.062592
169.890000	299.009583	169.890000	299.271790	169.890000	296.387360	169.890000	297.648926
169.990000	298.101410	169.990000	293.309937	169.990000	298.718994	169.990000	297.640411
170.090000	300.127716	170.090000	299.382599	170.090000	297.801605	170.090000	295.401520
170.190000	301.622314	170.190000	292.010956	170.190000	299.600189	170.190000	301.453583
170.290000	298.021698	170.290000	296.619751	170.290000	294.176453	170.290000	299.406311
170.390000	299.190063	170.390000	300.069092	170.390000	293.444244	170.390000	299.342499
170.490000	298.809906	170.490000	298.467285	170.490000	297.372406	170.490000	297.164490
170.590000	300.110352	170.590000	298.087280	170.590000	295.563202	170.590000	295.625427
170.690000	295.184784	170.690000	300.405426	170.690000	296.838043	170.690000	295.370697
170.790000	297.658325	170.790000	295.138824	170.790000	297.270203	170.790000	296.061554
170.890000	294.094238	170.890000	298.628815	170.890000	301.132080	170.890000	298.441681
170.990000	294.694427	170.990000	300.535034	170.990000	299.113525	170.990000	300.095642
171.090000	298.754761	171.090000	295.584167	171.090000	298.070404	171.090000	296.110199
171.190000	297.994904	171.190000	296.153229	171.190000	296.508301	171.190000	299.306152
171.290000	299.244476	171.290000	296.652100	171.290000	296.260498	171.290000	294.523621
171.390000	296.992828	171.390000	299.138855	171.390000	293.289093	171.390000	295.623779
171.490000	296.117371	171.490000	297.499329	171.490000	294.570099	171.490000	298.095398
171.590000	299.256897	171.590000	297.622101	171.590000	299.700378	171.590000	296.791046
171.690000	299.524200	171.690000	303.037506	171.690000	296.813324	171.690000	293.426666
171.790000	297.857666	171.790000	304.825531	171.790000	300.256287	171.790000	301.236115
171.890000	298.996979	171.890000	296.425964	171.890000	297.979279	171.890000	296.224457
171.990000	300.826202	171.990000	297.672546	171.990000	299.975586	171.990000	298.518005
172.090000	295.174438	172.090000	296.733612	172.090000	298.789581	172.090000	297.752686
172.190000	299.212219	172.190000	297.205383	172.190000	296.851013	172.190000	301.402527
172.290000	296.860474	172.290000	298.734863	172.290000	295.095551	172.290000	296.436401
172.390000	300.645599	172.390000	298.511230	172.390000	297.269012	172.390000	299.382141
172.490000	298.216736	172.490000	295.850037	172.490000	298.850037	172.490000	298.863312
172.590000	296.322144	172.590000	301.822601	172.590000	301.197510	172.590000	297.117706
172.690000	299.822876	172.690000	298.209991	172.690000	301.696777	172.690000	298.431763
172.790000	295.992981	172.790000	297.494873	172.790000	296.377014	172.790000	295.738770
172.890000	301.675964	172.890000	299.900330	172.890000	297.287140	172.890000	300.210205
172.990000	294.094818	172.990000	298.923431	172.990000	293.625214	172.990000	295.671936
173.090000	300.525940	173.090000	297.034363	173.090000	301.219116	173.090000	297.978394
173.190000	295.308685	173.190000	297.240387	173.190000	292.978455	173.190000	293.132019
173.290000	299.411743	173.290000	297.967438	173.290000	294.911224	173.290000	300.408630
173.390000	300.457794	173.390000	299.969971	173.390000	296.484772	173.390000	299.291718
173.490000	297.748993	173.490000	297.724365	173.490000	298.496552	173.490000	301.085602
173.590000	292.951569	173.590000	293.866394	173.590000	293.712677	173.590000	299.059448
173.690000	296.580353	173.690000	294.535126	173.690000	296.126617	173.690000	294.398224
173.790000	302.403137	173.790000	299.540009	173.790000	296.131470	173.790000	299.516510
173.890000	298.475983	173.890000	295.434021	173.890000	300.027161	173.890000	296.929504
173.990000	297.026794	173.990000	297.935059	173.990000	300.848633	173.990000	301.305542
174.090000	297.718719	174.090000	296.169983	174.090000	297.459198	174.090000	300.130096
174.190000	301.202118	174.190000	298.440765	174.190000	295.206299	174.190000	299.117798
174.290000	300.140320	174.290000	296.365448	174.290000	301.444550	174.290000	297.510712
174.390000	298.845001	174.390000	299.716614	174.390000	292.061920	174.390000	295.714783
174.490000	299.527344	174.490000	298.293030	174.490000	296.044556	174.490000	297.241852
174.590000	297.819733	174.590000	297.830933	174.590000	298.889801	174.590000	295.710205
174.690000	297.228058	174.690000	296.866730	174.690000	297.177521	174.690000	299.315552
174.790000	295.088226	174.790000	301.413147	174.790000	301.906189	174.790000	300.168518
174.890000	296.569427	174.890000	297.844727	174.890000	296.221252	174.890000	302.245300
174.990000	300.346985	174.990000	299.921417	174.990000	303.714142	174.990000	299.102264
175.090000	301.843201	175.090000	300.798889	175.090000	297.659698	175.090000	298.383453
175.190000	296.158203	175.190000	297.909912	175.190000	297.394897	175.190000	298.752258
175.290000	296.501221	175.290000	296.251190	175.290000	297.192230	175.290000	294.843597
175.390000	301.200439	175.390000	298.421906	175.390000	296.342987	175.390000	298.823090
175.490000	297.809784	175.490000	301.607056	175.490000	298.031097	175.490000	297.920654
175.590000	298.143250	175.590000	297.447296	175.590000	299.712128	175.590000	298.830322
175.690000	296.676971	175.690000	296.442871	175.690000	299.212402	175.690000	298.192017
175.790000	296.688019	175.790000	297.422974	175.790000	295.247406	175.790000	298.781555
175.890000	296.431122	175.890000	299.816772	175.890000	298.551575	175.890000	294.744629
175.990000	293.305267	175.990000	295.954498	175.990000	299.365509	175.990000	297.936096
176.090000	296.101318	176.090000	300.171448	176.090000	296.463348	176.090000	298.236481
176.190000	296.812042	176.190000	296.757446	176.190000	296.055023	176.190000	297.299194
176.290000	298.109161	176.290000	298.827881	176.290000	296.388489	176.290000	292.394928
176.390000	300.657715	176.390000	299.697723	176.390000	295.261597	176.390000	297.104248
176.490000	292.144745	176.490000	301.313660	176.490000	297.435547	176.490000	297.544098
176.590000	298.421814	176.590000	297.101593	176.590000	298.249817	176.590000	297.896240
176.690000	303.467468	176.690000	295.480743	176.690000	295.630829	176.690000	300.409637
176.790000	294.369904	176.790000	292.345581	176.790000	295.679108	176.790000	296.960815
176.890000	299.554657	176.890000	298.707031	176.890000	298.612427	176.890000	296.583374
176.990000	293.041748	176.990000	301.042816	176.990000	299.327087	176.990000	300.881622
177.090000	297.539490	177.090000	296.187592	177.090000	299.620178	177.090000	296.148926
177.190000	296.342773	177.190000	299.999908	177.190000	295.072205	177.190000	296.241821
177.290000	293.200134	177.290000	297.723175	177.290000	299.041962	177.290000	299.078857
177.390000	296.118591	177.390000	297.091431	177.390000	299.571716	177.390000	301.283600
177.490000	297.540894	177.490000	294.344482	177.490000	301.771454	177.490000	299.619659
177.590000	297.053589	177.590000	303.028168	177.590000	296.592041	177.590000	301.741486
177.690000	294.955536	177.690000	294.264130	177.690000	299.877441	177.690000	296.639618
177.790000	300.147278	177.790000	295.642395	177.790000	298.101837	177.790000	297.868347
177.890000	295.916687	177.890000	298.798309	177.890000	297.304657	177.890000	298.559875
177.990000	296.883942	177.990000	293.383972	177.990000	299.181458	177.990000	296.742279
178.090000	296.221313	178.090000	297.712433	178.090000	294.816193	178.090000	297.059998
178.190000	297.234680	178.190000	299.553864	178.190000	300.511627	178.190000	299.446106
178.290000	296.417023	178.290000	300.263977	178.290000	294.288666	178.290000	299.924011
178.390000	298.118896	178.390000	299.927582	178.390000	295.342743	178.390000	296.993286
178.490000	300.927277	178.490000	300.514343	178.490000	300.569580	178.490000	297.532135
178.590000	296.299133	178.590000	299.332336	178.590000	299.892273	178.590000	294.489807
178.690000	296.421326	178.690000	296.603760	178.690000	298.312164	178.690000	299.429901
178.790000	300.916046	178.790000	299.169220	178.790000	295.196045	178.790000	301.160187
178.890000	298.579712	178.890000	299.897797	178.890000	299.004486	178.890000	299.523499
178.990000	299.739807	178.990000	297.676819	178.990000	294.534912	178.990000	297.338196
179.090000	299.724884	179.090000	301.827026	179.090000	297.134308	179.090000	301.629730
179.190000	298.000824	179.190000	299.159851	179.190000	298.878387	179.190000	295.973358
179.290000	300.740601	179.290000	296.732117	179.290000	296.372101	179.290000	300.207611
179.390000	300.533173	179.390000	299.886200	179.390000	298.411621	179.390000	299.098572
179.490000	299.145172	179.490000	298.179504	179.490000	299.235992	179.490000	302.618042
179.590000	296.793976	179.590000	295.849365	179.590000	299.882599	179.590000	297.112183
179.690000	299.305786	179.690000	296.832581	179.690000	296.052521	179.690000	299.412109
179.790000	296.409332	179.790000	298.582428	179.790000	299.259277	179.790000	297.092285
179.890000	303.429291	179.890000	295.841888	179.890000	299.006561	179.890000	294.260986
179.990000	301.034851	179.990000	298.783905	179.990000	300.448944	179.990000	295.765991
180.090000	301.564880	180.090000	301.748505	180.090000	295.882202	180.090000	299.030487
180.190000	299.250427	180.190000	296.643036	180.190000	300.030884	180.190000	298.380249
180.290000	300.386932	180.290000	299.144135	180.290000	301.821167	180.290000	298.550812
180.390000	297.562012	180.390000	301.146332	180.390000	296.592163	180.390000	302.798096
180.490000	298.183929	180.490000	296.226959	180.490000	296.477966	180.490000	303.752197
180.590000	296.228241	180.590000	295.759216	180.590000	298.393890	180.590000	296.090820
180.690000	300.691803	180.690000	295.807770	180.690000	293.800629	180.690000	296.989258
180.790000	299.348938	180.790000	299.301666	180.790000	295.979279	180.790000	301.082428
180.890000	296.811584	180.890000	294.269745	180.890000	298.096161	180.890000	299.844086
180.990000	296.027283	180.990000	296.291870	180.990000	297.454254	180.990000	298.576111
181.090000	297.243805	181.090000	297.935516	181.090000	300.164612	181.090000	298.250702
181.190000	301.361511	181.190000	301.079437	181.190000	292.901733	181.190000	299.974854
181.290000	299.191071	181.290000	301.025848	181.290000	302.809052	181.290000	300.652313
181.390000	294.219818	181.390000	294.911835	181.390000	300.460022	181.390000	296.909149
181.490000	299.613403	181.490000	297.253723	181.490000	297.379639	181.490000	296.431000
181.590000	295.321930	181.590000	302.752258	181.590000	295.620514	181.590000	300.260956
181.690000	297.971283	181.690000	297.274231	181.690000	300.899231	181.690000	294.530518
181.790000	300.708588	181.790000	296.595093	181.790000	297.457458	181.790000	297.074554
181.890000	296.859314	181.890000	297.936340	181.890000	295.801483	181.890000	300.356018
181.990000	299.890778	181.990000	294.923676	181.990000	299.529144	181.990000	299.882355
182.090000	298.873901	182.090000	297.297302	182.090000	303.264252	182.090000	298.332764
182.190000	298.627930	182.190000	299.578430	182.190000	295.688293	182.190000	296.735840
182.290000	296.900238	182.290000	299.387543	182.290000	299.374023	182.290000	295.911591
182.390000	297.310486	182.390000	298.691315	182.390000	295.101288	182.390000	298.496307
182.490000	297.204071	182.490000	299.267761	182.490000	297.938660	182.490000	294.669891
182.590000	298.289825	182.590000	295.789734	182.590000	297.597504	182.590000	297.914398
182.690000	298.860474	182.690000	298.983307	182.690000	296.920532	182.690000	299.101654
182.790000	296.340485	182.790000	294.097260	182.790000	294.393707	182.790000	297.535889
182.890000	296.272736	182.890000	300.878815	182.890000	300.347412	182.890000	299.044250
182.990000	300.590485	182.990000	296.542999	182.990000	297.004181	182.990000	298.058807
183.090000	298.922058	183.090000	296.521484	183.090000	298.105652	183.090000	298.044403
183.190000	297.749542	183.190000	299.908813	183.190000	298.853485	183.190000	299.671722
183.290000	296.730133	183.290000	297.392975	183.290000	297.253571	183.290000	295.426422
183.390000	294.135132	183.390000	298.335663	183.390000	299.205750	183.390000	294.025604
183.490000	300.642517	183.490000	295.653351	183.490000	298.363892	183.490000	297.955780
183.590000	301.307190	183.590000	299.865479	183.590000	296.526123	183.590000	295.300598
183.690000	301.850281	183.690000	296.086273	183.690000	299.138672	183.690000	294.828491
183.790000	294.252411	183.790000	297.637573	183.790000	296.375305	183.790000	298.943604
183.890000	297.403625	183.890000	298.819031	183.890000	300.644165	183.890000	298.183075
183.990000	299.356781	183.990000	300.051758	183.990000	299.991486	183.990000	296.979187
184.090000	296.695892	184.090000	297.596069	184.090000	299.780365	184.090000	302.353729
184.190000	298.573517	184.190000	297.212311	184.190000	298.383698	184.190000	298.056732
184.290000	297.884918	184.290000	299.896820	184.290000	299.486847	184.290000	300.490173
184.390000	297.569641	184.390000	298.253021	184.390000	300.670441	184.390000	296.791351
184.490000	298.954590	184.490000	300.478668	184.490000	299.689728	184.490000	299.514038
184.590000	297.731873	184.590000	295.315002	184.590000	296.799011	184.590000	295.965668
184.690000	293.730072	184.690000	302.119934	184.690000	301.300537	184.690000	299.118378
184.790000	297.794281	184.790000	296.634155	184.790000	300.568604	184.790000	295.340454
184.890000	294.671051	184.890000	299.746796	184.890000	300.266998	184.890000	297.242798
184.990000	296.115356	184.990000	297.464935	184.990000	292.650330	184.990000	296.506012
185.090000	302.637848	185.090000	299.836121	185.090000	300.703583	185.090000	299.773743
185.190000	300.682526	185.190000	301.367310	185.190000	295.622711	185.190000	298.629211
185.290000	298.979950	185.290000	298.953064	185.290000	300.844818	185.290000	296.339600
185.390000	298.432922	185.390000	294.155151	185.390000	296.085876	185.390000	297.240326
185.490000	299.338135	185.490000	299.379517	185.490000	301.134521	185.490000	298.724609
185.590000	298.255463	185.590000	296.370697	185.590000	300.513611	185.590000	294.960449
185.690000	297.719543	185.690000	296.125671	185.690000	302.368652	185.690000	300.553162
185.790000	300.738831	185.790000	297.474030	185.790000	294.889496	185.790000	298.680176
185.890000	296.592651	185.890000	301.744385	185.890000	294.494171	185.890000	298.236481
185.990000	300.642792	185.990000	297.366241	185.990000	298.490295	185.990000	297.977570
186.090000	294.709686	186.090000	301.130554	186.090000	300.401001	186.090000	298.173798
186.190000	298.516907	186.190000	297.291565	186.190000	296.615570	186.190000	304.816498
186.290000	297.404175	186.290000	300.647125	186.290000	300.307892	186.290000	296.151337
186.390000	298.488678	186.390000	297.510529	186.390000	300.408020	186.390000	302.138000
186.490000	295.756042	186.490000	295.338165	186.490000	302.583679	186.490000	297.124268
186.590000	300.476837	186.590000	299.375061	186.590000	300.210999	186.590000	301.364960
186.690000	302.487457	186.690000	301.815979	186.690000	300.145355	186.690000	295.987579
186.790000	298.277039	186.790000	299.100983	186.790000	297.710052	186.790000	293.545258
186.890000	303.314850	186.890000	297.858521	186.890000	297.614014	186.890000	299.631592
186.990000	295.800995	186.990000	303.430023	186.990000	304.421967	186.990000	300.903839
187.090000	300.431030	187.090000	294.924377	187.090000	304.490295	187.090000	295.084106
187.190000	294.278473	187.190000	294.434387	187.190000	298.829254	187.190000	294.946899
187.290000	297.413239	187.290000	299.677094	187.290000	297.219574	187.290000	298.791260
187.390000	298.672485	187.390000	296.790771	187.390000	299.890839	187.390000	296.027985
187.490000	299.122070	187.490000	302.721039	187.490000	294.861084	187.490000	291.411194
187.590000	296.606049	187.590000	295.910553	187.590000	295.804321	187.590000	296.201233
187.690000	299.099030	187.690000	295.909760	187.690000	298.449554	187.690000	297.501617
187.790000	297.364807	187.790000	298.608521	187.790000	301.019684	187.790000	296.520782
187.890000	297.891266	187.890000	298.253937	187.890000	297.928741	187.890000	298.145264
187.990000	296.651062	187.990000	296.321564	187.990000	297.410797	187.990000	299.830170
188.090000	296.995667	188.090000	299.562592	188.090000	302.044556	188.090000	295.891205
188.190000	296.665253	188.190000	300.181824	188.190000	298.040405	188.190000	297.511566
188.290000	296.671539	188.290000	298.776855	188.290000	298.551117	188.290000	298.555389
188.390000	296.858459	188.390000	297.447937	188.390000	297.167633	188.390000	297.828491
188.490000	298.748505	188.490000	297.132263	188.490000	300.070221	188.490000	299.182617
188.590000	300.602478	188.590000	298.234680	188.590000	296.713715	188.590000	295.031067
188.690000	296.165314	188.690000	299.708984	188.690000	299.665802	188.690000	297.897797
188.790000	295.134796	188.790000	297.038605	188.790000	298.428223	188.790000	300.441833
188.890000	297.240112	188.890000	297.828644	188.890000	293.216644	188.890000	295.576508
188.990000	299.581360	188.990000	296.505859	188.990000	296.026672	188.990000	295.517975
189.090000	295.414093	189.090000	295.878540	189.090000	299.311676	189.090000	298.630371
189.190000	300.226929	189.190000	299.526245	189.190000	295.817383	189.190000	300.250916
189.290000	300.864594	189.290000	293.331848	189.290000	303.891113	189.290000	299.571228
189.390000	296.865173	189.390000	303.057953	189.390000	294.792236	189.390000	298.910400
189.490000	300.172302	189.490000	298.257660	189.490000	299.500580	189.490000	295.768402
189.590000	295.080811	189.590000	299.059723	189.590000	294.391602	189.590000	299.070557
189.690000	295.969666	189.690000	297.579468	189.690000	295.265930	189.690000	297.114990
189.790000	299.528870	189.790000	300.417664	189.790000	298.340485	189.790000	294.071533
189.890000	299.700714	189.890000	297.574310	189.890000	298.014282	189.890000	295.473328
189.990000	297.966278	189.990000	294.826447	189.990000	298.620789	189.990000	297.131134
190.090000	298.067627	190.090000	303.315369	190.090000	292.600677	190.090000	298.724640
190.190000	301.529175	190.190000	296.357513	190.190000	296.789703	190.190000	298.305054
190.290000	297.415070	190.290000	298.180817	190.290000	299.441864	190.290000	297.267395
190.390000	297.194580	190.390000	294.118286	190.390000	296.521729	190.390000	298.113647
190.490000	295.997864	190.490000	299.421234	190.490000	299.374634	190.490000	293.999451
190.590000	297.098969	190.590000	300.336548	190.590000	298.239532	190.590000	298.741272
190.690000	294.600677	190.690000	297.849182	190.690000	299.323639	190.690000	301.006531
190.790000	300.007141	190.790000	299.349213	190.790000	297.010223	190.790000	298.688812
190.890000	298.538055	190.890000	303.013550	190.890000	294.565369	190.890000	296.117462
190.990000	296.549713	190.990000	302.284546	190.990000	298.391724	190.990000	297.802704
191.090000	302.638702	191.090000	301.545227	191.090000	303.787689	191.090000	294.557465
191.190000	296.372040	191.190000	297.816650	191.190000	296.175812	191.190000	295.981689
191.290000	297.343079	191.290000	301.394958	191.290000	294.294739	191.290000	301.738770
191.390000	298.258392	191.390000	297.181854	191.390000	299.666992	191.390000	298.390533
191.490000	300.340515	191.490000	291.692810	191.490000	299.292511	191.490000	300.363617
191.590000	296.835876	191.590000	297.017609	191.590000	301.349945	191.590000	296.105835
191.690000	299.180389	191.690000	300.227539	191.690000	299.828674	191.690000	301.565247
191.790000	299.883667	191.790000	298.626221	191.790000	298.484680	191.790000	298.098816
191.890000	300.578369	191.890000	298.209564	191.890000	297.725342	191.890000	295.214600
191.990000	297.435120	191.990000	298.066254	191.990000	294.536835	191.990000	297.954529
192.090000	298.078766	192.090000	299.605408	192.090000	300.761139	192.090000	295.976471
192.190000	297.302887	192.190000	297.582214	192.190000	301.062531	192.190000	293.687103
192.290000	297.583557	192.290000	302.784241	192.290000	297.543640	192.290000	293.371887
192.390000	301.054260	192.390000	300.990051	192.390000	297.455566	192.390000	298.030212
192.490000	299.040192	192.490000	296.536163	192.490000	298.666290	192.490000	294.368042
192.590000	296.528687	192.590000	295.613647	192.590000	298.075378	192.590000	300.197784
192.690000	297.476593	192.690000	295.891968	192.690000	300.156158	192.690000	300.052032
192.790000	297.822083	192.790000	297.882629	192.790000	298.009644	192.790000	299.037689
192.890000	301.602295	192.890000	295.049591	192.890000	296.154083	192.890000	296.942139
192.990000	298.620422	192.990000	297.927582	192.990000	296.284637	192.990000	298.328918
193.090000	297.070892	193.090000	295.932129	193.090000	297.755005	193.090000	296.579834
193.190000	298.302917	193.190000	299.519836	193.190000	298.759155	193.190000	293.150208
193.290000	301.221161	193.290000	293.960083	193.290000	301.549866	193.290000	299.933990
193.390000	297.243469	193.390000	299.670990	193.390000	299.469818	193.390000	299.474060
193.490000	297.462738	193.490000	298.757233	193.490000	299.973511	193.490000	294.565643
193.590000	296.439362	193.590000	299.172974	193.590000	297.519531	193.590000	299.937897
193.690000	295.720093	193.690000	299.797455	193.690000	304.049469	193.690000	294.793915
193.790000	296.546661	193.790000	298.681335	193.790000	298.552246	193.790000	296.130554
193.890000	295.268494	193.890000	295.183105	193.890000	300.562195	193.890000	298.970917
193.990000	299.967285	193.990000	294.361053	193.990000	296.928772	193.990000	297.126740
194.090000	296.767426	194.090000	299.316559	194.090000	299.369354	194.090000	301.513184
194.190000	296.612610	194.190000	296.274597	194.190000	296.153564	194.190000	297.605408
194.290000	296.572418	194.290000	296.872345	194.290000	295.433502	194.290000	299.262512
194.390000	297.233978	194.390000	297.958923	194.390000	299.555817	194.390000	297.842255
194.490000	294.316101	194.490000	301.700287	194.490000	299.709442	194.490000	300.155548
194.590000	297.318054	194.590000	297.145752	194.590000	294.094360	194.590000	296.935577
194.690000	298.437347	194.690000	295.329681	194.690000	298.984100	194.690000	297.124878
194.790000	300.056854	194.790000	298.745880	194.790000	298.140930	194.790000	300.856995
194.890000	299.929779	194.890000	302.341797	194.890000	299.099274	194.890000	299.178040
194.990000	298.283691	194.990000	300.628937	194.990000	297.451782	194.990000	297.309418
195.090000	294.637390	195.090000	294.899200	195.090000	296.680450	195.090000	301.466492
195.190000	298.031555	195.190000	300.510712	195.190000	299.983307	195.190000	295.824677
195.290000	299.029266	195.290000	297.311859	195.290000	297.214417	195.290000	297.947906
195.390000	297.994568	195.390000	298.888397	195.390000	295.522797	195.390000	302.278473
195.490000	297.305786	195.490000	301.649750	195.490000	296.924561	195.490000	296.320068
195.590000	298.227112	195.590000	301.307831	195.590000	299.648590	195.590000	299.047119
195.690000	298.289551	195.690000	294.666290	195.690000	299.160492	195.690000	297.136658
195.790000	290.679657	195.790000	294.973480	195.790000	296.342987	195.790000	296.930634
195.890000	295.943878	195.890000	300.268646	195.890000	298.020874	195.890000	296.876190
195.990000	297.370911	195.990000	301.682953	195.990000	296.269165	195.990000	294.438904
196.090000	297.850311	196.090000	299.196838	196.090000	301.214844	196.090000	299.825256
196.190000	296.347412	196.190000	296.495361	196.190000	295.610687	196.190000	297.577148
196.290000	294.884247	196.290000	297.221649	196.290000	295.767517	196.290000	296.156097
196.390000	295.998901	196.390000	297.278961	196.390000	297.908569	196.390000	295.800903
196.490000	297.707214	196.490000	298.834351	196.490000	299.344635	196.490000	294.854706
196.590000	296.919098	196.590000	300.491089	196.590000	295.475800	196.590000	296.638641
196.690000	297.766815	196.690000	296.835663	196.690000	297.625854	196.690000	299.509460
196.790000	293.152710	196.790000	298.844330	196.790000	297.419647	196.790000	299.178650
196.890000	297.419708	196.890000	295.784149	196.890000	297.954346	196.890000	293.210205
196.990000	300.119659	196.990000	297.813965	196.990000	299.963715	196.990000	296.149445
197.090000	297.539612	197.090000	296.760254	197.090000	300.719971	197.090000	297.962280
197.190000	302.718536	197.190000	300.477600	197.190000	298.177063	197.190000	302.956848
197.290000	295.526001	197.290000	295.458984	197.290000	296.035095	197.290000	294.021240
197.390000	300.091827	197.390000	297.332458	197.390000	299.326263	197.390000	300.186279
197.490000	297.410370	197.490000	294.946411	197.490000	298.973175	197.490000	297.100159
197.590000	300.843109	197.590000	296.065063	197.590000	300.372864	197.590000	297.332214
197.690000	299.578369	197.690000	294.627075	197.690000	294.979095	197.690000	296.438446
197.790000	296.336578	197.790000	298.076294	197.790000	300.704529	197.790000	302.833099
197.890000	299.635132	197.890000	300.920624	197.890000	300.845825	197.890000	299.066101
197.990000	298.441864	197.990000	295.527924	197.990000	297.690857	197.990000	299.370209
198.090000	298.433624	198.090000	297.750793	198.090000	299.452240	198.090000	294.314697
198.190000	293.195892	198.190000	293.699463	198.190000	296.078125	198.190000	298.274597
198.290000	299.642944	198.290000	301.345978	198.290000	298.020111	198.290000	294.429169
198.390000	299.226013	198.390000	300.823669	198.390000	298.044342	198.390000	295.738098
198.490000	301.165558	198.490000	298.747833	198.490000	297.402618	198.490000	295.622162
198.590000	300.783661	198.590000	298.183777	198.590000	295.268585	198.590000	297.825714
198.690000	299.288239	198.690000	296.250519	198.690000	299.330322	198.690000	292.705933
198.790000	296.340637	198.790000	299.677673	198.790000	295.206421	198.790000	299.033478
198.890000	296.804565	198.890000	299.953613	198.890000	298.021301	198.890000	300.658539
198.990000	294.827942	198.990000	301.467255	198.990000	295.997986	198.990000	295.515717
199.090000	297.196014	199.090000	298.387695	199.090000	296.125610	199.090000	294.936249
199.190000	296.809662	199.190000	294.576813	199.190000	301.447876	199.190000	297.421783
199.290000	293.530853	199.290000	297.187531	199.290000	300.945892	199.290000	297.135559
199.390000	297.079803	199.390000	298.533386	199.390000	296.345856	199.390000	297.800934
199.490000	296.810394	199.490000	302.417999	199.490000	295.761963	199.490000	299.547852
199.590000	296.616211	199.590000	297.312897	199.590000	299.940765	199.590000	302.496490
199.690000	299.921997	199.690000	296.769653	199.690000	299.014313	199.690000	296.233368
199.790000	296.490356	199.790000	295.757080	199.790000	294.651398	199.790000	297.803406
199.890000	299.074310	199.890000	298.580902	199.890000	299.680511	199.890000	298.213318
199.990000	296.548706	199.990000	298.256836	199.990000	299.209503	199.990000	299.459961
200.090000	296.890930	200.090000	298.635803	200.090000	300.420441	200.090000	297.786560
200.190000	296.440918	200.190000	293.773956	200.190000	300.377716	200.190000	294.823212
200.290000	299.210846	200.290000	297.649719	200.290000	300.687836	200.290000	300.861633
200.390000	295.452301	200.390000	303.299927	200.390000	298.087189	200.390000	297.683197
200.490000	297.097961	200.490000	299.999268	200.490000	297.907349	200.490000	297.625214
200.590000	296.930115	200.590000	298.734863	200.590000	297.846649	200.590000	299.758484
200.690000	299.811127	200.690000	299.729736	200.690000	296.688843	200.690000	294.626801
200.790000	298.932648	200.790000	295.530365	200.790000	297.174957	200.790000	298.282379
200.890000	298.548950	200.890000	299.159851	200.890000	295.912567	200.890000	301.921722
200.990000	294.685120	200.990000	297.727203	200.990000	297.933380	200.990000	298.796783
201.090000	294.143707	201.090000	296.405243	201.090000	298.936737	201.090000	294.368622
201.190000	296.448059	201.190000	295.783325	201.190000	295.405426	201.190000	296.001709
201.290000	299.495758	201.290000	297.484131	201.290000	297.669342	201.290000	299.124207
201.390000	297.902039	201.390000	295.439880	201.390000	295.013275	201.390000	303.543427
201.490000	294.977203	201.490000	298.543121	201.490000	297.835571	201.490000	297.089905
201.590000	299.775665	201.590000	299.510132	201.590000	299.240082	201.590000	295.298431
201.690000	296.260742	201.690000	295.205017	201.690000	302.294189	201.690000	298.133057
201.790000	297.567963	201.790000	300.265656	201.790000	298.531494	201.790000	301.790466
201.890000	296.626404	201.890000	299.755646	201.890000	296.410065	201.890000	298.960571
201.990000	299.250275	201.990000	301.088837	201.990000	294.484589	201.990000	299.059357
202.090000	299.820770	202.090000	295.758301	202.090000	292.394440	202.090000	299.229767
202.190000	296.553253	202.190000	299.157013	202.190000	297.625824	202.190000	302.480469
202.290000	295.268097	202.290000	302.505798	202.290000	299.138794	202.290000	302.615936
202.390000	299.007843	202.390000	297.864746	202.390000	295.673218	202.390000	299.121948
202.490000	295.487732	202.490000	301.376312	202.490000	295.371338	202.490000	294.964020
202.590000	295.714050	202.590000	294.579773	202.590000	296.039368	202.590000	299.065033
202.690000	298.661621	202.690000	296.548950	202.690000	298.382751	202.690000	299.299957
202.790000	296.173553	202.790000	297.229828	202.790000	293.627655	202.790000	292.932190
202.890000	296.937805	202.890000	296.251129	202.890000	291.715942	202.890000	296.782349
202.990000	297.622467	202.990000	295.251007	202.990000	298.131805	202.990000	296.605255
203.090000	297.137085	203.090000	295.772797	203.090000	301.700928	203.090000	296.808319
203.190000	296.104584	203.190000	299.988159	203.190000	299.647156	203.190000	300.390686
203.290000	296.677002	203.290000	301.601440	203.290000	301.987244	203.290000	294.891663
203.390000	297.348969	203.390000	299.594299	203.390000	296.977600	203.390000	297.531342
203.490000	299.645172	203.490000	298.257599	203.490000	297.891235	203.490000	297.664520
203.590000	297.884094	203.590000	300.207306	203.590000	299.745331	203.590000	296.109711
203.690000	300.295197	203.690000	303.336243	203.690000	299.381165	203.690000	296.352264
203.790000	296.448273	203.790000	293.416992	203.790000	293.984131	203.790000	299.343750
203.890000	295.144897	203.890000	298.630554	203.890000	297.234253	203.890000	302.401001
203.990000	301.092865	203.990000	296.754059	203.990000	301.710907	203.990000	299.721832
204.090000	295.186646	204.090000	299.579071	204.090000	297.785370	204.090000	297.625610
204.190000	297.409271	204.190000	300.070618	204.190000	294.339844	204.190000	300.223206
204.290000	296.472900	204.290000	299.243378	204.290000	300.517914	204.290000	296.165833
204.390000	298.976379	204.390000	297.105743	204.390000	301.150909	204.390000	297.898010
204.490000	298.341553	204.490000	297.346466	204.490000	303.011597	204.490000	298.732513
204.590000	293.920593	204.590000	298.992493	204.590000	297.110046	204.590000	296.866028
204.690000	296.407166	204.690000	296.227966	204.690000	297.202850	204.690000	298.550629
204.790000	295.059418	204.790000	295.540619	204.790000	295.860291	204.790000	297.313263
204.890000	299.558868	204.890000	298.545013	204.890000	300.107880	204.890000	301.230560
204.990000	299.082153	204.990000	297.497192	204.990000	295.434418	204.990000	295.476959
205.090000	297.629395	205.090000	301.651367	205.090000	296.755035	205.090000	297.525604
205.190000	297.666168	205.190000	299.357880	205.190000	292.962799	205.190000	299.899139
205.290000	297.579376	205.290000	294.078522	205.290000	293.361786	205.290000	298.429596
205.390000	300.193024	205.390000	298.202881	205.390000	298.680420	205.390000	300.198700
205.490000	297.944733	205.490000	298.735626	205.490000	300.218414	205.490000	302.391785
205.590000	293.973114	205.590000	298.167542	205.590000	296.154541	205.590000	298.162720
205.690000	299.251923	205.690000	294.428772	205.690000	300.567352	205.690000	297.939728
205.790000	293.540955	205.790000	300.066864	205.790000	299.146271	205.790000	302.140137
205.890000	300.771088	205.890000	298.538025	205.890000	293.900940	205.890000	302.707153
205.990000	296.550781	205.990000	294.967224	205.990000	298.054871	205.990000	298.022949
206.090000	299.687866	206.090000	295.857391	206.090000	303.591675	206.090000	300.926483
206.190000	296.523041	206.190000	299.269592	206.190000	297.606506	206.190000	298.105804
206.290000	295.319305	206.290000	297.460114	206.290000	300.323273	206.290000	294.260193
206.390000	295.953247	206.390000	297.327576	206.390000	299.293243	206.390000	299.492249
206.490000	296.155457	206.490000	296.763702	206.490000	299.004791	206.490000	299.688171
206.590000	297.829285	206.590000	300.938660	206.590000	297.009796	206.590000	297.721619
206.690000	302.998901	206.690000	302.559784	206.690000	298.944153	206.690000	299.825470
206.790000	299.280640	206.790000	297.635895	206.790000	299.600555	206.790000	297.612793
206.890000	298.326660	206.890000	298.211884	206.890000	294.908875	206.890000	298.170502
206.990000	295.739258	206.990000	301.327301	206.990000	294.806854	206.990000	295.961945
207.090000	300.905334	207.090000	304.169373	207.090000	297.693756	207.090000	301.541290
207.190000	298.592377	207.190000	299.346985	207.190000	301.388550	207.190000	296.912628
207.290000	298.035522	207.290000	294.765778	207.290000	295.348785	207.290000	299.886688
207.390000	296.094696	207.390000	297.125061	207.390000	295.603271	207.390000	297.034363
207.490000	298.126556	207.490000	301.412476	207.490000	294.359436	207.490000	297.460968
207.590000	299.189026	207.590000	296.472839	207.590000	296.077332	207.590000	295.279816
207.690000	299.476227	207.690000	298.365204	207.690000	295.770325	207.690000	297.349762
207.790000	301.284454	207.790000	298.057495	207.790000	296.946198	207.790000	299.262878
207.890000	299.862457	207.890000	295.295837	207.890000	295.957825	207.890000	299.665344
207.990000	300.526886	207.990000	299.084106	207.990000	300.651947	207.990000	302.170197
208.090000	299.337769	208.090000	300.279114	208.090000	298.767853	208.090000	298.560913
208.190000	297.108795	208.190000	300.158905	208.190000	299.619720	208.190000	302.227234
208.290000	299.923920	208.290000	301.388641	208.290000	300.797058	208.290000	295.384857
208.390000	297.024414	208.390000	297.519196	208.390000	304.559601	208.390000	297.552246
208.490000	300.570221	208.490000	302.503296	208.490000	298.301361	208.490000	303.390656
208.590000	301.235657	208.590000	297.081879	208.590000	294.987457	208.590000	300.231506
208.690000	294.334717	208.690000	299.908966	208.690000	297.705933	208.690000	297.525482
208.790000	296.322052	208.790000	296.480713	208.790000	300.389282	208.790000	301.309845
208.890000	295.604706	208.890000	297.666901	208.890000	297.374329	208.890000	295.188324
208.990000	299.098114	208.990000	298.679199	208.990000	300.611877	208.990000	300.488403
209.090000	302.109955	209.090000	296.270172	209.090000	299.275146	209.090000	302.918030
209.190000	297.130066	209.190000	296.239319	209.190000	301.178040	209.190000	300.538116
209.290000	298.547150	209.290000	297.629242	209.290000	299.777191	209.290000	297.831757
209.390000	294.604401	209.390000	297.099762	209.390000	295.880341	209.390000	297.912415
209.490000	299.096008	209.490000	297.474731	209.490000	300.718292	209.490000	293.214142
209.590000	300.086060	209.590000	300.525482	209.590000	298.128113	209.590000	302.050079
209.690000	296.579773	209.690000	300.223999	209.690000	298.511841	209.690000	297.884064
209.790000	297.820282	209.790000	301.229706	209.790000	297.812164	209.790000	297.223236
209.890000	295.901489	209.890000	294.330719	209.890000	303.624542	209.890000	299.890839
209.990000	296.706940	209.990000	299.999329	209.990000	297.558838	209.990000	298.133972
210.090000	299.325623	210.090000	298.866669	210.090000	298.424255	210.090000	300.827545
210.190000	302.269745	210.190000	301.641327	210.190000	298.799347	210.190000	300.057159
210.290000	294.052002	210.290000	300.499115	210.290000	301.910736	210.290000	298.177612
210.390000	293.577728	210.390000	296.059814	210.390000	298.522705	210.390000	298.426270
210.490000	296.714417	210.490000	299.687317	210.490000	296.619232	210.490000	299.552551
210.590000	295.977112	210.590000	293.909943	210.590000	292.352203	210.590000	297.755585
210.690000	302.208282	210.690000	295.329407	210.690000	297.832581	210.690000	298.704376
210.790000	299.799805	210.790000	296.776062	210.790000	298.568359	210.790000	298.070221
210.890000	301.143524	210.890000	295.508972	210.890000	300.924042	210.890000	298.376282
210.990000	294.764069	210.990000	295.730286	210.990000	293.002014	210.990000	298.378052
211.090000	295.396851	211.090000	298.949707	211.090000	298.692627	211.090000	298.524231
211.190000	301.100952	211.190000	294.176331	211.190000	301.438690	211.190000	301.511017
211.290000	299.127380	211.290000	295.830475	211.290000	297.353516	211.290000	298.876678
211.390000	301.231476	211.390000	298.022430	211.390000	299.928009	211.390000	296.196136
211.490000	297.315796	211.490000	299.271790	211.490000	299.625854	211.490000	301.042664
211.590000	296.435760	211.590000	300.688049	211.590000	300.066467	211.590000	297.177094
211.690000	299.061462	211.690000	299.197235	211.690000	300.014954	211.690000	297.489929
211.790000	297.858582	211.790000	300.590546	211.790000	297.956085	211.790000	300.251129
211.890000	298.780090	211.890000	296.773102	211.890000	299.235992	211.890000	300.036011
211.990000	301.312347	211.990000	297.785004	211.990000	298.365234	211.990000	295.805969
212.090000	300.047455	212.090000	297.538757	212.090000	296.148315	212.090000	302.654572
212.190000	296.419891	212.190000	296.765167	212.190000	294.162964	212.190000	298.643005
212.290000	295.134064	212.290000	293.236603	212.290000	295.897827	212.290000	300.157227
212.390000	298.203278	212.390000	300.197601	212.390000	298.369812	212.390000	295.971832
212.490000	300.040710	212.490000	297.915344	212.490000	299.844055	212.490000	299.334045
212.590000	299.347992	212.590000	296.340057	212.590000	297.570251	212.590000	297.770355
212.690000	297.351624	212.690000	297.268311	212.690000	298.872284	212.690000	298.427002
212.790000	298.424988	212.790000	298.713684	212.790000	296.822968	212.790000	300.901703
212.890000	298.365753	212.890000	300.470520	212.890000	293.480133	212.890000	295.575226
212.990000	297.369293	212.990000	299.524719	212.990000	300.786835	212.990000	298.743073
213.090000	296.973907	213.090000	301.210022	213.090000	293.921600	213.090000	296.975159
213.190000	298.916931	213.190000	295.057922	213.190000	294.764648	213.190000	300.710419
213.290000	299.905609	213.290000	294.950867	213.290000	296.733582	213.290000	294.639954
213.390000	301.271057	213.390000	296.812897	213.390000	292.738922	213.390000	299.446075
213.490000	295.698090	213.490000	301.892151	213.490000	295.866211	213.490000	296.815796
213.590000	298.069244	213.590000	297.886292	213.590000	296.297791	213.590000	298.883087
213.690000	298.572052	213.690000	300.007843	213.690000	299.626251	213.690000	295.962311
213.790000	299.515808	213.790000	295.669525	213.790000	296.942963	213.790000	299.488342
213.890000	297.969727	213.890000	298.890869	213.890000	304.837708	213.890000	300.529388
213.990000	293.721832	213.990000	300.932648	213.990000	301.923065	213.990000	298.376770
214.090000	296.803680	214.090000	301.134399	214.090000	298.668640	214.090000	297.781250
214.190000	298.308563	214.190000	298.661591	214.190000	298.936829	214.190000	299.921600
214.290000	298.919128	214.290000	298.223175	214.290000	302.525665	214.290000	300.096954
214.390000	298.209137	214.390000	297.430786	214.390000	299.083832	214.390000	295.239319
214.490000	299.051849	214.490000	296.320801	214.490000	297.586700	214.490000	296.480743
214.590000	299.637695	214.590000	297.336060	214.590000	296.994293	214.590000	293.499542
214.690000	297.374176	214.690000	299.690399	214.690000	300.085846	214.690000	300.893463
214.790000	297.382263	214.790000	297.743347	214.790000	298.682220	214.790000	303.215179
214.890000	294.983154	214.890000	297.017883	214.890000	298.299835	214.890000	297.299805
214.990000	297.611420	214.990000	298.940857	214.990000	296.123047	214.990000	301.588226
215.090000	292.611053	215.090000	298.040100	215.090000	294.393585	215.090000	296.513885
215.190000	298.588501	215.190000	298.547974	215.190000	296.018799	215.190000	299.567566
215.290000	295.352661	215.290000	298.815826	215.290000	299.363037	215.290000	299.343597
215.390000	300.683960	215.390000	300.112915	215.390000	300.183105	215.390000	297.574158
215.490000	296.659515	215.490000	297.237030	215.490000	299.444702	215.490000	301.928833
215.590000	296.913086	215.590000	298.221863	215.590000	298.070068	215.590000	296.722961
215.690000	297.758209	215.690000	297.512665	215.690000	297.245483	215.690000	295.968719
215.790000	299.251038	215.790000	296.393188	215.790000	296.227814	215.790000	293.764587
215.890000	298.643066	215.890000	293.334686	215.890000	302.750244	215.890000	301.335815
215.990000	297.342804	215.990000	298.287872	215.990000	299.969849	215.990000	298.724182
216.090000	301.594543	216.090000	297.992493	216.090000	297.459198	216.090000	299.659821
216.190000	293.787506	216.190000	294.852600	216.190000	297.311066	216.190000	295.529541
216.290000	294.170166	216.290000	296.854797	216.290000	301.277130	216.290000	296.176056
216.390000	297.354340	216.390000	297.825378	216.390000	300.754150	216.390000	298.769775
216.490000	299.058228	216.490000	294.368073	216.490000	298.316925	216.490000	299.811707
216.590000	300.254974	216.590000	299.793854	216.590000	294.132874	216.590000	296.162628
216.690000	297.794708	216.690000	294.331543	216.690000	298.242126	216.690000	294.483215
216.790000	298.357605	216.790000	298.278198	216.790000	302.610413	216.790000	302.000549
216.890000	296.683044	216.890000	295.015381	216.890000	296.057373	216.890000	298.306976
216.990000	292.768524	216.990000	294.448364	216.990000	300.016602	216.990000	297.444000
217.090000	298.071716	217.090000	298.622650	217.090000	300.748474	217.090000	298.227692
217.190000	297.982788	217.190000	298.908844	217.190000	298.771729	217.190000	298.169067
217.290000	295.395050	217.290000	295.826721	217.290000	303.874908	217.290000	296.782776
217.390000	301.324738	217.390000	297.479279	217.390000	301.133881	217.390000	294.360901
217.490000	298.314697	217.490000	303.319916	217.490000	298.003418	217.490000	298.731842
217.590000	296.664520	217.590000	298.002716	217.590000	299.661713	217.590000	299.334656
217.690000	295.918884	217.690000	297.380493	217.690000	300.227051	217.690000	302.712006
217.790000	298.580872	217.790000	298.020081	217.790000	299.964996	217.790000	297.056793
217.890000	300.843964	217.890000	299.334259	217.890000	302.894867	217.890000	301.252869
217.990000	300.119019	217.990000	295.508728	217.990000	298.939911	217.990000	297.103882
218.090000	300.392151	218.090000	300.128937	218.090000	297.780518	218.090000	298.094971
218.190000	299.330017	218.190000	295.883118	218.190000	302.470551	218.190000	297.774017
218.290000	302.187103	218.290000	299.758270	218.290000	296.657959	218.290000	296.566498
218.390000	297.326874	218.390000	298.584900	218.390000	296.371521	218.390000	295.897003
218.490000	297.845154	218.490000	295.060089	218.490000	301.526459	218.490000	301.097748
218.590000	297.116852	218.590000	302.260773	218.590000	300.392334	218.590000	297.498596
218.690000	296.907013	218.690000	294.501251	218.690000	304.582367	218.690000	296.276978
218.790000	297.321167	218.790000	301.764923	218.790000	297.999908	218.790000	297.575836
218.890000	294.346527	218.890000	297.092560	218.890000	297.874023	218.890000	294.611908
218.990000	296.276001	218.990000	302.785156	218.990000	296.805847	218.990000	295.655762
219.090000	297.338593	219.090000	298.577271	219.090000	303.238983	219.090000	295.576538
219.190000	297.836731	219.190000	299.137878	219.190000	297.521149	219.190000	296.426910
219.290000	299.987762	219.290000	298.809998	219.290000	299.319061	219.290000	299.021179
219.390000	296.274963	219.390000	296.718475	219.390000	295.293213	219.390000	298.065491
219.490000	295.288849	219.490000	299.382629	219.490000	297.085144	219.490000	304.563019
219.590000	298.142334	219.590000	297.782074	219.590000	294.193451	219.590000	298.522003
219.690000	301.894043	219.690000	294.676422	219.690000	297.659088	219.690000	299.033081
219.790000	299.700348	219.790000	294.831512	219.790000	297.313110	219.790000	301.656494
219.890000	295.524628	219.890000	298.322845	219.890000	299.900848	219.890000	302.822571
219.990000	298.082794	219.990000	301.946045	219.990000	292.391998	219.990000	291.207581
220.090000	298.289093	220.090000	296.029358	220.090000	300.839172	220.090000	296.996765
220.190000	296.155029	220.190000	294.343231	220.190000	297.045471	220.190000	296.611603
220.290000	296.793915	220.290000	297.000336	220.290000	296.103302	220.290000	300.106903
220.390000	296.124603	220.390000	295.558868	220.390000	300.673706	220.390000	293.921417
220.490000	297.770020	220.490000	300.629028	220.490000	297.666992	220.490000	295.786346
220.590000	296.729614	220.590000	297.431396	220.590000	297.478241	220.590000	289.963867
220.690000	298.253326	220.690000	295.295929	220.690000	297.573822	220.690000	300.699646
220.790000	298.114868	220.790000	296.244781	220.790000	299.836945	220.790000	292.451752
220.890000	297.356903	220.890000	298.153717	220.890000	295.976227	220.890000	296.234924
220.990000	295.135315	220.990000	297.845123	220.990000	296.809906	220.990000	299.973358
221.090000	299.591187	221.090000	297.676910	221.090000	294.591949	221.090000	297.650635
221.190000	296.382446	221.190000	298.004639	221.190000	299.117004	221.190000	298.816498
221.290000	298.385193	221.290000	295.882141	221.290000	297.998383	221.290000	301.288452
221.390000	296.128632	221.390000	300.152374	221.390000	299.603210	221.390000	299.337524
221.490000	296.566864	221.490000	301.955994	221.490000	297.481567	221.490000	295.831818
221.590000	295.656158	221.590000	294.872345	221.590000	295.823639	221.590000	297.908936
221.690000	299.449219	221.690000	296.276855	221.690000	303.720337	221.690000	295.203461
221.790000	301.941193	221.790000	298.539124	221.790000	295.138519	221.790000	294.306885
221.890000	298.141357	221.890000	300.303467	221.890000	300.044739	221.890000	300.930573
221.990000	299.992004	221.990000	297.289215	221.990000	297.003143	221.990000	295.691223
222.090000	298.955505	222.090000	299.432465	222.090000	295.704590	222.090000	296.768433
222.190000	296.909241	222.190000	298.071655	222.190000	298.818787	222.190000	293.258972
222.290000	296.819580	222.290000	296.352631	222.290000	297.232941	222.290000	299.492645
222.390000	298.534607	222.390000	301.094635	222.390000	297.012848	222.390000	298.193695
222.490000	295.881592	222.490000	299.135681	222.490000	297.603729	222.490000	297.130402
222.590000	296.876373	222.590000	297.917633	222.590000	296.954834	222.590000	296.884399
222.690000	301.044434	222.690000	297.251984	222.690000	300.296906	222.690000	303.016174
222.790000	296.299408	222.790000	298.958466	222.790000	295.635132	222.790000	295.888245
222.890000	297.658875	222.890000	296.404388	222.890000	294.443115	222.890000	297.918030
222.990000	299.150879	222.990000	299.534058	222.990000	299.999481	222.990000	292.947815
223.090000	298.439117	223.090000	297.521210	223.090000	297.747253	223.090000	297.694519
223.190000	296.596161	223.190000	296.286499	223.190000	304.002991	223.190000	295.354584
223.290000	297.845612	223.290000	300.375336	223.290000	297.823151	223.290000	300.278198
223.390000	295.755005	223.390000	300.728363	223.390000	296.728760	223.390000	299.767029
223.490000	295.563660	223.490000	301.535980	223.490000	298.765533	223.490000	297.272949
223.590000	299.035187	223.590000	295.876129	223.590000	301.751984	223.590000	296.898407
223.690000	296.573486	223.690000	298.070099	223.690000	298.326172	223.690000	295.623077
223.790000	296.492798	223.790000	296.061310	223.790000	299.142273	223.790000	299.343201
223.890000	297.607208	223.890000	297.710083	223.890000	300.914612	223.890000	295.775391
223.990000	303.024750	223.990000	298.506866	223.990000	298.428711	223.990000	297.242828
224.090000	299.722870	224.090000	292.797607	224.090000	297.673889	224.090000	296.224121
224.190000	297.781769	224.190000	298.843658	224.190000	299.623169	224.190000	301.873840
224.290000	297.281403	224.290000	298.218872	224.290000	298.545349	224.290000	298.892883
224.390000	296.453461	224.390000	299.014191	224.390000	295.983490	224.390000	298.651642
224.490000	297.934845	224.490000	298.481689	224.490000	301.099030	224.490000	294.923828
224.590000	298.062012	224.590000	298.845306	224.590000	301.045868	224.590000	301.809601
224.690000	295.377899	224.690000	296.695740	224.690000	293.964172	224.690000	298.840759
224.790000	294.840271	224.790000	300.992493	224.790000	297.977936	224.790000	294.939453
224.890000	297.022400	224.890000	301.556885	224.890000	298.450592	224.890000	301.428925
224.990000	296.871399	224.990000	298.973297	224.990000	298.441010	224.990000	300.482819
225.090000	298.218536	225.090000	298.236511	225.090000	297.889160	225.090000	301.525940
225.190000	298.634796	225.190000	296.051483	225.190000	299.162018	225.190000	298.720215
225.290000	301.501862	225.290000	294.774353	225.290000	301.475555	225.290000	299.853821
225.390000	296.669312	225.390000	297.027466	225.390000	294.942383	225.390000	298.834045
225.490000	297.219666	225.490000	296.697845	225.490000	298.207764	225.490000	298.945587
225.590000	298.159149	225.590000	295.026093	225.590000	301.156311	225.590000	297.642090
225.690000	297.045135	225.690000	301.423645	225.690000	298.670044	225.690000	298.746857
225.790000	298.410553	225.790000	300.914062	225.790000	294.636993	225.790000	299.297546
225.890000	303.103363	225.890000	296.466339	225.890000	299.303467	225.890000	297.630859
225.990000	297.301697	225.990000	299.293640	225.990000	295.116943	225.990000	298.275940
226.090000	294.638947	226.090000	297.041992	226.090000	294.213165	226.090000	296.657440
226.190000	302.905304	226.190000	296.331116	226.190000	299.544678	226.190000	297.596344
226.290000	299.409882	226.290000	298.846405	226.290000	301.103699	226.290000	297.091888
226.390000	298.424713	226.390000	295.088379	226.390000	297.081329	226.390000	302.215118
226.490000	299.255524	226.490000	296.424652	226.490000	300.078003	226.490000	294.572540
226.590000	297.172516	226.590000	297.958923	226.590000	303.222351	226.590000	299.345367
226.690000	296.589783	226.690000	296.657440	226.690000	299.144196	226.690000	296.323212
226.790000	295.383331	226.790000	299.342926	226.790000	300.954529	226.790000	294.690521
226.890000	293.817444	226.890000	298.634277	226.890000	299.742310	226.890000	297.971252
226.990000	300.242828	226.990000	296.158234	226.990000	297.528900	226.990000	295.220215
227.090000	298.726837	227.090000	297.237610	227.090000	295.016510	227.090000	299.003601
227.190000	303.536224	227.190000	297.789734	227.190000	297.912933	227.190000	297.814606
227.290000	298.425629	227.290000	297.521362	227.290000	296.236023	227.290000	302.446716
227.390000	295.623016	227.390000	292.523895	227.390000	298.486847	227.390000	300.226166
227.490000	299.268860	227.490000	298.718475	227.490000	295.724243	227.490000	297.885101
227.590000	296.755951	227.590000	293.108673	227.590000	298.164490	227.590000	294.892792
227.690000	294.063232	227.690000	297.115631	227.690000	297.366913	227.690000	299.216034
227.790000	298.114319	227.790000	298.116974	227.790000	296.180176	227.790000	304.961090
227.890000	300.288086	227.890000	299.761108	227.890000	296.268127	227.890000	296.416168
227.990000	300.466034	227.990000	296.655487	227.990000	299.681610	227.990000	299.728821
228.090000	299.779602	228.090000	296.648956	228.090000	297.129822	228.090000	296.564728
228.190000	296.886993	228.190000	298.342621	228.190000	297.399963	228.190000	293.842407
228.290000	298.459320	228.290000	296.776245	228.290000	297.216553	228.290000	297.091431
228.390000	303.274048	228.390000	296.426117	228.390000	300.280457	228.390000	297.785492
228.490000	300.100708	228.490000	300.489380	228.490000	296.968506	228.490000	298.231049
228.590000	295.752625	228.590000	294.096680	228.590000	297.665527	228.590000	301.610168
228.690000	299.075500	228.690000	297.351807	228.690000	295.999634	228.690000	292.413300
228.790000	298.438446	228.790000	296.939880	228.790000	295.125793	228.790000	299.518188
228.890000	298.303711	228.890000	304.727386	228.890000	295.792572	228.890000	294.925018
228.990000	297.841461	228.990000	302.908325	228.990000	299.426331	228.990000	303.352570
229.090000	293.294403	229.090000	302.192871	229.090000	300.364288	229.090000	292.928467
229.190000	296.523438	229.190000	297.130737	229.190000	301.556335	229.190000	296.501678
229.290000	296.088135	229.290000	298.954010	229.290000	295.841064	229.290000	294.243896
229.390000	300.997467	229.390000	296.534332	229.390000	297.746826	229.390000	296.013641
229.490000	301.187653	229.490000	297.436523	229.490000	295.028748	229.490000	299.835144
229.590000	296.004395	229.590000	295.119812	229.590000	303.564667	229.590000	298.399017
229.690000	294.943359	229.690000	294.519073	229.690000	296.780518	229.690000	296.151337
229.790000	300.281647	229.790000	300.910645	229.790000	294.357330	229.790000	298.655457
229.890000	298.727509	229.890000	294.876465	229.890000	296.544312	229.890000	297.772705
229.990000	298.290466	229.990000	294.903931	229.990000	295.842896	229.990000	302.037628
230.090000	300.019135	230.090000	299.344147	230.090000	300.276520	230.090000	299.870575
230.190000	297.364410	230.190000	297.748413	230.190000	298.806610	230.190000	299.248535
230.290000	298.075104	230.290000	295.023315	230.290000	299.877258	230.290000	301.425446
230.390000	296.530548	230.390000	294.064209	230.390000	290.421906	230.390000	297.279327
230.490000	300.525543	230.490000	294.851440	230.490000	298.210388	230.490000	302.347595
230.590000	302.364105	230.590000	300.296387	230.590000	299.291290	230.590000	296.604950
230.690000	296.219574	230.690000	298.543701	230.690000	300.146881	230.690000	295.997345
230.790000	297.157867	230.790000	297.586151	230.790000	293.025116	230.790000	297.828064
230.890000	298.171356	230.890000	298.414978	230.890000	298.490570	230.890000	298.081940
230.990000	299.870026	230.990000	299.082855	230.990000	297.380371	230.990000	296.869812
231.090000	298.467072	231.090000	299.562134	231.090000	305.679840	231.090000	298.007294
231.190000	299.872131	231.190000	299.334869	231.190000	297.402466	231.190000	296.447937
231.290000	302.628754	231.290000	296.147400	231.290000	301.868256	231.290000	298.581207
231.390000	295.584045	231.390000	302.665131	231.390000	298.477509	231.390000	297.211456
231.490000	297.841827	231.490000	296.571228	231.490000	301.298370	231.490000	299.539032
231.590000	300.692230	231.590000	295.523529	231.590000	295.040985	231.590000	300.922974
231.690000	298.372314	231.690000	296.290924	231.690000	302.594269	231.690000	300.388062
231.790000	300.224274	231.790000	298.099945	231.790000	300.971405	231.790000	300.392059
231.890000	294.570160	231.890000	294.401672	231.890000	294.877625	231.890000	297.248657
231.990000	296.357239	231.990000	299.453461	231.990000	298.382050	231.990000	295.068726
232.090000	296.570251	232.090000	300.491333	232.090000	297.775604	232.090000	298.297333
232.190000	297.346527	232.190000	298.577576	232.190000	302.100891	232.190000	294.727844
232.290000	295.849274	232.290000	297.546844	232.290000	297.045563	232.290000	299.642975
232.390000	299.003387	232.390000	295.263947	232.390000	292.007294	232.390000	299.357086
232.490000	300.894073	232.490000	295.869873	232.490000	302.211243	232.490000	299.975403
232.590000	297.182587	232.590000	300.623505	232.590000	298.504028	232.590000	300.457031
232.690000	298.359650	232.690000	296.865753	232.690000	301.492279	232.690000	293.806976
232.790000	296.390839	232.790000	297.766998	232.790000	295.860962	232.790000	296.450928
232.890000	300.542786	232.890000	297.644135	232.890000	292.873108	232.890000	294.133667
232.990000	298.447052	232.990000	295.830048	232.990000	299.028656	232.990000	300.015747
233.090000	298.633606	233.090000	296.946289	233.090000	298.657684	233.090000	300.857178
233.190000	298.084869	233.190000	296.432739	233.190000	297.133484	233.190000	298.537354
233.290000	300.098999	233.290000	300.035919	233.290000	301.385590	233.290000	296.228241
233.390000	300.615540	233.390000	300.478241	233.390000	300.883911	233.390000	295.440369
233.490000	294.361572	233.490000	299.169434	233.490000	294.817627	233.490000	303.958466
233.590000	300.026672	233.590000	300.241486	233.590000	297.926117	233.590000	297.161835
233.690000	297.712585	233.690000	296.957703	233.690000	298.533386	233.690000	292.746490
233.790000	298.010864	233.790000	298.701874	233.790000	301.615936	233.790000	301.001770
233.890000	295.370117	233.890000	301.263824	233.890000	301.302307	233.890000	295.108612
233.990000	296.629883	233.990000	295.011536	233.990000	297.779602	233.990000	293.430573
234.090000	297.033844	234.090000	295.246155	234.090000	295.711700	234.090000	299.997955
234.190000	296.051208	234.190000	300.510681	234.190000	298.041870	234.190000	298.341370
234.290000	296.014038	234.290000	297.225159	234.290000	300.671234	234.290000	298.623383
234.390000	297.362061	234.390000	299.223053	234.390000	299.981384	234.390000	297.620239
234.490000	299.344452	234.490000	300.829926	234.490000	293.231720	234.490000	300.108673
234.590000	298.961060	234.590000	301.217743	234.590000	299.281677	234.590000	295.630859
234.690000	300.171844	234.690000	297.799438	234.690000	299.132141	234.690000	294.513916
234.790000	297.779236	234.790000	294.165039	234.790000	296.244965	234.790000	297.537506
234.890000	299.239349	234.890000	300.337006	234.890000	297.132172	234.890000	298.919861
234.990000	293.360138	234.990000	301.137787	234.990000	299.750366	234.990000	296.080597
235.090000	296.686768	235.090000	296.536896	235.090000	295.876190	235.090000	296.342834
235.190000	298.863464	235.190000	296.336639	235.190000	297.519043	235.190000	294.852081
235.290000	299.538788	235.290000	295.905396	235.290000	294.115753	235.290000	296.408905
235.390000	301.722229	235.390000	298.470947	235.390000	296.506561	235.390000	297.562439
235.490000	296.863922	235.490000	297.553772	235.490000	301.572815	235.490000	302.088043
235.590000	296.981293	235.590000	297.533234	235.590000	295.714142	235.590000	295.591278
235.690000	298.086273	235.690000	299.981201	235.690000	294.463593	235.690000	298.539215
235.790000	296.344543	235.790000	300.353760	235.790000	297.713257	235.790000	297.295502
235.890000	299.717255	235.890000	297.933411	235.890000	297.402130	235.890000	295.654785
235.990000	300.656372	235.990000	297.502838	235.990000	295.502045	235.990000	299.883789
236.090000	298.253815	236.090000	297.048798	236.090000	299.755920	236.090000	299.059845
236.190000	300.691742	236.190000	299.091980	236.190000	298.696350	236.190000	296.891327
236.290000	297.775757	236.290000	294.173798	236.290000	296.722321	236.290000	297.998291
236.390000	297.263855	236.390000	300.527344	236.390000	297.632568	236.390000	298.513641
236.490000	296.520264	236.490000	298.378540	236.490000	297.403809	236.490000	298.808929
236.590000	298.248108	236.590000	300.097748	236.590000	295.042542	236.590000	295.916656
236.690000	297.837799	236.690000	298.937073	236.690000	296.894623	236.690000	299.526672
236.790000	300.408264	236.790000	296.314087	236.790000	300.022034	236.790000	294.674805
236.890000	300.647125	236.890000	296.938782	236.890000	299.201111	236.890000	295.996765
236.990000	299.597931	236.990000	296.405029	236.990000	297.108551	236.990000	296.535309
237.090000	303.709564	237.090000	296.716644	237.090000	292.161713	237.090000	299.066010
237.190000	298.723145	237.190000	298.885651	237.190000	294.123932	237.190000	296.637421
237.290000	297.486023	237.290000	300.547638	237.290000	299.491089	237.290000	297.294006
237.390000	301.059326	237.390000	297.469849	237.390000	297.538788	237.390000	300.693512
237.490000	294.554779	237.490000	296.773743	237.490000	296.331512	237.490000	297.758545
237.590000	298.844757	237.590000	293.523651	237.590000	297.470184	237.590000	292.025391
237.690000	298.923920	237.690000	297.825714	237.690000	299.459015	237.690000	296.701050
237.790000	293.985260	237.790000	300.504211	237.790000	296.994629	237.790000	299.507141
237.890000	298.200867	237.890000	302.062042	237.890000	302.550873	237.890000	297.327362
237.990000	302.937134	237.990000	302.373718	237.990000	299.850281	237.990000	298.766754
238.090000	296.523895	238.090000	297.738068	238.090000	300.731842	238.090000	294.287598
238.190000	301.646179	238.190000	300.923615	238.190000	300.300140	238.190000	294.496033
238.290000	298.039581	238.290000	297.814117	238.290000	295.450104	238.290000	293.446594
238.390000	296.419312	238.390000	296.684357	238.390000	298.989288	238.390000	297.621552
238.490000	302.175262	238.490000	294.060669	238.490000	300.705322	238.490000	297.738373
238.590000	299.776031	238.590000	296.645477	238.590000	295.374146	238.590000	295.512817
238.690000	294.395081	238.690000	299.029327	238.690000	298.073334	238.690000	298.529907
238.790000	298.373627	238.790000	301.213837	238.790000	297.134613	238.790000	296.982178
238.890000	297.170990	238.890000	298.784576	238.890000	302.435547	238.890000	295.769318
238.990000	293.319916	238.990000	299.470947	238.990000	301.391510	238.990000	292.832397
239.090000	296.749878	239.090000	298.644928	239.090000	300.042542	239.090000	297.161743
239.190000	297.780151	239.190000	299.493408	239.190000	297.532104	239.190000	293.714142
239.290000	299.736816	239.290000	299.226166	239.290000	299.627625	239.290000	304.968628
239.390000	300.052734	239.390000	295.053406	239.390000	296.566803	239.390000	298.638824
239.490000	299.905304	239.490000	297.191010	239.490000	301.230438	239.490000	299.552887
239.590000	297.434357	239.590000	294.556000	239.590000	299.747650	239.590000	302.073761
239.690000	297.232300	239.690000	295.583832	239.690000	297.170868	239.690000	298.071198
239.790000	297.082733	239.790000	296.941620	239.790000	295.822418	239.790000	300.350891
239.890000	301.834290	239.890000	297.382782	239.890000	299.970215	239.890000	299.203857
239.990000	299.788635	239.990000	298.599487	239.990000	297.587646	239.990000	298.438690
240.090000	293.255524	240.090000	297.302216	240.090000	298.508881	240.090000	291.422882
240.190000	299.166809	240.190000	296.284149	240.190000	300.015900	240.190000	296.934235
240.290000	299.172150	240.290000	294.652618	240.290000	301.308411	240.290000	298.454315
240.390000	296.055786	240.390000	299.378998	240.390000	298.608978	240.390000	296.545685
240.490000	297.060699	240.490000	299.317596	240.490000	297.476379	240.490000	297.918213
240.590000	295.068298	240.590000	300.862122	240.590000	297.754883	240.590000	294.227112
240.690000	297.508820	240.690000	293.435181	240.690000	297.303375	240.690000	299.412628
240.790000	301.495026	240.790000	296.061859	240.790000	299.572113	240.790000	302.413788
240.890000	303.821625	240.890000	297.621185	240.890000	300.056519	240.890000	301.183197
240.990000	298.251892	240.990000	299.140442	240.990000	299.429443	240.990000	298.755737
241.090000	300.061523	241.090000	294.066895	241.090000	298.645966	241.090000	297.438477
241.190000	302.606049	241.190000	295.744934	241.190000	298.651215	241.190000	301.231293
241.290000	297.367493	241.290000	296.256989	241.290000	297.815674	241.290000	293.906006
241.390000	297.719635	241.390000	299.751160	241.390000	294.416656	241.390000	298.608459
241.490000	298.904846	241.490000	297.669220	241.490000	295.890686	241.490000	291.255066
241.590000	299.762665	241.590000	295.729706	241.590000	297.905762	241.590000	300.007446
241.690000	298.339691	241.690000	296.851837	241.690000	299.638641	241.690000	295.607971
241.790000	298.621368	241.790000	297.138763	241.790000	295.121765	241.790000	300.519623
241.890000	296.755890	241.890000	295.163849	241.890000	293.792389	241.890000	299.026001
241.990000	305.262329	241.990000	298.220001	241.990000	296.881622	241.990000	296.913605
242.090000	299.552826	242.090000	296.812073	242.090000	301.381561	242.090000	298.951782
242.190000	295.963257	242.190000	296.177826	242.190000	296.664246	242.190000	295.861359
242.290000	297.512817	242.290000	295.619354	242.290000	295.895294	242.290000	296.933380
242.390000	298.676483	242.390000	300.181702	242.390000	295.693329	242.390000	297.487762
242.490000	297.117493	242.490000	299.963043	242.490000	296.394226	242.490000	297.791473
242.590000	299.587067	242.590000	296.707581	242.590000	292.515717	242.590000	297.434967
242.690000	301.811066	242.690000	300.289368	242.690000	303.204865	242.690000	298.407959
242.790000	297.858826	242.790000	297.562500	242.790000	297.341858	242.790000	299.657257
242.890000	299.500275	242.890000	298.196259	242.890000	297.694794	242.890000	299.942047
242.990000	293.830902	242.990000	299.015167	242.990000	300.627136	242.990000	302.546936
243.090000	299.140137	243.090000	296.232330	243.090000	296.940460	243.090000	298.546295
243.190000	300.346649	243.190000	297.633362	243.190000	296.687561	243.190000	296.877106
243.290000	300.159668	243.290000	297.641266	243.290000	297.945953	243.290000	300.575836
243.390000	298.025024	243.390000	296.985504	243.390000	299.002319	243.390000	300.421509
243.490000	297.916870	243.490000	295.664490	243.490000	297.793793	243.490000	295.246613
243.590000	299.060883	243.590000	296.697998	243.590000	297.242706	243.590000	296.678436
243.690000	295.002716	243.690000	297.299683	243.690000	295.401794	243.690000	296.037720
243.790000	296.603668	243.790000	297.787292	243.790000	298.685242	243.790000	295.804535
243.890000	299.425812	243.890000	300.623383	243.890000	300.289764	243.890000	298.351105
243.990000	298.628357	243.990000	297.295380	243.990000	298.582031	243.990000	299.169708
244.090000	298.706146	244.090000	297.209625	244.090000	299.390930	244.090000	298.630310
244.190000	295.646606	244.190000	300.133667	244.190000	298.808594	244.190000	300.369385
244.290000	296.556580	244.290000	297.418518	244.290000	297.446442	244.290000	298.915161
244.390000	296.254425	244.390000	293.933258	244.390000	294.032654	244.390000	298.167114
244.490000	300.719391	244.490000	300.306091	244.490000	296.827942	244.490000	294.847534
244.590000	298.910522	244.590000	296.498749	244.590000	297.509552	244.590000	294.307251
244.690000	296.369415	244.690000	299.831482	244.690000	299.420532	244.690000	297.251373
244.790000	298.914795	244.790000	303.178406	244.790000	295.437134	244.790000	298.168365
244.890000	302.589691	244.890000	296.891571	244.890000	301.213562	244.890000	294.906525
244.990000	297.365021	244.990000	301.540070	244.990000	294.743866	244.990000	295.130524
245.090000	301.100647	245.090000	298.045502	245.090000	299.955444	245.090000	298.238373
245.190000	298.836395	245.190000	295.742096	245.190000	296.533539	245.190000	298.720612
245.290000	298.939636	245.290000	297.755676	245.290000	297.728302	245.290000	297.028992
245.390000	295.373199	245.390000	297.377716	245.390000	298.115540	245.390000	294.850983
245.490000	299.726715	245.490000	296.924377	245.490000	295.987305	245.490000	298.877014
245.590000	299.343536	245.590000	295.124695	245.590000	301.308868	245.590000	295.947266
245.690000	299.494568	245.690000	302.069733	245.690000	299.412903	245.690000	297.947815
245.790000	298.224152	245.790000	295.360504	245.790000	295.754852	245.790000	297.231628
245.890000	303.112274	245.890000	293.813324	245.890000	295.047577	245.890000	301.069580
245.990000	302.299377	245.990000	296.586700	245.990000	299.129608	245.990000	297.261841
246.090000	301.485260	246.090000	296.406097	246.090000	296.371033	246.090000	298.311523
246.190000	294.000671	246.190000	298.302460	246.190000	296.190460	246.190000	299.210175
246.290000	295.884949	246.290000	294.774292	246.290000	297.468903	246.290000	299.805634
246.390000	297.648346	246.390000	296.908936	246.390000	298.330170	246.390000	294.908478
246.490000	296.548248	246.490000	300.716217	246.490000	297.523834	246.490000	299.331177
246.590000	296.443359	246.590000	297.076202	246.590000	299.140808	246.590000	299.584351
246.690000	298.173950	246.690000	297.232574	246.690000	294.989929	246.690000	298.677399
246.790000	300.205200	246.790000	294.797241	246.790000	300.690369	246.790000	300.620636
246.890000	299.175751	246.890000	299.790222	246.890000	299.820221	246.890000	298.108521
246.990000	292.765289	246.990000	302.315918	246.990000	297.579834	246.990000	298.574799
247.090000	296.263885	247.090000	296.896667	247.090000	298.058136	247.090000	298.272614
247.190000	299.692291	247.190000	297.476685	247.190000	299.616547	247.190000	295.781189
247.290000	297.571228	247.290000	296.792480	247.290000	302.238129	247.290000	298.808075
247.390000	297.785278	247.390000	300.493774	247.390000	294.508636	247.390000	296.673004
247.490000	297.597260	247.490000	297.108765	247.490000	298.741974	247.490000	295.876617
247.590000	295.472534	247.590000	294.205536	247.590000	299.314240	247.590000	301.448456
247.690000	295.883881	247.690000	301.885376	247.690000	294.230194	247.690000	299.127502
247.790000	299.249054	247.790000	296.972137	247.790000	297.258728	247.790000	298.641693
247.890000	294.904510	247.890000	301.019989	247.890000	297.245361	247.890000	299.507050
247.990000	294.917755	247.990000	298.090271	247.990000	301.880890	247.990000	295.779572
248.090000	299.297241	248.090000	297.417328	248.090000	301.670593	248.090000	296.516266
248.190000	295.384399	248.190000	299.488159	248.190000	299.035828	248.190000	297.109833
248.290000	300.069733	248.290000	292.030304	248.290000	300.091461	248.290000	298.660034
248.390000	294.851837	248.390000	302.413849	248.390000	294.554443	248.390000	294.349579
248.490000	291.633820	248.490000	295.768250	248.490000	298.836060	248.490000	295.365173
248.590000	300.590607	248.590000	295.656647	248.590000	299.821075	248.590000	297.507660
248.690000	293.189636	248.690000	300.014679	248.690000	299.201599	248.690000	298.195862
248.790000	298.473999	248.790000	294.018005	248.790000	296.087372	248.790000	298.238953
248.890000	300.600769	248.890000	300.567627	248.890000	295.929932	248.890000	295.703949
248.990000	294.889038	248.990000	294.914398	248.990000	296.208984	248.990000	296.860840
249.090000	299.814728	249.090000	301.732880	249.090000	295.127655	249.090000	302.337311
249.190000	295.593262	249.190000	298.984283	249.190000	297.536011	249.190000	295.886292
249.290000	298.019287	249.290000	297.655853	249.290000	299.748962	249.290000	297.947327
249.390000	296.030273	249.390000	294.354126	249.390000	293.999023	249.390000	293.389587
249.490000	299.485535	249.490000	300.446289	249.490000	297.537292	249.490000	301.002716
249.590000	298.097015	249.590000	297.252716	249.590000	296.279205	249.590000	294.189392
249.690000	300.969788	249.690000	300.679108	249.690000	298.619263	249.690000	294.382202
249.790000	297.980072	249.790000	295.013611	249.790000	294.643097	249.790000	299.546326
249.890000	295.692047	249.890000	296.446167	249.890000	303.000061	249.890000	299.887268
249.990000	297.851715	249.990000	295.841949	249.990000	295.359802	249.990000	300.617828
250.090000	298.411072	250.090000	300.226959	250.090000	295.017426	250.090000	299.967224
250.190000	298.009918	250.190000	298.691895	250.190000	298.107422	250.190000	296.810089
250.290000	298.547913	250.290000	297.644531	250.290000	298.518921	250.290000	300.000305
250.390000	301.641724	250.390000	298.934692	250.390000	296.407379	250.390000	296.054016
250.490000	298.129730	250.490000	300.410828	250.490000	300.529633	250.490000	296.538177
250.590000	295.379883	250.590000	298.447479	250.590000	300.691376	250.590000	296.859039
250.690000	297.196136	250.690000	297.647217	250.690000	297.210205	250.690000	300.409515
250.790000	294.250793	250.790000	298.220764	250.790000	301.911346	250.790000	298.149994
250.890000	296.981812	250.890000	294.139069	250.890000	297.819489	250.890000	292.086304
250.990000	297.055023	250.990000	297.662170	250.990000	301.805054	250.990000	298.148285
251.090000	298.575531	251.090000	300.970032	251.090000	297.528900	251.090000	298.181244
251.190000	295.965210	251.190000	298.388519	251.190000	298.837494	251.190000	298.261139
251.290000	297.514038	251.290000	296.744659	251.290000	297.416351	251.290000	293.991241
251.390000	293.860931	251.390000	296.588470	251.390000	296.620026	251.390000	294.811371
251.490000	297.037598	251.490000	295.673676	251.490000	296.850037	251.490000	291.024231
251.590000	298.651337	251.590000	299.696411	251.590000	296.186981	251.590000	297.910065
251.690000	303.127014	251.690000	298.251923	251.690000	302.899231	251.690000	299.617249
251.790000	297.296814	251.790000	299.604736	251.790000	294.153503	251.790000	296.682770
251.890000	293.467987	251.890000	296.291931	251.890000	299.258789	251.890000	301.166107
251.990000	297.618896	251.990000	294.911346	251.990000	304.014679	251.990000	298.769379
252.090000	295.988983	252.090000	300.392822	252.090000	295.020416	252.090000	296.052551
252.190000	293.513306	252.190000	299.165924	252.190000	302.822968	252.190000	295.723328
252.290000	299.644470	252.290000	303.145416	252.290000	297.405823	252.290000	296.548096
252.390000	298.972046	252.390000	299.909668	252.390000	299.206207	252.390000	297.640961
252.490000	296.046082	252.490000	299.106262	252.490000	298.790314	252.490000	297.260803
252.590000	299.813599	252.590000	297.517914	252.590000	298.471924	252.590000	296.948029
252.690000	298.217499	252.690000	299.620300	252.690000	291.944122	252.690000	298.861572
252.790000	295.160492	252.790000	295.055603	252.790000	302.718719	252.790000	298.423553
252.890000	296.917236	252.890000	298.096832	252.890000	298.765381	252.890000	298.837067
252.990000	298.927917	252.990000	298.113831	252.990000	301.497559	252.990000	294.832245
253.090000	297.403595	253.090000	300.898987	253.090000	294.543762	253.090000	296.222076
253.190000	296.264648	253.190000	299.002350	253.190000	295.461700	253.190000	297.245056
253.290000	298.149048	253.290000	295.539093	253.290000	296.480560	253.290000	298.672424
253.390000	298.226746	253.390000	296.228577	253.390000	300.267029	253.390000	295.923462
253.490000	297.849365	253.490000	300.377167	253.490000	295.496277	253.490000	301.563995
253.590000	292.449677	253.590000	301.025787	253.590000	297.911835	253.590000	301.493225
253.690000	296.791168	253.690000	295.533569	253.690000	298.312958	253.690000	300.602417
253.790000	302.460785	253.790000	297.387085	253.790000	301.204895	253.790000	300.006287
253.890000	296.591003	253.890000	298.843170	253.890000	297.263092	253.890000	294.853058
253.990000	299.739502	253.990000	300.973328	253.990000	299.873352	253.990000	299.210449
254.090000	296.444763	254.090000	300.441589	254.090000	298.313416	254.090000	298.469452
254.190000	296.467163	254.190000	298.457672	254.190000	295.687836	254.190000	300.701752
254.290000	294.408325	254.290000	297.854889	254.290000	298.946167	254.290000	298.815063
254.390000	301.870361	254.390000	294.933868	254.390000	297.706451	254.390000	299.816864
254.490000	299.304535	254.490000	298.404633	254.490000	297.496094	254.490000	298.193115
254.590000	298.798065	254.590000	296.723358	254.590000	299.290375	254.590000	299.815002
254.690000	299.390991	254.690000	295.841827	254.690000	297.444183	254.690000	297.512115
254.790000	298.124084	254.790000	300.657806	254.790000	298.159943	254.790000	295.839935
254.890000	298.629150	254.890000	299.473999	254.890000	302.237793	254.890000	295.707062
254.990000	299.151428	254.990000	302.131012	254.990000	295.598236	254.990000	297.339355
255.090000	296.126923	255.090000	299.561951	255.090000	299.576752	255.090000	295.765228
255.190000	297.567505	255.190000	297.745911	255.190000	298.542786	255.190000	299.637054
255.290000	299.953644	255.290000	301.141571	255.290000	296.766724	255.290000	295.371735
255.390000	295.193970	255.390000	299.993347	255.390000	297.204712	255.390000	298.319946
255.490000	296.072540	255.490000	301.586823	255.490000	298.004700	255.490000	295.117065
255.590000	296.202576	255.590000	296.818695	255.590000	298.251251	255.590000	293.471008
255.690000	294.862518	255.690000	297.064423	255.690000	301.164215	255.690000	300.998871
255.790000	298.587219	255.790000	300.043457	255.790000	297.779663	255.790000	292.533508
255.890000	299.668488	255.890000	297.390106	255.890000	302.572662	255.890000	295.376190
255.990000	299.427277	255.990000	297.577179	255.990000	294.531281	255.990000	300.192657
256.090000	295.765900	256.090000	297.141479	256.090000	297.332397	256.090000	301.429779
256.190000	295.797180	256.190000	296.155579	256.190000	298.546082	256.190000	299.788055
256.290000	300.758118	256.290000	296.997253	256.290000	297.807983	256.290000	299.284912
256.390000	297.634827	256.390000	298.421478	256.390000	298.703430	256.390000	296.980591
256.490000	295.644745	256.490000	299.613556	256.490000	300.579834	256.490000	298.965912
256.590000	301.193115	256.590000	296.334534	256.590000	298.666107	256.590000	297.489471
256.690000	298.970703	256.690000	301.453827	256.690000	299.312561	256.690000	299.552612
256.790000	302.035736	256.790000	296.632629	256.790000	296.849518	256.790000	298.243591
256.890000	297.697296	256.890000	295.474823	256.890000	294.948334	256.890000	301.317871
256.990000	299.411163	256.990000	301.638794	256.990000	296.347961	256.990000	293.022766
257.090000	297.361145	257.090000	298.162811	257.090000	295.724792	257.090000	293.022461
257.190000	295.609528	257.190000	297.235504	257.190000	297.722351	257.190000	293.411102
257.290000	295.471375	257.290000	295.912231	257.290000	299.912476	257.290000	296.290924
257.390000	295.804810	257.390000	300.616089	257.390000	298.024536	257.390000	300.264435
257.490000	296.580627	257.490000	298.369934	257.490000	300.745056	257.490000	300.645721
257.590000	293.470612	257.590000	297.440430	257.590000	294.592834	257.590000	300.606293
257.690000	297.698120	257.690000	297.502655	257.690000	297.874725	257.690000	296.944122
257.790000	302.249817	257.790000	297.987793	257.790000	298.303436	257.790000	302.783783
257.890000	295.879700	257.890000	291.382263	257.890000	298.049469	257.890000	298.908630
257.990000	294.850372	257.990000	296.877106	257.990000	301.156250	257.990000	296.397461
258.090000	299.994446	258.090000	296.993652	258.090000	297.923462	258.090000	300.813080
258.190000	297.316650	258.190000	295.164795	258.190000	298.922699	258.190000	297.094757
258.290000	300.017487	258.290000	293.884125	258.290000	297.738464	258.290000	300.475403
258.390000	300.749969	258.390000	298.324493	258.390000	298.047668	258.390000	300.657043
258.490000	303.273926	258.490000	297.740295	258.490000	299.052155	258.490000	295.291626
258.590000	299.241241	258.590000	300.801147	258.590000	297.567535	258.590000	299.583923
258.690000	295.877289	258.690000	292.235382	258.690000	300.255096	258.690000	300.564972
258.790000	297.287903	258.790000	301.031921	258.790000	301.091980	258.790000	299.114594
258.890000	298.394867	258.890000	296.724060	258.890000	296.754974	258.890000	299.492462
258.990000	296.538574	258.990000	294.378876	258.990000	297.652191	258.990000	297.977600
259.090000	297.503052	259.090000	302.865479	259.090000	300.646881	259.090000	296.318787
259.190000	296.429321	259.190000	300.208679	259.190000	296.897552	259.190000	297.210571
259.290000	299.839325	259.290000	299.578705	259.290000	298.415924	259.290000	294.903137
259.390000	296.941437	259.390000	296.664185	259.390000	301.409363	259.390000	296.568115
259.490000	297.034119	259.490000	297.916931	259.490000	297.729858	259.490000	294.010712
259.590000	294.792206	259.590000	297.857544	259.590000	294.972321	259.590000	297.262543
259.690000	301.335419	259.690000	296.555695	259.690000	297.304230	259.690000	299.160858
259.790000	298.304535	259.790000	294.022675	259.790000	299.965790	259.790000	298.721466
259.890000	295.656464	259.890000	296.363495	259.890000	294.065613	259.890000	300.567291
259.990000	297.313477	259.990000	297.170044	259.990000	303.876953	259.990000	297.084900
260.090000	299.586487	260.090000	298.347595	260.090000	301.061462	260.090000	294.561188
260.190000	298.213287	260.190000	297.074951	260.190000	300.065613	260.190000	295.968994
260.290000	300.674164	260.290000	299.522400	260.290000	298.482422	260.290000	296.860718
260.390000	298.870117	260.390000	299.382996	260.390000	295.291107	260.390000	300.462830
260.490000	299.051605	260.490000	299.478363	260.490000	300.219940	260.490000	299.204803
260.590000	297.257568	260.590000	298.776672	260.590000	296.574982	260.590000	299.515381
260.690000	299.849426	260.690000	298.231720	260.690000	299.007935	260.690000	300.741272
260.790000	300.995422	260.790000	296.058044	260.790000	296.372192	260.790000	298.501312
260.890000	296.890472	260.890000	294.885834	260.890000	297.936249	260.890000	297.169861
260.990000	297.103607	260.990000	299.602844	260.990000	299.796356	260.990000	292.044037
261.090000	296.831940	261.090000	297.714264	261.090000	299.524902	261.090000	297.964203
261.190000	296.026215	261.190000	299.902802	261.190000	295.740692	261.190000	300.000366
261.290000	298.760468	261.290000	295.282532	261.290000	297.619385	261.290000	301.082489
261.390000	294.718811	261.390000	298.608643	261.390000	295.343018	261.390000	297.442200
261.490000	296.084595	261.490000	297.293396	261.490000	297.674286	261.490000	297.934113
261.590000	300.286804	261.590000	301.536377	261.590000	298.343414	261.590000	294.662842
261.690000	295.023895	261.690000	297.399017	261.690000	298.074280	261.690000	299.211884
261.790000	296.264343	261.790000	299.510315	261.790000	302.304443	261.790000	299.275635
261.890000	297.921417	261.890000	298.659241	261.890000	297.016724	261.890000	295.234894
261.990000	296.418274	261.990000	300.237457	261.990000	297.595886	261.990000	299.569489
262.090000	295.414490	262.090000	298.344147	262.090000	298.048676	262.090000	298.109131
262.190000	298.436890	262.190000	298.583618	262.190000	298.985260	262.190000	295.931335
262.290000	297.269287	262.290000	294.774811	262.290000	298.672211	262.290000	294.632507
262.390000	300.065063	262.390000	294.519958	262.390000	301.180389	262.390000	296.164917
262.490000	299.545227	262.490000	300.590790	262.490000	299.725372	262.490000	300.474915
262.590000	294.473724	262.590000	297.850403	262.590000	293.962952	262.590000	298.524414
262.690000	296.061493	262.690000	296.509094	262.690000	295.023773	262.690000	294.907013
262.790000	297.163544	262.790000	299.424561	262.790000	300.409821	262.790000	300.393707
262.890000	297.618652	262.890000	297.936096	262.890000	299.540619	262.890000	297.217285
262.990000	297.710968	262.990000	299.304596	262.990000	299.742676	262.990000	298.232574
263.090000	299.109619	263.090000	298.370270	263.090000	298.224274	263.090000	297.223785
263.190000	298.084961	263.190000	295.771149	263.190000	299.311768	263.190000	298.851990
263.290000	297.815582	263.290000	297.184113	263.290000	297.242798	263.290000	297.385803
263.390000	294.865570	263.390000	302.060303	263.390000	297.661804	263.390000	299.077240
263.490000	297.277863	263.490000	296.611145	263.490000	301.681732	263.490000	296.441223
263.590000	300.807098	263.590000	303.440582	263.590000	295.457123	263.590000	300.368408
263.690000	298.356964	263.690000	299.893066	263.690000	294.540894	263.690000	299.657654
263.790000	299.651184	263.790000	299.423981	263.790000	298.088745	263.790000	295.203705
263.890000	300.975983	263.890000	299.478943	263.890000	302.867004	263.890000	294.698120
263.990000	296.084167	263.990000	294.801147	263.990000	298.726501	263.990000	297.550690
264.090000	299.214935	264.090000	296.412506	264.090000	301.605804	264.090000	300.901703
264.190000	298.231262	264.190000	299.636353	264.190000	295.949432	264.190000	298.143158
264.290000	297.932098	264.290000	295.995941	264.290000	299.886322	264.290000	302.313232
264.390000	302.094543	264.390000	296.928162	264.390000	299.481232	264.390000	297.406525
264.490000	297.337006	264.490000	300.465820	264.490000	300.422729	264.490000	294.552795
264.590000	297.514435	264.590000	296.321960	264.590000	296.044403	264.590000	296.696472
264.690000	296.618439	264.690000	300.766541	264.690000	297.140259	264.690000	295.312408
264.790000	296.662598	264.790000	298.813751	264.790000	295.357330	264.790000	301.650726
264.890000	296.903229	264.890000	294.609283	264.890000	303.234283	264.890000	295.173248
264.990000	299.508392	264.990000	296.983765	264.990000	299.105225	264.990000	294.752014
265.090000	298.236938	265.090000	295.239777	265.090000	298.690643	265.090000	296.871674
265.190000	297.125519	265.190000	301.153015	265.190000	297.151978	265.190000	297.280975
265.290000	295.859436	265.290000	299.790283	265.290000	300.847961	265.290000	299.054291
265.390000	298.075470	265.390000	294.780548	265.390000	298.024323	265.390000	297.722717
265.490000	296.368042	265.490000	298.399933	265.490000	298.210907	265.490000	294.659485
265.590000	298.344574	265.590000	300.738098	265.590000	302.066101	265.590000	299.202087
265.690000	296.488220	265.690000	295.309723	265.690000	301.337952	265.690000	297.012726
265.790000	297.492493	265.790000	297.731873	265.790000	298.126678	265.790000	300.848236
265.890000	295.093658	265.890000	296.636078	265.890000	296.161255	265.890000	298.371307
265.990000	300.582031	265.990000	296.364166	265.990000	295.331238	265.990000	296.589630
266.090000	298.165680	266.090000	297.907562	266.090000	297.448181	266.090000	295.421631
266.190000	295.801605	266.190000	297.709137	266.190000	298.058289	266.190000	299.650574
266.290000	296.820679	266.290000	297.243134	266.290000	298.728607	266.290000	298.585022
266.390000	301.601257	266.390000	298.270203	266.390000	296.531219	266.390000	299.514282
266.490000	294.325897	266.490000	297.508118	266.490000	299.935242	266.490000	299.746155
266.590000	295.839539	266.590000	301.018829	266.590000	296.283752	266.590000	297.272095
266.690000	298.525574	266.690000	297.242767	266.690000	296.386078	266.690000	297.866699
266.790000	297.509094	266.790000	298.768036	266.790000	295.347778	266.790000	299.992065
266.890000	294.927551	266.890000	295.811920	266.890000	295.075989	266.890000	299.586487
266.990000	297.999664	266.990000	297.671448	266.990000	303.070740	266.990000	295.763062
267.090000	296.944733	267.090000	298.146820	267.090000	301.062408	267.090000	299.681519
267.190000	299.849854	267.190000	301.515259	267.190000	298.267059	267.190000	302.216461
267.290000	297.271179	267.290000	298.706909	267.290000	298.489777	267.290000	301.688019
267.390000	298.036133	267.390000	301.029419	267.390000	296.310669	267.390000	300.023834
267.490000	297.964203	267.490000	301.065765	267.490000	300.650482	267.490000	300.559906
267.590000	298.657166	267.590000	299.412476	267.590000	300.830231	267.590000	300.727020
267.690000	301.974731	267.690000	298.433289	267.690000	296.693787	267.690000	297.993469
267.790000	299.576324	267.790000	295.788849	267.790000	297.377441	267.790000	296.680969
267.890000	297.603821	267.890000	300.040222	267.890000	293.875244	267.890000	294.145874
267.990000	299.459717	267.990000	294.402740	267.990000	295.234955	267.990000	295.802917
268.090000	296.305817	268.090000	294.521698	268.090000	299.975952	268.090000	297.206604
268.190000	299.768707	268.190000	299.824982	268.190000	294.182465	268.190000	296.574951
268.290000	299.252594	268.290000	300.249329	268.290000	300.129517	268.290000	297.490112
268.390000	303.569092	268.390000	300.355835	268.390000	298.852448	268.390000	301.032776
268.490000	300.705078	268.490000	302.741425	268.490000	296.455780	268.490000	294.826050
268.590000	298.170471	268.590000	295.353363	268.590000	298.820862	268.590000	297.346375
268.690000	299.112274	268.690000	297.526978	268.690000	295.380615	268.690000	299.302521
268.790000	296.914581	268.790000	294.713776	268.790000	298.787628	268.790000	296.744110
268.890000	298.619843	268.890000	298.955139	268.890000	292.930542	268.890000	300.790741
268.990000	297.928925	268.990000	294.514526	268.990000	301.070953	268.990000	298.551575
269.090000	298.412231	269.090000	296.801392	269.090000	296.180573	269.090000	298.076874
269.190000	296.426636	269.190000	299.613434	269.190000	297.558929	269.190000	301.380615
269.290000	301.174957	269.290000	300.219543	269.290000	299.555237	269.290000	296.680267
269.390000	299.306580	269.390000	297.641968	269.390000	297.840973	269.390000	297.945679
269.490000	300.011536	269.490000	302.181183	269.490000	294.783173	269.490000	299.278351
269.590000	300.990997	269.590000	296.535767	269.590000	299.580475	269.590000	300.891785
269.690000	294.155060	269.690000	298.183014	269.690000	297.836792	269.690000	300.229614
269.790000	296.776550	269.790000	295.655670	269.790000	297.815521	269.790000	296.272308
269.890000	298.559662	269.890000	297.288177	269.890000	297.129730	269.890000	296.747253
269.990000	297.924377	269.990000	298.251923	269.990000	299.750763	269.990000	293.716705
270.090000	299.215393	270.090000	299.566010	270.090000	297.698883	270.090000	298.405823
270.190000	295.685547	270.190000	299.721375	270.190000	295.841064	270.190000	298.759247
270.290000	300.949615	270.290000	298.001984	270.290000	299.812256	270.290000	300.225403
270.390000	297.460114	270.390000	299.704559	270.390000	297.260986	270.390000	297.376526
270.490000	302.232849	270.490000	297.571045	270.490000	294.264343	270.490000	296.664154
270.590000	298.156982	270.590000	297.848480	270.590000	303.460052	270.590000	297.216675
270.690000	297.261932	270.690000	300.104065	270.690000	297.040985	270.690000	297.093719
270.790000	298.703094	270.790000	302.434418	270.790000	297.831848	270.790000	297.090088
270.890000	298.566223	270.890000	296.143066	270.890000	295.966492	270.890000	300.437225
270.990000	295.770294	270.990000	293.709381	270.990000	298.173096	270.990000	298.095093
271.090000	294.960999	271.090000	296.532257	271.090000	297.444397	271.090000	296.210175
271.190000	299.106659	271.190000	294.717194	271.190000	295.847809	271.190000	297.872314
271.290000	296.238159	271.290000	300.037537	271.290000	296.824524	271.290000	293.914032
271.390000	294.910889	271.390000	296.352539	271.390000	300.866730	271.390000	299.131836
271.490000	297.172516	271.490000	295.508392	271.490000	297.374786	271.490000	299.809174
271.590000	295.264038	271.590000	303.404205	271.590000	294.795410	271.590000	296.074738
271.690000	294.260040	271.690000	297.098724	271.690000	299.018677	271.690000	299.298218
271.790000	297.269104	271.790000	300.746246	271.790000	301.232025	271.790000	301.300171
271.890000	299.598022	271.890000	296.009277	271.890000	296.597443	271.890000	298.846863
271.990000	299.254608	271.990000	297.876953	271.990000	297.031036	271.990000	296.329010
272.090000	298.295502	272.090000	296.405029	272.090000	300.979095	272.090000	295.799591
272.190000	297.496277	272.190000	293.884094	272.190000	301.001434	272.190000	297.630463
272.290000	298.008667	272.290000	298.952057	272.290000	295.473206	272.290000	300.501801
272.390000	299.685547	272.390000	297.965179	272.390000	298.731964	272.390000	292.927216
272.490000	299.514587	272.490000	293.633362	272.490000	300.124573	272.490000	296.354828
272.590000	296.052307	272.590000	293.202393	272.590000	297.999023	272.590000	300.071747
272.690000	294.668945	272.690000	298.342438	272.690000	297.719940	272.690000	298.525787
272.790000	299.642548	272.790000	298.858307	272.790000	296.614532	272.790000	294.477234
272.890000	297.845978	272.890000	299.677185	272.890000	296.608521	272.890000	293.023987
272.990000	295.970276	272.990000	296.523438	272.990000	302.431641	272.990000	295.176483
273.090000	299.015442	273.090000	299.487213	273.090000	298.192596	273.090000	296.774536
273.190000	297.536102	273.190000	291.299377	273.190000	296.296356	273.190000	295.959595
273.290000	296.110138	273.290000	297.549927	273.290000	303.366791	273.290000	296.900757
273.390000	294.110901	273.390000	299.436890	273.390000	297.879333	273.390000	296.274841
273.490000	296.559753	273.490000	299.094757	273.490000	298.423859	273.490000	297.739838
273.590000	297.714539	273.590000	298.903687	273.590000	296.069122	273.590000	299.428558
273.690000	296.777924	273.690000	296.261322	273.690000	297.180817	273.690000	299.100372
273.790000	299.544769	273.790000	298.297455	273.790000	295.752563	273.790000	300.458771
273.890000	295.944153	273.890000	298.211517	273.890000	295.797516	273.890000	297.158234
273.990000	297.213348	273.990000	296.877045	273.990000	300.545959	273.990000	299.548126
274.090000	296.731323	274.090000	298.113434	274.090000	299.214874	274.090000	295.352386
274.190000	297.324707	274.190000	301.369720	274.190000	298.290741	274.190000	299.602509
274.290000	298.160645	274.290000	297.237274	274.290000	296.737640	274.290000	298.523895
274.390000	296.037689	274.390000	301.556305	274.390000	299.015442	274.390000	296.111206
274.490000	296.075043	274.490000	300.212738	274.490000	294.952026	274.490000	298.490814
274.590000	299.802460	274.590000	297.948761	274.590000	298.704773	274.590000	298.926331
274.690000	296.009796	274.690000	299.570068	274.690000	296.696899	274.690000	294.516235
274.790000	298.657776	274.790000	299.907196	274.790000	302.811890	274.790000	298.313751
274.890000	293.280243	274.890000	302.446777	274.890000	297.665894	274.890000	297.453766
274.990000	299.226074	274.990000	298.426422	274.990000	295.605927	274.990000	294.546631
275.090000	303.337250	275.090000	297.329498	275.090000	298.990112	275.090000	298.586395
275.190000	295.618469	275.190000	298.568787	275.190000	298.360748	275.190000	303.625153
275.290000	298.031952	275.290000	296.335480	275.290000	298.797119	275.290000	301.066071
275.390000	296.054932	275.390000	298.970642	275.390000	299.217285	275.390000	298.867615
275.490000	296.751160	275.490000	299.015045	275.490000	301.134613	275.490000	298.242401
275.590000	297.454437	275.590000	298.183929	275.590000	297.678497	275.590000	299.724304
275.690000	300.095093	275.690000	297.378967	275.690000	295.234985	275.690000	299.256165
275.790000	301.850494	275.790000	298.319794	275.790000	301.438171	275.790000	298.438934
275.890000	301.101868	275.890000	297.152832	275.890000	297.748718	275.890000	297.276978
275.990000	298.683380	275.990000	298.307404	275.990000	299.295288	275.990000	303.968109
276.090000	297.418640	276.090000	300.509064	276.090000	297.160095	276.090000	299.181763
276.190000	296.380157	276.190000	297.290985	276.190000	298.860596	276.190000	302.556152
276.290000	294.621857	276.290000	294.126190	276.290000	297.997955	276.290000	297.059601
276.390000	300.521973	276.390000	294.768646	276.390000	299.451874	276.390000	295.358826
276.490000	295.851135	276.490000	297.846893	276.490000	303.331970	276.490000	295.886505
276.590000	298.512604	276.590000	295.901062	276.590000	297.434418	276.590000	296.748260
276.690000	297.829834	276.690000	295.731049	276.690000	298.244934	276.690000	301.698303
276.790000	298.471558	276.790000	298.129486	276.790000	297.408691	276.790000	301.073547
276.890000	295.515472	276.890000	299.526764	276.890000	297.136261	276.890000	293.260193
276.990000	298.382507	276.990000	301.620087	276.990000	296.108978	276.990000	301.491699
277.090000	300.002777	277.090000	300.336243	277.090000	296.932983	277.090000	299.469116
277.190000	296.531860	277.190000	298.366608	277.190000	295.308044	277.190000	296.209320
277.290000	299.796570	277.290000	295.275085	277.290000	298.387421	277.290000	294.196045
277.390000	298.835388	277.390000	298.219971	277.390000	297.097748	277.390000	299.684082
277.490000	294.055267	277.490000	301.174896	277.490000	300.274719	277.490000	295.413147
277.590000	296.894623	277.590000	297.818726	277.590000	297.755341	277.590000	294.184692
277.690000	302.575897	277.690000	297.429413	277.690000	297.054413	277.690000	299.960083
277.790000	295.420044	277.790000	300.085449	277.790000	300.419800	277.790000	297.632507
277.890000	297.082733	277.890000	296.721130	277.890000	300.378967	277.890000	298.272522
277.990000	299.641632	277.990000	297.942596	277.990000	295.770233	277.990000	299.907623
278.090000	295.766296	278.090000	294.347870	278.090000	300.311768	278.090000	295.225494
278.190000	306.653076	278.190000	295.166473	278.190000	295.273376	278.190000	298.279968
278.290000	297.510193	278.290000	300.321686	278.290000	300.292755	278.290000	295.307587
278.390000	296.933960	278.390000	297.356659	278.390000	297.475189	278.390000	301.048981
278.490000	294.468506	278.490000	295.814117	278.490000	300.616028	278.490000	297.713837
278.590000	299.264191	278.590000	295.606567	278.590000	295.935272	278.590000	298.286224
278.690000	296.171997	278.690000	294.694489	278.690000	298.599487	278.690000	298.386230
278.790000	298.422424	278.790000	300.186249	278.790000	297.865692	278.790000	294.638794
278.890000	296.597351	278.890000	298.069427	278.890000	299.787598	278.890000	299.139709
278.990000	294.045410	278.990000	299.268158	278.990000	296.724213	278.990000	296.067322
279.090000	298.601349	279.090000	296.277039	279.090000	298.276917	279.090000	300.703674
279.190000	301.185577	279.190000	298.462402	279.190000	295.685608	279.190000	299.267822
279.290000	295.856689	279.290000	298.541016	279.290000	301.085571	279.290000	300.691772
279.390000	297.972778	279.390000	296.133514	279.390000	299.359894	279.390000	297.773987
279.490000	294.261505	279.490000	299.425598	279.490000	292.948456	279.490000	294.748291
279.590000	298.632812	279.590000	299.326691	279.590000	301.280487	279.590000	301.097168
279.690000	299.429718	279.690000	299.066528	279.690000	301.079132	279.690000	299.237457
279.790000	299.941589	279.790000	298.457031	279.790000	297.035065	279.790000	299.330322
279.890000	300.239899	279.890000	295.738464	279.890000	294.632721	279.890000	299.152893
279.990000	299.640045	279.990000	295.896667	279.990000	299.552551	279.990000	295.548706
280.090000	298.017059	280.090000	299.532043	280.090000	296.228149	280.090000	299.566010
280.190000	295.675262	280.190000	300.449341	280.190000	300.183197	280.190000	298.487152
280.290000	299.966248	280.290000	300.958313	280.290000	297.364685	280.290000	297.846436
280.390000	299.114960	280.390000	296.492188	280.390000	297.929108	280.390000	297.241821
280.490000	300.813538	280.490000	298.634460	280.490000	297.898560	280.490000	300.302521
280.590000	298.933136	280.590000	297.966644	280.590000	299.266602	280.590000	297.135437
280.690000	299.989319	280.690000	300.908264	280.690000	301.050507	280.690000	296.518097
280.790000	297.059479	280.790000	294.582153	280.790000	299.763885	280.790000	296.984863
280.890000	300.144409	280.890000	295.287445	280.890000	298.294250	280.890000	292.668427
280.990000	299.490479	280.990000	299.537476	280.990000	296.852966	280.990000	302.009888
281.090000	299.699860	281.090000	299.249420	281.090000	298.418579	281.090000	300.025757
281.190000	299.365082	281.190000	302.205597	281.190000	296.337036	281.190000	299.549866
281.290000	294.438812	281.290000	300.540833	281.290000	298.092529	281.290000	301.214844
281.390000	299.083038	281.390000	300.925598	281.390000	297.185242	281.390000	296.556763
281.490000	299.482666	281.490000	300.071381	281.490000	294.771973	281.490000	293.974762
281.590000	300.510895	281.590000	297.108551	281.590000	299.435333	281.590000	298.922424
281.690000	295.092743	281.690000	297.466003	281.690000	293.023651	281.690000	298.645142
281.790000	292.337006	281.790000	298.677826	281.790000	298.436005	281.790000	296.440704
281.890000	291.884338	281.890000	295.913635	281.890000	295.433136	281.890000	298.886658
281.990000	294.660339	281.990000	302.949890	281.990000	296.044556	281.990000	299.019562
282.090000	295.931274	282.090000	291.827026	282.090000	296.503448	282.090000	296.323486
282.190000	300.506073	282.190000	293.308258	282.190000	293.811584	282.190000	300.422394
282.290000	296.614929	282.290000	297.970795	282.290000	302.315338	282.290000	297.915955
282.390000	297.572662	282.390000	297.548676	282.390000	297.408844	282.390000	289.696747
282.490000	294.698242	282.490000	296.664307	282.490000	296.876068	282.490000	298.884460
282.590000	296.370056	282.590000	297.927612	282.590000	299.311829	282.590000	301.393066
282.690000	294.277252	282.690000	297.939301	282.690000	301.326996	282.690000	299.625580
282.790000	296.621521	282.790000	301.821503	282.790000	301.067627	282.790000	299.132477
282.890000	297.819641	282.890000	298.037292	282.890000	299.386444	282.890000	298.770935
282.990000	299.021423	282.990000	294.657227	282.990000	300.686676	282.990000	297.593903
283.090000	296.187286	283.090000	295.603149	283.090000	298.879669	283.090000	294.761444
283.190000	298.517273	283.190000	296.823578	283.190000	296.395508	283.190000	300.291931
283.290000	301.493042	283.290000	294.858673	283.290000	300.303497	283.290000	299.041351
283.390000	295.750366	283.390000	300.477661	283.390000	298.472321	283.390000	297.392853
283.490000	300.988434	283.490000	296.916534	283.490000	297.671631	283.490000	303.088562
283.590000	297.976044	283.590000	301.409149	283.590000	299.398712	283.590000	298.406433
283.690000	295.412262	283.690000	299.551208	283.690000	297.850922	283.690000	296.686920
283.790000	302.963928	283.790000	295.511261	283.790000	296.484344	283.790000	297.592621
283.890000	294.740326	283.890000	299.055908	283.890000	295.728851	283.890000	297.662140
283.990000	299.459320	283.990000	298.969421	283.990000	301.459229	283.990000	298.241180
284.090000	299.051178	284.090000	299.426971	284.090000	302.786713	284.090000	294.992859
284.190000	296.012360	284.190000	298.566345	284.190000	297.540802	284.190000	297.387482
284.290000	297.333252	284.290000	297.336456	284.290000	292.745636	284.290000	300.127167
284.390000	298.458984	284.390000	297.642212	284.390000	292.030518	284.390000	299.638397
284.490000	298.076141	284.490000	296.143799	284.490000	296.318970	284.490000	299.220215
284.590000	299.294861	284.590000	298.907288	284.590000	300.800781	284.590000	297.905762
284.690000	297.956665	284.690000	297.688568	284.690000	296.898529	284.690000	295.556335
284.790000	295.799316	284.790000	298.312073	284.790000	297.674988	284.790000	301.533020
284.890000	297.598114	284.890000	297.383453	284.890000	295.144287	284.890000	298.829132
284.990000	298.139587	284.990000	299.892151	284.990000	296.215851	284.990000	297.543274
285.090000	295.282990	285.090000	300.274078	285.090000	299.878876	285.090000	299.620758
285.190000	298.077637	285.190000	295.742004	285.190000	299.942322	285.190000	298.194183
285.290000	292.536987	285.290000	300.477448	285.290000	299.863708	285.290000	297.103577
285.390000	295.935944	285.390000	297.412598	285.390000	296.956451	285.390000	298.445251
285.490000	297.151154	285.490000	296.137787	285.490000	299.498322	285.490000	298.170044
285.590000	299.303955	285.590000	296.995789	285.590000	299.789276	285.590000	300.399078
285.690000	297.584808	285.690000	300.827087	285.690000	302.247498	285.690000	299.999847
285.790000	298.849884	285.790000	299.238434	285.790000	293.305847	285.790000	296.613342
285.890000	291.292023	285.890000	297.304718	285.890000	300.342133	285.890000	295.411560
285.990000	296.980621	285.990000	293.758636	285.990000	295.815094	285.990000	295.873352
286.090000	301.180115	286.090000	295.897491	286.090000	300.394836	286.090000	298.908844
286.190000	298.937012	286.190000	296.099396	286.190000	295.313202	286.190000	300.447906
286.290000	295.162598	286.290000	298.460510	286.290000	295.807007	286.290000	305.461029
286.390000	298.659515	286.390000	298.368500	286.390000	295.068390	286.390000	296.345398
286.490000	297.302521	286.490000	296.858582	286.490000	297.380219	286.490000	298.846863
286.590000	299.714050	286.590000	298.667023	286.590000	301.985504	286.590000	297.992371
286.690000	296.722626	286.690000	302.210754	286.690000	295.947662	286.690000	297.050934
286.790000	297.784363	286.790000	293.289764	286.790000	294.981964	286.790000	300.012787
286.890000	297.667938	286.890000	294.695068	286.890000	302.881989	286.890000	301.551453
286.990000	300.886047	286.990000	296.123322	286.990000	302.073547	286.990000	297.172974
287.090000	296.205139	287.090000	295.126526	287.090000	299.306549	287.090000	298.061920
287.190000	297.502777	287.190000	301.920319	287.190000	297.261078	287.190000	298.376648
287.290000	295.911804	287.290000	298.994171	287.290000	296.952850	287.290000	300.268677
287.390000	300.927765	287.390000	298.293274	287.390000	297.490082	287.390000	298.071716
287.490000	301.777863	287.490000	298.284637	287.490000	297.845886	287.490000	294.854919
287.590000	297.647186	287.590000	297.909607	287.590000	295.398682	287.590000	297.412842
287.690000	297.669342	287.690000	293.721985	287.690000	298.294189	287.690000	296.836365
287.790000	299.374115	287.790000	297.495270	287.790000	303.643219	287.790000	297.106659
287.890000	300.497070	287.890000	297.470520	287.890000	295.669922	287.890000	297.573486
287.990000	298.626129	287.990000	296.494385	287.990000	298.770996	287.990000	295.186157
288.090000	297.593903	288.090000	300.068970	288.090000	297.466156	288.090000	299.727081
288.190000	300.341827	288.190000	296.134277	288.190000	296.913147	288.190000	298.188477
288.290000	300.656799	288.290000	300.970398	288.290000	297.850952	288.290000	301.084656
288.390000	301.693665	288.390000	296.860718	288.390000	295.769104	288.390000	299.046204
288.490000	297.669708	288.490000	298.981750	288.490000	301.636536	288.490000	296.305756
288.590000	297.574280	288.590000	299.928864	288.590000	301.032745	288.590000	292.022491
288.690000	295.650909	288.690000	299.918304	288.690000	301.424744	288.690000	294.915436
288.790000	298.170532	288.790000	294.461517	288.790000	297.329803	288.790000	300.199036
288.890000	298.399139	288.890000	302.193207	288.890000	296.119751	288.890000	300.391296
288.990000	295.038696	288.990000	298.290466	288.990000	293.570374	288.990000	298.881104
289.090000	299.659210	289.090000	298.245667	289.090000	294.461670	289.090000	300.139954
289.190000	303.377441	289.190000	294.933594	289.190000	300.072235	289.190000	297.350189
289.290000	301.353027	289.290000	296.662689	289.290000	300.292084	289.290000	299.637970
289.390000	300.583740	289.390000	299.085083	289.390000	298.999390	289.390000	300.677216
289.490000	297.168854	289.490000	293.891724	289.490000	298.461975	289.490000	300.800720
289.590000	300.554230	289.590000	298.975311	289.590000	296.858673	289.590000	303.360657
289.690000	302.700470	289.690000	293.245697	289.690000	297.882111	289.690000	295.663025
289.790000	296.229584	289.790000	300.457306	289.790000	297.473114	289.790000	296.321991
[truncated: 12,102 more rows]
