# Supplementary material for: Hierarchical incremental learning deciphers molecular arrangements in multi-component materials
Source: Nat Commun. 2025 Oct 22;16:9324. doi: 10.1038/s41467-025-64372-4 (PMC12546701; doi:10.1038/s41467-025-64372-4)
Supplement: Supplementary file 4 — Source data [file 41467_2025_64372_MOESM4_ESM.zip › FigS14.txt]

#time(ns), velocity autocorrelation function
0	1
0.0001	0.20665
0.0002	0.0723
0.0003	0.0692
0.0004	-0.06146
0.0005	-0.0356
0.0006	-0.03534
0.0007	-0.09433
0.0008	-0.01454
0.0009	0.03251
0.001	0.0131
0.0011	0.0254
0.0012	0.01213
0.0013	0.01726
0.0014	0.01916
0.0015	-0.01095
0.0016	-0.02829
0.0017	-0.02807
0.0018	-0.01589
0.0019	-0.00545
0.002	-0.00748
0.0021	-0.00194
0.0022	0.00746
0.0023	0.00649
0.0024	0.00504
0.0025	0.00389
0.0026	0.00677
0.0027	0.00978
0.0028	0.01088
0.0029	0.00169
0.003	-0.00125
0.0031	-0.00499
0.0032	-0.0086
0.0033	-0.00641
0.0034	-0.00973
0.0035	-0.00543
0.0036	-0.00178
0.0037	0.00248
0.0038	0.00238
0.0039	0.00545
0.004	0.00336
0.0041	0.0063
0.0042	0.00306
0.0043	0.00186
0.0044	-0.00041
0.0045	-0.00299
0.0046	-0.00454
0.0047	-0.00427
0.0048	-0.00421
0.0049	-0.00271
0.005	-0.00068
0.0051	0.00011
0.0052	0.00224
0.0053	0.00357
0.0054	0.00443
0.0055	0.00299
0.0056	0.00187
0.0057	-0.00016
0.0058	-0.00058
0.0059	-0.00167
0.006	-0.00203
0.0061	-0.00285
0.0062	-0.00162
0.0063	-0.0012
0.0064	0.00025
0.0065	0.00074
0.0066	0.00114
0.0067	0.00034
0.0068	0.00094
0.0069	0.00081
0.007	0.00117
0.0071	0.00017
0.0072	0.00025
0.0073	0.00018
0.0074	-0.00026
0.0075	-0.0006
0.0076	-0.00013
0.0077	-0.00097
0.0078	-0.00019
0.0079	-0.00026
0.008	0.00032
0.0081	-0
0.0082	0.00064
0.0083	0.00049
0.0084	-0.00037
0.0085	-0.0007
0.0086	-0.0003
0.0087	-0.0005
0.0088	-0.00016
0.0089	-0.00044
0.009	-0.00054
0.0091	-1e-05
0.0092	-0.0003
0.0093	-0.0009
0.0094	2e-05
0.0095	-0.00024
0.0096	-0.00042
0.0097	0.00084
0.0098	0.00016
0.0099	0.00022
0.01	0.00049
0.0101	-0.00108
0.0102	-0.0008
0.0103	-0.00021
0.0104	-8e-05
0.0105	-0.00056
0.0106	-0.00036
0.0107	-0.00053
0.0108	0.00033
0.0109	-0.00023
0.011	-0.00082
0.0111	-0.00044
0.0112	-0.00061
0.0113	-0.00049
0.0114	-0.00093
0.0115	-0.00086
0.0116	-0.00016
0.0117	-0.00091
0.0118	0.00026
0.0119	0.00017
0.012	-1e-05
0.0121	0.00016
0.0122	0.0003
0.0123	0.00042
0.0124	2e-05
0.0125	0.00026
0.0126	0.00062
0.0127	0.00065
0.0128	0.00102
0.0129	-0.00039
0.013	0.00014
0.0131	4e-05
0.0132	-0.00041
0.0133	-0.00017
0.0134	-0.00075
0.0135	-0.00045
0.0136	-0.00065
0.0137	0.00034
0.0138	0.00028
0.0139	0.00087
0.014	0.00018
0.0141	0.0007
0.0142	-0.00013
0.0143	0.00028
0.0144	-0.00012
0.0145	-0.00029
0.0146	-0.00034
0.0147	0.00029
0.0148	0.00012
0.0149	-0.00029
0.015	0.00031
0.0151	-0.00052
0.0152	-0.00075
0.0153	-0.00058
0.0154	-0.00141
0.0155	-0.00025
0.0156	0.00014
0.0157	-0.00041
0.0158	0.00057
0.0159	-0.0001
0.016	0.0004
0.0161	-5e-05
0.0162	0.00053
0.0163	0.00011
0.0164	0.00039
0.0165	-0.00131
0.0166	-0.00015
0.0167	-0.00042
0.0168	0.00096
0.0169	-7e-05
0.017	0.00046
0.0171	2e-05
0.0172	-0.00044
0.0173	-6e-05
0.0174	-0.00023
0.0175	-8e-05
0.0176	0.00071
0.0177	0.00014
0.0178	-0.00017
0.0179	-0.00023
0.018	0.00013
0.0181	-2e-05
0.0182	0.00044
0.0183	-8e-05
0.0184	-0.00024
0.0185	-0.00027
0.0186	-0.00023
0.0187	-0.001
0.0188	-0.00066
0.0189	-0.00013
0.019	0.00029
0.0191	0.00148
0.0192	0.00107
0.0193	0.0009
0.0194	0.00057
0.0195	0.00049
0.0196	0.00014
0.0197	-0.00072
0.0198	-0.00061
0.0199	-0.0007
0.02	-0.00094
