# Supplementary material for: Hierarchical incremental learning deciphers molecular arrangements in multi-component materials
Source: Nat Commun. 2025 Oct 22;16:9324. doi: 10.1038/s41467-025-64372-4 (PMC12546701; doi:10.1038/s41467-025-64372-4)
Supplement: Supplementary file 4 — Source data [file 41467_2025_64372_MOESM4_ESM.zip › FigS16.txt]

#time(ns)	temperature(K)	time(ns)	temperature(K)	time(ns)	temperature(K)	time(ns)	temperature(K)
0.000000	298.243835	0.000000	298.218658	0.000000	298.257324	0.000000	298.263611
1.000000	299.039673	1.000000	295.980316	1.000000	298.465576	1.000000	296.907257
2.000000	298.429474	2.000000	296.007812	2.000000	299.134338	2.000000	298.179108
3.000000	299.342316	3.000000	296.961395	3.000000	302.086731	3.000000	302.048584
4.000000	296.439484	4.000000	297.095001	4.000000	297.515656	4.000000	297.332031
5.000000	295.359711	5.000000	298.832275	5.000000	299.436951	5.000000	295.851593
6.000000	300.142059	6.000000	297.317108	6.000000	295.925751	6.000000	299.052307
7.000000	297.532166	7.000000	296.692047	7.000000	298.777130	7.000000	300.282135
8.000000	293.583649	8.000000	300.134216	8.000000	299.998047	8.000000	297.291321
9.000000	298.258026	9.000000	298.643860	9.000000	297.863831	9.000000	299.813995
10.000000	297.155243	10.000000	299.003143	10.000000	296.384735	10.000000	298.313721
11.000000	298.900513	11.000000	295.837463	11.000000	296.340363	11.000000	298.022491
12.000000	300.878784	12.000000	297.725952	12.000000	299.169647	12.000000	297.542786
13.000000	299.256958	13.000000	297.183014	13.000000	300.206177	13.000000	292.585114
14.000000	295.065216	14.000000	299.888794	14.000000	298.342621	14.000000	296.504730
15.000000	294.985962	15.000000	296.433441	15.000000	297.558655	15.000000	300.109070
16.000000	295.759125	16.000000	294.961700	16.000000	301.999451	16.000000	299.936340
17.000000	297.921448	17.000000	297.180145	17.000000	296.752106	17.000000	298.280334
18.000000	294.761017	18.000000	297.295685	18.000000	298.647491	18.000000	295.377380
19.000000	296.075745	19.000000	296.216309	19.000000	297.933411	19.000000	299.114136
20.000000	300.351562	20.000000	299.550385	20.000000	301.593079	20.000000	295.265686
21.000000	291.382202	21.000000	300.218719	21.000000	300.128632	21.000000	299.970032
22.000000	298.032379	22.000000	299.026672	22.000000	295.294067	22.000000	299.953461
23.000000	295.104095	23.000000	297.718719	23.000000	297.219452	23.000000	294.774323
24.000000	297.855042	24.000000	304.961456	24.000000	299.191803	24.000000	297.261353
25.000000	294.153534	25.000000	298.090637	25.000000	298.333344	25.000000	298.438843
26.000000	295.793427	26.000000	295.565308	26.000000	297.749054	26.000000	296.631836
27.000000	300.614624	27.000000	293.814606	27.000000	297.879639	27.000000	295.908112
28.000000	301.068604	28.000000	296.167969	28.000000	295.740906	28.000000	296.355804
29.000000	299.726837	29.000000	297.301208	29.000000	302.198853	29.000000	303.420105
30.000000	295.369781	30.000000	300.892334	30.000000	297.624969	30.000000	299.840057
31.000000	298.246002	31.000000	300.753113	31.000000	296.993011	31.000000	297.685577
32.000000	299.901184	32.000000	298.672668	32.000000	300.675568	32.000000	300.805420
33.000000	296.104736	33.000000	297.280060	33.000000	299.772278	33.000000	300.996765
34.000000	295.427185	34.000000	299.107788	34.000000	299.271149	34.000000	303.161285
35.000000	301.301636	35.000000	297.101807	35.000000	300.107208	35.000000	297.187256
36.000000	292.839874	36.000000	301.545166	36.000000	297.288757	36.000000	298.575409
37.000000	302.990417	37.000000	296.977783	37.000000	295.648956	37.000000	302.006134
38.000000	297.475525	38.000000	293.255096	38.000000	295.325500	38.000000	299.738556
39.000000	297.424438	39.000000	296.673187	39.000000	297.745911	39.000000	301.365234
40.000000	299.688782	40.000000	299.279999	40.000000	296.265320	40.000000	298.598511
41.000000	297.886963	41.000000	298.154785	41.000000	301.429504	41.000000	300.196228
42.000000	303.115326	42.000000	300.540771	42.000000	296.948090	42.000000	297.799561
43.000000	293.249268	43.000000	302.437469	43.000000	298.882751	43.000000	300.405426
44.000000	295.040253	44.000000	302.513245	44.000000	301.271759	44.000000	297.691620
45.000000	295.987549	45.000000	299.582153	45.000000	299.291779	45.000000	296.190369
46.000000	299.327087	46.000000	297.910736	46.000000	294.805847	46.000000	301.196259
47.000000	293.589630	47.000000	298.587067	47.000000	299.386810	47.000000	299.878265
48.000000	293.230133	48.000000	296.535858	48.000000	298.296997	48.000000	297.862549
49.000000	299.406708	49.000000	296.110596	49.000000	297.301941	49.000000	300.208282
50.000000	297.826385	50.000000	296.715118	50.000000	298.343964	50.000000	296.304962
51.000000	298.593597	51.000000	298.756073	51.000000	300.094482	51.000000	296.318359
52.000000	297.799530	52.000000	296.016388	52.000000	298.822083	52.000000	295.275604
53.000000	297.644806	53.000000	301.841095	53.000000	298.720947	53.000000	292.271576
54.000000	294.356384	54.000000	297.538940	54.000000	297.780426	54.000000	298.375519
55.000000	298.349731	55.000000	299.846344	55.000000	298.490265	55.000000	299.174255
56.000000	297.677826	56.000000	297.444763	56.000000	300.269928	56.000000	298.938477
57.000000	298.644440	57.000000	299.952576	57.000000	298.421722	57.000000	297.697876
58.000000	301.639252	58.000000	297.216614	58.000000	297.457916	58.000000	303.424194
59.000000	298.540314	59.000000	302.486053	59.000000	295.250336	59.000000	300.773529
60.000000	299.379913	60.000000	300.598053	60.000000	297.652069	60.000000	296.215393
61.000000	301.389374	61.000000	299.064728	61.000000	298.428925	61.000000	304.368286
62.000000	298.736969	62.000000	299.348267	62.000000	299.890381	62.000000	298.201050
63.000000	300.626587	63.000000	298.784241	63.000000	299.744690	63.000000	299.416290
64.000000	296.618500	64.000000	301.024353	64.000000	295.783752	64.000000	294.836578
65.000000	298.222229	65.000000	301.247345	65.000000	298.291870	65.000000	299.397430
66.000000	297.713104	66.000000	296.503510	66.000000	296.895355	66.000000	293.306946
67.000000	300.187683	67.000000	296.004944	67.000000	296.343536	67.000000	303.035767
68.000000	296.073090	68.000000	295.793030	68.000000	296.405151	68.000000	301.808960
69.000000	298.936829	69.000000	301.185211	69.000000	296.834290	69.000000	298.346436
70.000000	302.476166	70.000000	296.777191	70.000000	299.444672	70.000000	294.208527
71.000000	301.746887	71.000000	298.034973	71.000000	296.777008	71.000000	296.971527
72.000000	298.863892	72.000000	295.938751	72.000000	299.535919	72.000000	297.437836
73.000000	297.633270	73.000000	296.526367	73.000000	296.713745	73.000000	298.089050
74.000000	302.401764	74.000000	297.370850	74.000000	297.729370	74.000000	296.749573
75.000000	300.220764	75.000000	300.356964	75.000000	298.002960	75.000000	299.385712
76.000000	302.590332	76.000000	293.960815	76.000000	296.526245	76.000000	294.447937
77.000000	298.508331	77.000000	296.405334	77.000000	298.790070	77.000000	295.274719
78.000000	298.992096	78.000000	296.499329	78.000000	296.302155	78.000000	302.601746
79.000000	300.193268	79.000000	303.468292	79.000000	296.399017	79.000000	295.094269
80.000000	294.849396	80.000000	296.412720	80.000000	297.588806	80.000000	299.322235
81.000000	297.302917	81.000000	299.496613	81.000000	304.298523	81.000000	298.961914
82.000000	296.913086	82.000000	299.166046	82.000000	296.918945	82.000000	300.503693
83.000000	298.444366	83.000000	295.915253	83.000000	299.030670	83.000000	296.515289
84.000000	294.941193	84.000000	299.081512	84.000000	299.401978	84.000000	301.625977
85.000000	299.058533	85.000000	301.941528	85.000000	295.518768	85.000000	300.823578
86.000000	296.430634	86.000000	300.848511	86.000000	298.997437	86.000000	296.173798
87.000000	299.373230	87.000000	298.486969	87.000000	299.314362	87.000000	298.135681
88.000000	299.486023	88.000000	298.473175	88.000000	299.827789	88.000000	297.840698
89.000000	298.925049	89.000000	298.132233	89.000000	297.929108	89.000000	301.012573
90.000000	298.657104	90.000000	296.894531	90.000000	300.972412	90.000000	299.016510
91.000000	296.649353	91.000000	296.618134	91.000000	301.301880	91.000000	296.421265
92.000000	299.946442	92.000000	301.396515	92.000000	300.927979	92.000000	293.331116
93.000000	295.383667	93.000000	296.994751	93.000000	295.928864	93.000000	298.528107
94.000000	298.419434	94.000000	300.438324	94.000000	298.662689	94.000000	291.937256
95.000000	297.574097	95.000000	296.754333	95.000000	296.977173	95.000000	298.630646
96.000000	299.847015	96.000000	297.347717	96.000000	301.482910	96.000000	302.006165
97.000000	299.593475	97.000000	294.963776	97.000000	302.258057	97.000000	300.395325
98.000000	297.196899	98.000000	295.458496	98.000000	297.483063	98.000000	300.469666
99.000000	301.401672	99.000000	299.637115	99.000000	298.317230	99.000000	299.635132
100.000000	294.796570	100.000000	296.893372	100.000000	297.301025	100.000000	297.801697
100.090000	295.566772	100.090000	297.909912	100.090000	295.916931	100.090000	299.379333
100.190000	294.504578	100.190000	303.541931	100.190000	299.476959	100.190000	297.953094
100.290000	296.316956	100.290000	296.850739	100.290000	300.813629	100.290000	298.767700
100.390000	293.942932	100.390000	299.190094	100.390000	299.423706	100.390000	300.665436
100.490000	298.822357	100.490000	297.843445	100.490000	300.170715	100.490000	298.093994
100.590000	298.866364	100.590000	293.721283	100.590000	296.306976	100.590000	301.195496
100.690000	296.919159	100.690000	297.951324	100.690000	298.850372	100.690000	297.705750
100.790000	294.897125	100.790000	298.616425	100.790000	296.469818	100.790000	301.951965
100.890000	301.479980	100.890000	298.732849	100.890000	293.988953	100.890000	294.916840
100.990000	295.996368	100.990000	295.183014	100.990000	302.331268	100.990000	294.451385
101.090000	301.161835	101.090000	299.329071	101.090000	299.800201	101.090000	296.349762
101.190000	294.883240	101.190000	298.448547	101.190000	298.116577	101.190000	298.000885
101.290000	298.487854	101.290000	296.733856	101.290000	296.987915	101.290000	294.757172
101.390000	293.430908	101.390000	294.265228	101.390000	299.008575	101.390000	298.532562
101.490000	296.854004	101.490000	296.338409	101.490000	300.178650	101.490000	296.282166
101.590000	300.010712	101.590000	295.807465	101.590000	296.015533	101.590000	300.024017
101.690000	296.311584	101.690000	298.214813	101.690000	294.164703	101.690000	296.932281
101.790000	297.872314	101.790000	297.932892	101.790000	298.128540	101.790000	296.888855
101.890000	296.845154	101.890000	298.686066	101.890000	300.285217	101.890000	300.450867
101.990000	299.632202	101.990000	296.867554	101.990000	297.573029	101.990000	296.560486
102.090000	295.361969	102.090000	298.200195	102.090000	297.903259	102.090000	302.878754
102.190000	298.394714	102.190000	297.699066	102.190000	300.033691	102.190000	295.490784
102.290000	301.111969	102.290000	299.947266	102.290000	298.002625	102.290000	298.807556
102.390000	299.011627	102.390000	295.271698	102.390000	297.928467	102.390000	301.034943
102.490000	297.433105	102.490000	298.945740	102.490000	298.802612	102.490000	297.190216
102.590000	295.722107	102.590000	297.211884	102.590000	294.511719	102.590000	298.579224
102.690000	296.182373	102.690000	298.778137	102.690000	295.886993	102.690000	297.957184
102.790000	296.675629	102.790000	297.801392	102.790000	299.090515	102.790000	298.649902
102.890000	298.590149	102.890000	295.294281	102.890000	293.871735	102.890000	300.281372
102.990000	295.778870	102.990000	297.109039	102.990000	296.133881	102.990000	299.288849
103.090000	297.951752	103.090000	293.689758	103.090000	301.743164	103.090000	299.823578
103.190000	298.206726	103.190000	294.762604	103.190000	298.819305	103.190000	299.168396
103.290000	297.470459	103.290000	299.592316	103.290000	294.923340	103.290000	297.318665
103.390000	296.526062	103.390000	298.157257	103.390000	300.965790	103.390000	300.289062
103.490000	295.055298	103.490000	296.679474	103.490000	295.868683	103.490000	295.714661
103.590000	294.812317	103.590000	298.546204	103.590000	300.530029	103.590000	298.181519
103.690000	296.647278	103.690000	303.335999	103.690000	293.636353	103.690000	296.161346
103.790000	299.551392	103.790000	297.290955	103.790000	299.345764	103.790000	298.516754
103.890000	299.933807	103.890000	296.564453	103.890000	295.709595	103.890000	298.092712
103.990000	299.741608	103.990000	296.986206	103.990000	297.523804	103.990000	303.419128
104.090000	297.799316	104.090000	297.161102	104.090000	298.250916	104.090000	296.838715
104.190000	296.385345	104.190000	299.499817	104.190000	292.231171	104.190000	297.342865
104.290000	297.639343	104.290000	294.526123	104.290000	295.389191	104.290000	297.087921
104.390000	297.483337	104.390000	297.871124	104.390000	298.217865	104.390000	295.318695
104.490000	302.369995	104.490000	297.946320	104.490000	300.122528	104.490000	297.983124
104.590000	297.775452	104.590000	298.997162	104.590000	297.824249	104.590000	293.332764
104.690000	298.428497	104.690000	300.933228	104.690000	295.661499	104.690000	298.269043
104.790000	304.094025	104.790000	298.380310	104.790000	295.546570	104.790000	297.186615
104.890000	304.313293	104.890000	298.050537	104.890000	299.058472	104.890000	298.988647
104.990000	296.919922	104.990000	295.153076	104.990000	297.899750	104.990000	300.065277
105.090000	295.052277	105.090000	298.193176	105.090000	296.882080	105.090000	293.947968
105.190000	300.652618	105.190000	294.238037	105.190000	292.995544	105.190000	296.752106
105.290000	300.191406	105.290000	303.943604	105.290000	297.959564	105.290000	302.539032
105.390000	296.470123	105.390000	301.128937	105.390000	297.996368	105.390000	297.758331
105.490000	298.914825	105.490000	297.057678	105.490000	295.242310	105.490000	297.986572
105.590000	298.543762	105.590000	296.674469	105.590000	297.558594	105.590000	296.899689
105.690000	301.547150	105.690000	296.124298	105.690000	301.387207	105.690000	297.660614
105.790000	296.880127	105.790000	298.565033	105.790000	298.417419	105.790000	298.131042
105.890000	293.642059	105.890000	299.874481	105.890000	297.429779	105.890000	298.705566
105.990000	298.324829	105.990000	300.142944	105.990000	299.393433	105.990000	295.660675
106.090000	297.330933	106.090000	298.407715	106.090000	297.022583	106.090000	298.565704
106.190000	296.326630	106.190000	295.475830	106.190000	295.003723	106.190000	296.669800
106.290000	300.316498	106.290000	298.107574	106.290000	299.545990	106.290000	296.470673
106.390000	302.374481	106.390000	292.553589	106.390000	300.336914	106.390000	301.277802
106.490000	299.496582	106.490000	299.555908	106.490000	299.633484	106.490000	298.974945
106.590000	297.403778	106.590000	300.131622	106.590000	296.615326	106.590000	296.276794
106.690000	296.302002	106.690000	299.148621	106.690000	296.469543	106.690000	300.474609
106.790000	299.630859	106.790000	297.895538	106.790000	294.900452	106.790000	297.481049
106.890000	299.549500	106.890000	299.958740	106.890000	298.529022	106.890000	294.905640
106.990000	297.205414	106.990000	298.729004	106.990000	294.911957	106.990000	300.497223
107.090000	294.305542	107.090000	297.144379	107.090000	297.765778	107.090000	297.307434
107.190000	293.549194	107.190000	293.560822	107.190000	300.050293	107.190000	297.544952
107.290000	297.559479	107.290000	293.609406	107.290000	299.656219	107.290000	295.823639
107.390000	299.552338	107.390000	297.624786	107.390000	294.540588	107.390000	297.542206
107.490000	299.610870	107.490000	296.743958	107.490000	297.536530	107.490000	299.830841
107.590000	295.663116	107.590000	299.522247	107.590000	296.948181	107.590000	300.536896
107.690000	298.255768	107.690000	298.364441	107.690000	296.532013	107.690000	293.710968
107.790000	299.992401	107.790000	295.643768	107.790000	299.459564	107.790000	298.037506
107.890000	296.346313	107.890000	295.102325	107.890000	294.835693	107.890000	297.859863
107.990000	296.751862	107.990000	302.207886	107.990000	300.987579	107.990000	301.589966
108.090000	299.475647	108.090000	300.694214	108.090000	300.379425	108.090000	296.539886
108.190000	297.033966	108.190000	301.903442	108.190000	298.681641	108.190000	297.427948
108.290000	296.560120	108.290000	298.387726	108.290000	299.111267	108.290000	299.021179
108.390000	297.555725	108.390000	298.371735	108.390000	294.364716	108.390000	302.242035
108.490000	296.908508	108.490000	295.974030	108.490000	299.800964	108.490000	297.032562
108.590000	301.423157	108.590000	298.424744	108.590000	296.584076	108.590000	298.176910
108.690000	295.855957	108.690000	302.796722	108.690000	296.403839	108.690000	297.364075
108.790000	299.965363	108.790000	303.312134	108.790000	299.413635	108.790000	300.719940
108.890000	297.061432	108.890000	300.126160	108.890000	299.661713	108.890000	291.891846
108.990000	296.573730	108.990000	298.821289	108.990000	296.807648	108.990000	299.392639
109.090000	294.409515	109.090000	301.111725	109.090000	296.283081	109.090000	299.348297
109.190000	299.175446	109.190000	299.997986	109.190000	295.554077	109.190000	299.455261
109.290000	293.075684	109.290000	296.719666	109.290000	295.381897	109.290000	300.104706
109.390000	303.163879	109.390000	298.432343	109.390000	298.120087	109.390000	298.321808
109.490000	299.453979	109.490000	299.153381	109.490000	294.782959	109.490000	299.552582
109.590000	301.490814	109.590000	301.411346	109.590000	297.409363	109.590000	301.391785
109.690000	295.451385	109.690000	298.809509	109.690000	297.084320	109.690000	303.029114
109.790000	295.902222	109.790000	297.652557	109.790000	298.144043	109.790000	295.492767
109.890000	299.779083	109.890000	297.195251	109.890000	300.415436	109.890000	297.429321
109.990000	299.254517	109.990000	301.190399	109.990000	298.007568	109.990000	299.849426
110.090000	300.710297	110.090000	296.775452	110.090000	294.422668	110.090000	299.480438
110.190000	295.299530	110.190000	300.675171	110.190000	296.173126	110.190000	297.653198
110.290000	302.428436	110.290000	296.794281	110.290000	299.695343	110.290000	299.024628
110.390000	295.339691	110.390000	296.358490	110.390000	298.278168	110.390000	296.884949
110.490000	297.976593	110.490000	298.905518	110.490000	295.537048	110.490000	298.207001
110.590000	297.001587	110.590000	301.055847	110.590000	302.255890	110.590000	298.237244
110.690000	298.416016	110.690000	297.269318	110.690000	299.078766	110.690000	295.004242
110.790000	294.515045	110.790000	298.463440	110.790000	299.869995	110.790000	291.504883
110.890000	299.039673	110.890000	294.525269	110.890000	298.109467	110.890000	295.846802
110.990000	299.497253	110.990000	297.881714	110.990000	297.691650	110.990000	297.304504
111.090000	297.636139	111.090000	299.576782	111.090000	301.726929	111.090000	298.258850
111.190000	298.948151	111.190000	295.477936	111.190000	297.125610	111.190000	298.216858
111.290000	296.692566	111.290000	299.127106	111.290000	298.185425	111.290000	299.214722
111.390000	293.785095	111.390000	300.060760	111.390000	296.953400	111.390000	297.124481
111.490000	293.590118	111.490000	300.139099	111.490000	295.768738	111.490000	301.242737
111.590000	300.359436	111.590000	297.857025	111.590000	294.946075	111.590000	298.100372
111.690000	297.924927	111.690000	299.370361	111.690000	299.010284	111.690000	296.232758
111.790000	297.970245	111.790000	300.082703	111.790000	298.465118	111.790000	297.468750
111.890000	299.317230	111.890000	294.061157	111.890000	301.421814	111.890000	301.184723
111.990000	299.790283	111.990000	298.063629	111.990000	299.408173	111.990000	300.684662
112.090000	301.087097	112.090000	295.527374	112.090000	294.846191	112.090000	296.490143
112.190000	295.308899	112.190000	298.676788	112.190000	296.638062	112.190000	297.635712
112.290000	299.146149	112.290000	297.796051	112.290000	297.159790	112.290000	302.496460
112.390000	296.671082	112.390000	302.991669	112.390000	300.170593	112.390000	295.496857
112.490000	296.004822	112.490000	293.218140	112.490000	298.915192	112.490000	297.887787
112.590000	299.123627	112.590000	297.884308	112.590000	295.922516	112.590000	298.385193
112.690000	299.207092	112.690000	297.928925	112.690000	300.039307	112.690000	299.793030
112.790000	295.906158	112.790000	296.730469	112.790000	295.375793	112.790000	301.548859
112.890000	295.127991	112.890000	295.882172	112.890000	298.322845	112.890000	300.299622
112.990000	300.972260	112.990000	299.796173	112.990000	301.545532	112.990000	294.715546
113.090000	301.283966	113.090000	300.038300	113.090000	298.781219	113.090000	295.236420
113.190000	304.306824	113.190000	302.251617	113.190000	302.624237	113.190000	299.913910
113.290000	297.443665	113.290000	297.945190	113.290000	300.927368	113.290000	299.123322
113.390000	300.691223	113.390000	295.053223	113.390000	297.050171	113.390000	298.647278
113.490000	300.782806	113.490000	298.351898	113.490000	299.074066	113.490000	295.701965
113.590000	295.481476	113.590000	301.756165	113.590000	298.700287	113.590000	296.802002
113.690000	297.613861	113.690000	298.418854	113.690000	296.743164	113.690000	301.443146
113.790000	296.736115	113.790000	299.560486	113.790000	298.149689	113.790000	300.817230
113.890000	296.864380	113.890000	298.440338	113.890000	297.190247	113.890000	296.677887
113.990000	295.803589	113.990000	301.380798	113.990000	296.724426	113.990000	297.082855
114.090000	294.125000	114.090000	299.647797	114.090000	296.927612	114.090000	304.243011
114.190000	297.378357	114.190000	298.799652	114.190000	297.391418	114.190000	299.065460
114.290000	295.044922	114.290000	298.811401	114.290000	296.706238	114.290000	298.891846
114.390000	296.081879	114.390000	299.586060	114.390000	297.514923	114.390000	303.924042
114.490000	298.096069	114.490000	301.567841	114.490000	299.601105	114.490000	303.714386
114.590000	293.154022	114.590000	301.163361	114.590000	297.174286	114.590000	303.707153
114.690000	299.893860	114.690000	300.522461	114.690000	296.028015	114.690000	295.819702
114.790000	301.801880	114.790000	298.515289	114.790000	300.909363	114.790000	300.590424
114.890000	300.527802	114.890000	295.875519	114.890000	296.428009	114.890000	298.582184
114.990000	293.206451	114.990000	297.737732	114.990000	294.988983	114.990000	297.893372
115.090000	297.948792	115.090000	302.398438	115.090000	301.055328	115.090000	298.013245
115.190000	293.316162	115.190000	297.466858	115.190000	298.464661	115.190000	305.666351
115.290000	300.014679	115.290000	300.393127	115.290000	300.830750	115.290000	299.615875
115.390000	299.809753	115.390000	302.239502	115.390000	295.726562	115.390000	301.776733
115.490000	300.427673	115.490000	301.706879	115.490000	300.950409	115.490000	299.630127
115.590000	301.384644	115.590000	297.980042	115.590000	296.785797	115.590000	294.250702
115.690000	298.271973	115.690000	298.375946	115.690000	296.006683	115.690000	302.095123
115.790000	295.123566	115.790000	297.944061	115.790000	302.317383	115.790000	299.856659
115.890000	293.606354	115.890000	295.797119	115.890000	299.454529	115.890000	297.530060
115.990000	296.795746	115.990000	299.142090	115.990000	294.992340	115.990000	298.405273
116.090000	290.463989	116.090000	296.328979	116.090000	299.650482	116.090000	300.384460
116.190000	295.414734	116.190000	299.125427	116.190000	296.919586	116.190000	293.801483
116.290000	298.787231	116.290000	296.376404	116.290000	299.325684	116.290000	297.644897
116.390000	296.474091	116.390000	297.326904	116.390000	298.009583	116.390000	298.951141
116.490000	297.176117	116.490000	296.432343	116.490000	296.877045	116.490000	296.264648
116.590000	301.692932	116.590000	294.955444	116.590000	298.466614	116.590000	300.048309
116.690000	296.704987	116.690000	297.857269	116.690000	300.973938	116.690000	297.387329
116.790000	299.998627	116.790000	299.630157	116.790000	296.725983	116.790000	292.859070
116.890000	296.877808	116.890000	299.702301	116.890000	301.236115	116.890000	299.511078
116.990000	297.008484	116.990000	295.907715	116.990000	299.223236	116.990000	297.603027
117.090000	298.964935	117.090000	297.995148	117.090000	299.547485	117.090000	295.476746
117.190000	300.448303	117.190000	298.781342	117.190000	297.143463	117.190000	297.170380
117.290000	298.199493	117.290000	290.473083	117.290000	297.520538	117.290000	298.330200
117.390000	302.601959	117.390000	301.528107	117.390000	298.051758	117.390000	302.917877
117.490000	296.312927	117.490000	299.581879	117.490000	293.912445	117.490000	297.036102
117.590000	297.245148	117.590000	300.032013	117.590000	296.785614	117.590000	297.158630
117.690000	299.303223	117.690000	294.521149	117.690000	297.630920	117.690000	296.552429
117.790000	296.672607	117.790000	295.635620	117.790000	299.115112	117.790000	298.727081
117.890000	296.613739	117.890000	297.746613	117.890000	300.473755	117.890000	298.295166
117.990000	299.359833	117.990000	299.458374	117.990000	296.767883	117.990000	293.209137
118.090000	299.602631	118.090000	297.797913	118.090000	298.317108	118.090000	298.191132
118.190000	295.809418	118.190000	297.461914	118.190000	297.953094	118.190000	300.096558
118.290000	296.738586	118.290000	299.883392	118.290000	294.031006	118.290000	293.217926
118.390000	300.226532	118.390000	299.456329	118.390000	302.477417	118.390000	298.927948
118.490000	297.625275	118.490000	297.147369	118.490000	294.618195	118.490000	296.814484
118.590000	300.855408	118.590000	294.554596	118.590000	294.659149	118.590000	296.915253
118.690000	301.010681	118.690000	294.845093	118.690000	295.445312	118.690000	302.573090
118.790000	299.363007	118.790000	296.997192	118.790000	298.608215	118.790000	299.577026
118.890000	300.433228	118.890000	295.802094	118.890000	295.599182	118.890000	299.509308
118.990000	298.856934	118.990000	300.621826	118.990000	295.930176	118.990000	298.940186
119.090000	298.251465	119.090000	295.990723	119.090000	294.354034	119.090000	296.743988
119.190000	297.981598	119.190000	298.475098	119.190000	298.331970	119.190000	297.972626
119.290000	297.084656	119.290000	299.778900	119.290000	298.521606	119.290000	297.335968
119.390000	297.723541	119.390000	293.853973	119.390000	299.580841	119.390000	297.322510
119.490000	298.477539	119.490000	296.429352	119.490000	298.812988	119.490000	299.932098
119.590000	297.728699	119.590000	299.203796	119.590000	293.917908	119.590000	296.372681
119.690000	294.934265	119.690000	300.262970	119.690000	298.773499	119.690000	301.045807
119.790000	300.134979	119.790000	298.083527	119.790000	299.958099	119.790000	295.144165
119.890000	297.994659	119.890000	294.967499	119.890000	299.221039	119.890000	297.826477
119.990000	297.137970	119.990000	297.375793	119.990000	297.323761	119.990000	301.157806
120.090000	300.896881	120.090000	299.613373	120.090000	298.482117	120.090000	299.763855
120.190000	299.990143	120.190000	299.899841	120.190000	294.269897	120.190000	297.616119
120.290000	295.478699	120.290000	297.514618	120.290000	302.242523	120.290000	296.454681
120.390000	294.597412	120.390000	294.655487	120.390000	299.830200	120.390000	295.250092
120.490000	298.841919	120.490000	302.241241	120.490000	297.928284	120.490000	297.744598
120.590000	297.140137	120.590000	297.362610	120.590000	301.370544	120.590000	298.937897
120.690000	295.845459	120.690000	297.804260	120.690000	297.774994	120.690000	296.400543
120.790000	301.360138	120.790000	298.257355	120.790000	294.477600	120.790000	296.419281
120.890000	300.010498	120.890000	298.578827	120.890000	298.071259	120.890000	300.680298
120.990000	300.652008	120.990000	298.793060	120.990000	297.185577	120.990000	300.324768
121.090000	295.512451	121.090000	298.799194	121.090000	297.838379	121.090000	299.030823
121.190000	296.625702	121.190000	297.965607	121.190000	296.985138	121.190000	297.985596
121.290000	297.621643	121.290000	296.258881	121.290000	297.870331	121.290000	298.795990
121.390000	298.699615	121.390000	300.038971	121.390000	297.223236	121.390000	298.289062
121.490000	296.937042	121.490000	300.527771	121.490000	295.751434	121.490000	298.709717
121.590000	300.228943	121.590000	300.036621	121.590000	299.248962	121.590000	298.751465
121.690000	300.733734	121.690000	298.172119	121.690000	298.714722	121.690000	296.891571
121.790000	299.842987	121.790000	297.644287	121.790000	296.745819	121.790000	297.617523
121.890000	299.023987	121.890000	297.573578	121.890000	297.834290	121.890000	296.715607
121.990000	293.598328	121.990000	297.684418	121.990000	304.577698	121.990000	300.075928
122.090000	298.824341	122.090000	300.853729	122.090000	298.968079	122.090000	293.013977
122.190000	296.368073	122.190000	296.951660	122.190000	299.303528	122.190000	296.831909
122.290000	294.397430	122.290000	296.299469	122.290000	295.366272	122.290000	298.817841
122.390000	297.986053	122.390000	298.494049	122.390000	296.618439	122.390000	300.743317
122.490000	296.930298	122.490000	294.774475	122.490000	299.238495	122.490000	300.557983
122.590000	299.103088	122.590000	301.360626	122.590000	295.162079	122.590000	291.444733
122.690000	299.451965	122.690000	297.320007	122.690000	300.937439	122.690000	293.842102
122.790000	297.017395	122.790000	299.202393	122.790000	296.474976	122.790000	296.673126
122.890000	301.806610	122.890000	300.756317	122.890000	299.020325	122.890000	297.040802
122.990000	300.246857	122.990000	299.106415	122.990000	298.874634	122.990000	297.710449
123.090000	303.752869	123.090000	295.909485	123.090000	298.205566	123.090000	296.707947
123.190000	299.916595	123.190000	297.891632	123.190000	298.768951	123.190000	295.979401
123.290000	294.121063	123.290000	297.378357	123.290000	297.726410	123.290000	299.717194
123.390000	299.071075	123.390000	297.432587	123.390000	295.491913	123.390000	297.150116
123.490000	292.944672	123.490000	299.290649	123.490000	296.461731	123.490000	293.593506
123.590000	294.514069	123.590000	297.965454	123.590000	296.826080	123.590000	296.041748
123.690000	295.856567	123.690000	296.517334	123.690000	296.998199	123.690000	297.342712
123.790000	302.587036	123.790000	297.062561	123.790000	294.893097	123.790000	295.655396
123.890000	296.562256	123.890000	295.235931	123.890000	296.080322	123.890000	296.497406
123.990000	299.864716	123.990000	298.209076	123.990000	300.215881	123.990000	298.109711
124.090000	301.187958	124.090000	294.509216	124.090000	297.478241	124.090000	297.253235
124.190000	296.106384	124.190000	299.537994	124.190000	300.169556	124.190000	298.131042
124.290000	294.088440	124.290000	299.190338	124.290000	300.639038	124.290000	300.966400
124.390000	296.101440	124.390000	299.998627	124.390000	296.409119	124.390000	302.983459
124.490000	296.428741	124.490000	299.757446	124.490000	292.638062	124.490000	294.455566
124.590000	301.306976	124.590000	299.389557	124.590000	298.482727	124.590000	296.061218
124.690000	296.855499	124.690000	297.051880	124.690000	296.525360	124.690000	296.935303
124.790000	294.227173	124.790000	296.288269	124.790000	298.097839	124.790000	293.007904
124.890000	299.976440	124.890000	295.321136	124.890000	296.005829	124.890000	300.240295
124.990000	296.637024	124.990000	296.014038	124.990000	295.839813	124.990000	298.138733
125.090000	299.866516	125.090000	299.491272	125.090000	297.790894	125.090000	299.690765
125.190000	299.020782	125.190000	297.674103	125.190000	299.191040	125.190000	293.636902
125.290000	299.329132	125.290000	298.445801	125.290000	300.074707	125.290000	298.314575
125.390000	292.630493	125.390000	297.946381	125.390000	300.511719	125.390000	298.487976
125.490000	298.797424	125.490000	294.303345	125.490000	299.329193	125.490000	294.593781
125.590000	298.806213	125.590000	296.340912	125.590000	297.138794	125.590000	299.356659
125.690000	297.207184	125.690000	301.670868	125.690000	298.215485	125.690000	298.681885
125.790000	300.304199	125.790000	295.794647	125.790000	292.666870	125.790000	300.993134
125.890000	298.367310	125.890000	298.403229	125.890000	300.617096	125.890000	297.342163
125.990000	296.926636	125.990000	297.090607	125.990000	299.000031	125.990000	299.959839
126.090000	298.503693	126.090000	295.291901	126.090000	296.635803	126.090000	299.449219
126.190000	300.824493	126.190000	302.450623	126.190000	298.385223	126.190000	300.519409
126.290000	301.067444	126.290000	299.676178	126.290000	296.155396	126.290000	298.119843
126.390000	299.934479	126.390000	293.888885	126.390000	300.215485	126.390000	296.257935
126.490000	295.887512	126.490000	298.769073	126.490000	297.469421	126.490000	294.079956
126.590000	300.204590	126.590000	299.026855	126.590000	297.560913	126.590000	295.760010
126.690000	295.313019	126.690000	294.080261	126.690000	300.212708	126.690000	300.668274
126.790000	293.190613	126.790000	297.973083	126.790000	296.876984	126.790000	297.762390
126.890000	294.653259	126.890000	298.720734	126.890000	298.430573	126.890000	296.262756
126.990000	300.097504	126.990000	299.477966	126.990000	300.972534	126.990000	298.144440
127.090000	297.674103	127.090000	301.669403	127.090000	298.243469	127.090000	299.320679
127.190000	300.896393	127.190000	299.100677	127.190000	298.014648	127.190000	300.372925
127.290000	295.491364	127.290000	294.653473	127.290000	299.788818	127.290000	296.002625
127.390000	302.554138	127.390000	298.099579	127.390000	295.992859	127.390000	295.899078
127.490000	299.728455	127.490000	294.259613	127.490000	295.885468	127.490000	299.464355
127.590000	294.779907	127.590000	296.998932	127.590000	295.725311	127.590000	299.426208
127.690000	295.385986	127.690000	296.537567	127.690000	297.371521	127.690000	299.750549
127.790000	302.240387	127.790000	294.181946	127.790000	300.066071	127.790000	295.732697
127.890000	296.427612	127.890000	300.091797	127.890000	300.547729	127.890000	299.367737
127.990000	294.773315	127.990000	297.021545	127.990000	296.867432	127.990000	298.380493
128.090000	300.811218	128.090000	298.736328	128.090000	294.484497	128.090000	297.846497
128.190000	299.210205	128.190000	297.444061	128.190000	296.788696	128.190000	295.229858
128.290000	295.331573	128.290000	301.856934	128.290000	297.727783	128.290000	295.181030
128.390000	296.287994	128.390000	294.408264	128.390000	299.673615	128.390000	301.567108
128.490000	298.199860	128.490000	298.828125	128.490000	300.697784	128.490000	296.571259
128.590000	297.746368	128.590000	294.943787	128.590000	301.904022	128.590000	295.491119
128.690000	299.502167	128.690000	305.246124	128.690000	297.514069	128.690000	295.194244
128.790000	295.418304	128.790000	293.022705	128.790000	295.093292	128.790000	302.480286
128.890000	299.490082	128.890000	296.686157	128.890000	298.721893	128.890000	301.123047
128.990000	294.253845	128.990000	296.531677	128.990000	297.544159	128.990000	301.706726
129.090000	300.227173	129.090000	297.756348	129.090000	298.566040	129.090000	293.705322
129.190000	299.457672	129.190000	301.765503	129.190000	299.410400	129.190000	297.152161
129.290000	298.831421	129.290000	297.984619	129.290000	299.249664	129.290000	302.821411
129.390000	294.393219	129.390000	298.513702	129.390000	298.644226	129.390000	298.213715
129.490000	291.281586	129.490000	294.753601	129.490000	298.511658	129.490000	300.439117
129.590000	294.052551	129.590000	295.110504	129.590000	297.552521	129.590000	295.204590
129.690000	296.105865	129.690000	299.304443	129.690000	296.849884	129.690000	297.448151
129.790000	294.467987	129.790000	295.953430	129.790000	295.727234	129.790000	295.501099
129.890000	296.840240	129.890000	297.032776	129.890000	296.710938	129.890000	297.607880
129.990000	298.556641	129.990000	298.868073	129.990000	298.219910	129.990000	299.006500
130.090000	300.150146	130.090000	301.860413	130.090000	301.100128	130.090000	295.727570
130.190000	297.651886	130.190000	301.478729	130.190000	296.130432	130.190000	297.656677
130.290000	296.925385	130.290000	298.388550	130.290000	298.872803	130.290000	297.153381
130.390000	298.050140	130.390000	295.785431	130.390000	297.073608	130.390000	298.990265
130.490000	295.015869	130.490000	298.726593	130.490000	297.882843	130.490000	294.807373
130.590000	297.586609	130.590000	294.324188	130.590000	296.260223	130.590000	299.780853
130.690000	298.275543	130.690000	297.269196	130.690000	296.685883	130.690000	298.554077
130.790000	295.218567	130.790000	299.819855	130.790000	300.037598	130.790000	295.900604
130.890000	297.583862	130.890000	301.339111	130.890000	299.354614	130.890000	298.328339
130.990000	297.485443	130.990000	296.962860	130.990000	295.606140	130.990000	299.841431
131.090000	300.321381	131.090000	299.319489	131.090000	295.355347	131.090000	294.868835
131.190000	297.815948	131.190000	299.104034	131.190000	299.256073	131.190000	297.141937
131.290000	298.168274	131.290000	295.977844	131.290000	299.227295	131.290000	297.186249
131.390000	296.707428	131.390000	298.794678	131.390000	299.324860	131.390000	295.140015
131.490000	299.329468	131.490000	299.404510	131.490000	291.777618	131.490000	297.714172
131.590000	297.930237	131.590000	300.428680	131.590000	296.315155	131.590000	296.330780
131.690000	301.449219	131.690000	294.864441	131.690000	298.166718	131.690000	299.295502
131.790000	297.708527	131.790000	296.177246	131.790000	299.758118	131.790000	302.228271
131.890000	301.220276	131.890000	299.144745	131.890000	295.212402	131.890000	295.852814
131.990000	304.733612	131.990000	297.300110	131.990000	297.283203	131.990000	297.000885
132.090000	296.982574	132.090000	299.289062	132.090000	296.939178	132.090000	296.157593
132.190000	294.856934	132.190000	298.950714	132.190000	297.102295	132.190000	298.425262
132.290000	299.371765	132.290000	293.363373	132.290000	295.444061	132.290000	297.977051
132.390000	301.640228	132.390000	294.971527	132.390000	297.394562	132.390000	301.718445
132.490000	299.448853	132.490000	299.200836	132.490000	306.323425	132.490000	298.958771
132.590000	301.285889	132.590000	299.906403	132.590000	296.450897	132.590000	297.687103
132.690000	299.416779	132.690000	301.460236	132.690000	300.815399	132.690000	301.519531
132.790000	297.644318	132.790000	299.411377	132.790000	299.827454	132.790000	295.669159
132.890000	298.405579	132.890000	297.064331	132.890000	295.827393	132.890000	296.388580
132.990000	294.136414	132.990000	299.315582	132.990000	300.952606	132.990000	300.247131
133.090000	297.934235	133.090000	300.318573	133.090000	296.787933	133.090000	297.489807
133.190000	297.045166	133.190000	297.840637	133.190000	299.625793	133.190000	296.137421
133.290000	296.800293	133.290000	297.105072	133.290000	296.307648	133.290000	296.151581
133.390000	298.768372	133.390000	296.539551	133.390000	300.055450	133.390000	299.751160
133.490000	301.072998	133.490000	300.628693	133.490000	298.754028	133.490000	297.272552
133.590000	300.906921	133.590000	298.970856	133.590000	296.265900	133.590000	301.236420
133.690000	298.660706	133.690000	298.980194	133.690000	296.399658	133.690000	300.301636
133.790000	297.376923	133.790000	300.439545	133.790000	298.714081	133.790000	303.552460
133.890000	298.634583	133.890000	297.090668	133.890000	294.771210	133.890000	296.668579
133.990000	298.058258	133.990000	298.966064	133.990000	296.746796	133.990000	301.017456
134.090000	298.660736	134.090000	298.412201	134.090000	296.045746	134.090000	299.659515
134.190000	297.527435	134.190000	295.684937	134.190000	298.073090	134.190000	299.571533
134.290000	299.914429	134.290000	301.788177	134.290000	300.321655	134.290000	299.762024
134.390000	296.457336	134.390000	294.748993	134.390000	295.845947	134.390000	297.728424
134.490000	298.285461	134.490000	296.420654	134.490000	298.262207	134.490000	295.380402
134.590000	295.657349	134.590000	295.793854	134.590000	294.848999	134.590000	298.801880
134.690000	294.206512	134.690000	298.854431	134.690000	298.919037	134.690000	299.449646
134.790000	301.072754	134.790000	299.620544	134.790000	297.713654	134.790000	298.561005
134.890000	292.529114	134.890000	299.585999	134.890000	298.933319	134.890000	300.522125
134.990000	291.750793	134.990000	298.441376	134.990000	297.319824	134.990000	297.808380
135.090000	296.438446	135.090000	298.403351	135.090000	298.337769	135.090000	299.370239
135.190000	299.319916	135.190000	295.625397	135.190000	291.978912	135.190000	297.998413
135.290000	297.358917	135.290000	297.626831	135.290000	294.076843	135.290000	299.017395
135.390000	297.230103	135.390000	298.605713	135.390000	304.271881	135.390000	298.754395
135.490000	296.763214	135.490000	296.801117	135.490000	300.262756	135.490000	301.587311
135.590000	301.318542	135.590000	296.645050	135.590000	297.930145	135.590000	299.575623
135.690000	296.754913	135.690000	298.646210	135.690000	296.137939	135.690000	294.366119
135.790000	300.310364	135.790000	296.787750	135.790000	301.699890	135.790000	298.062592
135.890000	298.053894	135.890000	298.740387	135.890000	296.958771	135.890000	297.766144
135.990000	297.846924	135.990000	302.190216	135.990000	298.343964	135.990000	301.844055
136.090000	296.354156	136.090000	296.881836	136.090000	298.006378	136.090000	296.655792
136.190000	296.518036	136.190000	298.577240	136.190000	300.839081	136.190000	300.645111
136.290000	300.401520	136.290000	295.327179	136.290000	297.281921	136.290000	295.428040
136.390000	296.973328	136.390000	299.456696	136.390000	297.569580	136.390000	294.611603
136.490000	301.591888	136.490000	297.002655	136.490000	300.571503	136.490000	299.484863
136.590000	297.083313	136.590000	295.592010	136.590000	299.511505	136.590000	300.088654
136.690000	296.975098	136.690000	300.072845	136.690000	302.337616	136.690000	297.739502
136.790000	294.552734	136.790000	301.071289	136.790000	297.076263	136.790000	296.032379
136.890000	297.250610	136.890000	297.911682	136.890000	299.475525	136.890000	300.446503
136.990000	298.319214	136.990000	298.494324	136.990000	298.123413	136.990000	293.813324
137.090000	301.040955	137.090000	298.161041	137.090000	296.607208	137.090000	296.574707
137.190000	300.649139	137.190000	296.869507	137.190000	296.613403	137.190000	299.095673
137.290000	295.934601	137.290000	297.047424	137.290000	298.692078	137.290000	297.038971
137.390000	296.790588	137.390000	301.049042	137.390000	297.652802	137.390000	294.541351
137.490000	297.190613	137.490000	295.302673	137.490000	298.720215	137.490000	298.869568
137.590000	296.201416	137.590000	293.309875	137.590000	297.521271	137.590000	299.143646
137.690000	297.553406	137.690000	299.846039	137.690000	296.722504	137.690000	296.567719
137.790000	298.623901	137.790000	299.342133	137.790000	297.363068	137.790000	294.937958
137.890000	296.136139	137.890000	296.582977	137.890000	298.026764	137.890000	296.040192
137.990000	297.843719	137.990000	301.487335	137.990000	301.922760	137.990000	299.623108
138.090000	301.592529	138.090000	293.818054	138.090000	297.176239	138.090000	297.601929
138.190000	298.033203	138.190000	302.779510	138.190000	298.031097	138.190000	299.386536
138.290000	299.429291	138.290000	299.914124	138.290000	296.295502	138.290000	294.977631
138.390000	295.282837	138.390000	298.161346	138.390000	300.380127	138.390000	299.182068
138.490000	296.959778	138.490000	299.543640	138.490000	296.588470	138.490000	293.906494
138.590000	296.442139	138.590000	298.579315	138.590000	298.643890	138.590000	295.199219
138.690000	295.348877	138.690000	299.638947	138.690000	300.260254	138.690000	297.361755
138.790000	298.460358	138.790000	295.852539	138.790000	294.932007	138.790000	301.054016
138.890000	295.996094	138.890000	301.813507	138.890000	296.947357	138.890000	296.184174
138.990000	297.691528	138.990000	297.133667	138.990000	296.951843	138.990000	296.984009
139.090000	301.040863	139.090000	296.204620	139.090000	297.267517	139.090000	299.376617
139.190000	298.057739	139.190000	295.774323	139.190000	299.106476	139.190000	295.317108
139.290000	294.743866	139.290000	297.538177	139.290000	300.520630	139.290000	299.258942
139.390000	299.114929	139.390000	298.191071	139.390000	294.309967	139.390000	296.229523
139.490000	295.581696	139.490000	297.623108	139.490000	295.407867	139.490000	303.993958
139.590000	301.175690	139.590000	298.109711	139.590000	297.291473	139.590000	296.617706
139.690000	295.021484	139.690000	298.963745	139.690000	300.404327	139.690000	296.416748
139.790000	295.408813	139.790000	300.234894	139.790000	302.074249	139.790000	297.482422
139.890000	296.463806	139.890000	300.610474	139.890000	295.858276	139.890000	297.070618
139.990000	295.932037	139.990000	297.581329	139.990000	294.325836	139.990000	298.085602
140.090000	297.407715	140.090000	294.252380	140.090000	297.682556	140.090000	298.047943
140.190000	296.926178	140.190000	299.171875	140.190000	298.251038	140.190000	302.009094
140.290000	297.976410	140.290000	298.339630	140.290000	297.325745	140.290000	298.961121
140.390000	295.845093	140.390000	296.108917	140.390000	300.180725	140.390000	298.050201
140.490000	301.758911	140.490000	300.286438	140.490000	297.115509	140.490000	291.754883
140.590000	297.584808	140.590000	297.888855	140.590000	301.136444	140.590000	295.811707
140.690000	295.728210	140.690000	296.266113	140.690000	297.184387	140.690000	301.255035
140.790000	298.189728	140.790000	298.612976	140.790000	301.312317	140.790000	296.533417
140.890000	298.665009	140.890000	304.175049	140.890000	296.891998	140.890000	300.705353
140.990000	294.138550	140.990000	298.077698	140.990000	293.433533	140.990000	302.387909
141.090000	298.496918	141.090000	294.089050	141.090000	297.819031	141.090000	297.545929
141.190000	300.920685	141.190000	298.611206	141.190000	296.947174	141.190000	296.871460
141.290000	298.427185	141.290000	297.483154	141.290000	295.272980	141.290000	301.029205
141.390000	301.955139	141.390000	295.999298	141.390000	296.627930	141.390000	298.593781
141.490000	298.483246	141.490000	295.630554	141.490000	300.736694	141.490000	296.422546
141.590000	297.891418	141.590000	294.370270	141.590000	296.331299	141.590000	297.046509
141.690000	300.079254	141.690000	300.116028	141.690000	298.165588	141.690000	297.063934
141.790000	296.212250	141.790000	293.750916	141.790000	302.312714	141.790000	296.981415
141.890000	296.956940	141.890000	295.544159	141.890000	296.699738	141.890000	297.687958
141.990000	298.528290	141.990000	296.990509	141.990000	297.972321	141.990000	298.000519
142.090000	300.426453	142.090000	297.163940	142.090000	296.291534	142.090000	301.520264
142.190000	302.663910	142.190000	296.527069	142.190000	295.858215	142.190000	295.600067
142.290000	293.953186	142.290000	293.261017	142.290000	295.793243	142.290000	296.690918
142.390000	296.530273	142.390000	298.377106	142.390000	296.646454	142.390000	304.174347
142.490000	299.453644	142.490000	297.210999	142.490000	301.847809	142.490000	294.415405
142.590000	297.945801	142.590000	299.678680	142.590000	298.891296	142.590000	299.719330
142.690000	298.893616	142.690000	297.858795	142.690000	298.617889	142.690000	298.026367
142.790000	299.196472	142.790000	294.800079	142.790000	299.759308	142.790000	296.244690
142.890000	296.029510	142.890000	296.127716	142.890000	298.169617	142.890000	302.398438
142.990000	296.977173	142.990000	296.488617	142.990000	296.001801	142.990000	295.079285
143.090000	291.699280	143.090000	296.937653	143.090000	293.590088	143.090000	298.748138
143.190000	299.784912	143.190000	296.177734	143.190000	296.633759	143.190000	297.101440
143.290000	299.021118	143.290000	296.658325	143.290000	298.395538	143.290000	298.452759
143.390000	297.745270	143.390000	297.726318	143.390000	295.251007	143.390000	298.916687
143.490000	300.132935	143.490000	298.871674	143.490000	298.589783	143.490000	296.414673
143.590000	300.124542	143.590000	303.790924	143.590000	293.760773	143.590000	301.294006
143.690000	293.636780	143.690000	300.073608	143.690000	300.829102	143.690000	300.069336
143.790000	297.038574	143.790000	293.633057	143.790000	294.706390	143.790000	295.600891
143.890000	299.140289	143.890000	297.092102	143.890000	298.400940	143.890000	297.526093
143.990000	299.802063	143.990000	298.794739	143.990000	297.672333	143.990000	296.239899
144.090000	301.044861	144.090000	297.895111	144.090000	295.941681	144.090000	294.488708
144.190000	298.428558	144.190000	300.084351	144.190000	301.419312	144.190000	299.460175
144.290000	295.647858	144.290000	295.524017	144.290000	296.013275	144.290000	299.536377
144.390000	298.450195	144.390000	296.144653	144.390000	298.960571	144.390000	299.772919
144.490000	294.595367	144.490000	300.367065	144.490000	301.196533	144.490000	293.682800
144.590000	297.950531	144.590000	299.741913	144.590000	298.609283	144.590000	299.071106
144.690000	297.487854	144.690000	299.387390	144.690000	291.719421	144.690000	295.547913
144.790000	297.842621	144.790000	299.038910	144.790000	297.670410	144.790000	293.042114
144.890000	297.734192	144.890000	299.281616	144.890000	294.979187	144.890000	304.331909
144.990000	294.643921	144.990000	299.373047	144.990000	298.242554	144.990000	297.790222
145.090000	299.992401	145.090000	296.484314	145.090000	302.484131	145.090000	296.692963
145.190000	301.750031	145.190000	299.285339	145.190000	299.527618	145.190000	296.527588
145.290000	296.789917	145.290000	303.337830	145.290000	299.451202	145.290000	296.541443
145.390000	295.457550	145.390000	299.408264	145.390000	297.419434	145.390000	299.821075
145.490000	295.119720	145.490000	296.454681	145.490000	299.507568	145.490000	300.451019
145.590000	293.360840	145.590000	296.896301	145.590000	297.225281	145.590000	300.775574
145.690000	295.878082	145.690000	291.634338	145.690000	298.229767	145.690000	294.814697
145.790000	302.896088	145.790000	291.926025	145.790000	296.630798	145.790000	298.367950
145.890000	299.507446	145.890000	297.539825	145.890000	298.706512	145.890000	297.500946
145.990000	298.698547	145.990000	298.214417	145.990000	295.703827	145.990000	298.748322
146.090000	295.529205	146.090000	296.128662	146.090000	299.904999	146.090000	297.640778
146.190000	298.800720	146.190000	297.146423	146.190000	298.859680	146.190000	298.321564
146.290000	295.186676	146.290000	297.714447	146.290000	299.686157	146.290000	296.319427
146.390000	298.036804	146.390000	301.083252	146.390000	299.161774	146.390000	300.804352
146.490000	300.260986	146.490000	297.855164	146.490000	299.156860	146.490000	300.978210
146.590000	294.751648	146.590000	298.442139	146.590000	300.207458	146.590000	297.771637
146.690000	298.983734	146.690000	301.251190	146.690000	298.732910	146.690000	300.010071
146.790000	293.672577	146.790000	293.671234	146.790000	297.689545	146.790000	290.295380
146.890000	297.495300	146.890000	294.922852	146.890000	298.897339	146.890000	298.836426
146.990000	302.227692	146.990000	295.363647	146.990000	296.786713	146.990000	297.053558
147.090000	296.347168	147.090000	298.852844	147.090000	299.418823	147.090000	297.186157
147.190000	295.095795	147.190000	298.916443	147.190000	296.973175	147.190000	298.802521
147.290000	296.057037	147.290000	298.381592	147.290000	299.682800	147.290000	299.680145
147.390000	301.604095	147.390000	296.637787	147.390000	298.196533	147.390000	298.378021
147.490000	297.597443	147.490000	301.165344	147.490000	297.260223	147.490000	299.183868
147.590000	293.396576	147.590000	297.476471	147.590000	294.566620	147.590000	294.324707
147.690000	300.568878	147.690000	296.767761	147.690000	296.639587	147.690000	298.196106
147.790000	298.128387	147.790000	294.800049	147.790000	296.173157	147.790000	301.343964
147.890000	293.042786	147.890000	298.237915	147.890000	298.085602	147.890000	301.060577
147.990000	295.962769	147.990000	297.685028	147.990000	296.963898	147.990000	301.321136
148.090000	299.778229	148.090000	297.915527	148.090000	294.906342	148.090000	298.105438
148.190000	296.125427	148.190000	295.565308	148.190000	295.141418	148.190000	296.268372
148.290000	295.095337	148.290000	300.309479	148.290000	299.982605	148.290000	300.973175
148.390000	296.784760	148.390000	297.638275	148.390000	297.809784	148.390000	294.670807
148.490000	295.310333	148.490000	298.511719	148.490000	297.346802	148.490000	298.102417
148.590000	297.130524	148.590000	295.746796	148.590000	296.821869	148.590000	293.971100
148.690000	297.841553	148.690000	295.661255	148.690000	297.848938	148.690000	302.065247
148.790000	297.299835	148.790000	298.136993	148.790000	297.231415	148.790000	299.277740
148.890000	295.061340	148.890000	300.284454	148.890000	295.877472	148.890000	297.665741
148.990000	298.594025	148.990000	295.258148	148.990000	300.094666	148.990000	295.888458
149.090000	299.586487	149.090000	299.215302	149.090000	294.996979	149.090000	296.669647
149.190000	300.652832	149.190000	300.122314	149.190000	298.350922	149.190000	294.857056
149.290000	297.070984	149.290000	299.948181	149.290000	294.800110	149.290000	300.730835
149.390000	297.890137	149.390000	295.695984	149.390000	296.516815	149.390000	297.543640
149.490000	300.000519	149.490000	294.605835	149.490000	297.289520	149.490000	300.581726
149.590000	296.262939	149.590000	296.714600	149.590000	297.484253	149.590000	295.151337
149.690000	299.633850	149.690000	302.258789	149.690000	299.649658	149.690000	293.120575
149.790000	302.703369	149.790000	296.515930	149.790000	298.847260	149.790000	298.902832
149.890000	296.525208	149.890000	297.715271	149.890000	298.168213	149.890000	294.324982
149.990000	295.882141	149.990000	300.887848	149.990000	294.344635	149.990000	299.796234
150.090000	298.452728	150.090000	297.555145	150.090000	299.199402	150.090000	296.826202
150.190000	300.774170	150.190000	296.245331	150.190000	294.009705	150.190000	299.131958
150.290000	297.844910	150.290000	298.607819	150.290000	299.063354	150.290000	297.251740
150.390000	298.315369	150.390000	298.273102	150.390000	300.637024	150.390000	297.071655
150.490000	299.241119	150.490000	297.084320	150.490000	299.109161	150.490000	295.443909
150.590000	295.522644	150.590000	298.230499	150.590000	297.323975	150.590000	296.845734
150.690000	298.978882	150.690000	300.244568	150.690000	293.536224	150.690000	298.556305
150.790000	297.242065	150.790000	294.381042	150.790000	295.872009	150.790000	296.955963
150.890000	296.998688	150.890000	296.097565	150.890000	300.545197	150.890000	296.961639
150.990000	302.235229	150.990000	295.488770	150.990000	294.121185	150.990000	297.465454
151.090000	298.441711	151.090000	297.998535	151.090000	293.493530	151.090000	300.202850
151.190000	300.989136	151.190000	293.902008	151.190000	299.950592	151.190000	294.752014
151.290000	298.019745	151.290000	302.635620	151.290000	299.574646	151.290000	301.910126
151.390000	296.530914	151.390000	295.861145	151.390000	298.871857	151.390000	299.160675
151.490000	300.579926	151.490000	297.953339	151.490000	298.516602	151.490000	296.631592
151.590000	305.506958	151.590000	302.822266	151.590000	304.224060	151.590000	298.498932
151.690000	296.014618	151.690000	296.420441	151.690000	295.900208	151.690000	298.965424
151.790000	295.622070	151.790000	292.705536	151.790000	296.666595	151.790000	300.212555
151.890000	293.180206	151.890000	294.819550	151.890000	299.715668	151.890000	303.159729
151.990000	297.641388	151.990000	294.111633	151.990000	299.567657	151.990000	298.426147
152.090000	300.803436	152.090000	301.150421	152.090000	298.092896	152.090000	297.882111
152.190000	298.704681	152.190000	301.510284	152.190000	299.655701	152.190000	298.510742
152.290000	296.385406	152.290000	293.459900	152.290000	296.932922	152.290000	298.967773
152.390000	298.980103	152.390000	301.033905	152.390000	296.623322	152.390000	300.035004
152.490000	295.030243	152.490000	299.962280	152.490000	294.707489	152.490000	301.463867
152.590000	297.248657	152.590000	298.110962	152.590000	298.334381	152.590000	298.300385
152.690000	303.580597	152.690000	296.205322	152.690000	300.016571	152.690000	298.105682
152.790000	296.456207	152.790000	296.139801	152.790000	297.066162	152.790000	295.246399
152.890000	296.307434	152.890000	299.795349	152.890000	297.029175	152.890000	294.754425
152.990000	295.645294	152.990000	301.215332	152.990000	299.320251	152.990000	297.968872
153.090000	296.961761	153.090000	295.640137	153.090000	297.942932	153.090000	299.067291
153.190000	301.536530	153.190000	293.850128	153.190000	301.275879	153.190000	298.975403
153.290000	298.511688	153.290000	298.143250	153.290000	297.758759	153.290000	301.189484
153.390000	299.542786	153.390000	298.827606	153.390000	299.785797	153.390000	299.350464
153.490000	296.112640	153.490000	294.385101	153.490000	295.255341	153.490000	300.727661
153.590000	295.509216	153.590000	294.390015	153.590000	299.590454	153.590000	304.073212
153.690000	297.215240	153.690000	300.654755	153.690000	299.123138	153.690000	294.052063
153.790000	298.925598	153.790000	295.265839	153.790000	301.226257	153.790000	299.021179
153.890000	299.599548	153.890000	299.177887	153.890000	297.653900	153.890000	297.231750
153.990000	299.249664	153.990000	298.096924	153.990000	298.479309	153.990000	296.406494
154.090000	296.767975	154.090000	298.217499	154.090000	299.082886	154.090000	295.499451
154.190000	292.415253	154.190000	296.505066	154.190000	297.479767	154.190000	300.840057
154.290000	298.362762	154.290000	293.970703	154.290000	293.995483	154.290000	294.781128
154.390000	298.692719	154.390000	295.784332	154.390000	296.792755	154.390000	300.317169
154.490000	297.725006	154.490000	297.279663	154.490000	300.660889	154.490000	299.264252
154.590000	298.971130	154.590000	298.965027	154.590000	296.840759	154.590000	294.579224
154.690000	297.874329	154.690000	298.053864	154.690000	296.057556	154.690000	298.182739
154.790000	299.422180	154.790000	295.098480	154.790000	297.364990	154.790000	295.152588
154.890000	298.701630	154.890000	297.054108	154.890000	296.848633	154.890000	300.434998
154.990000	297.595367	154.990000	292.083344	154.990000	299.466553	154.990000	301.754120
155.090000	295.278839	155.090000	298.639130	155.090000	296.647705	155.090000	297.208710
155.190000	297.121399	155.190000	300.528992	155.190000	296.001923	155.190000	299.187103
155.290000	299.987671	155.290000	300.091461	155.290000	299.507568	155.290000	298.657837
155.390000	296.261597	155.390000	296.483398	155.390000	298.618469	155.390000	299.547119
155.490000	297.869659	155.490000	298.768738	155.490000	302.882233	155.490000	298.170380
155.590000	298.864899	155.590000	298.287445	155.590000	300.540314	155.590000	300.129791
155.690000	297.628937	155.690000	295.596527	155.690000	302.600677	155.690000	297.325836
155.790000	298.357513	155.790000	294.771423	155.790000	296.949493	155.790000	296.673065
155.890000	294.404205	155.890000	298.660522	155.890000	298.188873	155.890000	296.197601
155.990000	296.264526	155.990000	297.664703	155.990000	297.595612	155.990000	299.284241
156.090000	297.626129	156.090000	302.620758	156.090000	294.822144	156.090000	297.679291
156.190000	302.434387	156.190000	295.239319	156.190000	297.342712	156.190000	295.625854
156.290000	294.019165	156.290000	297.960327	156.290000	294.988068	156.290000	299.616882
156.390000	296.042511	156.390000	294.299225	156.390000	298.523041	156.390000	301.808502
156.490000	293.368774	156.490000	302.018005	156.490000	292.608124	156.490000	298.529755
156.590000	297.757812	156.590000	295.850647	156.590000	301.025330	156.590000	299.650238
156.690000	298.423737	156.690000	295.270905	156.690000	301.853882	156.690000	297.172089
156.790000	302.339111	156.790000	300.667175	156.790000	297.158386	156.790000	300.113861
156.890000	295.306030	156.890000	301.298279	156.890000	296.568878	156.890000	299.968018
156.990000	299.200867	156.990000	297.409790	156.990000	299.760590	156.990000	298.307648
157.090000	294.013092	157.090000	295.881622	157.090000	300.036407	157.090000	300.784912
157.190000	300.523621	157.190000	298.390656	157.190000	299.959869	157.190000	302.013672
157.290000	297.121155	157.290000	296.550537	157.290000	297.465851	157.290000	296.037720
157.390000	295.631165	157.390000	295.985474	157.390000	292.078491	157.390000	299.122528
157.490000	295.613190	157.490000	300.018738	157.490000	300.294373	157.490000	297.687256
157.590000	298.329102	157.590000	298.374847	157.590000	300.439117	157.590000	298.830200
157.690000	297.945343	157.690000	294.033356	157.690000	301.535950	157.690000	297.237000
157.790000	295.927979	157.790000	294.878815	157.790000	298.266510	157.790000	295.437134
157.890000	298.723145	157.890000	296.234589	157.890000	296.443542	157.890000	299.201416
157.990000	300.373138	157.990000	297.453979	157.990000	297.021088	157.990000	294.914001
158.090000	298.245209	158.090000	299.381866	158.090000	302.826721	158.090000	297.681274
158.190000	297.471771	158.190000	301.620239	158.190000	300.652252	158.190000	302.290985
158.290000	300.944000	158.290000	299.115906	158.290000	295.526733	158.290000	301.858673
158.390000	299.438843	158.390000	298.497742	158.390000	300.288208	158.390000	300.530914
158.490000	293.936340	158.490000	294.575592	158.490000	298.576355	158.490000	294.274902
158.590000	300.533783	158.590000	298.707275	158.590000	297.516907	158.590000	295.617737
158.690000	295.135864	158.690000	303.111908	158.690000	294.347229	158.690000	293.447540
158.790000	296.949432	158.790000	298.302368	158.790000	298.648895	158.790000	294.981445
158.890000	299.743713	158.890000	298.090698	158.890000	296.137543	158.890000	298.389465
158.990000	298.083344	158.990000	298.852997	158.990000	295.693878	158.990000	302.494690
159.090000	300.364899	159.090000	294.978912	159.090000	297.480713	159.090000	299.194702
159.190000	298.964813	159.190000	301.328522	159.190000	297.399445	159.190000	299.734436
159.290000	294.769653	159.290000	293.265839	159.290000	302.130310	159.290000	302.920868
159.390000	297.345490	159.390000	298.996643	159.390000	299.852997	159.390000	293.903992
159.490000	299.937347	159.490000	299.269287	159.490000	299.463104	159.490000	295.434357
159.590000	301.232056	159.590000	298.118896	159.590000	295.750397	159.590000	297.591888
159.690000	303.192810	159.690000	302.699432	159.690000	296.081726	159.690000	298.364868
159.790000	298.830048	159.790000	296.336609	159.790000	297.859283	159.790000	300.130707
159.890000	298.830444	159.890000	293.504578	159.890000	299.147156	159.890000	299.762177
159.990000	296.098083	159.990000	295.774231	159.990000	298.697144	159.990000	298.651886
160.090000	299.471161	160.090000	296.342957	160.090000	300.307678	160.090000	297.368378
160.190000	297.734283	160.190000	296.113647	160.190000	302.228149	160.190000	295.839355
160.290000	298.341644	160.290000	301.723450	160.290000	296.425110	160.290000	296.708771
160.390000	296.937134	160.390000	299.035767	160.390000	297.833374	160.390000	299.718292
160.490000	296.196686	160.490000	296.525909	160.490000	299.241638	160.490000	295.790039
160.590000	294.734192	160.590000	301.212738	160.590000	298.763794	160.590000	297.720276
160.690000	299.555023	160.690000	299.311523	160.690000	300.225372	160.690000	296.662506
160.790000	298.615845	160.790000	293.755463	160.790000	295.832520	160.790000	300.249481
160.890000	303.094666	160.890000	295.690063	160.890000	296.722473	160.890000	297.474487
160.990000	298.417633	160.990000	296.444427	160.990000	298.382446	160.990000	295.615295
161.090000	298.099976	161.090000	298.267303	161.090000	300.326385	161.090000	297.447021
161.190000	296.655579	161.190000	298.585052	161.190000	295.966278	161.190000	297.263367
161.290000	296.700500	161.290000	296.162781	161.290000	302.260834	161.290000	294.133362
161.390000	297.868317	161.390000	295.231293	161.390000	297.332062	161.390000	295.111786
161.490000	296.104980	161.490000	299.070190	161.490000	300.382538	161.490000	293.856415
161.590000	297.196838	161.590000	294.362244	161.590000	298.280792	161.590000	300.093201
161.690000	296.874847	161.690000	297.742310	161.690000	299.414154	161.690000	298.683350
161.790000	298.598175	161.790000	301.188324	161.790000	299.879883	161.790000	295.672119
161.890000	296.686157	161.890000	296.353882	161.890000	299.113770	161.890000	296.492371
161.990000	297.968628	161.990000	296.352783	161.990000	300.377625	161.990000	301.136169
162.090000	301.392822	162.090000	295.558014	162.090000	292.321564	162.090000	299.987610
162.190000	292.732330	162.190000	297.486115	162.190000	299.802490	162.190000	295.966400
162.290000	298.305359	162.290000	302.806549	162.290000	295.208405	162.290000	298.217926
162.390000	298.852509	162.390000	296.539001	162.390000	299.932373	162.390000	297.354919
162.490000	302.656281	162.490000	298.347992	162.490000	300.196960	162.490000	296.735840
162.590000	299.819855	162.590000	294.111694	162.590000	303.456421	162.590000	300.150208
162.690000	298.570374	162.690000	297.920715	162.690000	298.885590	162.690000	294.291504
162.790000	297.335083	162.790000	296.990387	162.790000	300.947418	162.790000	298.276581
162.890000	296.414551	162.890000	294.629089	162.890000	298.132965	162.890000	297.406067
162.990000	295.637390	162.990000	299.903961	162.990000	298.720673	162.990000	299.928558
163.090000	296.594757	163.090000	296.095886	163.090000	294.876251	163.090000	294.654114
163.190000	299.760956	163.190000	299.488800	163.190000	301.165771	163.190000	297.241791
163.290000	300.942993	163.290000	300.085022	163.290000	298.915131	163.290000	297.526337
163.390000	294.604767	163.390000	299.051941	163.390000	293.032166	163.390000	295.817108
163.490000	296.310486	163.490000	298.930267	163.490000	296.505951	163.490000	296.948120
163.590000	301.144501	163.590000	296.354858	163.590000	297.772125	163.590000	299.454132
163.690000	296.720032	163.690000	296.112305	163.690000	296.939545	163.690000	296.927856
163.790000	299.825897	163.790000	297.344391	163.790000	296.548828	163.790000	299.097473
163.890000	300.297089	163.890000	300.593445	163.890000	299.947235	163.890000	296.805481
163.990000	297.932495	163.990000	295.922180	163.990000	296.245026	163.990000	296.670380
164.090000	302.369232	164.090000	299.295197	164.090000	299.752289	164.090000	299.831146
164.190000	298.182068	164.190000	298.476501	164.190000	296.772583	164.190000	299.062012
164.290000	300.828094	164.290000	296.726715	164.290000	297.569611	164.290000	301.867706
164.390000	299.582916	164.390000	297.129089	164.390000	295.752289	164.390000	300.639709
164.490000	296.944458	164.490000	296.216766	164.490000	302.268829	164.490000	298.863586
164.590000	292.707947	164.590000	299.670624	164.590000	300.107758	164.590000	296.408936
164.690000	298.833374	164.690000	296.844696	164.690000	299.854706	164.690000	297.142273
164.790000	298.237091	164.790000	297.713409	164.790000	298.017731	164.790000	297.659332
164.890000	296.339355	164.890000	298.351501	164.890000	300.318481	164.890000	301.192810
164.990000	298.508881	164.990000	297.405487	164.990000	292.237152	164.990000	298.150177
165.090000	300.956848	165.090000	298.902191	165.090000	296.619415	165.090000	298.853729
165.190000	296.132812	165.190000	297.368317	165.190000	296.025208	165.190000	296.524200
165.290000	300.529114	165.290000	299.352509	165.290000	297.552185	165.290000	297.767822
165.390000	299.909454	165.390000	297.354553	165.390000	299.537354	165.390000	296.593658
165.490000	300.787048	165.490000	293.098267	165.490000	295.767273	165.490000	302.634460
165.590000	299.832520	165.590000	296.937683	165.590000	296.946442	165.590000	298.302856
165.690000	297.022827	165.690000	299.592499	165.690000	297.484558	165.690000	298.744690
165.790000	298.049011	165.790000	299.262360	165.790000	296.448975	165.790000	301.437347
165.890000	302.068665	165.890000	297.152863	165.890000	300.290375	165.890000	299.763702
165.990000	297.652893	165.990000	299.211182	165.990000	298.391327	165.990000	293.527283
166.090000	301.244263	166.090000	300.103912	166.090000	297.133667	166.090000	294.720612
166.190000	298.959961	166.190000	298.359070	166.190000	296.686951	166.190000	296.206879
166.290000	299.004120	166.290000	299.830048	166.290000	296.854218	166.290000	302.529022
166.390000	294.916199	166.390000	295.399475	166.390000	295.770142	166.390000	298.805084
166.490000	297.366577	166.490000	298.916962	166.490000	297.290466	166.490000	295.840851
166.590000	299.892670	166.590000	297.427826	166.590000	297.471161	166.590000	297.853119
166.690000	296.037933	166.690000	302.477203	166.690000	299.109772	166.690000	299.069946
166.790000	297.439514	166.790000	298.662964	166.790000	299.322052	166.790000	294.271759
166.890000	301.690338	166.890000	295.604492	166.890000	295.617310	166.890000	298.196838
166.990000	296.717621	166.990000	298.679138	166.990000	298.503906	166.990000	295.715851
167.090000	297.509827	167.090000	294.834473	167.090000	298.863312	167.090000	296.177826
167.190000	298.238342	167.190000	298.905640	167.190000	301.090790	167.190000	294.017548
167.290000	298.768799	167.290000	298.007843	167.290000	299.522736	167.290000	297.373688
167.390000	298.655334	167.390000	295.168396	167.390000	295.255554	167.390000	301.843048
167.490000	295.429810	167.490000	307.368744	167.490000	296.651367	167.490000	301.799103
167.590000	297.316223	167.590000	299.847046	167.590000	299.843567	167.590000	299.458771
167.690000	301.524780	167.690000	297.411469	167.690000	297.853516	167.690000	296.812225
167.790000	297.687164	167.790000	295.863464	167.790000	297.142334	167.790000	293.974274
167.890000	297.382599	167.890000	298.597229	167.890000	296.578186	167.890000	299.458557
167.990000	293.109863	167.990000	296.254486	167.990000	298.677399	167.990000	297.837463
168.090000	297.668671	168.090000	302.968475	168.090000	297.377930	168.090000	298.570526
168.190000	298.078369	168.190000	299.756226	168.190000	299.103210	168.190000	302.324402
168.290000	298.802490	168.290000	302.730164	168.290000	296.060120	168.290000	295.132721
168.390000	297.043030	168.390000	303.082336	168.390000	293.199432	168.390000	295.461029
168.490000	298.116028	168.490000	299.707764	168.490000	298.583862	168.490000	299.711029
168.590000	300.568848	168.590000	295.808502	168.590000	298.742157	168.590000	294.117157
168.690000	297.701172	168.690000	299.851257	168.690000	298.905029	168.690000	300.886200
168.790000	295.627960	168.790000	296.104675	168.790000	298.427429	168.790000	297.329956
168.890000	297.858368	168.890000	300.265625	168.890000	296.697662	168.890000	300.366028
168.990000	302.895569	168.990000	299.652985	168.990000	297.924896	168.990000	297.133667
169.090000	297.809814	169.090000	295.430664	169.090000	297.404297	169.090000	296.811829
169.190000	299.760162	169.190000	299.428741	169.190000	298.135254	169.190000	297.305054
169.290000	299.149536	169.290000	300.229950	169.290000	301.322662	169.290000	298.441895
169.390000	295.408691	169.390000	299.703033	169.390000	297.520142	169.390000	298.193573
169.490000	298.825836	169.490000	301.047455	169.490000	300.571716	169.490000	298.996002
169.590000	295.773163	169.590000	297.004974	169.590000	295.168854	169.590000	298.452789
169.690000	301.828796	169.690000	295.164276	169.690000	295.720398	169.690000	296.917175
169.790000	298.324890	169.790000	301.035248	169.790000	296.646759	169.790000	296.141205
169.890000	297.411041	169.890000	296.891754	169.890000	297.877472	169.890000	298.124420
169.990000	298.524261	169.990000	297.236420	169.990000	295.757660	169.990000	297.586761
170.090000	299.308441	170.090000	295.096832	170.090000	299.156158	170.090000	300.742645
170.190000	297.045349	170.190000	295.365387	170.190000	294.650543	170.190000	299.635010
170.290000	298.894287	170.290000	295.494659	170.290000	301.561127	170.290000	296.545258
170.390000	301.512085	170.390000	296.410187	170.390000	294.945648	170.390000	297.649597
170.490000	292.412720	170.490000	299.919708	170.490000	299.979584	170.490000	298.727386
170.590000	297.964661	170.590000	300.056396	170.590000	297.578674	170.590000	295.888062
170.690000	298.226929	170.690000	296.511719	170.690000	295.733673	170.690000	299.214325
170.790000	297.297760	170.790000	296.094452	170.790000	297.104034	170.790000	295.871216
170.890000	295.918274	170.890000	297.379761	170.890000	300.010956	170.890000	297.027191
170.990000	300.763733	170.990000	298.174316	170.990000	298.797028	170.990000	298.017853
171.090000	298.741364	171.090000	298.383118	171.090000	298.936371	171.090000	294.531250
171.190000	296.879791	171.190000	296.861206	171.190000	297.945496	171.190000	297.553528
171.290000	300.101715	171.290000	292.430573	171.290000	292.749725	171.290000	299.637238
171.390000	299.995209	171.390000	296.352051	171.390000	302.703430	171.390000	302.418915
171.490000	300.199982	171.490000	300.709290	171.490000	303.223419	171.490000	299.821564
171.590000	302.512085	171.590000	293.602722	171.590000	298.921539	171.590000	300.204437
171.690000	297.192230	171.690000	299.931610	171.690000	300.926758	171.690000	299.487213
171.790000	293.558228	171.790000	296.497406	171.790000	295.292511	171.790000	297.556366
171.890000	300.096436	171.890000	298.298401	171.890000	299.814545	171.890000	302.512268
171.990000	302.966553	171.990000	297.895386	171.990000	298.119812	171.990000	293.799561
172.090000	298.715118	172.090000	304.028717	172.090000	298.790680	172.090000	301.651154
172.190000	298.070465	172.190000	299.726227	172.190000	300.672150	172.190000	297.820496
172.290000	294.758331	172.290000	297.238770	172.290000	299.285736	172.290000	300.150696
172.390000	298.495850	172.390000	294.062408	172.390000	298.536621	172.390000	297.464569
172.490000	295.155365	172.490000	300.376251	172.490000	293.746002	172.490000	299.415680
172.590000	295.706360	172.590000	296.744629	172.590000	299.312805	172.590000	294.171448
172.690000	298.723877	172.690000	295.434570	172.690000	299.631104	172.690000	298.823242
172.790000	302.014954	172.790000	296.323700	172.790000	299.003052	172.790000	296.339874
172.890000	297.834381	172.890000	297.685852	172.890000	297.716858	172.890000	299.469452
172.990000	296.755829	172.990000	299.097900	172.990000	298.496490	172.990000	295.154419
173.090000	291.656586	173.090000	297.385590	173.090000	300.267609	173.090000	296.754395
173.190000	298.201294	173.190000	295.303680	173.190000	298.567322	173.190000	299.797577
173.290000	297.772217	173.290000	296.575317	173.290000	295.258392	173.290000	295.637512
173.390000	295.098602	173.390000	299.448364	173.390000	299.851593	173.390000	295.031738
173.490000	300.836151	173.490000	303.513458	173.490000	299.970642	173.490000	294.744232
173.590000	300.676727	173.590000	300.561737	173.590000	299.969788	173.590000	296.642151
173.690000	296.355591	173.690000	296.594971	173.690000	296.234589	173.690000	297.756866
173.790000	297.167847	173.790000	300.977814	173.790000	296.912598	173.790000	298.716949
173.890000	298.722839	173.890000	299.066864	173.890000	298.971313	173.890000	302.618988
173.990000	299.026794	173.990000	298.751282	173.990000	295.071533	173.990000	300.859314
174.090000	300.821259	174.090000	295.739380	174.090000	298.340698	174.090000	296.208710
174.190000	297.500916	174.190000	296.625610	174.190000	295.058929	174.190000	300.954071
174.290000	298.194000	174.290000	295.101379	174.290000	298.170959	174.290000	301.477753
174.390000	296.890594	174.390000	298.912720	174.390000	297.947723	174.390000	300.753021
174.490000	293.425995	174.490000	296.851837	174.490000	297.048706	174.490000	301.641907
174.590000	296.598053	174.590000	297.432434	174.590000	298.936829	174.590000	298.025421
174.690000	297.885071	174.690000	299.938812	174.690000	297.631866	174.690000	298.895599
174.790000	299.584106	174.790000	298.366974	174.790000	300.227509	174.790000	298.896545
174.890000	301.006104	174.890000	296.582977	174.890000	299.884674	174.890000	297.435883
174.990000	294.190094	174.990000	300.279236	174.990000	297.404846	174.990000	293.744202
175.090000	296.785309	175.090000	296.807281	175.090000	299.483887	175.090000	292.615906
175.190000	297.395233	175.190000	298.748077	175.190000	294.034760	175.190000	297.805206
175.290000	295.544952	175.290000	297.007080	175.290000	297.600403	175.290000	296.181885
175.390000	294.239075	175.390000	298.761810	175.390000	298.826233	175.390000	296.441193
175.490000	296.759064	175.490000	296.674072	175.490000	295.633209	175.490000	300.768066
175.590000	296.638428	175.590000	298.697174	175.590000	298.102570	175.590000	300.737122
175.690000	298.539246	175.690000	297.904022	175.690000	300.835052	175.690000	301.239044
175.790000	298.069580	175.790000	301.190918	175.790000	294.355652	175.790000	299.124786
175.890000	296.702240	175.890000	299.071472	175.890000	296.160522	175.890000	303.835693
175.990000	297.123779	175.990000	297.204468	175.990000	298.128510	175.990000	297.008362
176.090000	299.028076	176.090000	300.112976	176.090000	296.226624	176.090000	296.288605
176.190000	296.372986	176.190000	298.431915	176.190000	293.171265	176.190000	295.811920
176.290000	299.329224	176.290000	299.032623	176.290000	296.792114	176.290000	295.865997
176.390000	298.657684	176.390000	300.203735	176.390000	297.056610	176.390000	298.420044
176.490000	295.998169	176.490000	296.291504	176.490000	292.231750	176.490000	301.538452
176.590000	295.679657	176.590000	296.303589	176.590000	299.323181	176.590000	292.356323
176.690000	299.349548	176.690000	298.163177	176.690000	300.646515	176.690000	296.963135
176.790000	298.918701	176.790000	297.924652	176.790000	296.930603	176.790000	295.971893
176.890000	296.853271	176.890000	296.968872	176.890000	295.938202	176.890000	295.983643
176.990000	297.929108	176.990000	298.520264	176.990000	296.072083	176.990000	301.304382
177.090000	295.945618	177.090000	298.803833	177.090000	302.299164	177.090000	297.837372
177.190000	299.576752	177.190000	295.571869	177.190000	301.126251	177.190000	299.980927
177.290000	298.250854	177.290000	293.662476	177.290000	298.198914	177.290000	295.663300
177.390000	300.811432	177.390000	298.182739	177.390000	296.715424	177.390000	300.616211
177.490000	297.636749	177.490000	299.368927	177.490000	300.336975	177.490000	295.336945
177.590000	297.302216	177.590000	294.201843	177.590000	296.320404	177.590000	302.850464
177.690000	297.679138	177.690000	295.757446	177.690000	295.994812	177.690000	297.413727
177.790000	300.920532	177.790000	299.663757	177.790000	297.824463	177.790000	298.852600
177.890000	296.361450	177.890000	300.323578	177.890000	300.168427	177.890000	301.508698
177.990000	303.918457	177.990000	296.698700	177.990000	296.380768	177.990000	299.281128
178.090000	296.263916	178.090000	297.410217	178.090000	292.983826	178.090000	298.071350
178.190000	299.961823	178.190000	298.462494	178.190000	297.824890	178.190000	297.802521
178.290000	298.385223	178.290000	293.032959	178.290000	302.719025	178.290000	296.439972
178.390000	296.109833	178.390000	296.400848	178.390000	297.898560	178.390000	296.029236
178.490000	297.485870	178.490000	297.828308	178.490000	298.603180	178.490000	299.610016
178.590000	295.857025	178.590000	295.494873	178.590000	296.514191	178.590000	298.028168
178.690000	301.058228	178.690000	296.786224	178.690000	296.541016	178.690000	296.806396
178.790000	296.734161	178.790000	298.613739	178.790000	299.537415	178.790000	297.156036
178.890000	297.726379	178.890000	295.081177	178.890000	301.676666	178.890000	296.907471
178.990000	300.890656	178.990000	298.636932	178.990000	297.489807	178.990000	300.069183
179.090000	299.008148	179.090000	292.894379	179.090000	297.857086	179.090000	294.231293
179.190000	293.322968	179.190000	295.070190	179.190000	295.972992	179.190000	300.612305
179.290000	299.790161	179.290000	294.484192	179.290000	294.812012	179.290000	296.993073
179.390000	295.678375	179.390000	296.929108	179.390000	299.089020	179.390000	297.664978
179.490000	295.506073	179.490000	300.863220	179.490000	296.772888	179.490000	293.947693
179.590000	299.630341	179.590000	298.908234	179.590000	296.734833	179.590000	296.625763
179.690000	300.455658	179.690000	298.098053	179.690000	294.592407	179.690000	298.922729
179.790000	296.668427	179.790000	294.262451	179.790000	296.819397	179.790000	300.969391
179.890000	296.716797	179.890000	297.196869	179.890000	295.202148	179.890000	299.642578
179.990000	299.351746	179.990000	297.409821	179.990000	297.306946	179.990000	300.312866
180.090000	296.911957	180.090000	296.840546	180.090000	293.424347	180.090000	298.710388
180.190000	296.010559	180.190000	294.670380	180.190000	300.431976	180.190000	295.679260
180.290000	298.041718	180.290000	297.260345	180.290000	293.859131	180.290000	301.038025
180.390000	297.272125	180.390000	299.875336	180.390000	295.189758	180.390000	300.202911
180.490000	301.094604	180.490000	298.176270	180.490000	302.416138	180.490000	297.673370
180.590000	295.639435	180.590000	299.056671	180.590000	299.572479	180.590000	295.842957
180.690000	294.849243	180.690000	298.114838	180.690000	294.835022	180.690000	297.895233
180.790000	300.676819	180.790000	297.381683	180.790000	296.247955	180.790000	295.058167
180.890000	296.542999	180.890000	299.420258	180.890000	303.614197	180.890000	300.868652
180.990000	301.229034	180.990000	301.620239	180.990000	295.956055	180.990000	301.718414
181.090000	297.862610	181.090000	298.124420	181.090000	299.591888	181.090000	298.458527
181.190000	299.010071	181.190000	299.933807	181.190000	302.434479	181.190000	303.245758
181.290000	296.758270	181.290000	298.452881	181.290000	300.471680	181.290000	297.636993
181.390000	299.091766	181.390000	297.791260	181.390000	297.009460	181.390000	294.303253
181.490000	297.166443	181.490000	299.356384	181.490000	294.904297	181.490000	297.027557
181.590000	297.203766	181.590000	294.716003	181.590000	296.998535	181.590000	298.540894
181.690000	296.456360	181.690000	293.998810	181.690000	295.958679	181.690000	297.720184
181.790000	298.286957	181.790000	297.754944	181.790000	297.467194	181.790000	295.210236
181.890000	300.596893	181.890000	293.736389	181.890000	299.024414	181.890000	297.725128
181.990000	296.568939	181.990000	295.587891	181.990000	299.433136	181.990000	295.168518
182.090000	300.206879	182.090000	302.448029	182.090000	301.977051	182.090000	296.521271
182.190000	296.832153	182.190000	299.866150	182.190000	298.004791	182.190000	296.174286
182.290000	298.282166	182.290000	297.379883	182.290000	297.340363	182.290000	292.372131
182.390000	299.494720	182.390000	300.475800	182.390000	294.262787	182.390000	300.441956
182.490000	298.816895	182.490000	296.772888	182.490000	299.977173	182.490000	301.264862
182.590000	297.458801	182.590000	296.526062	182.590000	301.784058	182.590000	297.100220
182.690000	300.299500	182.690000	299.844238	182.690000	299.527924	182.690000	302.168579
182.790000	299.233185	182.790000	295.784790	182.790000	297.419464	182.790000	294.472595
182.890000	293.492340	182.890000	297.318024	182.890000	299.565369	182.890000	297.919342
182.990000	300.271027	182.990000	300.974701	182.990000	295.781372	182.990000	296.566956
183.090000	294.848633	183.090000	296.794983	183.090000	298.139343	183.090000	301.321381
183.190000	299.689453	183.190000	300.584991	183.190000	301.547058	183.190000	296.138184
183.290000	295.950043	183.290000	296.788086	183.290000	294.637360	183.290000	298.685852
183.390000	298.717804	183.390000	293.481598	183.390000	294.648346	183.390000	296.128540
183.490000	300.862671	183.490000	295.525757	183.490000	298.695648	183.490000	298.162140
183.590000	298.988281	183.590000	295.235443	183.590000	295.139954	183.590000	298.043488
183.690000	299.504395	183.690000	296.630432	183.690000	295.088379	183.690000	301.060913
183.790000	301.389954	183.790000	295.943756	183.790000	299.939178	183.790000	297.073486
183.890000	294.433594	183.890000	298.927979	183.890000	297.561310	183.890000	296.253815
183.990000	293.942017	183.990000	299.199158	183.990000	297.174774	183.990000	299.247070
184.090000	300.275360	184.090000	297.960541	184.090000	294.249634	184.090000	295.780609
184.190000	301.636963	184.190000	297.443329	184.190000	298.077637	184.190000	296.804596
184.290000	294.781342	184.290000	296.740204	184.290000	299.644653	184.290000	298.582947
184.390000	300.081818	184.390000	298.768158	184.390000	299.263611	184.390000	296.467987
184.490000	299.197296	184.490000	295.794098	184.490000	298.825958	184.490000	299.761993
184.590000	298.710938	184.590000	296.082001	184.590000	301.851746	184.590000	301.617523
184.690000	296.634399	184.690000	297.168823	184.690000	299.849457	184.690000	296.474731
184.790000	297.884277	184.790000	297.169006	184.790000	299.048401	184.790000	296.235901
184.890000	297.853394	184.890000	296.810852	184.890000	301.313751	184.890000	300.905762
184.990000	297.132019	184.990000	297.804169	184.990000	297.354095	184.990000	295.509552
185.090000	298.842224	185.090000	299.832977	185.090000	298.239563	185.090000	299.055603
185.190000	297.730194	185.190000	294.398956	185.190000	296.403625	185.190000	297.833984
185.290000	297.417389	185.290000	300.373138	185.290000	301.567017	185.290000	295.592987
185.390000	305.816223	185.390000	299.151398	185.390000	296.417175	185.390000	298.406555
185.490000	297.742340	185.490000	298.188782	185.490000	295.441376	185.490000	292.736176
185.590000	296.634399	185.590000	296.882080	185.590000	300.307648	185.590000	292.029968
185.690000	297.518768	185.690000	295.746002	185.690000	299.363556	185.690000	295.761993
185.790000	296.245575	185.790000	297.482178	185.790000	296.290192	185.790000	297.362732
185.890000	300.279449	185.890000	295.765198	185.890000	295.888092	185.890000	299.618011
185.990000	299.105377	185.990000	296.537170	185.990000	296.085449	185.990000	294.696503
186.090000	299.380463	186.090000	292.851501	186.090000	296.069977	186.090000	302.027588
186.190000	295.299377	186.190000	298.617767	186.190000	300.920441	186.190000	299.379639
186.290000	301.170227	186.290000	301.389313	186.290000	298.880951	186.290000	300.827087
186.390000	297.678802	186.390000	298.546967	186.390000	298.671539	186.390000	297.591797
186.490000	294.662720	186.490000	302.286285	186.490000	296.915924	186.490000	295.150970
186.590000	301.647858	186.590000	301.581818	186.590000	300.093597	186.590000	297.818726
186.690000	297.473663	186.690000	295.482178	186.690000	298.638184	186.690000	297.949707
186.790000	298.437836	186.790000	296.692810	186.790000	295.861206	186.790000	300.372986
186.890000	301.054962	186.890000	297.218628	186.890000	297.356964	186.890000	297.348999
186.990000	297.493256	186.990000	300.336243	186.990000	299.709076	186.990000	298.361298
187.090000	297.632965	187.090000	298.440277	187.090000	298.347046	187.090000	296.709259
187.190000	300.065887	187.190000	294.946594	187.190000	299.315399	187.190000	293.550476
187.290000	299.241608	187.290000	299.157684	187.290000	299.519928	187.290000	299.317993
187.390000	300.318237	187.390000	295.842072	187.390000	296.194885	187.390000	296.562347
187.490000	298.287384	187.490000	299.549377	187.490000	295.040680	187.490000	298.527771
187.590000	294.105865	187.590000	298.911469	187.590000	299.777527	187.590000	299.600250
187.690000	301.152283	187.690000	298.482971	187.690000	297.223877	187.690000	300.257843
187.790000	300.830505	187.790000	296.458527	187.790000	300.188812	187.790000	296.156830
187.890000	297.784180	187.890000	297.036469	187.890000	296.499786	187.890000	295.908325
187.990000	296.469482	187.990000	300.943573	187.990000	297.606018	187.990000	298.108643
188.090000	296.240631	188.090000	297.951508	188.090000	300.626007	188.090000	302.152435
188.190000	300.213837	188.190000	298.068817	188.190000	296.513519	188.190000	297.820099
188.290000	301.710693	188.290000	299.944519	188.290000	294.918823	188.290000	300.798706
188.390000	295.973206	188.390000	300.113953	188.390000	293.502686	188.390000	295.328949
188.490000	301.943420	188.490000	297.720123	188.490000	301.078857	188.490000	293.191864
188.590000	299.932373	188.590000	296.352570	188.590000	297.734650	188.590000	297.395721
188.690000	295.386047	188.690000	293.561462	188.690000	293.763031	188.690000	296.165253
188.790000	297.351471	188.790000	298.261780	188.790000	303.604095	188.790000	299.075165
188.890000	298.719910	188.890000	300.152954	188.890000	294.341675	188.890000	296.352875
188.990000	300.872925	188.990000	301.155304	188.990000	295.373962	188.990000	301.529907
189.090000	298.114899	189.090000	295.900574	189.090000	297.369080	189.090000	297.361145
189.190000	297.294952	189.190000	301.372101	189.190000	301.403931	189.190000	296.401947
189.290000	298.382690	189.290000	299.127777	189.290000	299.351196	189.290000	302.323486
189.390000	298.975983	189.390000	301.736938	189.390000	294.597870	189.390000	300.362762
189.490000	296.290070	189.490000	300.330231	189.490000	293.897583	189.490000	295.543854
189.590000	298.193573	189.590000	298.622009	189.590000	301.589325	189.590000	298.983337
189.690000	296.441895	189.690000	298.143250	189.690000	294.153992	189.690000	296.584290
189.790000	297.100342	189.790000	295.663116	189.790000	297.632019	189.790000	300.141174
189.890000	296.540070	189.890000	300.341858	189.890000	299.930969	189.890000	294.444916
189.990000	298.565369	189.990000	296.604675	189.990000	297.458069	189.990000	298.620972
190.090000	305.701263	190.090000	302.532318	190.090000	296.052429	190.090000	294.402466
190.190000	296.756317	190.190000	298.568909	190.190000	300.339172	190.190000	299.201691
190.290000	296.329468	190.290000	299.200806	190.290000	295.116760	190.290000	298.283875
190.390000	299.118896	190.390000	298.373108	190.390000	297.097290	190.390000	300.456146
190.490000	297.161316	190.490000	298.261322	190.490000	299.523468	190.490000	297.472015
190.590000	293.863434	190.590000	302.792969	190.590000	301.496521	190.590000	297.455597
190.690000	296.465912	190.690000	300.396667	190.690000	296.249847	190.690000	298.841644
190.790000	299.634430	190.790000	295.612274	190.790000	299.081451	190.790000	302.022552
190.890000	293.243408	190.890000	298.048645	190.890000	298.811646	190.890000	299.031189
190.990000	297.475769	190.990000	296.126434	190.990000	294.974182	190.990000	297.264893
191.090000	299.851532	191.090000	297.819275	191.090000	295.358795	191.090000	300.700531
191.190000	301.287750	191.190000	298.232971	191.190000	299.386230	191.190000	297.150696
191.290000	300.839600	191.290000	295.043945	191.290000	299.562317	191.290000	298.449768
191.390000	299.962524	191.390000	296.506592	191.390000	294.741730	191.390000	295.196991
191.490000	300.348816	191.490000	294.953033	191.490000	299.044495	191.490000	297.344208
191.590000	297.361664	191.590000	298.535980	191.590000	296.499084	191.590000	298.793274
191.690000	295.169647	191.690000	296.622833	191.690000	293.195190	191.690000	297.005981
191.790000	301.711670	191.790000	295.938110	191.790000	298.805542	191.790000	302.371552
191.890000	298.118408	191.890000	295.788727	191.890000	294.772125	191.890000	295.974548
191.990000	296.798157	191.990000	300.424835	191.990000	296.332367	191.990000	299.355438
192.090000	299.872253	192.090000	299.290771	192.090000	294.220093	192.090000	305.539581
192.190000	299.234985	192.190000	300.531342	192.190000	295.765717	192.190000	296.309418
192.290000	298.656738	192.290000	294.609528	192.290000	301.763611	192.290000	300.812439
192.390000	298.386536	192.390000	295.504822	192.390000	297.329895	192.390000	298.555786
192.490000	296.391876	192.490000	297.906769	192.490000	296.891785	192.490000	296.224182
192.590000	302.608551	192.590000	298.589142	192.590000	296.435150	192.590000	300.630890
192.690000	302.783081	192.690000	299.919037	192.690000	294.902435	192.690000	301.422363
192.790000	295.845947	192.790000	301.202698	192.790000	295.940002	192.790000	298.715637
192.890000	299.659760	192.890000	294.915497	192.890000	302.333282	192.890000	296.677887
192.990000	300.463196	192.990000	297.831451	192.990000	294.876129	192.990000	301.483398
193.090000	296.514282	193.090000	296.862061	193.090000	298.850952	193.090000	298.648865
193.190000	297.731842	193.190000	295.174469	193.190000	298.192841	193.190000	296.442352
193.290000	297.986755	193.290000	300.913879	193.290000	296.162384	193.290000	298.884003
193.390000	296.201996	193.390000	297.496460	193.390000	299.654816	193.390000	295.695862
193.490000	301.201965	193.490000	298.520142	193.490000	293.322876	193.490000	302.285065
193.590000	295.684479	193.590000	300.912109	193.590000	301.148010	193.590000	296.065033
193.690000	301.473267	193.690000	297.085815	193.690000	303.054810	193.690000	293.908997
193.790000	298.474030	193.790000	299.003723	193.790000	296.671631	193.790000	303.110718
193.890000	296.501343	193.890000	297.973663	193.890000	297.948029	193.890000	298.809204
193.990000	295.741516	193.990000	296.741486	193.990000	299.404663	193.990000	297.415039
194.090000	297.671295	194.090000	299.748505	194.090000	295.830078	194.090000	301.684418
194.190000	299.834625	194.190000	299.878204	194.190000	293.596802	194.190000	297.739960
194.290000	297.134399	194.290000	297.942749	194.290000	301.694427	194.290000	297.562195
194.390000	295.347534	194.390000	302.096344	194.390000	295.127991	194.390000	299.146606
194.490000	298.394379	194.490000	293.042725	194.490000	299.511566	194.490000	296.518494
194.590000	298.473785	194.590000	298.498413	194.590000	297.631470	194.590000	300.662140
194.690000	300.553680	194.690000	301.556610	194.690000	301.016083	194.690000	295.945099
194.790000	300.280151	194.790000	295.900696	194.790000	295.629364	194.790000	295.512848
194.890000	301.996429	194.890000	299.945099	194.890000	297.009583	194.890000	300.167847
194.990000	298.231567	194.990000	296.355835	194.990000	296.801910	194.990000	298.553040
195.090000	300.501282	195.090000	301.932739	195.090000	297.615417	195.090000	298.214569
195.190000	299.972595	195.190000	296.208282	195.190000	300.141968	195.190000	298.340118
195.290000	294.562592	195.290000	298.770996	195.290000	296.878418	195.290000	300.107758
195.390000	299.564606	195.390000	298.403259	195.390000	299.659180	195.390000	294.431702
195.490000	299.296082	195.490000	293.292480	195.490000	300.041595	195.490000	300.689941
195.590000	300.095886	195.590000	300.885162	195.590000	299.339874	195.590000	301.299652
195.690000	291.831757	195.690000	296.191162	195.690000	297.975250	195.690000	297.955261
195.790000	297.772217	195.790000	295.937622	195.790000	300.989105	195.790000	298.387238
195.890000	302.071625	195.890000	297.548431	195.890000	295.073181	195.890000	299.497650
195.990000	294.928040	195.990000	296.492645	195.990000	297.091125	195.990000	302.050690
196.090000	301.026672	196.090000	302.545319	196.090000	294.937592	196.090000	298.572418
196.190000	300.665131	196.190000	297.106049	196.190000	300.600983	196.190000	297.062439
196.290000	299.332367	196.290000	299.006714	196.290000	301.082550	196.290000	294.753723
196.390000	294.014679	196.390000	300.745026	196.390000	297.062653	196.390000	297.338196
196.490000	298.845795	196.490000	296.220032	196.490000	296.146545	196.490000	296.560150
196.590000	300.152222	196.590000	295.993103	196.590000	302.510925	196.590000	299.960999
196.690000	300.148834	196.690000	298.084045	196.690000	299.862396	196.690000	297.282684
196.790000	298.188416	196.790000	299.132599	196.790000	297.038116	196.790000	301.639893
196.890000	300.290863	196.890000	300.508728	196.890000	296.728088	196.890000	296.679474
196.990000	299.199463	196.990000	295.922760	196.990000	298.454742	196.990000	301.375732
197.090000	296.336914	197.090000	297.547821	197.090000	300.152985	197.090000	301.936371
197.190000	295.848816	197.190000	298.982513	197.190000	298.185944	197.190000	299.089111
197.290000	302.512848	197.290000	300.264709	197.290000	298.136200	197.290000	294.479523
197.390000	298.366333	197.390000	302.108429	197.390000	295.640015	197.390000	299.618805
197.490000	294.686462	197.490000	293.114380	197.490000	298.135559	197.490000	299.456696
197.590000	301.761169	197.590000	294.982208	197.590000	301.494934	197.590000	296.673065
197.690000	294.751556	197.690000	292.248871	197.690000	299.872192	197.690000	300.692474
197.790000	298.386078	197.790000	298.362091	197.790000	302.059967	197.790000	297.310699
197.890000	297.240387	197.890000	297.057953	197.890000	298.899780	197.890000	297.956818
197.990000	301.714111	197.990000	298.037140	197.990000	294.502930	197.990000	296.972717
198.090000	300.008026	198.090000	296.653717	198.090000	299.826172	198.090000	302.380463
198.190000	298.923676	198.190000	294.773773	198.190000	299.247620	198.190000	296.151520
198.290000	297.190460	198.290000	295.511993	198.290000	300.599304	198.290000	295.070801
198.390000	299.039825	198.390000	297.673157	198.390000	296.471680	198.390000	298.541870
198.490000	297.153534	198.490000	301.578461	198.490000	298.177307	198.490000	301.164551
198.590000	295.707642	198.590000	293.495300	198.590000	300.965668	198.590000	297.747040
198.690000	295.529541	198.690000	296.529449	198.690000	296.295593	198.690000	295.365295
198.790000	298.464722	198.790000	296.413971	198.790000	298.732666	198.790000	295.770142
198.890000	298.421844	198.890000	300.903900	198.890000	296.073853	198.890000	298.399139
198.990000	298.540680	198.990000	298.147034	198.990000	300.914337	198.990000	293.757843
199.090000	296.619965	199.090000	300.956085	199.090000	300.209534	199.090000	297.245361
199.190000	297.509277	199.190000	292.565643	199.190000	300.778778	199.190000	299.546753
199.290000	297.305298	199.290000	298.583008	199.290000	294.203735	199.290000	299.808105
199.390000	297.080231	199.390000	298.792755	199.390000	292.400543	199.390000	300.768341
199.490000	296.446411	199.490000	297.543793	199.490000	296.146240	199.490000	297.606415
199.590000	297.034363	199.590000	301.008759	199.590000	300.839752	199.590000	294.034393
199.690000	298.443359	199.690000	304.604095	199.690000	298.732971	199.690000	295.906067
199.790000	298.134918	199.790000	301.524200	199.790000	301.647888	199.790000	294.011078
199.890000	296.983856	199.890000	297.522675	199.890000	298.085999	199.890000	296.676697
199.990000	299.452606	199.990000	297.708252	199.990000	299.545166	199.990000	298.109344
200.090000	297.761108	200.090000	299.979279	200.090000	296.037140	200.090000	298.796906
200.190000	297.371948	200.190000	298.325531	200.190000	297.597290	200.190000	301.626190
200.290000	292.299622	200.290000	299.071198	200.290000	298.566711	200.290000	297.028961
200.390000	296.041565	200.390000	300.800293	200.390000	296.241455	200.390000	298.291260
200.490000	300.535950	200.490000	295.266174	200.490000	296.272308	200.490000	299.347778
200.590000	298.835510	200.590000	290.577637	200.590000	295.455597	200.590000	294.415253
200.690000	299.083038	200.690000	299.030823	200.690000	300.705780	200.690000	300.823730
200.790000	296.513519	200.790000	297.425476	200.790000	300.223145	200.790000	297.599670
200.890000	299.157715	200.890000	295.389435	200.890000	297.528656	200.890000	296.455719
200.990000	299.807404	200.990000	299.022095	200.990000	300.548889	200.990000	299.764557
201.090000	302.833252	201.090000	301.915070	201.090000	297.391174	201.090000	298.799164
201.190000	298.362823	201.190000	298.810120	201.190000	301.803772	201.190000	299.854187
201.290000	296.711273	201.290000	298.701172	201.290000	299.027039	201.290000	305.126312
201.390000	298.384003	201.390000	298.368713	201.390000	299.515259	201.390000	300.700958
201.490000	294.295746	201.490000	298.240448	201.490000	298.035126	201.490000	297.232788
201.590000	302.975677	201.590000	296.698212	201.590000	300.707733	201.590000	295.493256
201.690000	299.548492	201.690000	296.538696	201.690000	298.171600	201.690000	296.784424
201.790000	298.035675	201.790000	296.849091	201.790000	298.059174	201.790000	299.951843
201.890000	294.093018	201.890000	297.880585	201.890000	299.017670	201.890000	300.301483
201.990000	299.979156	201.990000	304.026428	201.990000	294.985779	201.990000	299.634064
202.090000	298.719147	202.090000	298.182373	202.090000	296.266144	202.090000	303.067413
202.190000	298.037964	202.190000	297.302155	202.190000	301.761230	202.190000	299.384247
202.290000	303.670135	202.290000	296.599548	202.290000	295.631042	202.290000	300.672638
202.390000	296.072845	202.390000	296.158112	202.390000	296.868561	202.390000	295.926453
202.490000	296.976166	202.490000	297.782288	202.490000	295.475494	202.490000	298.793579
202.590000	303.459015	202.590000	301.056030	202.590000	298.293396	202.590000	296.282654
202.690000	302.411469	202.690000	297.316559	202.690000	299.227783	202.690000	299.652252
202.790000	294.988281	202.790000	297.030457	202.790000	299.743744	202.790000	302.544525
202.890000	299.280548	202.890000	299.507385	202.890000	298.073578	202.890000	297.876160
202.990000	296.516205	202.990000	297.866516	202.990000	303.397949	202.990000	297.283844
203.090000	298.754608	203.090000	299.110077	203.090000	299.959686	203.090000	295.463654
203.190000	297.797852	203.190000	293.175446	203.190000	300.558655	203.190000	291.860321
203.290000	302.030304	203.290000	298.800232	203.290000	300.421387	203.290000	299.584808
203.390000	301.902710	203.390000	297.673737	203.390000	296.988220	203.390000	300.012482
203.490000	298.279999	203.490000	297.580811	203.490000	299.337219	203.490000	293.464020
203.590000	295.974487	203.590000	300.883179	203.590000	296.225311	203.590000	301.818146
203.690000	296.917969	203.690000	292.246429	203.690000	298.359253	203.690000	295.587555
203.790000	298.138702	203.790000	298.559570	203.790000	292.965485	203.790000	297.308990
203.890000	295.400909	203.890000	298.535400	203.890000	295.922699	203.890000	298.390411
203.990000	296.442322	203.990000	297.421631	203.990000	294.866425	203.990000	297.813843
204.090000	298.759277	204.090000	298.552368	204.090000	294.452454	204.090000	295.943756
204.190000	297.729370	204.190000	297.844147	204.190000	297.816986	204.190000	295.772278
204.290000	301.635345	204.290000	298.943207	204.290000	300.945068	204.290000	299.741241
204.390000	300.246674	204.390000	297.624237	204.390000	299.195892	204.390000	296.165222
204.490000	296.928467	204.490000	297.530487	204.490000	296.300385	204.490000	293.507935
204.590000	296.497833	204.590000	295.573334	204.590000	300.168701	204.590000	298.468750
204.690000	298.938446	204.690000	298.958313	204.690000	302.542389	204.690000	296.536469
204.790000	294.333496	204.790000	296.526031	204.790000	300.631195	204.790000	300.276611
204.890000	295.373932	204.890000	297.782257	204.890000	298.036255	204.890000	300.094208
204.990000	299.493958	204.990000	300.975525	204.990000	300.175812	204.990000	295.746490
205.090000	300.641632	205.090000	294.302032	205.090000	299.865509	205.090000	299.073059
205.190000	297.385223	205.190000	302.345490	205.190000	296.506073	205.190000	297.394196
205.290000	295.357666	205.290000	294.746521	205.290000	295.822113	205.290000	299.386200
205.390000	301.164307	205.390000	297.866394	205.390000	294.481140	205.390000	294.881592
205.490000	297.623108	205.490000	300.916840	205.490000	299.658203	205.490000	295.564941
205.590000	299.376068	205.590000	297.892944	205.590000	296.888428	205.590000	299.164612
205.690000	296.777100	205.690000	295.080322	205.690000	296.880981	205.690000	296.006012
205.790000	294.002136	205.790000	299.864655	205.790000	296.528473	205.790000	299.145386
205.890000	298.385559	205.890000	302.061188	205.890000	300.156677	205.890000	295.250610
205.990000	300.612579	205.990000	298.181335	205.990000	297.816254	205.990000	296.843811
206.090000	297.388458	206.090000	299.587006	206.090000	299.220581	206.090000	301.763855
206.190000	299.194672	206.190000	295.972107	206.190000	300.479248	206.190000	296.884460
206.290000	297.944580	206.290000	297.624939	206.290000	295.164093	206.290000	297.947327
206.390000	300.165466	206.390000	300.283264	206.390000	300.475983	206.390000	300.239441
206.490000	300.821655	206.490000	301.131683	206.490000	299.038147	206.490000	294.562134
206.590000	295.651611	206.590000	298.769806	206.590000	299.892426	206.590000	298.843170
206.690000	292.613190	206.690000	297.989532	206.690000	297.330994	206.690000	297.760345
206.790000	298.217163	206.790000	298.355347	206.790000	297.235565	206.790000	298.673035
206.890000	299.699768	206.890000	298.640869	206.890000	301.115265	206.890000	296.386200
206.990000	298.807709	206.990000	297.780609	206.990000	298.121185	206.990000	294.217316
207.090000	293.664459	207.090000	301.001343	207.090000	293.992126	207.090000	298.055237
207.190000	300.992615	207.190000	297.093811	207.190000	297.340729	207.190000	296.833679
207.290000	295.553009	207.290000	294.852203	207.290000	296.613586	207.290000	297.102112
207.390000	297.959290	207.390000	295.089813	207.390000	296.225189	207.390000	301.126556
207.490000	296.813324	207.490000	295.338928	207.490000	296.117218	207.490000	300.721771
207.590000	296.062561	207.590000	299.355804	207.590000	296.683502	207.590000	295.673676
207.690000	298.106537	207.690000	297.135193	207.690000	295.386383	207.690000	297.569489
207.790000	295.296326	207.790000	297.483093	207.790000	295.536255	207.790000	295.173523
207.890000	299.087952	207.890000	293.579376	207.890000	294.464722	207.890000	295.378693
207.990000	298.640076	207.990000	301.852112	207.990000	299.596130	207.990000	296.124298
208.090000	297.747345	208.090000	297.391846	208.090000	297.583160	208.090000	298.963074
208.190000	295.526337	208.190000	297.602142	208.190000	299.718292	208.190000	300.807190
208.290000	295.314423	208.290000	299.807373	208.290000	299.312103	208.290000	294.551208
208.390000	296.807129	208.390000	293.677246	208.390000	300.715759	208.390000	302.747955
208.490000	297.540527	208.490000	297.606934	208.490000	298.984985	208.490000	296.615326
208.590000	297.738007	208.590000	299.893677	208.590000	297.582642	208.590000	296.209564
208.690000	304.099243	208.690000	301.087585	208.690000	296.155884	208.690000	298.695648
208.790000	295.618042	208.790000	294.513367	208.790000	297.544464	208.790000	295.455353
208.890000	297.899811	208.890000	300.893433	208.890000	300.740814	208.890000	293.203705
208.990000	294.238800	208.990000	302.875061	208.990000	298.138763	208.990000	294.699615
209.090000	296.824554	209.090000	300.050232	209.090000	293.047791	209.090000	297.028046
209.190000	296.104095	209.190000	296.008118	209.190000	296.538025	209.190000	299.531067
209.290000	297.802765	209.290000	298.601349	209.290000	299.651886	209.290000	295.212067
209.390000	297.123383	209.390000	299.352814	209.390000	297.594604	209.390000	296.596069
209.490000	298.290009	209.490000	294.067017	209.490000	294.873169	209.490000	295.429626
209.590000	299.014526	209.590000	301.086334	209.590000	296.363037	209.590000	295.029633
209.690000	297.435822	209.690000	298.830383	209.690000	301.303528	209.690000	297.425751
209.790000	296.845093	209.790000	295.987366	209.790000	301.023376	209.790000	297.214935
209.890000	296.770081	209.890000	297.011688	209.890000	296.764893	209.890000	296.500763
209.990000	297.925659	209.990000	296.203918	209.990000	301.635101	209.990000	299.633301
210.090000	293.666656	210.090000	296.751526	210.090000	299.024811	210.090000	301.411011
210.190000	297.379333	210.190000	294.489502	210.190000	298.140717	210.190000	300.409607
210.290000	295.615021	210.290000	297.072723	210.290000	296.736420	210.290000	292.860260
210.390000	299.867584	210.390000	299.300018	210.390000	300.603973	210.390000	295.438660
210.490000	299.293701	210.490000	298.097351	210.490000	303.439911	210.490000	299.372742
210.590000	296.458649	210.590000	299.072968	210.590000	296.813812	210.590000	299.947815
210.690000	299.375793	210.690000	298.527710	210.690000	294.622955	210.690000	297.564728
210.790000	300.881897	210.790000	298.966553	210.790000	297.941284	210.790000	295.112762
210.890000	298.609833	210.890000	297.390411	210.890000	299.059875	210.890000	299.669708
210.990000	298.297699	210.990000	296.093964	210.990000	298.414825	210.990000	299.563599
211.090000	300.949982	211.090000	292.086884	211.090000	296.872833	211.090000	299.026611
211.190000	297.916901	211.190000	297.082031	211.190000	300.211914	211.190000	301.041382
211.290000	298.230042	211.290000	300.389862	211.290000	300.335999	211.290000	301.109558
211.390000	301.992462	211.390000	297.895874	211.390000	293.697540	211.390000	298.424103
211.490000	295.967651	211.490000	298.394653	211.490000	297.571136	211.490000	298.140228
211.590000	294.190125	211.590000	298.463440	211.590000	298.450226	211.590000	297.048645
211.690000	296.835510	211.690000	297.598389	211.690000	297.117310	211.690000	297.553009
211.790000	293.261292	211.790000	300.301971	211.790000	298.691772	211.790000	294.781494
211.890000	298.366760	211.890000	295.346222	211.890000	301.909241	211.890000	296.797302
211.990000	298.868256	211.990000	298.039581	211.990000	298.385620	211.990000	297.785156
212.090000	297.324799	212.090000	296.953369	212.090000	298.705505	212.090000	298.526062
212.190000	298.708893	212.190000	299.375458	212.190000	299.498077	212.190000	292.374542
212.290000	299.478516	212.290000	299.062927	212.290000	297.014038	212.290000	300.774506
212.390000	297.910919	212.390000	299.307770	212.390000	297.211456	212.390000	297.979401
212.490000	299.272125	212.490000	292.784180	212.490000	296.619629	212.490000	296.271179
212.590000	298.597595	212.590000	298.159912	212.590000	297.362335	212.590000	302.708649
212.690000	297.559540	212.690000	300.353302	212.690000	298.205780	212.690000	298.412079
212.790000	299.845581	212.790000	299.014557	212.790000	301.374969	212.790000	302.011444
212.890000	304.862183	212.890000	295.868958	212.890000	298.931427	212.890000	300.374939
212.990000	296.900574	212.990000	295.544464	212.990000	297.407104	212.990000	300.983459
213.090000	295.189606	213.090000	296.976379	213.090000	298.609924	213.090000	297.687836
213.190000	300.909576	213.190000	298.295837	213.190000	296.902924	213.190000	300.576263
213.290000	297.775177	213.290000	298.185211	213.290000	298.730865	213.290000	294.042450
213.390000	298.210083	213.390000	295.559052	213.390000	297.438385	213.390000	299.196838
213.490000	295.780334	213.490000	295.173645	213.490000	300.980835	213.490000	295.649017
213.590000	298.753143	213.590000	299.072998	213.590000	298.152374	213.590000	301.625153
213.690000	299.249725	213.690000	299.468872	213.690000	296.884216	213.690000	296.451172
213.790000	301.203094	213.790000	299.286194	213.790000	296.701141	213.790000	299.479340
213.890000	302.296021	213.890000	295.671356	213.890000	294.814331	213.890000	299.096283
213.990000	301.241913	213.990000	295.499207	213.990000	301.652069	213.990000	297.962891
214.090000	299.486267	214.090000	298.035431	214.090000	297.794830	214.090000	294.169952
214.190000	301.467590	214.190000	299.281464	214.190000	295.085297	214.190000	297.471222
214.290000	304.266724	214.290000	299.622864	214.290000	294.877350	214.290000	297.861023
214.390000	297.994598	214.390000	298.468201	214.390000	295.999359	214.390000	294.780548
214.490000	297.949036	214.490000	298.875580	214.490000	298.640289	214.490000	294.755920
214.590000	301.216675	214.590000	298.891693	214.590000	297.730591	214.590000	295.964691
214.690000	296.033478	214.690000	302.063721	214.690000	294.969208	214.690000	301.489594
214.790000	295.379578	214.790000	290.549133	214.790000	300.524261	214.790000	294.205414
214.890000	298.471558	214.890000	296.103333	214.890000	297.955627	214.890000	299.954468
214.990000	300.489624	214.990000	297.928741	214.990000	303.925812	214.990000	298.211151
215.090000	298.428223	215.090000	302.805603	215.090000	300.119873	215.090000	296.738586
215.190000	298.278687	215.190000	299.490875	215.190000	298.668762	215.190000	297.170471
215.290000	296.099854	215.290000	299.616577	215.290000	299.093994	215.290000	297.667786
215.390000	296.691437	215.390000	296.688416	215.390000	296.671661	215.390000	296.401764
215.490000	299.346375	215.490000	299.133759	215.490000	297.640137	215.490000	302.119812
215.590000	300.202118	215.590000	297.682556	215.590000	301.608948	215.590000	299.108002
215.690000	299.530304	215.690000	292.824463	215.690000	296.888092	215.690000	299.519623
215.790000	297.503571	215.790000	297.213165	215.790000	299.385986	215.790000	299.759491
215.890000	298.032532	215.890000	296.134552	215.890000	297.572662	215.890000	296.818359
215.990000	298.981049	215.990000	297.082306	215.990000	300.784729	215.990000	297.496857
216.090000	300.421814	216.090000	298.798645	216.090000	300.828125	216.090000	305.060822
216.190000	290.048035	216.190000	296.599365	216.190000	294.728821	216.190000	297.271088
216.290000	297.862122	216.290000	299.020538	216.290000	298.385162	216.290000	301.478394
216.390000	296.924530	216.390000	300.779510	216.390000	298.060425	216.390000	296.759705
216.490000	300.018707	216.490000	298.097046	216.490000	298.383545	216.490000	297.753693
216.590000	297.332214	216.590000	300.933777	216.590000	296.142731	216.590000	297.028992
216.690000	295.030487	216.690000	297.127350	216.690000	299.030457	216.690000	299.250671
216.790000	296.632019	216.790000	297.235077	216.790000	299.894348	216.790000	295.594177
216.890000	295.596863	216.890000	294.456665	216.890000	300.256012	216.890000	296.651184
216.990000	297.377197	216.990000	298.322235	216.990000	297.510345	216.990000	298.570953
217.090000	297.311218	217.090000	297.909393	217.090000	295.497375	217.090000	294.967682
217.190000	296.939941	217.190000	296.469482	217.190000	297.796051	217.190000	298.134186
217.290000	298.487518	217.290000	296.938538	217.290000	300.659973	217.290000	298.270233
217.390000	299.581818	217.390000	299.631042	217.390000	300.937073	217.390000	297.100342
217.490000	298.916595	217.490000	299.097900	217.490000	299.050079	217.490000	297.221283
217.590000	296.887634	217.590000	297.406769	217.590000	300.473450	217.590000	300.116577
217.690000	296.950653	217.690000	294.163147	217.690000	302.284943	217.690000	297.598480
217.790000	295.806396	217.790000	295.127014	217.790000	295.207489	217.790000	297.958344
217.890000	298.151428	217.890000	293.998596	217.890000	298.876282	217.890000	297.911285
217.990000	297.048523	217.990000	295.601837	217.990000	295.348724	217.990000	296.851440
218.090000	297.792358	218.090000	297.261902	218.090000	297.269958	218.090000	296.486603
218.190000	295.872131	218.190000	300.886169	218.190000	298.720490	218.190000	295.625488
218.290000	296.515747	218.290000	297.816376	218.290000	298.962952	218.290000	301.197815
218.390000	302.003601	218.390000	298.965912	218.390000	298.731506	218.390000	298.421234
218.490000	301.803650	218.490000	294.751129	218.490000	295.658813	218.490000	296.986572
218.590000	294.283936	218.590000	296.285461	218.590000	298.930145	218.590000	300.053589
218.690000	300.612183	218.690000	297.165375	218.690000	301.604340	218.690000	295.278473
218.790000	298.346710	218.790000	301.404541	218.790000	299.389557	218.790000	297.184387
218.890000	300.911865	218.890000	303.190033	218.890000	297.962494	218.890000	297.791870
218.990000	303.496460	218.990000	298.929840	218.990000	300.273926	218.990000	297.564575
219.090000	305.736450	219.090000	299.606018	219.090000	294.128540	219.090000	300.762604
219.190000	297.060486	219.190000	297.294647	219.190000	295.153717	219.190000	296.100311
219.290000	299.784851	219.290000	299.073761	219.290000	295.836243	219.290000	299.754761
219.390000	297.675385	219.390000	296.285614	219.390000	298.592285	219.390000	293.669281
219.490000	299.135193	219.490000	297.066681	219.490000	295.608246	219.490000	296.563660
219.590000	296.565918	219.590000	296.410461	219.590000	296.734711	219.590000	298.233124
219.690000	297.529419	219.690000	296.476807	219.690000	297.749054	219.690000	297.917175
219.790000	298.754486	219.790000	297.728821	219.790000	296.458649	219.790000	293.893921
219.890000	297.525391	219.890000	295.423279	219.890000	299.670898	219.890000	297.236420
219.990000	294.738800	219.990000	297.243317	219.990000	298.094360	219.990000	298.306641
220.090000	298.502747	220.090000	297.678864	220.090000	297.604675	220.090000	300.053925
220.190000	300.320496	220.190000	294.770569	220.190000	299.945099	220.190000	306.243164
220.290000	297.073975	220.290000	301.157867	220.290000	298.267517	220.290000	294.408722
220.390000	296.202911	220.390000	294.509521	220.390000	298.677216	220.390000	299.728638
220.490000	295.234344	220.490000	302.515106	220.490000	296.079681	220.490000	295.713593
220.590000	296.525238	220.590000	298.728485	220.590000	301.136993	220.590000	296.896606
220.690000	295.428711	220.690000	295.504456	220.690000	298.320465	220.690000	297.262329
220.790000	299.539886	220.790000	296.166046	220.790000	295.393219	220.790000	297.103729
220.890000	294.618927	220.890000	300.253662	220.890000	299.221680	220.890000	293.568634
220.990000	296.998138	220.990000	292.667938	220.990000	299.293854	220.990000	295.003571
221.090000	296.061005	221.090000	293.392700	221.090000	291.869446	221.090000	298.813934
221.190000	297.314911	221.190000	300.162384	221.190000	296.895172	221.190000	296.915039
221.290000	295.743164	221.290000	301.111786	221.290000	300.285767	221.290000	300.529358
221.390000	295.352966	221.390000	295.867950	221.390000	296.977966	221.390000	296.201202
221.490000	297.333893	221.490000	295.045532	221.490000	300.802399	221.490000	298.821686
221.590000	299.137390	221.590000	301.155792	221.590000	299.226349	221.590000	294.454163
221.690000	301.245483	221.690000	295.907837	221.690000	297.195923	221.690000	297.143555
221.790000	300.202454	221.790000	301.775940	221.790000	296.929169	221.790000	294.752350
221.890000	301.559357	221.890000	298.576385	221.890000	295.951050	221.890000	294.813904
221.990000	298.976013	221.990000	299.183136	221.990000	298.898285	221.990000	298.745453
222.090000	298.671814	222.090000	297.291809	222.090000	299.081268	222.090000	292.777313
222.190000	300.125671	222.190000	297.589996	222.190000	299.338440	222.190000	296.007660
222.290000	294.412628	222.290000	300.538147	222.290000	298.159332	222.290000	298.610962
222.390000	302.586456	222.390000	300.567169	222.390000	295.771454	222.390000	294.203918
222.490000	295.036346	222.490000	297.681854	222.490000	293.819580	222.490000	298.219513
222.590000	300.102753	222.590000	298.683380	222.590000	297.269226	222.590000	301.529724
222.690000	298.916534	222.690000	299.678101	222.690000	300.224274	222.690000	299.617493
222.790000	292.625183	222.790000	296.385864	222.790000	296.660706	222.790000	294.464874
222.890000	301.496521	222.890000	299.135071	222.890000	304.021393	222.890000	297.123077
222.990000	300.746857	222.990000	294.587189	222.990000	298.989471	222.990000	298.326385
223.090000	296.660950	223.090000	300.295380	223.090000	299.088379	223.090000	297.873962
223.190000	298.832001	223.190000	300.958008	223.190000	299.312286	223.190000	297.790039
223.290000	301.912750	223.290000	297.711517	223.290000	295.311493	223.290000	297.684357
223.390000	298.072327	223.390000	300.009033	223.390000	298.998169	223.390000	296.481873
223.490000	295.224335	223.490000	300.316559	223.490000	298.745972	223.490000	298.872925
223.590000	296.788696	223.590000	298.345764	223.590000	296.441742	223.590000	295.728394
223.690000	298.851288	223.690000	298.635742	223.690000	299.768921	223.690000	296.520386
223.790000	298.684479	223.790000	294.125793	223.790000	298.733063	223.790000	301.690613
223.890000	298.340363	223.890000	299.465088	223.890000	301.752014	223.890000	302.656128
223.990000	295.775909	223.990000	300.228302	223.990000	297.518280	223.990000	293.850433
224.090000	301.418671	224.090000	299.070801	224.090000	296.289246	224.090000	297.194855
224.190000	293.450653	224.190000	296.268768	224.190000	296.862427	224.190000	296.870514
224.290000	300.605164	224.290000	295.624207	224.290000	300.556946	224.290000	297.310699
224.390000	299.283417	224.390000	299.572144	224.390000	296.947052	224.390000	298.785309
224.490000	294.657562	224.490000	296.732727	224.490000	294.625671	224.490000	295.696777
224.590000	293.457977	224.590000	299.423218	224.590000	300.448273	224.590000	296.628082
224.690000	302.021210	224.690000	296.632782	224.690000	295.177124	224.690000	297.170807
224.790000	295.885651	224.790000	300.718811	224.790000	299.102173	224.790000	296.169220
224.890000	297.726196	224.890000	297.405365	224.890000	296.219879	224.890000	300.021698
224.990000	293.260406	224.990000	297.269897	224.990000	297.151733	224.990000	294.920563
225.090000	295.947601	225.090000	298.431335	225.090000	295.626038	225.090000	297.115326
225.190000	300.277283	225.190000	295.097656	225.190000	300.195068	225.190000	297.501770
225.290000	292.199524	225.290000	296.257996	225.290000	300.216675	225.290000	299.463318
225.390000	297.052643	225.390000	300.614441	225.390000	299.097870	225.390000	297.712494
225.490000	296.838593	225.490000	295.230896	225.490000	291.110077	225.490000	296.234070
225.590000	297.155396	225.590000	300.149139	225.590000	301.155884	225.590000	300.929169
225.690000	295.921295	225.690000	297.745850	225.690000	299.371094	225.690000	299.900787
225.790000	298.126678	225.790000	296.389740	225.790000	299.661865	225.790000	297.943390
225.890000	298.248993	225.890000	297.634125	225.890000	295.110779	225.890000	296.305267
225.990000	300.384338	225.990000	295.170929	225.990000	296.531952	225.990000	295.390564
226.090000	295.345245	226.090000	298.078308	226.090000	293.950470	226.090000	299.857239
226.190000	296.311218	226.190000	297.495941	226.190000	299.422668	226.190000	300.033020
226.290000	297.532715	226.290000	296.389313	226.290000	296.473633	226.290000	299.483276
226.390000	302.226898	226.390000	292.731689	226.390000	301.933075	226.390000	298.158295
226.490000	295.502991	226.490000	293.641357	226.490000	299.160278	226.490000	301.569977
226.590000	294.520477	226.590000	303.486023	226.590000	296.923706	226.590000	299.722046
226.690000	296.073425	226.690000	299.087860	226.690000	295.319855	226.690000	300.789062
226.790000	297.868988	226.790000	295.368652	226.790000	298.389801	226.790000	298.738831
226.890000	301.716980	226.890000	296.518768	226.890000	299.179626	226.890000	298.218597
226.990000	297.806763	226.990000	299.113617	226.990000	298.747559	226.990000	296.823273
227.090000	297.353577	227.090000	292.284607	227.090000	301.062317	227.090000	296.269684
227.190000	296.867371	227.190000	297.131439	227.190000	298.264801	227.190000	298.447693
227.290000	298.953644	227.290000	299.044281	227.290000	294.581268	227.290000	297.420166
227.390000	295.987427	227.390000	301.769806	227.390000	303.246979	227.390000	294.001038
227.490000	296.870117	227.490000	297.093628	227.490000	299.996490	227.490000	301.684082
227.590000	298.387512	227.590000	297.142212	227.590000	300.327454	227.590000	299.936981
227.690000	294.934326	227.690000	297.403290	227.690000	299.610107	227.690000	296.628265
227.790000	292.785706	227.790000	298.437408	227.790000	296.666016	227.790000	300.304016
227.890000	299.988495	227.890000	298.595184	227.890000	301.798950	227.890000	297.221619
227.990000	298.618286	227.990000	297.735626	227.990000	295.543762	227.990000	299.184662
228.090000	299.361420	228.090000	299.110382	228.090000	297.116150	228.090000	297.624054
228.190000	299.439728	228.190000	299.596710	228.190000	299.245972	228.190000	299.695068
228.290000	302.062958	228.290000	302.472168	228.290000	299.526611	228.290000	300.983032
228.390000	300.284332	228.390000	298.047455	228.390000	300.175293	228.390000	295.244812
228.490000	300.771210	228.490000	296.387299	228.490000	296.466156	228.490000	297.366974
228.590000	300.207062	228.590000	303.165710	228.590000	299.517120	228.590000	293.434814
228.690000	299.828949	228.690000	298.266846	228.690000	296.933685	228.690000	294.915894
228.790000	294.060822	228.790000	299.978943	228.790000	299.755615	228.790000	301.616333
228.890000	298.366516	228.890000	296.846252	228.890000	300.397278	228.890000	301.819305
228.990000	294.348969	228.990000	298.076508	228.990000	299.964813	228.990000	299.026093
229.090000	297.884094	229.090000	297.577972	229.090000	296.894958	229.090000	299.993073
229.190000	295.390839	229.190000	294.520935	229.190000	293.717896	229.190000	297.880829
229.290000	297.704437	229.290000	299.836517	229.290000	297.416992	229.290000	296.467987
229.390000	296.873199	229.390000	298.208832	229.390000	300.594696	229.390000	297.333252
229.490000	293.973206	229.490000	298.995361	229.490000	297.361786	229.490000	294.891174
229.590000	295.778870	229.590000	296.263885	229.590000	296.952301	229.590000	299.278290
229.690000	301.795410	229.690000	299.426422	229.690000	302.610260	229.690000	302.236145
229.790000	299.291962	229.790000	298.643433	229.790000	299.936157	229.790000	300.273682
229.890000	296.649780	229.890000	298.590027	229.890000	296.671356	229.890000	295.225769
229.990000	295.348969	229.990000	296.072479	229.990000	300.776672	229.990000	299.204437
230.090000	301.046387	230.090000	301.921448	230.090000	297.337158	230.090000	299.567596
230.190000	295.711700	230.190000	299.253571	230.190000	293.889435	230.190000	297.542114
230.290000	297.809570	230.290000	296.680359	230.290000	294.789581	230.290000	298.501678
230.390000	302.094482	230.390000	295.629486	230.390000	299.351410	230.390000	298.456085
230.490000	294.762024	230.490000	295.212036	230.490000	296.182434	230.490000	298.919983
230.590000	295.551544	230.590000	296.925446	230.590000	296.467560	230.590000	298.052368
230.690000	299.075958	230.690000	300.637604	230.690000	300.951569	230.690000	297.902985
230.790000	290.456146	230.790000	296.853149	230.790000	297.414764	230.790000	298.052185
230.890000	293.935455	230.890000	296.768707	230.890000	302.886871	230.890000	297.591675
230.990000	303.307831	230.990000	297.971161	230.990000	293.310974	230.990000	300.650604
231.090000	295.912506	231.090000	300.664642	231.090000	301.803101	231.090000	301.068604
231.190000	297.883270	231.190000	300.039062	231.190000	301.494537	231.190000	300.078918
231.290000	298.185913	231.290000	299.130554	231.290000	294.376801	231.290000	300.892365
231.390000	297.872070	231.390000	296.959045	231.390000	298.525482	231.390000	297.974609
231.490000	296.524506	231.490000	295.627777	231.490000	299.042206	231.490000	296.464294
231.590000	299.483459	231.590000	298.855408	231.590000	296.121185	231.590000	302.512604
231.690000	302.118378	231.690000	297.911743	231.690000	300.556213	231.690000	299.661621
231.790000	300.311218	231.790000	298.297272	231.790000	299.347198	231.790000	296.520966
231.890000	297.238159	231.890000	297.019135	231.890000	298.372192	231.890000	296.932648
231.990000	297.397766	231.990000	296.650513	231.990000	297.348389	231.990000	296.085205
232.090000	295.795380	232.090000	299.373535	232.090000	302.748871	232.090000	299.101227
232.190000	299.757507	232.190000	298.267944	232.190000	296.270355	232.190000	300.698730
232.290000	296.913849	232.290000	300.555023	232.290000	296.524353	232.290000	297.506622
232.390000	296.465057	232.390000	301.457458	232.390000	300.705750	232.390000	296.669464
232.490000	297.069672	232.490000	296.507324	232.490000	295.488434	232.490000	298.925568
232.590000	297.794586	232.590000	297.889465	232.590000	299.883636	232.590000	290.741364
232.690000	296.661469	232.690000	299.125946	232.690000	294.083771	232.690000	295.741455
232.790000	295.592010	232.790000	298.181580	232.790000	297.393707	232.790000	298.192871
232.890000	295.646973	232.890000	297.426605	232.890000	298.578766	232.890000	302.348511
232.990000	299.384430	232.990000	296.274384	232.990000	298.972900	232.990000	297.286926
233.090000	298.705566	233.090000	297.149780	233.090000	297.943604	233.090000	300.061157
233.190000	297.402374	233.190000	298.892975	233.190000	298.282013	233.190000	297.633301
233.290000	294.384338	233.290000	297.541138	233.290000	298.024017	233.290000	296.236755
233.390000	297.145142	233.390000	293.722931	233.390000	296.037842	233.390000	295.611053
233.490000	295.987488	233.490000	297.884705	233.490000	297.578369	233.490000	299.287262
233.590000	298.501251	233.590000	293.944824	233.590000	296.736603	233.590000	295.048828
233.690000	297.178497	233.690000	298.829285	233.690000	296.173279	233.690000	297.851227
233.790000	299.628418	233.790000	299.256104	233.790000	296.018738	233.790000	296.309326
233.890000	296.595947	233.890000	295.465332	233.890000	298.110382	233.890000	298.060974
233.990000	300.522095	233.990000	297.364929	233.990000	298.082550	233.990000	295.548798
234.090000	300.235077	234.090000	296.268860	234.090000	294.095856	234.090000	292.822388
234.190000	294.550323	234.190000	294.428436	234.190000	300.700134	234.190000	296.366302
234.290000	300.634094	234.290000	295.777618	234.290000	299.453552	234.290000	298.656281
234.390000	296.745972	234.390000	298.248535	234.390000	298.242493	234.390000	298.806458
234.490000	299.445801	234.490000	298.490082	234.490000	295.534729	234.490000	297.317322
234.590000	297.687469	234.590000	305.543213	234.590000	299.673279	234.590000	297.171906
234.690000	296.732391	234.690000	297.684845	234.690000	300.310944	234.690000	298.315918
234.790000	296.261169	234.790000	302.689117	234.790000	292.877899	234.790000	296.194397
234.890000	299.127045	234.890000	299.133209	234.890000	298.156769	234.890000	295.804474
234.990000	299.275909	234.990000	297.743652	234.990000	299.707916	234.990000	299.177643
235.090000	298.766357	235.090000	300.087433	235.090000	294.416779	235.090000	300.833282
235.190000	302.009949	235.190000	301.562805	235.190000	297.435577	235.190000	307.986053
235.290000	296.917999	235.290000	297.720764	235.290000	296.730103	235.290000	297.013855
235.390000	300.045532	235.390000	295.780273	235.390000	298.271606	235.390000	303.281006
235.490000	300.231323	235.490000	300.440765	235.490000	299.316742	235.490000	300.453735
235.590000	298.197601	235.590000	294.983215	235.590000	296.836914	235.590000	297.725525
235.690000	290.936768	235.690000	296.424225	235.690000	301.180359	235.690000	298.932861
235.790000	298.804871	235.790000	292.865204	235.790000	301.427795	235.790000	295.320770
235.890000	294.420258	235.890000	298.642334	235.890000	297.134949	235.890000	297.025635
235.990000	297.001678	235.990000	298.644165	235.990000	296.825256	235.990000	298.942017
236.090000	297.237762	236.090000	301.185974	236.090000	300.615448	236.090000	300.132111
236.190000	295.188446	236.190000	296.944824	236.190000	298.978973	236.190000	293.772034
236.290000	301.161346	236.290000	301.873688	236.290000	298.295776	236.290000	296.465240
236.390000	300.031158	236.390000	295.492096	236.390000	298.414795	236.390000	297.516418
236.490000	297.795258	236.490000	294.859100	236.490000	295.955780	236.490000	294.073425
236.590000	299.579529	236.590000	295.030457	236.590000	299.161469	236.590000	300.545929
236.690000	296.792297	236.690000	295.769073	236.690000	296.019470	236.690000	298.026031
236.790000	298.454803	236.790000	301.037415	236.790000	296.815857	236.790000	296.527313
236.890000	295.416107	236.890000	298.854431	236.890000	295.791962	236.890000	297.646210
236.990000	297.539703	236.990000	297.166962	236.990000	298.245148	236.990000	295.350189
237.090000	296.993469	237.090000	298.190277	237.090000	298.601990	237.090000	297.304321
237.190000	297.811737	237.190000	300.658691	237.190000	296.323242	237.190000	298.438507
237.290000	296.653046	237.290000	301.836212	237.290000	299.095093	237.290000	297.801453
237.390000	298.130188	237.390000	298.597412	237.390000	302.265198	237.390000	300.884827
237.490000	295.504150	237.490000	296.726837	237.490000	296.649597	237.490000	297.704529
237.590000	295.886414	237.590000	302.612000	237.590000	296.991150	237.590000	296.936066
237.690000	297.542694	237.690000	297.429413	237.690000	296.027649	237.690000	301.411041
237.790000	296.225189	237.790000	298.957916	237.790000	297.355408	237.790000	297.006409
237.890000	294.506683	237.890000	296.235870	237.890000	296.724060	237.890000	299.332825
237.990000	299.394104	237.990000	297.105255	237.990000	299.017639	237.990000	297.768768
238.090000	301.354340	238.090000	300.801086	238.090000	298.966400	238.090000	299.266235
238.190000	296.097565	238.190000	295.260742	238.190000	302.166534	238.190000	298.601471
238.290000	299.918793	238.290000	296.052551	238.290000	294.979767	238.290000	298.482910
238.390000	298.352356	238.390000	297.522369	238.390000	300.642517	238.390000	302.083862
238.490000	294.173798	238.490000	301.402435	238.490000	296.545013	238.490000	299.050018
238.590000	296.515625	238.590000	304.005585	238.590000	295.367126	238.590000	300.497681
238.690000	300.117340	238.690000	298.795349	238.690000	294.295624	238.690000	300.562256
238.790000	298.992645	238.790000	295.050049	238.790000	297.379456	238.790000	301.533905
238.890000	295.635284	238.890000	299.403564	238.890000	297.717010	238.890000	298.735779
238.990000	297.140869	238.990000	294.836517	238.990000	291.855469	238.990000	297.503479
239.090000	294.738403	239.090000	296.547760	239.090000	298.086151	239.090000	300.185883
239.190000	290.644775	239.190000	295.711884	239.190000	299.312317	239.190000	297.346497
239.290000	297.284485	239.290000	294.054626	239.290000	293.269135	239.290000	295.742615
239.390000	299.463104	239.390000	298.888000	239.390000	299.944275	239.390000	298.356201
239.490000	297.133850	239.490000	297.487671	239.490000	297.504181	239.490000	301.666626
239.590000	293.927124	239.590000	297.384491	239.590000	298.596130	239.590000	300.814667
239.690000	295.778015	239.690000	295.031982	239.690000	296.238708	239.690000	295.655487
239.790000	298.650269	239.790000	297.000366	239.790000	301.896423	239.790000	297.587860
239.890000	298.360352	239.890000	293.590912	239.890000	299.009674	239.890000	297.723541
239.990000	300.326416	239.990000	296.035095	239.990000	300.844543	239.990000	294.044556
240.090000	297.376373	240.090000	299.935547	240.090000	297.404968	240.090000	297.750214
240.190000	298.860596	240.190000	296.957855	240.190000	300.505096	240.190000	297.207611
240.290000	299.775909	240.290000	297.071838	240.290000	296.306488	240.290000	300.457458
240.390000	297.214508	240.390000	300.097839	240.390000	297.205627	240.390000	295.834564
240.490000	298.974762	240.490000	301.775940	240.490000	297.066467	240.490000	298.610138
240.590000	298.168823	240.590000	297.090424	240.590000	295.689911	240.590000	299.213776
240.690000	297.273926	240.690000	296.587708	240.690000	298.944855	240.690000	302.577698
240.790000	298.294891	240.790000	296.445587	240.790000	298.261719	240.790000	296.749939
240.890000	297.957611	240.890000	297.924316	240.890000	299.748108	240.890000	296.941772
240.990000	301.152588	240.990000	304.401947	240.990000	295.122650	240.990000	299.540558
241.090000	299.312805	241.090000	300.698303	241.090000	298.035675	241.090000	297.241394
241.190000	297.127777	241.190000	298.293274	241.190000	297.853882	241.190000	299.403564
241.290000	294.506104	241.290000	300.520813	241.290000	299.410278	241.290000	299.782013
241.390000	296.130310	241.390000	299.362488	241.390000	295.224792	241.390000	301.178101
241.490000	298.199432	241.490000	296.373322	241.490000	300.357605	241.490000	297.704651
241.590000	296.837585	241.590000	295.086884	241.590000	297.399139	241.590000	300.445251
241.690000	300.618958	241.690000	301.972900	241.690000	296.862457	241.690000	296.914795
241.790000	293.662994	241.790000	305.341187	241.790000	298.907623	241.790000	296.606110
241.890000	297.420959	241.890000	297.630768	241.890000	297.035187	241.890000	300.350952
241.990000	297.048126	241.990000	295.195343	241.990000	297.716309	241.990000	296.098145
242.090000	295.786682	242.090000	301.335480	242.090000	299.992859	242.090000	298.971649
242.190000	300.002899	242.190000	298.633087	242.190000	297.394043	242.190000	301.760162
242.290000	298.639404	242.290000	299.168915	242.290000	301.043243	242.290000	300.318237
242.390000	296.497559	242.390000	299.736786	242.390000	300.138336	242.390000	298.879120
242.490000	300.119202	242.490000	295.701324	242.490000	302.630066	242.490000	301.380157
242.590000	297.664948	242.590000	293.708740	242.590000	297.249207	242.590000	299.192963
242.690000	295.406891	242.690000	301.439270	242.690000	299.747925	242.690000	299.808075
242.790000	298.553375	242.790000	303.271729	242.790000	297.207123	242.790000	302.327179
242.890000	293.299622	242.890000	298.610779	242.890000	298.779114	242.890000	300.273743
242.990000	296.681213	242.990000	298.825043	242.990000	300.309235	242.990000	299.223511
243.090000	301.884491	243.090000	296.424194	243.090000	299.521515	243.090000	298.860840
243.190000	294.611572	243.190000	296.641388	243.190000	297.656097	243.190000	298.275146
243.290000	301.900299	243.290000	295.423157	243.290000	292.828278	243.290000	297.112579
243.390000	294.794983	243.390000	299.745331	243.390000	298.051147	243.390000	300.226379
243.490000	297.006775	243.490000	301.286957	243.490000	296.897400	243.490000	297.957794
243.590000	298.957397	243.590000	297.583466	243.590000	299.220215	243.590000	298.708862
243.690000	302.582428	243.690000	297.029388	243.690000	296.685791	243.690000	296.501373
243.790000	297.640045	243.790000	297.289429	243.790000	294.829956	243.790000	298.438232
243.890000	297.872375	243.890000	298.270935	243.890000	298.402313	243.890000	298.463043
243.990000	293.678558	243.990000	301.111664	243.990000	298.947571	243.990000	299.145447
244.090000	301.172546	244.090000	293.927094	244.090000	300.689850	244.090000	296.988251
244.190000	297.642944	244.190000	297.659729	244.190000	301.287415	244.190000	300.829926
244.290000	297.361725	244.290000	300.334412	244.290000	298.469299	244.290000	300.377563
244.390000	298.070404	244.390000	294.256348	244.390000	295.483215	244.390000	298.338898
244.490000	299.394714	244.490000	297.676086	244.490000	298.217041	244.490000	295.482422
244.590000	298.857300	244.590000	299.185211	244.590000	299.103058	244.590000	297.788696
244.690000	295.066498	244.690000	296.302216	244.690000	295.352722	244.690000	294.884583
244.790000	297.366058	244.790000	301.546478	244.790000	301.439819	244.790000	296.978149
244.890000	298.455017	244.890000	294.764771	244.890000	297.371124	244.890000	294.594330
244.990000	295.623291	244.990000	298.568939	244.990000	301.090302	244.990000	296.344330
245.090000	295.604034	245.090000	301.840088	245.090000	297.635956	245.090000	299.561646
245.190000	296.523438	245.190000	302.217773	245.190000	300.413239	245.190000	299.450806
245.290000	296.892059	245.290000	296.855103	245.290000	300.748352	245.290000	301.158325
245.390000	299.935486	245.390000	295.644348	245.390000	297.120911	245.390000	298.583099
245.490000	299.054657	245.490000	296.406067	245.490000	296.384399	245.490000	301.289062
245.590000	298.817566	245.590000	296.627289	245.590000	299.561981	245.590000	299.553009
245.690000	294.419464	245.690000	300.021759	245.690000	298.129730	245.690000	300.765930
245.790000	300.810852	245.790000	299.119781	245.790000	297.709229	245.790000	295.828644
245.890000	297.083649	245.890000	298.330902	245.890000	294.257843	245.890000	295.745911
245.990000	298.478760	245.990000	303.716949	245.990000	297.666931	245.990000	296.234589
246.090000	299.080780	246.090000	298.682098	246.090000	300.755676	246.090000	299.732208
246.190000	297.248871	246.190000	301.244598	246.190000	300.300385	246.190000	298.358154
246.290000	300.068298	246.290000	299.341614	246.290000	293.156097	246.290000	297.083557
246.390000	298.798828	246.390000	303.106293	246.390000	297.025696	246.390000	300.009216
246.490000	299.686340	246.490000	302.881897	246.490000	300.687042	246.490000	298.309570
246.590000	302.576782	246.590000	296.361450	246.590000	296.677002	246.590000	298.824188
246.690000	294.733215	246.690000	293.607147	246.690000	297.572113	246.690000	297.434967
246.790000	302.608429	246.790000	296.864227	246.790000	297.968658	246.790000	300.052612
246.890000	296.410706	246.890000	302.159180	246.890000	297.838562	246.890000	294.823975
246.990000	300.483643	246.990000	301.871887	246.990000	297.864502	246.990000	299.297974
247.090000	296.374939	247.090000	294.919678	247.090000	297.878235	247.090000	297.991364
247.190000	299.362305	247.190000	298.722107	247.190000	301.330750	247.190000	297.143799
247.290000	299.450928	247.290000	299.150116	247.290000	298.631836	247.290000	297.983551
247.390000	298.566895	247.390000	295.557648	247.390000	297.250885	247.390000	295.101166
247.490000	298.992889	247.490000	299.925934	247.490000	293.352081	247.490000	295.598755
247.590000	301.162872	247.590000	295.313538	247.590000	300.999146	247.590000	302.160156
247.690000	297.531982	247.690000	299.979248	247.690000	301.101410	247.690000	295.833679
247.790000	299.149414	247.790000	296.962463	247.790000	297.844757	247.790000	299.030914
247.890000	295.444794	247.890000	300.535217	247.890000	294.013153	247.890000	294.023895
247.990000	300.250000	247.990000	295.599426	247.990000	292.969330	247.990000	293.878174
248.090000	296.381805	248.090000	294.478577	248.090000	298.001221	248.090000	298.687317
248.190000	294.578888	248.190000	302.111877	248.190000	296.010590	248.190000	295.526978
248.290000	294.778778	248.290000	296.622894	248.290000	301.394775	248.290000	297.197632
248.390000	296.470673	248.390000	291.755463	248.390000	299.768188	248.390000	297.198761
248.490000	300.389648	248.490000	295.916473	248.490000	298.677032	248.490000	302.193787
248.590000	294.417114	248.590000	299.624969	248.590000	297.346741	248.590000	297.052155
248.690000	297.114655	248.690000	299.548370	248.690000	297.378387	248.690000	299.345978
248.790000	295.928345	248.790000	300.229401	248.790000	301.471252	248.790000	299.060760
248.890000	295.287109	248.890000	294.894348	248.890000	298.166809	248.890000	299.398804
248.990000	300.443451	248.990000	299.411041	248.990000	297.932251	248.990000	301.018097
249.090000	298.676849	249.090000	295.329224	249.090000	296.816101	249.090000	297.360321
249.190000	297.197418	249.190000	300.740845	249.190000	298.082336	249.190000	300.183289
249.290000	299.134644	249.290000	296.634613	249.290000	297.155487	249.290000	297.940521
249.390000	295.537598	249.390000	293.437195	249.390000	295.602631	249.390000	303.257721
249.490000	298.568237	249.490000	297.693695	249.490000	296.184448	249.490000	299.750397
249.590000	296.922729	249.590000	295.246735	249.590000	299.436462	249.590000	297.573517
249.690000	297.513794	249.690000	297.913513	249.690000	297.506378	249.690000	295.996277
249.790000	298.268951	249.790000	295.458557	249.790000	300.466980	249.790000	298.292908
249.890000	297.700226	249.890000	295.777130	249.890000	297.976990	249.890000	297.592377
249.990000	305.073273	249.990000	294.079132	249.990000	296.297882	249.990000	298.883240
250.090000	296.465729	250.090000	298.267090	250.090000	295.619812	250.090000	299.786102
250.190000	297.436615	250.190000	298.296204	250.190000	296.947571	250.190000	293.570435
250.290000	299.408325	250.290000	300.210724	250.290000	297.696564	250.290000	296.371552
250.390000	300.995789	250.390000	301.958771	250.390000	299.828156	250.390000	296.270813
250.490000	295.922333	250.490000	294.731689	250.490000	299.537201	250.490000	295.879517
250.590000	296.924072	250.590000	298.912750	250.590000	300.046906	250.590000	299.390717
250.690000	297.625031	250.690000	300.300262	250.690000	294.824249	250.690000	300.844391
250.790000	302.983185	250.790000	296.810974	250.790000	294.148346	250.790000	298.286621
250.890000	300.306274	250.890000	299.688141	250.890000	300.293274	250.890000	296.117401
250.990000	298.025238	250.990000	298.208832	250.990000	298.814331	250.990000	297.244507
251.090000	300.088287	251.090000	297.644073	251.090000	295.921539	251.090000	295.224121
251.190000	296.503265	251.190000	299.566071	251.190000	295.629242	251.190000	302.126343
251.290000	296.912384	251.290000	296.028564	251.290000	297.700012	251.290000	299.710022
251.390000	298.422058	251.390000	297.553558	251.390000	299.779236	251.390000	300.232086
251.490000	298.685669	251.490000	294.716309	251.490000	301.102051	251.490000	300.879456
251.590000	295.973267	251.590000	298.604370	251.590000	296.330597	251.590000	300.078613
251.690000	297.733582	251.690000	297.144806	251.690000	299.653107	251.690000	297.573120
251.790000	300.682251	251.790000	295.610168	251.790000	299.139130	251.790000	298.002167
251.890000	298.076355	251.890000	298.383820	251.890000	299.753265	251.890000	302.163666
251.990000	297.551270	251.990000	296.003357	251.990000	295.017273	251.990000	298.885468
252.090000	299.621765	252.090000	298.965332	252.090000	297.990143	252.090000	297.457489
252.190000	301.019073	252.190000	297.958069	252.190000	295.926178	252.190000	296.813416
252.290000	297.691193	252.290000	298.694244	252.290000	299.807617	252.290000	297.388092
252.390000	301.167023	252.390000	296.886353	252.390000	292.057037	252.390000	298.261902
252.490000	300.607788	252.490000	297.021027	252.490000	295.617676	252.490000	298.917297
252.590000	297.092224	252.590000	300.667236	252.590000	302.447052	252.590000	302.824554
252.690000	301.456635	252.690000	298.379425	252.690000	298.798767	252.690000	295.153992
252.790000	296.090851	252.790000	294.771912	252.790000	300.385315	252.790000	297.433289
252.890000	299.625305	252.890000	295.864868	252.890000	298.333374	252.890000	298.535889
252.990000	295.115265	252.990000	297.863647	252.990000	297.438965	252.990000	299.357697
253.090000	296.065186	253.090000	297.189209	253.090000	298.933655	253.090000	301.199799
253.190000	294.226593	253.190000	299.806610	253.190000	300.052368	253.190000	296.327759
253.290000	297.491150	253.290000	302.235046	253.290000	299.583862	253.290000	297.324066
253.390000	294.696045	253.390000	297.564728	253.390000	301.907227	253.390000	298.508698
253.490000	292.341217	253.490000	295.633911	253.490000	298.416016	253.490000	300.994293
253.590000	294.288940	253.590000	297.332306	253.590000	297.687164	253.590000	298.060303
253.690000	297.431427	253.690000	300.171082	253.690000	302.195709	253.690000	296.674530
253.790000	301.956421	253.790000	300.685181	253.790000	295.283142	253.790000	298.418457
253.890000	299.658600	253.890000	295.183807	253.890000	295.007324	253.890000	298.508789
253.990000	298.965820	253.990000	299.659454	253.990000	300.072479	253.990000	299.501617
254.090000	295.046387	254.090000	297.965118	254.090000	294.647980	254.090000	299.069458
254.190000	294.435486	254.190000	295.101624	254.190000	293.201843	254.190000	296.151855
254.290000	297.671570	254.290000	298.222351	254.290000	299.775543	254.290000	297.562500
254.390000	297.233582	254.390000	297.366638	254.390000	292.505676	254.390000	300.846405
254.490000	296.143005	254.490000	298.414307	254.490000	297.243774	254.490000	296.237061
254.590000	297.026154	254.590000	296.367950	254.590000	298.001617	254.590000	297.234741
254.690000	294.016083	254.690000	299.225586	254.690000	295.197815	254.690000	297.609528
254.790000	294.983368	254.790000	300.627014	254.790000	296.237976	254.790000	299.330139
254.890000	294.883331	254.890000	299.643036	254.890000	299.045563	254.890000	300.741730
254.990000	301.671692	254.990000	291.390991	254.990000	293.517395	254.990000	296.442566
255.090000	301.317444	255.090000	296.598022	255.090000	299.366730	255.090000	303.248291
255.190000	296.831085	255.190000	301.045471	255.190000	298.720795	255.190000	297.909607
255.290000	296.462769	255.290000	298.329254	255.290000	296.862427	255.290000	294.403870
255.390000	294.069061	255.390000	298.118896	255.390000	301.418121	255.390000	301.468018
255.490000	296.848724	255.490000	296.382477	255.490000	297.169281	255.490000	296.452454
255.590000	298.270630	255.590000	294.911469	255.590000	300.032776	255.590000	297.404022
255.690000	297.208679	255.690000	296.607330	255.690000	298.298645	255.690000	296.916779
255.790000	297.408844	255.790000	297.502075	255.790000	294.721436	255.790000	296.977509
255.890000	296.505341	255.890000	295.920105	255.890000	300.956635	255.890000	300.171936
255.990000	297.720795	255.990000	295.182983	255.990000	298.174469	255.990000	300.728027
256.090000	301.452209	256.090000	297.490631	256.090000	301.509003	256.090000	297.273682
256.190000	300.777924	256.190000	299.114166	256.190000	301.605194	256.190000	296.251495
256.290000	295.720276	256.290000	295.215973	256.290000	293.527557	256.290000	295.178680
256.390000	295.717041	256.390000	297.522156	256.390000	296.752625	256.390000	299.369171
256.490000	299.246246	256.490000	301.760620	256.490000	299.052216	256.490000	297.471649
256.590000	295.533691	256.590000	296.589417	256.590000	296.348755	256.590000	298.931061
256.690000	296.780701	256.690000	294.230072	256.690000	297.422119	256.690000	299.438202
256.790000	299.504517	256.790000	295.489227	256.790000	300.345123	256.790000	295.380798
256.890000	296.960693	256.890000	296.611267	256.890000	294.927429	256.890000	298.194061
256.990000	294.692657	256.990000	295.830811	256.990000	297.984222	256.990000	296.585876
257.090000	295.126221	257.090000	299.407776	257.090000	298.455688	257.090000	294.545288
257.190000	298.495331	257.190000	297.662842	257.190000	299.386383	257.190000	298.859650
257.290000	299.383179	257.290000	295.855255	257.290000	295.348602	257.290000	294.581573
257.390000	300.986053	257.390000	298.652405	257.390000	297.715393	257.390000	298.135315
257.490000	300.715454	257.490000	300.318237	257.490000	296.761139	257.490000	295.679443
257.590000	296.311066	257.590000	293.519287	257.590000	299.442932	257.590000	294.996521
257.690000	293.536102	257.690000	296.877625	257.690000	296.202118	257.690000	294.156677
257.790000	297.878937	257.790000	299.674561	257.790000	295.656311	257.790000	298.303802
257.890000	297.847168	257.890000	299.643005	257.890000	299.005219	257.890000	292.014160
257.990000	298.489471	257.990000	300.086548	257.990000	298.793213	257.990000	296.630707
258.090000	298.407318	258.090000	295.111755	258.090000	300.085846	258.090000	293.851837
258.190000	299.099823	258.190000	297.218597	258.190000	290.826935	258.190000	299.329163
258.290000	298.088928	258.290000	296.965698	258.290000	299.613983	258.290000	298.317780
258.390000	292.976074	258.390000	299.484619	258.390000	299.887939	258.390000	301.020325
258.490000	296.770538	258.490000	298.759155	258.490000	298.543610	258.490000	297.030334
258.590000	298.255066	258.590000	295.416199	258.590000	298.898743	258.590000	299.602814
258.690000	297.418610	258.690000	294.876678	258.690000	295.557770	258.690000	296.308716
258.790000	299.506561	258.790000	300.057861	258.790000	298.295288	258.790000	296.263336
258.890000	296.931519	258.890000	294.754974	258.890000	298.400391	258.890000	299.814056
258.990000	303.559875	258.990000	301.368347	258.990000	299.266022	258.990000	300.510864
259.090000	296.809692	259.090000	297.602936	259.090000	297.679016	259.090000	301.598724
259.190000	295.994720	259.190000	298.102173	259.190000	298.990387	259.190000	302.625671
259.290000	297.835999	259.290000	296.763702	259.290000	296.754608	259.290000	297.483948
259.390000	295.868439	259.390000	300.095703	259.390000	298.724030	259.390000	300.499115
259.490000	295.671265	259.490000	293.445648	259.490000	301.152679	259.490000	297.858063
259.590000	300.735748	259.590000	295.683350	259.590000	299.829620	259.590000	295.308746
259.690000	298.628265	259.690000	299.202789	259.690000	299.150757	259.690000	296.295898
259.790000	299.428864	259.790000	293.971008	259.790000	296.079865	259.790000	299.812286
259.890000	299.058350	259.890000	299.788300	259.890000	295.462738	259.890000	299.057007
259.990000	297.947144	259.990000	298.826782	259.990000	298.972748	259.990000	300.331818
260.090000	297.242035	260.090000	295.240082	260.090000	296.870758	260.090000	298.585815
260.190000	299.044769	260.190000	300.899048	260.190000	296.360107	260.190000	296.110352
260.290000	295.409271	260.290000	295.360748	260.290000	298.890289	260.290000	298.991394
260.390000	297.622070	260.390000	294.427887	260.390000	298.489594	260.390000	294.743652
260.490000	299.344208	260.490000	299.000183	260.490000	295.796997	260.490000	296.887848
260.590000	294.299622	260.590000	296.083344	260.590000	295.050537	260.590000	298.680542
260.690000	299.755798	260.690000	296.829468	260.690000	299.571838	260.690000	298.299805
260.790000	298.691406	260.790000	299.047760	260.790000	291.788391	260.790000	299.108276
260.890000	298.301392	260.890000	297.628937	260.890000	302.515961	260.890000	296.505768
260.990000	292.884613	260.990000	296.623138	260.990000	298.749756	260.990000	300.497406
261.090000	297.684998	261.090000	300.169922	261.090000	301.632690	261.090000	300.329529
261.190000	296.351562	261.190000	303.059845	261.190000	299.659088	261.190000	298.841400
261.290000	296.270050	261.290000	296.386627	261.290000	299.856934	261.290000	299.716034
261.390000	301.315704	261.390000	298.424744	261.390000	296.156677	261.390000	297.254333
261.490000	299.749329	261.490000	302.242371	261.490000	301.806915	261.490000	297.592438
261.590000	297.439667	261.590000	298.778931	261.590000	299.068909	261.590000	294.578400
261.690000	297.472046	261.690000	299.230072	261.690000	300.800232	261.690000	297.495544
261.790000	299.422791	261.790000	299.753326	261.790000	299.330048	261.790000	299.577728
261.890000	300.860596	261.890000	293.351929	261.890000	298.499603	261.890000	297.510559
261.990000	304.373413	261.990000	294.059021	261.990000	294.601837	261.990000	300.443665
262.090000	299.927765	262.090000	299.623352	262.090000	298.703003	262.090000	296.040009
262.190000	297.623291	262.190000	300.979370	262.190000	302.568909	262.190000	300.159332
262.290000	299.224518	262.290000	296.660706	262.290000	298.008972	262.290000	295.668854
262.390000	300.628082	262.390000	295.389954	262.390000	296.521393	262.390000	297.737732
262.490000	296.224091	262.490000	297.712463	262.490000	303.345978	262.490000	298.833527
262.590000	298.313324	262.590000	301.066284	262.590000	300.434326	262.590000	298.652527
262.690000	298.702087	262.690000	301.830048	262.690000	297.217804	262.690000	298.095673
262.790000	299.054260	262.790000	297.230316	262.790000	298.766815	262.790000	294.701660
262.890000	298.328003	262.890000	295.232819	262.890000	297.373291	262.890000	302.042694
262.990000	299.741302	262.990000	291.866394	262.990000	297.252899	262.990000	299.172821
263.090000	301.242371	263.090000	296.379608	263.090000	295.711700	263.090000	296.555359
263.190000	299.814026	263.190000	294.194214	263.190000	297.572174	263.190000	300.882294
263.290000	297.829865	263.290000	295.716217	263.290000	299.825745	263.290000	298.070831
263.390000	297.940674	263.390000	298.785126	263.390000	297.887360	263.390000	299.703125
263.490000	300.573761	263.490000	295.074646	263.490000	294.536163	263.490000	296.885345
263.590000	296.225830	263.590000	298.192139	263.590000	297.139252	263.590000	298.638489
263.690000	298.883392	263.690000	296.149200	263.690000	295.692047	263.690000	297.151337
263.790000	298.123230	263.790000	297.190338	263.790000	298.206696	263.790000	299.132202
263.890000	295.406769	263.890000	295.477112	263.890000	299.431244	263.890000	302.520050
263.990000	295.431610	263.990000	294.440430	263.990000	293.049927	263.990000	297.320343
264.090000	300.717743	264.090000	296.984619	264.090000	297.952637	264.090000	299.789825
264.190000	297.869141	264.190000	299.542389	264.190000	295.439087	264.190000	298.208008
264.290000	302.647186	264.290000	296.221924	264.290000	296.688873	264.290000	298.990967
264.390000	295.788513	264.390000	298.955933	264.390000	293.886902	264.390000	299.357513
264.490000	296.350250	264.490000	295.951965	264.490000	300.681793	264.490000	298.483887
264.590000	300.552307	264.590000	295.857513	264.590000	296.373932	264.590000	297.207672
264.690000	295.227844	264.690000	301.343597	264.690000	297.497803	264.690000	295.842438
264.790000	294.599731	264.790000	297.146515	264.790000	296.697388	264.790000	300.211517
264.890000	295.521271	264.890000	296.410278	264.890000	298.174286	264.890000	300.994476
264.990000	304.821716	264.990000	297.798096	264.990000	296.543579	264.990000	293.548859
265.090000	301.713654	265.090000	296.368225	265.090000	296.262543	265.090000	299.054779
265.190000	297.351105	265.190000	295.371826	265.190000	298.528809	265.190000	296.363800
265.290000	295.330231	265.290000	296.967865	265.290000	306.886719	265.290000	299.606781
265.390000	298.635193	265.390000	298.219360	265.390000	296.961182	265.390000	298.519623
265.490000	297.827515	265.490000	297.307892	265.490000	299.848389	265.490000	299.554169
265.590000	299.340607	265.590000	294.727844	265.590000	297.780945	265.590000	299.510193
265.690000	301.979553	265.690000	299.660950	265.690000	293.863708	265.690000	296.977722
265.790000	297.971588	265.790000	300.759644	265.790000	296.803802	265.790000	301.615509
265.890000	298.944580	265.890000	300.815735	265.890000	298.046936	265.890000	298.185242
265.990000	297.652008	265.990000	296.784088	265.990000	297.503815	265.990000	296.783203
266.090000	299.787079	266.090000	294.932983	266.090000	299.470276	266.090000	300.338928
266.190000	300.677979	266.190000	295.627319	266.190000	297.541626	266.190000	298.592682
266.290000	301.262146	266.290000	298.430176	266.290000	301.537659	266.290000	296.640594
266.390000	295.310516	266.390000	297.643616	266.390000	298.120148	266.390000	302.362518
266.490000	295.488129	266.490000	299.426056	266.490000	296.322662	266.490000	292.264526
266.590000	303.694458	266.590000	296.836487	266.590000	298.891357	266.590000	300.140625
266.690000	294.228394	266.690000	298.429932	266.690000	297.510406	266.690000	296.699615
266.790000	299.398926	266.790000	296.549530	266.790000	297.012390	266.790000	295.866943
266.890000	301.009705	266.890000	298.796326	266.890000	297.456757	266.890000	296.328217
266.990000	300.480164	266.990000	296.350128	266.990000	298.243805	266.990000	300.702240
267.090000	298.954529	267.090000	298.897247	267.090000	296.960480	267.090000	297.207764
267.190000	300.013977	267.190000	302.564331	267.190000	299.059784	267.190000	298.310303
267.290000	297.065186	267.290000	299.983368	267.290000	302.284149	267.290000	301.993561
267.390000	297.589630	267.390000	298.383820	267.390000	297.420288	267.390000	299.186737
267.490000	302.790741	267.490000	295.229187	267.490000	296.051666	267.490000	294.883026
267.590000	297.671631	267.590000	294.849915	267.590000	297.157440	267.590000	300.563629
267.690000	298.856903	267.690000	298.915253	267.690000	295.384094	267.690000	297.851044
267.790000	298.324493	267.790000	292.206116	267.790000	300.920227	267.790000	295.343872
267.890000	293.376099	267.890000	302.340515	267.890000	298.020294	267.890000	296.425720
267.990000	300.039917	267.990000	295.249878	267.990000	298.251099	267.990000	298.266022
268.090000	295.390442	268.090000	300.433929	268.090000	296.944733	268.090000	297.783600
268.190000	299.800262	268.190000	297.417786	268.190000	297.503693	268.190000	296.429932
268.290000	297.961243	268.290000	303.261322	268.290000	299.656342	268.290000	294.284760
268.390000	301.950867	268.390000	299.985687	268.390000	300.564331	268.390000	301.903687
268.490000	296.808502	268.490000	298.530640	268.490000	295.075653	268.490000	298.333466
268.590000	296.681671	268.590000	299.651062	268.590000	294.501984	268.590000	301.157135
268.690000	299.621124	268.690000	298.309296	268.690000	300.511658	268.690000	298.301361
268.790000	297.826233	268.790000	296.213318	268.790000	298.698517	268.790000	297.616058
268.890000	295.436401	268.890000	299.092773	268.890000	298.433105	268.890000	296.533936
268.990000	298.476837	268.990000	295.315491	268.990000	298.502106	268.990000	298.819000
269.090000	301.107819	269.090000	295.986115	269.090000	301.293030	269.090000	298.067993
269.190000	301.774078	269.190000	296.091980	269.190000	299.992279	269.190000	301.161804
269.290000	297.352081	269.290000	297.766479	269.290000	297.375397	269.290000	297.058960
269.390000	297.181488	269.390000	299.941589	269.390000	297.511536	269.390000	297.025269
269.490000	296.664185	269.490000	300.305695	269.490000	301.527283	269.490000	294.678192
269.590000	296.541534	269.590000	297.585327	269.590000	296.917053	269.590000	296.620331
269.690000	299.156738	269.690000	294.929321	269.690000	300.957794	269.690000	294.969910
269.790000	305.361237	269.790000	298.017944	269.790000	295.925598	269.790000	298.102020
269.890000	297.442230	269.890000	297.778168	269.890000	295.295380	269.890000	299.007721
269.990000	296.287689	269.990000	298.515137	269.990000	297.533966	269.990000	295.991028
270.090000	296.250000	270.090000	300.963074	270.090000	295.650543	270.090000	298.365845
270.190000	299.797729	270.190000	300.795746	270.190000	300.394836	270.190000	297.127594
270.290000	294.676208	270.290000	300.705383	270.290000	296.167175	270.290000	293.884186
270.390000	298.212616	270.390000	298.264832	270.390000	301.335114	270.390000	301.403534
270.490000	301.456055	270.490000	295.021667	270.490000	298.424408	270.490000	295.580170
270.590000	296.509918	270.590000	299.933350	270.590000	297.400574	270.590000	296.209167
270.690000	299.147247	270.690000	298.660187	270.690000	301.799683	270.690000	296.671204
270.790000	297.720581	270.790000	300.543091	270.790000	297.100586	270.790000	296.089539
270.890000	300.429657	270.890000	302.310242	270.890000	299.794617	270.890000	297.445618
270.990000	299.304352	270.990000	297.864960	270.990000	294.758392	270.990000	295.856140
271.090000	302.362152	271.090000	300.868591	271.090000	301.360199	271.090000	297.459473
271.190000	295.465973	271.190000	299.869019	271.190000	298.091278	271.190000	300.825378
271.290000	300.625458	271.290000	296.255341	271.290000	300.043915	271.290000	302.130585
271.390000	301.095398	271.390000	294.326935	271.390000	296.685516	271.390000	297.689697
271.490000	300.411774	271.490000	300.580780	271.490000	302.769012	271.490000	300.458191
271.590000	294.425659	271.590000	299.992615	271.590000	296.679657	271.590000	299.891113
271.690000	298.009460	271.690000	295.815979	271.690000	298.205597	271.690000	300.832245
271.790000	301.750854	271.790000	296.317322	271.790000	301.983398	271.790000	297.710907
271.890000	295.849915	271.890000	298.214050	271.890000	298.159851	271.890000	299.732391
271.990000	298.215881	271.990000	300.586975	271.990000	302.079498	271.990000	298.541016
272.090000	295.302979	272.090000	296.560730	272.090000	297.820618	272.090000	296.178558
272.190000	299.198334	272.190000	300.406250	272.190000	299.282898	272.190000	294.797028
272.290000	296.904419	272.290000	294.518250	272.290000	298.064606	272.290000	294.198242
272.390000	296.714081	272.390000	302.042816	272.390000	299.473328	272.390000	295.538300
272.490000	299.239044	272.490000	298.416473	272.490000	301.529083	272.490000	298.497040
272.590000	299.947479	272.590000	294.385132	272.590000	296.989166	272.590000	295.032471
272.690000	299.814209	272.690000	301.067810	272.690000	296.811066	272.690000	295.242920
272.790000	299.972717	272.790000	297.050720	272.790000	297.999634	272.790000	298.315155
272.890000	297.603424	272.890000	297.280945	272.890000	297.995605	272.890000	294.832367
272.990000	299.204285	272.990000	301.802490	272.990000	297.330688	272.990000	300.544159
273.090000	300.103424	273.090000	300.839478	273.090000	297.406769	273.090000	297.451294
273.190000	300.060272	273.190000	297.515503	273.190000	299.713013	273.190000	297.887939
273.290000	297.475861	273.290000	297.129211	273.290000	292.456940	273.290000	293.877838
273.390000	297.799255	273.390000	300.828217	273.390000	297.653259	273.390000	297.537598
273.490000	299.386963	273.490000	297.896515	273.490000	296.919800	273.490000	295.572540
273.590000	298.650116	273.590000	294.005585	273.590000	297.081696	273.590000	297.200500
273.690000	295.934296	273.690000	296.987640	273.690000	296.829620	273.690000	297.404480
273.790000	300.305725	273.790000	296.553802	273.790000	301.072845	273.790000	297.916412
273.890000	301.271301	273.890000	295.754852	273.890000	300.184082	273.890000	298.642578
273.990000	302.441162	273.990000	295.835999	273.990000	295.284424	273.990000	292.273834
274.090000	301.223022	274.090000	304.273193	274.090000	297.364532	274.090000	297.446381
274.190000	303.007324	274.190000	295.553925	274.190000	296.007172	274.190000	295.717651
274.290000	296.165680	274.290000	295.961212	274.290000	298.621490	274.290000	296.571808
274.390000	297.066925	274.390000	295.406128	274.390000	301.059692	274.390000	296.202850
274.490000	300.787109	274.490000	296.679565	274.490000	298.330536	274.490000	295.698914
274.590000	299.366486	274.590000	295.857422	274.590000	296.563354	274.590000	301.209717
274.690000	296.498657	274.690000	299.136108	274.690000	297.284546	274.690000	297.265533
274.790000	297.987488	274.790000	299.624786	274.790000	299.321014	274.790000	303.473328
274.890000	302.240997	274.890000	298.350922	274.890000	298.864319	274.890000	296.563873
274.990000	302.194000	274.990000	295.906555	274.990000	301.755280	274.990000	295.137512
275.090000	296.375580	275.090000	299.045959	275.090000	297.921997	275.090000	298.520325
275.190000	301.430817	275.190000	294.493835	275.190000	301.939178	275.190000	298.027679
275.290000	298.156403	275.290000	297.847565	275.290000	299.320099	275.290000	294.831726
275.390000	296.529755	275.390000	296.398346	275.390000	297.783813	275.390000	297.520752
275.490000	294.784363	275.490000	291.764038	275.490000	296.970398	275.490000	296.203522
275.590000	296.206299	275.590000	295.930908	275.590000	299.362244	275.590000	298.723145
275.690000	297.872925	275.690000	296.499176	275.690000	300.923615	275.690000	298.673737
275.790000	296.286469	275.790000	298.211212	275.790000	298.730164	275.790000	298.700836
275.890000	296.504944	275.890000	297.260010	275.890000	295.095154	275.890000	298.086731
275.990000	297.806152	275.990000	300.969482	275.990000	299.752960	275.990000	297.134369
276.090000	299.833038	276.090000	298.066162	276.090000	298.416992	276.090000	301.008453
276.190000	297.863647	276.190000	299.371063	276.190000	297.937042	276.190000	301.746918
276.290000	297.475098	276.290000	298.297607	276.290000	296.828888	276.290000	301.511261
276.390000	297.878143	276.390000	299.114044	276.390000	299.176575	276.390000	299.890289
276.490000	299.811157	276.490000	294.494751	276.490000	297.032654	276.490000	297.158325
276.590000	298.963409	276.590000	298.413361	276.590000	296.466400	276.590000	296.027313
276.690000	299.646729	276.690000	302.478180	276.690000	296.015564	276.690000	297.615143
276.790000	297.772003	276.790000	294.042633	276.790000	299.761322	276.790000	298.430634
276.890000	299.906677	276.890000	297.061737	276.890000	296.257935	276.890000	294.581573
276.990000	301.208557	276.990000	298.293732	276.990000	300.103241	276.990000	299.172089
277.090000	296.438446	277.090000	293.648071	277.090000	300.567169	277.090000	296.778809
277.190000	294.543640	277.190000	300.103455	277.190000	296.380554	277.190000	296.220306
277.290000	297.782166	277.290000	299.689148	277.290000	295.248169	277.290000	298.097412
277.390000	295.296509	277.390000	299.194916	277.390000	298.456024	277.390000	298.095337
277.490000	302.084351	277.490000	299.421173	277.490000	298.704834	277.490000	298.711151
277.590000	297.910095	277.590000	296.808289	277.590000	298.362091	277.590000	298.001251
277.690000	299.134521	277.690000	300.565155	277.690000	294.030731	277.690000	295.371399
277.790000	299.069305	277.790000	296.438934	277.790000	297.296631	277.790000	299.154755
277.890000	298.210999	277.890000	298.190735	277.890000	298.667999	277.890000	301.238770
277.990000	292.358643	277.990000	297.196472	277.990000	294.701111	277.990000	293.683380
278.090000	296.073090	278.090000	294.808411	278.090000	297.296692	278.090000	297.219055
278.190000	297.967834	278.190000	296.269196	278.190000	301.055664	278.190000	297.461029
278.290000	300.424164	278.290000	302.035797	278.290000	293.727417	278.290000	295.416046
278.390000	299.702820	278.390000	296.411407	278.390000	297.902924	278.390000	300.090179
278.490000	301.155060	278.490000	298.447327	278.490000	299.002625	278.490000	300.241608
278.590000	299.806061	278.590000	296.968903	278.590000	298.140228	278.590000	297.257843
278.690000	299.276794	278.690000	292.925079	278.690000	298.486481	278.690000	299.673523
278.790000	298.524384	278.790000	298.146637	278.790000	303.355377	278.790000	298.061615
278.890000	294.748596	278.890000	297.765961	278.890000	300.331238	278.890000	299.053040
278.990000	299.110779	278.990000	300.120728	278.990000	299.863617	278.990000	296.182800
279.090000	295.316956	279.090000	295.997192	279.090000	298.117371	279.090000	298.464539
279.190000	294.467316	279.190000	296.014893	279.190000	298.954224	279.190000	293.499908
279.290000	298.416321	279.290000	293.829163	279.290000	299.414124	279.290000	302.515411
279.390000	297.646362	279.390000	299.028198	279.390000	296.182343	279.390000	297.929565
279.490000	298.252411	279.490000	300.969055	279.490000	299.092133	279.490000	296.464630
279.590000	299.858521	279.590000	299.594299	279.590000	297.696838	279.590000	296.927368
279.690000	296.396576	279.690000	297.323883	279.690000	295.279297	279.690000	295.606049
279.790000	299.770477	279.790000	295.171051	279.790000	298.620178	279.790000	298.445007
279.890000	296.266785	279.890000	299.350220	279.890000	293.598969	279.890000	297.215637
279.990000	297.540802	279.990000	295.358185	279.990000	296.482117	279.990000	305.374634
280.090000	294.294403	280.090000	304.729462	280.090000	297.624512	280.090000	292.641449
280.190000	301.315063	280.190000	295.711884	280.190000	298.285583	280.190000	300.297028
280.290000	298.753326	280.290000	296.166443	280.290000	297.848389	280.290000	299.176331
280.390000	298.721558	280.390000	298.975800	280.390000	298.924713	280.390000	301.297791
280.490000	298.697632	280.490000	293.458954	280.490000	293.642639	280.490000	300.811310
280.590000	296.187225	280.590000	302.798645	280.590000	298.332581	280.590000	293.116455
280.690000	302.967529	280.690000	297.838837	280.690000	304.480164	280.690000	297.968750
280.790000	297.638397	280.790000	298.143402	280.790000	293.083069	280.790000	298.557526
280.890000	297.049713	280.890000	294.994110	280.890000	295.217590	280.890000	291.206848
280.990000	296.024323	280.990000	294.081482	280.990000	300.272766	280.990000	296.138763
281.090000	297.548645	281.090000	302.181671	281.090000	293.650574	281.090000	296.049438
281.190000	298.767212	281.190000	295.675720	281.190000	299.620026	281.190000	298.749542
281.290000	298.356262	281.290000	301.622253	281.290000	300.188202	281.290000	296.985992
281.390000	296.886597	281.390000	298.371216	281.390000	301.402618	281.390000	298.187256
281.490000	297.160309	281.490000	298.329865	281.490000	299.302155	281.490000	296.559845
281.590000	300.145874	281.590000	297.563354	281.590000	299.093597	281.590000	300.908936
281.690000	302.332367	281.690000	296.156738	281.690000	295.886444	281.690000	295.340179
281.790000	300.186523	281.790000	296.010681	281.790000	298.956665	281.790000	297.171387
281.890000	294.950378	281.890000	301.682098	281.890000	294.409424	281.890000	298.977386
281.990000	298.192841	281.990000	296.713928	281.990000	299.532684	281.990000	293.453552
282.090000	296.551056	282.090000	297.490417	282.090000	299.211395	282.090000	300.028503
282.190000	297.156525	282.190000	302.369751	282.190000	296.077972	282.190000	299.409760
282.290000	299.809143	282.290000	299.129608	282.290000	300.754913	282.290000	297.310547
282.390000	303.555420	282.390000	294.682068	282.390000	301.879242	282.390000	296.611145
282.490000	291.867981	282.490000	296.604858	282.490000	299.116577	282.490000	295.243713
282.590000	296.529816	282.590000	299.649872	282.590000	298.712677	282.590000	300.565796
282.690000	293.739014	282.690000	299.556061	282.690000	299.318451	282.690000	300.243988
282.790000	301.703003	282.790000	298.777252	282.790000	296.642792	282.790000	297.225769
282.890000	296.239624	282.890000	297.394806	282.890000	298.668274	282.890000	293.329590
282.990000	293.709015	282.990000	295.432739	282.990000	292.253876	282.990000	298.857513
283.090000	301.202271	283.090000	296.469177	283.090000	297.301727	283.090000	294.515747
283.190000	295.828400	283.190000	292.402069	283.190000	299.498291	283.190000	296.345612
283.290000	299.902924	283.290000	296.673737	283.290000	294.214233	283.290000	297.295624
283.390000	297.996887	283.390000	301.025513	283.390000	298.028931	283.390000	297.340881
283.490000	300.275085	283.490000	295.926941	283.490000	298.247772	283.490000	296.791565
283.590000	296.098358	283.590000	294.711151	283.590000	296.218079	283.590000	296.412781
283.690000	298.295349	283.690000	295.062500	283.690000	296.351654	283.690000	294.814911
283.790000	295.909485	283.790000	301.789642	283.790000	299.938263	283.790000	298.144714
283.890000	295.907074	283.890000	303.482513	283.890000	299.268463	283.890000	299.185486
283.990000	297.393707	283.990000	294.777191	283.990000	296.266998	283.990000	296.323029
284.090000	297.329590	284.090000	296.213745	284.090000	296.180176	284.090000	295.889984
284.190000	299.187225	284.190000	298.713959	284.190000	296.818756	284.190000	300.215302
284.290000	299.152557	284.290000	298.714325	284.290000	299.876221	284.290000	296.846710
284.390000	296.739685	284.390000	295.478668	284.390000	297.644318	284.390000	295.367279
284.490000	301.356445	284.490000	299.675903	284.490000	296.803314	284.490000	299.402100
284.590000	296.302155	284.590000	295.204590	284.590000	296.452454	284.590000	298.982788
284.690000	297.511169	284.690000	301.733185	284.690000	302.845062	284.690000	300.613586
284.790000	296.593964	284.790000	300.239502	284.790000	292.805573	284.790000	301.972809
284.890000	298.933350	284.890000	299.099640	284.890000	297.511475	284.890000	294.496979
284.990000	300.146393	284.990000	296.600739	284.990000	293.863159	284.990000	294.814850
285.090000	299.929138	285.090000	297.994446	285.090000	300.270782	285.090000	299.102844
285.190000	301.393188	285.190000	298.523041	285.190000	295.474609	285.190000	294.654083
285.290000	300.469513	285.290000	298.676636	285.290000	295.186432	285.290000	294.290527
285.390000	300.296631	285.390000	297.743317	285.390000	299.329285	285.390000	294.266327
285.490000	300.292816	285.490000	297.548401	285.490000	296.171295	285.490000	297.236511
285.590000	301.585144	285.590000	299.069275	285.590000	298.139954	285.590000	300.213104
285.690000	297.352417	285.690000	299.313171	285.690000	297.955902	285.690000	300.441437
285.790000	299.741516	285.790000	302.466888	285.790000	299.062836	285.790000	298.558594
285.890000	296.490295	285.890000	301.134369	285.890000	298.327454	285.890000	299.164795
285.990000	298.050171	285.990000	297.048065	285.990000	298.240723	285.990000	300.485443
286.090000	295.312073	286.090000	297.386810	286.090000	298.453064	286.090000	295.238251
286.190000	294.258911	286.190000	296.907349	286.190000	295.746124	286.190000	297.274506
286.290000	297.272552	286.290000	299.767853	286.290000	302.796570	286.290000	295.535095
286.390000	295.820312	286.390000	296.378967	286.390000	297.527954	286.390000	294.168091
286.490000	299.794769	286.490000	302.343048	286.490000	292.057739	286.490000	296.436249
286.590000	299.005219	286.590000	299.545990	286.590000	299.272003	286.590000	298.266205
286.690000	295.261627	286.690000	298.642365	286.690000	298.040863	286.690000	294.368103
286.790000	298.137299	286.790000	299.124908	286.790000	296.986664	286.790000	300.799835
286.890000	298.302368	286.890000	299.045013	286.890000	303.650513	286.890000	296.422760
286.990000	296.245667	286.990000	299.523712	286.990000	296.871887	286.990000	301.704712
287.090000	297.731384	287.090000	297.792511	287.090000	301.054321	287.090000	298.930176
287.190000	298.480927	287.190000	294.044128	287.190000	301.963654	287.190000	294.633240
287.290000	294.568848	287.290000	298.279327	287.290000	298.449341	287.290000	296.686279
287.390000	301.836334	287.390000	298.397339	287.390000	298.660004	287.390000	298.720917
287.490000	292.998291	287.490000	296.289001	287.490000	300.588776	287.490000	300.689728
287.590000	298.953827	287.590000	299.844604	287.590000	297.965881	287.590000	300.532684
287.690000	302.352478	287.690000	296.822418	287.690000	297.450867	287.690000	297.941589
287.790000	296.505035	287.790000	297.254730	287.790000	298.020660	287.790000	298.477600
287.890000	297.973389	287.890000	300.665955	287.890000	298.600861	287.890000	298.513336
287.990000	300.842072	287.990000	296.246552	287.990000	292.898651	287.990000	293.464874
288.090000	299.390381	288.090000	299.712372	288.090000	295.149750	288.090000	296.261353
288.190000	295.593292	288.190000	301.996674	288.190000	298.140411	288.190000	291.911072
288.290000	296.557617	288.290000	294.796570	288.290000	299.133179	288.290000	297.849426
288.390000	300.555176	288.390000	296.664368	288.390000	301.269318	288.390000	296.517181
288.490000	297.955933	288.490000	298.866974	288.490000	297.766022	288.490000	298.642426
288.590000	298.456329	288.590000	299.470581	288.590000	300.529999	288.590000	297.641998
288.690000	297.472748	288.690000	295.216705	288.690000	299.127167	288.690000	295.905701
288.790000	297.281921	288.790000	297.382111	288.790000	297.183472	288.790000	298.849487
288.890000	298.546936	288.890000	301.623383	288.890000	301.503876	288.890000	296.277649
288.990000	294.492462	288.990000	301.904816	288.990000	299.515106	288.990000	295.757690
289.090000	293.829468	289.090000	296.731171	289.090000	293.427765	289.090000	298.076385
289.190000	300.466888	289.190000	298.191071	289.190000	295.017456	289.190000	299.883209
289.290000	299.905243	289.290000	298.597809	289.290000	296.723999	289.290000	297.321594
289.390000	297.824829	289.390000	298.976715	289.390000	295.348663	289.390000	297.889771
289.490000	298.519318	289.490000	299.148956	289.490000	299.444092	289.490000	296.856262
289.590000	299.062317	289.590000	294.909241	289.590000	295.821106	289.590000	299.203308
289.690000	298.729370	289.690000	297.527344	289.690000	297.610962	289.690000	297.667572
289.790000	295.033264	289.790000	300.905823	289.790000	295.406281	289.790000	296.324646
[truncated: 12,102 more rows]
