# Supplementary material for: Hierarchical incremental learning deciphers molecular arrangements in multi-component materials
Source: Nat Commun. 2025 Oct 22;16:9324. doi: 10.1038/s41467-025-64372-4 (PMC12546701; doi:10.1038/s41467-025-64372-4)
Supplement: Supplementary file 4 — Source data [file 41467_2025_64372_MOESM4_ESM.zip › FigS17.txt]

#time(ns), velocity autocorrelation function
0	1
0.0001	0.20731
0.0002	0.06907
0.0003	0.07491
0.0004	-0.05734
0.0005	-0.03376
0.0006	-0.03191
0.0007	-0.09271
0.0008	-0.01336
0.0009	0.03278
0.001	0.00997
0.0011	0.02377
0.0012	0.01398
0.0013	0.01753
0.0014	0.02123
0.0015	-0.01242
0.0016	-0.03194
0.0017	-0.03024
0.0018	-0.01691
0.0019	-0.00618
0.002	-0.00765
0.0021	-0.00156
0.0022	0.0068
0.0023	0.00572
0.0024	0.00494
0.0025	0.00353
0.0026	0.00753
0.0027	0.01179
0.0028	0.01143
0.0029	0.0026
0.003	-0.00057
0.0031	-0.00545
0.0032	-0.00704
0.0033	-0.00651
0.0034	-0.00941
0.0035	-0.00538
0.0036	-0.00208
0.0037	0.00194
0.0038	0.00268
0.0039	0.00574
0.004	0.00509
0.0041	0.00727
0.0042	0.0037
0.0043	0.00159
0.0044	-0.00207
0.0045	-0.00331
0.0046	-0.00484
0.0047	-0.00475
0.0048	-0.00386
0.0049	-0.00271
0.005	-9e-05
0.0051	0.00061
0.0052	0.00214
0.0053	0.00269
0.0054	0.00359
0.0055	0.00255
0.0056	0.00212
0.0057	0.00021
0.0058	-0.0007
0.0059	-0.00125
0.006	-0.00222
0.0061	-0.00267
0.0062	-0.00217
0.0063	-0.00147
0.0064	-0.00041
0.0065	0.00038
0.0066	0.0007
0.0067	0.00133
0.0068	0.00189
0.0069	0.00144
0.007	0.00101
0.0071	0.00044
0.0072	-0.00048
0.0073	-0.00078
0.0074	-0.00123
0.0075	-0.00131
0.0076	-0.00122
0.0077	-0.00065
0.0078	-0.00011
0.0079	0.00034
0.008	0.00069
0.0081	0.00099
0.0082	0.00067
0.0083	0.0011
0.0084	0.00071
0.0085	0.00024
0.0086	-0.00013
0.0087	-0.00014
0.0088	-0.00061
0.0089	-0.0006
0.009	-0.00069
0.0091	-0.00049
0.0092	1e-05
0.0093	0
0.0094	0.00042
0.0095	0.00029
0.0096	0.00033
0.0097	0.00047
0.0098	0.00026
0.0099	-0.00023
0.01	-0.0001
0.0101	-0.00043
0.0102	-0.00017
0.0103	-0.0004
0.0104	-0.00027
0.0105	-5e-05
0.0106	9e-05
0.0107	0.00039
0.0108	-1e-05
0.0109	-1e-05
0.011	4e-05
0.0111	-6e-05
0.0112	-0.00011
0.0113	-6e-05
0.0114	-0.00025
0.0115	-0.0001
0.0116	4e-05
0.0117	0.00021
0.0118	3e-05
0.0119	2e-05
0.012	-5e-05
0.0121	-0.00017
0.0122	-1e-05
0.0123	-3e-05
0.0124	1e-05
0.0125	0.00014
0.0126	0.00014
0.0127	9e-05
0.0128	0.00016
0.0129	0.00017
0.013	9e-05
0.0131	0.00012
0.0132	5e-05
0.0133	-0.00043
0.0134	-0.00017
0.0135	-0.00013
0.0136	-0.00031
0.0137	-0.00012
0.0138	0.0002
0.0139	-0.00016
0.014	0.00037
0.0141	-2e-05
0.0142	2e-05
0.0143	0.00016
0.0144	0
0.0145	2e-05
0.0146	0.00015
0.0147	-4e-05
0.0148	-2e-05
0.0149	-6e-05
0.015	-7e-05
0.0151	-2e-05
0.0152	4e-05
0.0153	-0.00029
0.0154	-7e-05
0.0155	-6e-05
0.0156	-8e-05
0.0157	0.00018
0.0158	6e-05
0.0159	0.0001
0.016	0.00015
0.0161	-3e-05
0.0162	-0.00011
0.0163	8e-05
0.0164	-9e-05
0.0165	-7e-05
0.0166	5e-05
0.0167	-0.00015
0.0168	-5e-05
0.0169	5e-05
0.017	0.00029
0.0171	5e-05
0.0172	9e-05
0.0173	3e-05
0.0174	2e-05
0.0175	2e-05
0.0176	0.00015
0.0177	1e-05
0.0178	0.0001
0.0179	0.00018
0.018	-4e-05
0.0181	-8e-05
0.0182	9e-05
0.0183	1e-05
0.0184	0.00015
0.0185	0.0004
0.0186	0.0002
0.0187	8e-05
0.0188	6e-05
0.0189	-6e-05
0.019	-0.00033
0.0191	-0.00033
0.0192	-0.0003
0.0193	-0.00013
0.0194	-9e-05
0.0195	-0.00015
0.0196	-5e-05
0.0197	0.0001
0.0198	0.00011
0.0199	-1e-05
0.02	-6e-05
