# Supplementary material for: Hierarchical incremental learning deciphers molecular arrangements in multi-component materials
Source: Nat Commun. 2025 Oct 22;16:9324. doi: 10.1038/s41467-025-64372-4 (PMC12546701; doi:10.1038/s41467-025-64372-4)
Supplement: Supplementary file 4 — Source data [file 41467_2025_64372_MOESM4_ESM.zip › FigS19.txt]

#time(ns)	temperature(K)	time(ns)	temperature(K)	time(ns)	temperature(K)	time(ns)	temperature(K)
0.000000	298.206757	0.000000	298.178284	0.000000	298.306915	0.000000	298.347504
1.000000	304.757294	1.000000	300.031799	1.000000	298.193268	1.000000	298.609619
2.000000	301.840393	2.000000	296.021179	2.000000	300.741547	2.000000	297.695312
3.000000	297.519623	3.000000	296.634491	3.000000	296.748962	3.000000	300.512726
4.000000	302.815552	4.000000	298.135651	4.000000	297.413361	4.000000	297.777100
5.000000	295.591797	5.000000	295.917572	5.000000	298.379456	5.000000	296.476746
6.000000	297.912415	6.000000	301.492584	6.000000	298.947235	6.000000	296.447235
7.000000	297.936646	7.000000	297.865997	7.000000	295.842010	7.000000	300.810059
8.000000	295.097595	8.000000	295.534698	8.000000	297.724792	8.000000	293.148987
9.000000	296.479095	9.000000	298.174255	9.000000	296.497101	9.000000	296.097961
10.000000	294.815674	10.000000	296.993378	10.000000	296.770081	10.000000	295.825348
11.000000	298.861053	11.000000	298.462341	11.000000	297.896637	11.000000	298.835938
12.000000	301.941772	12.000000	302.807953	12.000000	301.155762	12.000000	294.625732
13.000000	295.505463	13.000000	297.051941	13.000000	299.912262	13.000000	298.214905
14.000000	297.004120	14.000000	298.826721	14.000000	298.107971	14.000000	300.798157
15.000000	298.422943	15.000000	298.162201	15.000000	299.629608	15.000000	298.337097
16.000000	298.704163	16.000000	297.627319	16.000000	298.879425	16.000000	298.673340
17.000000	292.596436	17.000000	299.121918	17.000000	295.466583	17.000000	298.551422
18.000000	298.287659	18.000000	299.550842	18.000000	298.063690	18.000000	299.296722
19.000000	295.988007	19.000000	299.672516	19.000000	300.981720	19.000000	296.308838
20.000000	297.023773	20.000000	295.892975	20.000000	290.276276	20.000000	295.787903
21.000000	302.519165	21.000000	299.365875	21.000000	299.205322	21.000000	298.751801
22.000000	301.405273	22.000000	295.566650	22.000000	295.320953	22.000000	296.115173
23.000000	299.372223	23.000000	298.756897	23.000000	297.186646	23.000000	293.848022
24.000000	301.425049	24.000000	297.963165	24.000000	299.146912	24.000000	296.177368
25.000000	298.127136	25.000000	297.265778	25.000000	297.744659	25.000000	298.457642
26.000000	297.840668	26.000000	296.964233	26.000000	301.391876	26.000000	297.785797
27.000000	296.090332	27.000000	298.816925	27.000000	301.964142	27.000000	296.035614
28.000000	298.371033	28.000000	301.816315	28.000000	300.117279	28.000000	297.789581
29.000000	298.549744	29.000000	297.498718	29.000000	293.708160	29.000000	295.495209
30.000000	298.298401	30.000000	297.876709	30.000000	297.418701	30.000000	299.844238
31.000000	296.457672	31.000000	295.739685	31.000000	296.681854	31.000000	296.974915
32.000000	293.649719	32.000000	300.833893	32.000000	299.200439	32.000000	301.301361
33.000000	299.904083	33.000000	300.234192	33.000000	300.775269	33.000000	297.883881
34.000000	294.706818	34.000000	297.293030	34.000000	296.808105	34.000000	296.882874
35.000000	299.616882	35.000000	304.273529	35.000000	298.740814	35.000000	298.067780
36.000000	296.860077	36.000000	302.233795	36.000000	294.089447	36.000000	295.265015
37.000000	296.538544	37.000000	296.295013	37.000000	296.002014	37.000000	298.780914
38.000000	298.092468	38.000000	301.158173	38.000000	297.889374	38.000000	298.265381
39.000000	296.833099	39.000000	298.291595	39.000000	298.233795	39.000000	299.533661
40.000000	297.813171	40.000000	300.010498	40.000000	300.041901	40.000000	298.162384
41.000000	294.957794	41.000000	299.444183	41.000000	297.966431	41.000000	295.063690
42.000000	300.896973	42.000000	298.658783	42.000000	295.200195	42.000000	296.300079
43.000000	298.060455	43.000000	299.000732	43.000000	297.158386	43.000000	296.713165
44.000000	294.415558	44.000000	300.007263	44.000000	296.468018	44.000000	296.939758
45.000000	296.657074	45.000000	298.940002	45.000000	299.250153	45.000000	299.674835
46.000000	298.122742	46.000000	301.596924	46.000000	299.907776	46.000000	295.599792
47.000000	297.628143	47.000000	297.605164	47.000000	296.699493	47.000000	300.260254
48.000000	297.063477	48.000000	302.447113	48.000000	296.600616	48.000000	298.640045
49.000000	297.329010	49.000000	297.496490	49.000000	297.935303	49.000000	295.785187
50.000000	301.671906	50.000000	299.707062	50.000000	299.650574	50.000000	297.705139
51.000000	297.308319	51.000000	299.577911	51.000000	296.853973	51.000000	299.202454
52.000000	296.783478	52.000000	297.631439	52.000000	300.507446	52.000000	295.163361
53.000000	292.505249	53.000000	296.049591	53.000000	299.779907	53.000000	299.724792
54.000000	300.195557	54.000000	299.938812	54.000000	296.486725	54.000000	298.655823
55.000000	295.872833	55.000000	298.834686	55.000000	296.990936	55.000000	298.421509
56.000000	294.334259	56.000000	301.583771	56.000000	301.620667	56.000000	297.375458
57.000000	296.523438	57.000000	292.308105	57.000000	297.400909	57.000000	297.798920
58.000000	297.404877	58.000000	298.533875	58.000000	294.988098	58.000000	297.823242
59.000000	295.847778	59.000000	294.968262	59.000000	299.606445	59.000000	298.137421
60.000000	300.937653	60.000000	299.284332	60.000000	297.896332	60.000000	296.959595
61.000000	296.642242	61.000000	298.619171	61.000000	294.636597	61.000000	296.744995
62.000000	301.276398	62.000000	295.237122	62.000000	296.201935	62.000000	296.317322
63.000000	295.736755	63.000000	299.528107	63.000000	293.651794	63.000000	297.221802
64.000000	293.869049	64.000000	298.681000	64.000000	298.234253	64.000000	293.661438
65.000000	299.860840	65.000000	299.806366	65.000000	296.103333	65.000000	300.099457
66.000000	297.500946	66.000000	300.748505	66.000000	296.461212	66.000000	298.692871
67.000000	294.389404	67.000000	295.438812	67.000000	297.617279	67.000000	299.339142
68.000000	297.399567	68.000000	302.917755	68.000000	295.851257	68.000000	301.101654
69.000000	300.432037	69.000000	299.882202	69.000000	300.757721	69.000000	296.964874
70.000000	297.684570	70.000000	298.556854	70.000000	300.718628	70.000000	302.307281
71.000000	300.818451	71.000000	300.706177	71.000000	298.645264	71.000000	301.781219
72.000000	297.626099	72.000000	298.052094	72.000000	297.807312	72.000000	296.356476
73.000000	297.955994	73.000000	296.566711	73.000000	300.887848	73.000000	300.539978
74.000000	295.975403	74.000000	302.837891	74.000000	296.937256	74.000000	298.019897
75.000000	297.574341	75.000000	298.447662	75.000000	297.882233	75.000000	299.880615
76.000000	298.487305	76.000000	297.853729	76.000000	297.125671	76.000000	299.581909
77.000000	300.123474	77.000000	298.635162	77.000000	297.573395	77.000000	297.094910
78.000000	297.480774	78.000000	295.235565	78.000000	298.089630	78.000000	299.001282
79.000000	296.107300	79.000000	298.083313	79.000000	297.409149	79.000000	296.585388
80.000000	297.224640	80.000000	298.563507	80.000000	299.078613	80.000000	298.813812
81.000000	296.121460	81.000000	298.486786	81.000000	301.101562	81.000000	299.818726
82.000000	298.734863	82.000000	302.250458	82.000000	296.835083	82.000000	295.313171
83.000000	296.761627	83.000000	300.204193	83.000000	296.971436	83.000000	297.903259
84.000000	296.189941	84.000000	300.208099	84.000000	299.008484	84.000000	298.999817
85.000000	299.256256	85.000000	297.626465	85.000000	296.809479	85.000000	301.892853
86.000000	298.880188	86.000000	298.438995	86.000000	294.533020	86.000000	297.588104
87.000000	297.507294	87.000000	298.852753	87.000000	295.922821	87.000000	300.434387
88.000000	295.735229	88.000000	295.792053	88.000000	298.577667	88.000000	297.880280
89.000000	297.708435	89.000000	300.305176	89.000000	292.732941	89.000000	299.160248
90.000000	299.669342	90.000000	300.003571	90.000000	296.711670	90.000000	299.620117
91.000000	297.235077	91.000000	297.867676	91.000000	297.431274	91.000000	297.007843
92.000000	296.201630	92.000000	293.515228	92.000000	297.017700	92.000000	297.661469
93.000000	294.738770	93.000000	300.192810	93.000000	297.337769	93.000000	296.653137
94.000000	297.399902	94.000000	297.376587	94.000000	298.101044	94.000000	297.558960
95.000000	299.415039	95.000000	298.615173	95.000000	297.588318	95.000000	298.050507
96.000000	294.519012	96.000000	302.161926	96.000000	299.408264	96.000000	298.144409
97.000000	295.706635	97.000000	296.122986	97.000000	298.168701	97.000000	299.691101
98.000000	298.273773	98.000000	299.906036	98.000000	296.219482	98.000000	301.795227
99.000000	293.904449	99.000000	294.874969	99.000000	298.252289	99.000000	302.352173
100.000000	296.903809	100.000000	297.131805	100.000000	296.339752	100.000000	299.690552
100.090000	294.124451	100.090000	299.583313	100.090000	302.399811	100.090000	298.055908
100.190000	298.153351	100.190000	294.306030	100.190000	300.934448	100.190000	297.443298
100.290000	295.405853	100.290000	296.902710	100.290000	298.792572	100.290000	294.424103
100.390000	298.919891	100.390000	299.995209	100.390000	301.109161	100.390000	300.971313
100.490000	293.600891	100.490000	296.945984	100.490000	297.547974	100.490000	300.323395
100.590000	303.718018	100.590000	298.435272	100.590000	298.196808	100.590000	296.951050
100.690000	299.059387	100.690000	297.031067	100.690000	301.424133	100.690000	301.633820
100.790000	302.482056	100.790000	297.235229	100.790000	295.395294	100.790000	295.722260
100.890000	301.860504	100.890000	294.855621	100.890000	300.730011	100.890000	296.849976
100.990000	298.816681	100.990000	302.171722	100.990000	297.960754	100.990000	298.820526
101.090000	297.327942	101.090000	297.856903	101.090000	294.592316	101.090000	296.544861
101.190000	297.287079	101.190000	297.664581	101.190000	301.826874	101.190000	299.044708
101.290000	295.015198	101.290000	303.207123	101.290000	298.963776	101.290000	295.766602
101.390000	297.924347	101.390000	298.232635	101.390000	298.319824	101.390000	299.007294
101.490000	294.379547	101.490000	295.569550	101.490000	298.159454	101.490000	296.513092
101.590000	295.556824	101.590000	296.106201	101.590000	295.208496	101.590000	298.204651
101.690000	299.442505	101.690000	296.422668	101.690000	299.627472	101.690000	301.227905
101.790000	294.871948	101.790000	299.089050	101.790000	299.834198	101.790000	301.881165
101.890000	300.124390	101.890000	298.150269	101.890000	296.278412	101.890000	295.726532
101.990000	296.312469	101.990000	298.862244	101.990000	294.194275	101.990000	297.512970
102.090000	298.251038	102.090000	303.624268	102.090000	296.062439	102.090000	300.418060
102.190000	297.619904	102.190000	300.899689	102.190000	299.001984	102.190000	300.436035
102.290000	297.775848	102.290000	301.576385	102.290000	298.971130	102.290000	295.477905
102.390000	296.747864	102.390000	298.510925	102.390000	297.975433	102.390000	299.200256
102.490000	297.338531	102.490000	295.049164	102.490000	298.799347	102.490000	296.291931
102.590000	297.432617	102.590000	297.006439	102.590000	299.185699	102.590000	300.294128
102.690000	296.836853	102.690000	296.439575	102.690000	296.677765	102.690000	296.022430
102.790000	298.347809	102.790000	296.111206	102.790000	296.950043	102.790000	297.406860
102.890000	296.669952	102.890000	297.662872	102.890000	295.451202	102.890000	295.449585
102.990000	297.827423	102.990000	298.786316	102.990000	298.938263	102.990000	300.413116
103.090000	300.542450	103.090000	298.036438	103.090000	295.199860	103.090000	300.382263
103.190000	296.846466	103.190000	299.642059	103.190000	297.135132	103.190000	299.045166
103.290000	299.985229	103.290000	297.208618	103.290000	301.517639	103.290000	297.336914
103.390000	297.550140	103.390000	299.013153	103.390000	296.149261	103.390000	298.029327
103.490000	300.464294	103.490000	296.665283	103.490000	300.409424	103.490000	297.099915
103.590000	297.594482	103.590000	300.078430	103.590000	295.596619	103.590000	296.046997
103.690000	293.959137	103.690000	300.031311	103.690000	297.217804	103.690000	298.371033
103.790000	298.718170	103.790000	295.490540	103.790000	295.892395	103.790000	300.092102
103.890000	299.141968	103.890000	296.936584	103.890000	297.429260	103.890000	298.959076
103.990000	304.888763	103.990000	295.566864	103.990000	301.074402	103.990000	298.424805
104.090000	299.098358	104.090000	295.093445	104.090000	297.062805	104.090000	300.165283
104.190000	300.901581	104.190000	296.361420	104.190000	299.086578	104.190000	297.284393
104.290000	295.721710	104.290000	298.375793	104.290000	295.422852	104.290000	298.147217
104.390000	300.108002	104.390000	302.543304	104.390000	302.084534	104.390000	295.315582
104.490000	298.247192	104.490000	300.164856	104.490000	297.590820	104.490000	301.214264
104.590000	295.977722	104.590000	297.742493	104.590000	296.957245	104.590000	294.618805
104.690000	295.907288	104.690000	297.909058	104.690000	301.672852	104.690000	297.285461
104.790000	300.327057	104.790000	300.122589	104.790000	297.295502	104.790000	296.377777
104.890000	298.481964	104.890000	299.515289	104.890000	300.251587	104.890000	298.578033
104.990000	296.727844	104.990000	299.372314	104.990000	296.494141	104.990000	298.979523
105.090000	297.097809	105.090000	295.174561	105.090000	299.864960	105.090000	297.812439
105.190000	299.671448	105.190000	295.046753	105.190000	297.684753	105.190000	298.385223
105.290000	297.790131	105.290000	297.628418	105.290000	299.425751	105.290000	295.074524
105.390000	295.799866	105.390000	302.107269	105.390000	297.951508	105.390000	303.518066
105.490000	297.572174	105.490000	294.895844	105.490000	297.441833	105.490000	300.198456
105.590000	297.249084	105.590000	297.691986	105.590000	298.080444	105.590000	300.328156
105.690000	299.219727	105.690000	296.378876	105.690000	299.043488	105.690000	299.126129
105.790000	297.908173	105.790000	298.058624	105.790000	303.664978	105.790000	296.784454
105.890000	294.532684	105.890000	296.948212	105.890000	300.532318	105.890000	295.337585
105.990000	298.252289	105.990000	296.959747	105.990000	298.852081	105.990000	297.196381
106.090000	293.134277	106.090000	299.345612	106.090000	297.646545	106.090000	297.483398
106.190000	296.349976	106.190000	296.091888	106.190000	300.183167	106.190000	298.076294
106.290000	297.561676	106.290000	296.967804	106.290000	298.547638	106.290000	301.790314
106.390000	298.381897	106.390000	299.875336	106.390000	297.502686	106.390000	299.029236
106.490000	295.236725	106.490000	294.105988	106.490000	298.279144	106.490000	296.554138
106.590000	298.421661	106.590000	299.173279	106.590000	299.004059	106.590000	297.109680
106.690000	298.615265	106.690000	295.831085	106.690000	300.565186	106.690000	299.094025
106.790000	301.980072	106.790000	298.902344	106.790000	297.339813	106.790000	299.440552
106.890000	296.979126	106.890000	295.855652	106.890000	298.305969	106.890000	296.605682
106.990000	298.599335	106.990000	296.620911	106.990000	299.898224	106.990000	296.843201
107.090000	302.795227	107.090000	300.923126	107.090000	297.501617	107.090000	296.561707
107.190000	298.993134	107.190000	301.464661	107.190000	296.054810	107.190000	299.243439
107.290000	301.596436	107.290000	301.196259	107.290000	297.526978	107.290000	296.856964
107.390000	297.966431	107.390000	298.082886	107.390000	297.821869	107.390000	297.902893
107.490000	302.233643	107.490000	297.498749	107.490000	297.221924	107.490000	297.895081
107.590000	298.584167	107.590000	294.087616	107.590000	298.514404	107.590000	294.529266
107.690000	299.680206	107.690000	299.996796	107.690000	301.620453	107.690000	294.384796
107.790000	299.700104	107.790000	300.471741	107.790000	298.987823	107.790000	295.658722
107.890000	298.548584	107.890000	295.301392	107.890000	296.814911	107.890000	297.900360
107.990000	298.206146	107.990000	298.818390	107.990000	293.417267	107.990000	297.122162
108.090000	297.062042	108.090000	300.867889	108.090000	304.082001	108.090000	300.810638
108.190000	298.527252	108.190000	296.244476	108.190000	293.747986	108.190000	296.903320
108.290000	295.894745	108.290000	297.273651	108.290000	295.287598	108.290000	295.941467
108.390000	298.815155	108.390000	297.679657	108.390000	295.308899	108.390000	295.769501
108.490000	297.567993	108.490000	296.850342	108.490000	298.433960	108.490000	296.564178
108.590000	294.125183	108.590000	300.717560	108.590000	295.351135	108.590000	298.955444
108.690000	296.928314	108.690000	300.944336	108.690000	295.723083	108.690000	300.826324
108.790000	297.475952	108.790000	296.220459	108.790000	295.267670	108.790000	297.693573
108.890000	295.151642	108.890000	294.375610	108.890000	298.403778	108.890000	296.061768
108.990000	296.037445	108.990000	295.168457	108.990000	297.055725	108.990000	298.590973
109.090000	298.816833	109.090000	296.500763	109.090000	295.830170	109.090000	297.450592
109.190000	300.409637	109.190000	299.141418	109.190000	295.285919	109.190000	295.573334
109.290000	294.302124	109.290000	300.841522	109.290000	302.523224	109.290000	301.940247
109.390000	297.849884	109.390000	296.901917	109.390000	299.479797	109.390000	297.486511
109.490000	299.364471	109.490000	296.543640	109.490000	299.535309	109.490000	297.618744
109.590000	296.958771	109.590000	294.312653	109.590000	297.454498	109.590000	295.430237
109.690000	294.829590	109.690000	294.993896	109.690000	297.481689	109.690000	294.437378
109.790000	296.892303	109.790000	296.065002	109.790000	296.690277	109.790000	295.721405
109.890000	297.853455	109.890000	295.782745	109.890000	299.248535	109.890000	296.137665
109.990000	301.050201	109.990000	297.510254	109.990000	299.202484	109.990000	296.829559
110.090000	299.933350	110.090000	298.479736	110.090000	298.861359	110.090000	301.078857
110.190000	298.621948	110.190000	291.448853	110.190000	297.116638	110.190000	297.923462
110.290000	298.110229	110.290000	302.148621	110.290000	300.995941	110.290000	294.528900
110.390000	299.866119	110.390000	295.712006	110.390000	300.712158	110.390000	296.722870
110.490000	298.785828	110.490000	297.402466	110.490000	295.033264	110.490000	299.841187
110.590000	302.604584	110.590000	296.263550	110.590000	301.759674	110.590000	297.915497
110.690000	298.505157	110.690000	302.087585	110.690000	293.790100	110.690000	295.122925
110.790000	299.875977	110.790000	298.537384	110.790000	296.748260	110.790000	297.164886
110.890000	296.027740	110.890000	296.917511	110.890000	297.601379	110.890000	300.147705
110.990000	299.715790	110.990000	294.306671	110.990000	296.721252	110.990000	300.746460
111.090000	302.689880	111.090000	296.066254	111.090000	297.014618	111.090000	297.011688
111.190000	297.407745	111.190000	299.754730	111.190000	295.897095	111.190000	297.512543
111.290000	293.744598	111.290000	297.550964	111.290000	298.878021	111.290000	298.159302
111.390000	300.116241	111.390000	297.080261	111.390000	297.518585	111.390000	299.332031
111.490000	302.347778	111.490000	301.191528	111.490000	298.714355	111.490000	303.578583
111.590000	297.855316	111.590000	292.813721	111.590000	297.216614	111.590000	298.211823
111.690000	300.182953	111.690000	296.415405	111.690000	297.436646	111.690000	297.059998
111.790000	298.617096	111.790000	300.492371	111.790000	299.580597	111.790000	300.276764
111.890000	297.557098	111.890000	298.253052	111.890000	297.599152	111.890000	300.871338
111.990000	295.625610	111.990000	294.576569	111.990000	300.966492	111.990000	296.804962
112.090000	297.518066	112.090000	297.692993	112.090000	294.827972	112.090000	297.486542
112.190000	295.552185	112.190000	295.098145	112.190000	301.952026	112.190000	297.912476
112.290000	297.092529	112.290000	300.319031	112.290000	294.884979	112.290000	297.872620
112.390000	293.430939	112.390000	297.867676	112.390000	301.401947	112.390000	298.349152
112.490000	296.302460	112.490000	296.353760	112.490000	296.992706	112.490000	298.959229
112.590000	298.270813	112.590000	293.276764	112.590000	298.760803	112.590000	299.955017
112.690000	297.519928	112.690000	296.619202	112.690000	295.276825	112.690000	298.470062
112.790000	297.574951	112.790000	295.698822	112.790000	299.779510	112.790000	296.326538
112.890000	298.300049	112.890000	296.419769	112.890000	297.122833	112.890000	296.739288
112.990000	299.835907	112.990000	297.080444	112.990000	296.613617	112.990000	298.993622
113.090000	295.947968	113.090000	297.242645	113.090000	296.527313	113.090000	295.891571
113.190000	297.540771	113.190000	301.292755	113.190000	295.430664	113.190000	298.222961
113.290000	295.462494	113.290000	302.203918	113.290000	300.940094	113.290000	298.322815
113.390000	298.872375	113.390000	301.438446	113.390000	297.150452	113.390000	295.821411
113.490000	294.066650	113.490000	296.025177	113.490000	296.577271	113.490000	298.696655
113.590000	296.858521	113.590000	297.181702	113.590000	298.024353	113.590000	298.995026
113.690000	302.086151	113.690000	296.690491	113.690000	296.521851	113.690000	302.027649
113.790000	295.315704	113.790000	298.828552	113.790000	296.645996	113.790000	300.715515
113.890000	294.482483	113.890000	301.945007	113.890000	303.670288	113.890000	298.175903
113.990000	302.920685	113.990000	303.267273	113.990000	297.586578	113.990000	295.953430
114.090000	295.597870	114.090000	300.094604	114.090000	295.959320	114.090000	295.389343
114.190000	294.937408	114.190000	300.426239	114.190000	297.263916	114.190000	294.779694
114.290000	298.629669	114.290000	298.944611	114.290000	297.304840	114.290000	297.864288
114.390000	301.055298	114.390000	301.051117	114.390000	301.554047	114.390000	299.442352
114.490000	301.472321	114.490000	295.993225	114.490000	296.253571	114.490000	297.765808
114.590000	300.033691	114.590000	297.817719	114.590000	300.421906	114.590000	300.717346
114.690000	295.455200	114.690000	297.070801	114.690000	294.469208	114.690000	298.351868
114.790000	295.440186	114.790000	298.275757	114.790000	296.541748	114.790000	297.910492
114.890000	298.805847	114.890000	297.673981	114.890000	301.126373	114.890000	297.826904
114.990000	296.187225	114.990000	299.415802	114.990000	299.716888	114.990000	303.021149
115.090000	298.247253	115.090000	298.702850	115.090000	301.949371	115.090000	295.477051
115.190000	297.328430	115.190000	292.554108	115.190000	298.757843	115.190000	296.817017
115.290000	296.313812	115.290000	298.931458	115.290000	296.468384	115.290000	298.631012
115.390000	297.842834	115.390000	295.978027	115.390000	296.674133	115.390000	291.778809
115.490000	301.445587	115.490000	293.890930	115.490000	298.259674	115.490000	303.275269
115.590000	298.526459	115.590000	297.161530	115.590000	301.277588	115.590000	298.949066
115.690000	297.523621	115.690000	297.612762	115.690000	298.919159	115.690000	297.051544
115.790000	296.777100	115.790000	300.335754	115.790000	296.929535	115.790000	295.748932
115.890000	293.718292	115.890000	296.863586	115.890000	296.956573	115.890000	295.687988
115.990000	303.157898	115.990000	300.051697	115.990000	302.284515	115.990000	300.838440
116.090000	296.346466	116.090000	296.096863	116.090000	296.643433	116.090000	297.116150
116.190000	298.328491	116.190000	299.239014	116.190000	297.963684	116.190000	296.138397
116.290000	294.670959	116.290000	296.515167	116.290000	298.673950	116.290000	298.141113
116.390000	295.013550	116.390000	296.932861	116.390000	299.993805	116.390000	294.170746
116.490000	296.544525	116.490000	297.244446	116.490000	300.689148	116.490000	299.647797
116.590000	296.685730	116.590000	299.499176	116.590000	299.122284	116.590000	302.418182
116.690000	302.333557	116.690000	295.900482	116.690000	300.166656	116.690000	294.411804
116.790000	297.733765	116.790000	297.407318	116.790000	298.075409	116.790000	296.892822
116.890000	297.776672	116.890000	299.267120	116.890000	295.340576	116.890000	295.943268
116.990000	299.961823	116.990000	293.312744	116.990000	297.230560	116.990000	297.782654
117.090000	298.199371	117.090000	296.769623	117.090000	297.584198	117.090000	294.758575
117.190000	292.792480	117.190000	298.960724	117.190000	298.131897	117.190000	299.179504
117.290000	297.714294	117.290000	295.793854	117.290000	298.539703	117.290000	298.914337
117.390000	295.772736	117.390000	296.762299	117.390000	300.404999	117.390000	299.675354
117.490000	301.520142	117.490000	299.090698	117.490000	298.298523	117.490000	298.634064
117.590000	297.984039	117.590000	298.621307	117.590000	297.080353	117.590000	302.680115
117.690000	292.397705	117.690000	298.317383	117.690000	298.401093	117.690000	300.825073
117.790000	299.835663	117.790000	297.029358	117.790000	298.917511	117.790000	300.060150
117.890000	301.507996	117.890000	298.161774	117.890000	298.834686	117.890000	298.001038
117.990000	298.208191	117.990000	300.640533	117.990000	304.532654	117.990000	298.288605
118.090000	298.108948	118.090000	299.210938	118.090000	295.447357	118.090000	302.373077
118.190000	297.858765	118.190000	300.419403	118.190000	301.155640	118.190000	296.109833
118.290000	302.720306	118.290000	299.738739	118.290000	297.674042	118.290000	298.340088
118.390000	300.341461	118.390000	298.817413	118.390000	296.382721	118.390000	297.769775
118.490000	296.303741	118.490000	296.344360	118.490000	295.390228	118.490000	298.052307
118.590000	295.339844	118.590000	300.286957	118.590000	300.763580	118.590000	303.363556
118.690000	300.139709	118.690000	298.227753	118.690000	300.032471	118.690000	300.558472
118.790000	299.006317	118.790000	296.762939	118.790000	299.709290	118.790000	297.928589
118.890000	299.017822	118.890000	300.154846	118.890000	295.954681	118.890000	293.720093
118.990000	301.082275	118.990000	297.505676	118.990000	297.009399	118.990000	296.146027
119.090000	295.894958	119.090000	298.798584	119.090000	296.324982	119.090000	297.502686
119.190000	299.769409	119.190000	299.778076	119.190000	299.253998	119.190000	299.072113
119.290000	296.561279	119.290000	298.538239	119.290000	298.171143	119.290000	301.142029
119.390000	298.285797	119.390000	296.625519	119.390000	299.840271	119.390000	294.989746
119.490000	297.547943	119.490000	296.670654	119.490000	298.639282	119.490000	298.524902
119.590000	300.618256	119.590000	300.117859	119.590000	297.775146	119.590000	298.692566
119.690000	293.138336	119.690000	296.821716	119.690000	299.595825	119.690000	297.155212
119.790000	301.794617	119.790000	297.337830	119.790000	300.174744	119.790000	296.850067
119.890000	296.865417	119.890000	296.136108	119.890000	297.188568	119.890000	298.062378
119.990000	299.189667	119.990000	294.498413	119.990000	298.630188	119.990000	296.174103
120.090000	297.979401	120.090000	298.809570	120.090000	298.637024	120.090000	297.044495
120.190000	297.477631	120.190000	300.284607	120.190000	294.628906	120.190000	298.519775
120.290000	296.498840	120.290000	299.095245	120.290000	295.976776	120.290000	300.263947
120.390000	295.672607	120.390000	301.059235	120.390000	297.625732	120.390000	298.904266
120.490000	299.587341	120.490000	299.823517	120.490000	298.338440	120.490000	302.208862
120.590000	298.348175	120.590000	298.433655	120.590000	298.100342	120.590000	302.832245
120.690000	296.462555	120.690000	297.526703	120.690000	300.686981	120.690000	299.667999
120.790000	296.643280	120.790000	296.789917	120.790000	298.820374	120.790000	296.911163
120.890000	300.123077	120.890000	298.569672	120.890000	292.605896	120.890000	296.575989
120.990000	296.910736	120.990000	297.385956	120.990000	297.099457	120.990000	296.227844
121.090000	298.078125	121.090000	299.147766	121.090000	297.034302	121.090000	298.714294
121.190000	295.890015	121.190000	299.115875	121.190000	298.839935	121.190000	298.318665
121.290000	300.207001	121.290000	297.551819	121.290000	298.963013	121.290000	301.423340
121.390000	295.227081	121.390000	297.063049	121.390000	302.311890	121.390000	298.888702
121.490000	297.652802	121.490000	295.021698	121.490000	293.826294	121.490000	299.908386
121.590000	299.645630	121.590000	296.927856	121.590000	301.355133	121.590000	297.341370
121.690000	300.443451	121.690000	299.953461	121.690000	301.099579	121.690000	297.503937
121.790000	298.500366	121.790000	298.840057	121.790000	299.948639	121.790000	299.615509
121.890000	297.574371	121.890000	295.616852	121.890000	297.011017	121.890000	300.412201
121.990000	302.752533	121.990000	297.613617	121.990000	295.316040	121.990000	299.962799
122.090000	299.695099	122.090000	297.419312	122.090000	297.085571	122.090000	299.126068
122.190000	298.143524	122.190000	299.790070	122.190000	296.738892	122.190000	296.885895
122.290000	296.525146	122.290000	294.397919	122.290000	297.927704	122.290000	297.993866
122.390000	295.359314	122.390000	300.327209	122.390000	295.799713	122.390000	297.100525
122.490000	299.139771	122.490000	295.657928	122.490000	296.179443	122.490000	296.882843
122.590000	291.702881	122.590000	298.650787	122.590000	295.974304	122.590000	299.881592
122.690000	297.873962	122.690000	294.137787	122.690000	296.037140	122.690000	299.928345
122.790000	297.499146	122.790000	299.269379	122.790000	296.149628	122.790000	300.457062
122.890000	300.776123	122.890000	296.256714	122.890000	298.434052	122.890000	297.568848
122.990000	298.472809	122.990000	297.329987	122.990000	293.802795	122.990000	292.601959
123.090000	298.561340	123.090000	301.438446	123.090000	297.618866	123.090000	298.294861
123.190000	298.163666	123.190000	293.767395	123.190000	298.737762	123.190000	301.015991
123.290000	294.696991	123.290000	298.365753	123.290000	298.318268	123.290000	305.897522
123.390000	298.642517	123.390000	302.171661	123.390000	294.203339	123.390000	301.325623
123.490000	302.289093	123.490000	299.341949	123.490000	296.697052	123.490000	297.053741
123.590000	298.213593	123.590000	293.870758	123.590000	298.608612	123.590000	300.789429
123.690000	294.731384	123.690000	299.462311	123.690000	294.628906	123.690000	296.939362
123.790000	297.276215	123.790000	297.572876	123.790000	300.533844	123.790000	297.080261
123.890000	297.233887	123.890000	300.518463	123.890000	296.874390	123.890000	299.215088
123.990000	301.406616	123.990000	296.971924	123.990000	296.897705	123.990000	298.626740
124.090000	300.062134	124.090000	294.554840	124.090000	295.394226	124.090000	298.554657
124.190000	297.187653	124.190000	294.737610	124.190000	297.959717	124.190000	296.702576
124.290000	295.192108	124.290000	297.254089	124.290000	296.237427	124.290000	295.179626
124.390000	296.920105	124.390000	296.450806	124.390000	297.759766	124.390000	302.444580
124.490000	298.082153	124.490000	297.726471	124.490000	295.723236	124.490000	302.196930
124.590000	297.050079	124.590000	295.147278	124.590000	297.431396	124.590000	299.607941
124.690000	297.476654	124.690000	295.688110	124.690000	301.163361	124.690000	297.862488
124.790000	295.888123	124.790000	298.757324	124.790000	296.367279	124.790000	299.030701
124.890000	298.195526	124.890000	297.016022	124.890000	298.944427	124.890000	298.076294
124.990000	294.940948	124.990000	301.001740	124.990000	300.573242	124.990000	297.474609
125.090000	298.024231	125.090000	294.676758	125.090000	295.281403	125.090000	295.826508
125.190000	297.579193	125.190000	303.089111	125.190000	300.030548	125.190000	295.505524
125.290000	298.791077	125.290000	298.208252	125.290000	301.229828	125.290000	300.019958
125.390000	298.776245	125.390000	301.032074	125.390000	295.495544	125.390000	297.755768
125.490000	297.736908	125.490000	297.201996	125.490000	298.951141	125.490000	298.994171
125.590000	300.169891	125.590000	296.959595	125.590000	297.624054	125.590000	300.489044
125.690000	295.388367	125.690000	297.491577	125.690000	295.770203	125.690000	297.848175
125.790000	300.398926	125.790000	297.995605	125.790000	296.494934	125.790000	295.536743
125.890000	297.503204	125.890000	296.942810	125.890000	296.456512	125.890000	296.172058
125.990000	294.288910	125.990000	302.451385	125.990000	298.431335	125.990000	299.550964
126.090000	300.907715	126.090000	299.569275	126.090000	300.341217	126.090000	300.493164
126.190000	298.872345	126.190000	297.115265	126.190000	295.728302	126.190000	295.109314
126.290000	301.179260	126.290000	293.003571	126.290000	296.504120	126.290000	297.156616
126.390000	297.301758	126.390000	301.568329	126.390000	296.672638	126.390000	299.366608
126.490000	298.526703	126.490000	296.799591	126.490000	299.784149	126.490000	296.824371
126.590000	297.211426	126.590000	299.927887	126.590000	296.507172	126.590000	297.680298
126.690000	299.590515	126.690000	301.105988	126.690000	297.664276	126.690000	298.530792
126.790000	299.520508	126.790000	299.390778	126.790000	298.673309	126.790000	300.323212
126.890000	298.234100	126.890000	300.666595	126.890000	298.299042	126.890000	294.409760
126.990000	294.462860	126.990000	295.605316	126.990000	301.842316	126.990000	302.613129
127.090000	297.236481	127.090000	297.120819	127.090000	293.729218	127.090000	296.982605
127.190000	299.830292	127.190000	298.171265	127.190000	298.749207	127.190000	298.869415
127.290000	298.012115	127.290000	298.908966	127.290000	298.509399	127.290000	295.717468
127.390000	301.902893	127.390000	300.731873	127.390000	297.503937	127.390000	297.278625
127.490000	301.629639	127.490000	299.472992	127.490000	295.144196	127.490000	297.888763
127.590000	296.231689	127.590000	296.418121	127.590000	299.217804	127.590000	294.866730
127.690000	295.019745	127.690000	296.864349	127.690000	295.627502	127.690000	296.733154
127.790000	297.749847	127.790000	296.380005	127.790000	297.012878	127.790000	300.309418
127.890000	299.421570	127.890000	300.112091	127.890000	298.004211	127.890000	302.772339
127.990000	295.364655	127.990000	299.670319	127.990000	293.493073	127.990000	298.261627
128.090000	295.172913	128.090000	301.879181	128.090000	296.882660	128.090000	299.351532
128.190000	299.330383	128.190000	297.041687	128.190000	301.301758	128.190000	300.424988
128.290000	295.839630	128.290000	297.774414	128.290000	300.549805	128.290000	298.652161
128.390000	300.749237	128.390000	296.167542	128.390000	296.187622	128.390000	296.015808
128.490000	297.136810	128.490000	297.576141	128.490000	301.815887	128.490000	296.845001
128.590000	299.931732	128.590000	297.523468	128.590000	299.309967	128.590000	300.089355
128.690000	300.585022	128.690000	298.519653	128.690000	297.263214	128.690000	300.567444
128.790000	297.751160	128.790000	295.533813	128.790000	298.233490	128.790000	297.988434
128.890000	296.412384	128.890000	296.988678	128.890000	301.195129	128.890000	299.604492
128.990000	297.236877	128.990000	299.092346	128.990000	298.521637	128.990000	296.869812
129.090000	298.985718	129.090000	297.069336	129.090000	297.023590	129.090000	300.642456
129.190000	294.834381	129.190000	299.492828	129.190000	298.698059	129.190000	299.432587
129.290000	294.329346	129.290000	297.733948	129.290000	295.667847	129.290000	296.884064
129.390000	297.707489	129.390000	296.326935	129.390000	302.083862	129.390000	294.239075
129.490000	297.372070	129.490000	296.552338	129.490000	296.364136	129.490000	297.063477
129.590000	299.668915	129.590000	298.852692	129.590000	297.052704	129.590000	295.775085
129.690000	298.317902	129.690000	297.388000	129.690000	298.453918	129.690000	299.075653
129.790000	298.642914	129.790000	300.129089	129.790000	296.118042	129.790000	298.895721
129.890000	299.199188	129.890000	298.110321	129.890000	298.335114	129.890000	296.501740
129.990000	297.293304	129.990000	295.821350	129.990000	300.566223	129.990000	299.676819
130.090000	296.043884	130.090000	297.277100	130.090000	294.876678	130.090000	298.903900
130.190000	295.948273	130.190000	297.699738	130.190000	297.900299	130.190000	297.764984
130.290000	302.420166	130.290000	297.474640	130.290000	300.426117	130.290000	301.779053
130.390000	295.731354	130.390000	299.649109	130.390000	299.405121	130.390000	297.688690
130.490000	297.227936	130.490000	296.855652	130.490000	300.344513	130.490000	297.901825
130.590000	299.780487	130.590000	296.660706	130.590000	297.950928	130.590000	293.987854
130.690000	300.184753	130.690000	295.807617	130.690000	300.357361	130.690000	296.070099
130.790000	297.331879	130.790000	298.496429	130.790000	299.046143	130.790000	299.837921
130.890000	300.660095	130.890000	293.619324	130.890000	296.589691	130.890000	295.773468
130.990000	298.786591	130.990000	303.347290	130.990000	303.270935	130.990000	299.282593
131.090000	298.043884	131.090000	300.736542	131.090000	301.720459	131.090000	300.282043
131.190000	301.270020	131.190000	296.016510	131.190000	298.156433	131.190000	299.686218
131.290000	297.513824	131.290000	298.335022	131.290000	299.906616	131.290000	299.465729
131.390000	300.567322	131.390000	295.499542	131.390000	294.408600	131.390000	295.862183
131.490000	296.012177	131.490000	296.059113	131.490000	298.131104	131.490000	299.316589
131.590000	299.280792	131.590000	296.523773	131.590000	296.297089	131.590000	296.626068
131.690000	300.933929	131.690000	298.691956	131.690000	297.977112	131.690000	297.021790
131.790000	300.590729	131.790000	298.778412	131.790000	295.993439	131.790000	298.341980
131.890000	293.772125	131.890000	296.531708	131.890000	298.355774	131.890000	297.931610
131.990000	297.131439	131.990000	296.324768	131.990000	297.320282	131.990000	297.747803
132.090000	299.082397	132.090000	298.436768	132.090000	299.008270	132.090000	300.218567
132.190000	300.274017	132.190000	299.452576	132.190000	297.277283	132.190000	295.368744
132.290000	298.443817	132.290000	297.258728	132.290000	299.272461	132.290000	295.027466
132.390000	300.126556	132.390000	298.987793	132.390000	296.864624	132.390000	294.930145
132.490000	295.837524	132.490000	296.942200	132.490000	295.313568	132.490000	296.388824
132.590000	301.733398	132.590000	299.939697	132.590000	300.737701	132.590000	295.668213
132.690000	295.099152	132.690000	294.768402	132.690000	298.584930	132.690000	300.544098
132.790000	299.020844	132.790000	297.990875	132.790000	298.134399	132.790000	297.394409
132.890000	299.919006	132.890000	294.828674	132.890000	296.644287	132.890000	292.160614
132.990000	297.675964	132.990000	295.618835	132.990000	299.190033	132.990000	298.780487
133.090000	297.569977	133.090000	297.014679	133.090000	295.906158	133.090000	299.549530
133.190000	298.207672	133.190000	298.873688	133.190000	297.094818	133.190000	298.878693
133.290000	301.954285	133.290000	299.708466	133.290000	299.789948	133.290000	297.102631
133.390000	297.604126	133.390000	297.804840	133.390000	296.165039	133.390000	298.222656
133.490000	300.471436	133.490000	297.788849	133.490000	295.408203	133.490000	299.706604
133.590000	296.063324	133.590000	298.192657	133.590000	297.438019	133.590000	298.532837
133.690000	296.619476	133.690000	296.623596	133.690000	296.040039	133.690000	298.325134
133.790000	297.256897	133.790000	296.809540	133.790000	298.473114	133.790000	297.646149
133.890000	298.524048	133.890000	292.068848	133.890000	296.313019	133.890000	297.601166
133.990000	301.046783	133.990000	295.282288	133.990000	298.321442	133.990000	295.074799
134.090000	293.972839	134.090000	296.304932	134.090000	296.115936	134.090000	299.080017
134.190000	295.700104	134.190000	295.496521	134.190000	300.651428	134.190000	300.247620
134.290000	295.587982	134.290000	300.313568	134.290000	295.167847	134.290000	295.310059
134.390000	299.601837	134.390000	299.815216	134.390000	299.836365	134.390000	295.881592
134.490000	295.460754	134.490000	298.287994	134.490000	298.543671	134.490000	298.515900
134.590000	298.083923	134.590000	296.378693	134.590000	296.813385	134.590000	298.429443
134.690000	299.087158	134.690000	300.077545	134.690000	301.856049	134.690000	296.793457
134.790000	298.745941	134.790000	296.583832	134.790000	298.608612	134.790000	297.787018
134.890000	300.150848	134.890000	302.282990	134.890000	299.399506	134.890000	297.289215
134.990000	300.843384	134.990000	298.053589	134.990000	296.366669	134.990000	298.589325
135.090000	299.516174	135.090000	298.344727	135.090000	300.537750	135.090000	297.686340
135.190000	298.892273	135.190000	296.114258	135.190000	298.377411	135.190000	298.527466
135.290000	302.035461	135.290000	299.548553	135.290000	294.049683	135.290000	300.426453
135.390000	294.650482	135.390000	301.070984	135.390000	297.164948	135.390000	295.545959
135.490000	294.924652	135.490000	297.691650	135.490000	295.760620	135.490000	298.165802
135.590000	297.189423	135.590000	298.808838	135.590000	302.872345	135.590000	299.630676
135.690000	297.546692	135.690000	298.154633	135.690000	297.621704	135.690000	294.524414
135.790000	301.198822	135.790000	299.579315	135.790000	296.935120	135.790000	299.785675
135.890000	300.143005	135.890000	298.970093	135.890000	296.969818	135.890000	295.625122
135.990000	300.357330	135.990000	297.840210	135.990000	295.718719	135.990000	298.829987
136.090000	299.014557	136.090000	297.351837	136.090000	297.249390	136.090000	298.176147
136.190000	299.258392	136.190000	301.250427	136.190000	299.431335	136.190000	293.618164
136.290000	300.862518	136.290000	297.601379	136.290000	298.397125	136.290000	299.452789
136.390000	296.109741	136.390000	300.413300	136.390000	297.261780	136.390000	296.904510
136.490000	295.764221	136.490000	299.293243	136.490000	294.611755	136.490000	300.525909
136.590000	297.751953	136.590000	298.987427	136.590000	298.237610	136.590000	297.634399
136.690000	297.959076	136.690000	301.723846	136.690000	300.006653	136.690000	295.678986
136.790000	297.976990	136.790000	299.638977	136.790000	296.735168	136.790000	297.832367
136.890000	300.408508	136.890000	298.587769	136.890000	295.206421	136.890000	294.004211
136.990000	299.433228	136.990000	297.344940	136.990000	301.326263	136.990000	300.174500
137.090000	298.709442	137.090000	294.970490	137.090000	303.661316	137.090000	297.449738
137.190000	298.080658	137.190000	296.960693	137.190000	297.793549	137.190000	294.319946
137.290000	297.213226	137.290000	299.655365	137.290000	298.088257	137.290000	293.746857
137.390000	298.294067	137.390000	296.302216	137.390000	297.857819	137.390000	297.491272
137.490000	300.083588	137.490000	290.032928	137.490000	301.457336	137.490000	300.378235
137.590000	292.545807	137.590000	298.592102	137.590000	301.258759	137.590000	300.976654
137.690000	297.131927	137.690000	304.134186	137.690000	299.690216	137.690000	297.505096
137.790000	298.824646	137.790000	294.974945	137.790000	297.443298	137.790000	300.388214
137.890000	297.481873	137.890000	299.363190	137.890000	295.182861	137.890000	297.941315
137.990000	296.844177	137.990000	295.207153	137.990000	301.286682	137.990000	297.161530
138.090000	299.197937	138.090000	296.705536	138.090000	299.500549	138.090000	298.379089
138.190000	299.702759	138.190000	299.604706	138.190000	299.532990	138.190000	298.142334
138.290000	295.150726	138.290000	293.965576	138.290000	296.229553	138.290000	298.477142
138.390000	299.461639	138.390000	298.873566	138.390000	299.698700	138.390000	296.165405
138.490000	298.113739	138.490000	299.892578	138.490000	300.182648	138.490000	298.079010
138.590000	298.564056	138.590000	297.704376	138.590000	300.944611	138.590000	296.903259
138.690000	299.579865	138.690000	295.297607	138.690000	297.051270	138.690000	298.557007
138.790000	301.832336	138.790000	298.419708	138.790000	301.489227	138.790000	302.490570
138.890000	298.618561	138.890000	293.413788	138.890000	298.827942	138.890000	297.739594
138.990000	294.816193	138.990000	298.051239	138.990000	297.508850	138.990000	299.427155
139.090000	298.502350	139.090000	296.133636	139.090000	297.507751	139.090000	297.304535
139.190000	295.804108	139.190000	293.295685	139.190000	294.099182	139.190000	300.750824
139.290000	296.390961	139.290000	296.491821	139.290000	297.180267	139.290000	298.753174
139.390000	296.506378	139.390000	292.737701	139.390000	301.214233	139.390000	297.823792
139.490000	296.438141	139.490000	297.882660	139.490000	297.112000	139.490000	297.383148
139.590000	297.412933	139.590000	296.570129	139.590000	296.460236	139.590000	297.542542
139.690000	300.277924	139.690000	297.340332	139.690000	296.852722	139.690000	301.135651
139.790000	300.070801	139.790000	299.113678	139.790000	296.453796	139.790000	300.588318
139.890000	301.128906	139.890000	295.680420	139.890000	300.108551	139.890000	296.005676
139.990000	295.560547	139.990000	298.663177	139.990000	297.999115	139.990000	297.847870
140.090000	298.904480	140.090000	296.414612	140.090000	296.909210	140.090000	299.541290
140.190000	296.634308	140.190000	302.430176	140.190000	298.314240	140.190000	297.115936
140.290000	297.480255	140.290000	296.963867	140.290000	299.107544	140.290000	302.267273
140.390000	298.262756	140.390000	299.788544	140.390000	299.427521	140.390000	295.664886
140.490000	295.994781	140.490000	297.639801	140.490000	294.361298	140.490000	300.515869
140.590000	295.098785	140.590000	300.090637	140.590000	295.260193	140.590000	295.475739
140.690000	299.850616	140.690000	295.267853	140.690000	298.531586	140.690000	298.124817
140.790000	298.535583	140.790000	298.846222	140.790000	301.608276	140.790000	296.961365
140.890000	295.993439	140.890000	299.211395	140.890000	293.840607	140.890000	298.858124
140.990000	297.829620	140.990000	298.865051	140.990000	299.298218	140.990000	298.153625
141.090000	298.069763	141.090000	293.190125	141.090000	298.461304	141.090000	298.774231
141.190000	295.237579	141.190000	299.303589	141.190000	299.153564	141.190000	300.290375
141.290000	293.841339	141.290000	302.028534	141.290000	298.212067	141.290000	296.893677
141.390000	300.135498	141.390000	301.035461	141.390000	296.469391	141.390000	299.969299
141.490000	298.082336	141.490000	296.714142	141.490000	297.161682	141.490000	296.762482
141.590000	299.332581	141.590000	297.858490	141.590000	299.323822	141.590000	297.521973
141.690000	300.342590	141.690000	295.250122	141.690000	298.004669	141.690000	298.584351
141.790000	296.247864	141.790000	299.154327	141.790000	292.801392	141.790000	299.013031
141.890000	298.699310	141.890000	299.041199	141.890000	296.846252	141.890000	299.748077
141.990000	300.145996	141.990000	298.010712	141.990000	294.902557	141.990000	298.620483
142.090000	295.889221	142.090000	294.989716	142.090000	295.125397	142.090000	297.057037
142.190000	297.440979	142.190000	295.634827	142.190000	297.052185	142.190000	294.660736
142.290000	296.906555	142.290000	296.835938	142.290000	299.073578	142.290000	299.305878
142.390000	298.739227	142.390000	302.238983	142.390000	298.892303	142.390000	300.627014
142.490000	298.063507	142.490000	302.239166	142.490000	299.273987	142.490000	297.263397
142.590000	299.453522	142.590000	296.087494	142.590000	296.474823	142.590000	298.633057
142.690000	294.879150	142.690000	296.819244	142.690000	297.669525	142.690000	302.229614
142.790000	298.820312	142.790000	299.034851	142.790000	296.804352	142.790000	299.022766
142.890000	301.744843	142.890000	298.245026	142.890000	300.207428	142.890000	298.932343
142.990000	299.758453	142.990000	302.078339	142.990000	295.725037	142.990000	297.222717
143.090000	301.767426	143.090000	293.441284	143.090000	294.932251	143.090000	300.236084
143.190000	298.707214	143.190000	303.190277	143.190000	299.673950	143.190000	299.845459
143.290000	295.146118	143.290000	296.378967	143.290000	295.862823	143.290000	297.476898
143.390000	298.859680	143.390000	298.746124	143.390000	296.084442	143.390000	298.708557
143.490000	303.002014	143.490000	296.469482	143.490000	300.284698	143.490000	300.928711
143.590000	299.118256	143.590000	296.990204	143.590000	296.996887	143.590000	299.288818
143.690000	296.579498	143.690000	297.879974	143.690000	298.814880	143.690000	294.750336
143.790000	297.726746	143.790000	299.492737	143.790000	296.223999	143.790000	296.402191
143.890000	295.782318	143.890000	303.853027	143.890000	301.674561	143.890000	296.917603
143.990000	294.235077	143.990000	292.961212	143.990000	298.227325	143.990000	300.009979
144.090000	298.326965	144.090000	290.052399	144.090000	299.715668	144.090000	296.583313
144.190000	298.435669	144.190000	300.338348	144.190000	298.446045	144.190000	297.936554
144.290000	295.147125	144.290000	298.156860	144.290000	296.220612	144.290000	299.741364
144.390000	299.921295	144.390000	296.210327	144.390000	298.495026	144.390000	301.028137
144.490000	298.205383	144.490000	296.965607	144.490000	296.458618	144.490000	299.476349
144.590000	299.532715	144.590000	296.955780	144.590000	299.930023	144.590000	299.639923
144.690000	298.829712	144.690000	299.671234	144.690000	300.218292	144.690000	297.806610
144.790000	302.941406	144.790000	295.685974	144.790000	295.287872	144.790000	296.161377
144.890000	301.715302	144.890000	294.412048	144.890000	299.533875	144.890000	296.658630
144.990000	295.119049	144.990000	295.602478	144.990000	297.074127	144.990000	303.149231
145.090000	299.337830	145.090000	300.724731	145.090000	293.968567	145.090000	296.208282
145.190000	296.673889	145.190000	297.192505	145.190000	293.464111	145.190000	298.093201
145.290000	300.890167	145.290000	300.429443	145.290000	297.160919	145.290000	300.477386
145.390000	295.336792	145.390000	299.310913	145.390000	300.205444	145.390000	295.045197
145.490000	297.089142	145.490000	299.512207	145.490000	296.923645	145.490000	299.424652
145.590000	296.901672	145.590000	298.143280	145.590000	296.841553	145.590000	297.277802
145.690000	297.784821	145.690000	295.290039	145.690000	294.618011	145.690000	296.212128
145.790000	297.431122	145.790000	293.698669	145.790000	298.983582	145.790000	296.968781
145.890000	296.978119	145.890000	299.183350	145.890000	301.760040	145.890000	298.738556
145.990000	296.237946	145.990000	299.576263	145.990000	297.914642	145.990000	298.389801
146.090000	292.612122	146.090000	296.754883	146.090000	298.721954	146.090000	297.756805
146.190000	296.882233	146.190000	297.089996	146.190000	301.131958	146.190000	299.378326
146.290000	303.663788	146.290000	298.739258	146.290000	300.071899	146.290000	296.103241
146.390000	299.033966	146.390000	294.470886	146.390000	295.446686	146.390000	296.454529
146.490000	297.832794	146.490000	296.692108	146.490000	299.926575	146.490000	298.729706
146.590000	297.470642	146.590000	297.052429	146.590000	293.749298	146.590000	298.300201
146.690000	297.384552	146.690000	299.805450	146.690000	297.424438	146.690000	298.103973
146.790000	296.529022	146.790000	297.408661	146.790000	300.323242	146.790000	298.598450
146.890000	295.543732	146.890000	293.164093	146.890000	297.586578	146.890000	296.622498
146.990000	298.466156	146.990000	295.721893	146.990000	295.126892	146.990000	297.412598
147.090000	299.996948	147.090000	296.257629	147.090000	301.256104	147.090000	296.376678
147.190000	297.499176	147.190000	295.460876	147.190000	297.639221	147.190000	297.456482
147.290000	298.674164	147.290000	298.435364	147.290000	302.586060	147.290000	297.259796
147.390000	299.357300	147.390000	297.654968	147.390000	301.282410	147.390000	298.981964
147.490000	299.199432	147.490000	299.606262	147.490000	301.951447	147.490000	301.584686
147.590000	300.998138	147.590000	297.432037	147.590000	297.358582	147.590000	299.908447
147.690000	295.725494	147.690000	297.086243	147.690000	299.063080	147.690000	301.297180
147.790000	299.295593	147.790000	299.299408	147.790000	300.613586	147.790000	299.784088
147.890000	300.845276	147.890000	299.039886	147.890000	299.376770	147.890000	299.632080
147.990000	300.780640	147.990000	299.492462	147.990000	297.760406	147.990000	300.624451
148.090000	300.457520	148.090000	299.877380	148.090000	296.727844	148.090000	298.595673
148.190000	297.009003	148.190000	298.162598	148.190000	297.239746	148.190000	299.151581
148.290000	297.357605	148.290000	299.132141	148.290000	301.156464	148.290000	297.686615
148.390000	294.378387	148.390000	299.119904	148.390000	296.871002	148.390000	295.570618
148.490000	295.320648	148.490000	299.200134	148.490000	295.876007	148.490000	299.653473
148.590000	297.997467	148.590000	294.871460	148.590000	295.493286	148.590000	296.631805
148.690000	298.741943	148.690000	300.379517	148.690000	296.939697	148.690000	301.710052
148.790000	299.616943	148.790000	297.942139	148.790000	297.241211	148.790000	295.892975
148.890000	302.983978	148.890000	299.345398	148.890000	300.149689	148.890000	297.273712
148.990000	296.187225	148.990000	297.211121	148.990000	302.159363	148.990000	295.193695
149.090000	296.662689	149.090000	300.056915	149.090000	297.384186	149.090000	299.818146
149.190000	296.366119	149.190000	297.894348	149.190000	293.442810	149.190000	298.553406
149.290000	297.591492	149.290000	297.543152	149.290000	298.938904	149.290000	296.313599
149.390000	300.607330	149.390000	304.386841	149.390000	298.470184	149.390000	300.997528
149.490000	297.013947	149.490000	300.717529	149.490000	298.404510	149.490000	296.921570
149.590000	301.895844	149.590000	298.135590	149.590000	295.107635	149.590000	297.916443
149.690000	298.918701	149.690000	298.450165	149.690000	297.749329	149.690000	297.686676
149.790000	300.608215	149.790000	299.238007	149.790000	296.541290	149.790000	295.112183
149.890000	295.123962	149.890000	299.438965	149.890000	296.550659	149.890000	298.672577
149.990000	302.046021	149.990000	301.984406	149.990000	298.344482	149.990000	304.051392
150.090000	297.400299	150.090000	297.210724	150.090000	297.117493	150.090000	297.524719
150.190000	305.219604	150.190000	299.217346	150.190000	296.991455	150.190000	296.771149
150.290000	298.365021	150.290000	298.377289	150.290000	300.003265	150.290000	297.528107
150.390000	298.319550	150.390000	298.955017	150.390000	300.988312	150.390000	299.465607
150.490000	294.780884	150.490000	298.487854	150.490000	294.472565	150.490000	295.916748
150.590000	298.878448	150.590000	295.855499	150.590000	297.765106	150.590000	298.824890
150.690000	296.731934	150.690000	294.768188	150.690000	297.505005	150.690000	299.605774
150.790000	295.673248	150.790000	297.401459	150.790000	293.786713	150.790000	298.197418
150.890000	299.620850	150.890000	297.162964	150.890000	292.747620	150.890000	291.990021
150.990000	299.238953	150.990000	296.487976	150.990000	298.998047	150.990000	299.910065
151.090000	298.784821	151.090000	294.209778	151.090000	299.468353	151.090000	297.030426
151.190000	294.806305	151.190000	302.297455	151.190000	296.453094	151.190000	298.356537
151.290000	298.404633	151.290000	299.003357	151.290000	296.391663	151.290000	295.243378
151.390000	296.035706	151.390000	302.137329	151.390000	292.449890	151.390000	299.195190
151.490000	292.439331	151.490000	298.049042	151.490000	299.464417	151.490000	293.446808
151.590000	295.186890	151.590000	299.925873	151.590000	298.198853	151.590000	299.881042
151.690000	295.209076	151.690000	300.022552	151.690000	299.932404	151.690000	298.240723
151.790000	298.088013	151.790000	298.913177	151.790000	296.725952	151.790000	297.655518
151.890000	301.390472	151.890000	297.816925	151.890000	296.710327	151.890000	299.902069
151.990000	298.184814	151.990000	299.265869	151.990000	298.638550	151.990000	299.764221
152.090000	298.100311	152.090000	298.979340	152.090000	300.716248	152.090000	300.907440
152.190000	298.811615	152.190000	299.768707	152.190000	298.696320	152.190000	294.769226
152.290000	291.774994	152.290000	302.115845	152.290000	296.088593	152.290000	297.676392
152.390000	295.576355	152.390000	299.874420	152.390000	297.308929	152.390000	296.119873
152.490000	299.173431	152.490000	300.270233	152.490000	297.950317	152.490000	293.471985
152.590000	295.658875	152.590000	294.072357	152.590000	300.793243	152.590000	299.325897
152.690000	295.683990	152.690000	294.510681	152.690000	297.844208	152.690000	298.640350
152.790000	297.618195	152.790000	293.553406	152.790000	297.366730	152.790000	299.421722
152.890000	299.951904	152.890000	297.205933	152.890000	298.208038	152.890000	293.798279
152.990000	294.249786	152.990000	300.152435	152.990000	297.540924	152.990000	299.302765
153.090000	294.601288	153.090000	301.906952	153.090000	296.241241	153.090000	297.484680
153.190000	295.986572	153.190000	301.466278	153.190000	299.434174	153.190000	296.391846
153.290000	296.939880	153.290000	299.155731	153.290000	301.738953	153.290000	302.433167
153.390000	299.670135	153.390000	298.923279	153.390000	295.866028	153.390000	298.986542
153.490000	300.919952	153.490000	299.207367	153.490000	297.772552	153.490000	298.397491
153.590000	297.703217	153.590000	297.672729	153.590000	298.150421	153.590000	301.823273
153.690000	298.555573	153.690000	300.357147	153.690000	294.813416	153.690000	302.106628
153.790000	298.700562	153.790000	298.641296	153.790000	294.970306	153.790000	293.543304
153.890000	297.814240	153.890000	295.914398	153.890000	299.212952	153.890000	296.914307
153.990000	296.399078	153.990000	300.719604	153.990000	294.834778	153.990000	298.731293
154.090000	296.329224	154.090000	297.604248	154.090000	295.111572	154.090000	304.305023
154.190000	297.157013	154.190000	296.940216	154.190000	300.370514	154.190000	297.016296
154.290000	293.590668	154.290000	300.919891	154.290000	299.100372	154.290000	297.296417
154.390000	297.425842	154.390000	298.244873	154.390000	298.622375	154.390000	296.200043
154.490000	298.723267	154.490000	301.870697	154.490000	298.142700	154.490000	295.010712
154.590000	297.101654	154.590000	296.903198	154.590000	297.137695	154.590000	303.018768
154.690000	302.391205	154.690000	296.466675	154.690000	295.387756	154.690000	295.611694
154.790000	295.895111	154.790000	299.703735	154.790000	303.504089	154.790000	294.044586
154.890000	298.474365	154.890000	297.139038	154.890000	298.734924	154.890000	296.168488
154.990000	294.311005	154.990000	299.707916	154.990000	300.361328	154.990000	293.829346
155.090000	296.933197	155.090000	297.547333	155.090000	298.723450	155.090000	296.663757
155.190000	301.170624	155.190000	298.185303	155.190000	297.315552	155.190000	301.047821
155.290000	301.043213	155.290000	300.715027	155.290000	297.169891	155.290000	297.863129
155.390000	299.856659	155.390000	300.627197	155.390000	296.319397	155.390000	297.338104
155.490000	298.147522	155.490000	298.904175	155.490000	296.208160	155.490000	297.299866
155.590000	299.603516	155.590000	297.232147	155.590000	296.225677	155.590000	302.814972
155.690000	298.529968	155.690000	296.907745	155.690000	298.946869	155.690000	299.182159
155.790000	295.376007	155.790000	295.548370	155.790000	299.884033	155.790000	299.083649
155.890000	296.028656	155.890000	299.953796	155.890000	299.661163	155.890000	297.917053
155.990000	298.758118	155.990000	297.411652	155.990000	296.531433	155.990000	297.345306
156.090000	298.083710	156.090000	300.412384	156.090000	301.588165	156.090000	295.790710
156.190000	299.144897	156.190000	296.713654	156.190000	297.327820	156.190000	300.033051
156.290000	302.541595	156.290000	302.494843	156.290000	300.228271	156.290000	297.241943
156.390000	297.644318	156.390000	300.064972	156.390000	297.698090	156.390000	297.766937
156.490000	299.978668	156.490000	298.407013	156.490000	294.431335	156.490000	296.812531
156.590000	296.207123	156.590000	296.923798	156.590000	297.579071	156.590000	297.361542
156.690000	298.699890	156.690000	300.471436	156.690000	296.852997	156.690000	293.632263
156.790000	299.862000	156.790000	293.322815	156.790000	296.794678	156.790000	299.985229
156.890000	296.076019	156.890000	297.022156	156.890000	298.348541	156.890000	293.507599
156.990000	296.610901	156.990000	299.362305	156.990000	299.351349	156.990000	292.794983
157.090000	299.245544	157.090000	296.370209	157.090000	294.427338	157.090000	301.369568
157.190000	298.112396	157.190000	297.684937	157.190000	296.999847	157.190000	298.445282
157.290000	300.239685	157.290000	294.440765	157.290000	292.912323	157.290000	297.673401
157.390000	296.660522	157.390000	297.183350	157.390000	295.696625	157.390000	296.675873
157.490000	305.585175	157.490000	303.141571	157.490000	298.922760	157.490000	296.148621
157.590000	303.880157	157.590000	298.472504	157.590000	297.497253	157.590000	300.823578
157.690000	295.388153	157.690000	298.761353	157.690000	293.781891	157.690000	297.289703
157.790000	297.630890	157.790000	296.674408	157.790000	294.923248	157.790000	296.019958
157.890000	303.181641	157.890000	298.948700	157.890000	300.812408	157.890000	297.863556
157.990000	297.027527	157.990000	298.406769	157.990000	299.864258	157.990000	299.777924
158.090000	297.270966	158.090000	294.594849	158.090000	296.924500	158.090000	297.800232
158.190000	301.360962	158.190000	295.023895	158.190000	299.996796	158.190000	298.490540
158.290000	297.601929	158.290000	299.951385	158.290000	296.403931	158.290000	294.603485
158.390000	298.158356	158.390000	299.955170	158.390000	297.072266	158.390000	298.146790
158.490000	297.580414	158.490000	298.656494	158.490000	295.284576	158.490000	299.422913
158.590000	297.846161	158.590000	297.177551	158.590000	298.914917	158.590000	295.712036
158.690000	294.650482	158.690000	298.610962	158.690000	298.637329	158.690000	299.581055
158.790000	298.541656	158.790000	304.909485	158.790000	296.834930	158.790000	293.094391
158.890000	301.965149	158.890000	301.728699	158.890000	299.142029	158.890000	298.560760
158.990000	295.335876	158.990000	298.839478	158.990000	299.711945	158.990000	296.749054
159.090000	295.278687	159.090000	294.743866	159.090000	296.481537	159.090000	298.575073
159.190000	298.403351	159.190000	296.960022	159.190000	299.108093	159.190000	294.081970
159.290000	297.748779	159.290000	298.445679	159.290000	301.342133	159.290000	299.095551
159.390000	298.851807	159.390000	294.726135	159.390000	303.138702	159.390000	295.967468
159.490000	295.878143	159.490000	298.020630	159.490000	297.173676	159.490000	297.142151
159.590000	296.526917	159.590000	299.855865	159.590000	300.005493	159.590000	300.350433
159.690000	299.870148	159.690000	294.698944	159.690000	298.454285	159.690000	296.894318
159.790000	295.832855	159.790000	297.904694	159.790000	298.501801	159.790000	297.356506
159.890000	300.508179	159.890000	294.894531	159.890000	294.909119	159.890000	299.899261
159.990000	293.635986	159.990000	295.752258	159.990000	302.191681	159.990000	296.869354
160.090000	297.831390	160.090000	297.694977	160.090000	300.329498	160.090000	295.445679
160.190000	301.250641	160.190000	297.531158	160.190000	301.470703	160.190000	295.373016
160.290000	297.869690	160.290000	297.988342	160.290000	301.519989	160.290000	296.028046
160.390000	295.394165	160.390000	299.381165	160.390000	296.299011	160.390000	301.921783
160.490000	300.994965	160.490000	300.220642	160.490000	300.266205	160.490000	298.773743
160.590000	298.409058	160.590000	299.204712	160.590000	299.729279	160.590000	295.122070
160.690000	300.445770	160.690000	296.649323	160.690000	298.788300	160.690000	301.615570
160.790000	300.294525	160.790000	296.928436	160.790000	295.685577	160.790000	299.952454
160.890000	299.767029	160.890000	297.789734	160.890000	296.100586	160.890000	296.012543
160.990000	298.534821	160.990000	295.902313	160.990000	302.906158	160.990000	299.463135
161.090000	300.139618	161.090000	296.190521	161.090000	300.709900	161.090000	299.423676
161.190000	297.666901	161.190000	293.150146	161.190000	296.154755	161.190000	302.372589
161.290000	298.610504	161.290000	297.787201	161.290000	301.007477	161.290000	301.473114
161.390000	297.468842	161.390000	301.576538	161.390000	295.111359	161.390000	301.696838
161.490000	296.282898	161.490000	300.356689	161.490000	294.555542	161.490000	299.117767
161.590000	295.161896	161.590000	295.463837	161.590000	296.670410	161.590000	295.689850
161.690000	291.175598	161.690000	302.902130	161.690000	298.923279	161.690000	300.502899
161.790000	300.918121	161.790000	295.512726	161.790000	296.004578	161.790000	297.963196
161.890000	298.894348	161.890000	300.647461	161.890000	300.702026	161.890000	297.154785
161.990000	297.656586	161.990000	296.036743	161.990000	296.290070	161.990000	295.808746
162.090000	298.505615	162.090000	298.335358	162.090000	301.893616	162.090000	295.355896
162.190000	302.687897	162.190000	295.428711	162.190000	293.731720	162.190000	293.295776
162.290000	298.060242	162.290000	298.058807	162.290000	301.411469	162.290000	299.555878
162.390000	297.644653	162.390000	299.916656	162.390000	297.145599	162.390000	297.419128
162.490000	296.350037	162.490000	300.376984	162.490000	298.160034	162.490000	298.097870
162.590000	299.303558	162.590000	299.030640	162.590000	299.964966	162.590000	297.253174
162.690000	299.573700	162.690000	300.218323	162.690000	299.410339	162.690000	296.639069
162.790000	300.211121	162.790000	293.292664	162.790000	297.915314	162.790000	296.661591
162.890000	297.037750	162.890000	299.507721	162.890000	300.632324	162.890000	297.163269
162.990000	300.164825	162.990000	297.540222	162.990000	297.525940	162.990000	299.013214
163.090000	296.768982	163.090000	296.383179	163.090000	295.821869	163.090000	297.327271
163.190000	299.753174	163.190000	297.912415	163.190000	298.804779	163.190000	293.777649
163.290000	298.421173	163.290000	295.090515	163.290000	295.156677	163.290000	295.442291
163.390000	299.443115	163.390000	297.288849	163.390000	297.804138	163.390000	297.438782
163.490000	296.034821	163.490000	300.714233	163.490000	300.149445	163.490000	297.637665
163.590000	297.176300	163.590000	296.397552	163.590000	296.370819	163.590000	299.460907
163.690000	297.605896	163.690000	297.082703	163.690000	295.501373	163.690000	296.470947
163.790000	295.372559	163.790000	301.316925	163.790000	298.442291	163.790000	301.317108
163.890000	298.381744	163.890000	298.053223	163.890000	296.082916	163.890000	300.517731
163.990000	299.171814	163.990000	296.190460	163.990000	297.661774	163.990000	297.611115
164.090000	296.861786	164.090000	298.592407	164.090000	298.198853	164.090000	298.822571
164.190000	302.549377	164.190000	296.352661	164.190000	295.247040	164.190000	297.309174
164.290000	299.446442	164.290000	295.773346	164.290000	298.703064	164.290000	297.892212
164.390000	297.411224	164.390000	300.540833	164.390000	301.297546	164.390000	298.792236
164.490000	295.835297	164.490000	296.641449	164.490000	300.421692	164.490000	300.124695
164.590000	298.336884	164.590000	293.692749	164.590000	296.710938	164.590000	297.182739
164.690000	299.768341	164.690000	297.907715	164.690000	297.570831	164.690000	297.262146
164.790000	295.066071	164.790000	297.734894	164.790000	299.549591	164.790000	296.973785
164.890000	296.652985	164.890000	299.028229	164.890000	298.577301	164.890000	295.123322
164.990000	298.226807	164.990000	296.593842	164.990000	298.342957	164.990000	300.232697
165.090000	296.650787	165.090000	301.843262	165.090000	300.614807	165.090000	301.005280
165.190000	297.465576	165.190000	298.651306	165.190000	296.893250	165.190000	301.552216
165.290000	298.784454	165.290000	293.518799	165.290000	298.339447	165.290000	298.087830
165.390000	298.030518	165.390000	299.172516	165.390000	295.961517	165.390000	294.316162
165.490000	295.415955	165.490000	296.208069	165.490000	299.241943	165.490000	296.145264
165.590000	295.492462	165.590000	299.552551	165.590000	298.945496	165.590000	295.951019
165.690000	296.996765	165.690000	298.304626	165.690000	301.269409	165.690000	299.734497
165.790000	297.253113	165.790000	296.846222	165.790000	298.418427	165.790000	299.765228
165.890000	295.116638	165.890000	297.939545	165.890000	298.943848	165.890000	297.707489
165.990000	300.535431	165.990000	302.379608	165.990000	299.619781	165.990000	297.687225
166.090000	296.857697	166.090000	294.754852	166.090000	299.086243	166.090000	299.457703
166.190000	299.951477	166.190000	296.197083	166.190000	299.641632	166.190000	295.567535
166.290000	296.710175	166.290000	297.320984	166.290000	294.495575	166.290000	299.232330
166.390000	296.329712	166.390000	299.634064	166.390000	300.260376	166.390000	297.678802
166.490000	298.577820	166.490000	293.474548	166.490000	293.800873	166.490000	296.608429
166.590000	296.718903	166.590000	296.969055	166.590000	297.965057	166.590000	298.967377
166.690000	294.884186	166.690000	299.992798	166.690000	298.915558	166.690000	293.448608
166.790000	298.086182	166.790000	298.783569	166.790000	299.653534	166.790000	297.812134
166.890000	296.587677	166.890000	299.101929	166.890000	298.731995	166.890000	297.530792
166.990000	301.494629	166.990000	297.991180	166.990000	298.165131	166.990000	302.691559
167.090000	302.164825	167.090000	299.644379	167.090000	293.091705	167.090000	298.102448
167.190000	301.291443	167.190000	298.767212	167.190000	294.162567	167.190000	300.576233
167.290000	300.131683	167.290000	295.569519	167.290000	295.645111	167.290000	300.464661
167.390000	298.247986	167.390000	300.574371	167.390000	300.483276	167.390000	299.339478
167.490000	299.488556	167.490000	301.769135	167.490000	298.702606	167.490000	297.410126
167.590000	294.909149	167.590000	298.864319	167.590000	296.276550	167.590000	297.979309
167.690000	298.516571	167.690000	293.472656	167.690000	299.504730	167.690000	297.841553
167.790000	298.918518	167.790000	299.169098	167.790000	297.052032	167.790000	295.469452
167.890000	299.268250	167.890000	299.659668	167.890000	302.804626	167.890000	300.931183
167.990000	297.485626	167.990000	297.013245	167.990000	300.011841	167.990000	296.342560
168.090000	295.779968	168.090000	298.675873	168.090000	296.813324	168.090000	296.963562
168.190000	297.979797	168.190000	298.073944	168.190000	298.601410	168.190000	297.237885
168.290000	295.513092	168.290000	298.350616	168.290000	296.182526	168.290000	299.421173
168.390000	297.070221	168.390000	300.705750	168.390000	299.029419	168.390000	297.062195
168.490000	294.576324	168.490000	294.063019	168.490000	300.546814	168.490000	295.610535
168.590000	299.421417	168.590000	295.386475	168.590000	299.429413	168.590000	302.553528
168.690000	296.214478	168.690000	298.454407	168.690000	298.463348	168.690000	297.719727
168.790000	298.909790	168.790000	300.951843	168.790000	298.145813	168.790000	292.277679
168.890000	296.509338	168.890000	300.306580	168.890000	297.769257	168.890000	298.406647
168.990000	296.747528	168.990000	299.543823	168.990000	299.802795	168.990000	298.867889
169.090000	299.919830	169.090000	294.559265	169.090000	300.783722	169.090000	300.431427
169.190000	300.223541	169.190000	299.800385	169.190000	296.566589	169.190000	300.447296
169.290000	299.559784	169.290000	297.158020	169.290000	300.321075	169.290000	297.666168
169.390000	301.829285	169.390000	295.516266	169.390000	299.459961	169.390000	295.470001
169.490000	298.592926	169.490000	297.992889	169.490000	296.685364	169.490000	300.232513
169.590000	301.538330	169.590000	295.892578	169.590000	293.309723	169.590000	295.448334
169.690000	302.308472	169.690000	297.991089	169.690000	296.346008	169.690000	298.636230
169.790000	296.899139	169.790000	297.485962	169.790000	299.323944	169.790000	299.723907
169.890000	300.481262	169.890000	298.174683	169.890000	298.984406	169.890000	298.167511
169.990000	296.815674	169.990000	300.336243	169.990000	300.759033	169.990000	298.858246
170.090000	299.875092	170.090000	299.971619	170.090000	297.928650	170.090000	296.500702
170.190000	300.024567	170.190000	297.869873	170.190000	297.842499	170.190000	295.241760
170.290000	294.393585	170.290000	294.211731	170.290000	299.062500	170.290000	296.527924
170.390000	298.121307	170.390000	300.333710	170.390000	299.193176	170.390000	295.977600
170.490000	300.897064	170.490000	295.545166	170.490000	295.929443	170.490000	298.162109
170.590000	294.719482	170.590000	296.384491	170.590000	294.235474	170.590000	298.590729
170.690000	295.291748	170.690000	294.820740	170.690000	298.424927	170.690000	299.851379
170.790000	297.488037	170.790000	300.899994	170.790000	296.702240	170.790000	299.779602
170.890000	296.914978	170.890000	298.254761	170.890000	295.471985	170.890000	297.153076
170.990000	298.465057	170.990000	298.087921	170.990000	301.574158	170.990000	294.339691
171.090000	300.318390	171.090000	299.831696	171.090000	298.327240	171.090000	296.454102
171.190000	295.916626	171.190000	297.489502	171.190000	294.759705	171.190000	294.242249
171.290000	297.019073	171.290000	298.097778	171.290000	293.353027	171.290000	296.815033
171.390000	298.147522	171.390000	294.970306	171.390000	295.474792	171.390000	297.490601
171.490000	299.857086	171.490000	298.263092	171.490000	297.390991	171.490000	300.129883
171.590000	299.056396	171.590000	298.805817	171.590000	295.406372	171.590000	297.318420
171.690000	300.382202	171.690000	299.899231	171.690000	297.294495	171.690000	296.425995
171.790000	299.184814	171.790000	297.298920	171.790000	297.419464	171.790000	297.207092
171.890000	297.501221	171.890000	296.045258	171.890000	297.816925	171.890000	298.962891
171.990000	299.705902	171.990000	296.604858	171.990000	296.554535	171.990000	300.398621
172.090000	299.951813	172.090000	301.199829	172.090000	298.900452	172.090000	297.759460
172.190000	299.946960	172.190000	300.862579	172.190000	303.248657	172.190000	297.198242
172.290000	294.124207	172.290000	291.846191	172.290000	299.880768	172.290000	301.181122
172.390000	299.015747	172.390000	296.232483	172.390000	300.250763	172.390000	294.398285
172.490000	295.284088	172.490000	297.414215	172.490000	297.997772	172.490000	298.334686
172.590000	299.889069	172.590000	296.776367	172.590000	299.677277	172.590000	298.303925
172.690000	299.633026	172.690000	293.832428	172.690000	300.127411	172.690000	295.812683
172.790000	297.987518	172.790000	297.442810	172.790000	301.711914	172.790000	299.146393
172.890000	296.342651	172.890000	294.600189	172.890000	297.373444	172.890000	296.308594
172.990000	297.160126	172.990000	295.049561	172.990000	302.790741	172.990000	297.469971
173.090000	299.494354	173.090000	299.717468	173.090000	296.631348	173.090000	302.064819
173.190000	303.258545	173.190000	300.633270	173.190000	297.320618	173.190000	298.074005
173.290000	294.332184	173.290000	297.215942	173.290000	298.009674	173.290000	296.077332
173.390000	297.107483	173.390000	297.035553	173.390000	299.205536	173.390000	298.501801
173.490000	301.035126	173.490000	300.053101	173.490000	297.028717	173.490000	298.564087
173.590000	296.624634	173.590000	298.765442	173.590000	296.614227	173.590000	301.820129
173.690000	300.183136	173.690000	299.737854	173.690000	296.756348	173.690000	297.132568
173.790000	296.894897	173.790000	297.154053	173.790000	296.005646	173.790000	299.061554
173.890000	295.910217	173.890000	299.943390	173.890000	297.437225	173.890000	295.495239
173.990000	297.636475	173.990000	296.762726	173.990000	298.349335	173.990000	294.874359
174.090000	299.321655	174.090000	302.669250	174.090000	299.661621	174.090000	297.234985
174.190000	299.418610	174.190000	298.549622	174.190000	297.545380	174.190000	297.394562
174.290000	298.836517	174.290000	300.770630	174.290000	299.300293	174.290000	299.788025
174.390000	298.438812	174.390000	299.224304	174.390000	297.257080	174.390000	302.064392
174.490000	306.552582	174.490000	297.435150	174.490000	299.178192	174.490000	293.863251
174.590000	299.774323	174.590000	298.402557	174.590000	300.067017	174.590000	298.763519
174.690000	293.355560	174.690000	296.401398	174.690000	298.591461	174.690000	298.048523
174.790000	300.822845	174.790000	298.204773	174.790000	297.345398	174.790000	297.023407
174.890000	297.182404	174.890000	298.873749	174.890000	293.059814	174.890000	296.132812
174.990000	300.082764	174.990000	293.258392	174.990000	300.808777	174.990000	301.338379
175.090000	301.603363	175.090000	298.346466	175.090000	300.854126	175.090000	294.867004
175.190000	298.810913	175.190000	296.110413	175.190000	298.489349	175.190000	299.065979
175.290000	296.971497	175.290000	296.926392	175.290000	297.020325	175.290000	294.543427
175.390000	300.237762	175.390000	298.744476	175.390000	292.548889	175.390000	297.625793
175.490000	298.722443	175.490000	299.431091	175.490000	299.454254	175.490000	298.077332
175.590000	299.172882	175.590000	301.216827	175.590000	294.942780	175.590000	296.789764
175.690000	299.598846	175.690000	298.445374	175.690000	294.977509	175.690000	294.529144
175.790000	295.568054	175.790000	301.121216	175.790000	304.290558	175.790000	299.016357
175.890000	295.705383	175.890000	300.743286	175.890000	295.401459	175.890000	296.395660
175.990000	298.716583	175.990000	298.783020	175.990000	297.787170	175.990000	297.565308
176.090000	298.972504	176.090000	298.906189	176.090000	297.075806	176.090000	299.366486
176.190000	301.284271	176.190000	299.790649	176.190000	297.853027	176.190000	297.438904
176.290000	297.897217	176.290000	297.957794	176.290000	297.291107	176.290000	299.081085
176.390000	296.586548	176.390000	297.293732	176.390000	297.285980	176.390000	299.572784
176.490000	298.379913	176.490000	297.621094	176.490000	298.060883	176.490000	294.058319
176.590000	302.051514	176.590000	297.277588	176.590000	301.872864	176.590000	300.900696
176.690000	299.766357	176.690000	296.509338	176.690000	297.909821	176.690000	295.749298
176.790000	300.127045	176.790000	296.887238	176.790000	295.176575	176.790000	298.630402
176.890000	299.264130	176.890000	299.339203	176.890000	295.752686	176.890000	299.014435
176.990000	298.637024	176.990000	296.248932	176.990000	302.268219	176.990000	296.747955
177.090000	299.661255	177.090000	295.691101	177.090000	296.811401	177.090000	297.276581
177.190000	294.863556	177.190000	301.754150	177.190000	300.928772	177.190000	297.598877
177.290000	297.448547	177.290000	297.460449	177.290000	298.384186	177.290000	302.091644
177.390000	297.337555	177.390000	299.671082	177.390000	296.405579	177.390000	298.149170
177.490000	298.519043	177.490000	294.644226	177.490000	295.753082	177.490000	295.160858
177.590000	298.671600	177.590000	296.404541	177.590000	296.619751	177.590000	295.610840
177.690000	297.152863	177.690000	300.908844	177.690000	297.791290	177.690000	300.427002
177.790000	297.659363	177.790000	298.981689	177.790000	298.361053	177.790000	296.058563
177.890000	294.307953	177.890000	297.212311	177.890000	297.160828	177.890000	299.495819
177.990000	296.724243	177.990000	299.072723	177.990000	297.965088	177.990000	295.934235
178.090000	302.623260	178.090000	298.374054	178.090000	295.195679	178.090000	299.068512
178.190000	298.091949	178.190000	296.135529	178.190000	298.645050	178.190000	300.361908
178.290000	300.696625	178.290000	296.482758	178.290000	296.705139	178.290000	298.713104
178.390000	297.948029	178.390000	296.844818	178.390000	300.462128	178.390000	296.899750
178.490000	297.807800	178.490000	296.267639	178.490000	297.147461	178.490000	295.530182
178.590000	296.873993	178.590000	299.249573	178.590000	297.673187	178.590000	303.724792
178.690000	298.942566	178.690000	295.731232	178.690000	297.430969	178.690000	299.452118
178.790000	297.412323	178.790000	294.784546	178.790000	298.563171	178.790000	294.790955
178.890000	299.966980	178.890000	300.985352	178.890000	294.842987	178.890000	297.246460
178.990000	297.123047	178.990000	297.530090	178.990000	296.317505	178.990000	297.668457
179.090000	298.183685	179.090000	299.266693	179.090000	303.732513	179.090000	294.358032
179.190000	298.949402	179.190000	297.800751	179.190000	296.881805	179.190000	299.016357
179.290000	300.887909	179.290000	294.600616	179.290000	294.146271	179.290000	297.425598
179.390000	296.155518	179.390000	298.204132	179.390000	298.113708	179.390000	296.974060
179.490000	297.725861	179.490000	297.924622	179.490000	297.313751	179.490000	297.550018
179.590000	297.087769	179.590000	299.658325	179.590000	299.290283	179.590000	296.100250
179.690000	300.590790	179.690000	295.189209	179.690000	295.306091	179.690000	298.768036
179.790000	298.823395	179.790000	297.030823	179.790000	301.217316	179.790000	297.515442
179.890000	297.913086	179.890000	296.632843	179.890000	298.585541	179.890000	298.851318
179.990000	295.103424	179.990000	295.675354	179.990000	297.392242	179.990000	297.022766
180.090000	297.989990	180.090000	292.670319	180.090000	296.613190	180.090000	297.726868
180.190000	296.320831	180.190000	297.876343	180.190000	296.973297	180.190000	295.746216
180.290000	298.989929	180.290000	299.767609	180.290000	296.678955	180.290000	298.617340
180.390000	298.468170	180.390000	300.074402	180.390000	302.710999	180.390000	297.202881
180.490000	299.248566	180.490000	298.531921	180.490000	300.049866	180.490000	298.803131
180.590000	298.577087	180.590000	297.728027	180.590000	293.167419	180.590000	301.849884
180.690000	299.333099	180.690000	298.732574	180.690000	300.159515	180.690000	300.786713
180.790000	298.922150	180.790000	297.872986	180.790000	298.868469	180.790000	297.824921
180.890000	299.167816	180.890000	296.757263	180.890000	296.871002	180.890000	296.888031
180.990000	299.374756	180.990000	296.826019	180.990000	295.221619	180.990000	295.089783
181.090000	296.933319	181.090000	301.760040	181.090000	300.213135	181.090000	300.303925
181.190000	297.491364	181.190000	299.131256	181.190000	297.537659	181.190000	301.641418
181.290000	299.111420	181.290000	296.658722	181.290000	299.554565	181.290000	299.544495
181.390000	297.601166	181.390000	297.238434	181.390000	298.534271	181.390000	298.162262
181.490000	296.625641	181.490000	298.106445	181.490000	298.061310	181.490000	296.592621
181.590000	298.656403	181.590000	299.086090	181.590000	301.562531	181.590000	296.948517
181.690000	295.976471	181.690000	298.511444	181.690000	300.361908	181.690000	297.149017
181.790000	298.413757	181.790000	299.527039	181.790000	298.436462	181.790000	295.763031
181.890000	298.403137	181.890000	298.751465	181.890000	294.199188	181.890000	297.430542
181.990000	298.428314	181.990000	300.052917	181.990000	297.015198	181.990000	295.297455
182.090000	305.050751	182.090000	299.532776	182.090000	298.923370	182.090000	299.056915
182.190000	298.464111	182.190000	294.355804	182.190000	298.343903	182.190000	301.813141
182.290000	296.980743	182.290000	298.705322	182.290000	300.060699	182.290000	296.340637
182.390000	299.147400	182.390000	296.482849	182.390000	295.602051	182.390000	298.510010
182.490000	298.980713	182.490000	296.124908	182.490000	294.292297	182.490000	302.429199
182.590000	294.048584	182.590000	299.348145	182.590000	301.432831	182.590000	300.701813
182.690000	296.481354	182.690000	297.792450	182.690000	295.305359	182.690000	294.735992
182.790000	297.027740	182.790000	297.291565	182.790000	301.153442	182.790000	296.622528
182.890000	297.173584	182.890000	299.888885	182.890000	298.418365	182.890000	299.032959
182.990000	294.971252	182.990000	294.154602	182.990000	296.395813	182.990000	298.150879
183.090000	297.438599	183.090000	296.770905	183.090000	297.428894	183.090000	296.776581
183.190000	296.777863	183.190000	295.424164	183.190000	302.857391	183.190000	298.320404
183.290000	300.095947	183.290000	297.239471	183.290000	299.852966	183.290000	293.813171
183.390000	299.012238	183.390000	298.991150	183.390000	298.564240	183.390000	304.601318
183.490000	297.523102	183.490000	300.319580	183.490000	296.629913	183.490000	295.983765
183.590000	300.706146	183.590000	300.461456	183.590000	299.346771	183.590000	297.878967
183.690000	297.370941	183.690000	298.703247	183.690000	296.337341	183.690000	296.234100
183.790000	299.511139	183.790000	296.003357	183.790000	297.820007	183.790000	297.573120
183.890000	297.773895	183.890000	296.842468	183.890000	294.720795	183.890000	292.845581
183.990000	297.541290	183.990000	298.140198	183.990000	295.183105	183.990000	300.207275
184.090000	296.885651	184.090000	300.668976	184.090000	298.862701	184.090000	299.057281
184.190000	296.972961	184.190000	301.237152	184.190000	297.549316	184.190000	299.529236
184.290000	301.742493	184.290000	298.290131	184.290000	298.634277	184.290000	301.323181
184.390000	297.128723	184.390000	299.688873	184.390000	298.322876	184.390000	295.598969
184.490000	298.188599	184.490000	298.857758	184.490000	298.167023	184.490000	302.338684
184.590000	300.481964	184.590000	298.382019	184.590000	299.358002	184.590000	292.805206
184.690000	297.059937	184.690000	298.967865	184.690000	296.444946	184.690000	298.708496
184.790000	298.055664	184.790000	300.412079	184.790000	297.491272	184.790000	295.525604
184.890000	295.126129	184.890000	293.007355	184.890000	296.276154	184.890000	298.159149
184.990000	296.115631	184.990000	298.056519	184.990000	300.049286	184.990000	298.230804
185.090000	298.664795	185.090000	296.990204	185.090000	295.468689	185.090000	297.226776
185.190000	299.302643	185.190000	298.860077	185.190000	296.636017	185.190000	298.983643
185.290000	302.210663	185.290000	295.757019	185.290000	295.338318	185.290000	301.476440
185.390000	295.613983	185.390000	299.454956	185.390000	300.220947	185.390000	298.120514
185.490000	302.532532	185.490000	294.396545	185.490000	295.784302	185.490000	297.506989
185.590000	299.286163	185.590000	299.386810	185.590000	299.080353	185.590000	300.163818
185.690000	298.421692	185.690000	300.680359	185.690000	297.173553	185.690000	300.267944
185.790000	297.325989	185.790000	295.035919	185.790000	296.880127	185.790000	299.523224
185.890000	292.480530	185.890000	298.906219	185.890000	300.254150	185.890000	294.683929
185.990000	299.722992	185.990000	297.589996	185.990000	298.297546	185.990000	295.812012
186.090000	295.007355	186.090000	299.179718	186.090000	298.513885	186.090000	299.831512
186.190000	299.694031	186.190000	299.794159	186.190000	297.585175	186.190000	296.197357
186.290000	298.115906	186.290000	296.152649	186.290000	299.626160	186.290000	300.605713
186.390000	299.384186	186.390000	296.036224	186.390000	297.530823	186.390000	297.020416
186.490000	299.444275	186.490000	296.953125	186.490000	296.182739	186.490000	292.751831
186.590000	298.968201	186.590000	298.928406	186.590000	296.780640	186.590000	299.077637
186.690000	298.115265	186.690000	297.082855	186.690000	299.272308	186.690000	296.311157
186.790000	297.701660	186.790000	300.092651	186.790000	296.654938	186.790000	298.023560
186.890000	300.708008	186.890000	296.740845	186.890000	297.191956	186.890000	303.344910
186.990000	295.663391	186.990000	295.851624	186.990000	296.233948	186.990000	300.289825
187.090000	296.087189	187.090000	298.801697	187.090000	294.742950	187.090000	294.486206
187.190000	296.777954	187.190000	292.862823	187.190000	296.035797	187.190000	296.480988
187.290000	296.741974	187.290000	297.625214	187.290000	296.718262	187.290000	294.808868
187.390000	300.398132	187.390000	295.220520	187.390000	301.263397	187.390000	298.745575
187.490000	301.062836	187.490000	301.418213	187.490000	297.671570	187.490000	298.263245
187.590000	297.677429	187.590000	299.196350	187.590000	298.502502	187.590000	300.851715
187.690000	299.445862	187.690000	295.062378	187.690000	299.226105	187.690000	295.572266
187.790000	299.255554	187.790000	297.381226	187.790000	296.173218	187.790000	299.610626
187.890000	300.115601	187.890000	298.040985	187.890000	299.601379	187.890000	300.945404
187.990000	298.152252	187.990000	296.029999	187.990000	295.538635	187.990000	293.110779
188.090000	300.210846	188.090000	294.437744	188.090000	299.988892	188.090000	305.923431
188.190000	300.238403	188.190000	298.294708	188.190000	297.415192	188.190000	296.082581
188.290000	298.830780	188.290000	299.608826	188.290000	300.253540	188.290000	301.364777
188.390000	294.519592	188.390000	295.289642	188.390000	295.822449	188.390000	297.791321
188.490000	297.447205	188.490000	300.038971	188.490000	302.325256	188.490000	293.061066
188.590000	300.527283	188.590000	298.123047	188.590000	298.198914	188.590000	300.468781
188.690000	297.497162	188.690000	299.613159	188.690000	295.003510	188.690000	295.566132
188.790000	301.021057	188.790000	301.826538	188.790000	299.673096	188.790000	296.207794
188.890000	301.535248	188.890000	294.154510	188.890000	297.461365	188.890000	292.916351
188.990000	296.194275	188.990000	300.508179	188.990000	298.836304	188.990000	301.620392
189.090000	296.816559	189.090000	299.456512	189.090000	302.058807	189.090000	295.570709
189.190000	295.500305	189.190000	295.926483	189.190000	294.887970	189.190000	300.291809
189.290000	297.002716	189.290000	300.019867	189.290000	298.060364	189.290000	299.335632
189.390000	295.082733	189.390000	298.699921	189.390000	293.985291	189.390000	295.670654
189.490000	301.025696	189.490000	300.180206	189.490000	294.382141	189.490000	297.455353
189.590000	299.361328	189.590000	302.947937	189.590000	296.985596	189.590000	299.548492
189.690000	301.026703	189.690000	298.859955	189.690000	298.617126	189.690000	299.790314
189.790000	298.698608	189.790000	296.873535	189.790000	297.896393	189.790000	296.978668
189.890000	296.439423	189.890000	297.769440	189.890000	298.608093	189.890000	301.587860
189.990000	299.022614	189.990000	296.047150	189.990000	299.861084	189.990000	300.059479
190.090000	297.694427	190.090000	295.302979	190.090000	296.414398	190.090000	302.961151
190.190000	298.912659	190.190000	296.983521	190.190000	300.019745	190.190000	301.289459
190.290000	293.695312	190.290000	301.578796	190.290000	295.829773	190.290000	300.720245
190.390000	298.681915	190.390000	299.214325	190.390000	299.879272	190.390000	298.486115
190.490000	295.681763	190.490000	300.438782	190.490000	297.964630	190.490000	296.794647
190.590000	296.927124	190.590000	299.500763	190.590000	296.546265	190.590000	301.570801
190.690000	298.391815	190.690000	301.056946	190.690000	296.411835	190.690000	297.536560
190.790000	297.543884	190.790000	300.713959	190.790000	300.619690	190.790000	295.909454
190.890000	295.972565	190.890000	297.149902	190.890000	298.627136	190.890000	295.178070
190.990000	296.808136	190.990000	299.288666	190.990000	297.508057	190.990000	296.807953
191.090000	298.880920	191.090000	297.225433	191.090000	304.379913	191.090000	302.586151
191.190000	295.633850	191.190000	295.279449	191.190000	300.676514	191.190000	298.090698
191.290000	299.919312	191.290000	293.474121	191.290000	295.584229	191.290000	300.130432
191.390000	295.586517	191.390000	296.397797	191.390000	299.142639	191.390000	295.768768
191.490000	299.314697	191.490000	298.701538	191.490000	298.239471	191.490000	297.033569
191.590000	296.688446	191.590000	300.490479	191.590000	301.563110	191.590000	294.086761
191.690000	295.222992	191.690000	298.065338	191.690000	296.371948	191.690000	297.066925
191.790000	296.813751	191.790000	298.595367	191.790000	299.391083	191.790000	297.907806
191.890000	297.911316	191.890000	300.655640	191.890000	298.909119	191.890000	296.993530
191.990000	300.267822	191.990000	298.732941	191.990000	300.637726	191.990000	297.054260
192.090000	297.268341	192.090000	296.005341	192.090000	299.228058	192.090000	298.445282
192.190000	297.172272	192.190000	295.636475	192.190000	297.678680	192.190000	301.576141
192.290000	296.838013	192.290000	296.887726	192.290000	302.744995	192.290000	292.930450
192.390000	299.502075	192.390000	298.630981	192.390000	296.781403	192.390000	294.205353
192.490000	298.586334	192.490000	300.009613	192.490000	294.036652	192.490000	294.278107
192.590000	295.650055	192.590000	298.049255	192.590000	300.170471	192.590000	299.140228
192.690000	296.216827	192.690000	296.271423	192.690000	297.900696	192.690000	301.423920
192.790000	295.521637	192.790000	295.900604	192.790000	300.609161	192.790000	295.076691
192.890000	297.734436	192.890000	298.458618	192.890000	296.475189	192.890000	296.398376
192.990000	295.781830	192.990000	297.251495	192.990000	301.726288	192.990000	298.901489
193.090000	299.222717	193.090000	293.301910	193.090000	295.037170	193.090000	299.556335
193.190000	299.656647	193.190000	297.268646	193.190000	296.366058	193.190000	292.978546
193.290000	295.493195	193.290000	299.753174	193.290000	294.262238	193.290000	300.110168
193.390000	296.547943	193.390000	294.445465	193.390000	296.038483	193.390000	297.979767
193.490000	296.055145	193.490000	301.487579	193.490000	299.429352	193.490000	299.712158
193.590000	298.987427	193.590000	299.653168	193.590000	302.456848	193.590000	298.362885
193.690000	295.044525	193.690000	298.702148	193.690000	298.592194	193.690000	297.093079
193.790000	296.180786	193.790000	296.917267	193.790000	297.286743	193.790000	297.892334
193.890000	300.102448	193.890000	299.559296	193.890000	296.633728	193.890000	295.491943
193.990000	297.845795	193.990000	299.552399	193.990000	296.628662	193.990000	296.650696
194.090000	292.033203	194.090000	296.527679	194.090000	300.664398	194.090000	297.695465
194.190000	298.686493	194.190000	300.795624	194.190000	295.466766	194.190000	298.936279
194.290000	296.821564	194.290000	300.925812	194.290000	299.163361	194.290000	303.520416
194.390000	297.983673	194.390000	297.910126	194.390000	302.740143	194.390000	296.215942
194.490000	298.525543	194.490000	298.608521	194.490000	299.027374	194.490000	295.256500
194.590000	299.790253	194.590000	297.384186	194.590000	296.237946	194.590000	295.811951
194.690000	295.644196	194.690000	297.785614	194.690000	294.840179	194.690000	297.278412
194.790000	295.791626	194.790000	293.277496	194.790000	301.787201	194.790000	298.576782
194.890000	295.927399	194.890000	299.044952	194.890000	299.091370	194.890000	299.251862
194.990000	296.352295	194.990000	296.893341	194.990000	295.421722	194.990000	298.624451
195.090000	294.608521	195.090000	300.799286	195.090000	295.667542	195.090000	296.290131
195.190000	299.724731	195.190000	298.398102	195.190000	303.832916	195.190000	298.399292
195.290000	297.917633	195.290000	296.384125	195.290000	297.657349	195.290000	297.769379
195.390000	298.332855	195.390000	292.867706	195.390000	299.289246	195.390000	299.086517
195.490000	298.764923	195.490000	299.917847	195.490000	295.686096	195.490000	297.722626
195.590000	299.386963	195.590000	300.766663	195.590000	296.651123	195.590000	300.942749
195.690000	296.949249	195.690000	298.612305	195.690000	295.987579	195.690000	300.479248
195.790000	300.080627	195.790000	298.347229	195.790000	304.839294	195.790000	302.157806
195.890000	297.708557	195.890000	292.873169	195.890000	299.854584	195.890000	301.314606
195.990000	294.824341	195.990000	300.816254	195.990000	295.356232	195.990000	299.495361
196.090000	298.534698	196.090000	300.492737	196.090000	297.741882	196.090000	299.159821
196.190000	295.173340	196.190000	302.236053	196.190000	295.870728	196.190000	297.267578
196.290000	297.202057	196.290000	300.257385	196.290000	297.768463	196.290000	299.055511
196.390000	295.334167	196.390000	297.387756	196.390000	297.511200	196.390000	299.674103
196.490000	297.454865	196.490000	298.597076	196.490000	295.652832	196.490000	299.973145
196.590000	297.902924	196.590000	300.647614	196.590000	295.189911	196.590000	295.771057
196.690000	296.839966	196.690000	298.505646	196.690000	298.304016	196.690000	297.249908
196.790000	298.314667	196.790000	299.810089	196.790000	297.634003	196.790000	298.910797
196.890000	298.096802	196.890000	298.322906	196.890000	297.286255	196.890000	301.863495
196.990000	298.587250	196.990000	299.971161	196.990000	297.312134	196.990000	299.920135
197.090000	293.291962	197.090000	300.823944	197.090000	295.372253	197.090000	297.386902
197.190000	297.452667	197.190000	292.697632	197.190000	299.789948	197.190000	300.961517
197.290000	298.415161	197.290000	297.627350	197.290000	298.849701	197.290000	298.728607
197.390000	296.335236	197.390000	297.517059	197.390000	297.907776	197.390000	295.540131
197.490000	298.974335	197.490000	291.514099	197.490000	297.626495	197.490000	296.800751
197.590000	296.967072	197.590000	298.913025	197.590000	295.832642	197.590000	297.848083
197.690000	300.568878	197.690000	300.014893	197.690000	294.768311	197.690000	292.949310
197.790000	299.987488	197.790000	295.499329	197.790000	298.324982	197.790000	300.313232
197.890000	298.662933	197.890000	300.957764	197.890000	298.154114	197.890000	298.887054
197.990000	296.970306	197.990000	294.473541	197.990000	297.595245	197.990000	297.960083
198.090000	297.159515	198.090000	299.400635	198.090000	297.943329	198.090000	299.323547
198.190000	296.439514	198.190000	298.924408	198.190000	299.458313	198.190000	296.383118
198.290000	296.918335	198.290000	301.597412	198.290000	299.425018	198.290000	299.584290
198.390000	300.192139	198.390000	296.520874	198.390000	294.721741	198.390000	293.744934
198.490000	301.269135	198.490000	297.801422	198.490000	296.884827	198.490000	299.741547
198.590000	298.865662	198.590000	296.726959	198.590000	302.066437	198.590000	301.115631
198.690000	298.712250	198.690000	300.748871	198.690000	296.196106	198.690000	300.059204
198.790000	296.762177	198.790000	300.303711	198.790000	300.575989	198.790000	297.379272
198.890000	296.845123	198.890000	295.477478	198.890000	297.906677	198.890000	298.854980
198.990000	300.031616	198.990000	296.767426	198.990000	303.205597	198.990000	297.613342
199.090000	300.641541	199.090000	301.066284	199.090000	295.850769	199.090000	297.723999
199.190000	295.288422	199.190000	298.843933	199.190000	304.716156	199.190000	298.987518
199.290000	298.070984	199.290000	299.714355	199.290000	300.007080	199.290000	300.127960
199.390000	297.615997	199.390000	295.502197	199.390000	297.000305	199.390000	295.344116
199.490000	297.818573	199.490000	297.686035	199.490000	294.972931	199.490000	300.397186
199.590000	298.540039	199.590000	300.551880	199.590000	295.877960	199.590000	297.611389
199.690000	299.731720	199.690000	301.975281	199.690000	294.845306	199.690000	299.176666
199.790000	296.789551	199.790000	297.452850	199.790000	295.599518	199.790000	300.429260
199.890000	300.258698	199.890000	298.030945	199.890000	296.344482	199.890000	295.000977
199.990000	295.225739	199.990000	296.011078	199.990000	298.010895	199.990000	301.655792
200.090000	295.421814	200.090000	299.228149	200.090000	294.901917	200.090000	300.649200
200.190000	294.354279	200.190000	294.431061	200.190000	299.247803	200.190000	297.788696
200.290000	299.770050	200.290000	296.770599	200.290000	295.050690	200.290000	298.197418
200.390000	298.846527	200.390000	296.563873	200.390000	298.800201	200.390000	294.462891
200.490000	296.381561	200.490000	300.680664	200.490000	297.629822	200.490000	295.840881
200.590000	300.756165	200.590000	299.717255	200.590000	297.069550	200.590000	296.555450
200.690000	297.720184	200.690000	295.391174	200.690000	294.990234	200.690000	296.500885
200.790000	298.023468	200.790000	299.217407	200.790000	298.874725	200.790000	301.759064
200.890000	296.692535	200.890000	300.222931	200.890000	300.449158	200.890000	300.327667
200.990000	296.269379	200.990000	298.660278	200.990000	303.101685	200.990000	299.071198
201.090000	297.478455	201.090000	295.653351	201.090000	295.955750	201.090000	299.665161
201.190000	299.703033	201.190000	296.847321	201.190000	295.164551	201.190000	298.455170
201.290000	298.475922	201.290000	299.685516	201.290000	297.854980	201.290000	295.645142
201.390000	297.486298	201.390000	299.782471	201.390000	295.852844	201.390000	301.550354
201.490000	299.901154	201.490000	294.731323	201.490000	296.322876	201.490000	301.132141
201.590000	291.647827	201.590000	296.589661	201.590000	300.294922	201.590000	300.242157
201.690000	296.939514	201.690000	299.181305	201.690000	301.066437	201.690000	301.469574
201.790000	300.324127	201.790000	297.789307	201.790000	304.001343	201.790000	297.420563
201.890000	296.653168	201.890000	294.772125	201.890000	297.039001	201.890000	298.680206
201.990000	296.051270	201.990000	297.077118	201.990000	299.944244	201.990000	296.300751
202.090000	294.423859	202.090000	300.367828	202.090000	297.555481	202.090000	300.864197
202.190000	295.070435	202.190000	296.437286	202.190000	299.011566	202.190000	301.268402
202.290000	298.487213	202.290000	302.041229	202.290000	296.585846	202.290000	297.561218
202.390000	298.805023	202.390000	300.952454	202.390000	296.102356	202.390000	296.766388
202.490000	298.553650	202.490000	296.123474	202.490000	294.913391	202.490000	302.440216
202.590000	299.861420	202.590000	298.769196	202.590000	297.134033	202.590000	297.957306
202.690000	296.475769	202.690000	299.120300	202.690000	300.272491	202.690000	299.831696
202.790000	297.545563	202.790000	300.304230	202.790000	295.818909	202.790000	299.883575
202.890000	299.179352	202.890000	299.161194	202.890000	296.535248	202.890000	295.884094
202.990000	297.056000	202.990000	297.542297	202.990000	299.679413	202.990000	295.817169
203.090000	298.191040	203.090000	295.438385	203.090000	299.739075	203.090000	300.003815
203.190000	299.768494	203.190000	296.866669	203.190000	295.459534	203.190000	299.343872
203.290000	294.482758	203.290000	295.110840	203.290000	295.553375	203.290000	297.960663
203.390000	300.855316	203.390000	300.746918	203.390000	296.524994	203.390000	300.709076
203.490000	297.357025	203.490000	299.516022	203.490000	300.053040	203.490000	296.403412
203.590000	297.224701	203.590000	300.013214	203.590000	298.061615	203.590000	299.835297
203.690000	295.746704	203.690000	296.946350	203.690000	298.216217	203.690000	297.611481
203.790000	298.062195	203.790000	297.469086	203.790000	298.308594	203.790000	296.780945
203.890000	297.184906	203.890000	297.630371	203.890000	298.968384	203.890000	298.620026
203.990000	299.513916	203.990000	297.027985	203.990000	300.291473	203.990000	297.807678
204.090000	299.854309	204.090000	297.630402	204.090000	298.178802	204.090000	298.030396
204.190000	298.688293	204.190000	296.646820	204.190000	302.625549	204.190000	300.507080
204.290000	303.444305	204.290000	299.456116	204.290000	297.763702	204.290000	297.588013
204.390000	298.279144	204.390000	300.736084	204.390000	297.690430	204.390000	300.471283
204.490000	299.702301	204.490000	296.330780	204.490000	299.266052	204.490000	300.269928
204.590000	298.738281	204.590000	298.472565	204.590000	300.027222	204.590000	297.371857
204.690000	295.411163	204.690000	296.866364	204.690000	296.603149	204.690000	298.749573
204.790000	299.110474	204.790000	297.633240	204.790000	298.664215	204.790000	296.515442
204.890000	296.395813	204.890000	301.169617	204.890000	295.894775	204.890000	302.167358
204.990000	300.856476	204.990000	300.408966	204.990000	297.076447	204.990000	295.033997
205.090000	296.921906	205.090000	299.366364	205.090000	293.786041	205.090000	295.634705
205.190000	298.749542	205.190000	298.894714	205.190000	300.263977	205.190000	294.530914
205.290000	297.970947	205.290000	291.062897	205.290000	295.249115	205.290000	302.017456
205.390000	299.350311	205.390000	295.418121	205.390000	302.851624	205.390000	297.990448
205.490000	295.164062	205.490000	299.018646	205.490000	299.325043	205.490000	300.769104
205.590000	298.384766	205.590000	300.528687	205.590000	299.281128	205.590000	296.240845
205.690000	298.013885	205.690000	299.640289	205.690000	299.282227	205.690000	301.726715
205.790000	298.782684	205.790000	298.639008	205.790000	297.334229	205.790000	297.509430
205.890000	297.796936	205.890000	298.413940	205.890000	294.543976	205.890000	300.520935
205.990000	300.844177	205.990000	297.020386	205.990000	299.477509	205.990000	296.052429
206.090000	294.409973	206.090000	296.766418	206.090000	294.790192	206.090000	302.218567
206.190000	299.427307	206.190000	300.808716	206.190000	299.433594	206.190000	296.476837
206.290000	298.510010	206.290000	295.015289	206.290000	297.659058	206.290000	295.168549
206.390000	296.381378	206.390000	299.021118	206.390000	298.287964	206.390000	298.757721
206.490000	297.845886	206.490000	299.336365	206.490000	297.333038	206.490000	296.035522
206.590000	299.822113	206.590000	299.890900	206.590000	299.239075	206.590000	298.836670
206.690000	297.958496	206.690000	302.924500	206.690000	297.739227	206.690000	298.154633
206.790000	297.333282	206.790000	295.313812	206.790000	296.339935	206.790000	300.990906
206.890000	296.424347	206.890000	293.625092	206.890000	300.204376	206.890000	297.265656
206.990000	301.663086	206.990000	298.611877	206.990000	295.979980	206.990000	299.311066
207.090000	298.969788	207.090000	293.633240	207.090000	304.235413	207.090000	297.111237
207.190000	301.704742	207.190000	299.295044	207.190000	299.639587	207.190000	298.311890
207.290000	297.866180	207.290000	299.140717	207.290000	299.425690	207.290000	297.868195
207.390000	298.100922	207.390000	298.387329	207.390000	301.576538	207.390000	298.965973
207.490000	295.965393	207.490000	299.253723	207.490000	297.270691	207.490000	300.998444
207.590000	299.139557	207.590000	298.403290	207.590000	294.667480	207.590000	301.423218
207.690000	298.427094	207.690000	299.655579	207.690000	297.873138	207.690000	293.102753
207.790000	299.017151	207.790000	295.292206	207.790000	301.237885	207.790000	301.505859
207.890000	297.881531	207.890000	300.806458	207.890000	298.924683	207.890000	297.266266
207.990000	301.358093	207.990000	297.099060	207.990000	300.477661	207.990000	302.787445
208.090000	297.526978	208.090000	295.379364	208.090000	299.996582	208.090000	297.840149
208.190000	295.132019	208.190000	299.940643	208.190000	300.228943	208.190000	298.937897
208.290000	298.073090	208.290000	296.469482	208.290000	302.446411	208.290000	298.736176
208.390000	298.839722	208.390000	293.561279	208.390000	294.264954	208.390000	300.662354
208.490000	297.929779	208.490000	298.209412	208.490000	298.227661	208.490000	299.021484
208.590000	299.956055	208.590000	297.326324	208.590000	296.554565	208.590000	295.255493
208.690000	299.374939	208.690000	300.237823	208.690000	300.274384	208.690000	296.739868
208.790000	297.464386	208.790000	297.972382	208.790000	294.998444	208.790000	297.084412
208.890000	297.999634	208.890000	294.396027	208.890000	298.469360	208.890000	300.886475
208.990000	296.878510	208.990000	294.942993	208.990000	299.551575	208.990000	299.787964
209.090000	303.431915	209.090000	294.549255	209.090000	295.908112	209.090000	298.542999
209.190000	297.356903	209.190000	301.384888	209.190000	294.770477	209.190000	292.502930
209.290000	298.026398	209.290000	297.415833	209.290000	298.664337	209.290000	298.349670
209.390000	298.560883	209.390000	300.108337	209.390000	296.760529	209.390000	295.789581
209.490000	292.666504	209.490000	297.455139	209.490000	295.343658	209.490000	297.116272
209.590000	296.231659	209.590000	298.870422	209.590000	296.326965	209.590000	298.064636
209.690000	299.245300	209.690000	296.900330	209.690000	302.140167	209.690000	297.043030
209.790000	297.603241	209.790000	298.741608	209.790000	299.567780	209.790000	297.368042
209.890000	297.451019	209.890000	300.319214	209.890000	297.610443	209.890000	300.173187
209.990000	301.240692	209.990000	296.184906	209.990000	299.274200	209.990000	301.076050
210.090000	299.832458	210.090000	294.273743	210.090000	299.151520	210.090000	296.920013
210.190000	296.816711	210.190000	299.454834	210.190000	297.134003	210.190000	301.028687
210.290000	293.276825	210.290000	301.601654	210.290000	293.261261	210.290000	297.428619
210.390000	300.756165	210.390000	296.520386	210.390000	295.431396	210.390000	297.203918
210.490000	294.315979	210.490000	300.217987	210.490000	299.902771	210.490000	294.326569
210.590000	299.182800	210.590000	300.380493	210.590000	298.351105	210.590000	295.149506
210.690000	295.220154	210.690000	299.877686	210.690000	298.327026	210.690000	296.410370
210.790000	299.052704	210.790000	297.334442	210.790000	302.349792	210.790000	298.648834
210.890000	300.209167	210.890000	298.126587	210.890000	300.423981	210.890000	300.416870
210.990000	298.255096	210.990000	295.034698	210.990000	298.411041	210.990000	298.053925
211.090000	295.485504	211.090000	300.140045	211.090000	298.913971	211.090000	299.989471
211.190000	298.045258	211.190000	299.633911	211.190000	298.721771	211.190000	301.985046
211.290000	296.363647	211.290000	295.354614	211.290000	298.819550	211.290000	299.567505
211.390000	300.299561	211.390000	298.532837	211.390000	296.366241	211.390000	301.690643
211.490000	297.298065	211.490000	298.314941	211.490000	295.151642	211.490000	298.388000
211.590000	296.963867	211.590000	298.870178	211.590000	298.782562	211.590000	300.598389
211.690000	295.149628	211.690000	299.909576	211.690000	299.713013	211.690000	296.462036
211.790000	301.587646	211.790000	295.216400	211.790000	297.675018	211.790000	296.181091
211.890000	299.178558	211.890000	299.751556	211.890000	300.014465	211.890000	294.293060
211.990000	302.153259	211.990000	297.874023	211.990000	299.686981	211.990000	298.340942
212.090000	298.006073	212.090000	300.672943	212.090000	301.442413	212.090000	297.795837
212.190000	300.022614	212.190000	298.409180	212.190000	299.157562	212.190000	292.580383
212.290000	302.686646	212.290000	300.076233	212.290000	292.377502	212.290000	295.493500
212.390000	296.671417	212.390000	300.839447	212.390000	299.127350	212.390000	300.422089
212.490000	296.885986	212.490000	299.264069	212.490000	298.045441	212.490000	297.802124
212.590000	297.671570	212.590000	296.595428	212.590000	295.582916	212.590000	294.867645
212.690000	294.465363	212.690000	299.748260	212.690000	297.154175	212.690000	301.504578
212.790000	295.654724	212.790000	300.643402	212.790000	299.576355	212.790000	297.991241
212.890000	297.007690	212.890000	299.775391	212.890000	296.561066	212.890000	299.544952
212.990000	296.199738	212.990000	298.709076	212.990000	297.686646	212.990000	297.408722
213.090000	301.339600	213.090000	301.626953	213.090000	295.340820	213.090000	298.972046
213.190000	300.862305	213.190000	297.158447	213.190000	300.488495	213.190000	302.809021
213.290000	296.939758	213.290000	300.153046	213.290000	303.450958	213.290000	298.552246
213.390000	301.589905	213.390000	298.668457	213.390000	296.608063	213.390000	299.215851
213.490000	295.120178	213.490000	295.471283	213.490000	297.063873	213.490000	299.373657
213.590000	297.621429	213.590000	299.671906	213.590000	300.014740	213.590000	295.922119
213.690000	295.153046	213.690000	298.842102	213.690000	298.254547	213.690000	301.502228
213.790000	295.074158	213.790000	300.722809	213.790000	298.797394	213.790000	297.386749
213.890000	297.006165	213.890000	298.241974	213.890000	301.918488	213.890000	298.365051
213.990000	298.879028	213.990000	300.273956	213.990000	294.350830	213.990000	297.440155
214.090000	298.891907	214.090000	297.619171	214.090000	297.619690	214.090000	298.837280
214.190000	294.343903	214.190000	301.079987	214.190000	298.739502	214.190000	299.061096
214.290000	297.522064	214.290000	298.825226	214.290000	299.486633	214.290000	294.471375
214.390000	295.897614	214.390000	300.392303	214.390000	296.247314	214.390000	300.478577
214.490000	299.385376	214.490000	299.695587	214.490000	299.253418	214.490000	302.090454
214.590000	298.909607	214.590000	294.931519	214.590000	296.458801	214.590000	294.313110
214.690000	297.202972	214.690000	299.093750	214.690000	296.125977	214.690000	295.602448
214.790000	295.294464	214.790000	300.312378	214.790000	294.414520	214.790000	299.330841
214.890000	298.868256	214.890000	301.243530	214.890000	297.642548	214.890000	297.226898
214.990000	295.926086	214.990000	296.738617	214.990000	300.364807	214.990000	294.214752
215.090000	296.051849	215.090000	298.932251	215.090000	297.557281	215.090000	296.266632
215.190000	300.238037	215.190000	296.880188	215.190000	293.184692	215.190000	293.299438
215.290000	297.545502	215.290000	296.551422	215.290000	296.896271	215.290000	296.279205
215.390000	296.399261	215.390000	296.177032	215.390000	298.149780	215.390000	297.185455
215.490000	299.389526	215.490000	299.345245	215.490000	295.391235	215.490000	298.488403
215.590000	298.048615	215.590000	298.119263	215.590000	297.191864	215.590000	299.551727
215.690000	298.230865	215.690000	299.686768	215.690000	297.557098	215.690000	299.822266
215.790000	298.020538	215.790000	296.373932	215.790000	293.099701	215.790000	297.498444
215.890000	295.031006	215.890000	297.490662	215.890000	301.875366	215.890000	298.857666
215.990000	295.564545	215.990000	296.846649	215.990000	299.620270	215.990000	299.994476
216.090000	297.529175	216.090000	296.410248	216.090000	293.001129	216.090000	302.573914
216.190000	296.050812	216.190000	300.578552	216.190000	298.780670	216.190000	299.265686
216.290000	298.628204	216.290000	297.866211	216.290000	297.732544	216.290000	298.564880
216.390000	296.430542	216.390000	300.876495	216.390000	297.939911	216.390000	297.424744
216.490000	296.516754	216.490000	293.247681	216.490000	301.436371	216.490000	292.197418
216.590000	299.191010	216.590000	298.089050	216.590000	303.005920	216.590000	297.479950
216.690000	297.744720	216.690000	297.297729	216.690000	296.711975	216.690000	297.221924
216.790000	299.294983	216.790000	294.549164	216.790000	294.364044	216.790000	294.402435
216.890000	297.629456	216.890000	295.936432	216.890000	297.121765	216.890000	294.896698
216.990000	297.660736	216.990000	296.866730	216.990000	294.903870	216.990000	298.352600
217.090000	296.660370	217.090000	297.581512	217.090000	297.791412	217.090000	297.105499
217.190000	297.527069	217.190000	300.785797	217.190000	299.298370	217.190000	294.216705
217.290000	295.849854	217.290000	298.606079	217.290000	296.845428	217.290000	296.134125
217.390000	296.547363	217.390000	301.376434	217.390000	299.348846	217.390000	298.853943
217.490000	297.240204	217.490000	300.810791	217.490000	296.785645	217.490000	294.686371
217.590000	300.713409	217.590000	297.645386	217.590000	297.394989	217.590000	299.998596
217.690000	297.212616	217.690000	292.928925	217.690000	299.211060	217.690000	300.293243
217.790000	298.992188	217.790000	296.958405	217.790000	300.233917	217.790000	298.170135
217.890000	301.596985	217.890000	299.174683	217.890000	300.572754	217.890000	295.377655
217.990000	296.508331	217.990000	298.480377	217.990000	300.872620	217.990000	299.768341
218.090000	296.984894	218.090000	301.216583	218.090000	299.343811	218.090000	295.255768
218.190000	296.174988	218.190000	303.197052	218.190000	302.106476	218.190000	296.767578
218.290000	297.382935	218.290000	301.735107	218.290000	297.201508	218.290000	301.300171
218.390000	301.437286	218.390000	297.524445	218.390000	296.275421	218.390000	295.899048
218.490000	299.595306	218.490000	304.431580	218.490000	300.712982	218.490000	299.312256
218.590000	295.810822	218.590000	299.064758	218.590000	298.520203	218.590000	295.860657
218.690000	296.942719	218.690000	299.339050	218.690000	293.738281	218.690000	297.735657
218.790000	295.657257	218.790000	295.856384	218.790000	292.808044	218.790000	297.760590
218.890000	296.005676	218.890000	298.478699	218.890000	294.861206	218.890000	300.059082
218.990000	298.887939	218.990000	299.919037	218.990000	299.837219	218.990000	297.050598
219.090000	298.999664	219.090000	293.933411	219.090000	295.809753	219.090000	299.769623
219.190000	297.654938	219.190000	300.514252	219.190000	296.258331	219.190000	294.703247
219.290000	297.155945	219.290000	302.876343	219.290000	296.552368	219.290000	299.035645
219.390000	297.842346	219.390000	300.225525	219.390000	295.974335	219.390000	296.628418
219.490000	301.200867	219.490000	301.272186	219.490000	299.708679	219.490000	294.669739
219.590000	298.324860	219.590000	299.077576	219.590000	303.820953	219.590000	297.671997
219.690000	302.054871	219.690000	297.304993	219.690000	298.066925	219.690000	296.752380
219.790000	295.445465	219.790000	299.486603	219.790000	300.325073	219.790000	295.885376
219.890000	299.207306	219.890000	299.619507	219.890000	298.660248	219.890000	295.796875
219.990000	297.095062	219.990000	298.280243	219.990000	295.934387	219.990000	300.177094
220.090000	297.633972	220.090000	299.316101	220.090000	301.782562	220.090000	292.970856
220.190000	298.225006	220.190000	299.514648	220.190000	296.692413	220.190000	304.382050
220.290000	300.775177	220.290000	297.891541	220.290000	295.471893	220.290000	296.948273
220.390000	299.151093	220.390000	300.204834	220.390000	296.188110	220.390000	297.329956
220.490000	299.666473	220.490000	300.599182	220.490000	296.322906	220.490000	300.407776
220.590000	301.623871	220.590000	299.216370	220.590000	297.995300	220.590000	297.955200
220.690000	300.467926	220.690000	299.096710	220.690000	300.495239	220.690000	295.636139
220.790000	300.266418	220.790000	292.938049	220.790000	296.307007	220.790000	301.385773
220.890000	299.341583	220.890000	298.877167	220.890000	294.220673	220.890000	296.707184
220.990000	299.433746	220.990000	298.747437	220.990000	301.220703	220.990000	298.513672
221.090000	296.630035	221.090000	294.410217	221.090000	296.198212	221.090000	298.676819
221.190000	299.561005	221.190000	298.754425	221.190000	298.338165	221.190000	296.848907
221.290000	297.684204	221.290000	296.412598	221.290000	300.802246	221.290000	299.281921
221.390000	298.975677	221.390000	299.833313	221.390000	300.825958	221.390000	294.882812
221.490000	296.819519	221.490000	299.365295	221.490000	296.291168	221.490000	296.909790
221.590000	295.633392	221.590000	298.795319	221.590000	298.888245	221.590000	297.810944
221.690000	298.524933	221.690000	296.529724	221.690000	294.718353	221.690000	300.084839
221.790000	295.254822	221.790000	300.785980	221.790000	298.024872	221.790000	297.682495
221.890000	303.966248	221.890000	299.752502	221.890000	298.552368	221.890000	298.230469
221.990000	297.386688	221.990000	292.941803	221.990000	298.954651	221.990000	294.348328
222.090000	299.889130	222.090000	301.850494	222.090000	301.787231	222.090000	296.631836
222.190000	297.421753	222.190000	297.219116	222.190000	299.960327	222.190000	298.492432
222.290000	299.621063	222.290000	298.241211	222.290000	298.259705	222.290000	296.369080
222.390000	294.877472	222.390000	295.414459	222.390000	299.226013	222.390000	298.709381
222.490000	296.060974	222.490000	297.004059	222.490000	296.288788	222.490000	299.097778
222.590000	297.649353	222.590000	296.028992	222.590000	298.096527	222.590000	296.899994
222.690000	300.632751	222.690000	296.213043	222.690000	297.338104	222.690000	295.338806
222.790000	302.677582	222.790000	297.410919	222.790000	297.258118	222.790000	300.367615
222.890000	296.192993	222.890000	296.002106	222.890000	297.461243	222.890000	301.645233
222.990000	297.552002	222.990000	298.335876	222.990000	298.703552	222.990000	296.725891
223.090000	296.175049	223.090000	297.710327	223.090000	301.157532	223.090000	293.653076
223.190000	297.009338	223.190000	297.622406	223.190000	298.579651	223.190000	298.714539
223.290000	299.584961	223.290000	298.043060	223.290000	298.831573	223.290000	296.866669
223.390000	300.232239	223.390000	300.229401	223.390000	297.939240	223.390000	296.974731
223.490000	298.571228	223.490000	297.597504	223.490000	295.908264	223.490000	297.250122
223.590000	297.993530	223.590000	298.108093	223.590000	298.490021	223.590000	296.545593
223.690000	301.736176	223.690000	297.933746	223.690000	295.288849	223.690000	299.457275
223.790000	299.047272	223.790000	293.873596	223.790000	296.927185	223.790000	300.595215
223.890000	297.268250	223.890000	297.839630	223.890000	298.844208	223.890000	295.224213
223.990000	296.928589	223.990000	297.382935	223.990000	294.161102	223.990000	296.486877
224.090000	300.468719	224.090000	296.962036	224.090000	294.635742	224.090000	298.742645
224.190000	293.290009	224.190000	299.461945	224.190000	298.444946	224.190000	301.246582
224.290000	296.441467	224.290000	294.481293	224.290000	301.719055	224.290000	300.886414
224.390000	296.387054	224.390000	299.243713	224.390000	296.300171	224.390000	300.100769
224.490000	293.916107	224.490000	300.821259	224.490000	298.076904	224.490000	297.170380
224.590000	297.053558	224.590000	296.776306	224.590000	296.378906	224.590000	298.285217
224.690000	296.694427	224.690000	293.691315	224.690000	294.880127	224.690000	295.897827
224.790000	297.212830	224.790000	300.215851	224.790000	301.282104	224.790000	297.383484
224.890000	298.697418	224.890000	295.275024	224.890000	296.798218	224.890000	299.056000
224.990000	296.513519	224.990000	295.630646	224.990000	297.916412	224.990000	298.470062
225.090000	296.321289	225.090000	297.400208	225.090000	298.384583	225.090000	302.884277
225.190000	301.343628	225.190000	297.645020	225.190000	295.796387	225.190000	296.563629
225.290000	297.293091	225.290000	301.723450	225.290000	299.536194	225.290000	295.964752
225.390000	300.309143	225.390000	296.661072	225.390000	298.803375	225.390000	299.508514
225.490000	294.424652	225.490000	296.685059	225.490000	295.950836	225.490000	298.114807
225.590000	297.480804	225.590000	297.296204	225.590000	299.893738	225.590000	299.372345
225.690000	298.917206	225.690000	298.019012	225.690000	300.048370	225.690000	299.484283
225.790000	299.556335	225.790000	300.340118	225.790000	297.574005	225.790000	298.537781
225.890000	298.960144	225.890000	296.697266	225.890000	299.371094	225.890000	299.727203
225.990000	298.639709	225.990000	298.078674	225.990000	298.106140	225.990000	301.469116
226.090000	298.227478	226.090000	300.222687	226.090000	296.883209	226.090000	297.721954
226.190000	295.039581	226.190000	293.944458	226.190000	297.949615	226.190000	297.722107
226.290000	297.147308	226.290000	296.952698	226.290000	299.034668	226.290000	300.943115
226.390000	299.251343	226.390000	300.366333	226.390000	301.318817	226.390000	297.930634
226.490000	296.045990	226.490000	294.034851	226.490000	293.921295	226.490000	300.823364
226.590000	298.477051	226.590000	300.589417	226.590000	300.966309	226.590000	298.089386
226.690000	302.190002	226.690000	296.623383	226.690000	295.452454	226.690000	300.040649
226.790000	302.441895	226.790000	301.128906	226.790000	296.991577	226.790000	295.272827
226.890000	299.609589	226.890000	297.743927	226.890000	301.468323	226.890000	300.209381
226.990000	296.457184	226.990000	300.672546	226.990000	299.133698	226.990000	296.223907
227.090000	294.886871	227.090000	296.824066	227.090000	297.870422	227.090000	297.749969
227.190000	297.024506	227.190000	298.233154	227.190000	297.796204	227.190000	302.099121
227.290000	296.752289	227.290000	294.768799	227.290000	301.859070	227.290000	297.747559
227.390000	296.142456	227.390000	295.889862	227.390000	296.083221	227.390000	297.274353
227.490000	298.464478	227.490000	299.135742	227.490000	299.911896	227.490000	298.888336
227.590000	299.055054	227.590000	301.207855	227.590000	298.692902	227.590000	298.452271
227.690000	297.861877	227.690000	297.349274	227.690000	301.391083	227.690000	296.311249
227.790000	295.314911	227.790000	295.909882	227.790000	296.065491	227.790000	296.259094
227.890000	297.893890	227.890000	297.373444	227.890000	293.902710	227.890000	294.480438
227.990000	294.522247	227.990000	298.863342	227.990000	299.972260	227.990000	298.858582
228.090000	294.836395	228.090000	297.048706	228.090000	298.955048	228.090000	299.657074
228.190000	300.232849	228.190000	298.831665	228.190000	299.274841	228.190000	296.420105
228.290000	298.151520	228.290000	302.239532	228.290000	296.432953	228.290000	295.916870
228.390000	299.237976	228.390000	298.801880	228.390000	297.474701	228.390000	297.891907
228.490000	296.278351	228.490000	297.149017	228.490000	295.520721	228.490000	297.644348
228.590000	302.263092	228.590000	299.597839	228.590000	303.271179	228.590000	300.608093
228.690000	296.416840	228.690000	296.824188	228.690000	297.364319	228.690000	297.914520
228.790000	297.649872	228.790000	296.582428	228.790000	299.795105	228.790000	301.657440
228.890000	298.251190	228.890000	298.314301	228.890000	296.250854	228.890000	298.212128
228.990000	297.720856	228.990000	299.481903	228.990000	293.565491	228.990000	301.616791
229.090000	296.326294	229.090000	295.742493	229.090000	297.758545	229.090000	295.119659
229.190000	298.311218	229.190000	296.951263	229.190000	298.705261	229.190000	297.550293
229.290000	296.388428	229.290000	294.826050	229.290000	297.281464	229.290000	299.903076
229.390000	298.120331	229.390000	295.249725	229.390000	300.783936	229.390000	298.578033
229.490000	297.282715	229.490000	292.931824	229.490000	295.233124	229.490000	296.130585
229.590000	300.769623	229.590000	299.953766	229.590000	297.679382	229.590000	300.241760
229.690000	297.577911	229.690000	299.122345	229.690000	296.401154	229.690000	300.314484
229.790000	297.297394	229.790000	298.239624	229.790000	299.139771	229.790000	296.809387
229.890000	297.836395	229.890000	292.535095	229.890000	299.110107	229.890000	300.564056
229.990000	298.491119	229.990000	300.574402	229.990000	297.217712	229.990000	299.666565
230.090000	297.835358	230.090000	301.447083	230.090000	295.143188	230.090000	296.067993
230.190000	294.584625	230.190000	298.611328	230.190000	297.354431	230.190000	296.919617
230.290000	296.600250	230.290000	299.205292	230.290000	298.386383	230.290000	298.677032
230.390000	299.482544	230.390000	298.766327	230.390000	301.612366	230.390000	298.114807
230.490000	298.316742	230.490000	300.131531	230.490000	294.378906	230.490000	299.127411
230.590000	295.791656	230.590000	298.843536	230.590000	294.186951	230.590000	298.914886
230.690000	296.837128	230.690000	299.358856	230.690000	293.899506	230.690000	297.629089
230.790000	294.678741	230.790000	300.917328	230.790000	297.243225	230.790000	301.797516
230.890000	301.679871	230.890000	297.788696	230.890000	296.029877	230.890000	299.409088
230.990000	296.321411	230.990000	295.962402	230.990000	296.189667	230.990000	295.210205
231.090000	302.040802	231.090000	300.026703	231.090000	298.293579	231.090000	300.954956
231.190000	296.425232	231.190000	297.117859	231.190000	299.439423	231.190000	300.930878
231.290000	296.440002	231.290000	302.091431	231.290000	294.906281	231.290000	295.452789
231.390000	301.068359	231.390000	296.234619	231.390000	298.865784	231.390000	299.167114
231.490000	296.300568	231.490000	301.076141	231.490000	298.573975	231.490000	299.800293
231.590000	296.138916	231.590000	295.897430	231.590000	296.254517	231.590000	296.660461
231.690000	299.629089	231.690000	295.931946	231.690000	296.348022	231.690000	297.194946
231.790000	301.737579	231.790000	291.985992	231.790000	296.948639	231.790000	298.598297
231.890000	299.391083	231.890000	297.542419	231.890000	294.359497	231.890000	295.734802
231.990000	299.482422	231.990000	299.788208	231.990000	298.113556	231.990000	299.011719
232.090000	297.748840	232.090000	297.018707	232.090000	297.779022	232.090000	300.918549
232.190000	296.848358	232.190000	297.689026	232.190000	294.905518	232.190000	300.596161
232.290000	296.978729	232.290000	296.642120	232.290000	294.226624	232.290000	299.451630
232.390000	299.105194	232.390000	294.643188	232.390000	298.620728	232.390000	299.236603
232.490000	297.342255	232.490000	295.177368	232.490000	298.106445	232.490000	299.174377
232.590000	297.273682	232.590000	299.994629	232.590000	296.767273	232.590000	298.428162
232.690000	295.138611	232.690000	299.047821	232.690000	294.755951	232.690000	297.730591
232.790000	300.818970	232.790000	297.886261	232.790000	298.403137	232.790000	296.577728
232.890000	297.589569	232.890000	299.258026	232.890000	296.154114	232.890000	296.323608
232.990000	297.735535	232.990000	298.073822	232.990000	296.706024	232.990000	295.488586
233.090000	296.469238	233.090000	295.724640	233.090000	301.732666	233.090000	296.421570
233.190000	298.230469	233.190000	295.703156	233.190000	298.214600	233.190000	297.056488
233.290000	297.474396	233.290000	297.220734	233.290000	293.884827	233.290000	298.490692
233.390000	298.561523	233.390000	297.054169	233.390000	297.701294	233.390000	297.761444
233.490000	298.250397	233.490000	294.728302	233.490000	297.780945	233.490000	298.606201
233.590000	296.695343	233.590000	297.292786	233.590000	294.314972	233.590000	298.145813
233.690000	299.728271	233.690000	299.940674	233.690000	295.592285	233.690000	298.670441
233.790000	296.753754	233.790000	299.413177	233.790000	296.789368	233.790000	297.654236
233.890000	298.760742	233.890000	298.373871	233.890000	298.449738	233.890000	299.605194
233.990000	297.070679	233.990000	296.335724	233.990000	300.767212	233.990000	299.433685
234.090000	300.386230	234.090000	299.945557	234.090000	298.182037	234.090000	298.521271
234.190000	297.868073	234.190000	296.338806	234.190000	298.416718	234.190000	292.923187
234.290000	295.601135	234.290000	299.953552	234.290000	295.480621	234.290000	296.287018
234.390000	299.824585	234.390000	300.754547	234.390000	298.331818	234.390000	295.409393
234.490000	296.919891	234.490000	299.652710	234.490000	299.435303	234.490000	298.500305
234.590000	299.571655	234.590000	297.405945	234.590000	298.445953	234.590000	297.629974
234.690000	295.392639	234.690000	295.354279	234.690000	294.659576	234.690000	301.473145
234.790000	298.241699	234.790000	295.185883	234.790000	296.009674	234.790000	291.763702
234.890000	295.854828	234.890000	300.069763	234.890000	296.293915	234.890000	298.354218
234.990000	295.769653	234.990000	294.751648	234.990000	301.669403	234.990000	297.760376
235.090000	298.169098	235.090000	298.899139	235.090000	297.121765	235.090000	296.670807
235.190000	298.863403	235.190000	299.494598	235.190000	296.605194	235.190000	299.091522
235.290000	292.673340	235.290000	298.153442	235.290000	300.016754	235.290000	301.906952
235.390000	295.550751	235.390000	297.885101	235.390000	296.503479	235.390000	294.191010
235.490000	298.610291	235.490000	294.718079	235.490000	295.651581	235.490000	294.715332
235.590000	297.884247	235.590000	299.607697	235.590000	297.767242	235.590000	301.053741
235.690000	298.189667	235.690000	298.900330	235.690000	297.930054	235.690000	299.861267
235.790000	295.907257	235.790000	298.563507	235.790000	297.772156	235.790000	295.567688
235.890000	292.718445	235.890000	301.320770	235.890000	297.909210	235.890000	300.865540
235.990000	294.919281	235.990000	298.500946	235.990000	296.319641	235.990000	300.794983
236.090000	300.313568	236.090000	295.496460	236.090000	299.084961	236.090000	303.676147
236.190000	300.458069	236.190000	299.346985	236.190000	295.451385	236.190000	301.790375
236.290000	296.617493	236.290000	295.580750	236.290000	300.340881	236.290000	301.984924
236.390000	296.370514	236.390000	297.397430	236.390000	300.839233	236.390000	300.847107
236.490000	296.868439	236.490000	295.898438	236.490000	300.980743	236.490000	301.440887
236.590000	298.735077	236.590000	299.039398	236.590000	301.367340	236.590000	300.071533
236.690000	299.059967	236.690000	300.909149	236.690000	296.976715	236.690000	297.904144
236.790000	296.839142	236.790000	302.069702	236.790000	297.187164	236.790000	298.991669
236.890000	296.285339	236.890000	299.890869	236.890000	297.268860	236.890000	298.708008
236.990000	292.656952	236.990000	301.202484	236.990000	298.583923	236.990000	295.289734
237.090000	297.429352	237.090000	297.607635	237.090000	298.295898	237.090000	294.524261
237.190000	297.480652	237.190000	297.041626	237.190000	298.216644	237.190000	300.812012
237.290000	299.316071	237.290000	299.168640	237.290000	294.522583	237.290000	298.634613
237.390000	297.825958	237.390000	297.834167	237.390000	296.149506	237.390000	293.429901
237.490000	296.753967	237.490000	295.422821	237.490000	296.464172	237.490000	300.450256
237.590000	296.829926	237.590000	301.557739	237.590000	299.497314	237.590000	296.470520
237.690000	295.319122	237.690000	298.480316	237.690000	299.477905	237.690000	297.253235
237.790000	296.542938	237.790000	296.215912	237.790000	299.075867	237.790000	301.116638
237.890000	295.294067	237.890000	299.222748	237.890000	296.475281	237.890000	297.557709
237.990000	296.209778	237.990000	300.703094	237.990000	295.663422	237.990000	298.412323
238.090000	294.950836	238.090000	297.022369	238.090000	295.985596	238.090000	297.362823
238.190000	299.617493	238.190000	298.175690	238.190000	298.123016	238.190000	302.047668
238.290000	295.625336	238.290000	298.963043	238.290000	297.003601	238.290000	298.062775
238.390000	296.562592	238.390000	293.913483	238.390000	298.083069	238.390000	295.959198
238.490000	300.302856	238.490000	299.286255	238.490000	299.700867	238.490000	296.226318
238.590000	299.681183	238.590000	298.448151	238.590000	294.663330	238.590000	296.824921
238.690000	298.220306	238.690000	297.367737	238.690000	297.575531	238.690000	297.518982
238.790000	299.356079	238.790000	294.547729	238.790000	299.947235	238.790000	297.014130
238.890000	301.133728	238.890000	297.730286	238.890000	298.916992	238.890000	296.532135
238.990000	296.296661	238.990000	295.485474	238.990000	301.062866	238.990000	297.182831
239.090000	296.066803	239.090000	296.369476	239.090000	297.887634	239.090000	296.908173
239.190000	292.973877	239.190000	299.225433	239.190000	295.674194	239.190000	295.277985
239.290000	298.963989	239.290000	295.927185	239.290000	297.201843	239.290000	296.642670
239.390000	294.113861	239.390000	300.946350	239.390000	298.513763	239.390000	298.862946
239.490000	297.252594	239.490000	295.198761	239.490000	298.999542	239.490000	299.188751
239.590000	295.608307	239.590000	297.406433	239.590000	297.535980	239.590000	300.848297
239.690000	298.584900	239.690000	297.138519	239.690000	300.670715	239.690000	299.246368
239.790000	295.924774	239.790000	298.867157	239.790000	297.074677	239.790000	302.491974
239.890000	294.684570	239.890000	299.322754	239.890000	299.419556	239.890000	298.225128
239.990000	300.734344	239.990000	295.423584	239.990000	299.765564	239.990000	294.673401
240.090000	299.303162	240.090000	297.480621	240.090000	295.687317	240.090000	294.694702
240.190000	299.332764	240.190000	298.643372	240.190000	297.778717	240.190000	296.217926
240.290000	300.008789	240.290000	296.699097	240.290000	297.758514	240.290000	300.113739
240.390000	302.548859	240.390000	296.985901	240.390000	299.173248	240.390000	296.789246
240.490000	298.475861	240.490000	298.405182	240.490000	300.152039	240.490000	299.882812
240.590000	299.685791	240.590000	301.430359	240.590000	299.164825	240.590000	297.152344
240.690000	297.214386	240.690000	299.220520	240.690000	298.404266	240.690000	301.165100
240.790000	295.631836	240.790000	299.756561	240.790000	296.568848	240.790000	296.829834
240.890000	300.553650	240.890000	298.795929	240.890000	297.186523	240.890000	297.941742
240.990000	299.857452	240.990000	297.666809	240.990000	299.765656	240.990000	297.884644
241.090000	298.791199	241.090000	299.073730	241.090000	298.725464	241.090000	299.603607
241.190000	297.998810	241.190000	298.428711	241.190000	298.893097	241.190000	293.590485
241.290000	298.103027	241.290000	301.714722	241.290000	299.099091	241.290000	299.365417
241.390000	298.939026	241.390000	297.278992	241.390000	296.121521	241.390000	297.273163
241.490000	297.828186	241.490000	295.603485	241.490000	300.927612	241.490000	296.786041
241.590000	297.266479	241.590000	295.914520	241.590000	296.010254	241.590000	297.391144
241.690000	297.611298	241.690000	297.755249	241.690000	301.008392	241.690000	298.317413
241.790000	298.525360	241.790000	299.934387	241.790000	297.056061	241.790000	296.470154
241.890000	298.861053	241.890000	298.670349	241.890000	295.830841	241.890000	298.642792
241.990000	297.977509	241.990000	295.616486	241.990000	294.934601	241.990000	297.471436
242.090000	300.775787	242.090000	297.488800	242.090000	299.553619	242.090000	295.145508
242.190000	298.494446	242.190000	300.508240	242.190000	296.865448	242.190000	298.589905
242.290000	296.231445	242.290000	300.740723	242.290000	295.968323	242.290000	299.355499
242.390000	298.645447	242.390000	298.636627	242.390000	299.715759	242.390000	302.184265
242.490000	297.507019	242.490000	299.128326	242.490000	298.231293	242.490000	297.228333
242.590000	299.414703	242.590000	299.717590	242.590000	298.186707	242.590000	301.195526
242.690000	297.346222	242.690000	295.949951	242.690000	294.614410	242.690000	296.340607
242.790000	296.986023	242.790000	298.271851	242.790000	300.297241	242.790000	300.104492
242.890000	295.226410	242.890000	300.819122	242.890000	296.567871	242.890000	296.648254
242.990000	295.408936	242.990000	296.945831	242.990000	300.533600	242.990000	297.283539
243.090000	298.601593	243.090000	299.812134	243.090000	300.341461	243.090000	297.807007
243.190000	296.999817	243.190000	295.647156	243.190000	301.208893	243.190000	298.074310
243.290000	297.789398	243.290000	299.264801	243.290000	294.542206	243.290000	297.586243
243.390000	296.600647	243.390000	298.829987	243.390000	296.132019	243.390000	298.792236
243.490000	293.966278	243.490000	302.013306	243.490000	302.555817	243.490000	296.342743
243.590000	298.818665	243.590000	299.398773	243.590000	297.518524	243.590000	296.999603
243.690000	298.986786	243.690000	296.916138	243.690000	298.997345	243.690000	296.724091
243.790000	295.075134	243.790000	295.017090	243.790000	299.134979	243.790000	298.066162
243.890000	300.734985	243.890000	295.514496	243.890000	298.811890	243.890000	299.632721
243.990000	295.019623	243.990000	296.923279	243.990000	301.030151	243.990000	301.142303
244.090000	298.305634	244.090000	299.430023	244.090000	299.988739	244.090000	298.719513
244.190000	296.350861	244.190000	297.121582	244.190000	295.417755	244.190000	298.869812
244.290000	297.280914	244.290000	300.304810	244.290000	296.531189	244.290000	298.669830
244.390000	297.522461	244.390000	301.589386	244.390000	294.899689	244.390000	296.308594
244.490000	297.789124	244.490000	301.141418	244.490000	298.306885	244.490000	299.029449
244.590000	298.671448	244.590000	294.104248	244.590000	297.342590	244.590000	298.099060
244.690000	296.397552	244.690000	297.201019	244.690000	295.913849	244.690000	298.590393
244.790000	296.404633	244.790000	297.419373	244.790000	297.094604	244.790000	296.442017
244.890000	298.031342	244.890000	297.156525	244.890000	295.784698	244.890000	296.628052
244.990000	296.348907	244.990000	298.587860	244.990000	297.602417	244.990000	296.933685
245.090000	300.107758	245.090000	300.500397	245.090000	299.572479	245.090000	298.679718
245.190000	296.179382	245.190000	304.153778	245.190000	299.095093	245.190000	297.808319
245.290000	297.727234	245.290000	298.248566	245.290000	302.531281	245.290000	295.407898
245.390000	297.565338	245.390000	298.886627	245.390000	301.854919	245.390000	300.751221
245.490000	293.638367	245.490000	294.305908	245.490000	300.015045	245.490000	297.293823
245.590000	298.747864	245.590000	295.069733	245.590000	296.219879	245.590000	298.306305
245.690000	297.848083	245.690000	294.570221	245.690000	298.889008	245.690000	297.371490
245.790000	293.829529	245.790000	295.513611	245.790000	300.878967	245.790000	295.089600
245.890000	300.467926	245.890000	298.608765	245.890000	296.361115	245.890000	296.497681
245.990000	302.090973	245.990000	296.966522	245.990000	298.288757	245.990000	297.668915
246.090000	300.387268	246.090000	293.494507	246.090000	302.691376	246.090000	300.046600
246.190000	296.720459	246.190000	299.563568	246.190000	298.711639	246.190000	296.824951
246.290000	299.044281	246.290000	300.895721	246.290000	297.859985	246.290000	300.546295
246.390000	297.152283	246.390000	300.031250	246.390000	298.320709	246.390000	299.238312
246.490000	300.303375	246.490000	298.374908	246.490000	300.790100	246.490000	293.739746
246.590000	298.931519	246.590000	298.788361	246.590000	296.175110	246.590000	299.944153
246.690000	295.709778	246.690000	294.237366	246.690000	298.930847	246.690000	301.484711
246.790000	300.175476	246.790000	300.010040	246.790000	295.427582	246.790000	298.193787
246.890000	299.824982	246.890000	296.650024	246.890000	297.814209	246.890000	300.420715
246.990000	296.532806	246.990000	301.683441	246.990000	299.399323	246.990000	297.872314
247.090000	300.029449	247.090000	302.561096	247.090000	299.615692	247.090000	301.001953
247.190000	296.064362	247.190000	298.683685	247.190000	299.974152	247.190000	298.032532
247.290000	297.923828	247.290000	301.574310	247.290000	295.156342	247.290000	303.480957
247.390000	298.986328	247.390000	295.238373	247.390000	297.377197	247.390000	295.487823
247.490000	300.611755	247.490000	301.226318	247.490000	295.166656	247.490000	297.058685
247.590000	298.411926	247.590000	301.578430	247.590000	294.916351	247.590000	299.797485
247.690000	297.890472	247.690000	299.070557	247.690000	298.733459	247.690000	294.525696
247.790000	296.448517	247.790000	296.699188	247.790000	298.119720	247.790000	297.665802
247.890000	299.586090	247.890000	299.827545	247.890000	295.455048	247.890000	295.514648
247.990000	297.306610	247.990000	299.392487	247.990000	296.336914	247.990000	295.974304
248.090000	299.078400	248.090000	295.521271	248.090000	301.828552	248.090000	297.424377
248.190000	294.165039	248.190000	297.591095	248.190000	296.288849	248.190000	304.320740
248.290000	298.707703	248.290000	297.269440	248.290000	299.235779	248.290000	297.119110
248.390000	296.307251	248.390000	298.969269	248.390000	296.051636	248.390000	296.506561
248.490000	298.871063	248.490000	296.414337	248.490000	298.049652	248.490000	294.906281
248.590000	295.756714	248.590000	293.734985	248.590000	299.918274	248.590000	300.232391
248.690000	297.061462	248.690000	296.277435	248.690000	297.466858	248.690000	297.914856
248.790000	296.313446	248.790000	295.230469	248.790000	298.800598	248.790000	295.832489
248.890000	299.904907	248.890000	294.048279	248.890000	296.241211	248.890000	298.407135
248.990000	297.734497	248.990000	297.805023	248.990000	298.681274	248.990000	299.274170
249.090000	300.327637	249.090000	293.649536	249.090000	297.513489	249.090000	295.815186
249.190000	301.063110	249.190000	300.389252	249.190000	299.684692	249.190000	293.742554
249.290000	294.638947	249.290000	301.120605	249.290000	296.483246	249.290000	296.651978
249.390000	298.530701	249.390000	298.046478	249.390000	299.196350	249.390000	299.845001
249.490000	298.375061	249.490000	300.127258	249.490000	295.662354	249.490000	299.524750
249.590000	298.591553	249.590000	295.506927	249.590000	297.675171	249.590000	298.758118
249.690000	301.050507	249.690000	296.945679	249.690000	300.326416	249.690000	299.209320
249.790000	293.808594	249.790000	298.888855	249.790000	296.894989	249.790000	294.316101
249.890000	298.927856	249.890000	293.236633	249.890000	294.226318	249.890000	303.099915
249.990000	298.847351	249.990000	296.412933	249.990000	299.013458	249.990000	299.428070
250.090000	295.541901	250.090000	293.804260	250.090000	297.403992	250.090000	299.720825
250.190000	297.335449	250.190000	295.981903	250.190000	298.858582	250.190000	302.068970
250.290000	300.693298	250.290000	298.571289	250.290000	297.205963	250.290000	296.261749
250.390000	297.584595	250.390000	295.474640	250.390000	298.259003	250.390000	298.206146
250.490000	298.160858	250.490000	297.931244	250.490000	297.541809	250.490000	298.769806
250.590000	297.630310	250.590000	295.871735	250.590000	300.307465	250.590000	300.697510
250.690000	297.272949	250.690000	297.337189	250.690000	295.333496	250.690000	298.681671
250.790000	299.359009	250.790000	297.804565	250.790000	300.964783	250.790000	303.053894
250.890000	302.409302	250.890000	297.890656	250.890000	302.243866	250.890000	299.749634
250.990000	298.163177	250.990000	296.153137	250.990000	299.764038	250.990000	295.881714
251.090000	298.473114	251.090000	297.613464	251.090000	296.428894	251.090000	302.788727
251.190000	296.243805	251.190000	297.195160	251.190000	295.504974	251.190000	296.286346
251.290000	297.767914	251.290000	300.648712	251.290000	295.684143	251.290000	300.322052
251.390000	299.946411	251.390000	295.149719	251.390000	298.388062	251.390000	300.559692
251.490000	295.345459	251.490000	302.681793	251.490000	293.331177	251.490000	297.376465
251.590000	302.653137	251.590000	300.173340	251.590000	297.892944	251.590000	299.879150
251.690000	297.155365	251.690000	297.736328	251.690000	293.117859	251.690000	300.145782
251.790000	295.803162	251.790000	294.510406	251.790000	295.109222	251.790000	300.481720
251.890000	303.766144	251.890000	298.488251	251.890000	295.489807	251.890000	294.680878
251.990000	297.815765	251.990000	298.818329	251.990000	301.468262	251.990000	295.250488
252.090000	299.864746	252.090000	299.518250	252.090000	299.707550	252.090000	298.122742
252.190000	295.159729	252.190000	295.616089	252.190000	300.510132	252.190000	300.200165
252.290000	298.940552	252.290000	296.330505	252.290000	296.655121	252.290000	297.355286
252.390000	299.756622	252.390000	298.193909	252.390000	299.580902	252.390000	299.505005
252.490000	303.575287	252.490000	296.791290	252.490000	294.197998	252.490000	302.394012
252.590000	296.903473	252.590000	296.329224	252.590000	296.742645	252.590000	296.566589
252.690000	299.589844	252.690000	297.853882	252.690000	300.873413	252.690000	301.667542
252.790000	298.136749	252.790000	296.607147	252.790000	295.741119	252.790000	296.726288
252.890000	299.079895	252.890000	294.720215	252.890000	300.742767	252.890000	298.592407
252.990000	301.032532	252.990000	298.184082	252.990000	298.803406	252.990000	299.158722
253.090000	300.450287	253.090000	301.689911	253.090000	300.311890	253.090000	301.426025
253.190000	298.137482	253.190000	296.501892	253.190000	296.512726	253.190000	296.658569
253.290000	299.625702	253.290000	295.295502	253.290000	296.947571	253.290000	297.084869
253.390000	297.666840	253.390000	300.076141	253.390000	297.666779	253.390000	298.437683
253.490000	300.196930	253.490000	298.954254	253.490000	295.863495	253.490000	301.830292
253.590000	301.122528	253.590000	297.235687	253.590000	296.176636	253.590000	297.987030
253.690000	299.374969	253.690000	298.028809	253.690000	301.197571	253.690000	295.776031
253.790000	298.268646	253.790000	295.900696	253.790000	299.483856	253.790000	298.192871
253.890000	297.906311	253.890000	295.559814	253.890000	301.063049	253.890000	294.737976
253.990000	299.836761	253.990000	295.222931	253.990000	299.270966	253.990000	298.228485
254.090000	297.768799	254.090000	297.111237	254.090000	294.764008	254.090000	295.336945
254.190000	297.738831	254.190000	299.877838	254.190000	299.423096	254.190000	298.276276
254.290000	297.919250	254.290000	297.233643	254.290000	297.611359	254.290000	300.151733
254.390000	297.903625	254.390000	297.015045	254.390000	294.611328	254.390000	298.958496
254.490000	297.642426	254.490000	296.776245	254.490000	298.958527	254.490000	295.589905
254.590000	295.009979	254.590000	301.592072	254.590000	294.473694	254.590000	296.436554
254.690000	295.783905	254.690000	296.161743	254.690000	300.601410	254.690000	298.129028
254.790000	297.746063	254.790000	299.452545	254.790000	300.554443	254.790000	300.123169
254.890000	300.330688	254.890000	293.288849	254.890000	295.896423	254.890000	298.690796
254.990000	297.783081	254.990000	299.705475	254.990000	296.994324	254.990000	295.281189
255.090000	296.203278	255.090000	296.682068	255.090000	296.712189	255.090000	295.710419
255.190000	293.984009	255.190000	299.937500	255.190000	298.010498	255.190000	298.098999
255.290000	300.228668	255.290000	296.135254	255.290000	296.184265	255.290000	298.182465
255.390000	298.940491	255.390000	296.815002	255.390000	294.568726	255.390000	299.209473
255.490000	299.607941	255.490000	297.212433	255.490000	298.137390	255.490000	298.367279
255.590000	298.391235	255.590000	296.925140	255.590000	298.543945	255.590000	302.924896
255.690000	301.376373	255.690000	296.414825	255.690000	302.034180	255.690000	301.382751
255.790000	298.333923	255.790000	297.019989	255.790000	295.347412	255.790000	299.921600
255.890000	298.111664	255.890000	296.200104	255.890000	300.051849	255.890000	293.140015
255.990000	300.899689	255.990000	299.508850	255.990000	299.104279	255.990000	297.832367
256.090000	298.379608	256.090000	298.516754	256.090000	296.157806	256.090000	296.918854
256.190000	299.083862	256.190000	301.134827	256.190000	296.945343	256.190000	299.959564
256.290000	296.399902	256.290000	297.404053	256.290000	296.491791	256.290000	298.915192
256.390000	296.542877	256.390000	300.784454	256.390000	297.958191	256.390000	297.962555
256.490000	293.721619	256.490000	299.470886	256.490000	299.482727	256.490000	295.251740
256.590000	298.810516	256.590000	297.578217	256.590000	295.481598	256.590000	301.148651
256.690000	296.585022	256.690000	295.706879	256.690000	299.098541	256.690000	297.526031
256.790000	296.117523	256.790000	302.828918	256.790000	296.209595	256.790000	297.104431
256.890000	296.665955	256.890000	297.979126	256.890000	298.827881	256.890000	298.659485
256.990000	296.841156	256.990000	298.565887	256.990000	299.418457	256.990000	297.965271
257.090000	296.717560	257.090000	297.289124	257.090000	297.579010	257.090000	298.509705
257.190000	297.958466	257.190000	298.580902	257.190000	299.093231	257.190000	293.721497
257.290000	298.740143	257.290000	298.492950	257.290000	296.324005	257.290000	298.535858
257.390000	298.462769	257.390000	299.095612	257.390000	295.788391	257.390000	298.275665
257.490000	298.475281	257.490000	297.795715	257.490000	302.774017	257.490000	292.559570
257.590000	300.568268	257.590000	297.379395	257.590000	300.611450	257.590000	298.741638
257.690000	295.023499	257.690000	298.167023	257.690000	296.515228	257.690000	296.700958
257.790000	294.454773	257.790000	298.676605	257.790000	295.219971	257.790000	297.447632
257.890000	299.451843	257.890000	297.602356	257.890000	296.793579	257.890000	304.142303
257.990000	299.356171	257.990000	299.193604	257.990000	293.509735	257.990000	294.850006
258.090000	302.390747	258.090000	299.552765	258.090000	292.510712	258.090000	296.598755
258.190000	296.098297	258.190000	296.206696	258.190000	300.705536	258.190000	298.370209
258.290000	302.340088	258.290000	295.309784	258.290000	301.987823	258.290000	299.679047
258.390000	298.788513	258.390000	298.280579	258.390000	295.432892	258.390000	295.517395
258.490000	295.936340	258.490000	299.383636	258.490000	294.999786	258.490000	292.808167
258.590000	297.919037	258.590000	300.440491	258.590000	299.897186	258.590000	296.030334
258.690000	294.079498	258.690000	299.624725	258.690000	301.504456	258.690000	297.521027
258.790000	298.712830	258.790000	301.881805	258.790000	296.086761	258.790000	301.268219
258.890000	295.219360	258.890000	296.940796	258.890000	303.453583	258.890000	296.500732
258.990000	300.544983	258.990000	297.019897	258.990000	296.126251	258.990000	300.522827
259.090000	297.215668	259.090000	294.431885	259.090000	299.327545	259.090000	296.987854
259.190000	296.611176	259.190000	294.823578	259.190000	297.612122	259.190000	293.935394
259.290000	295.386383	259.290000	294.529053	259.290000	295.157471	259.290000	297.794281
259.390000	298.719513	259.390000	296.139862	259.390000	304.650604	259.390000	299.921753
259.490000	298.851868	259.490000	298.463470	259.490000	297.365265	259.490000	296.683105
259.590000	299.179077	259.590000	296.818359	259.590000	297.923309	259.590000	297.196259
259.690000	294.231018	259.690000	303.706665	259.690000	299.673798	259.690000	294.516663
259.790000	299.868195	259.790000	296.516357	259.790000	295.674072	259.790000	296.885193
259.890000	295.614685	259.890000	299.283173	259.890000	297.062347	259.890000	297.617035
259.990000	298.073578	259.990000	298.670959	259.990000	300.592072	259.990000	297.577972
260.090000	296.104340	260.090000	299.818604	260.090000	300.683807	260.090000	297.732239
260.190000	296.603882	260.190000	296.173340	260.190000	295.886810	260.190000	293.443115
260.290000	300.917297	260.290000	296.934021	260.290000	300.263062	260.290000	297.387909
260.390000	300.129028	260.390000	294.845581	260.390000	297.577911	260.390000	296.348938
260.490000	297.253662	260.490000	296.076813	260.490000	302.131226	260.490000	295.867920
260.590000	295.788666	260.590000	303.535553	260.590000	299.421570	260.590000	297.064209
260.690000	295.751648	260.690000	301.791718	260.690000	295.552795	260.690000	298.917908
260.790000	299.274994	260.790000	298.243561	260.790000	300.985474	260.790000	297.796631
260.890000	299.731506	260.890000	301.521454	260.890000	296.927551	260.890000	295.163208
260.990000	296.959564	260.990000	302.654755	260.990000	296.624756	260.990000	297.531311
261.090000	298.197571	261.090000	296.004028	261.090000	298.881805	261.090000	296.570038
261.190000	299.254883	261.190000	297.819000	261.190000	298.325836	261.190000	301.760132
261.290000	300.160950	261.290000	293.582886	261.290000	295.809601	261.290000	296.649017
261.390000	293.851410	261.390000	298.582642	261.390000	303.152252	261.390000	301.486725
261.490000	301.858307	261.490000	298.190277	261.490000	300.496796	261.490000	297.856140
261.590000	300.408081	261.590000	300.202118	261.590000	299.080505	261.590000	293.917969
261.690000	299.855316	261.690000	299.244690	261.690000	298.101349	261.690000	297.440613
261.790000	296.242188	261.790000	299.414703	261.790000	299.701996	261.790000	296.598816
261.890000	298.820770	261.890000	296.021606	261.890000	300.700714	261.890000	295.769409
261.990000	298.097382	261.990000	299.427795	261.990000	299.800110	261.990000	301.108307
262.090000	297.912628	262.090000	298.725372	262.090000	295.787415	262.090000	302.647705
262.190000	294.782074	262.190000	296.691406	262.190000	297.988800	262.190000	303.240753
262.290000	299.111053	262.290000	297.881805	262.290000	294.583801	262.290000	297.837219
262.390000	297.229553	262.390000	298.881653	262.390000	299.909912	262.390000	299.080597
262.490000	299.506866	262.490000	294.813690	262.490000	298.045227	262.490000	297.252747
262.590000	300.142853	262.590000	298.395233	262.590000	297.304749	262.590000	300.206390
262.690000	296.886963	262.690000	296.892944	262.690000	301.623322	262.690000	299.349243
262.790000	299.577240	262.790000	294.569824	262.790000	301.261108	262.790000	296.680786
262.890000	300.696655	262.890000	295.484009	262.890000	296.865509	262.890000	294.014679
262.990000	300.734985	262.990000	301.408875	262.990000	297.975983	262.990000	300.640900
263.090000	299.310211	263.090000	297.597778	263.090000	298.171936	263.090000	297.107147
263.190000	300.967163	263.190000	301.512146	263.190000	299.167969	263.190000	295.367004
263.290000	298.910034	263.290000	298.837860	263.290000	296.379730	263.290000	299.838257
263.390000	298.520569	263.390000	300.418915	263.390000	296.966797	263.390000	300.868103
263.490000	298.480133	263.490000	300.287354	263.490000	297.738129	263.490000	296.527374
263.590000	300.988220	263.590000	299.219543	263.590000	295.243134	263.590000	300.031952
263.690000	303.877502	263.690000	295.675262	263.690000	293.745483	263.690000	297.541290
263.790000	296.988953	263.790000	298.849731	263.790000	294.887634	263.790000	297.027313
263.890000	294.780304	263.890000	297.220581	263.890000	296.803772	263.890000	298.393677
263.990000	295.611389	263.990000	298.801636	263.990000	296.012177	263.990000	299.666748
264.090000	294.472565	264.090000	291.338135	264.090000	297.687897	264.090000	296.055298
264.190000	297.895020	264.190000	301.807373	264.190000	299.245148	264.190000	299.617676
264.290000	299.150482	264.290000	296.872345	264.290000	299.543579	264.290000	294.306458
264.390000	296.531799	264.390000	297.611023	264.390000	295.619781	264.390000	298.353729
264.490000	300.094849	264.490000	293.982910	264.490000	298.877075	264.490000	299.235565
264.590000	296.406006	264.590000	295.853058	264.590000	295.808777	264.590000	298.774078
264.690000	300.749939	264.690000	299.051971	264.690000	298.531097	264.690000	298.522949
264.790000	295.378296	264.790000	296.368683	264.790000	295.299194	264.790000	296.607208
264.890000	295.230865	264.890000	294.702637	264.890000	297.840027	264.890000	296.196198
264.990000	301.580566	264.990000	302.138397	264.990000	299.315582	264.990000	295.202087
265.090000	297.152985	265.090000	297.133789	265.090000	301.408661	265.090000	294.342316
265.190000	292.780609	265.190000	302.154541	265.190000	296.019745	265.190000	299.547119
265.290000	302.378143	265.290000	298.644714	265.290000	301.102753	265.290000	301.786682
265.390000	295.687073	265.390000	301.830566	265.390000	301.564758	265.390000	296.818542
265.490000	301.405823	265.490000	296.857025	265.490000	294.559540	265.490000	295.965851
265.590000	300.043335	265.590000	297.731049	265.590000	301.445770	265.590000	295.538452
265.690000	296.549713	265.690000	295.247131	265.690000	298.811096	265.690000	300.947662
265.790000	295.697052	265.790000	297.322906	265.790000	297.333984	265.790000	300.599335
265.890000	297.094238	265.890000	296.635742	265.890000	297.076660	265.890000	300.243500
265.990000	296.587830	265.990000	298.667725	265.990000	298.601776	265.990000	296.647919
266.090000	299.402222	266.090000	301.284485	266.090000	300.300171	266.090000	300.247467
266.190000	299.300629	266.190000	296.949158	266.190000	296.686371	266.190000	297.767578
266.290000	298.621246	266.290000	298.688507	266.290000	295.808655	266.290000	303.073456
266.390000	300.778656	266.390000	300.772980	266.390000	296.818604	266.390000	298.678406
266.490000	296.522430	266.490000	297.933777	266.490000	299.045776	266.490000	299.483337
266.590000	296.430878	266.590000	298.685974	266.590000	297.024384	266.590000	295.604401
266.690000	298.578186	266.690000	297.891174	266.690000	297.886993	266.690000	298.040222
266.790000	298.397583	266.790000	299.353912	266.790000	302.039001	266.790000	298.939362
266.890000	299.234528	266.890000	300.509064	266.890000	292.759491	266.890000	295.457581
266.990000	295.327271	266.990000	294.515594	266.990000	301.939392	266.990000	299.898987
267.090000	300.788177	267.090000	300.049744	267.090000	295.061249	267.090000	294.628113
267.190000	295.396759	267.190000	295.974060	267.190000	296.053345	267.190000	300.207123
267.290000	299.426910	267.290000	297.767395	267.290000	300.067047	267.290000	299.553192
267.390000	294.079254	267.390000	293.215759	267.390000	299.234222	267.390000	297.537354
267.490000	295.940765	267.490000	301.912048	267.490000	295.297058	267.490000	298.780060
267.590000	301.978455	267.590000	299.081757	267.590000	297.089752	267.590000	297.915009
267.690000	292.974945	267.690000	299.271393	267.690000	303.818939	267.690000	299.720703
267.790000	296.950989	267.790000	299.207306	267.790000	298.163055	267.790000	296.497559
267.890000	299.689331	267.890000	301.208954	267.890000	297.078247	267.890000	298.745972
267.990000	294.683929	267.990000	302.088135	267.990000	298.790924	267.990000	298.355530
268.090000	297.205292	268.090000	294.833527	268.090000	299.206848	268.090000	299.484650
268.190000	298.243225	268.190000	300.132294	268.190000	299.820953	268.190000	300.508911
268.290000	299.467285	268.290000	298.892944	268.290000	300.238922	268.290000	301.653809
268.390000	295.753479	268.390000	299.256226	268.390000	299.800812	268.390000	299.118347
268.490000	295.736786	268.490000	298.195526	268.490000	302.124420	268.490000	294.940460
268.590000	299.825531	268.590000	297.111847	268.590000	297.281708	268.590000	299.881775
268.690000	298.689636	268.690000	298.360504	268.690000	297.853333	268.690000	301.940063
268.790000	299.726776	268.790000	299.793579	268.790000	295.618744	268.790000	295.113495
268.890000	298.477600	268.890000	300.683228	268.890000	297.051849	268.890000	294.136566
268.990000	297.541473	268.990000	293.893890	268.990000	295.941467	268.990000	301.677490
269.090000	299.270386	269.090000	297.588715	269.090000	298.686951	269.090000	301.073700
269.190000	300.021698	269.190000	297.773224	269.190000	296.198059	269.190000	295.031281
269.290000	301.659668	269.290000	305.016602	269.290000	300.333038	269.290000	301.229919
269.390000	298.607544	269.390000	298.189392	269.390000	297.674133	269.390000	297.027039
269.490000	296.735901	269.490000	300.863831	269.490000	298.942627	269.490000	299.428894
269.590000	295.518890	269.590000	299.634369	269.590000	298.788757	269.590000	297.198181
269.690000	298.741699	269.690000	301.042725	269.690000	300.194061	269.690000	299.036591
269.790000	298.702637	269.790000	296.408630	269.790000	298.927246	269.790000	298.042999
269.890000	300.124542	269.890000	296.581787	269.890000	295.260040	269.890000	294.979004
269.990000	302.629852	269.990000	300.771881	269.990000	298.762634	269.990000	295.728119
270.090000	298.612579	270.090000	299.438446	270.090000	297.999329	270.090000	295.648956
270.190000	296.566864	270.190000	301.218201	270.190000	295.451691	270.190000	299.325409
270.290000	299.315704	270.290000	301.249390	270.290000	298.377350	270.290000	299.659912
270.390000	296.008942	270.390000	295.629028	270.390000	297.273895	270.390000	298.308807
270.490000	300.194214	270.490000	298.505188	270.490000	298.997833	270.490000	295.535095
270.590000	299.455231	270.590000	294.221558	270.590000	297.329803	270.590000	300.459686
270.690000	297.875031	270.690000	297.226044	270.690000	298.837860	270.690000	295.853149
270.790000	297.112244	270.790000	297.744110	270.790000	295.969574	270.790000	300.081421
270.890000	296.300873	270.890000	298.296997	270.890000	298.453094	270.890000	297.254913
270.990000	294.907654	270.990000	296.155060	270.990000	297.140381	270.990000	301.400482
271.090000	299.207275	271.090000	297.783264	271.090000	300.914246	271.090000	295.181396
271.190000	298.773743	271.190000	298.458191	271.190000	295.220001	271.190000	300.568054
271.290000	299.825134	271.290000	299.233337	271.290000	300.774384	271.290000	297.916534
271.390000	295.715424	271.390000	299.789093	271.390000	295.463165	271.390000	300.394318
271.490000	297.241241	271.490000	297.405518	271.490000	299.656494	271.490000	297.659149
271.590000	300.562164	271.590000	294.094910	271.590000	302.249359	271.590000	297.153076
271.690000	297.496124	271.690000	298.705933	271.690000	295.396973	271.690000	298.365601
271.790000	298.165497	271.790000	301.849243	271.790000	296.420685	271.790000	297.503845
271.890000	300.804047	271.890000	297.057281	271.890000	297.245117	271.890000	302.701630
271.990000	295.085876	271.990000	297.375061	271.990000	299.153870	271.990000	299.107544
272.090000	298.920166	272.090000	301.728241	272.090000	299.272217	272.090000	296.385010
272.190000	297.850342	272.190000	299.375916	272.190000	293.993927	272.190000	294.316315
272.290000	295.209747	272.290000	295.811127	272.290000	302.560608	272.290000	296.825653
272.390000	294.888702	272.390000	299.814728	272.390000	298.732269	272.390000	299.339722
272.490000	298.298431	272.490000	302.782776	272.490000	296.648285	272.490000	302.705017
272.590000	298.806213	272.590000	295.567047	272.590000	300.441956	272.590000	297.891327
272.690000	300.774139	272.690000	297.904419	272.690000	299.525085	272.690000	296.555084
272.790000	296.643555	272.790000	297.178955	272.790000	299.522186	272.790000	296.473358
272.890000	298.795685	272.890000	299.163147	272.890000	298.866730	272.890000	298.681702
272.990000	299.308655	272.990000	301.389801	272.990000	295.254700	272.990000	297.959625
273.090000	297.620026	273.090000	299.834686	273.090000	300.754364	273.090000	298.583893
273.190000	298.228485	273.190000	296.612000	273.190000	298.420868	273.190000	296.383453
273.290000	298.500336	273.290000	299.314758	273.290000	300.109375	273.290000	296.282532
273.390000	303.504059	273.390000	298.680786	273.390000	296.936798	273.390000	296.488800
273.490000	299.540070	273.490000	299.775757	273.490000	297.626801	273.490000	298.774445
273.590000	299.629242	273.590000	303.765564	273.590000	299.065521	273.590000	297.956268
273.690000	297.570251	273.690000	300.085480	273.690000	298.116821	273.690000	297.442047
273.790000	302.316162	273.790000	298.123169	273.790000	297.752075	273.790000	297.349884
273.890000	301.025848	273.890000	293.913086	273.890000	294.119293	273.890000	296.288177
273.990000	299.863342	273.990000	301.067932	273.990000	299.606323	273.990000	300.240692
274.090000	301.057861	274.090000	297.424927	274.090000	300.355682	274.090000	299.523682
274.190000	300.762604	274.190000	298.654205	274.190000	305.451843	274.190000	294.651764
274.290000	299.971893	274.290000	299.487183	274.290000	294.440704	274.290000	296.842773
274.390000	299.940704	274.390000	291.265137	274.390000	296.033661	274.390000	298.783112
274.490000	300.893402	274.490000	297.204041	274.490000	299.637817	274.490000	300.765533
274.590000	295.573578	274.590000	295.373474	274.590000	299.328766	274.590000	299.375702
274.690000	298.508026	274.690000	297.253784	274.690000	296.723999	274.690000	296.509125
274.790000	299.255188	274.790000	297.041290	274.790000	298.598877	274.790000	297.816162
274.890000	296.736481	274.890000	298.139404	274.890000	297.407257	274.890000	295.937866
274.990000	295.471222	274.990000	301.113770	274.990000	296.921173	274.990000	299.936157
275.090000	299.876862	275.090000	296.367432	275.090000	299.567841	275.090000	296.027130
275.190000	298.399841	275.190000	300.231232	275.190000	300.183258	275.190000	297.564941
275.290000	297.556458	275.290000	300.552521	275.290000	299.826965	275.290000	302.193878
275.390000	297.120667	275.390000	296.159180	275.390000	300.324890	275.390000	297.450714
275.490000	296.483215	275.490000	297.583099	275.490000	298.864502	275.490000	300.192596
275.590000	295.419281	275.590000	297.808777	275.590000	298.724518	275.590000	299.597565
275.690000	298.578186	275.690000	298.338837	275.690000	300.415894	275.690000	299.420929
275.790000	297.201782	275.790000	296.316986	275.790000	295.285248	275.790000	298.032806
275.890000	298.616302	275.890000	297.224792	275.890000	301.364014	275.890000	293.116699
275.990000	298.273041	275.990000	293.919220	275.990000	294.598969	275.990000	295.636353
276.090000	300.273560	276.090000	298.751831	276.090000	295.603851	276.090000	300.124359
276.190000	298.709320	276.190000	297.370239	276.190000	295.304840	276.190000	300.451874
276.290000	296.535889	276.290000	298.269348	276.290000	297.194824	276.290000	300.075684
276.390000	299.064362	276.390000	300.398468	276.390000	298.672241	276.390000	295.774719
276.490000	294.678314	276.490000	298.679474	276.490000	299.737427	276.490000	295.332123
276.590000	297.125153	276.590000	294.342987	276.590000	298.468445	276.590000	299.772888
276.690000	297.464294	276.690000	297.831757	276.690000	298.031982	276.690000	298.425598
276.790000	296.915436	276.790000	297.300140	276.790000	296.203461	276.790000	299.753906
276.890000	298.286896	276.890000	300.391602	276.890000	298.607361	276.890000	297.992218
276.990000	298.907745	276.990000	299.328003	276.990000	297.111298	276.990000	301.200653
277.090000	295.611877	277.090000	295.495392	277.090000	296.803558	277.090000	298.307831
277.190000	299.965973	277.190000	299.579712	277.190000	302.507660	277.190000	294.941254
277.290000	298.265259	277.290000	298.609558	277.290000	299.996307	277.290000	294.517761
277.390000	297.254913	277.390000	294.885681	277.390000	292.555603	277.390000	294.953674
277.490000	296.418915	277.490000	300.377960	277.490000	295.921967	277.490000	296.599426
277.590000	298.106384	277.590000	296.538971	277.590000	298.548065	277.590000	298.385773
277.690000	296.562561	277.690000	295.683075	277.690000	297.959595	277.690000	299.312836
277.790000	297.160858	277.790000	297.407257	277.790000	299.609711	277.790000	296.979401
277.890000	293.857422	277.890000	294.520294	277.890000	298.631958	277.890000	295.508423
277.990000	299.042419	277.990000	297.582733	277.990000	299.708466	277.990000	296.949524
278.090000	299.415894	278.090000	295.708740	278.090000	296.940582	278.090000	295.559723
278.190000	301.261871	278.190000	300.659485	278.190000	298.710602	278.190000	298.110718
278.290000	300.546936	278.290000	300.669861	278.290000	298.844452	278.290000	300.763489
278.390000	303.067230	278.390000	296.043274	278.390000	299.657410	278.390000	296.799377
278.490000	299.042084	278.490000	300.928040	278.490000	296.073914	278.490000	302.310333
278.590000	300.292358	278.590000	298.989899	278.590000	297.417389	278.590000	294.866516
278.690000	295.924927	278.690000	299.171509	278.690000	297.458710	278.690000	298.334015
278.790000	294.464081	278.790000	296.441650	278.790000	300.212708	278.790000	295.613953
278.890000	294.471863	278.890000	298.880615	278.890000	300.936371	278.890000	298.775452
278.990000	298.007538	278.990000	297.009705	278.990000	295.529877	278.990000	297.027893
279.090000	295.150940	279.090000	294.222290	279.090000	301.991974	279.090000	300.142609
279.190000	300.851746	279.190000	296.617493	279.190000	298.656708	279.190000	293.383850
279.290000	297.971649	279.290000	296.050781	279.290000	298.741425	279.290000	296.397186
279.390000	299.133087	279.390000	297.741150	279.390000	296.825592	279.390000	294.978119
279.490000	295.419098	279.490000	297.977570	279.490000	301.591034	279.490000	294.177246
279.590000	299.219574	279.590000	296.739716	279.590000	293.962280	279.590000	300.633301
279.690000	301.000153	279.690000	296.310455	279.690000	297.523376	279.690000	296.908051
279.790000	300.116028	279.790000	299.399139	279.790000	297.731659	279.790000	299.971161
279.890000	295.387146	279.890000	302.427063	279.890000	300.074738	279.890000	299.232391
279.990000	300.554718	279.990000	299.329285	279.990000	297.530579	279.990000	298.350952
280.090000	298.168976	280.090000	293.109558	280.090000	298.490173	280.090000	292.388824
280.190000	297.261780	280.190000	297.792755	280.190000	302.684998	280.190000	296.376831
280.290000	298.685791	280.290000	296.556244	280.290000	295.187042	280.290000	297.088348
280.390000	298.717010	280.390000	296.727234	280.390000	298.958679	280.390000	297.116425
280.490000	299.726898	280.490000	295.175842	280.490000	294.483795	280.490000	296.191010
280.590000	296.382050	280.590000	298.143738	280.590000	298.281036	280.590000	298.074982
280.690000	296.797668	280.690000	296.051544	280.690000	302.149811	280.690000	297.794373
280.790000	296.670532	280.790000	299.112305	280.790000	298.733063	280.790000	298.342651
280.890000	298.418640	280.890000	298.216522	280.890000	299.514191	280.890000	297.290588
280.990000	298.027161	280.990000	302.588531	280.990000	296.645050	280.990000	297.557190
281.090000	298.420990	281.090000	301.200073	281.090000	299.365784	281.090000	300.642456
281.190000	298.388672	281.190000	297.008606	281.190000	300.041260	281.190000	299.111359
281.290000	300.197876	281.290000	299.113037	281.290000	299.797089	281.290000	294.343903
281.390000	300.281555	281.390000	301.432068	281.390000	300.417053	281.390000	296.203125
281.490000	298.504944	281.490000	296.307709	281.490000	294.345032	281.490000	297.676758
281.590000	296.827515	281.590000	296.107849	281.590000	298.269562	281.590000	301.705200
281.690000	298.557373	281.690000	298.578186	281.690000	298.092102	281.690000	298.825134
281.790000	298.701569	281.790000	297.751404	281.790000	297.339874	281.790000	297.706818
281.890000	297.793427	281.890000	299.088654	281.890000	296.929230	281.890000	297.986023
281.990000	301.652557	281.990000	300.137970	281.990000	298.940491	281.990000	301.886902
282.090000	303.058350	282.090000	297.720398	282.090000	296.103149	282.090000	296.325317
282.190000	298.041840	282.190000	299.395569	282.190000	298.615356	282.190000	297.878693
282.290000	299.110443	282.290000	299.088715	282.290000	298.709503	282.290000	298.916992
282.390000	294.934937	282.390000	299.383362	282.390000	297.886963	282.390000	299.902008
282.490000	299.999023	282.490000	294.869263	282.490000	297.007538	282.490000	298.149719
282.590000	297.384125	282.590000	295.380951	282.590000	297.740753	282.590000	299.487976
282.690000	298.076935	282.690000	302.057159	282.690000	295.501068	282.690000	297.272583
282.790000	296.318420	282.790000	297.883057	282.790000	298.642609	282.790000	296.761200
282.890000	300.571808	282.890000	298.489502	282.890000	296.153320	282.890000	298.510651
282.990000	297.340546	282.990000	294.436371	282.990000	297.038940	282.990000	298.411926
283.090000	298.626434	283.090000	298.887939	283.090000	294.057983	283.090000	297.858093
283.190000	299.782501	283.190000	301.961609	283.190000	298.789215	283.190000	298.246429
283.290000	293.568237	283.290000	297.562622	283.290000	301.261780	283.290000	298.479889
283.390000	296.939789	283.390000	301.158264	283.390000	300.069977	283.390000	297.347534
283.490000	297.543457	283.490000	297.030487	283.490000	298.452637	283.490000	298.058716
283.590000	295.964233	283.590000	295.672882	283.590000	294.758698	283.590000	298.577240
283.690000	299.083069	283.690000	298.333038	283.690000	299.035828	283.690000	297.221680
283.790000	294.726807	283.790000	296.332001	283.790000	297.765259	283.790000	295.980255
283.890000	295.720734	283.890000	297.321350	283.890000	299.736755	283.890000	299.560760
283.990000	296.392700	283.990000	299.696625	283.990000	295.984985	283.990000	299.084442
284.090000	299.346924	284.090000	293.156738	284.090000	296.928772	284.090000	298.947449
284.190000	298.254913	284.190000	296.944122	284.190000	301.596039	284.190000	301.279968
284.290000	299.969543	284.290000	297.136993	284.290000	298.612549	284.290000	294.210999
284.390000	297.152557	284.390000	295.189056	284.390000	299.210754	284.390000	298.609375
284.490000	296.863708	284.490000	298.273773	284.490000	298.902344	284.490000	300.395691
284.590000	298.657410	284.590000	294.472809	284.590000	296.695953	284.590000	300.503113
284.690000	300.086670	284.690000	298.689087	284.690000	297.065460	284.690000	296.021149
284.790000	297.680267	284.790000	296.864838	284.790000	300.554901	284.790000	299.213745
284.890000	302.151154	284.890000	298.355103	284.890000	298.645325	284.890000	297.046692
284.990000	297.177185	284.990000	302.097015	284.990000	299.432892	284.990000	296.407379
285.090000	297.469696	285.090000	301.170776	285.090000	297.229675	285.090000	299.695312
285.190000	300.629120	285.190000	296.656921	285.190000	300.334778	285.190000	294.108368
285.290000	297.642517	285.290000	298.277863	285.290000	295.100983	285.290000	298.676025
285.390000	296.887512	285.390000	298.095062	285.390000	295.752716	285.390000	299.571136
285.490000	298.478119	285.490000	297.639893	285.490000	295.092468	285.490000	297.094818
285.590000	297.159119	285.590000	299.480194	285.590000	299.011414	285.590000	298.963684
285.690000	297.457214	285.690000	296.226379	285.690000	298.945557	285.690000	298.238892
285.790000	294.830475	285.790000	298.711029	285.790000	296.535156	285.790000	300.609222
285.890000	297.323517	285.890000	300.633789	285.890000	293.954803	285.890000	297.141754
285.990000	293.641174	285.990000	298.598297	285.990000	298.086884	285.990000	296.946167
286.090000	295.230286	286.090000	298.779724	286.090000	297.928864	286.090000	296.695618
286.190000	299.217468	286.190000	295.691650	286.190000	301.956421	286.190000	295.186859
286.290000	299.477966	286.290000	299.996094	286.290000	296.867981	286.290000	295.575897
286.390000	298.576477	286.390000	294.875214	286.390000	296.527924	286.390000	297.212158
286.490000	295.964355	286.490000	299.035950	286.490000	297.050232	286.490000	297.894958
286.590000	295.096039	286.590000	302.712067	286.590000	296.978668	286.590000	298.519287
286.690000	300.265045	286.690000	299.397980	286.690000	298.353485	286.690000	299.466736
286.790000	295.484161	286.790000	300.755951	286.790000	297.004791	286.790000	297.237244
286.890000	298.321533	286.890000	297.314972	286.890000	295.095764	286.890000	294.047119
286.990000	298.202271	286.990000	297.503632	286.990000	293.787140	286.990000	296.664612
287.090000	296.075378	287.090000	299.294006	287.090000	299.734711	287.090000	300.801208
287.190000	297.975677	287.190000	295.965546	287.190000	292.673706	287.190000	299.488190
287.290000	297.520721	287.290000	296.056946	287.290000	298.101868	287.290000	300.660370
287.390000	298.305420	287.390000	295.744812	287.390000	297.335480	287.390000	297.428345
287.490000	296.975220	287.490000	297.729858	287.490000	297.019653	287.490000	298.194305
287.590000	298.680756	287.590000	298.115967	287.590000	298.206055	287.590000	298.764160
287.690000	297.041748	287.690000	299.685150	287.690000	299.240417	287.690000	296.840576
287.790000	295.929199	287.790000	295.245789	287.790000	298.352386	287.790000	299.642517
287.890000	304.846283	287.890000	294.862366	287.890000	299.575378	287.890000	298.360840
287.990000	299.726654	287.990000	301.246857	287.990000	302.736023	287.990000	299.099121
288.090000	296.246216	288.090000	296.669739	288.090000	297.381927	288.090000	297.996185
288.190000	299.331512	288.190000	297.214691	288.190000	299.469299	288.190000	300.678253
288.290000	297.210815	288.290000	296.860626	288.290000	298.045715	288.290000	297.507874
288.390000	295.912720	288.390000	299.924042	288.390000	298.609619	288.390000	299.914551
288.490000	297.835388	288.490000	300.258545	288.490000	296.525421	288.490000	297.588379
288.590000	297.650604	288.590000	298.479279	288.590000	298.560272	288.590000	302.752075
288.690000	299.682617	288.690000	300.441040	288.690000	298.542267	288.690000	299.238098
288.790000	301.098083	288.790000	293.637421	288.790000	294.015381	288.790000	296.602234
288.890000	300.199738	288.890000	291.552856	288.890000	298.726257	288.890000	298.553955
288.990000	298.719299	288.990000	299.015686	288.990000	296.198425	288.990000	302.594513
289.090000	302.126953	289.090000	302.336395	289.090000	298.317749	289.090000	299.218018
289.190000	302.646973	289.190000	296.474396	289.190000	296.975555	289.190000	300.118591
289.290000	298.130981	289.290000	298.888672	289.290000	295.414429	289.290000	301.923584
289.390000	293.739990	289.390000	296.687775	289.390000	299.413635	289.390000	301.359192
289.490000	299.603851	289.490000	296.497803	289.490000	298.300659	289.490000	296.022461
289.590000	294.661652	289.590000	295.164093	289.590000	298.949677	289.590000	294.485260
289.690000	294.998291	289.690000	296.338623	289.690000	298.163940	289.690000	297.459930
289.790000	299.549652	289.790000	302.365875	289.790000	298.577637	289.790000	297.679749
[truncated: 12,102 more rows]
