# Supplementary material for: Hierarchical incremental learning deciphers molecular arrangements in multi-component materials
Source: Nat Commun. 2025 Oct 22;16:9324. doi: 10.1038/s41467-025-64372-4 (PMC12546701; doi:10.1038/s41467-025-64372-4)
Supplement: Supplementary file 4 — Source data [file 41467_2025_64372_MOESM4_ESM.zip › FigS2.txt]

#time(ns), density(g/cm3)
0	2.556337646
0.01	2.349848145
0.02	2.348736084
0.03	2.346564697
0.04	2.343843018
0.05	2.343101562
0.06	2.339927979
0.07	2.338291016
0.08	2.336681152
0.09	2.33408374
0.1	2.331723633
0.11	2.331081787
0.12	2.326911133
0.13	2.326396973
0.14	2.324050781
0.15	2.321456787
0.16	2.319763184
0.17	2.316367432
0.18	2.313843262
0.19	2.312659912
0.2	2.31113916
0.21	2.307798096
0.22	2.306803955
0.23	2.303837646
0.24	2.300993408
0.25	2.299334229
0.26	2.295126221
0.27	2.294565918
0.28	2.292957275
0.29	2.288719971
0.3	2.289818604
0.31	2.287005127
0.32	2.283468994
0.33	2.281059326
0.34	2.277030518
0.35	2.276610107
0.36	2.272592285
0.37	2.270276855
0.38	2.268081787
0.39	2.263624756
0.4	2.262917969
0.41	2.259676758
0.42	2.25716626
0.43	2.25439209
0.44	2.25311499
0.45	2.24743457
0.46	2.249054932
0.47	2.245865234
0.48	2.240848877
0.49	2.2430896
0.5	2.236862305
0.51	2.236371338
0.52	2.241531982
0.53	2.239122314
0.54	2.23507959
0.55	2.235921143
0.56	2.238769775
0.57	2.234246338
0.58	2.237316895
0.59	2.237917969
0.6	2.237444336
0.61	2.234503174
0.62	2.235734619
0.63	2.238046631
0.64	2.235554932
0.65	2.23690625
0.66	2.234347656
0.67	2.236605469
0.68	2.23747876
0.69	2.24159375
0.7	2.233330811
0.71	2.234277344
0.72	2.238781738
0.73	2.238125732
0.74	2.237639893
0.75	2.236619141
0.76	2.235623047
0.77	2.2379021
0.78	2.235785645
0.79	2.238958984
0.8	2.237299805
0.81	2.234259277
0.82	2.236733154
0.83	2.2338479
0.84	2.239922852
0.85	2.236170654
0.86	2.236338623
0.87	2.23564917
0.88	2.238804932
0.89	2.234040771
0.9	2.23253418
0.91	2.235473877
0.92	2.236111084
0.93	2.235223145
0.94	2.236704102
0.95	2.237487305
0.96	2.234476074
0.97	2.234642822
0.98	2.239057373
0.99	2.234720215
1	2.236035889
1.01	2.238115479
1.02	2.234374023
1.03	2.234049316
1.04	2.23520874
1.05	2.23564917
1.06	2.237180908
1.07	2.235865479
1.08	2.237719727
1.09	2.238751465
1.1	2.23417627
1.11	2.239509277
1.12	2.236324219
1.13	2.235463135
1.14	2.237416992
1.15	2.235873535
1.16	2.237051514
1.17	2.236491943
1.18	2.236198242
1.19	2.239105225
1.2	2.235050293
1.21	2.236138428
1.22	2.236546143
1.23	2.237421631
1.24	2.236970703
1.25	2.23482373
1.26	2.236243164
1.27	2.238447754
1.28	2.237200195
1.29	2.237834229
1.3	2.238237549
1.31	2.235116211
1.32	2.23804248
1.33	2.236111084
1.34	2.235938232
1.35	2.235708984
1.36	2.235642578
1.37	2.236411133
1.38	2.234318115
1.39	2.238896973
1.4	2.237081055
1.41	2.235869873
1.42	2.233133789
1.43	2.238109619
1.44	2.238744873
1.45	2.233948975
1.46	2.237682129
1.47	2.237150635
1.48	2.240256348
1.49	2.236334717
1.5	2.23926123
1.51	2.235835693
1.52	2.237938721
1.53	2.237568115
1.54	2.237524902
1.55	2.237829346
1.56	2.237273438
1.57	2.233344971
1.58	2.2375896
1.59	2.236544678
1.6	2.235344238
1.61	2.238127197
1.62	2.235623047
1.63	2.234841797
1.64	2.23417627
1.65	2.237125
1.66	2.238852783
1.67	2.236344971
1.68	2.231435059
1.69	2.234888916
1.7	2.23594751
1.71	2.23773999
1.72	2.235690674
1.73	2.235362061
1.74	2.236359375
1.75	2.235787109
1.76	2.23543457
1.77	2.238179443
1.78	2.2365979
1.79	2.238654541
1.8	2.235326904
1.81	2.240776855
1.82	2.237275146
1.83	2.236848633
1.84	2.235258789
1.85	2.23970752
1.86	2.236490723
1.87	2.236063965
1.88	2.236982666
1.89	2.236140625
1.9	2.237579834
1.91	2.235644287
1.92	2.235783203
1.93	2.236289795
1.94	2.236222656
1.95	2.23404541
1.96	2.236395752
1.97	2.23469043
1.98	2.236845459
1.99	2.236941895
2	2.236209961
2.01	2.237134521
2.02	2.236350342
2.03	2.238141602
2.04	2.235297363
2.05	2.236537109
2.06	2.236159912
2.07	2.23672876
2.08	2.234243164
2.09	2.237009277
2.1	2.236302734
2.11	2.237199219
2.12	2.236900635
2.13	2.23903833
2.14	2.237718018
2.15	2.241020508
2.16	2.23730542
2.17	2.234940918
2.18	2.236864746
2.19	2.236384033
2.2	2.234428955
2.21	2.23496875
2.22	2.23582373
2.23	2.236224609
2.24	2.236749023
2.25	2.237865234
2.26	2.237212891
2.27	2.234843262
2.28	2.235799072
2.29	2.23995874
2.3	2.24088208
2.31	2.239758789
2.32	2.237834961
2.33	2.237227295
2.34	2.23919751
2.35	2.237957031
2.36	2.233739502
2.37	2.233496582
2.38	2.236260498
2.39	2.238443604
2.4	2.235911621
2.41	2.236900635
2.42	2.235373047
2.43	2.236669678
2.44	2.239030273
2.45	2.235334229
2.46	2.236581055
2.47	2.233839844
2.48	2.234810547
2.49	2.236016113
2.5	2.234725586
2.51	2.236679443
2.52	2.233222412
2.53	2.236834473
2.54	2.23566333
2.55	2.237463379
2.56	2.239371582
2.57	2.236852783
2.58	2.236352051
2.59	2.236005127
2.6	2.234183594
2.61	2.235071533
2.62	2.237315674
2.63	2.237417969
2.64	2.238339111
2.65	2.234330078
2.66	2.233195312
2.67	2.236236328
2.68	2.237479492
2.69	2.236026611
2.7	2.235115479
2.71	2.235153076
2.72	2.23461499
2.73	2.237011719
2.74	2.235353027
2.75	2.241000732
2.76	2.239315918
2.77	2.238775391
2.78	2.23551001
2.79	2.238121582
2.8	2.237913086
2.81	2.235812012
2.82	2.234687988
2.83	2.237955322
2.84	2.238193115
2.85	2.235362793
2.86	2.238240967
2.87	2.238530762
2.88	2.243016846
2.89	2.238797363
2.9	2.23819458
2.91	2.23841333
2.92	2.234505615
2.93	2.235988281
2.94	2.235756592
2.95	2.238098389
2.96	2.235772949
2.97	2.237391602
2.98	2.23576709
2.99	2.235335449
3	2.23977002
3.01	2.233637451
3.02	2.236020996
3.03	2.235275146
3.04	2.234838867
3.05	2.236755127
3.06	2.235126709
3.07	2.235682373
3.08	2.234593262
3.09	2.237621582
3.1	2.237594238
3.11	2.240088135
3.12	2.236586914
3.13	2.237212891
3.14	2.235378906
3.15	2.2363396
3.16	2.235678711
3.17	2.235650635
3.18	2.236987549
3.19	2.237394531
3.2	2.235605225
3.21	2.235522217
3.22	2.23746582
3.23	2.236862305
3.24	2.237021973
3.25	2.237311768
3.26	2.235269531
3.27	2.237045898
3.28	2.236429932
3.29	2.236372803
3.3	2.234830078
3.31	2.236312988
3.32	2.236276367
3.33	2.237025879
3.34	2.238304443
3.35	2.235898193
3.36	2.237741455
3.37	2.235239258
3.38	2.241400146
3.39	2.238915283
3.4	2.237501709
3.41	2.235392334
3.42	2.236133301
3.43	2.234444092
3.44	2.23685498
3.45	2.237602539
3.46	2.236410156
3.47	2.23524707
3.48	2.236420166
3.49	2.237303711
3.5	2.23669458
3.51	2.238854492
3.52	2.236096436
3.53	2.235932373
3.54	2.238373291
3.55	2.240296631
3.56	2.23506543
3.57	2.238175293
3.58	2.240625977
3.59	2.237183838
3.6	2.23371875
3.61	2.23420752
3.62	2.237302002
3.63	2.238480469
3.64	2.232782715
3.65	2.239416504
3.66	2.238971191
3.67	2.235255127
3.68	2.232979492
3.69	2.235250977
3.7	2.237809326
3.71	2.239277344
3.72	2.23498584
3.73	2.238067627
3.74	2.235937256
3.75	2.234464111
3.76	2.238463379
3.77	2.238036133
3.78	2.237203125
3.79	2.237003174
3.8	2.236132812
3.81	2.23807373
3.82	2.236931885
3.83	2.237930176
3.84	2.234509521
3.85	2.234276611
3.86	2.239663818
3.87	2.235400146
3.88	2.235714355
3.89	2.234930176
3.9	2.237637451
3.91	2.238716309
3.92	2.237048096
3.93	2.238672119
3.94	2.23940625
3.95	2.237293213
3.96	2.236110352
3.97	2.2379021
3.98	2.23524707
3.99	2.237870605
4	2.238691406
4.01	2.237147949
4.02	2.236291748
4.03	2.236600098
4.04	2.240587646
4.05	2.237680908
4.06	2.23253833
4.07	2.236716797
4.08	2.239064209
4.09	2.236600098
4.1	2.234424316
4.11	2.235271973
4.12	2.23380957
4.13	2.232786865
4.14	2.236793701
4.15	2.236607666
4.16	2.237147949
4.17	2.238366455
4.18	2.236551758
4.19	2.237500977
4.2	2.238812012
4.21	2.237873291
4.22	2.239595703
4.23	2.237982666
4.24	2.235379639
4.25	2.236427002
4.26	2.239801025
4.27	2.235833496
4.28	2.235776611
4.29	2.236588379
4.3	2.23612085
4.31	2.234676025
4.32	2.236558838
4.33	2.234723877
4.34	2.235569824
4.35	2.238824707
4.36	2.238160156
4.37	2.235680908
4.38	2.23722876
4.39	2.236792236
4.4	2.23426001
4.41	2.233164795
4.42	2.23726001
4.43	2.235996094
4.44	2.233690186
4.45	2.233415283
4.46	2.236050293
4.47	2.231071533
4.48	2.238027344
4.49	2.2345354
4.5	2.236407227
4.51	2.236344971
4.52	2.234697021
4.53	2.233257324
4.54	2.236550049
4.55	2.235232178
4.56	2.237633789
4.57	2.237472168
4.58	2.237193848
4.59	2.234834961
4.6	2.234288574
4.61	2.238350342
4.62	2.239877197
4.63	2.237768311
4.64	2.239240723
4.65	2.237295166
4.66	2.238093018
4.67	2.237576172
4.68	2.237650146
4.69	2.234837158
4.7	2.234855469
4.71	2.235341064
4.72	2.235614746
4.73	2.234938721
4.74	2.232188232
4.75	2.235468018
4.76	2.237193848
4.77	2.234289551
4.78	2.237597412
4.79	2.234510254
4.8	2.235639648
4.81	2.235677002
4.82	2.237128662
4.83	2.236255371
4.84	2.236112793
4.85	2.239572266
4.86	2.234505615
4.87	2.235585205
4.88	2.239263672
4.89	2.238015869
4.9	2.234074463
4.91	2.234284912
4.92	2.239925049
4.93	2.23662207
4.94	2.235273193
4.95	2.234546875
4.96	2.233972168
4.97	2.23708667
4.98	2.236107422
4.99	2.237239014
5	2.237320557
5.01	2.238329346
5.02	2.235966064
5.03	2.236225342
5.04	2.239762695
5.05	2.236526123
5.06	2.236050293
5.07	2.237987305
5.08	2.237255859
5.09	2.236770752
5.1	2.236135986
5.11	2.237619385
5.12	2.237577393
5.13	2.237903564
5.14	2.234438477
5.15	2.237564453
5.16	2.237133545
5.17	2.237299072
5.18	2.239522949
5.19	2.238550049
5.2	2.238140137
5.21	2.238108154
5.22	2.238460449
5.23	2.238482178
5.24	2.235595703
5.25	2.237145508
5.26	2.238963867
5.27	2.234906006
5.28	2.241488037
5.29	2.237220459
5.3	2.235136719
5.31	2.236845947
5.32	2.236055908
5.33	2.236220459
5.34	2.235499268
5.35	2.236177246
5.36	2.234015381
5.37	2.238983887
5.38	2.241835938
5.39	2.237157471
5.4	2.235867676
5.41	2.238290039
5.42	2.236492676
5.43	2.236002686
5.44	2.237543457
5.45	2.238111816
5.46	2.236438477
5.47	2.233878662
5.48	2.238557373
5.49	2.234452881
5.5	2.237871582
5.51	2.233974121
5.52	2.236508545
5.53	2.234416992
5.54	2.239458984
5.55	2.238746826
5.56	2.236207031
5.57	2.232839355
5.58	2.235456055
5.59	2.237448975
5.6	2.233335693
5.61	2.237965088
5.62	2.236830078
5.63	2.235614014
5.64	2.23945752
5.65	2.237366943
5.66	2.237719727
5.67	2.236293213
5.68	2.239225342
5.69	2.236169434
5.7	2.238327148
5.71	2.237318115
5.72	2.23938208
5.73	2.235258789
5.74	2.235803711
5.75	2.235246338
5.76	2.239790527
5.77	2.232375
5.78	2.237587402
5.79	2.236730225
5.8	2.238826416
5.81	2.236312256
5.82	2.238673096
5.83	2.236930176
5.84	2.235272705
5.85	2.236933105
5.86	2.236841309
5.87	2.239647705
5.88	2.23688623
5.89	2.235716309
5.9	2.236268799
5.91	2.238222412
5.92	2.236731201
5.93	2.232823242
5.94	2.23496875
5.95	2.235715332
5.96	2.234442627
5.97	2.234484619
5.98	2.237309326
5.99	2.237362793
6	2.236743164
6.01	2.237129639
6.02	2.235670654
6.03	2.238119385
6.04	2.238101562
6.05	2.235185547
6.06	2.237487305
6.07	2.236128418
6.08	2.235443115
6.09	2.23608374
6.1	2.24083667
6.11	2.235400879
6.12	2.239753174
6.13	2.238035645
6.14	2.23882251
6.15	2.236488525
6.16	2.233978516
6.17	2.237005127
6.18	2.239361572
6.19	2.234062256
6.2	2.239656494
6.21	2.234079834
6.22	2.235432861
6.23	2.236028809
6.24	2.237466553
6.25	2.23989624
6.26	2.235273193
6.27	2.234039307
6.28	2.238257324
6.29	2.23572168
6.3	2.234926514
6.31	2.238352783
6.32	2.235488037
6.33	2.233518799
6.34	2.239845947
6.35	2.23770459
6.36	2.236322021
6.37	2.236423828
6.38	2.236682617
6.39	2.235389893
6.4	2.236748047
6.41	2.235306885
6.42	2.23727002
6.43	2.235579102
6.44	2.23861499
6.45	2.237372559
6.46	2.233775391
6.47	2.240852295
6.48	2.234878906
6.49	2.237854736
6.5	2.237436768
6.51	2.236113281
6.52	2.233044678
6.53	2.238499756
6.54	2.235512695
6.55	2.235282227
6.56	2.237153564
6.57	2.237373291
6.58	2.236615967
6.59	2.234211426
6.6	2.235956055
6.61	2.237517822
6.62	2.236707275
6.63	2.240072998
6.64	2.234708252
6.65	2.236349609
6.66	2.23363208
6.67	2.237523438
6.68	2.234959961
6.69	2.236499023
6.7	2.238366455
6.71	2.233648682
6.72	2.236953857
6.73	2.235615479
6.74	2.235338135
6.75	2.23545166
6.76	2.235790283
6.77	2.235974854
6.78	2.238607666
6.79	2.235336426
6.8	2.239088623
6.81	2.241357422
6.82	2.237477051
6.83	2.234129395
6.84	2.2377229
6.85	2.237743896
6.86	2.234541992
6.87	2.235655518
6.88	2.230551758
6.89	2.239304688
6.9	2.234671143
6.91	2.238620361
6.92	2.236658447
6.93	2.235386719
6.94	2.240520996
6.95	2.23474292
6.96	2.237066406
6.97	2.237515381
6.98	2.238076172
6.99	2.238364502
7	2.235023682
7.01	2.236407227
7.02	2.237045166
7.03	2.235963379
7.04	2.232469238
7.05	2.233428467
7.06	2.237859131
7.07	2.236179688
7.08	2.234835693
7.09	2.235616455
7.1	2.237212891
7.11	2.236257812
7.12	2.234548584
7.13	2.237080322
7.14	2.237101074
7.15	2.234753662
7.16	2.237900391
7.17	2.234333252
7.18	2.23522998
7.19	2.235602783
7.2	2.237161377
7.21	2.235210205
7.22	2.237802246
7.23	2.23629248
7.24	2.240977051
7.25	2.234843262
7.26	2.239318848
7.27	2.234222656
7.28	2.236840088
7.29	2.235744873
7.3	2.235655518
7.31	2.23517041
7.32	2.23639917
7.33	2.235455078
7.34	2.232383301
7.35	2.236167969
7.36	2.236654785
7.37	2.240115234
7.38	2.237672607
7.39	2.236669189
7.4	2.236029785
7.41	2.238078369
7.42	2.236858154
7.43	2.234801514
7.44	2.238168213
7.45	2.236902832
7.46	2.236162842
7.47	2.235886719
7.48	2.237532227
7.49	2.239110352
7.5	2.234650635
7.51	2.234709717
7.52	2.236545166
7.53	2.239237305
7.54	2.236669678
7.55	2.23868335
7.56	2.236481689
7.57	2.233612549
7.58	2.238776855
7.59	2.236987549
7.6	2.235380859
7.61	2.239330322
7.62	2.232443604
7.63	2.239277344
7.64	2.23622998
7.65	2.240872559
7.66	2.236724121
7.67	2.237326172
7.68	2.235525391
7.69	2.234986328
7.7	2.232681641
7.71	2.236782227
7.72	2.235866699
7.73	2.235151123
7.74	2.238135498
7.75	2.234848633
7.76	2.234844238
7.77	2.239863525
7.78	2.237803955
7.79	2.235467285
7.8	2.23496582
7.81	2.237180176
7.82	2.235295654
7.83	2.235445801
7.84	2.240069092
7.85	2.235539062
7.86	2.232866943
7.87	2.240686768
7.88	2.236582031
7.89	2.23467041
7.9	2.236766602
7.91	2.238388428
7.92	2.236826172
7.93	2.235709473
7.94	2.235277344
7.95	2.236431641
7.96	2.234125
7.97	2.235785645
7.98	2.240034668
7.99	2.237280762
8	2.236654785
8.01	2.237451172
8.02	2.238291016
8.03	2.237648926
8.04	2.235126709
8.05	2.236523438
8.06	2.235393066
8.07	2.23874585
8.08	2.233388916
8.09	2.236027344
8.1	2.23738208
8.11	2.238424561
8.12	2.233875732
8.13	2.235944092
8.14	2.239007568
8.15	2.238653076
8.16	2.236811035
8.17	2.23389502
8.18	2.236712891
8.19	2.233965088
8.2	2.235505615
8.21	2.234341309
8.22	2.236720947
8.23	2.238241699
8.24	2.236005859
8.25	2.237827637
8.26	2.233251221
8.27	2.235146729
8.28	2.230744629
8.29	2.236716797
8.3	2.236490723
8.31	2.233329102
8.32	2.234830078
8.33	2.236606934
8.34	2.237070557
8.35	2.241548828
8.36	2.235178711
8.37	2.236757568
8.38	2.241954834
8.39	2.238974365
8.4	2.239129639
8.41	2.240098633
8.42	2.23451416
8.43	2.238075439
8.44	2.238490723
8.45	2.238348633
8.46	2.234197998
8.47	2.235963379
8.48	2.236397461
8.49	2.236423828
8.5	2.236752197
8.51	2.235836426
8.52	2.235894043
8.53	2.236233398
8.54	2.233641357
8.55	2.235921143
8.56	2.236639648
8.57	2.236397461
8.58	2.239216553
8.59	2.235629883
8.6	2.238545654
8.61	2.24011084
8.62	2.238311035
8.63	2.236350342
8.64	2.235125977
8.65	2.235369629
8.66	2.237233398
8.67	2.237802246
8.68	2.236343262
8.69	2.238833984
8.7	2.235470215
8.71	2.237378662
8.72	2.236382324
8.73	2.236396729
8.74	2.236107422
8.75	2.236052979
8.76	2.23657251
8.77	2.235247803
8.78	2.23625
8.79	2.23895459
8.8	2.236240967
8.81	2.237830811
8.82	2.236380127
8.83	2.235249756
8.84	2.236657959
8.85	2.235789307
8.86	2.236373535
8.87	2.236052979
8.88	2.23682373
8.89	2.240268066
8.9	2.234846191
8.91	2.239630127
8.92	2.234091553
8.93	2.235056396
8.94	2.23294165
8.95	2.235749512
8.96	2.235419678
8.97	2.237020996
8.98	2.239231689
8.99	2.241087402
9	2.236612305
9.01	2.239586426
9.02	2.23657666
9.03	2.23795874
9.04	2.236246094
9.05	2.237948242
9.06	2.235759277
9.07	2.241114746
9.08	2.237910645
9.09	2.234213135
9.1	2.235868408
9.11	2.235382568
9.12	2.237612793
9.13	2.235388428
9.14	2.233274414
9.15	2.235001465
9.16	2.239105957
9.17	2.23842041
9.18	2.232542236
9.19	2.236402344
9.2	2.239282471
9.21	2.236202393
9.22	2.236026611
9.23	2.235057861
9.24	2.235241455
9.25	2.23640332
9.26	2.233481445
9.27	2.235988281
9.28	2.236115967
9.29	2.235184814
9.3	2.236968262
9.31	2.234728027
9.32	2.236973145
9.33	2.237513916
9.34	2.236086182
9.35	2.236595459
9.36	2.235804688
9.37	2.237695068
9.38	2.237310303
9.39	2.23700708
9.4	2.238344482
9.41	2.239138184
9.42	2.237729492
9.43	2.237747803
9.44	2.234657715
9.45	2.235069092
9.46	2.23553125
9.47	2.238847656
9.48	2.236422363
9.49	2.238573242
9.5	2.238607666
9.51	2.237289307
9.52	2.236879883
9.53	2.236224609
9.54	2.238537842
9.55	2.234017578
9.56	2.2365979
9.57	2.237244629
9.58	2.234170654
9.59	2.234101562
9.6	2.238856689
9.61	2.237037842
9.62	2.237453369
9.63	2.235358887
9.64	2.238862549
9.65	2.23725415
9.66	2.235216797
9.67	2.23599707
9.68	2.237709473
9.69	2.237252686
9.7	2.238640381
9.71	2.23765918
9.72	2.238696289
9.73	2.238110352
9.74	2.238082764
9.75	2.236732178
9.76	2.238334229
9.77	2.23595166
9.78	2.236929443
9.79	2.233796143
9.8	2.238199951
9.81	2.235803223
9.82	2.237326904
9.83	2.236176514
9.84	2.238182373
9.85	2.23266333
9.86	2.236948486
9.87	2.237883545
9.88	2.234804443
9.89	2.237169678
9.9	2.237700928
9.91	2.238829834
9.92	2.233866943
9.93	2.235632324
9.94	2.238230957
9.95	2.236213867
9.96	2.236571777
9.97	2.236867188
9.98	2.233993164
9.99	2.236666016
10	2.236220459
10	2.236220459
10.01	2.234891602
10.02	2.236192627
10.03	2.23406958
10.04	2.233557861
10.05	2.234347168
10.06	2.236807373
10.07	2.235122559
10.08	2.238857422
10.09	2.234277344
10.1	2.235440186
10.11	2.237658203
10.12	2.2378125
10.13	2.237083252
10.14	2.237026855
10.15	2.237864502
10.16	2.237272949
10.17	2.238427734
10.18	2.240553711
10.19	2.236814941
10.2	2.236509521
10.21	2.235529297
10.22	2.236732178
10.23	2.235592041
10.24	2.235891846
10.25	2.233093262
10.26	2.236546143
10.27	2.238239258
10.28	2.237380615
10.29	2.237607178
10.3	2.237924805
10.31	2.237113037
10.32	2.236702393
10.33	2.237393066
10.34	2.239220703
10.35	2.236452881
10.36	2.23687207
10.37	2.237405273
10.38	2.237122559
10.39	2.237842041
10.4	2.233188232
10.41	2.237798828
10.42	2.235161133
10.43	2.236470703
10.44	2.238670654
10.45	2.239404297
10.46	2.235497559
10.47	2.235699463
10.48	2.23360498
10.49	2.237140869
10.5	2.234349854
10.51	2.238380615
10.52	2.23599292
10.53	2.237511475
10.54	2.236652344
10.55	2.236842285
10.56	2.237284424
10.57	2.237176514
10.58	2.235695312
10.59	2.237313965
10.6	2.23554126
10.61	2.236618164
10.62	2.236213379
10.63	2.23641333
10.64	2.235165039
10.65	2.236725586
10.66	2.235629883
10.67	2.236664307
10.68	2.236202881
10.69	2.241376465
10.7	2.238027344
10.71	2.237208008
10.72	2.236619873
10.73	2.236176514
10.74	2.236532715
10.75	2.235710449
10.76	2.237373291
10.77	2.234213135
10.78	2.234017578
10.79	2.236689697
10.8	2.234772705
10.81	2.233445312
10.82	2.235432129
10.83	2.233284424
10.84	2.240413818
10.85	2.23467041
10.86	2.238146484
10.87	2.23524292
10.88	2.236293945
10.89	2.23863208
10.9	2.237703857
10.91	2.236542236
10.92	2.237751709
10.93	2.234894775
10.94	2.233864502
10.95	2.235832764
10.96	2.236117432
10.97	2.237432373
10.98	2.237573242
10.99	2.231058594
11	2.235859131
11.01	2.236843506
11.02	2.235143311
11.03	2.23753125
11.04	2.23742334
11.05	2.238583008
11.06	2.236922119
11.07	2.237102539
11.08	2.234635498
11.09	2.236766602
11.1	2.235056396
11.11	2.236883057
11.12	2.23625708
11.13	2.238613525
11.14	2.23780542
11.15	2.235832031
11.16	2.236142822
11.17	2.236357666
11.18	2.237880615
11.19	2.237249268
11.2	2.236982666
11.21	2.236060303
11.22	2.236656982
11.23	2.2386875
11.24	2.234369873
11.25	2.237753174
11.26	2.237583496
11.27	2.236010498
11.28	2.232908691
11.29	2.237783691
11.3	2.238594482
11.31	2.235309326
11.32	2.236038574
11.33	2.239932129
11.34	2.236373535
11.35	2.235605225
11.36	2.238259766
11.37	2.23720874
11.38	2.237319092
11.39	2.235874268
11.4	2.238525879
11.41	2.234397949
11.42	2.236776123
11.43	2.236736816
11.44	2.233422607
11.45	2.239275146
11.46	2.234006836
11.47	2.237893066
11.48	2.237517822
11.49	2.240489014
11.5	2.239608398
11.51	2.234161377
11.52	2.239917969
11.53	2.238563477
11.54	2.234946533
11.55	2.234963135
11.56	2.235892578
11.57	2.233029785
11.58	2.23694458
11.59	2.235469482
11.6	2.237007812
11.61	2.237359619
11.62	2.237696045
11.63	2.236777588
11.64	2.23716748
11.65	2.23805835
11.66	2.236061035
11.67	2.239866455
11.68	2.237375488
11.69	2.23644458
11.7	2.238178467
11.71	2.239658691
11.72	2.236922852
11.73	2.238733887
11.74	2.240032471
11.75	2.236693604
11.76	2.233263184
11.77	2.238032471
11.78	2.23680127
11.79	2.237422607
11.8	2.237031494
11.81	2.237403564
11.82	2.238523438
11.83	2.236230957
11.84	2.235666504
11.85	2.237830811
11.86	2.239580322
11.87	2.236014648
11.88	2.235591064
11.89	2.238238525
11.9	2.238123291
11.91	2.236412109
11.92	2.239800293
11.93	2.23102124
11.94	2.239179932
11.95	2.236936279
11.96	2.234639404
11.97	2.234044678
11.98	2.236738525
11.99	2.239791504
12	2.234900879
12.01	2.234016846
12.02	2.236899902
12.03	2.235453857
12.04	2.234225098
12.05	2.235659668
12.06	2.238007568
12.07	2.23626123
12.08	2.239233154
12.09	2.240507324
12.1	2.238449951
12.11	2.23827832
12.12	2.234397217
12.13	2.235850098
12.14	2.236365723
12.15	2.238251709
12.16	2.234881836
12.17	2.234530029
12.18	2.235910645
12.19	2.236592529
12.2	2.23634082
12.21	2.235002197
12.22	2.235733887
12.23	2.234315918
12.24	2.237133545
12.25	2.236240234
12.26	2.23604248
12.27	2.238572266
12.28	2.238107422
12.29	2.236992676
12.3	2.236143555
12.31	2.236726807
12.32	2.235490234
12.33	2.239970947
12.34	2.237171143
12.35	2.237306152
12.36	2.234728516
12.37	2.235914551
12.38	2.236218994
12.39	2.240553711
12.4	2.23757666
12.41	2.234464844
12.42	2.235641113
12.43	2.239750977
12.44	2.238955322
12.45	2.237502441
12.46	2.235046387
12.47	2.236705078
12.48	2.237330811
12.49	2.233970703
12.5	2.238324463
12.51	2.236754395
12.52	2.236427002
12.53	2.236630371
12.54	2.237226318
12.55	2.235216797
12.56	2.236610596
12.57	2.233327881
12.58	2.236255371
12.59	2.234830566
12.6	2.234451416
12.61	2.237717285
12.62	2.233139648
12.63	2.235874268
12.64	2.236503662
12.65	2.23688623
12.66	2.235634766
12.67	2.235199951
12.68	2.235421875
12.69	2.239458008
12.7	2.235435303
12.71	2.238277344
12.72	2.238529053
12.73	2.23687207
12.74	2.235866211
12.75	2.236220459
12.76	2.232881348
12.77	2.238431641
12.78	2.236729736
12.79	2.238236084
12.8	2.235968994
12.81	2.235275635
12.82	2.237529053
12.83	2.234926514
12.84	2.237218262
12.85	2.235873535
12.86	2.23765918
12.87	2.234991211
12.88	2.235841309
12.89	2.237339111
12.9	2.234374023
12.91	2.240277588
12.92	2.236009766
12.93	2.234773438
12.94	2.235973145
12.95	2.23701709
12.96	2.236302734
12.97	2.236188477
12.98	2.238054688
12.99	2.236570801
13	2.235857422
13.01	2.234889648
13.02	2.236386475
13.03	2.239574951
13.04	2.237000977
13.05	2.2376521
13.06	2.234598145
13.07	2.236411133
13.08	2.235536621
13.09	2.235582031
13.1	2.237373291
13.11	2.234809326
13.12	2.241248535
13.13	2.237760498
13.14	2.237126465
13.15	2.235519287
13.16	2.238043213
13.17	2.23898877
13.18	2.23524292
13.19	2.234759277
13.2	2.234553467
13.21	2.234643311
13.22	2.238367188
13.23	2.238274902
13.24	2.237094727
13.25	2.23286084
13.26	2.236912598
13.27	2.238664062
13.28	2.240301758
13.29	2.23962915
13.3	2.236984375
13.31	2.236184814
13.32	2.234102295
13.33	2.234846191
13.34	2.235389893
13.35	2.237499512
13.36	2.234987061
13.37	2.236581055
13.38	2.236161377
13.39	2.235384033
13.4	2.239666748
13.41	2.236189453
13.42	2.236407227
13.43	2.234523193
13.44	2.23712793
13.45	2.236125488
13.46	2.238743652
13.47	2.239611572
13.48	2.239085449
13.49	2.236082275
13.5	2.233565674
13.51	2.240044434
13.52	2.235777832
13.53	2.238900879
13.54	2.234609131
13.55	2.235137695
13.56	2.234529297
13.57	2.235594971
13.58	2.237217529
13.59	2.235584229
13.6	2.239131104
13.61	2.236877441
13.62	2.23799707
13.63	2.235399414
13.64	2.234483154
13.65	2.239527344
13.66	2.233504395
13.67	2.234124512
13.68	2.235851807
13.69	2.235988281
13.7	2.239127197
13.71	2.23726123
13.72	2.235980469
13.73	2.236788574
13.74	2.234052734
13.75	2.23796582
13.76	2.235809326
13.77	2.237853271
13.78	2.238456787
13.79	2.235606934
13.8	2.237202393
13.81	2.239331055
13.82	2.232814453
13.83	2.235890869
13.84	2.237351807
13.85	2.236724854
13.86	2.235876465
13.87	2.2344375
13.88	2.236966064
13.89	2.233624756
13.9	2.236429443
13.91	2.238892822
13.92	2.238611328
13.93	2.234482422
13.94	2.238352783
13.95	2.240039307
13.96	2.236283203
13.97	2.239202148
13.98	2.237940186
13.99	2.236092285
14	2.236005859
14.01	2.234239502
14.02	2.233632812
14.03	2.236141357
14.04	2.238081787
14.05	2.235830322
14.06	2.237610107
14.07	2.236764893
14.08	2.238337402
14.09	2.239270264
14.1	2.238356689
14.11	2.234451416
14.12	2.234895264
14.13	2.234171387
14.14	2.234796387
14.15	2.234780518
14.16	2.234408203
14.17	2.236644043
14.18	2.236783691
14.19	2.23530542
14.2	2.236677734
14.21	2.238131836
14.22	2.236868652
14.23	2.236613037
14.24	2.235400146
14.25	2.240129883
14.26	2.237856445
14.27	2.234412354
14.28	2.235906738
14.29	2.23987085
14.3	2.239126465
14.31	2.239207764
14.32	2.234640869
14.33	2.240994629
14.34	2.241256592
14.35	2.236792236
14.36	2.235404297
14.37	2.237249268
14.38	2.236560547
14.39	2.236193848
14.4	2.235183105
14.41	2.238624023
14.42	2.236462402
14.43	2.237486572
14.44	2.236491943
14.45	2.236028076
14.46	2.235557861
14.47	2.23862793
14.48	2.237105713
14.49	2.23701709
14.5	2.237912598
14.51	2.237831543
14.52	2.237072266
14.53	2.236490723
14.54	2.238616943
14.55	2.237371826
14.56	2.235938721
14.57	2.237185547
14.58	2.23523291
14.59	2.235578369
14.6	2.237187988
14.61	2.236558105
14.62	2.233617188
14.63	2.238705078
14.64	2.238767578
14.65	2.237698486
14.66	2.237345459
14.67	2.236442871
14.68	2.234926025
14.69	2.23721582
14.7	2.237998291
14.71	2.234475098
14.72	2.238282227
14.73	2.237074707
14.74	2.23851709
14.75	2.235064453
14.76	2.234953125
14.77	2.238881836
14.78	2.234263672
14.79	2.23614624
14.8	2.238215088
14.81	2.235471191
14.82	2.238794434
14.83	2.23515918
14.84	2.234166016
14.85	2.237672607
14.86	2.23499585
14.87	2.239785156
14.88	2.23819043
14.89	2.234731934
14.9	2.237513916
14.91	2.236794434
14.92	2.239919189
14.93	2.234956787
14.94	2.238187012
14.95	2.237176514
14.96	2.235838867
14.97	2.236661865
14.98	2.236097412
14.99	2.236312256
15	2.237977295
15.01	2.235388428
15.02	2.238383057
15.03	2.238236084
15.04	2.23738623
15.05	2.238775391
15.06	2.236549316
15.07	2.234772705
15.08	2.23836792
15.09	2.236490234
15.1	2.236943359
15.11	2.23727002
15.12	2.236675293
15.13	2.237964355
15.14	2.235902344
15.15	2.23666748
15.16	2.237529541
15.17	2.240190918
15.18	2.239279541
15.19	2.234352783
15.2	2.23212915
15.21	2.234926514
15.22	2.24069165
15.23	2.237295166
15.24	2.237544678
15.25	2.234723145
15.26	2.23784375
15.27	2.237560059
15.28	2.238581787
15.29	2.237862793
15.3	2.237248535
15.31	2.239355225
15.32	2.238131836
15.33	2.235814209
15.34	2.236258545
15.35	2.235763916
15.36	2.237327881
15.37	2.238739258
15.38	2.234697021
15.39	2.240105713
15.4	2.238891113
15.41	2.23593335
15.42	2.235728027
15.43	2.237612061
15.44	2.236558838
15.45	2.237401123
15.46	2.237319824
15.47	2.237465332
15.48	2.236977295
15.49	2.238777588
15.5	2.237096924
15.51	2.238183105
15.52	2.235132568
15.53	2.234093994
15.54	2.234928223
15.55	2.235468018
15.56	2.23607373
15.57	2.234664062
15.58	2.237273438
15.59	2.235751953
15.6	2.236607666
15.61	2.238480469
15.62	2.238199219
15.63	2.237801514
15.64	2.237352783
15.65	2.237798828
15.66	2.239522949
15.67	2.238386963
15.68	2.238670654
15.69	2.237963379
15.7	2.235402588
15.71	2.237072266
15.72	2.236799316
15.73	2.24067627
15.74	2.2354104
15.75	2.238442383
15.76	2.239391113
15.77	2.236846924
15.78	2.236126221
15.79	2.239052002
15.8	2.23864917
15.81	2.238426514
15.82	2.235862061
15.83	2.238561768
15.84	2.237043213
15.85	2.2389375
15.86	2.23427417
15.87	2.2342146
15.88	2.233796143
15.89	2.232981934
15.9	2.236081543
15.91	2.238124512
15.92	2.23648291
15.93	2.237654297
15.94	2.234502197
15.95	2.236910645
15.96	2.23319458
15.97	2.237535156
15.98	2.237789551
15.99	2.239147217
16	2.236291748
16.01	2.235437012
16.02	2.237541748
16.03	2.23569165
16.04	2.235193115
16.05	2.23861792
16.06	2.236985107
16.07	2.237096924
16.08	2.237328369
16.09	2.2356521
16.1	2.239155762
16.11	2.237681396
16.12	2.236137451
16.13	2.239440186
16.14	2.236676025
16.15	2.236906982
16.16	2.236582764
16.17	2.238647705
16.18	2.237676758
16.19	2.23530835
16.2	2.234353271
16.21	2.237745605
16.22	2.235962646
16.23	2.237680908
16.24	2.234115967
16.25	2.238579346
16.26	2.236795898
16.27	2.237337402
16.28	2.236960449
16.29	2.237710205
16.3	2.236825684
16.31	2.236056396
16.32	2.2342854
16.33	2.239389893
16.34	2.239269775
16.35	2.237845947
16.36	2.23845874
16.37	2.234447266
16.38	2.238396729
16.39	2.239105957
16.4	2.23687915
16.41	2.238905518
16.42	2.236038574
16.43	2.236757568
16.44	2.236717529
16.45	2.23622583
16.46	2.237653564
16.47	2.237548096
16.48	2.239420166
16.49	2.23726709
16.5	2.23475293
16.51	2.235513672
16.52	2.23414624
16.53	2.236432861
16.54	2.234388184
16.55	2.239973145
16.56	2.237051514
16.57	2.239604248
16.58	2.234197021
16.59	2.238885498
16.6	2.234643311
16.61	2.237897949
16.62	2.240805908
16.63	2.235660645
16.64	2.235884277
16.65	2.237840332
16.66	2.236970703
16.67	2.235249756
16.68	2.236364014
16.69	2.236196289
16.7	2.235738525
16.71	2.236167969
16.72	2.235921875
16.73	2.233808838
16.74	2.236455811
16.75	2.236094482
16.76	2.239056641
16.77	2.236681885
16.78	2.238374268
16.79	2.236705811
16.8	2.23530127
16.81	2.235606934
16.82	2.23533252
16.83	2.237682129
16.84	2.235723389
16.85	2.236285889
16.86	2.237558594
16.87	2.234962402
16.88	2.236662598
16.89	2.239058838
16.9	2.235625244
16.91	2.238524658
16.92	2.240272949
16.93	2.23834375
16.94	2.235696045
16.95	2.238200684
16.96	2.236047363
16.97	2.235370361
16.98	2.235914551
16.99	2.238157227
17	2.23530542
17.01	2.235812012
17.02	2.237313477
17.03	2.238449219
17.04	2.23683252
17.05	2.235780273
17.06	2.237361816
17.07	2.237458984
17.08	2.236724121
17.09	2.236749756
17.1	2.233653564
17.11	2.236167969
17.12	2.237580811
17.13	2.234730225
17.14	2.237791748
17.15	2.237344238
17.16	2.237397461
17.17	2.234519043
17.18	2.237484131
17.19	2.237097656
17.2	2.235918945
17.21	2.236419434
17.22	2.234842529
17.23	2.238367188
17.24	2.23878833
17.25	2.235411621
17.26	2.238732178
17.27	2.234302979
17.28	2.236648193
17.29	2.238191406
17.3	2.238260742
17.31	2.23777124
17.32	2.239598633
17.33	2.236561279
17.34	2.238105957
17.35	2.242069336
17.36	2.23589624
17.37	2.234348389
17.38	2.235546387
17.39	2.236468506
17.4	2.237406006
17.41	2.236107422
17.42	2.237477051
17.43	2.233237549
17.44	2.238567627
17.45	2.23961377
17.46	2.237136963
17.47	2.23496582
17.48	2.23746582
17.49	2.236045898
17.5	2.238274902
17.51	2.239610107
17.52	2.234499756
17.53	2.237025391
17.54	2.23735791
17.55	2.240161133
17.56	2.235058838
17.57	2.236545166
17.58	2.234317383
17.59	2.234856201
17.6	2.23527832
17.61	2.23639917
17.62	2.238354248
17.63	2.238442871
17.64	2.236128418
17.65	2.24224292
17.66	2.239967285
17.67	2.236961182
17.68	2.23775
17.69	2.236285889
17.7	2.238331055
17.71	2.237794189
17.72	2.238983887
17.73	2.234250244
17.74	2.237657471
17.75	2.238466064
17.76	2.234699951
17.77	2.237067383
17.78	2.239469971
17.79	2.238053711
17.8	2.238175293
17.81	2.238484375
17.82	2.237467773
17.83	2.238245361
17.84	2.236177246
17.85	2.237932617
17.86	2.237899658
17.87	2.236918213
17.88	2.237578613
17.89	2.240031738
17.9	2.231909424
17.91	2.237553711
17.92	2.237312744
17.93	2.238076904
17.94	2.237325439
17.95	2.237159912
17.96	2.236174316
17.97	2.236233398
17.98	2.236276367
17.99	2.24002417
18	2.234355713
18.01	2.235830322
18.02	2.239232422
18.03	2.239322021
18.04	2.234130127
18.05	2.238591309
18.06	2.238493164
18.07	2.238074219
18.08	2.236435791
18.09	2.235172363
18.1	2.234710449
18.11	2.238008301
18.12	2.237011719
18.13	2.237262207
18.14	2.237312744
18.15	2.235564697
18.16	2.23924292
18.17	2.236303223
18.18	2.236486084
18.19	2.235062256
18.2	2.234028076
18.21	2.234086426
18.22	2.236254639
18.23	2.237424316
18.24	2.235027832
18.25	2.235035889
18.26	2.236553955
18.27	2.236947021
18.28	2.237379395
18.29	2.239589111
18.3	2.234288086
18.31	2.236222168
18.32	2.238585938
18.33	2.238614014
18.34	2.235972412
18.35	2.235846436
18.36	2.236952637
18.37	2.239441406
18.38	2.237100342
18.39	2.239246826
18.4	2.237080322
18.41	2.237971191
18.42	2.23515918
18.43	2.23724707
18.44	2.238290039
18.45	2.238885498
18.46	2.23853125
18.47	2.233020996
18.48	2.23858374
18.49	2.238109619
18.5	2.236825684
18.51	2.235440674
18.52	2.236882324
18.53	2.236580322
18.54	2.239759521
18.55	2.237364014
18.56	2.236466309
18.57	2.235425049
18.58	2.237957031
18.59	2.238950439
18.6	2.23477417
18.61	2.234798096
18.62	2.233859863
18.63	2.236133301
18.64	2.237414062
18.65	2.235473877
18.66	2.237673584
18.67	2.237306885
18.68	2.238121582
18.69	2.237592041
18.7	2.237137695
18.71	2.238000244
18.72	2.235814209
18.73	2.23713623
18.74	2.240529297
18.75	2.23545166
18.76	2.238406982
18.77	2.237915771
18.78	2.235938232
18.79	2.233955566
18.8	2.237905029
18.81	2.236908447
18.82	2.235899414
18.83	2.236490234
18.84	2.23604248
18.85	2.238465088
18.86	2.237227295
18.87	2.23785791
18.88	2.236464111
18.89	2.230750732
18.9	2.236791016
18.91	2.237910645
18.92	2.234046387
18.93	2.237852539
18.94	2.239509277
18.95	2.240457275
18.96	2.239093506
18.97	2.23480835
18.98	2.234914551
18.99	2.236776855
19	2.239907471
19.01	2.237521729
19.02	2.237851562
19.03	2.235804688
19.04	2.238130371
19.05	2.236477539
19.06	2.236347412
19.07	2.234750244
19.08	2.237265625
19.09	2.236854492
19.1	2.238118408
19.11	2.23492334
19.12	2.2338479
19.13	2.235492188
19.14	2.236489502
19.15	2.238472412
19.16	2.235613281
19.17	2.239616943
19.18	2.240103516
19.19	2.231658691
19.2	2.235788818
19.21	2.235878906
19.22	2.234652344
19.23	2.235518555
19.24	2.237554688
19.25	2.236064941
19.26	2.236522217
19.27	2.237696045
19.28	2.238025879
19.29	2.237364014
19.3	2.236499756
19.31	2.236508545
19.32	2.237720459
19.33	2.237707764
19.34	2.239224854
19.35	2.237864502
19.36	2.237569092
19.37	2.236265381
19.38	2.238814697
19.39	2.236499756
19.4	2.236994141
19.41	2.239246826
19.42	2.240050049
19.43	2.238921631
19.44	2.238205566
19.45	2.238370117
19.46	2.236739258
19.47	2.23489624
19.48	2.237316895
19.49	2.23714624
19.5	2.240821533
19.51	2.235053955
19.52	2.236253906
19.53	2.2415
19.54	2.236009766
19.55	2.237046387
19.56	2.238673096
19.57	2.235994385
19.58	2.235029053
19.59	2.237376221
19.6	2.237177246
19.61	2.236546143
19.62	2.233572021
19.63	2.237428467
19.64	2.237723877
19.65	2.23810498
19.66	2.236906982
19.67	2.235742188
19.68	2.235025635
19.69	2.236769531
19.7	2.237014648
19.71	2.236442139
19.72	2.238149658
19.73	2.23752002
19.74	2.23910791
19.75	2.236364014
19.76	2.235799072
19.77	2.235406738
19.78	2.234453857
19.79	2.236616943
19.8	2.23776001
19.81	2.235526367
19.82	2.236435791
19.83	2.235712891
19.84	2.236158203
19.85	2.236619873
19.86	2.238595703
19.87	2.236854492
19.88	2.235879883
19.89	2.237714355
19.9	2.236818115
19.91	2.237744629
19.92	2.238166504
19.93	2.239074951
19.94	2.236005127
19.95	2.238889648
19.96	2.238955322
19.97	2.23737085
[truncated: 3 more rows]
