# Supplementary material for: Hierarchical incremental learning deciphers molecular arrangements in multi-component materials
Source: Nat Commun. 2025 Oct 22;16:9324. doi: 10.1038/s41467-025-64372-4 (PMC12546701; doi:10.1038/s41467-025-64372-4)
Supplement: Supplementary file 4 — Source data [file 41467_2025_64372_MOESM4_ESM.zip › FigS20.txt]

#time(ns), velocity autocorrelation function
0	1
0.0001	0.20988
0.0002	0.08364
0.0003	0.05022
0.0004	-0.07557
0.0005	-0.03475
0.0006	-0.03981
0.0007	-0.08923
0.0008	-0.01246
0.0009	0.03483
0.001	0.02137
0.0011	0.02559
0.0012	0.00267
0.0013	0.0075
0.0014	0.01458
0.0015	-0.00671
0.0016	-0.01747
0.0017	-0.02026
0.0018	-0.00892
0.0019	-0.003
0.002	-0.00531
0.0021	-0.00426
0.0022	5e-05
0.0023	0.00303
0.0024	0.00457
0.0025	0.00418
0.0026	0.0061
0.0027	0.01108
0.0028	0.00941
0.0029	0.00395
0.003	-0.00214
0.0031	-0.00664
0.0032	-0.00745
0.0033	-0.00666
0.0034	-0.00772
0.0035	-0.00459
0.0036	-0.00054
0.0037	0.0027
0.0038	0.00421
0.0039	0.00477
0.004	0.00399
0.0041	0.00433
0.0042	0.00291
0.0043	0.00027
0.0044	-0.00176
0.0045	-0.00259
0.0046	-0.00326
0.0047	-0.00268
0.0048	-0.00293
0.0049	-0.00186
0.005	-0
0.0051	0.00089
0.0052	0.00197
0.0053	0.00234
0.0054	0.00235
0.0055	0.00202
0.0056	0.00088
0.0057	1e-05
0.0058	-0.00097
0.0059	-0.00126
0.006	-0.00132
0.0061	-0.00165
0.0062	-0.00113
0.0063	-0.00071
0.0064	-0.00012
0.0065	0.00041
0.0066	0.00067
0.0067	0.00074
0.0068	0.00085
0.0069	0.00087
0.007	0.0006
0.0071	0.00031
0.0072	3e-05
0.0073	-9e-05
0.0074	-0.00033
0.0075	-0.00052
0.0076	-0.00067
0.0077	-0.00045
0.0078	-0.00054
0.0079	2e-05
0.008	-2e-05
0.0081	0.00053
0.0082	0.00057
0.0083	0.00068
0.0084	0.00011
0.0085	0.00024
0.0086	-0.00017
0.0087	-0.00039
0.0088	-0.00041
0.0089	-0.00054
0.009	-0.00065
0.0091	-0.00055
0.0092	-0.0004
0.0093	0.0001
0.0094	-4e-05
0.0095	1e-05
0.0096	0.0005
0.0097	0.0002
0.0098	6e-05
0.0099	2e-05
0.01	-4e-05
0.0101	5e-05
0.0102	-0.00022
0.0103	-0.00058
0.0104	-0.00069
0.0105	-0.00036
0.0106	-6e-05
0.0107	-0.00011
0.0108	-2e-05
0.0109	0.00039
0.011	0.0002
0.0111	0.00048
0.0112	5e-05
0.0113	3e-05
0.0114	0.00014
0.0115	0.00022
0.0116	0.00011
0.0117	6e-05
0.0118	-0.00032
0.0119	-0.00014
0.012	-0.00013
0.0121	-0.00011
0.0122	-1e-05
0.0123	-6e-05
0.0124	0.0002
0.0125	8e-05
0.0126	-1e-05
0.0127	-7e-05
0.0128	-0.00015
0.0129	-0.00013
0.013	-6e-05
0.0131	-0.00018
0.0132	-8e-05
0.0133	-6e-05
0.0134	0.00016
0.0135	4e-05
0.0136	-3e-05
0.0137	6e-05
0.0138	0.00015
0.0139	-8e-05
0.014	-0.00011
0.0141	0.00034
0.0142	0.00031
0.0143	0.00035
0.0144	0.00015
0.0145	-0.00036
0.0146	-4e-05
0.0147	-0.00018
0.0148	-0.00026
0.0149	-0.00016
0.015	-0.00043
0.0151	1e-05
0.0152	0.00012
0.0153	-0
0.0154	8e-05
0.0155	-2e-05
0.0156	-0.00023
0.0157	2e-05
0.0158	9e-05
0.0159	0
0.016	5e-05
0.0161	-1e-05
0.0162	-0.00024
0.0163	-9e-05
0.0164	-1e-05
0.0165	-5e-05
0.0166	-5e-05
0.0167	-0
0.0168	9e-05
0.0169	0.00032
0.017	0.00027
0.0171	-3e-05
0.0172	0.0002
0.0173	3e-05
0.0174	-4e-05
0.0175	6e-05
0.0176	-0.00036
0.0177	-0.00014
0.0178	-0.00025
0.0179	-0.00014
0.018	-6e-05
0.0181	-0
0.0182	5e-05
0.0183	9e-05
0.0184	0.00013
0.0185	5e-05
0.0186	0.00025
0.0187	0.00018
0.0188	0.00033
0.0189	-4e-05
0.019	-8e-05
0.0191	-4e-05
0.0192	0.00024
0.0193	-0.0001
0.0194	0.00015
0.0195	0.0003
0.0196	7e-05
0.0197	0.00028
0.0198	-1e-05
0.0199	-8e-05
0.02	5e-05
