# Supplementary material for: Hierarchical incremental learning deciphers molecular arrangements in multi-component materials
Source: Nat Commun. 2025 Oct 22;16:9324. doi: 10.1038/s41467-025-64372-4 (PMC12546701; doi:10.1038/s41467-025-64372-4)
Supplement: Supplementary file 4 — Source data [file 41467_2025_64372_MOESM4_ESM.zip › FigS22.txt]

#time(ns)	density(g/cm3)	time(ns)	density(g/cm3)	time(ns)	density(g/cm3)	time(ns)	density(g/cm3)
0.000000	0.544177	0.000000	0.544177	0.000000	0.544177	0.000000	0.544177
0.010000	0.917417	0.010000	0.921368	0.010000	0.929004	0.010000	0.919928
0.020000	1.010427	0.020000	1.054075	0.020000	1.051630	0.020000	1.040946
0.030000	1.032726	0.030000	1.071932	0.030000	1.076632	0.030000	1.061053
0.040000	1.040648	0.040000	1.074568	0.040000	1.072321	0.040000	1.065746
0.050000	1.056282	0.050000	1.082071	0.050000	1.101507	0.050000	1.076671
0.060000	1.051681	0.060000	1.076872	0.060000	1.087148	0.060000	1.074473
0.070000	1.063328	0.070000	1.093254	0.070000	1.075977	0.070000	1.088954
0.080000	1.062347	0.080000	1.081938	0.080000	1.078487	0.080000	1.081364
0.090000	1.061073	0.090000	1.073754	0.090000	1.081177	0.090000	1.090117
0.100000	1.054533	0.100000	1.068423	0.100000	1.081065	0.100000	1.084617
0.110000	1.074566	0.110000	1.079781	0.110000	1.079731	0.110000	1.081138
0.120000	1.073847	0.120000	1.078981	0.120000	1.084421	0.120000	1.099650
0.130000	1.062609	0.130000	1.080691	0.130000	1.085219	0.130000	1.072401
0.140000	1.070970	0.140000	1.084292	0.140000	1.082604	0.140000	1.099817
0.150000	1.078737	0.150000	1.091992	0.150000	1.096816	0.150000	1.083228
0.160000	1.074046	0.160000	1.087872	0.160000	1.097273	0.160000	1.091822
0.170000	1.073863	0.170000	1.102681	0.170000	1.102222	0.170000	1.091772
0.180000	1.071266	0.180000	1.086431	0.180000	1.090863	0.180000	1.097771
0.190000	1.072312	0.190000	1.110644	0.190000	1.088259	0.190000	1.091469
0.200000	1.068363	0.200000	1.094949	0.200000	1.093169	0.200000	1.084051
0.210000	1.081501	0.210000	1.102281	0.210000	1.099037	0.210000	1.089257
0.220000	1.071093	0.220000	1.103819	0.220000	1.091504	0.220000	1.083114
0.230000	1.076342	0.230000	1.096069	0.230000	1.104690	0.230000	1.100835
0.240000	1.068040	0.240000	1.084304	0.240000	1.083915	0.240000	1.078917
0.250000	1.079274	0.250000	1.099849	0.250000	1.105861	0.250000	1.087970
0.260000	1.091286	0.260000	1.080054	0.260000	1.097030	0.260000	1.085562
0.270000	1.080257	0.270000	1.091622	0.270000	1.085881	0.270000	1.083510
0.280000	1.077459	0.280000	1.090400	0.280000	1.097175	0.280000	1.086822
0.290000	1.074242	0.290000	1.088118	0.290000	1.100738	0.290000	1.073004
0.300000	1.080214	0.300000	1.087953	0.300000	1.092473	0.300000	1.083562
0.310000	1.075324	0.310000	1.089124	0.310000	1.083710	0.310000	1.079708
0.320000	1.075623	0.320000	1.084513	0.320000	1.079539	0.320000	1.080704
0.330000	1.086000	0.330000	1.077687	0.330000	1.083354	0.330000	1.078688
0.340000	1.075249	0.340000	1.074906	0.340000	1.072679	0.340000	1.084816
0.350000	1.072267	0.350000	1.082237	0.350000	1.079376	0.350000	1.077011
0.360000	1.072180	0.360000	1.072716	0.360000	1.071308	0.360000	1.069163
0.370000	1.064154	0.370000	1.067234	0.370000	1.072494	0.370000	1.065936
0.380000	1.072271	0.380000	1.068437	0.380000	1.067168	0.380000	1.067351
0.390000	1.065737	0.390000	1.062085	0.390000	1.053925	0.390000	1.058270
0.400000	1.056510	0.400000	1.067038	0.400000	1.072834	0.400000	1.058069
0.410000	1.066746	0.410000	1.063066	0.410000	1.069011	0.410000	1.052573
0.420000	1.057589	0.420000	1.069826	0.420000	1.059431	0.420000	1.060649
0.430000	1.052861	0.430000	1.054801	0.430000	1.048020	0.430000	1.049469
0.440000	1.047105	0.440000	1.053888	0.440000	1.053382	0.440000	1.058874
0.450000	1.051066	0.450000	1.055749	0.450000	1.053742	0.450000	1.037122
0.460000	1.047665	0.460000	1.053882	0.460000	1.045866	0.460000	1.050841
0.470000	1.035900	0.470000	1.049988	0.470000	1.045490	0.470000	1.038930
0.480000	1.034289	0.480000	1.029926	0.480000	1.046769	0.480000	1.021347
0.490000	1.035623	0.490000	1.030195	0.490000	1.043120	0.490000	1.026958
0.500000	1.027017	0.500000	1.031372	0.500000	1.039690	0.500000	1.019134
0.510000	1.020897	0.510000	1.023608	0.510000	1.025054	0.510000	1.026000
0.520000	1.021333	0.520000	1.024037	0.520000	1.019258	0.520000	1.021648
0.530000	1.037496	0.530000	1.028092	0.530000	1.022115	0.530000	1.023687
0.540000	1.017677	0.540000	1.023530	0.540000	1.026160	0.540000	1.008159
0.550000	1.013127	0.550000	1.018029	0.550000	1.021017	0.550000	1.017775
0.560000	1.006584	0.560000	1.034341	0.560000	1.024651	0.560000	1.028402
0.570000	1.033303	0.570000	1.034712	0.570000	1.020533	0.570000	1.026941
0.580000	1.013673	0.580000	1.021637	0.580000	1.013584	0.580000	1.040821
0.590000	1.017911	0.590000	1.029485	0.590000	1.013891	0.590000	1.032787
0.600000	1.025534	0.600000	1.035983	0.600000	1.022779	0.600000	1.022347
0.610000	1.026081	0.610000	1.031851	0.610000	1.036635	0.610000	1.023378
0.620000	1.023194	0.620000	1.029752	0.620000	1.016305	0.620000	1.024586
0.630000	1.038591	0.630000	1.039738	0.630000	1.021428	0.630000	1.030590
0.640000	1.016028	0.640000	1.025911	0.640000	1.025403	0.640000	1.033392
0.650000	1.025411	0.650000	1.037200	0.650000	1.024780	0.650000	1.037689
0.660000	1.036094	0.660000	1.047539	0.660000	1.024116	0.660000	1.031190
0.670000	1.022886	0.670000	1.036106	0.670000	1.025000	0.670000	1.035802
0.680000	1.028199	0.680000	1.034820	0.680000	1.031615	0.680000	1.031741
0.690000	1.033946	0.690000	1.031403	0.690000	1.033486	0.690000	1.035906
0.700000	1.023973	0.700000	1.030328	0.700000	1.030629	0.700000	1.024856
0.710000	1.024972	0.710000	1.023606	0.710000	1.028244	0.710000	1.020644
0.720000	1.024605	0.720000	1.030807	0.720000	1.031861	0.720000	1.032606
0.730000	1.035373	0.730000	1.033496	0.730000	1.028312	0.730000	1.023099
0.740000	1.032781	0.740000	1.023350	0.740000	1.019485	0.740000	1.027391
0.750000	1.040366	0.750000	1.024802	0.750000	1.016941	0.750000	1.029494
0.760000	1.036803	0.760000	1.033161	0.760000	1.023978	0.760000	1.028919
0.770000	1.027614	0.770000	1.029490	0.770000	1.029619	0.770000	1.030009
0.780000	1.028539	0.780000	1.028061	0.780000	1.026688	0.780000	1.045535
0.790000	1.028480	0.790000	1.026127	0.790000	1.021862	0.790000	1.030806
0.800000	1.035972	0.800000	1.023924	0.800000	1.020409	0.800000	1.025944
0.810000	1.025277	0.810000	1.033531	0.810000	1.028622	0.810000	1.030902
0.820000	1.030072	0.820000	1.035513	0.820000	1.028947	0.820000	1.018027
0.830000	1.022197	0.830000	1.037037	0.830000	1.022689	0.830000	1.023034
0.840000	1.026464	0.840000	1.029048	0.840000	1.025534	0.840000	1.029659
0.850000	1.030199	0.850000	1.025657	0.850000	1.047392	0.850000	1.033804
0.860000	1.039732	0.860000	1.039619	0.860000	1.038576	0.860000	1.031437
0.870000	1.016334	0.870000	1.030496	0.870000	1.040203	0.870000	1.017529
0.880000	1.026351	0.880000	1.038982	0.880000	1.032880	0.880000	1.021976
0.890000	1.037383	0.890000	1.025264	0.890000	1.028245	0.890000	1.019000
0.900000	1.029200	0.900000	1.031442	0.900000	1.031914	0.900000	1.021540
0.910000	1.022324	0.910000	1.037302	0.910000	1.032463	0.910000	1.027640
0.920000	1.028506	0.920000	1.028595	0.920000	1.018608	0.920000	1.022158
0.930000	1.027654	0.930000	1.028987	0.930000	1.016771	0.930000	1.039214
0.940000	1.043552	0.940000	1.036912	0.940000	1.033537	0.940000	1.027926
0.950000	1.034145	0.950000	1.028882	0.950000	1.031705	0.950000	1.037599
0.960000	1.025338	0.960000	1.024307	0.960000	1.027811	0.960000	1.041513
0.970000	1.033202	0.970000	1.026484	0.970000	1.033965	0.970000	1.022152
0.980000	1.031227	0.980000	1.030203	0.980000	1.028626	0.980000	1.025469
0.990000	1.016598	0.990000	1.035579	0.990000	1.034237	0.990000	1.028661
1.000000	1.027530	1.000000	1.031392	1.000000	1.031779	1.000000	1.024360
1.010000	1.023522	1.010000	1.031112	1.010000	1.030483	1.010000	1.030126
1.020000	1.020102	1.020000	1.023195	1.020000	1.019917	1.020000	1.032636
1.030000	1.038229	1.030000	1.037581	1.030000	1.029498	1.030000	1.038849
1.040000	1.018749	1.040000	1.023406	1.040000	1.029214	1.040000	1.025643
1.050000	1.027419	1.050000	1.032005	1.050000	1.026016	1.050000	1.034610
1.060000	1.038880	1.060000	1.027682	1.060000	1.032753	1.060000	1.029357
1.070000	1.027667	1.070000	1.032958	1.070000	1.031286	1.070000	1.026094
1.080000	1.035002	1.080000	1.031295	1.080000	1.036590	1.080000	1.030434
1.090000	1.030925	1.090000	1.031896	1.090000	1.029504	1.090000	1.020870
1.100000	1.028204	1.100000	1.029617	1.100000	1.025728	1.100000	1.035564
1.110000	1.033311	1.110000	1.023712	1.110000	1.019387	1.110000	1.031906
1.120000	1.036546	1.120000	1.032304	1.120000	1.017351	1.120000	1.015732
1.130000	1.020861	1.130000	1.036054	1.130000	1.024567	1.130000	1.021424
1.140000	1.028290	1.140000	1.031800	1.140000	1.030191	1.140000	1.032812
1.150000	1.017226	1.150000	1.039110	1.150000	1.022340	1.150000	1.029437
1.160000	1.035912	1.160000	1.033101	1.160000	1.029897	1.160000	1.029536
1.170000	1.018275	1.170000	1.039240	1.170000	1.028743	1.170000	1.039111
1.180000	1.020647	1.180000	1.034386	1.180000	1.035894	1.180000	1.039871
1.190000	1.041568	1.190000	1.040958	1.190000	1.036636	1.190000	1.040674
1.200000	1.028950	1.200000	1.037703	1.200000	1.038087	1.200000	1.026753
1.210000	1.029842	1.210000	1.017471	1.210000	1.034753	1.210000	1.029238
1.220000	1.035237	1.220000	1.018526	1.220000	1.031483	1.220000	1.032514
1.230000	1.038447	1.230000	1.031652	1.230000	1.027008	1.230000	1.032981
1.240000	1.020879	1.240000	1.027368	1.240000	1.033036	1.240000	1.029573
1.250000	1.037431	1.250000	1.030585	1.250000	1.039665	1.250000	1.035248
1.260000	1.018718	1.260000	1.034067	1.260000	1.020897	1.260000	1.030363
1.270000	1.029472	1.270000	1.029333	1.270000	1.026792	1.270000	1.020298
1.280000	1.029526	1.280000	1.031432	1.280000	1.034804	1.280000	1.035261
1.290000	1.025940	1.290000	1.022066	1.290000	1.032915	1.290000	1.035760
1.300000	1.031800	1.300000	1.030635	1.300000	1.028237	1.300000	1.032127
1.310000	1.019797	1.310000	1.032578	1.310000	1.017115	1.310000	1.024662
1.320000	1.023857	1.320000	1.035613	1.320000	1.024229	1.320000	1.037664
1.330000	1.011009	1.330000	1.031309	1.330000	1.032397	1.330000	1.030080
1.340000	1.025654	1.340000	1.027588	1.340000	1.029862	1.340000	1.026235
1.350000	1.025273	1.350000	1.032408	1.350000	1.022100	1.350000	1.046283
1.360000	1.030736	1.360000	1.023133	1.360000	1.024419	1.360000	1.020501
1.370000	1.026565	1.370000	1.028868	1.370000	1.045693	1.370000	1.027398
1.380000	1.026996	1.380000	1.026605	1.380000	1.033766	1.380000	1.026793
1.390000	1.024650	1.390000	1.026441	1.390000	1.041022	1.390000	1.027453
1.400000	1.009740	1.400000	1.028335	1.400000	1.027300	1.400000	1.028291
1.410000	1.016851	1.410000	1.026661	1.410000	1.023821	1.410000	1.018504
1.420000	1.024951	1.420000	1.033506	1.420000	1.026703	1.420000	1.028718
1.430000	1.022928	1.430000	1.027167	1.430000	1.025696	1.430000	1.024934
1.440000	1.015261	1.440000	1.025846	1.440000	1.028223	1.440000	1.030622
1.450000	1.018654	1.450000	1.019518	1.450000	1.035509	1.450000	1.023429
1.460000	1.017102	1.460000	1.016846	1.460000	1.028520	1.460000	1.037075
1.470000	1.027948	1.470000	1.021781	1.470000	1.021447	1.470000	1.034982
1.480000	1.037444	1.480000	1.029167	1.480000	1.025268	1.480000	1.036401
1.490000	1.030081	1.490000	1.024851	1.490000	1.026794	1.490000	1.019247
1.500000	1.034653	1.500000	1.031979	1.500000	1.030238	1.500000	1.028278
1.510000	1.028604	1.510000	1.022643	1.510000	1.018935	1.510000	1.031300
1.520000	1.028339	1.520000	1.029343	1.520000	1.032661	1.520000	1.033947
1.530000	1.029768	1.530000	1.035671	1.530000	1.032489	1.530000	1.040219
1.540000	1.027572	1.540000	1.029659	1.540000	1.022593	1.540000	1.031980
1.550000	1.034647	1.550000	1.030333	1.550000	1.024839	1.550000	1.039440
1.560000	1.024407	1.560000	1.021707	1.560000	1.019982	1.560000	1.019260
1.570000	1.037095	1.570000	1.014809	1.570000	1.026824	1.570000	1.029901
1.580000	1.031116	1.580000	1.018730	1.580000	1.016985	1.580000	1.023733
1.590000	1.029520	1.590000	1.015062	1.590000	1.023394	1.590000	1.023044
1.600000	1.026446	1.600000	1.027015	1.600000	1.016509	1.600000	1.036236
1.610000	1.024269	1.610000	1.031967	1.610000	1.042121	1.610000	1.022832
1.620000	1.024220	1.620000	1.034344	1.620000	1.027544	1.620000	1.031086
1.630000	1.022509	1.630000	1.031184	1.630000	1.035033	1.630000	1.032842
1.640000	1.030037	1.640000	1.023655	1.640000	1.030013	1.640000	1.022895
1.650000	1.030601	1.650000	1.029497	1.650000	1.045518	1.650000	1.024505
1.660000	1.029584	1.660000	1.025890	1.660000	1.033112	1.660000	1.027201
1.670000	1.029963	1.670000	1.026730	1.670000	1.033135	1.670000	1.021045
1.680000	1.041228	1.680000	1.033426	1.680000	1.019776	1.680000	1.027459
1.690000	1.024096	1.690000	1.035216	1.690000	1.030731	1.690000	1.027176
1.700000	1.020050	1.700000	1.018909	1.700000	1.026989	1.700000	1.024602
1.710000	1.018729	1.710000	1.033441	1.710000	1.043136	1.710000	1.035695
1.720000	1.024316	1.720000	1.040598	1.720000	1.028547	1.720000	1.045498
1.730000	1.031873	1.730000	1.047543	1.730000	1.038032	1.730000	1.023406
1.740000	1.027339	1.740000	1.029493	1.740000	1.022241	1.740000	1.031063
1.750000	1.027012	1.750000	1.026013	1.750000	1.023244	1.750000	1.027377
1.760000	1.027738	1.760000	1.033512	1.760000	1.036707	1.760000	1.030843
1.770000	1.026776	1.770000	1.024101	1.770000	1.033082	1.770000	1.030723
1.780000	1.037926	1.780000	1.023125	1.780000	1.017328	1.780000	1.025992
1.790000	1.027675	1.790000	1.036242	1.790000	1.032960	1.790000	1.040701
1.800000	1.029358	1.800000	1.018792	1.800000	1.035195	1.800000	1.038916
1.810000	1.039025	1.810000	1.022208	1.810000	1.033885	1.810000	1.026042
1.820000	1.030002	1.820000	1.031774	1.820000	1.046172	1.820000	1.036158
1.830000	1.021973	1.830000	1.027024	1.830000	1.027378	1.830000	1.021861
1.840000	1.023476	1.840000	1.035943	1.840000	1.027577	1.840000	1.033813
1.850000	1.027145	1.850000	1.024290	1.850000	1.027292	1.850000	1.034753
1.860000	1.026680	1.860000	1.026897	1.860000	1.027518	1.860000	1.033411
1.870000	1.025833	1.870000	1.035135	1.870000	1.022418	1.870000	1.026985
1.880000	1.026547	1.880000	1.033815	1.880000	1.030695	1.880000	1.029065
1.890000	1.029705	1.890000	1.045051	1.890000	1.026200	1.890000	1.025564
1.900000	1.033242	1.900000	1.027180	1.900000	1.028440	1.900000	1.028844
1.910000	1.028359	1.910000	1.032294	1.910000	1.033524	1.910000	1.038157
1.920000	1.036851	1.920000	1.028508	1.920000	1.029947	1.920000	1.043283
1.930000	1.029730	1.930000	1.040016	1.930000	1.033867	1.930000	1.032750
1.940000	1.033229	1.940000	1.026215	1.940000	1.036123	1.940000	1.038644
1.950000	1.031394	1.950000	1.015404	1.950000	1.041489	1.950000	1.026178
1.960000	1.041948	1.960000	1.032254	1.960000	1.037501	1.960000	1.033809
1.970000	1.035824	1.970000	1.026823	1.970000	1.017752	1.970000	1.037433
1.980000	1.028761	1.980000	1.033516	1.980000	1.025192	1.980000	1.034691
1.990000	1.036730	1.990000	1.024404	1.990000	1.021885	1.990000	1.028227
2.000000	1.035596	2.000000	1.033774	2.000000	1.035082	2.000000	1.020089
2.010000	1.038724	2.010000	1.029214	2.010000	1.027721	2.010000	1.048171
2.020000	1.035234	2.020000	1.030931	2.020000	1.032713	2.020000	1.035641
2.030000	1.025848	2.030000	1.031876	2.030000	1.033643	2.030000	1.038060
2.040000	1.035227	2.040000	1.014944	2.040000	1.031897	2.040000	1.028333
2.050000	1.023028	2.050000	1.044852	2.050000	1.026955	2.050000	1.032804
2.060000	1.019708	2.060000	1.038572	2.060000	1.026320	2.060000	1.038405
2.070000	1.035005	2.070000	1.033805	2.070000	1.025304	2.070000	1.023590
2.080000	1.041257	2.080000	1.035806	2.080000	1.020025	2.080000	1.035354
2.090000	1.023727	2.090000	1.026192	2.090000	1.031751	2.090000	1.020452
2.100000	1.021795	2.100000	1.009032	2.100000	1.032786	2.100000	1.034663
2.110000	1.029908	2.110000	1.023598	2.110000	1.028103	2.110000	1.031469
2.120000	1.030061	2.120000	1.023881	2.120000	1.021490	2.120000	1.027387
2.130000	1.031215	2.130000	1.026248	2.130000	1.025360	2.130000	1.022986
2.140000	1.028837	2.140000	1.034111	2.140000	1.034035	2.140000	1.021635
2.150000	1.032518	2.150000	1.027931	2.150000	1.024567	2.150000	1.022453
2.160000	1.035079	2.160000	1.028253	2.160000	1.023148	2.160000	1.029656
2.170000	1.034476	2.170000	1.030566	2.170000	1.030172	2.170000	1.032093
2.180000	1.032571	2.180000	1.022584	2.180000	1.032559	2.180000	1.020666
2.190000	1.017818	2.190000	1.034874	2.190000	1.020780	2.190000	1.024242
2.200000	1.037612	2.200000	1.017099	2.200000	1.028510	2.200000	1.044116
2.210000	1.032672	2.210000	1.024893	2.210000	1.027018	2.210000	1.021374
2.220000	1.033401	2.220000	1.024696	2.220000	1.026821	2.220000	1.031519
2.230000	1.028078	2.230000	1.048445	2.230000	1.016279	2.230000	1.029270
2.240000	1.028917	2.240000	1.031671	2.240000	1.028672	2.240000	1.038346
2.250000	1.025128	2.250000	1.035593	2.250000	1.022942	2.250000	1.022452
2.260000	1.027722	2.260000	1.029412	2.260000	1.032924	2.260000	1.033013
2.270000	1.037600	2.270000	1.024659	2.270000	1.025257	2.270000	1.022758
2.280000	1.037666	2.280000	1.028065	2.280000	1.034788	2.280000	1.021486
2.290000	1.023855	2.290000	1.023465	2.290000	1.044724	2.290000	1.035940
2.300000	1.020214	2.300000	1.033760	2.300000	1.030715	2.300000	1.046880
2.310000	1.014881	2.310000	1.032680	2.310000	1.024856	2.310000	1.024549
2.320000	1.020193	2.320000	1.026210	2.320000	1.032057	2.320000	1.039473
2.330000	1.025896	2.330000	1.013486	2.330000	1.034926	2.330000	1.019234
2.340000	1.026409	2.340000	1.036484	2.340000	1.032146	2.340000	1.036410
2.350000	1.035230	2.350000	1.031755	2.350000	1.033004	2.350000	1.036292
2.360000	1.035251	2.360000	1.032442	2.360000	1.030369	2.360000	1.038204
2.370000	1.027483	2.370000	1.028285	2.370000	1.039780	2.370000	1.023833
2.380000	1.026013	2.380000	1.033401	2.380000	1.035110	2.380000	1.023355
2.390000	1.025921	2.390000	1.034383	2.390000	1.025217	2.390000	1.031948
2.400000	1.031765	2.400000	1.020930	2.400000	1.021380	2.400000	1.029219
2.410000	1.032337	2.410000	1.031231	2.410000	1.038568	2.410000	1.032327
2.420000	1.026490	2.420000	1.028930	2.420000	1.031528	2.420000	1.032238
2.430000	1.029119	2.430000	1.028447	2.430000	1.035477	2.430000	1.032680
2.440000	1.033555	2.440000	1.027958	2.440000	1.036731	2.440000	1.018406
2.450000	1.031324	2.450000	1.034796	2.450000	1.030450	2.450000	1.028936
2.460000	1.027407	2.460000	1.015211	2.460000	1.025204	2.460000	1.028976
2.470000	1.038342	2.470000	1.041683	2.470000	1.028161	2.470000	1.031701
2.480000	1.023066	2.480000	1.014338	2.480000	1.022124	2.480000	1.021831
2.490000	1.035553	2.490000	1.026704	2.490000	1.025449	2.490000	1.024934
2.500000	1.032348	2.500000	1.026270	2.500000	1.032243	2.500000	1.031874
2.510000	1.029816	2.510000	1.024030	2.510000	1.027662	2.510000	1.041887
2.520000	1.032678	2.520000	1.021441	2.520000	1.018810	2.520000	1.037990
2.530000	1.028915	2.530000	1.030555	2.530000	1.030739	2.530000	1.025028
2.540000	1.029802	2.540000	1.032186	2.540000	1.024698	2.540000	1.030079
2.550000	1.024912	2.550000	1.029282	2.550000	1.024467	2.550000	1.029985
2.560000	1.029394	2.560000	1.032451	2.560000	1.022150	2.560000	1.028569
2.570000	1.020798	2.570000	1.018968	2.570000	1.008521	2.570000	1.013233
2.580000	1.019282	2.580000	1.030028	2.580000	1.033341	2.580000	1.030425
2.590000	1.031474	2.590000	1.024286	2.590000	1.032559	2.590000	1.036114
2.600000	1.028251	2.600000	1.035168	2.600000	1.029762	2.600000	1.030704
2.610000	1.024760	2.610000	1.025279	2.610000	1.030196	2.610000	1.029271
2.620000	1.039102	2.620000	1.031254	2.620000	1.013696	2.620000	1.029686
2.630000	1.025445	2.630000	1.041921	2.630000	1.027964	2.630000	1.027929
2.640000	1.030537	2.640000	1.037797	2.640000	1.032295	2.640000	1.038493
2.650000	1.031361	2.650000	1.025029	2.650000	1.022993	2.650000	1.031954
2.660000	1.033922	2.660000	1.029958	2.660000	1.040691	2.660000	1.033978
2.670000	1.032940	2.670000	1.013517	2.670000	1.037747	2.670000	1.025436
2.680000	1.028229	2.680000	1.020055	2.680000	1.039930	2.680000	1.026952
2.690000	1.033341	2.690000	1.037395	2.690000	1.023167	2.690000	1.035746
2.700000	1.037791	2.700000	1.027826	2.700000	1.024851	2.700000	1.029771
2.710000	1.033322	2.710000	1.028154	2.710000	1.017847	2.710000	1.039913
2.720000	1.016570	2.720000	1.022235	2.720000	1.021338	2.720000	1.024538
2.730000	1.030282	2.730000	1.035253	2.730000	1.034982	2.730000	1.031268
2.740000	1.036419	2.740000	1.029506	2.740000	1.032581	2.740000	1.018811
2.750000	1.024964	2.750000	1.039344	2.750000	1.030373	2.750000	1.033697
2.760000	1.021234	2.760000	1.029773	2.760000	1.014868	2.760000	1.040248
2.770000	1.021106	2.770000	1.037993	2.770000	1.020190	2.770000	1.032749
2.780000	1.037285	2.780000	1.035874	2.780000	1.029937	2.780000	1.018922
2.790000	1.034091	2.790000	1.034983	2.790000	1.040733	2.790000	1.046171
2.800000	1.026632	2.800000	1.024789	2.800000	1.025334	2.800000	1.030887
2.810000	1.023989	2.810000	1.028946	2.810000	1.037237	2.810000	1.015470
2.820000	1.033220	2.820000	1.035142	2.820000	1.038027	2.820000	1.026609
2.830000	1.025345	2.830000	1.028004	2.830000	1.017735	2.830000	1.016378
2.840000	1.031054	2.840000	1.028756	2.840000	1.029747	2.840000	1.030340
2.850000	1.031684	2.850000	1.022930	2.850000	1.021568	2.850000	1.014832
2.860000	1.030887	2.860000	1.022229	2.860000	1.030528	2.860000	1.027687
2.870000	1.025662	2.870000	1.026392	2.870000	1.026549	2.870000	1.024366
2.880000	1.026854	2.880000	1.021915	2.880000	1.033872	2.880000	1.017853
2.890000	1.028326	2.890000	1.036650	2.890000	1.028554	2.890000	1.011952
2.900000	1.030921	2.900000	1.029307	2.900000	1.040674	2.900000	1.043697
2.910000	1.030363	2.910000	1.031990	2.910000	1.027442	2.910000	1.029205
2.920000	1.025140	2.920000	1.028746	2.920000	1.030920	2.920000	1.030610
2.930000	1.022390	2.930000	1.024378	2.930000	1.036684	2.930000	1.030132
2.940000	1.028880	2.940000	1.037354	2.940000	1.038023	2.940000	1.034489
2.950000	1.031256	2.950000	1.022215	2.950000	1.030395	2.950000	1.022185
2.960000	1.036036	2.960000	1.025148	2.960000	1.037759	2.960000	1.030165
2.970000	1.030345	2.970000	1.016036	2.970000	1.036511	2.970000	1.025642
2.980000	1.032802	2.980000	1.032529	2.980000	1.043961	2.980000	1.016441
2.990000	1.037202	2.990000	1.030019	2.990000	1.036946	2.990000	1.029605
3.000000	1.037715	3.000000	1.028139	3.000000	1.030948	3.000000	1.028703
3.010000	1.031595	3.010000	1.028562	3.010000	1.029473	3.010000	1.035782
3.020000	1.025117	3.020000	1.023220	3.020000	1.030791	3.020000	1.026335
3.030000	1.023157	3.030000	1.026626	3.030000	1.025471	3.030000	1.029318
3.040000	1.019396	3.040000	1.036203	3.040000	1.019649	3.040000	1.029406
3.050000	1.032398	3.050000	1.028495	3.050000	1.026177	3.050000	1.037179
3.060000	1.022606	3.060000	1.025969	3.060000	1.027777	3.060000	1.024343
3.070000	1.012880	3.070000	1.033805	3.070000	1.031340	3.070000	1.031185
3.080000	1.021767	3.080000	1.026928	3.080000	1.020282	3.080000	1.018051
3.090000	1.020656	3.090000	1.025297	3.090000	1.021950	3.090000	1.036045
3.100000	1.017974	3.100000	1.035898	3.100000	1.027921	3.100000	1.026009
3.110000	1.020996	3.110000	1.018799	3.110000	1.034102	3.110000	1.031579
3.120000	1.023593	3.120000	1.040332	3.120000	1.039345	3.120000	1.041041
3.130000	1.017803	3.130000	1.023573	3.130000	1.029776	3.130000	1.021810
3.140000	1.028275	3.140000	1.020152	3.140000	1.029676	3.140000	1.025336
3.150000	1.039556	3.150000	1.019802	3.150000	1.038290	3.150000	1.026500
3.160000	1.022273	3.160000	1.017437	3.160000	1.021134	3.160000	1.024106
3.170000	1.028491	3.170000	1.032586	3.170000	1.034822	3.170000	1.014785
3.180000	1.037767	3.180000	1.037546	3.180000	1.020522	3.180000	1.028598
3.190000	1.027679	3.190000	1.035264	3.190000	1.039993	3.190000	1.029461
3.200000	1.028314	3.200000	1.023492	3.200000	1.038159	3.200000	1.046211
3.210000	1.026015	3.210000	1.017937	3.210000	1.025422	3.210000	1.037052
3.220000	1.028638	3.220000	1.026443	3.220000	1.027921	3.220000	1.021383
3.230000	1.028490	3.230000	1.033124	3.230000	1.026557	3.230000	1.031895
3.240000	1.036890	3.240000	1.041964	3.240000	1.027963	3.240000	1.032687
3.250000	1.021439	3.250000	1.037005	3.250000	1.036211	3.250000	1.026570
3.260000	1.038009	3.260000	1.022291	3.260000	1.033758	3.260000	1.027546
3.270000	1.033138	3.270000	1.018707	3.270000	1.037319	3.270000	1.031048
3.280000	1.023012	3.280000	1.031068	3.280000	1.025983	3.280000	1.030263
3.290000	1.021240	3.290000	1.026815	3.290000	1.020624	3.290000	1.022881
3.300000	1.034559	3.300000	1.021225	3.300000	1.030999	3.300000	1.034101
3.310000	1.031750	3.310000	1.023527	3.310000	1.032033	3.310000	1.023725
3.320000	1.025628	3.320000	1.029114	3.320000	1.028368	3.320000	1.014353
3.330000	1.047402	3.330000	1.028856	3.330000	1.032449	3.330000	1.022512
3.340000	1.031714	3.340000	1.042860	3.340000	1.033275	3.340000	1.041868
3.350000	1.025755	3.350000	1.027789	3.350000	1.030384	3.350000	1.024998
3.360000	1.019349	3.360000	1.025303	3.360000	1.023895	3.360000	1.014546
3.370000	1.032159	3.370000	1.025641	3.370000	1.035266	3.370000	1.029578
3.380000	1.033415	3.380000	1.025026	3.380000	1.029660	3.380000	1.036888
3.390000	1.040156	3.390000	1.024699	3.390000	1.032227	3.390000	1.022325
3.400000	1.032172	3.400000	1.028232	3.400000	1.030010	3.400000	1.039319
3.410000	1.027409	3.410000	1.032092	3.410000	1.033106	3.410000	1.040448
3.420000	1.030584	3.420000	1.028404	3.420000	1.025182	3.420000	1.024712
3.430000	1.033736	3.430000	1.033458	3.430000	1.026357	3.430000	1.035714
3.440000	1.031205	3.440000	1.031339	3.440000	1.026321	3.440000	1.039672
3.450000	1.041966	3.450000	1.027009	3.450000	1.027614	3.450000	1.026205
3.460000	1.024563	3.460000	1.023794	3.460000	1.034284	3.460000	1.027181
3.470000	1.034130	3.470000	1.025621	3.470000	1.027527	3.470000	1.035001
3.480000	1.014637	3.480000	1.017603	3.480000	1.021160	3.480000	1.026453
3.490000	1.037130	3.490000	1.029376	3.490000	1.027096	3.490000	1.021657
3.500000	1.028391	3.500000	1.028962	3.500000	1.016994	3.500000	1.014452
3.510000	1.022375	3.510000	1.034080	3.510000	1.024721	3.510000	1.025928
3.520000	1.023581	3.520000	1.020849	3.520000	1.023309	3.520000	1.035301
3.530000	1.010901	3.530000	1.014372	3.530000	1.022751	3.530000	1.039590
3.540000	1.039022	3.540000	1.028571	3.540000	1.025871	3.540000	1.028502
3.550000	1.022607	3.550000	1.033498	3.550000	1.044954	3.550000	1.019417
3.560000	1.029948	3.560000	1.030804	3.560000	1.019406	3.560000	1.035098
3.570000	1.040012	3.570000	1.027596	3.570000	1.025781	3.570000	1.028109
3.580000	1.021539	3.580000	1.031434	3.580000	1.030120	3.580000	1.026795
3.590000	1.029337	3.590000	1.021817	3.590000	1.037367	3.590000	1.034270
3.600000	1.024530	3.600000	1.035016	3.600000	1.024866	3.600000	1.034689
3.610000	1.041056	3.610000	1.025595	3.610000	1.027711	3.610000	1.031327
3.620000	1.035781	3.620000	1.029062	3.620000	1.020433	3.620000	1.033153
3.630000	1.044141	3.630000	1.025017	3.630000	1.013544	3.630000	1.027097
3.640000	1.033741	3.640000	1.023881	3.640000	1.027996	3.640000	1.020970
3.650000	1.031712	3.650000	1.035189	3.650000	1.021379	3.650000	1.017202
3.660000	1.035039	3.660000	1.016634	3.660000	1.032184	3.660000	1.025564
3.670000	1.026889	3.670000	1.040935	3.670000	1.023130	3.670000	1.025582
3.680000	1.038392	3.680000	1.027562	3.680000	1.031324	3.680000	1.023475
3.690000	1.025747	3.690000	1.031901	3.690000	1.029894	3.690000	1.029320
3.700000	1.023020	3.700000	1.029352	3.700000	1.034865	3.700000	1.028523
3.710000	1.031085	3.710000	1.030458	3.710000	1.020549	3.710000	1.040307
3.720000	1.026453	3.720000	1.025800	3.720000	1.032982	3.720000	1.017446
3.730000	1.024872	3.730000	1.021424	3.730000	1.022961	3.730000	1.023482
3.740000	1.028710	3.740000	1.025891	3.740000	1.034525	3.740000	1.028938
3.750000	1.024398	3.750000	1.025523	3.750000	1.024535	3.750000	1.026070
3.760000	1.030827	3.760000	1.027752	3.760000	1.044039	3.760000	1.023239
3.770000	1.018663	3.770000	1.026624	3.770000	1.032626	3.770000	1.024046
3.780000	1.027801	3.780000	1.026208	3.780000	1.031526	3.780000	1.018321
3.790000	1.027018	3.790000	1.027621	3.790000	1.040888	3.790000	1.040566
3.800000	1.032512	3.800000	1.022232	3.800000	1.028442	3.800000	1.021218
3.810000	1.028713	3.810000	1.024807	3.810000	1.033937	3.810000	1.018257
3.820000	1.035776	3.820000	1.038922	3.820000	1.033136	3.820000	1.040013
3.830000	1.028791	3.830000	1.039055	3.830000	1.042182	3.830000	1.032027
3.840000	1.027587	3.840000	1.026428	3.840000	1.043590	3.840000	1.027068
3.850000	1.028235	3.850000	1.032102	3.850000	1.027003	3.850000	1.030725
3.860000	1.026284	3.860000	1.022862	3.860000	1.048086	3.860000	1.020480
3.870000	1.037591	3.870000	1.034705	3.870000	1.031505	3.870000	1.030122
3.880000	1.038404	3.880000	1.035810	3.880000	1.032333	3.880000	1.026746
3.890000	1.021131	3.890000	1.024818	3.890000	1.022599	3.890000	1.039928
3.900000	1.036087	3.900000	1.032577	3.900000	1.031347	3.900000	1.024081
3.910000	1.030493	3.910000	1.036361	3.910000	1.032572	3.910000	1.017452
3.920000	1.023107	3.920000	1.031557	3.920000	1.031405	3.920000	1.024721
3.930000	1.033654	3.930000	1.020601	3.930000	1.026648	3.930000	1.031114
3.940000	1.042172	3.940000	1.027931	3.940000	1.032443	3.940000	1.040278
3.950000	1.033217	3.950000	1.032271	3.950000	1.021894	3.950000	1.031438
3.960000	1.024475	3.960000	1.027131	3.960000	1.027482	3.960000	1.021299
3.970000	1.035192	3.970000	1.031642	3.970000	1.030298	3.970000	1.027250
3.980000	1.028279	3.980000	1.021606	3.980000	1.013057	3.980000	1.022095
3.990000	1.038107	3.990000	1.026928	3.990000	1.032942	3.990000	1.026430
4.000000	1.038895	4.000000	1.027225	4.000000	1.033269	4.000000	1.023013
4.010000	1.045023	4.010000	1.028516	4.010000	1.034564	4.010000	1.026122
4.020000	1.018114	4.020000	1.024009	4.020000	1.030950	4.020000	1.031162
4.030000	1.030618	4.030000	1.023134	4.030000	1.023530	4.030000	1.029972
4.040000	1.019664	4.040000	1.020231	4.040000	1.041877	4.040000	1.031504
4.050000	1.033397	4.050000	1.030685	4.050000	1.029021	4.050000	1.026411
4.060000	1.036388	4.060000	1.023657	4.060000	1.040151	4.060000	1.039301
4.070000	1.034247	4.070000	1.030984	4.070000	1.027585	4.070000	1.029717
4.080000	1.027764	4.080000	1.025760	4.080000	1.015082	4.080000	1.034013
4.090000	1.019818	4.090000	1.028341	4.090000	1.020898	4.090000	1.011378
4.100000	1.022926	4.100000	1.018932	4.100000	1.010002	4.100000	1.029448
4.110000	1.025997	4.110000	1.031685	4.110000	1.033338	4.110000	1.037925
4.120000	1.026538	4.120000	1.031626	4.120000	1.021453	4.120000	1.028853
4.130000	1.028129	4.130000	1.023942	4.130000	1.022615	4.130000	1.028298
4.140000	1.021547	4.140000	1.022816	4.140000	1.026989	4.140000	1.026769
4.150000	1.022325	4.150000	1.035452	4.150000	1.030816	4.150000	1.025832
4.160000	1.013152	4.160000	1.024797	4.160000	1.032341	4.160000	1.022562
4.170000	1.037104	4.170000	1.036471	4.170000	1.025577	4.170000	1.024115
4.180000	1.030113	4.180000	1.028212	4.180000	1.025986	4.180000	1.030643
4.190000	1.025749	4.190000	1.034177	4.190000	1.023172	4.190000	1.035498
4.200000	1.040604	4.200000	1.031071	4.200000	1.028805	4.200000	1.022691
4.210000	1.036404	4.210000	1.032008	4.210000	1.027888	4.210000	1.024732
4.220000	1.032709	4.220000	1.035027	4.220000	1.035566	4.220000	1.018629
4.230000	1.023771	4.230000	1.041679	4.230000	1.020987	4.230000	1.039336
4.240000	1.021847	4.240000	1.040389	4.240000	1.035141	4.240000	1.023756
4.250000	1.030427	4.250000	1.032350	4.250000	1.021126	4.250000	1.030206
4.260000	1.031013	4.260000	1.026933	4.260000	1.033348	4.260000	1.030245
4.270000	1.028927	4.270000	1.036454	4.270000	1.035060	4.270000	1.031667
4.280000	1.028202	4.280000	1.019251	4.280000	1.034804	4.280000	1.027568
4.290000	1.040262	4.290000	1.013835	4.290000	1.030332	4.290000	1.009854
4.300000	1.033531	4.300000	1.024767	4.300000	1.020193	4.300000	1.022686
4.310000	1.033537	4.310000	1.044006	4.310000	1.036150	4.310000	1.033455
4.320000	1.036393	4.320000	1.025724	4.320000	1.024420	4.320000	1.012419
4.330000	1.038126	4.330000	1.022226	4.330000	1.028162	4.330000	1.029159
4.340000	1.036981	4.340000	1.024082	4.340000	1.021527	4.340000	1.014152
4.350000	1.026269	4.350000	1.028860	4.350000	1.029923	4.350000	1.027790
4.360000	1.025774	4.360000	1.042225	4.360000	1.039785	4.360000	1.030010
4.370000	1.034292	4.370000	1.038071	4.370000	1.029125	4.370000	1.027567
4.380000	1.030440	4.380000	1.014701	4.380000	1.029285	4.380000	1.015317
4.390000	1.037669	4.390000	1.017509	4.390000	1.032656	4.390000	1.036689
4.400000	1.041431	4.400000	1.020199	4.400000	1.027974	4.400000	1.032904
4.410000	1.031050	4.410000	1.013774	4.410000	1.022391	4.410000	1.032852
4.420000	1.027500	4.420000	1.020841	4.420000	1.033571	4.420000	1.031159
4.430000	1.023282	4.430000	1.015936	4.430000	1.036278	4.430000	1.025205
4.440000	1.028063	4.440000	1.024281	4.440000	1.028730	4.440000	1.036361
4.450000	1.014239	4.450000	1.030738	4.450000	1.035214	4.450000	1.028060
4.460000	1.029642	4.460000	1.032297	4.460000	1.027562	4.460000	1.028579
4.470000	1.031406	4.470000	1.013820	4.470000	1.039852	4.470000	1.021190
4.480000	1.033831	4.480000	1.030436	4.480000	1.040075	4.480000	1.023302
4.490000	1.028577	4.490000	1.029341	4.490000	1.029440	4.490000	1.042010
4.500000	1.033676	4.500000	1.024468	4.500000	1.041553	4.500000	1.035750
4.510000	1.021237	4.510000	1.030236	4.510000	1.024962	4.510000	1.021996
4.520000	1.027941	4.520000	1.029083	4.520000	1.018282	4.520000	1.028898
4.530000	1.025307	4.530000	1.029757	4.530000	1.029760	4.530000	1.035547
4.540000	1.027440	4.540000	1.031497	4.540000	1.032170	4.540000	1.024953
4.550000	1.019601	4.550000	1.034819	4.550000	1.033068	4.550000	1.025361
4.560000	1.026308	4.560000	1.027757	4.560000	1.033715	4.560000	1.041516
4.570000	1.027924	4.570000	1.033649	4.570000	1.034720	4.570000	1.030450
4.580000	1.038214	4.580000	1.028411	4.580000	1.025540	4.580000	1.027366
4.590000	1.033917	4.590000	1.023247	4.590000	1.037988	4.590000	1.027920
4.600000	1.023525	4.600000	1.034195	4.600000	1.028559	4.600000	1.025736
4.610000	1.030334	4.610000	1.035989	4.610000	1.026871	4.610000	1.027539
4.620000	1.026687	4.620000	1.034643	4.620000	1.026432	4.620000	1.023198
4.630000	1.040983	4.630000	1.028224	4.630000	1.020746	4.630000	1.023259
4.640000	1.041254	4.640000	1.014174	4.640000	1.021752	4.640000	1.030137
4.650000	1.048977	4.650000	1.018317	4.650000	1.034496	4.650000	1.028555
4.660000	1.032059	4.660000	1.032337	4.660000	1.032676	4.660000	1.016274
4.670000	1.033815	4.670000	1.034688	4.670000	1.032175	4.670000	1.020373
4.680000	1.022267	4.680000	1.026629	4.680000	1.029950	4.680000	1.034503
4.690000	1.032832	4.690000	1.029891	4.690000	1.026767	4.690000	1.029279
4.700000	1.032164	4.700000	1.026263	4.700000	1.022829	4.700000	1.030976
4.710000	1.025221	4.710000	1.026126	4.710000	1.035631	4.710000	1.030149
4.720000	1.041241	4.720000	1.027097	4.720000	1.032553	4.720000	1.028655
4.730000	1.030839	4.730000	1.026165	4.730000	1.022174	4.730000	1.035874
4.740000	1.031340	4.740000	1.026993	4.740000	1.034376	4.740000	1.024669
4.750000	1.024129	4.750000	1.032064	4.750000	1.032095	4.750000	1.026785
4.760000	1.036616	4.760000	1.026326	4.760000	1.039599	4.760000	1.036539
4.770000	1.029542	4.770000	1.036398	4.770000	1.036532	4.770000	1.020814
4.780000	1.035120	4.780000	1.023911	4.780000	1.031646	4.780000	1.027537
4.790000	1.026207	4.790000	1.027566	4.790000	1.026033	4.790000	1.029287
4.800000	1.025483	4.800000	1.027477	4.800000	1.035674	4.800000	1.020307
4.810000	1.022318	4.810000	1.037964	4.810000	1.022763	4.810000	1.027758
4.820000	1.025064	4.820000	1.033646	4.820000	1.024775	4.820000	1.035909
4.830000	1.036266	4.830000	1.026271	4.830000	1.032123	4.830000	1.023340
4.840000	1.025904	4.840000	1.026885	4.840000	1.032039	4.840000	1.022905
4.850000	1.023904	4.850000	1.035307	4.850000	1.021251	4.850000	1.035722
4.860000	1.027873	4.860000	1.019626	4.860000	1.028401	4.860000	1.022738
4.870000	1.025453	4.870000	1.039016	4.870000	1.026293	4.870000	1.027946
4.880000	1.033377	4.880000	1.033007	4.880000	1.021922	4.880000	1.029976
4.890000	1.019984	4.890000	1.046935	4.890000	1.023930	4.890000	1.011652
4.900000	1.030814	4.900000	1.028340	4.900000	1.028644	4.900000	1.034355
4.910000	1.033337	4.910000	1.037038	4.910000	1.016996	4.910000	1.032731
4.920000	1.021216	4.920000	1.025979	4.920000	1.034833	4.920000	1.033962
4.930000	1.035407	4.930000	1.018536	4.930000	1.026470	4.930000	1.028637
4.940000	1.016547	4.940000	1.025145	4.940000	1.034300	4.940000	1.030732
4.950000	1.034517	4.950000	1.026664	4.950000	1.027823	4.950000	1.019157
4.960000	1.023429	4.960000	1.032612	4.960000	1.035646	4.960000	1.032460
4.970000	1.033633	4.970000	1.030812	4.970000	1.031548	4.970000	1.023501
4.980000	1.034418	4.980000	1.047914	4.980000	1.044045	4.980000	1.019870
4.990000	1.030923	4.990000	1.035152	4.990000	1.025732	4.990000	1.023571
5.000000	1.025796	5.000000	1.029765	5.000000	1.036769	5.000000	1.033904
5.010000	1.037397	5.010000	1.029857	5.010000	1.022901	5.010000	1.030263
5.020000	1.035659	5.020000	1.034221	5.020000	1.022436	5.020000	1.035123
5.030000	1.033462	5.030000	1.031589	5.030000	1.034334	5.030000	1.030483
5.040000	1.031179	5.040000	1.026183	5.040000	1.026410	5.040000	1.025568
5.050000	1.030489	5.050000	1.028531	5.050000	1.019169	5.050000	1.013353
5.060000	1.027746	5.060000	1.043334	5.060000	1.022259	5.060000	1.024997
5.070000	1.022580	5.070000	1.033163	5.070000	1.030061	5.070000	1.042028
5.080000	1.035833	5.080000	1.036789	5.080000	1.031667	5.080000	1.030047
5.090000	1.028842	5.090000	1.034738	5.090000	1.029076	5.090000	1.033405
5.100000	1.028866	5.100000	1.034152	5.100000	1.038501	5.100000	1.028759
5.110000	1.035628	5.110000	1.027960	5.110000	1.033131	5.110000	1.041875
5.120000	1.027322	5.120000	1.027552	5.120000	1.029037	5.120000	1.023975
5.130000	1.023565	5.130000	1.019113	5.130000	1.032696	5.130000	1.026963
5.140000	1.037125	5.140000	1.034172	5.140000	1.030100	5.140000	1.033664
5.150000	1.039691	5.150000	1.037478	5.150000	1.016885	5.150000	1.043880
5.160000	1.026966	5.160000	1.019588	5.160000	1.034376	5.160000	1.039610
5.170000	1.043721	5.170000	1.039747	5.170000	1.028748	5.170000	1.036688
5.180000	1.025128	5.180000	1.027478	5.180000	1.036233	5.180000	1.039095
5.190000	1.036752	5.190000	1.022510	5.190000	1.024836	5.190000	1.041059
5.200000	1.035320	5.200000	1.029181	5.200000	1.035451	5.200000	1.038339
5.210000	1.029080	5.210000	1.036717	5.210000	1.022973	5.210000	1.033123
5.220000	1.032722	5.220000	1.039061	5.220000	1.021169	5.220000	1.024821
5.230000	1.034307	5.230000	1.031836	5.230000	1.028065	5.230000	1.032192
5.240000	1.032123	5.240000	1.032203	5.240000	1.027372	5.240000	1.034743
5.250000	1.033225	5.250000	1.034701	5.250000	1.023516	5.250000	1.030674
5.260000	1.036113	5.260000	1.026223	5.260000	1.030264	5.260000	1.034407
5.270000	1.028825	5.270000	1.024042	5.270000	1.028163	5.270000	1.030279
5.280000	1.027684	5.280000	1.033089	5.280000	1.017968	5.280000	1.025061
5.290000	1.022884	5.290000	1.037638	5.290000	1.033652	5.290000	1.029059
5.300000	1.036490	5.300000	1.019865	5.300000	1.027591	5.300000	1.030741
5.310000	1.028661	5.310000	1.027456	5.310000	1.023315	5.310000	1.028283
5.320000	1.035848	5.320000	1.029427	5.320000	1.025137	5.320000	1.022511
5.330000	1.034416	5.330000	1.034080	5.330000	1.034686	5.330000	1.034514
5.340000	1.028774	5.340000	1.035794	5.340000	1.031529	5.340000	1.030145
5.350000	1.023316	5.350000	1.019623	5.350000	1.029569	5.350000	1.017766
5.360000	1.037129	5.360000	1.029092	5.360000	1.021990	5.360000	1.026365
5.370000	1.024133	5.370000	1.029124	5.370000	1.030070	5.370000	1.029073
5.380000	1.026808	5.380000	1.023476	5.380000	1.036195	5.380000	1.031848
5.390000	1.025480	5.390000	1.029017	5.390000	1.024750	5.390000	1.033366
5.400000	1.024884	5.400000	1.030115	5.400000	1.032807	5.400000	1.035818
5.410000	1.030027	5.410000	1.027527	5.410000	1.030321	5.410000	1.033302
5.420000	1.031948	5.420000	1.021373	5.420000	1.032302	5.420000	1.032206
5.430000	1.024998	5.430000	1.019853	5.430000	1.031854	5.430000	1.029426
5.440000	1.022171	5.440000	1.034420	5.440000	1.029722	5.440000	1.029832
5.450000	1.035579	5.450000	1.031942	5.450000	1.033852	5.450000	1.032327
5.460000	1.011599	5.460000	1.029129	5.460000	1.037154	5.460000	1.037475
5.470000	1.035154	5.470000	1.033006	5.470000	1.035217	5.470000	1.027341
5.480000	1.021996	5.480000	1.033422	5.480000	1.029643	5.480000	1.026238
5.490000	1.038476	5.490000	1.029470	5.490000	1.036746	5.490000	1.033088
5.500000	1.029379	5.500000	1.030063	5.500000	1.019667	5.500000	1.018411
5.510000	1.023500	5.510000	1.019074	5.510000	1.032405	5.510000	1.024057
5.520000	1.025588	5.520000	1.024223	5.520000	1.034410	5.520000	1.030425
5.530000	1.032315	5.530000	1.023370	5.530000	1.032425	5.530000	1.022840
5.540000	1.028555	5.540000	1.021927	5.540000	1.026435	5.540000	1.028934
5.550000	1.028783	5.550000	1.029730	5.550000	1.020717	5.550000	1.025343
5.560000	1.030770	5.560000	1.023617	5.560000	1.032896	5.560000	1.017226
5.570000	1.027577	5.570000	1.028060	5.570000	1.025118	5.570000	1.029980
5.580000	1.021765	5.580000	1.043414	5.580000	1.033053	5.580000	1.031153
5.590000	1.023590	5.590000	1.037315	5.590000	1.041761	5.590000	1.029443
5.600000	1.026878	5.600000	1.033191	5.600000	1.019435	5.600000	1.030252
5.610000	1.030696	5.610000	1.022024	5.610000	1.027647	5.610000	1.027711
5.620000	1.035539	5.620000	1.031786	5.620000	1.023414	5.620000	1.028078
5.630000	1.031635	5.630000	1.034017	5.630000	1.032743	5.630000	1.021419
5.640000	1.035749	5.640000	1.030198	5.640000	1.020200	5.640000	1.021049
5.650000	1.041051	5.650000	1.035486	5.650000	1.028225	5.650000	1.013410
5.660000	1.025282	5.660000	1.023256	5.660000	1.033666	5.660000	1.042378
5.670000	1.019766	5.670000	1.022800	5.670000	1.029110	5.670000	1.017450
5.680000	1.026073	5.680000	1.030638	5.680000	1.024399	5.680000	1.033926
5.690000	1.025227	5.690000	1.035911	5.690000	1.038565	5.690000	1.024920
5.700000	1.027064	5.700000	1.031372	5.700000	1.024229	5.700000	1.032649
5.710000	1.029596	5.710000	1.036382	5.710000	1.029241	5.710000	1.021182
5.720000	1.022351	5.720000	1.034676	5.720000	1.037628	5.720000	1.030360
5.730000	1.029230	5.730000	1.028501	5.730000	1.044154	5.730000	1.014989
5.740000	1.016361	5.740000	1.028819	5.740000	1.041607	5.740000	1.020336
5.750000	1.028118	5.750000	1.034696	5.750000	1.034035	5.750000	1.026170
5.760000	1.029882	5.760000	1.029270	5.760000	1.017870	5.760000	1.028186
5.770000	1.033420	5.770000	1.037566	5.770000	1.020803	5.770000	1.042873
5.780000	1.028646	5.780000	1.030755	5.780000	1.039648	5.780000	1.030631
5.790000	1.030942	5.790000	1.022220	5.790000	1.034911	5.790000	1.021113
5.800000	1.034949	5.800000	1.021013	5.800000	1.031560	5.800000	1.024293
5.810000	1.021718	5.810000	1.029442	5.810000	1.021846	5.810000	1.026371
5.820000	1.024975	5.820000	1.027422	5.820000	1.033277	5.820000	1.034724
5.830000	1.028238	5.830000	1.017475	5.830000	1.024984	5.830000	1.029397
5.840000	1.029339	5.840000	1.022558	5.840000	1.024427	5.840000	1.029276
5.850000	1.016601	5.850000	1.017341	5.850000	1.039589	5.850000	1.027209
5.860000	1.033199	5.860000	1.025777	5.860000	1.030063	5.860000	1.029662
5.870000	1.028011	5.870000	1.022624	5.870000	1.029142	5.870000	1.038892
5.880000	1.039575	5.880000	1.013473	5.880000	1.024480	5.880000	1.032917
5.890000	1.027105	5.890000	1.025275	5.890000	1.031689	5.890000	1.024452
5.900000	1.034329	5.900000	1.029606	5.900000	1.028542	5.900000	1.039424
5.910000	1.021896	5.910000	1.028584	5.910000	1.024837	5.910000	1.031119
5.920000	1.035249	5.920000	1.023654	5.920000	1.021961	5.920000	1.034849
5.930000	1.038715	5.930000	1.039783	5.930000	1.035341	5.930000	1.032325
5.940000	1.019064	5.940000	1.033759	5.940000	1.032599	5.940000	1.028019
5.950000	1.037903	5.950000	1.034716	5.950000	1.012460	5.950000	1.033151
5.960000	1.030659	5.960000	1.019656	5.960000	1.017678	5.960000	1.029986
5.970000	1.025217	5.970000	1.022366	5.970000	1.019432	5.970000	1.050419
5.980000	1.026884	5.980000	1.021323	5.980000	1.017795	5.980000	1.024381
5.990000	1.022954	5.990000	1.033346	5.990000	1.028008	5.990000	1.018499
6.000000	1.028371	6.000000	1.019403	6.000000	1.024623	6.000000	1.037225
6.010000	1.021791	6.010000	1.025165	6.010000	1.024463	6.010000	1.034042
6.020000	1.032149	6.020000	1.012088	6.020000	1.033314	6.020000	1.024720
6.030000	1.032571	6.030000	1.025536	6.030000	1.031640	6.030000	1.028682
6.040000	1.032017	6.040000	1.031712	6.040000	1.023854	6.040000	1.025382
6.050000	1.030600	6.050000	1.030290	6.050000	1.016278	6.050000	1.029147
6.060000	1.034079	6.060000	1.029746	6.060000	1.030812	6.060000	1.030345
6.070000	1.037491	6.070000	1.027064	6.070000	1.032556	6.070000	1.033413
6.080000	1.020517	6.080000	1.030917	6.080000	1.021317	6.080000	1.036583
6.090000	1.042543	6.090000	1.021822	6.090000	1.030302	6.090000	1.031889
6.100000	1.030520	6.100000	1.025168	6.100000	1.042931	6.100000	1.021150
6.110000	1.034427	6.110000	1.033632	6.110000	1.032666	6.110000	1.023685
6.120000	1.032255	6.120000	1.026535	6.120000	1.024891	6.120000	1.029328
6.130000	1.043657	6.130000	1.038695	6.130000	1.035675	6.130000	1.032831
6.140000	1.028464	6.140000	1.031185	6.140000	1.020872	6.140000	1.039770
6.150000	1.036509	6.150000	1.023331	6.150000	1.034482	6.150000	1.032320
6.160000	1.031125	6.160000	1.029427	6.160000	1.031979	6.160000	1.037209
6.170000	1.020301	6.170000	1.031051	6.170000	1.032651	6.170000	1.030242
6.180000	1.037438	6.180000	1.037413	6.180000	1.024596	6.180000	1.027255
6.190000	1.037233	6.190000	1.029154	6.190000	1.021174	6.190000	1.036537
6.200000	1.033945	6.200000	1.025009	6.200000	1.023460	6.200000	1.038851
6.210000	1.024125	6.210000	1.028727	6.210000	1.026229	6.210000	1.030755
6.220000	1.035574	6.220000	1.032829	6.220000	1.025543	6.220000	1.028923
6.230000	1.021947	6.230000	1.022355	6.230000	1.024234	6.230000	1.026845
6.240000	1.031138	6.240000	1.024119	6.240000	1.026599	6.240000	1.031237
6.250000	1.027397	6.250000	1.027750	6.250000	1.029915	6.250000	1.033948
6.260000	1.022475	6.260000	1.029712	6.260000	1.026463	6.260000	1.034601
6.270000	1.021125	6.270000	1.012659	6.270000	1.033144	6.270000	1.024742
6.280000	1.034747	6.280000	1.021270	6.280000	1.036680	6.280000	1.029790
6.290000	1.031986	6.290000	1.027762	6.290000	1.022482	6.290000	1.027662
6.300000	1.023631	6.300000	1.030392	6.300000	1.031015	6.300000	1.027034
6.310000	1.041402	6.310000	1.019788	6.310000	1.035087	6.310000	1.037560
6.320000	1.027489	6.320000	1.017640	6.320000	1.032585	6.320000	1.023953
6.330000	1.024533	6.330000	1.033761	6.330000	1.025633	6.330000	1.027110
6.340000	1.013637	6.340000	1.022061	6.340000	1.034415	6.340000	1.025063
6.350000	1.022066	6.350000	1.029096	6.350000	1.022648	6.350000	1.026205
6.360000	1.023888	6.360000	1.041022	6.360000	1.034144	6.360000	1.036370
6.370000	1.034888	6.370000	1.027066	6.370000	1.030387	6.370000	1.028127
6.380000	1.033559	6.380000	1.029198	6.380000	1.029544	6.380000	1.036613
6.390000	1.016267	6.390000	1.027777	6.390000	1.031912	6.390000	1.018963
6.400000	1.019290	6.400000	1.019529	6.400000	1.038074	6.400000	1.030436
6.410000	1.028282	6.410000	1.020742	6.410000	1.022632	6.410000	1.032219
6.420000	1.023666	6.420000	1.029826	6.420000	1.032411	6.420000	1.028495
6.430000	1.027692	6.430000	1.035767	6.430000	1.036722	6.430000	1.025512
6.440000	1.028600	6.440000	1.020676	6.440000	1.022238	6.440000	1.030039
6.450000	1.011549	6.450000	1.023026	6.450000	1.028114	6.450000	1.025763
6.460000	1.025708	6.460000	1.027091	6.460000	1.019072	6.460000	1.020072
6.470000	1.026649	6.470000	1.037853	6.470000	1.017692	6.470000	1.024706
6.480000	1.025297	6.480000	1.027194	6.480000	1.029660	6.480000	1.036455
6.490000	1.035877	6.490000	1.025213	6.490000	1.027930	6.490000	1.032452
6.500000	1.019644	6.500000	1.025647	6.500000	1.028426	6.500000	1.018666
6.510000	1.031108	6.510000	1.032913	6.510000	1.028903	6.510000	1.034054
6.520000	1.018322	6.520000	1.019497	6.520000	1.034373	6.520000	1.022098
6.530000	1.020771	6.530000	1.028500	6.530000	1.029391	6.530000	1.025171
6.540000	1.021627	6.540000	1.020050	6.540000	1.039609	6.540000	1.017554
6.550000	1.025535	6.550000	1.020471	6.550000	1.031632	6.550000	1.018584
6.560000	1.013992	6.560000	1.029042	6.560000	1.028467	6.560000	1.024427
6.570000	1.023523	6.570000	1.021459	6.570000	1.024525	6.570000	1.033029
6.580000	1.021906	6.580000	1.023926	6.580000	1.021194	6.580000	1.028715
6.590000	1.032117	6.590000	1.028187	6.590000	1.030841	6.590000	1.036809
6.600000	1.027801	6.600000	1.019814	6.600000	1.027831	6.600000	1.030974
6.610000	1.023940	6.610000	1.015743	6.610000	1.034905	6.610000	1.028860
6.620000	1.035463	6.620000	1.027472	6.620000	1.034045	6.620000	1.028199
6.630000	1.025439	6.630000	1.025600	6.630000	1.026843	6.630000	1.031514
6.640000	1.022852	6.640000	1.023794	6.640000	1.023109	6.640000	1.025247
6.650000	1.018705	6.650000	1.033076	6.650000	1.021758	6.650000	1.025377
6.660000	1.013209	6.660000	1.020616	6.660000	1.039841	6.660000	1.018676
6.670000	1.029091	6.670000	1.040070	6.670000	1.032628	6.670000	1.026251
6.680000	1.032771	6.680000	1.030347	6.680000	1.031829	6.680000	1.031451
6.690000	1.025396	6.690000	1.022567	6.690000	1.032959	6.690000	1.016740
6.700000	1.026554	6.700000	1.040341	6.700000	1.038857	6.700000	1.027078
6.710000	1.034109	6.710000	1.035930	6.710000	1.034766	6.710000	1.016119
6.720000	1.028464	6.720000	1.027252	6.720000	1.026800	6.720000	1.028430
6.730000	1.024000	6.730000	1.036886	6.730000	1.023829	6.730000	1.014035
6.740000	1.027586	6.740000	1.031945	6.740000	1.027025	6.740000	1.027650
6.750000	1.029235	6.750000	1.030738	6.750000	1.032180	6.750000	1.028257
6.760000	1.022445	6.760000	1.031473	6.760000	1.033146	6.760000	1.035587
6.770000	1.029363	6.770000	1.029653	6.770000	1.020510	6.770000	1.029700
6.780000	1.021665	6.780000	1.032036	6.780000	1.021809	6.780000	1.034830
6.790000	1.017421	6.790000	1.034626	6.790000	1.028630	6.790000	1.028902
6.800000	1.029577	6.800000	1.016420	6.800000	1.035204	6.800000	1.029956
6.810000	1.026022	6.810000	1.027094	6.810000	1.018580	6.810000	1.020491
6.820000	1.031149	6.820000	1.019455	6.820000	1.028160	6.820000	1.030315
6.830000	1.029892	6.830000	1.030100	6.830000	1.033635	6.830000	1.031390
6.840000	1.038805	6.840000	1.025645	6.840000	1.028490	6.840000	1.025965
6.850000	1.031722	6.850000	1.035709	6.850000	1.021875	6.850000	1.027397
6.860000	1.026777	6.860000	1.028595	6.860000	1.042524	6.860000	1.023692
6.870000	1.023278	6.870000	1.037013	6.870000	1.039958	6.870000	1.028865
6.880000	1.021754	6.880000	1.031877	6.880000	1.023313	6.880000	1.031329
6.890000	1.018276	6.890000	1.036736	6.890000	1.028638	6.890000	1.039045
6.900000	1.026833	6.900000	1.037241	6.900000	1.032254	6.900000	1.035179
6.910000	1.026000	6.910000	1.026485	6.910000	1.028518	6.910000	1.037169
6.920000	1.026022	6.920000	1.031671	6.920000	1.027624	6.920000	1.024756
6.930000	1.022331	6.930000	1.039479	6.930000	1.035383	6.930000	1.039880
6.940000	1.035200	6.940000	1.027641	6.940000	1.017066	6.940000	1.024440
6.950000	1.033643	6.950000	1.032317	6.950000	1.039460	6.950000	1.028866
6.960000	1.026417	6.960000	1.035696	6.960000	1.037002	6.960000	1.032564
6.970000	1.028998	6.970000	1.026675	6.970000	1.028135	6.970000	1.035959
6.980000	1.018883	6.980000	1.034863	6.980000	1.027601	6.980000	1.032103
6.990000	1.025989	6.990000	1.032643	6.990000	1.028691	6.990000	1.024753
7.000000	1.036642	7.000000	1.041115	7.000000	1.033980	7.000000	1.032287
7.010000	1.016344	7.010000	1.031542	7.010000	1.037419	7.010000	1.036287
7.020000	1.049856	7.020000	1.047169	7.020000	1.023887	7.020000	1.025647
7.030000	1.035251	7.030000	1.040934	7.030000	1.032389	7.030000	1.028016
7.040000	1.041127	7.040000	1.028362	7.040000	1.020770	7.040000	1.028190
7.050000	1.042042	7.050000	1.033994	7.050000	1.034596	7.050000	1.022783
7.060000	1.036208	7.060000	1.038331	7.060000	1.027693	7.060000	1.023658
7.070000	1.029748	7.070000	1.030108	7.070000	1.026367	7.070000	1.036375
7.080000	1.031506	7.080000	1.042509	7.080000	1.017009	7.080000	1.038182
7.090000	1.035445	7.090000	1.026627	7.090000	1.030094	7.090000	1.027389
7.100000	1.037684	7.100000	1.031101	7.100000	1.032676	7.100000	1.038915
7.110000	1.022619	7.110000	1.034659	7.110000	1.037234	7.110000	1.030075
7.120000	1.033985	7.120000	1.031719	7.120000	1.018620	7.120000	1.024720
7.130000	1.042359	7.130000	1.018205	7.130000	1.033038	7.130000	1.027773
7.140000	1.026538	7.140000	1.029147	7.140000	1.027464	7.140000	1.022838
7.150000	1.028800	7.150000	1.028447	7.150000	1.028818	7.150000	1.026643
7.160000	1.029332	7.160000	1.036063	7.160000	1.025537	7.160000	1.029291
7.170000	1.028600	7.170000	1.041505	7.170000	1.025541	7.170000	1.038651
7.180000	1.030989	7.180000	1.026971	7.180000	1.034390	7.180000	1.028416
7.190000	1.031565	7.190000	1.026573	7.190000	1.030934	7.190000	1.022361
7.200000	1.034163	7.200000	1.037654	7.200000	1.015990	7.200000	1.041811
7.210000	1.028207	7.210000	1.048698	7.210000	1.030057	7.210000	1.026925
7.220000	1.027698	7.220000	1.034081	7.220000	1.025820	7.220000	1.032207
7.230000	1.029965	7.230000	1.028230	7.230000	1.019382	7.230000	1.019123
7.240000	1.030902	7.240000	1.033772	7.240000	1.024179	7.240000	1.017697
7.250000	1.035934	7.250000	1.021707	7.250000	1.024782	7.250000	1.026025
7.260000	1.032015	7.260000	1.029518	7.260000	1.017759	7.260000	1.029509
7.270000	1.034183	7.270000	1.024419	7.270000	1.051819	7.270000	1.028576
7.280000	1.036537	7.280000	1.022744	7.280000	1.027449	7.280000	1.021128
7.290000	1.028934	7.290000	1.024132	7.290000	1.038558	7.290000	1.028519
7.300000	1.027924	7.300000	1.035468	7.300000	1.022998	7.300000	1.026711
7.310000	1.023806	7.310000	1.029011	7.310000	1.020468	7.310000	1.026340
7.320000	1.020912	7.320000	1.034398	7.320000	1.033382	7.320000	1.023839
7.330000	1.019774	7.330000	1.024766	7.330000	1.021720	7.330000	1.029149
7.340000	1.032911	7.340000	1.036713	7.340000	1.019349	7.340000	1.029355
7.350000	1.024675	7.350000	1.039853	7.350000	1.029415	7.350000	1.024414
7.360000	1.045346	7.360000	1.027100	7.360000	1.021106	7.360000	1.037283
7.370000	1.039276	7.370000	1.039284	7.370000	1.040564	7.370000	1.034800
7.380000	1.034415	7.380000	1.025166	7.380000	1.029106	7.380000	1.030321
7.390000	1.033844	7.390000	1.032641	7.390000	1.025023	7.390000	1.025474
7.400000	1.036580	7.400000	1.022256	7.400000	1.027790	7.400000	1.025044
7.410000	1.034498	7.410000	1.025986	7.410000	1.019725	7.410000	1.032278
7.420000	1.015413	7.420000	1.034024	7.420000	1.024179	7.420000	1.025296
7.430000	1.026568	7.430000	1.035078	7.430000	1.024236	7.430000	1.030113
7.440000	1.021257	7.440000	1.033761	7.440000	1.029078	7.440000	1.023195
7.450000	1.029197	7.450000	1.033567	7.450000	1.025547	7.450000	1.022185
7.460000	1.037220	7.460000	1.022526	7.460000	1.031757	7.460000	1.031379
7.470000	1.029916	7.470000	1.025609	7.470000	1.031404	7.470000	1.038153
7.480000	1.034241	7.480000	1.038526	7.480000	1.031490	7.480000	1.019436
7.490000	1.033899	7.490000	1.049675	7.490000	1.035591	7.490000	1.031223
7.500000	1.036167	7.500000	1.033800	7.500000	1.034518	7.500000	1.028538
7.510000	1.032311	7.510000	1.014103	7.510000	1.024428	7.510000	1.020838
7.520000	1.029238	7.520000	1.032285	7.520000	1.031544	7.520000	1.028449
7.530000	1.025266	7.530000	1.030719	7.530000	1.025906	7.530000	1.019315
7.540000	1.034537	7.540000	1.022666	7.540000	1.027866	7.540000	1.023997
7.550000	1.031335	7.550000	1.035469	7.550000	1.029931	7.550000	1.030666
7.560000	1.024391	7.560000	1.029811	7.560000	1.027220	7.560000	1.032789
7.570000	1.030079	7.570000	1.031121	7.570000	1.020402	7.570000	1.020058
7.580000	1.041109	7.580000	1.032129	7.580000	1.023519	7.580000	1.034494
7.590000	1.021773	7.590000	1.029460	7.590000	1.026474	7.590000	1.036436
7.600000	1.030075	7.600000	1.026167	7.600000	1.030749	7.600000	1.012535
7.610000	1.021572	7.610000	1.030486	7.610000	1.024586	7.610000	1.017102
7.620000	1.023369	7.620000	1.027125	7.620000	1.019218	7.620000	1.020890
7.630000	1.023747	7.630000	1.023015	7.630000	1.028543	7.630000	1.038155
7.640000	1.029385	7.640000	1.020729	7.640000	1.028376	7.640000	1.027202
7.650000	1.035235	7.650000	1.032409	7.650000	1.033612	7.650000	1.038999
7.660000	1.028586	7.660000	1.028824	7.660000	1.027456	7.660000	1.030293
7.670000	1.011404	7.670000	1.027731	7.670000	1.028727	7.670000	1.031873
7.680000	1.032252	7.680000	1.030596	7.680000	1.024849	7.680000	1.026011
7.690000	1.038177	7.690000	1.030560	7.690000	1.007378	7.690000	1.035510
7.700000	1.020292	7.700000	1.024495	7.700000	1.025227	7.700000	1.023984
7.710000	1.027233	7.710000	1.036924	7.710000	1.026420	7.710000	1.031111
7.720000	1.027677	7.720000	1.027883	7.720000	1.033123	7.720000	1.019564
7.730000	1.030050	7.730000	1.028415	7.730000	1.039701	7.730000	1.038939
7.740000	1.007643	7.740000	1.024329	7.740000	1.033336	7.740000	1.016461
7.750000	1.015498	7.750000	1.016687	7.750000	1.026804	7.750000	1.015710
7.760000	1.024262	7.760000	1.026589	7.760000	1.037511	7.760000	1.019519
7.770000	1.029988	7.770000	1.030375	7.770000	1.036450	7.770000	1.024260
7.780000	1.025539	7.780000	1.027147	7.780000	1.027093	7.780000	1.028192
7.790000	1.032128	7.790000	1.033092	7.790000	1.030775	7.790000	1.029106
7.800000	1.026995	7.800000	1.030394	7.800000	1.025613	7.800000	1.032293
7.810000	1.038313	7.810000	1.025904	7.810000	1.025798	7.810000	1.027799
7.820000	1.023632	7.820000	1.012976	7.820000	1.035583	7.820000	1.033586
7.830000	1.025668	7.830000	1.028498	7.830000	1.027554	7.830000	1.026311
7.840000	1.030645	7.840000	1.030228	7.840000	1.027627	7.840000	1.033781
7.850000	1.027071	7.850000	1.029828	7.850000	1.036253	7.850000	1.028469
7.860000	1.034328	7.860000	1.027179	7.860000	1.027747	7.860000	1.043857
7.870000	1.027899	7.870000	1.025732	7.870000	1.023051	7.870000	1.036264
7.880000	1.013871	7.880000	1.031409	7.880000	1.019884	7.880000	1.020482
7.890000	1.035955	7.890000	1.026345	7.890000	1.027092	7.890000	1.030991
7.900000	1.034347	7.900000	1.030224	7.900000	1.031033	7.900000	1.034146
7.910000	1.022155	7.910000	1.026842	7.910000	1.029208	7.910000	1.032068
7.920000	1.033299	7.920000	1.018147	7.920000	1.023458	7.920000	1.037986
7.930000	1.015590	7.930000	1.031209	7.930000	1.031885	7.930000	1.027589
7.940000	1.029983	7.940000	1.030038	7.940000	1.024971	7.940000	1.032453
7.950000	1.037462	7.950000	1.036538	7.950000	1.030443	7.950000	1.036062
7.960000	1.018151	7.960000	1.031066	7.960000	1.027270	7.960000	1.021522
7.970000	1.027529	7.970000	1.026128	7.970000	1.023035	7.970000	1.033884
7.980000	1.025213	7.980000	1.024606	7.980000	1.025365	7.980000	1.021834
7.990000	1.031696	7.990000	1.032219	7.990000	1.035584	7.990000	1.033342
8.000000	1.019852	8.000000	1.030001	8.000000	1.032461	8.000000	1.021938
8.010000	1.034258	8.010000	1.029211	8.010000	1.023643	8.010000	1.025833
8.020000	1.011713	8.020000	1.024397	8.020000	1.032075	8.020000	1.023144
8.030000	1.022017	8.030000	1.016859	8.030000	1.035858	8.030000	1.031516
8.040000	1.028468	8.040000	1.031632	8.040000	1.026817	8.040000	1.021777
8.050000	1.021845	8.050000	1.033006	8.050000	1.020223	8.050000	1.038024
8.060000	1.029247	8.060000	1.025497	8.060000	1.033854	8.060000	1.032752
8.070000	1.036492	8.070000	1.031513	8.070000	1.032730	8.070000	1.029695
8.080000	1.033451	8.080000	1.026984	8.080000	1.030041	8.080000	1.034407
8.090000	1.035932	8.090000	1.021732	8.090000	1.020046	8.090000	1.032561
8.100000	1.022728	8.100000	1.023766	8.100000	1.036010	8.100000	1.017171
8.110000	1.029015	8.110000	1.026191	8.110000	1.035323	8.110000	1.025100
8.120000	1.032191	8.120000	1.025953	8.120000	1.034759	8.120000	1.024025
8.130000	1.023676	8.130000	1.024417	8.130000	1.032845	8.130000	1.031771
8.140000	1.035900	8.140000	1.025713	8.140000	1.036101	8.140000	1.033466
8.150000	1.030360	8.150000	1.014229	8.150000	1.035249	8.150000	1.026448
8.160000	1.035174	8.160000	1.023785	8.160000	1.045505	8.160000	1.029177
8.170000	1.041510	8.170000	1.017412	8.170000	1.024997	8.170000	1.025456
8.180000	1.034055	8.180000	1.022336	8.180000	1.026942	8.180000	1.015537
8.190000	1.032240	8.190000	1.024844	8.190000	1.029422	8.190000	1.020717
8.200000	1.024010	8.200000	1.032378	8.200000	1.033850	8.200000	1.020174
8.210000	1.031810	8.210000	1.027493	8.210000	1.030090	8.210000	1.035590
8.220000	1.019582	8.220000	1.026808	8.220000	1.034448	8.220000	1.033054
8.230000	1.012224	8.230000	1.031433	8.230000	1.025207	8.230000	1.040531
8.240000	1.032285	8.240000	1.019524	8.240000	1.022843	8.240000	1.029565
8.250000	1.028521	8.250000	1.031639	8.250000	1.039175	8.250000	1.010973
8.260000	1.025128	8.260000	1.038290	8.260000	1.035889	8.260000	1.031811
8.270000	1.024378	8.270000	1.033044	8.270000	1.036711	8.270000	1.030399
8.280000	1.028286	8.280000	1.030229	8.280000	1.040235	8.280000	1.031322
8.290000	1.032066	8.290000	1.027319	8.290000	1.032126	8.290000	1.025664
8.300000	1.037664	8.300000	1.019818	8.300000	1.021040	8.300000	1.032846
8.310000	1.027478	8.310000	1.028117	8.310000	1.027754	8.310000	1.023287
8.320000	1.036412	8.320000	1.025954	8.320000	1.039233	8.320000	1.025547
8.330000	1.025520	8.330000	1.021900	8.330000	1.027382	8.330000	1.031105
8.340000	1.015535	8.340000	1.032106	8.340000	1.029106	8.340000	1.029756
8.350000	1.023583	8.350000	1.031908	8.350000	1.025177	8.350000	1.028782
8.360000	1.034790	8.360000	1.018112	8.360000	1.026255	8.360000	1.033232
8.370000	1.019697	8.370000	1.028864	8.370000	1.020501	8.370000	1.032169
8.380000	1.021757	8.380000	1.015833	8.380000	1.026543	8.380000	1.023703
8.390000	1.009449	8.390000	1.016662	8.390000	1.045385	8.390000	1.028317
8.400000	1.028762	8.400000	1.026011	8.400000	1.035867	8.400000	1.029670
8.410000	1.021112	8.410000	1.034072	8.410000	1.023625	8.410000	1.021819
8.420000	1.032044	8.420000	1.033371	8.420000	1.030407	8.420000	1.028939
8.430000	1.017878	8.430000	1.049172	8.430000	1.036456	8.430000	1.036349
8.440000	1.024877	8.440000	1.039610	8.440000	1.025130	8.440000	1.032261
8.450000	1.033800	8.450000	1.040068	8.450000	1.028460	8.450000	1.047134
8.460000	1.030364	8.460000	1.045057	8.460000	1.033366	8.460000	1.027315
8.470000	1.031896	8.470000	1.024954	8.470000	1.039359	8.470000	1.021386
8.480000	1.017723	8.480000	1.043325	8.480000	1.030067	8.480000	1.027917
8.490000	1.025502	8.490000	1.023503	8.490000	1.032602	8.490000	1.039390
8.500000	1.030992	8.500000	1.033192	8.500000	1.036024	8.500000	1.037880
8.510000	1.026703	8.510000	1.027484	8.510000	1.043336	8.510000	1.027131
8.520000	1.028017	8.520000	1.029102	8.520000	1.036727	8.520000	1.032335
8.530000	1.037131	8.530000	1.029502	8.530000	1.037200	8.530000	1.023502
8.540000	1.029902	8.540000	1.029139	8.540000	1.035176	8.540000	1.015907
8.550000	1.033769	8.550000	1.028082	8.550000	1.035995	8.550000	1.029249
8.560000	1.023886	8.560000	1.036387	8.560000	1.026842	8.560000	1.025715
8.570000	1.015780	8.570000	1.024997	8.570000	1.033862	8.570000	1.014872
8.580000	1.026944	8.580000	1.030930	8.580000	1.036434	8.580000	1.025766
8.590000	1.025324	8.590000	1.028720	8.590000	1.039879	8.590000	1.023984
8.600000	1.034975	8.600000	1.031377	8.600000	1.022619	8.600000	1.039692
8.610000	1.037442	8.610000	1.026750	8.610000	1.036891	8.610000	1.028792
8.620000	1.023840	8.620000	1.033713	8.620000	1.040563	8.620000	1.019132
8.630000	1.030363	8.630000	1.025066	8.630000	1.033378	8.630000	1.032563
8.640000	1.019973	8.640000	1.030032	8.640000	1.032922	8.640000	1.027459
8.650000	1.026806	8.650000	1.033792	8.650000	1.036231	8.650000	1.032148
8.660000	1.024923	8.660000	1.041440	8.660000	1.023904	8.660000	1.024339
8.670000	1.042169	8.670000	1.034787	8.670000	1.031473	8.670000	1.024938
8.680000	1.031390	8.680000	1.030239	8.680000	1.038474	8.680000	1.034299
8.690000	1.036989	8.690000	1.029079	8.690000	1.024141	8.690000	1.029344
8.700000	1.028676	8.700000	1.024398	8.700000	1.040253	8.700000	1.023183
8.710000	1.035471	8.710000	1.027357	8.710000	1.025463	8.710000	1.038047
8.720000	1.032053	8.720000	1.032237	8.720000	1.025749	8.720000	1.026634
8.730000	1.023895	8.730000	1.018168	8.730000	1.037090	8.730000	1.028081
8.740000	1.032263	8.740000	1.021183	8.740000	1.042717	8.740000	1.031711
8.750000	1.033383	8.750000	1.015667	8.750000	1.035651	8.750000	1.029976
8.760000	1.021527	8.760000	1.030054	8.760000	1.041124	8.760000	1.025885
8.770000	1.022715	8.770000	1.019187	8.770000	1.033964	8.770000	1.021165
8.780000	1.026895	8.780000	1.022471	8.780000	1.031815	8.780000	1.026425
8.790000	1.033849	8.790000	1.034442	8.790000	1.027722	8.790000	1.025004
8.800000	1.030787	8.800000	1.027309	8.800000	1.026955	8.800000	1.011410
8.810000	1.028531	8.810000	1.028831	8.810000	1.027800	8.810000	1.022531
8.820000	1.028899	8.820000	1.031123	8.820000	1.026396	8.820000	1.029134
8.830000	1.028024	8.830000	1.031971	8.830000	1.014050	8.830000	1.024795
8.840000	1.026557	8.840000	1.040725	8.840000	1.024170	8.840000	1.036845
8.850000	1.033993	8.850000	1.024848	8.850000	1.036786	8.850000	1.032253
8.860000	1.019882	8.860000	1.026821	8.860000	1.026757	8.860000	1.041764
8.870000	1.034064	8.870000	1.015922	8.870000	1.024722	8.870000	1.027912
8.880000	1.027000	8.880000	1.025629	8.880000	1.023306	8.880000	1.025333
8.890000	1.027546	8.890000	1.019637	8.890000	1.038235	8.890000	1.026253
8.900000	1.026100	8.900000	1.026828	8.900000	1.040925	8.900000	1.028794
8.910000	1.022966	8.910000	1.023534	8.910000	1.027857	8.910000	1.020284
8.920000	1.024732	8.920000	1.031805	8.920000	1.029813	8.920000	1.018105
8.930000	1.028858	8.930000	1.027892	8.930000	1.026420	8.930000	1.022571
8.940000	1.025814	8.940000	1.034382	8.940000	1.034078	8.940000	1.035548
8.950000	1.020139	8.950000	1.023646	8.950000	1.044829	8.950000	1.039111
8.960000	1.031429	8.960000	1.017374	8.960000	1.023820	8.960000	1.028566
8.970000	1.025637	8.970000	1.036368	8.970000	1.042309	8.970000	1.038404
8.980000	1.038735	8.980000	1.020306	8.980000	1.032286	8.980000	1.020260
8.990000	1.024956	8.990000	1.032197	8.990000	1.023126	8.990000	1.028069
9.000000	1.035403	9.000000	1.031404	9.000000	1.022535	9.000000	1.028019
9.010000	1.041983	9.010000	1.030779	9.010000	1.030242	9.010000	1.046289
9.020000	1.028436	9.020000	1.034492	9.020000	1.023229	9.020000	1.034536
9.030000	1.040543	9.030000	1.032475	9.030000	1.034128	9.030000	1.028787
9.040000	1.035577	9.040000	1.033958	9.040000	1.038556	9.040000	1.027807
9.050000	1.029367	9.050000	1.030949	9.050000	1.028668	9.050000	1.025306
9.060000	1.031361	9.060000	1.023712	9.060000	1.021315	9.060000	1.027615
9.070000	1.029840	9.070000	1.025028	9.070000	1.032771	9.070000	1.028964
9.080000	1.038815	9.080000	1.025107	9.080000	1.032335	9.080000	1.024721
9.090000	1.036714	9.090000	1.030346	9.090000	1.027228	9.090000	1.031904
9.100000	1.023504	9.100000	1.026217	9.100000	1.027730	9.100000	1.028544
9.110000	1.028881	9.110000	1.035552	9.110000	1.035574	9.110000	1.036002
9.120000	1.030222	9.120000	1.032136	9.120000	1.033982	9.120000	1.031452
9.130000	1.041856	9.130000	1.031844	9.130000	1.033397	9.130000	1.026414
9.140000	1.026401	9.140000	1.030038	9.140000	1.029768	9.140000	1.015865
9.150000	1.034046	9.150000	1.024689	9.150000	1.030572	9.150000	1.036712
9.160000	1.042459	9.160000	1.021210	9.160000	1.037223	9.160000	1.033968
9.170000	1.037144	9.170000	1.021416	9.170000	1.027904	9.170000	1.041954
9.180000	1.029337	9.180000	1.021207	9.180000	1.021580	9.180000	1.036299
9.190000	1.042603	9.190000	1.025295	9.190000	1.026468	9.190000	1.013115
9.200000	1.022480	9.200000	1.026084	9.200000	1.027901	9.200000	1.035418
9.210000	1.028288	9.210000	1.035865	9.210000	1.030717	9.210000	1.027365
9.220000	1.010515	9.220000	1.019713	9.220000	1.038340	9.220000	1.034613
9.230000	1.035523	9.230000	1.024237	9.230000	1.023494	9.230000	1.024091
9.240000	1.027366	9.240000	1.022147	9.240000	1.039111	9.240000	1.028082
9.250000	1.014696	9.250000	1.017781	9.250000	1.040153	9.250000	1.036705
9.260000	1.020699	9.260000	1.031701	9.260000	1.026405	9.260000	1.031658
9.270000	1.033994	9.270000	1.024503	9.270000	1.032905	9.270000	1.029709
9.280000	1.023074	9.280000	1.033290	9.280000	1.029388	9.280000	1.028121
9.290000	1.030506	9.290000	1.022002	9.290000	1.017846	9.290000	1.030239
9.300000	1.027457	9.300000	1.029685	9.300000	1.026730	9.300000	1.036650
9.310000	1.024076	9.310000	1.031350	9.310000	1.033744	9.310000	1.026361
9.320000	1.021441	9.320000	1.017866	9.320000	1.033971	9.320000	1.028114
9.330000	1.023381	9.330000	1.025163	9.330000	1.028036	9.330000	1.021201
9.340000	1.036205	9.340000	1.042256	9.340000	1.007649	9.340000	1.019633
9.350000	1.028586	9.350000	1.037174	9.350000	1.031669	9.350000	1.022136
9.360000	1.033704	9.360000	1.027296	9.360000	1.027069	9.360000	1.015923
9.370000	1.022591	9.370000	1.025531	9.370000	1.020553	9.370000	1.023999
9.380000	1.025360	9.380000	1.032355	9.380000	1.022627	9.380000	1.024400
9.390000	1.028624	9.390000	1.020512	9.390000	1.021814	9.390000	1.023383
9.400000	1.029401	9.400000	1.031818	9.400000	1.024107	9.400000	1.047065
9.410000	1.026319	9.410000	1.034758	9.410000	1.027501	9.410000	1.031315
9.420000	1.036759	9.420000	1.035636	9.420000	1.037355	9.420000	1.019685
9.430000	1.031966	9.430000	1.020687	9.430000	1.028120	9.430000	1.033472
9.440000	1.035840	9.440000	1.017379	9.440000	1.032785	9.440000	1.015460
9.450000	1.035026	9.450000	1.032872	9.450000	1.032610	9.450000	1.027640
9.460000	1.036932	9.460000	1.018550	9.460000	1.040451	9.460000	1.028010
9.470000	1.025830	9.470000	1.025766	9.470000	1.020545	9.470000	1.020891
9.480000	1.036505	9.480000	1.013355	9.480000	1.027956	9.480000	1.014175
9.490000	1.025477	9.490000	1.011965	9.490000	1.034755	9.490000	1.030242
9.500000	1.018025	9.500000	1.021546	9.500000	1.035068	9.500000	1.038188
9.510000	1.031553	9.510000	1.031551	9.510000	1.025400	9.510000	1.022336
9.520000	1.025022	9.520000	1.035915	9.520000	1.018219	9.520000	1.023402
9.530000	1.023705	9.530000	1.035491	9.530000	1.034578	9.530000	1.013004
9.540000	1.028791	9.540000	1.027195	9.540000	1.025444	9.540000	1.016580
9.550000	1.039341	9.550000	1.035620	9.550000	1.028002	9.550000	1.023205
9.560000	1.028655	9.560000	1.026386	9.560000	1.042706	9.560000	1.032354
9.570000	1.033029	9.570000	1.024600	9.570000	1.025342	9.570000	1.027347
9.580000	1.034016	9.580000	1.023279	9.580000	1.033399	9.580000	1.042050
9.590000	1.028558	9.590000	1.030162	9.590000	1.037793	9.590000	1.036913
9.600000	1.041705	9.600000	1.033091	9.600000	1.025702	9.600000	1.039119
9.610000	1.014840	9.610000	1.022622	9.610000	1.027078	9.610000	1.039339
9.620000	1.031780	9.620000	1.029661	9.620000	1.015055	9.620000	1.021853
9.630000	1.026804	9.630000	1.035715	9.630000	1.026523	9.630000	1.031568
9.640000	1.033445	9.640000	1.039733	9.640000	1.039594	9.640000	1.028909
9.650000	1.026203	9.650000	1.018532	9.650000	1.025142	9.650000	1.031629
9.660000	1.042855	9.660000	1.035088	9.660000	1.022882	9.660000	1.030154
9.670000	1.031704	9.670000	1.033107	9.670000	1.027067	9.670000	1.016184
9.680000	1.039079	9.680000	1.026266	9.680000	1.026832	9.680000	1.032947
9.690000	1.026305	9.690000	1.038469	9.690000	1.033244	9.690000	1.039265
9.700000	1.019303	9.700000	1.020638	9.700000	1.026820	9.700000	1.035239
9.710000	1.033114	9.710000	1.024453	9.710000	1.044182	9.710000	1.024400
9.720000	1.031804	9.720000	1.022637	9.720000	1.034021	9.720000	1.029033
9.730000	1.030713	9.730000	1.034928	9.730000	1.030615	9.730000	1.024525
9.740000	1.042338	9.740000	1.030364	9.740000	1.029340	9.740000	1.038774
9.750000	1.021124	9.750000	1.031449	9.750000	1.027578	9.750000	1.025045
9.760000	1.032731	9.760000	1.021203	9.760000	1.030022	9.760000	1.037244
9.770000	1.033502	9.770000	1.038194	9.770000	1.029181	9.770000	1.017046
9.780000	1.027409	9.780000	1.038406	9.780000	1.015691	9.780000	1.014325
9.790000	1.025792	9.790000	1.030163	9.790000	1.035359	9.790000	1.027069
9.800000	1.019832	9.800000	1.041282	9.800000	1.026381	9.800000	1.024995
9.810000	1.030909	9.810000	1.044454	9.810000	1.022507	9.810000	1.017734
9.820000	1.027864	9.820000	1.035157	9.820000	1.020579	9.820000	1.026361
9.830000	1.029883	9.830000	1.045371	9.830000	1.036727	9.830000	1.039059
9.840000	1.032141	9.840000	1.035400	9.840000	1.033633	9.840000	1.033284
9.850000	1.023088	9.850000	1.026575	9.850000	1.035239	9.850000	1.036545
9.860000	1.032208	9.860000	1.039775	9.860000	1.018689	9.860000	1.025264
9.870000	1.026166	9.870000	1.027001	9.870000	1.024407	9.870000	1.026375
9.880000	1.029895	9.880000	1.024780	9.880000	1.024159	9.880000	1.031615
9.890000	1.022647	9.890000	1.028779	9.890000	1.022725	9.890000	1.044549
9.900000	1.022869	9.900000	1.030169	9.900000	1.027797	9.900000	1.020165
9.910000	1.037839	9.910000	1.032257	9.910000	1.024008	9.910000	1.042239
9.920000	1.027994	9.920000	1.035847	9.920000	1.029089	9.920000	1.032964
9.930000	1.030390	9.930000	1.032097	9.930000	1.034356	9.930000	1.031022
9.940000	1.020575	9.940000	1.027365	9.940000	1.015669	9.940000	1.021583
9.950000	1.016742	9.950000	1.022755	9.950000	1.022518	9.950000	1.027987
9.960000	1.023938	9.960000	1.029053	9.960000	1.028132	9.960000	1.029277
9.970000	1.022141	9.970000	1.029817	9.970000	1.034094	9.970000	1.034385
9.980000	1.036209	9.980000	1.027571	9.980000	1.029264	9.980000	1.010757
9.990000	1.026779	9.990000	1.027005	9.990000	1.030477	9.990000	1.024141
10.000000	1.026013	10.000000	1.019206	10.000000	1.019420	10.000000	1.036234
10.000000	1.026013	10.000000	1.019206	10.000000	1.019420	10.000000	1.036234
10.010000	1.034914	10.010000	1.027604	10.010000	1.026893	10.010000	1.020399
10.020000	1.030090	10.020000	1.022420	10.020000	1.036259	10.020000	1.031750
10.030000	1.029677	10.030000	1.032272	10.030000	1.037873	10.030000	1.028185
10.040000	1.023411	10.040000	1.030418	10.040000	1.033464	10.040000	1.032376
10.050000	1.032170	10.050000	1.021706	10.050000	1.027108	10.050000	1.032800
10.060000	1.029784	10.060000	1.014797	10.060000	1.012969	10.060000	1.036549
10.070000	1.028591	10.070000	1.016366	10.070000	1.013789	10.070000	1.027469
10.080000	1.029100	10.080000	1.015969	10.080000	1.025627	10.080000	1.014810
10.090000	1.029398	10.090000	1.029706	10.090000	1.030322	10.090000	1.031912
10.100000	1.029041	10.100000	1.021009	10.100000	1.024301	10.100000	1.033017
10.110000	1.028897	10.110000	1.015957	10.110000	1.031805	10.110000	1.027665
10.120000	1.020883	10.120000	1.022761	10.120000	1.023150	10.120000	1.039750
10.130000	1.033168	10.130000	1.033099	10.130000	1.025798	10.130000	1.021485
10.140000	1.028357	10.140000	1.028998	10.140000	1.032265	10.140000	1.032064
10.150000	1.039630	10.150000	1.036918	10.150000	1.020379	10.150000	1.025925
10.160000	1.022969	10.160000	1.030941	10.160000	1.029398	10.160000	1.028580
10.170000	1.033100	10.170000	1.025418	10.170000	1.021824	10.170000	1.029038
10.180000	1.029753	10.180000	1.027220	10.180000	1.026704	10.180000	1.032685
10.190000	1.024691	10.190000	1.033628	10.190000	1.026142	10.190000	1.026641
10.200000	1.027945	10.200000	1.038829	10.200000	1.035154	10.200000	1.026774
10.210000	1.027680	10.210000	1.040069	10.210000	1.036640	10.210000	1.024301
10.220000	1.024083	10.220000	1.022211	10.220000	1.023740	10.220000	1.033005
10.230000	1.037578	10.230000	1.021393	10.230000	1.030042	10.230000	1.027664
10.240000	1.034217	10.240000	1.022540	10.240000	1.040301	10.240000	1.031290
10.250000	1.028538	10.250000	1.018796	10.250000	1.025826	10.250000	1.023861
10.260000	1.030209	10.260000	1.031319	10.260000	1.037475	10.260000	1.021203
10.270000	1.027830	10.270000	1.016219	10.270000	1.015424	10.270000	1.037740
10.280000	1.032963	10.280000	1.025068	10.280000	1.026102	10.280000	1.028768
10.290000	1.024937	10.290000	1.020113	10.290000	1.026208	10.290000	1.039465
10.300000	1.033946	10.300000	1.032836	10.300000	1.029148	10.300000	1.026443
10.310000	1.026667	10.310000	1.032377	10.310000	1.037450	10.310000	1.029171
10.320000	1.027001	10.320000	1.031277	10.320000	1.033719	10.320000	1.031971
10.330000	1.037104	10.330000	1.030512	10.330000	1.031943	10.330000	1.028118
10.340000	1.025818	10.340000	1.029266	10.340000	1.037432	10.340000	1.033047
10.350000	1.027952	10.350000	1.027970	10.350000	1.029489	10.350000	1.033048
10.360000	1.027695	10.360000	1.027107	10.360000	1.027013	10.360000	1.037760
10.370000	1.036165	10.370000	1.039941	10.370000	1.038160	10.370000	1.034676
10.380000	1.026050	10.380000	1.021009	10.380000	1.014625	10.380000	1.035668
10.390000	1.036958	10.390000	1.028047	10.390000	1.026798	10.390000	1.020311
10.400000	1.028240	10.400000	1.018696	10.400000	1.041544	10.400000	1.027441
10.410000	1.035476	10.410000	1.030178	10.410000	1.014777	10.410000	1.035200
10.420000	1.042230	10.420000	1.021525	10.420000	1.027697	10.420000	1.026462
10.430000	1.025291	10.430000	1.021663	10.430000	1.036703	10.430000	1.031538
10.440000	1.027542	10.440000	1.028225	10.440000	1.025614	10.440000	1.034395
10.450000	1.032776	10.450000	1.026132	10.450000	1.023529	10.450000	1.022542
10.460000	1.027906	10.460000	1.030748	10.460000	1.028809	10.460000	1.025524
10.470000	1.037015	10.470000	1.036851	10.470000	1.037494	10.470000	1.035001
10.480000	1.030204	10.480000	1.034543	10.480000	1.031375	10.480000	1.028590
10.490000	1.035250	10.490000	1.021622	10.490000	1.035652	10.490000	1.028036
10.500000	1.035842	10.500000	1.025348	10.500000	1.022073	10.500000	1.027095
10.510000	1.026292	10.510000	1.032818	10.510000	1.033536	10.510000	1.027205
10.520000	1.037466	10.520000	1.043276	10.520000	1.032105	10.520000	1.037290
10.530000	1.024321	10.530000	1.032706	10.530000	1.008106	10.530000	1.037378
10.540000	1.027681	10.540000	1.024369	10.540000	1.028923	10.540000	1.044394
10.550000	1.030166	10.550000	1.029834	10.550000	1.023592	10.550000	1.035364
10.560000	1.023631	10.560000	1.037463	10.560000	1.027105	10.560000	1.027831
10.570000	1.026640	10.570000	1.024327	10.570000	1.037302	10.570000	1.017512
10.580000	1.032649	10.580000	1.025052	10.580000	1.032977	10.580000	1.030487
10.590000	1.023152	10.590000	1.025913	10.590000	1.035295	10.590000	1.031995
10.600000	1.020233	10.600000	1.031089	10.600000	1.029304	10.600000	1.036057
10.610000	1.027862	10.610000	1.025462	10.610000	1.023948	10.610000	1.031230
10.620000	1.024351	10.620000	1.029075	10.620000	1.018523	10.620000	1.026494
10.630000	1.031117	10.630000	1.024829	10.630000	1.040792	10.630000	1.026591
10.640000	1.028107	10.640000	1.029275	10.640000	1.024478	10.640000	1.028922
10.650000	1.025617	10.650000	1.035993	10.650000	1.024159	10.650000	1.036486
10.660000	1.026438	10.660000	1.037609	10.660000	1.012126	10.660000	1.017943
10.670000	1.027959	10.670000	1.034673	10.670000	1.034806	10.670000	1.032925
10.680000	1.029578	10.680000	1.014023	10.680000	1.039377	10.680000	1.037879
10.690000	1.017201	10.690000	1.026328	10.690000	1.026669	10.690000	1.033612
10.700000	1.021240	10.700000	1.019153	10.700000	1.035896	10.700000	1.038430
10.710000	1.025420	10.710000	1.029368	10.710000	1.030084	10.710000	1.031997
10.720000	1.027131	10.720000	1.028989	10.720000	1.037912	10.720000	1.028598
10.730000	1.025875	10.730000	1.038334	10.730000	1.025892	10.730000	1.024170
10.740000	1.024650	10.740000	1.031037	10.740000	1.031563	10.740000	1.032992
10.750000	1.031851	10.750000	1.026391	10.750000	1.029663	10.750000	1.038857
10.760000	1.028011	10.760000	1.030151	10.760000	1.031700	10.760000	1.029214
10.770000	1.035438	10.770000	1.017602	10.770000	1.035314	10.770000	1.041018
10.780000	1.025838	10.780000	1.027811	10.780000	1.035152	10.780000	1.021362
10.790000	1.026841	10.790000	1.024884	10.790000	1.026963	10.790000	1.029071
10.800000	1.035218	10.800000	1.043316	10.800000	1.026562	10.800000	1.018474
10.810000	1.029908	10.810000	1.020195	10.810000	1.023745	10.810000	1.016826
10.820000	1.013466	10.820000	1.021340	10.820000	1.034674	10.820000	1.016587
10.830000	1.023301	10.830000	1.030348	10.830000	1.035622	10.830000	1.033379
10.840000	1.024993	10.840000	1.024613	10.840000	1.027476	10.840000	1.038762
10.850000	1.016554	10.850000	1.034043	10.850000	1.032140	10.850000	1.018019
10.860000	1.022856	10.860000	1.033920	10.860000	1.033930	10.860000	1.018357
10.870000	1.033332	10.870000	1.029154	10.870000	1.028210	10.870000	1.029318
10.880000	1.029120	10.880000	1.027679	10.880000	1.038543	10.880000	1.017925
10.890000	1.019062	10.890000	1.036161	10.890000	1.034946	10.890000	1.028954
10.900000	1.032046	10.900000	1.032184	10.900000	1.039750	10.900000	1.019290
10.910000	1.028014	10.910000	1.033074	10.910000	1.027859	10.910000	1.024335
10.920000	1.019159	10.920000	1.032558	10.920000	1.032324	10.920000	1.029795
10.930000	1.029830	10.930000	1.022675	10.930000	1.033685	10.930000	1.024817
10.940000	1.028463	10.940000	1.027103	10.940000	1.028131	10.940000	1.015366
10.950000	1.024315	10.950000	1.025557	10.950000	1.024204	10.950000	1.035734
10.960000	1.032675	10.960000	1.028783	10.960000	1.028872	10.960000	1.027964
10.970000	1.031909	10.970000	1.031628	10.970000	1.028603	10.970000	1.021115
10.980000	1.023822	10.980000	1.010257	10.980000	1.035706	10.980000	1.041674
10.990000	1.037170	10.990000	1.029824	10.990000	1.024489	10.990000	1.036453
11.000000	1.029633	11.000000	1.023967	11.000000	1.024706	11.000000	1.027884
11.010000	1.034837	11.010000	1.027422	11.010000	1.020721	11.010000	1.028953
11.020000	1.034422	11.020000	1.031437	11.020000	1.033232	11.020000	1.027021
11.030000	1.035075	11.030000	1.021767	11.030000	1.015543	11.030000	1.028023
11.040000	1.022872	11.040000	1.024314	11.040000	1.036934	11.040000	1.026249
11.050000	1.024496	11.050000	1.029435	11.050000	1.028130	11.050000	1.025356
11.060000	1.031869	11.060000	1.042009	11.060000	1.026423	11.060000	1.032609
11.070000	1.024434	11.070000	1.045162	11.070000	1.019072	11.070000	1.034447
11.080000	1.027492	11.080000	1.040186	11.080000	1.024484	11.080000	1.036491
11.090000	1.029740	11.090000	1.037359	11.090000	1.020606	11.090000	1.030587
11.100000	1.038813	11.100000	1.022903	11.100000	1.023753	11.100000	1.035006
11.110000	1.019697	11.110000	1.037738	11.110000	1.032253	11.110000	1.032064
11.120000	1.022329	11.120000	1.024354	11.120000	1.033123	11.120000	1.031126
11.130000	1.019899	11.130000	1.037453	11.130000	1.037038	11.130000	1.032558
11.140000	1.030792	11.140000	1.018184	11.140000	1.034131	11.140000	1.024907
11.150000	1.028470	11.150000	1.035661	11.150000	1.021567	11.150000	1.031708
11.160000	1.015824	11.160000	1.023866	11.160000	1.022586	11.160000	1.020344
11.170000	1.022381	11.170000	1.027918	11.170000	1.028950	11.170000	1.028432
11.180000	1.028916	11.180000	1.030482	11.180000	1.020208	11.180000	1.017327
11.190000	1.029755	11.190000	1.034708	11.190000	1.018316	11.190000	1.035813
11.200000	1.036248	11.200000	1.032103	11.200000	1.021930	11.200000	1.044899
11.210000	1.020720	11.210000	1.025228	11.210000	1.036124	11.210000	1.022746
11.220000	1.039613	11.220000	1.031163	11.220000	1.033885	11.220000	1.021390
11.230000	1.032777	11.230000	1.039437	11.230000	1.035500	11.230000	1.036262
11.240000	1.029145	11.240000	1.025564	11.240000	1.019636	11.240000	1.029269
11.250000	1.031768	11.250000	1.034259	11.250000	1.038268	11.250000	1.031860
11.260000	1.026883	11.260000	1.041924	11.260000	1.025387	11.260000	1.023056
11.270000	1.028574	11.270000	1.026705	11.270000	1.032785	11.270000	1.034226
11.280000	1.034153	11.280000	1.037520	11.280000	1.037688	11.280000	1.030693
11.290000	1.029380	11.290000	1.030170	11.290000	1.034718	11.290000	1.036490
11.300000	1.027205	11.300000	1.039720	11.300000	1.021020	11.300000	1.051002
11.310000	1.029536	11.310000	1.031763	11.310000	1.029276	11.310000	1.043234
11.320000	1.027071	11.320000	1.035968	11.320000	1.032067	11.320000	1.016931
11.330000	1.035653	11.330000	1.043663	11.330000	1.029005	11.330000	1.021745
11.340000	1.029312	11.340000	1.038159	11.340000	1.033298	11.340000	1.028398
11.350000	1.022103	11.350000	1.018453	11.350000	1.030952	11.350000	1.020666
11.360000	1.045288	11.360000	1.022862	11.360000	1.020498	11.360000	1.028745
11.370000	1.029685	11.370000	1.029098	11.370000	1.026882	11.370000	1.017818
11.380000	1.026884	11.380000	1.032382	11.380000	1.023479	11.380000	1.031336
11.390000	1.034891	11.390000	1.017390	11.390000	1.033727	11.390000	1.039135
11.400000	1.034715	11.400000	1.030316	11.400000	1.037265	11.400000	1.031930
11.410000	1.032605	11.410000	1.026342	11.410000	1.031229	11.410000	1.033267
11.420000	1.022665	11.420000	1.030880	11.420000	1.031364	11.420000	1.034067
11.430000	1.039155	11.430000	1.024314	11.430000	1.025148	11.430000	1.035403
11.440000	1.028526	11.440000	1.023883	11.440000	1.029543	11.440000	1.020902
11.450000	1.037292	11.450000	1.032374	11.450000	1.030773	11.450000	1.027607
11.460000	1.027408	11.460000	1.029560	11.460000	1.040901	11.460000	1.038329
11.470000	1.024563	11.470000	1.033684	11.470000	1.043776	11.470000	1.020225
11.480000	1.037194	11.480000	1.043039	11.480000	1.022451	11.480000	1.018270
11.490000	1.035999	11.490000	1.036465	11.490000	1.030416	11.490000	1.032329
11.500000	1.035248	11.500000	1.028176	11.500000	1.025401	11.500000	1.026104
11.510000	1.030421	11.510000	1.035078	11.510000	1.026853	11.510000	1.025503
11.520000	1.021121	11.520000	1.040298	11.520000	1.029360	11.520000	1.032974
11.530000	1.026548	11.530000	1.032297	11.530000	1.037050	11.530000	1.034066
11.540000	1.026102	11.540000	1.027133	11.540000	1.027281	11.540000	1.030615
11.550000	1.037822	11.550000	1.033142	11.550000	1.043977	11.550000	1.023165
11.560000	1.028314	11.560000	1.025231	11.560000	1.031459	11.560000	1.026726
11.570000	1.028903	11.570000	1.029414	11.570000	1.033810	11.570000	1.029962
11.580000	1.024739	11.580000	1.023986	11.580000	1.037242	11.580000	1.031900
11.590000	1.025863	11.590000	1.023816	11.590000	1.023257	11.590000	1.032704
11.600000	1.026041	11.600000	1.037637	11.600000	1.040540	11.600000	1.037208
11.610000	1.032789	11.610000	1.028229	11.610000	1.019708	11.610000	1.035045
11.620000	1.032363	11.620000	1.018085	11.620000	1.024791	11.620000	1.016208
11.630000	1.031406	11.630000	1.021081	11.630000	1.032323	11.630000	1.021453
11.640000	1.026463	11.640000	1.030953	11.640000	1.032919	11.640000	1.031561
11.650000	1.036994	11.650000	1.016691	11.650000	1.040896	11.650000	1.022792
11.660000	1.043757	11.660000	1.032102	11.660000	1.031320	11.660000	1.029896
11.670000	1.031807	11.670000	1.035518	11.670000	1.036270	11.670000	1.031815
11.680000	1.029497	11.680000	1.038695	11.680000	1.030190	11.680000	1.039645
11.690000	1.022177	11.690000	1.027740	11.690000	1.032084	11.690000	1.032819
11.700000	1.017751	11.700000	1.034818	11.700000	1.032845	11.700000	1.025280
11.710000	1.024799	11.710000	1.029572	11.710000	1.028419	11.710000	1.023670
11.720000	1.036534	11.720000	1.013842	11.720000	1.034243	11.720000	1.028955
11.730000	1.033439	11.730000	1.032414	11.730000	1.040286	11.730000	1.032771
11.740000	1.033152	11.740000	1.037040	11.740000	1.033491	11.740000	1.046948
11.750000	1.022104	11.750000	1.038828	11.750000	1.033089	11.750000	1.027342
11.760000	1.029540	11.760000	1.035209	11.760000	1.027124	11.760000	1.024301
11.770000	1.039242	11.770000	1.025758	11.770000	1.025927	11.770000	1.031016
11.780000	1.030505	11.780000	1.015718	11.780000	1.022805	11.780000	1.036012
11.790000	1.017330	11.790000	1.029289	11.790000	1.021681	11.790000	1.027686
11.800000	1.024598	11.800000	1.029925	11.800000	1.027741	11.800000	1.033287
11.810000	1.028097	11.810000	1.033390	11.810000	1.037761	11.810000	1.024435
11.820000	1.036316	11.820000	1.037398	11.820000	1.039703	11.820000	1.025736
11.830000	1.022954	11.830000	1.024934	11.830000	1.032674	11.830000	1.034504
11.840000	1.030691	11.840000	1.029642	11.840000	1.027659	11.840000	1.027049
11.850000	1.024881	11.850000	1.033462	11.850000	1.025119	11.850000	1.028447
11.860000	1.026143	11.860000	1.025662	11.860000	1.032590	11.860000	1.016952
11.870000	1.020931	11.870000	1.030203	11.870000	1.024903	11.870000	1.033274
11.880000	1.022073	11.880000	1.036246	11.880000	1.031217	11.880000	1.038725
11.890000	1.036220	11.890000	1.031211	11.890000	1.024923	11.890000	1.019867
11.900000	1.018512	11.900000	1.028063	11.900000	1.021991	11.900000	1.025949
11.910000	1.039982	11.910000	1.037996	11.910000	1.036263	11.910000	1.021170
11.920000	1.031466	11.920000	1.028242	11.920000	1.039827	11.920000	1.022495
11.930000	1.027643	11.930000	1.032757	11.930000	1.015845	11.930000	1.026957
11.940000	1.025014	11.940000	1.034712	11.940000	1.023752	11.940000	1.028545
11.950000	1.039116	11.950000	1.034073	11.950000	1.025880	11.950000	1.021232
11.960000	1.017055	11.960000	1.038864	11.960000	1.034659	11.960000	1.021419
11.970000	1.033054	11.970000	1.032562	11.970000	1.042495	11.970000	1.024926
11.980000	1.029705	11.980000	1.030875	11.980000	1.029965	11.980000	1.021267
11.990000	1.035971	11.990000	1.025932	11.990000	1.034727	11.990000	1.039677
12.000000	1.026538	12.000000	1.027358	12.000000	1.021607	12.000000	1.025332
12.010000	1.020439	12.010000	1.036307	12.010000	1.035595	12.010000	1.027045
12.020000	1.030645	12.020000	1.026240	12.020000	1.020472	12.020000	1.034380
12.030000	1.024508	12.030000	1.019687	12.030000	1.038325	12.030000	1.032770
12.040000	1.021632	12.040000	1.023115	12.040000	1.028667	12.040000	1.014461
12.050000	1.038295	12.050000	1.034944	12.050000	1.033770	12.050000	1.023822
12.060000	1.036005	12.060000	1.028516	12.060000	1.036623	12.060000	1.030964
12.070000	1.022472	12.070000	1.036360	12.070000	1.019681	12.070000	1.028231
12.080000	1.015870	12.080000	1.038448	12.080000	1.029395	12.080000	1.025921
12.090000	1.025378	12.090000	1.039097	12.090000	1.033668	12.090000	1.034990
12.100000	1.035384	12.100000	1.036392	12.100000	1.016487	12.100000	1.048019
12.110000	1.034752	12.110000	1.032113	12.110000	1.036881	12.110000	1.036680
12.120000	1.030291	12.120000	1.030116	12.120000	1.030357	12.120000	1.034339
12.130000	1.022072	12.130000	1.034824	12.130000	1.028724	12.130000	1.025422
12.140000	1.028244	12.140000	1.031967	12.140000	1.022275	12.140000	1.029023
12.150000	1.030411	12.150000	1.029894	12.150000	1.020459	12.150000	1.035413
12.160000	1.023855	12.160000	1.027684	12.160000	1.024545	12.160000	1.044551
12.170000	1.018509	12.170000	1.039696	12.170000	1.038121	12.170000	1.035762
12.180000	1.013451	12.180000	1.024518	12.180000	1.027749	12.180000	1.030128
12.190000	1.032723	12.190000	1.033722	12.190000	1.031569	12.190000	1.039647
12.200000	1.032020	12.200000	1.033963	12.200000	1.033340	12.200000	1.029190
12.210000	1.028839	12.210000	1.020900	12.210000	1.032012	12.210000	1.023833
12.220000	1.021931	12.220000	1.036927	12.220000	1.042918	12.220000	1.029888
12.230000	1.032188	12.230000	1.033806	12.230000	1.033014	12.230000	1.032925
12.240000	1.024880	12.240000	1.031285	12.240000	1.027465	12.240000	1.029000
12.250000	1.028807	12.250000	1.043420	12.250000	1.032153	12.250000	1.025668
12.260000	1.028719	12.260000	1.032257	12.260000	1.029789	12.260000	1.035823
12.270000	1.033385	12.270000	1.035135	12.270000	1.037626	12.270000	1.027809
12.280000	1.034813	12.280000	1.025524	12.280000	1.042977	12.280000	1.033258
12.290000	1.035863	12.290000	1.026694	12.290000	1.026458	12.290000	1.021544
12.300000	1.026403	12.300000	1.035221	12.300000	1.028008	12.300000	1.033485
12.310000	1.032559	12.310000	1.032847	12.310000	1.036229	12.310000	1.021340
12.320000	1.023281	12.320000	1.036732	12.320000	1.028821	12.320000	1.024165
12.330000	1.032867	12.330000	1.027496	12.330000	1.036797	12.330000	1.030477
12.340000	1.027752	12.340000	1.026115	12.340000	1.025021	12.340000	1.028319
12.350000	1.022867	12.350000	1.023677	12.350000	1.031267	12.350000	1.025841
12.360000	1.032799	12.360000	1.010893	12.360000	1.034768	12.360000	1.030106
12.370000	1.033815	12.370000	1.027320	12.370000	1.036128	12.370000	1.025570
12.380000	1.030060	12.380000	1.034512	12.380000	1.025891	12.380000	1.025084
12.390000	1.023695	12.390000	1.029475	12.390000	1.027435	12.390000	1.029367
12.400000	1.039016	12.400000	1.037555	12.400000	1.019185	12.400000	1.021877
12.410000	1.044183	12.410000	1.041175	12.410000	1.023968	12.410000	1.030517
12.420000	1.023857	12.420000	1.031495	12.420000	1.032000	12.420000	1.036148
12.430000	1.023837	12.430000	1.033739	12.430000	1.025048	12.430000	1.027730
12.440000	1.031328	12.440000	1.031654	12.440000	1.041247	12.440000	1.018954
12.450000	1.036990	12.450000	1.032123	12.450000	1.022161	12.450000	1.031597
12.460000	1.030733	12.460000	1.030065	12.460000	1.030749	12.460000	1.029565
12.470000	1.035577	12.470000	1.036368	12.470000	1.037684	12.470000	1.032707
12.480000	1.033330	12.480000	1.038725	12.480000	1.032479	12.480000	1.028294
12.490000	1.032859	12.490000	1.039094	12.490000	1.021604	12.490000	1.028614
12.500000	1.025347	12.500000	1.031525	12.500000	1.027461	12.500000	1.021191
12.510000	1.023123	12.510000	1.031417	12.510000	1.033050	12.510000	1.021400
12.520000	1.034220	12.520000	1.033957	12.520000	1.029833	12.520000	1.021142
12.530000	1.035011	12.530000	1.023100	12.530000	1.025863	12.530000	1.033920
12.540000	1.030118	12.540000	1.033862	12.540000	1.029870	12.540000	1.017932
12.550000	1.026289	12.550000	1.023415	12.550000	1.038370	12.550000	1.027248
12.560000	1.030293	12.560000	1.028110	12.560000	1.043432	12.560000	1.015531
12.570000	1.034844	12.570000	1.023071	12.570000	1.042068	12.570000	1.028102
12.580000	1.031949	12.580000	1.037401	12.580000	1.029028	12.580000	1.019464
12.590000	1.034673	12.590000	1.025536	12.590000	1.016727	12.590000	1.022466
12.600000	1.038272	12.600000	1.025800	12.600000	1.027625	12.600000	1.014079
12.610000	1.033965	12.610000	1.036112	12.610000	1.034680	12.610000	1.020283
12.620000	1.027271	12.620000	1.022601	12.620000	1.028516	12.620000	1.025487
12.630000	1.026473	12.630000	1.023549	12.630000	1.033059	12.630000	1.033523
12.640000	1.030146	12.640000	1.015915	12.640000	1.028083	12.640000	1.032357
12.650000	1.030530	12.650000	1.026225	12.650000	1.041343	12.650000	1.024282
12.660000	1.025669	12.660000	1.045762	12.660000	1.041435	12.660000	1.027829
12.670000	1.024962	12.670000	1.014263	12.670000	1.031918	12.670000	1.018993
12.680000	1.025316	12.680000	1.028945	12.680000	1.036440	12.680000	1.035831
12.690000	1.031451	12.690000	1.030733	12.690000	1.035167	12.690000	1.023037
12.700000	1.025454	12.700000	1.024759	12.700000	1.022069	12.700000	1.025602
12.710000	1.019866	12.710000	1.037830	12.710000	1.024935	12.710000	1.033640
12.720000	1.032453	12.720000	1.031524	12.720000	1.037950	12.720000	1.022964
12.730000	1.031711	12.730000	1.022796	12.730000	1.032383	12.730000	1.027071
12.740000	1.024414	12.740000	1.023349	12.740000	1.027201	12.740000	1.016195
12.750000	1.034478	12.750000	1.033508	12.750000	1.035201	12.750000	1.036278
12.760000	1.028624	12.760000	1.021707	12.760000	1.042888	12.760000	1.023660
12.770000	1.025162	12.770000	1.024597	12.770000	1.027449	12.770000	1.031620
12.780000	1.025454	12.780000	1.028943	12.780000	1.025563	12.780000	1.033208
12.790000	1.030022	12.790000	1.022973	12.790000	1.027730	12.790000	1.037769
12.800000	1.013849	12.800000	1.027056	12.800000	1.031156	12.800000	1.034077
12.810000	1.025656	12.810000	1.019036	12.810000	1.024562	12.810000	1.031054
12.820000	1.029721	12.820000	1.022766	12.820000	1.034697	12.820000	1.043153
12.830000	1.031202	12.830000	1.041581	12.830000	1.039143	12.830000	1.015726
12.840000	1.026547	12.840000	1.034392	12.840000	1.020985	12.840000	1.027176
12.850000	1.040753	12.850000	1.024643	12.850000	1.028473	12.850000	1.029954
12.860000	1.034930	12.860000	1.025131	12.860000	1.029884	12.860000	1.034298
12.870000	1.045638	12.870000	1.035579	12.870000	1.023913	12.870000	1.031602
12.880000	1.035553	12.880000	1.023384	12.880000	1.027134	12.880000	1.031206
12.890000	1.028154	12.890000	1.029651	12.890000	1.029686	12.890000	1.035750
12.900000	1.032195	12.900000	1.032393	12.900000	1.030943	12.900000	1.032179
12.910000	1.020305	12.910000	1.030290	12.910000	1.026922	12.910000	1.022781
12.920000	1.029789	12.920000	1.034005	12.920000	1.022354	12.920000	1.020291
12.930000	1.032734	12.930000	1.024254	12.930000	1.011351	12.930000	1.027486
12.940000	1.031110	12.940000	1.030858	12.940000	1.034400	12.940000	1.011317
12.950000	1.037384	12.950000	1.025692	12.950000	1.029904	12.950000	1.015137
12.960000	1.029164	12.960000	1.029956	12.960000	1.021675	12.960000	1.030044
12.970000	1.027148	12.970000	1.036597	12.970000	1.027247	12.970000	1.031114
12.980000	1.016284	12.980000	1.022261	12.980000	1.028014	12.980000	1.024408
12.990000	1.026016	12.990000	1.030293	12.990000	1.021476	12.990000	1.029438
13.000000	1.039381	13.000000	1.031651	13.000000	1.025480	13.000000	1.026293
13.010000	1.025510	13.010000	1.042869	13.010000	1.022856	13.010000	1.024102
13.020000	1.008503	13.020000	1.041711	13.020000	1.028554	13.020000	1.017975
13.030000	1.036163	13.030000	1.029452	13.030000	1.019033	13.030000	1.039272
13.040000	1.025486	13.040000	1.023755	13.040000	1.033809	13.040000	1.025639
13.050000	1.028844	13.050000	1.027158	13.050000	1.036344	13.050000	1.037300
13.060000	1.034018	13.060000	1.026924	13.060000	1.038900	13.060000	1.017391
13.070000	1.033680	13.070000	1.028768	13.070000	1.029748	13.070000	1.024244
13.080000	1.043343	13.080000	1.034548	13.080000	1.021622	13.080000	1.023283
13.090000	1.040293	13.090000	1.027818	13.090000	1.039881	13.090000	1.023431
13.100000	1.030803	13.100000	1.027708	13.100000	1.024050	13.100000	1.032357
13.110000	1.037365	13.110000	1.026851	13.110000	1.029385	13.110000	1.030522
13.120000	1.030477	13.120000	1.040601	13.120000	1.028736	13.120000	1.027972
13.130000	1.030952	13.130000	1.023237	13.130000	1.025855	13.130000	1.034043
13.140000	1.043927	13.140000	1.017412	13.140000	1.017852	13.140000	1.028212
13.150000	1.030552	13.150000	1.030761	13.150000	1.021698	13.150000	1.020630
13.160000	1.024503	13.160000	1.039266	13.160000	1.028681	13.160000	1.028964
13.170000	1.025966	13.170000	1.022612	13.170000	1.029067	13.170000	1.029477
13.180000	1.032592	13.180000	1.031445	13.180000	1.028472	13.180000	1.043075
13.190000	1.024569	13.190000	1.032628	13.190000	1.042053	13.190000	1.041626
13.200000	1.014872	13.200000	1.029226	13.200000	1.026230	13.200000	1.038144
13.210000	1.022074	13.210000	1.024818	13.210000	1.035842	13.210000	1.022650
13.220000	1.033200	13.220000	1.027933	13.220000	1.025972	13.220000	1.029002
13.230000	1.025584	13.230000	1.029422	13.230000	1.040582	13.230000	1.034931
13.240000	1.025904	13.240000	1.026454	13.240000	1.038765	13.240000	1.029165
13.250000	1.028587	13.250000	1.025361	13.250000	1.030989	13.250000	1.020892
13.260000	1.032163	13.260000	1.035598	13.260000	1.030671	13.260000	1.027970
13.270000	1.034028	13.270000	1.023321	13.270000	1.029302	13.270000	1.030495
13.280000	1.028733	13.280000	1.021785	13.280000	1.024695	13.280000	1.033556
13.290000	1.041565	13.290000	1.022404	13.290000	1.029339	13.290000	1.038056
13.300000	1.028755	13.300000	1.032935	13.300000	1.025229	13.300000	1.038623
13.310000	1.025531	13.310000	1.033354	13.310000	1.034146	13.310000	1.027700
13.320000	1.026181	13.320000	1.026126	13.320000	1.021019	13.320000	1.021167
13.330000	1.028247	13.330000	1.019664	13.330000	1.020515	13.330000	1.035632
13.340000	1.027739	13.340000	1.032083	13.340000	1.030248	13.340000	1.036291
13.350000	1.026040	13.350000	1.031117	13.350000	1.024666	13.350000	1.035896
13.360000	1.021091	13.360000	1.030088	13.360000	1.031103	13.360000	1.022834
13.370000	1.020972	13.370000	1.020362	13.370000	1.028008	13.370000	1.027454
13.380000	1.036847	13.380000	1.032122	13.380000	1.031274	13.380000	1.030410
13.390000	1.036876	13.390000	1.039233	13.390000	1.026222	13.390000	1.037781
13.400000	1.029222	13.400000	1.034095	13.400000	1.038114	13.400000	1.036265
13.410000	1.038331	13.410000	1.032406	13.410000	1.024862	13.410000	1.027639
13.420000	1.029567	13.420000	1.025177	13.420000	1.015429	13.420000	1.025509
13.430000	1.027490	13.430000	1.035842	13.430000	1.032354	13.430000	1.031096
13.440000	1.022064	13.440000	1.034812	13.440000	1.035710	13.440000	1.027699
13.450000	1.040173	13.450000	1.031299	13.450000	1.040209	13.450000	1.034826
13.460000	1.033739	13.460000	1.024800	13.460000	1.032948	13.460000	1.040496
13.470000	1.025467	13.470000	1.026568	13.470000	1.026930	13.470000	1.017469
13.480000	1.029793	13.480000	1.015514	13.480000	1.041638	13.480000	1.027126
13.490000	1.032875	13.490000	1.040097	13.490000	1.031749	13.490000	1.033564
13.500000	1.021530	13.500000	1.026198	13.500000	1.034605	13.500000	1.022986
13.510000	1.025136	13.510000	1.037953	13.510000	1.036263	13.510000	1.026186
13.520000	1.031037	13.520000	1.025882	13.520000	1.022789	13.520000	1.026415
13.530000	1.032103	13.530000	1.036666	13.530000	1.022287	13.530000	1.017691
13.540000	1.027450	13.540000	1.020329	13.540000	1.025459	13.540000	1.028484
13.550000	1.037088	13.550000	1.035331	13.550000	1.032370	13.550000	1.032812
13.560000	1.023449	13.560000	1.022019	13.560000	1.026768	13.560000	1.030916
13.570000	1.025863	13.570000	1.019183	13.570000	1.043972	13.570000	1.022183
13.580000	1.021900	13.580000	1.021742	13.580000	1.023632	13.580000	1.026948
13.590000	1.035160	13.590000	1.023801	13.590000	1.022688	13.590000	1.023492
13.600000	1.025143	13.600000	1.028284	13.600000	1.045811	13.600000	1.023980
13.610000	1.024281	13.610000	1.022484	13.610000	1.029567	13.610000	1.035077
13.620000	1.026759	13.620000	1.026162	13.620000	1.030645	13.620000	1.026544
13.630000	1.030172	13.630000	1.017678	13.630000	1.031851	13.630000	1.028475
13.640000	1.032514	13.640000	1.033228	13.640000	1.033744	13.640000	1.023772
13.650000	1.027546	13.650000	1.020402	13.650000	1.030122	13.650000	1.029223
13.660000	1.024429	13.660000	1.035517	13.660000	1.036123	13.660000	1.028871
13.670000	1.042124	13.670000	1.013807	13.670000	1.020869	13.670000	1.030664
13.680000	1.037143	13.680000	1.024159	13.680000	1.034458	13.680000	1.036839
13.690000	1.031688	13.690000	1.029280	13.690000	1.027645	13.690000	1.033263
13.700000	1.022991	13.700000	1.025998	13.700000	1.025632	13.700000	1.032418
13.710000	1.021168	13.710000	1.018209	13.710000	1.032631	13.710000	1.028982
13.720000	1.023437	13.720000	1.022548	13.720000	1.030721	13.720000	1.032201
13.730000	1.035625	13.730000	1.035694	13.730000	1.033431	13.730000	1.033358
13.740000	1.025155	13.740000	1.040364	13.740000	1.031417	13.740000	1.022543
13.750000	1.029187	13.750000	1.032251	13.750000	1.031609	13.750000	1.027620
13.760000	1.018382	13.760000	1.024263	13.760000	1.031367	13.760000	1.030331
13.770000	1.041749	13.770000	1.033801	13.770000	1.024510	13.770000	1.029972
13.780000	1.033097	13.780000	1.027723	13.780000	1.027723	13.780000	1.039181
13.790000	1.030951	13.790000	1.029153	13.790000	1.039780	13.790000	1.036678
13.800000	1.035529	13.800000	1.027174	13.800000	1.034278	13.800000	1.034682
13.810000	1.042220	13.810000	1.033952	13.810000	1.035415	13.810000	1.030288
13.820000	1.022589	13.820000	1.034122	13.820000	1.028925	13.820000	1.026917
13.830000	1.028234	13.830000	1.024307	13.830000	1.021558	13.830000	1.024775
13.840000	1.027555	13.840000	1.026176	13.840000	1.032125	13.840000	1.024582
13.850000	1.022724	13.850000	1.031329	13.850000	1.019431	13.850000	1.027625
13.860000	1.028824	13.860000	1.025922	13.860000	1.019192	13.860000	1.030080
13.870000	1.030505	13.870000	1.033182	13.870000	1.022964	13.870000	1.037888
13.880000	1.024292	13.880000	1.025638	13.880000	1.027805	13.880000	1.033297
13.890000	1.017308	13.890000	1.025012	13.890000	1.030115	13.890000	1.028471
13.900000	1.036160	13.900000	1.031589	13.900000	1.023865	13.900000	1.039024
13.910000	1.024083	13.910000	1.035003	13.910000	1.028459	13.910000	1.028133
13.920000	1.032388	13.920000	1.036486	13.920000	1.031493	13.920000	1.022933
13.930000	1.028741	13.930000	1.025325	13.930000	1.024260	13.930000	1.034654
13.940000	1.021269	13.940000	1.015941	13.940000	1.035716	13.940000	1.034090
13.950000	1.038285	13.950000	1.012471	13.950000	1.027647	13.950000	1.036575
13.960000	1.032187	13.960000	1.021281	13.960000	1.038461	13.960000	1.034012
13.970000	1.036542	13.970000	1.029038	13.970000	1.036053	13.970000	1.020078
13.980000	1.033792	13.980000	1.017530	13.980000	1.034139	13.980000	1.028080
13.990000	1.028891	13.990000	1.038172	13.990000	1.034747	13.990000	1.033353
14.000000	1.032610	14.000000	1.025692	14.000000	1.026499	14.000000	1.030641
14.010000	1.035262	14.010000	1.030110	14.010000	1.024699	14.010000	1.027824
14.020000	1.040002	14.020000	1.031117	14.020000	1.035480	14.020000	1.034605
14.030000	1.030659	14.030000	1.038597	14.030000	1.031786	14.030000	1.033915
14.040000	1.030140	14.040000	1.025016	14.040000	1.033116	14.040000	1.036561
14.050000	1.017571	14.050000	1.027146	14.050000	1.034497	14.050000	1.035993
14.060000	1.036124	14.060000	1.018365	14.060000	1.030411	14.060000	1.025353
14.070000	1.034061	14.070000	1.029881	14.070000	1.030236	14.070000	1.026776
14.080000	1.038167	14.080000	1.044868	14.080000	1.030938	14.080000	1.029585
14.090000	1.029506	14.090000	1.027592	14.090000	1.024481	14.090000	1.026303
14.100000	1.027986	14.100000	1.029007	14.100000	1.021897	14.100000	1.021042
14.110000	1.038728	14.110000	1.023748	14.110000	1.031403	14.110000	1.033431
14.120000	1.040119	14.120000	1.034371	14.120000	1.029258	14.120000	1.032585
14.130000	1.026152	14.130000	1.024882	14.130000	1.033629	14.130000	1.026068
14.140000	1.027685	14.140000	1.037342	14.140000	1.020164	14.140000	1.031469
14.150000	1.037759	14.150000	1.034184	14.150000	1.030403	14.150000	1.031911
14.160000	1.035431	14.160000	1.022186	14.160000	1.026513	14.160000	1.010239
14.170000	1.039059	14.170000	1.017773	14.170000	1.019980	14.170000	1.023634
14.180000	1.032585	14.180000	1.032967	14.180000	1.025781	14.180000	1.037905
14.190000	1.030731	14.190000	1.030385	14.190000	1.018696	14.190000	1.034849
14.200000	1.035675	14.200000	1.037233	14.200000	1.025054	14.200000	1.028008
14.210000	1.033802	14.210000	1.031519	14.210000	1.033666	14.210000	1.023159
14.220000	1.027621	14.220000	1.029150	14.220000	1.024153	14.220000	1.034169
14.230000	1.008527	14.230000	1.028820	14.230000	1.025858	14.230000	1.033860
14.240000	1.035482	14.240000	1.029842	14.240000	1.027326	14.240000	1.028040
14.250000	1.036307	14.250000	1.024135	14.250000	1.027251	14.250000	1.029603
14.260000	1.028367	14.260000	1.039375	14.260000	1.031734	14.260000	1.018615
14.270000	1.036592	14.270000	1.033145	14.270000	1.030934	14.270000	1.029330
14.280000	1.018384	14.280000	1.036882	14.280000	1.025878	14.280000	1.024358
14.290000	1.039056	14.290000	1.019648	14.290000	1.035621	14.290000	1.037841
14.300000	1.036534	14.300000	1.030173	14.300000	1.030135	14.300000	1.045365
14.310000	1.024006	14.310000	1.030726	14.310000	1.029525	14.310000	1.034588
14.320000	1.033069	14.320000	1.035619	14.320000	1.021252	14.320000	1.028107
14.330000	1.030856	14.330000	1.035245	14.330000	1.034417	14.330000	1.032638
14.340000	1.022974	14.340000	1.022987	14.340000	1.013703	14.340000	1.037818
14.350000	1.037638	14.350000	1.022049	14.350000	1.026044	14.350000	1.029269
14.360000	1.024899	14.360000	1.027529	14.360000	1.007739	14.360000	1.031837
14.370000	1.035073	14.370000	1.033984	14.370000	1.033867	14.370000	1.037037
14.380000	1.024579	14.380000	1.028678	14.380000	1.024582	14.380000	1.038636
14.390000	1.035441	14.390000	1.023901	14.390000	1.028700	14.390000	1.025092
14.400000	1.024492	14.400000	1.021242	14.400000	1.034046	14.400000	1.035966
14.410000	1.023967	14.410000	1.024141	14.410000	1.018762	14.410000	1.037159
14.420000	1.022767	14.420000	1.030083	14.420000	1.039076	14.420000	1.038506
14.430000	1.021414	14.430000	1.032721	14.430000	1.027405	14.430000	1.026247
14.440000	1.025818	14.440000	1.029240	14.440000	1.009998	14.440000	1.027521
14.450000	1.035843	14.450000	1.038144	14.450000	1.022570	14.450000	1.030485
14.460000	1.023268	14.460000	1.025222	14.460000	1.037050	14.460000	1.036515
14.470000	1.020013	14.470000	1.033828	14.470000	1.020687	14.470000	1.026281
14.480000	1.030616	14.480000	1.029987	14.480000	1.018277	14.480000	1.021888
14.490000	1.036709	14.490000	1.026311	14.490000	1.034869	14.490000	1.019465
14.500000	1.029696	14.500000	1.034756	14.500000	1.031189	14.500000	1.032069
14.510000	1.028724	14.510000	1.023628	14.510000	1.018722	14.510000	1.028076
14.520000	1.031487	14.520000	1.034640	14.520000	1.024243	14.520000	1.031493
14.530000	1.024838	14.530000	1.019558	14.530000	1.019893	14.530000	1.024059
14.540000	1.026315	14.540000	1.028941	14.540000	1.024578	14.540000	1.041173
14.550000	1.026851	14.550000	1.027583	14.550000	1.031666	14.550000	1.028598
14.560000	1.028400	14.560000	1.026349	14.560000	1.024626	14.560000	1.041547
14.570000	1.027968	14.570000	1.037024	14.570000	1.021373	14.570000	1.020275
14.580000	1.031101	14.580000	1.023752	14.580000	1.025369	14.580000	1.039323
14.590000	1.023836	14.590000	1.036167	14.590000	1.019169	14.590000	1.027587
14.600000	1.025194	14.600000	1.015073	14.600000	1.030968	14.600000	1.030465
14.610000	1.042288	14.610000	1.023404	14.610000	1.045193	14.610000	1.036221
14.620000	1.024758	14.620000	1.048234	14.620000	1.036610	14.620000	1.025988
14.630000	1.029443	14.630000	1.035746	14.630000	1.025328	14.630000	1.027519
14.640000	1.031349	14.640000	1.024932	14.640000	1.032962	14.640000	1.026906
14.650000	1.022258	14.650000	1.037916	14.650000	1.032515	14.650000	1.037462
14.660000	1.027790	14.660000	1.024007	14.660000	1.033072	14.660000	1.031688
14.670000	1.029992	14.670000	1.020935	14.670000	1.034251	14.670000	1.029427
14.680000	1.029632	14.680000	1.018472	14.680000	1.037604	14.680000	1.036886
14.690000	1.033339	14.690000	1.020416	14.690000	1.031860	14.690000	1.033206
14.700000	1.031215	14.700000	1.024695	14.700000	1.028960	14.700000	1.037186
14.710000	1.017936	14.710000	1.017429	14.710000	1.031366	14.710000	1.025992
14.720000	1.028951	14.720000	1.025720	14.720000	1.031617	14.720000	1.021346
14.730000	1.028939	14.730000	1.030833	14.730000	1.029624	14.730000	1.041322
14.740000	1.033208	14.740000	1.025100	14.740000	1.024959	14.740000	1.037800
14.750000	1.035827	14.750000	1.033039	14.750000	1.027222	14.750000	1.038834
14.760000	1.025598	14.760000	1.029368	14.760000	1.025191	14.760000	1.027499
14.770000	1.029203	14.770000	1.031614	14.770000	1.026699	14.770000	1.024514
14.780000	1.021544	14.780000	1.024141	14.780000	1.026261	14.780000	1.034869
14.790000	1.030008	14.790000	1.022105	14.790000	1.040911	14.790000	1.038857
14.800000	1.030385	14.800000	1.037644	14.800000	1.025774	14.800000	1.036491
14.810000	1.028575	14.810000	1.027210	14.810000	1.018252	14.810000	1.033811
14.820000	1.029407	14.820000	1.043403	14.820000	1.032643	14.820000	1.025647
14.830000	1.017914	14.830000	1.033604	14.830000	1.031803	14.830000	1.036037
14.840000	1.027592	14.840000	1.037997	14.840000	1.022797	14.840000	1.028070
14.850000	1.028565	14.850000	1.032038	14.850000	1.029355	14.850000	1.038885
14.860000	1.023701	14.860000	1.026840	14.860000	1.033042	14.860000	1.035733
14.870000	1.024396	14.870000	1.034932	14.870000	1.040328	14.870000	1.028305
14.880000	1.044456	14.880000	1.026142	14.880000	1.032355	14.880000	1.041083
14.890000	1.036261	14.890000	1.030398	14.890000	1.025973	14.890000	1.021797
14.900000	1.031932	14.900000	1.035292	14.900000	1.027673	14.900000	1.031295
14.910000	1.020472	14.910000	1.024250	14.910000	1.027038	14.910000	1.031042
14.920000	1.035178	14.920000	1.037740	14.920000	1.018373	14.920000	1.040553
14.930000	1.030997	14.930000	1.024744	14.930000	1.025426	14.930000	1.029644
14.940000	1.030853	14.940000	1.042839	14.940000	1.012651	14.940000	1.031427
14.950000	1.029583	14.950000	1.024590	14.950000	1.017386	14.950000	1.039216
14.960000	1.024603	14.960000	1.032598	14.960000	1.036470	14.960000	1.045729
14.970000	1.031541	14.970000	1.020509	14.970000	1.028142	14.970000	1.029322
14.980000	1.042698	14.980000	1.023526	14.980000	1.039748	14.980000	1.033505
14.990000	1.022330	14.990000	1.031317	14.990000	1.022498	14.990000	1.044269
15.000000	1.029962	15.000000	1.029427	15.000000	1.036985	15.000000	1.048696
15.010000	1.021280	15.010000	1.023150	15.010000	1.032362	15.010000	1.029643
15.020000	1.031239	15.020000	1.029638	15.020000	1.038526	15.020000	1.037520
15.030000	1.035913	15.030000	1.032958	15.030000	1.040234	15.030000	1.015605
15.040000	1.028849	15.040000	1.034941	15.040000	1.027327	15.040000	1.024162
15.050000	1.023427	15.050000	1.027902	15.050000	1.029688	15.050000	1.031386
15.060000	1.034962	15.060000	1.025433	15.060000	1.031431	15.060000	1.033078
15.070000	1.047555	15.070000	1.035091	15.070000	1.034735	15.070000	1.032700
15.080000	1.043875	15.080000	1.025183	15.080000	1.029166	15.080000	1.028020
15.090000	1.024852	15.090000	1.035938	15.090000	1.024634	15.090000	1.030920
15.100000	1.018925	15.100000	1.028043	15.100000	1.029485	15.100000	1.031787
15.110000	1.027758	15.110000	1.025853	15.110000	1.024798	15.110000	1.028557
15.120000	1.032953	15.120000	1.018899	15.120000	1.028167	15.120000	1.030763
15.130000	1.045203	15.130000	1.029490	15.130000	1.022767	15.130000	1.026518
15.140000	1.038125	15.140000	1.027954	15.140000	1.037116	15.140000	1.035538
15.150000	1.023804	15.150000	1.023831	15.150000	1.024802	15.150000	1.033763
15.160000	1.034507	15.160000	1.037177	15.160000	1.030242	15.160000	1.042815
15.170000	1.020857	15.170000	1.018392	15.170000	1.030059	15.170000	1.025115
15.180000	1.024441	15.180000	1.028130	15.180000	1.040110	15.180000	1.038858
15.190000	1.025188	15.190000	1.030009	15.190000	1.026073	15.190000	1.032762
15.200000	1.027964	15.200000	1.038604	15.200000	1.020894	15.200000	1.033701
15.210000	1.035316	15.210000	1.021036	15.210000	1.025113	15.210000	1.027950
15.220000	1.033903	15.220000	1.030489	15.220000	1.037682	15.220000	1.025930
15.230000	1.029844	15.230000	1.034033	15.230000	1.031666	15.230000	1.028832
15.240000	1.028238	15.240000	1.028707	15.240000	1.027450	15.240000	1.034275
15.250000	1.031579	15.250000	1.026917	15.250000	1.027501	15.250000	1.018228
15.260000	1.023038	15.260000	1.025099	15.260000	1.036155	15.260000	1.030088
15.270000	1.035988	15.270000	1.032063	15.270000	1.030125	15.270000	1.027407
15.280000	1.035587	15.280000	1.024170	15.280000	1.029733	15.280000	1.025957
15.290000	1.037902	15.290000	1.026532	15.290000	1.027842	15.290000	1.024255
15.300000	1.031918	15.300000	1.024594	15.300000	1.039492	15.300000	1.033529
15.310000	1.025785	15.310000	1.034158	15.310000	1.029968	15.310000	1.031743
15.320000	1.036158	15.320000	1.034864	15.320000	1.029962	15.320000	1.018832
15.330000	1.042544	15.330000	1.039973	15.330000	1.028433	15.330000	1.029736
15.340000	1.042094	15.340000	1.027848	15.340000	1.030232	15.340000	1.033643
15.350000	1.038888	15.350000	1.028551	15.350000	1.030352	15.350000	1.027283
15.360000	1.024152	15.360000	1.021992	15.360000	1.029502	15.360000	1.017747
15.370000	1.022588	15.370000	1.039401	15.370000	1.033407	15.370000	1.022650
15.380000	1.046533	15.380000	1.021329	15.380000	1.037735	15.380000	1.032629
15.390000	1.029297	15.390000	1.026820	15.390000	1.035123	15.390000	1.020734
15.400000	1.037974	15.400000	1.029983	15.400000	1.025530	15.400000	1.028725
15.410000	1.035568	15.410000	1.033484	15.410000	1.029893	15.410000	1.029022
15.420000	1.024466	15.420000	1.039837	15.420000	1.022509	15.420000	1.022139
15.430000	1.031248	15.430000	1.030854	15.430000	1.029845	15.430000	1.027156
15.440000	1.021690	15.440000	1.024938	15.440000	1.041770	15.440000	1.021862
15.450000	1.026669	15.450000	1.026116	15.450000	1.034397	15.450000	1.022321
15.460000	1.026106	15.460000	1.028760	15.460000	1.027839	15.460000	1.029725
15.470000	1.030547	15.470000	1.025683	15.470000	1.037115	15.470000	1.034389
15.480000	1.015696	15.480000	1.026858	15.480000	1.029863	15.480000	1.023631
15.490000	1.026789	15.490000	1.039277	15.490000	1.033836	15.490000	1.028602
15.500000	1.033664	15.500000	1.035351	15.500000	1.025898	15.500000	1.030687
15.510000	1.028432	15.510000	1.028350	15.510000	1.025473	15.510000	1.029375
15.520000	1.043287	15.520000	1.027848	15.520000	1.035213	15.520000	1.023946
15.530000	1.030735	15.530000	1.022885	15.530000	1.024977	15.530000	1.018535
15.540000	1.029025	15.540000	1.030563	15.540000	1.027280	15.540000	1.020945
15.550000	1.021522	15.550000	1.016285	15.550000	1.035368	15.550000	1.021385
15.560000	1.039342	15.560000	1.022591	15.560000	1.044534	15.560000	1.031777
15.570000	1.036442	15.570000	1.030680	15.570000	1.023426	15.570000	1.034593
15.580000	1.032159	15.580000	1.029555	15.580000	1.029768	15.580000	1.030504
15.590000	1.024881	15.590000	1.025345	15.590000	1.027394	15.590000	1.030571
15.600000	1.022657	15.600000	1.031659	15.600000	1.026371	15.600000	1.031213
15.610000	1.035547	15.610000	1.031361	15.610000	1.034139	15.610000	1.038256
15.620000	1.020674	15.620000	1.019726	15.620000	1.017994	15.620000	1.036260
15.630000	1.044434	15.630000	1.028539	15.630000	1.028876	15.630000	1.028489
15.640000	1.039981	15.640000	1.033613	15.640000	1.028292	15.640000	1.032147
15.650000	1.032734	15.650000	1.034747	15.650000	1.025563	15.650000	1.009654
15.660000	1.032877	15.660000	1.015127	15.660000	1.035899	15.660000	1.031251
15.670000	1.030049	15.670000	1.029136	15.670000	1.031848	15.670000	1.032551
15.680000	1.039430	15.680000	1.013011	15.680000	1.025636	15.680000	1.025720
15.690000	1.024260	15.690000	1.027396	15.690000	1.029917	15.690000	1.034356
15.700000	1.031593	15.700000	1.025039	15.700000	1.030500	15.700000	1.026649
15.710000	1.034373	15.710000	1.023433	15.710000	1.033046	15.710000	1.032945
15.720000	1.022623	15.720000	1.031386	15.720000	1.023657	15.720000	1.027354
15.730000	1.036331	15.730000	1.038406	15.730000	1.030780	15.730000	1.028379
15.740000	1.021527	15.740000	1.036406	15.740000	1.020902	15.740000	1.011663
15.750000	1.020482	15.750000	1.034493	15.750000	1.030009	15.750000	1.030718
15.760000	1.028711	15.760000	1.028744	15.760000	1.031311	15.760000	1.038083
15.770000	1.035771	15.770000	1.026362	15.770000	1.024791	15.770000	1.029696
15.780000	1.030297	15.780000	1.045146	15.780000	1.026239	15.780000	1.019560
15.790000	1.040992	15.790000	1.033258	15.790000	1.029527	15.790000	1.026351
15.800000	1.020837	15.800000	1.026817	15.800000	1.024001	15.800000	1.044425
15.810000	1.019107	15.810000	1.031571	15.810000	1.023424	15.810000	1.038225
15.820000	1.020044	15.820000	1.036281	15.820000	1.034575	15.820000	1.028029
15.830000	1.021495	15.830000	1.044534	15.830000	1.041351	15.830000	1.032004
15.840000	1.032643	15.840000	1.034020	15.840000	1.027915	15.840000	1.021953
15.850000	1.021690	15.850000	1.018166	15.850000	1.029271	15.850000	1.030695
15.860000	1.023003	15.860000	1.032526	15.860000	1.029621	15.860000	1.027292
15.870000	1.025795	15.870000	1.036086	15.870000	1.026047	15.870000	1.018969
15.880000	1.017187	15.880000	1.028793	15.880000	1.034715	15.880000	1.035886
15.890000	1.023211	15.890000	1.029108	15.890000	1.028337	15.890000	1.031714
15.900000	1.024100	15.900000	1.024358	15.900000	1.027554	15.900000	1.025479
15.910000	1.033902	15.910000	1.032087	15.910000	1.014977	15.910000	1.025639
15.920000	1.037891	15.920000	1.023815	15.920000	1.037581	15.920000	1.027485
15.930000	1.026961	15.930000	1.038202	15.930000	1.028583	15.930000	1.035428
15.940000	1.035924	15.940000	1.025377	15.940000	1.036815	15.940000	1.033492
15.950000	1.041223	15.950000	1.034765	15.950000	1.033310	15.950000	1.036387
15.960000	1.028554	15.960000	1.033209	15.960000	1.025438	15.960000	1.037869
15.970000	1.031485	15.970000	1.034432	15.970000	1.023850	15.970000	1.029665
15.980000	1.026781	15.980000	1.047215	15.980000	1.035434	15.980000	1.031748
15.990000	1.027732	15.990000	1.028600	15.990000	1.034813	15.990000	1.032752
16.000000	1.035358	16.000000	1.032047	16.000000	1.028932	16.000000	1.040173
16.010000	1.030906	16.010000	1.030378	16.010000	1.028837	16.010000	1.031714
16.020000	1.023222	16.020000	1.026227	16.020000	1.025849	16.020000	1.023691
16.030000	1.027186	16.030000	1.030998	16.030000	1.021833	16.030000	1.027404
16.040000	1.024615	16.040000	1.043683	16.040000	1.015433	16.040000	1.031513
16.050000	1.029016	16.050000	1.025967	16.050000	1.029020	16.050000	1.044273
16.060000	1.029552	16.060000	1.024492	16.060000	1.015140	16.060000	1.037550
16.070000	1.030207	16.070000	1.044230	16.070000	1.035571	16.070000	1.030542
16.080000	1.035676	16.080000	1.038091	16.080000	1.028745	16.080000	1.043911
16.090000	1.018816	16.090000	1.030889	16.090000	1.036630	16.090000	1.030166
16.100000	1.031280	16.100000	1.027590	16.100000	1.020186	16.100000	1.011757
16.110000	1.030524	16.110000	1.025631	16.110000	1.024430	16.110000	1.024308
16.120000	1.030547	16.120000	1.032814	16.120000	1.031411	16.120000	1.027989
16.130000	1.039448	16.130000	1.031111	16.130000	1.027003	16.130000	1.029715
16.140000	1.041533	16.140000	1.028598	16.140000	1.038419	16.140000	1.027156
16.150000	1.035006	16.150000	1.026095	16.150000	1.031083	16.150000	1.034958
16.160000	1.027174	16.160000	1.026886	16.160000	1.032761	16.160000	1.024701
16.170000	1.032483	16.170000	1.022012	16.170000	1.027093	16.170000	1.034154
16.180000	1.025221	16.180000	1.031693	16.180000	1.025665	16.180000	1.024469
16.190000	1.026255	16.190000	1.020079	16.190000	1.024519	16.190000	1.025662
16.200000	1.037809	16.200000	1.033553	16.200000	1.039895	16.200000	1.036512
16.210000	1.035981	16.210000	1.024016	16.210000	1.027769	16.210000	1.039161
16.220000	1.016256	16.220000	1.014334	16.220000	1.022414	16.220000	1.016100
16.230000	1.028924	16.230000	1.031269	16.230000	1.018451	16.230000	1.023218
16.240000	1.025771	16.240000	1.025555	16.240000	1.036351	16.240000	1.012140
16.250000	1.023059	16.250000	1.033257	16.250000	1.042331	16.250000	1.024118
16.260000	1.032447	16.260000	1.028041	16.260000	1.022800	16.260000	1.023328
16.270000	1.015212	16.270000	1.023150	16.270000	1.021643	16.270000	1.033061
16.280000	1.027709	16.280000	1.019502	16.280000	1.028101	16.280000	1.026514
16.290000	1.021810	16.290000	1.022192	16.290000	1.027094	16.290000	1.040012
16.300000	1.031077	16.300000	1.028776	16.300000	1.027573	16.300000	1.032321
16.310000	1.024826	16.310000	1.032873	16.310000	1.035087	16.310000	1.029485
16.320000	1.017080	16.320000	1.033210	16.320000	1.021974	16.320000	1.027901
16.330000	1.022677	16.330000	1.030836	16.330000	1.039145	16.330000	1.030412
16.340000	1.031349	16.340000	1.028606	16.340000	1.029661	16.340000	1.026639
16.350000	1.031380	16.350000	1.027174	16.350000	1.031677	16.350000	1.035284
16.360000	1.027947	16.360000	1.028935	16.360000	1.027672	16.360000	1.016712
16.370000	1.032110	16.370000	1.036262	16.370000	1.024201	16.370000	1.025013
16.380000	1.046103	16.380000	1.035188	16.380000	1.027794	16.380000	1.024621
16.390000	1.031917	16.390000	1.032884	16.390000	1.026246	16.390000	1.028395
16.400000	1.028145	16.400000	1.035775	16.400000	1.014781	16.400000	1.043153
16.410000	1.028316	16.410000	1.028159	16.410000	1.026395	16.410000	1.024800
16.420000	1.030048	16.420000	1.027175	16.420000	1.031459	16.420000	1.043006
16.430000	1.019999	16.430000	1.031786	16.430000	1.026737	16.430000	1.039354
16.440000	1.028518	16.440000	1.036541	16.440000	1.027954	16.440000	1.038446
16.450000	1.038602	16.450000	1.030166	16.450000	1.026651	16.450000	1.033889
16.460000	1.036497	16.460000	1.036003	16.460000	1.019623	16.460000	1.023272
16.470000	1.033672	16.470000	1.022235	16.470000	1.017306	16.470000	1.037075
16.480000	1.032392	16.480000	1.032673	16.480000	1.032741	16.480000	1.037480
16.490000	1.030173	16.490000	1.022631	16.490000	1.019503	16.490000	1.029916
16.500000	1.021626	16.500000	1.028280	16.500000	1.034002	16.500000	1.028041
16.510000	1.020134	16.510000	1.031356	16.510000	1.023014	16.510000	1.036033
16.520000	1.027387	16.520000	1.026886	16.520000	1.035570	16.520000	1.023226
16.530000	1.032520	16.530000	1.038287	16.530000	1.023626	16.530000	1.027689
16.540000	1.026075	16.540000	1.032510	16.540000	1.024127	16.540000	1.031975
16.550000	1.027496	16.550000	1.023983	16.550000	1.027180	16.550000	1.034521
16.560000	1.036387	16.560000	1.030933	16.560000	1.028987	16.560000	1.027333
16.570000	1.026705	16.570000	1.034203	16.570000	1.018726	16.570000	1.014754
16.580000	1.035578	16.580000	1.018594	16.580000	1.023829	16.580000	1.034514
16.590000	1.027984	16.590000	1.030687	16.590000	1.023724	16.590000	1.026216
16.600000	1.018852	16.600000	1.030634	16.600000	1.019306	16.600000	1.028931
16.610000	1.030783	16.610000	1.032883	16.610000	1.033363	16.610000	1.031104
16.620000	1.031597	16.620000	1.030036	16.620000	1.035471	16.620000	1.022219
16.630000	1.032488	16.630000	1.025943	16.630000	1.036872	16.630000	1.020340
16.640000	1.021931	16.640000	1.030447	16.640000	1.029484	16.640000	1.023142
16.650000	1.025611	16.650000	1.031290	16.650000	1.034654	16.650000	1.024152
16.660000	1.021974	16.660000	1.031143	16.660000	1.030967	16.660000	1.026071
16.670000	1.022108	16.670000	1.033886	16.670000	1.038681	16.670000	1.035650
16.680000	1.016931	16.680000	1.038585	16.680000	1.047232	16.680000	1.025072
16.690000	1.028292	16.690000	1.020082	16.690000	1.039960	16.690000	1.030814
16.700000	1.027172	16.700000	1.030510	16.700000	1.033296	16.700000	1.030914
16.710000	1.035866	16.710000	1.033069	16.710000	1.032279	16.710000	1.028136
16.720000	1.034062	16.720000	1.023190	16.720000	1.037038	16.720000	1.035417
16.730000	1.026076	16.730000	1.028785	16.730000	1.017058	16.730000	1.017070
16.740000	1.030945	16.740000	1.034200	16.740000	1.032512	16.740000	1.019201
16.750000	1.023270	16.750000	1.036513	16.750000	1.027365	16.750000	1.038449
16.760000	1.021618	16.760000	1.046130	16.760000	1.028123	16.760000	1.029061
16.770000	1.020485	16.770000	1.023500	16.770000	1.018531	16.770000	1.026078
16.780000	1.033843	16.780000	1.031892	16.780000	1.023565	16.780000	1.037234
16.790000	1.026188	16.790000	1.041021	16.790000	1.029562	16.790000	1.029386
16.800000	1.025969	16.800000	1.035408	16.800000	1.034741	16.800000	1.041004
16.810000	1.030237	16.810000	1.030787	16.810000	1.042609	16.810000	1.042694
16.820000	1.040843	16.820000	1.049887	16.820000	1.030068	16.820000	1.022837
16.830000	1.031682	16.830000	1.018207	16.830000	1.006153	16.830000	1.043307
16.840000	1.030974	16.840000	1.037996	16.840000	1.034697	16.840000	1.029421
16.850000	1.031077	16.850000	1.026640	16.850000	1.032713	16.850000	1.036028
16.860000	1.030234	16.860000	1.028956	16.860000	1.037774	16.860000	1.047044
16.870000	1.036045	16.870000	1.029372	16.870000	1.033512	16.870000	1.030021
16.880000	1.046588	16.880000	1.035610	16.880000	1.040974	16.880000	1.036003
16.890000	1.032376	16.890000	1.029262	16.890000	1.021417	16.890000	1.027692
16.900000	1.026814	16.900000	1.013263	16.900000	1.038094	16.900000	1.030988
16.910000	1.022121	16.910000	1.018539	16.910000	1.028973	16.910000	1.030004
16.920000	1.027673	16.920000	1.039628	16.920000	1.025328	16.920000	1.021599
16.930000	1.028444	16.930000	1.019054	16.930000	1.033659	16.930000	1.033840
16.940000	1.022988	16.940000	1.036620	16.940000	1.030573	16.940000	1.036707
16.950000	1.017946	16.950000	1.035939	16.950000	1.026036	16.950000	1.030194
16.960000	1.022513	16.960000	1.032056	16.960000	1.021265	16.960000	1.031567
16.970000	1.034677	16.970000	1.033066	16.970000	1.027742	16.970000	1.023637
16.980000	1.028376	16.980000	1.018005	16.980000	1.024002	16.980000	1.031333
16.990000	1.028962	16.990000	1.033621	16.990000	1.030824	16.990000	1.023927
17.000000	1.033609	17.000000	1.014878	17.000000	1.027060	17.000000	1.029415
17.010000	1.028443	17.010000	1.038973	17.010000	1.031615	17.010000	1.021831
17.020000	1.026113	17.020000	1.033815	17.020000	1.022989	17.020000	1.029304
17.030000	1.041037	17.030000	1.018417	17.030000	1.021759	17.030000	1.033597
17.040000	1.022426	17.040000	1.021934	17.040000	1.033977	17.040000	1.028052
17.050000	1.028079	17.050000	1.024621	17.050000	1.027750	17.050000	1.033561
17.060000	1.026905	17.060000	1.017083	17.060000	1.023603	17.060000	1.022759
17.070000	1.021359	17.070000	1.031184	17.070000	1.031119	17.070000	1.016207
17.080000	1.035598	17.080000	1.024662	17.080000	1.026519	17.080000	1.029421
17.090000	1.033251	17.090000	1.033499	17.090000	1.038851	17.090000	1.029753
17.100000	1.022974	17.100000	1.040228	17.100000	1.033199	17.100000	1.030406
17.110000	1.027538	17.110000	1.027071	17.110000	1.035800	17.110000	1.032877
17.120000	1.035618	17.120000	1.040055	17.120000	1.044911	17.120000	1.031086
17.130000	1.017441	17.130000	1.020006	17.130000	1.027039	17.130000	1.030576
17.140000	1.031775	17.140000	1.041427	17.140000	1.024809	17.140000	1.021057
17.150000	1.030067	17.150000	1.024329	17.150000	1.019638	17.150000	1.019827
17.160000	1.013173	17.160000	1.033464	17.160000	1.013991	17.160000	1.010899
17.170000	1.035366	17.170000	1.029750	17.170000	1.028593	17.170000	1.027863
17.180000	1.020733	17.180000	1.024857	17.180000	1.035802	17.180000	1.040479
17.190000	1.031624	17.190000	1.039359	17.190000	1.027144	17.190000	1.023506
17.200000	1.029822	17.200000	1.033339	17.200000	1.024939	17.200000	1.025000
17.210000	1.025075	17.210000	1.029842	17.210000	1.036448	17.210000	1.032539
17.220000	1.025741	17.220000	1.028577	17.220000	1.024975	17.220000	1.026170
17.230000	1.039849	17.230000	1.023565	17.230000	1.026088	17.230000	1.026060
17.240000	1.028202	17.240000	1.029144	17.240000	1.022514	17.240000	1.020171
17.250000	1.028935	17.250000	1.030247	17.250000	1.007722	17.250000	1.029561
17.260000	1.030525	17.260000	1.032548	17.260000	1.018722	17.260000	1.019296
17.270000	1.031036	17.270000	1.026278	17.270000	1.024521	17.270000	1.030947
17.280000	1.031974	17.280000	1.024138	17.280000	1.023847	17.280000	1.025269
17.290000	1.015410	17.290000	1.028401	17.290000	1.031534	17.290000	1.029533
17.300000	1.034202	17.300000	1.023923	17.300000	1.019437	17.300000	1.014203
17.310000	1.021400	17.310000	1.038252	17.310000	1.039483	17.310000	1.026998
17.320000	1.033018	17.320000	1.029644	17.320000	1.032497	17.320000	1.043726
17.330000	1.031459	17.330000	1.029186	17.330000	1.030015	17.330000	1.029563
17.340000	1.035899	17.340000	1.032015	17.340000	1.028164	17.340000	1.032515
17.350000	1.030624	17.350000	1.017832	17.350000	1.033006	17.350000	1.033669
17.360000	1.034133	17.360000	1.030031	17.360000	1.034312	17.360000	1.024837
17.370000	1.040197	17.370000	1.023774	17.370000	1.025804	17.370000	1.030804
17.380000	1.031111	17.380000	1.022438	17.380000	1.040806	17.380000	1.026525
17.390000	1.038468	17.390000	1.029751	17.390000	1.023844	17.390000	1.018709
17.400000	1.026996	17.400000	1.024163	17.400000	1.030025	17.400000	1.025130
17.410000	1.024586	17.410000	1.030967	17.410000	1.032601	17.410000	1.028326
17.420000	1.032197	17.420000	1.029151	17.420000	1.019358	17.420000	1.025836
17.430000	1.035391	17.430000	1.028392	17.430000	1.019986	17.430000	1.014192
17.440000	1.018294	17.440000	1.018877	17.440000	1.039831	17.440000	1.026056
17.450000	1.022385	17.450000	1.032152	17.450000	1.037785	17.450000	1.033683
17.460000	1.034125	17.460000	1.021923	17.460000	1.029230	17.460000	1.024587
17.470000	1.034031	17.470000	1.041010	17.470000	1.027140	17.470000	1.020230
17.480000	1.029428	17.480000	1.028600	17.480000	1.034485	17.480000	1.024029
17.490000	1.037880	17.490000	1.021001	17.490000	1.040373	17.490000	1.031639
17.500000	1.036224	17.500000	1.038420	17.500000	1.030766	17.500000	1.025748
17.510000	1.033895	17.510000	1.039453	17.510000	1.024846	17.510000	1.028654
17.520000	1.029104	17.520000	1.030773	17.520000	1.028130	17.520000	1.032141
17.530000	1.029945	17.530000	1.035323	17.530000	1.030691	17.530000	1.028741
17.540000	1.037837	17.540000	1.038128	17.540000	1.025172	17.540000	1.021297
17.550000	1.016978	17.550000	1.036914	17.550000	1.017682	17.550000	1.022878
17.560000	1.022897	17.560000	1.038390	17.560000	1.036776	17.560000	1.033180
17.570000	1.023828	17.570000	1.032237	17.570000	1.023647	17.570000	1.027816
17.580000	1.019222	17.580000	1.041785	17.580000	1.027805	17.580000	1.027589
17.590000	1.038175	17.590000	1.026546	17.590000	1.029794	17.590000	1.029226
17.600000	1.026188	17.600000	1.024287	17.600000	1.023755	17.600000	1.034712
17.610000	1.020231	17.610000	1.028679	17.610000	1.014802	17.610000	1.031984
17.620000	1.020961	17.620000	1.024721	17.620000	1.017490	17.620000	1.031224
17.630000	1.030496	17.630000	1.032615	17.630000	1.023239	17.630000	1.025521
17.640000	1.027811	17.640000	1.021042	17.640000	1.023856	17.640000	1.028126
17.650000	1.018039	17.650000	1.026785	17.650000	1.034404	17.650000	1.029128
17.660000	1.024731	17.660000	1.034898	17.660000	1.040004	17.660000	1.027849
17.670000	1.021461	17.670000	1.036247	17.670000	1.028229	17.670000	1.025198
17.680000	1.019475	17.680000	1.034660	17.680000	1.030298	17.680000	1.022963
17.690000	1.027384	17.690000	1.023129	17.690000	1.029306	17.690000	1.030791
17.700000	1.027670	17.700000	1.024899	17.700000	1.037901	17.700000	1.039657
17.710000	1.023939	17.710000	1.036430	17.710000	1.034729	17.710000	1.037548
17.720000	1.032595	17.720000	1.024764	17.720000	1.036815	17.720000	1.046146
17.730000	1.032693	17.730000	1.046864	17.730000	1.037584	17.730000	1.042070
17.740000	1.029489	17.740000	1.031116	17.740000	1.042869	17.740000	1.043591
17.750000	1.025531	17.750000	1.035635	17.750000	1.030576	17.750000	1.025190
17.760000	1.022701	17.760000	1.032557	17.760000	1.026667	17.760000	1.031083
17.770000	1.033474	17.770000	1.029131	17.770000	1.028289	17.770000	1.033135
17.780000	1.022792	17.780000	1.029322	17.780000	1.040389	17.780000	1.030745
17.790000	1.012458	17.790000	1.025301	17.790000	1.034855	17.790000	1.036549
17.800000	1.026923	17.800000	1.029554	17.800000	1.037466	17.800000	1.021744
17.810000	1.021037	17.810000	1.029976	17.810000	1.022650	17.810000	1.025602
17.820000	1.036220	17.820000	1.020086	17.820000	1.034065	17.820000	1.027593
17.830000	1.032789	17.830000	1.017780	17.830000	1.029520	17.830000	1.019505
17.840000	1.030779	17.840000	1.026926	17.840000	1.032485	17.840000	1.039602
17.850000	1.020217	17.850000	1.022691	17.850000	1.038483	17.850000	1.033947
17.860000	1.027052	17.860000	1.025686	17.860000	1.022286	17.860000	1.035721
17.870000	1.025181	17.870000	1.031431	17.870000	1.037360	17.870000	1.032766
17.880000	1.027739	17.880000	1.029441	17.880000	1.035106	17.880000	1.019495
17.890000	1.021392	17.890000	1.024139	17.890000	1.031995	17.890000	1.027721
17.900000	1.033406	17.900000	1.018292	17.900000	1.029005	17.900000	1.029846
17.910000	1.031794	17.910000	1.027424	17.910000	1.037494	17.910000	1.025149
17.920000	1.028308	17.920000	1.019384	17.920000	1.028137	17.920000	1.027257
17.930000	1.037286	17.930000	1.032736	17.930000	1.036069	17.930000	1.035406
17.940000	1.024963	17.940000	1.016127	17.940000	1.031174	17.940000	1.028680
17.950000	1.037647	17.950000	1.032559	17.950000	1.026093	17.950000	1.028734
17.960000	1.021366	17.960000	1.019151	17.960000	1.028676	17.960000	1.010405
17.970000	1.023328	17.970000	1.025229	17.970000	1.035675	17.970000	1.028974
17.980000	1.029427	17.980000	1.027791	17.980000	1.024188	17.980000	1.029276
17.990000	1.024842	17.990000	1.027949	17.990000	1.030733	17.990000	1.026769
18.000000	1.042896	18.000000	1.033411	18.000000	1.038969	18.000000	1.029471
18.010000	1.037354	18.010000	1.034773	18.010000	1.028217	18.010000	1.029890
18.020000	1.027018	18.020000	1.032598	18.020000	1.037415	18.020000	1.038150
18.030000	1.024909	18.030000	1.023198	18.030000	1.027751	18.030000	1.033840
18.040000	1.031253	18.040000	1.026354	18.040000	1.042557	18.040000	1.025123
18.050000	1.028495	18.050000	1.014633	18.050000	1.027519	18.050000	1.030344
18.060000	1.038591	18.060000	1.008037	18.060000	1.026656	18.060000	1.027729
18.070000	1.028859	18.070000	1.035232	18.070000	1.028780	18.070000	1.044244
18.080000	1.019420	18.080000	1.022243	18.080000	1.023402	18.080000	1.023073
18.090000	1.027605	18.090000	1.029504	18.090000	1.022501	18.090000	1.033485
18.100000	1.033546	18.100000	1.030129	18.100000	1.032131	18.100000	1.024605
18.110000	1.026118	18.110000	1.018585	18.110000	1.030368	18.110000	1.030663
18.120000	1.019723	18.120000	1.025287	18.120000	1.030447	18.120000	1.017928
18.130000	1.025011	18.130000	1.033297	18.130000	1.028220	18.130000	1.022637
18.140000	1.028052	18.140000	1.025598	18.140000	1.031082	18.140000	1.025460
18.150000	1.010885	18.150000	1.024615	18.150000	1.031217	18.150000	1.028595
18.160000	1.037992	18.160000	1.035638	18.160000	1.022378	18.160000	1.030133
18.170000	1.032279	18.170000	1.024330	18.170000	1.040466	18.170000	1.027510
18.180000	1.020089	18.180000	1.033089	18.180000	1.031447	18.180000	1.023238
18.190000	1.028415	18.190000	1.034833	18.190000	1.034893	18.190000	1.028912
18.200000	1.017260	18.200000	1.024795	18.200000	1.027239	18.200000	1.034347
18.210000	1.035918	18.210000	1.028197	18.210000	1.025409	18.210000	1.032670
18.220000	1.022726	18.220000	1.031031	18.220000	1.027308	18.220000	1.041747
18.230000	1.030616	18.230000	1.024796	18.230000	1.027549	18.230000	1.025940
18.240000	1.021592	18.240000	1.034192	18.240000	1.031536	18.240000	1.028165
18.250000	1.022272	18.250000	1.022604	18.250000	1.035744	18.250000	1.038530
18.260000	1.028838	18.260000	1.028373	18.260000	1.035829	18.260000	1.015799
18.270000	1.028421	18.270000	1.033438	18.270000	1.022541	18.270000	1.036988
18.280000	1.021279	18.280000	1.025415	18.280000	1.028873	18.280000	1.031981
18.290000	1.020842	18.290000	1.025759	18.290000	1.035640	18.290000	1.033154
18.300000	1.025792	18.300000	1.027790	18.300000	1.022573	18.300000	1.032763
18.310000	1.027968	18.310000	1.026749	18.310000	1.026451	18.310000	1.030477
18.320000	1.023426	18.320000	1.032432	18.320000	1.030691	18.320000	1.032819
18.330000	1.029547	18.330000	1.020784	18.330000	1.032897	18.330000	1.026498
18.340000	1.027781	18.340000	1.031687	18.340000	1.031349	18.340000	1.018613
18.350000	1.021091	18.350000	1.014709	18.350000	1.032138	18.350000	1.031344
18.360000	1.036307	18.360000	1.026537	18.360000	1.038867	18.360000	1.024931
18.370000	1.031459	18.370000	1.022907	18.370000	1.030927	18.370000	1.027523
18.380000	1.032247	18.380000	1.031107	18.380000	1.030313	18.380000	1.031079
18.390000	1.024778	18.390000	1.031029	18.390000	1.036054	18.390000	1.038725
18.400000	1.034537	18.400000	1.022556	18.400000	1.039825	18.400000	1.027613
18.410000	1.018501	18.410000	1.035624	18.410000	1.042659	18.410000	1.030572
18.420000	1.028885	18.420000	1.023468	18.420000	1.025059	18.420000	1.022546
18.430000	1.022025	18.430000	1.026326	18.430000	1.036332	18.430000	1.037286
18.440000	1.021443	18.440000	1.024182	18.440000	1.049173	18.440000	1.033233
18.450000	1.028897	18.450000	1.030869	18.450000	1.028281	18.450000	1.032691
18.460000	1.022881	18.460000	1.028519	18.460000	1.044717	18.460000	1.030061
18.470000	1.034401	18.470000	1.024188	18.470000	1.024260	18.470000	1.024451
18.480000	1.030150	18.480000	1.039209	18.480000	1.023072	18.480000	1.030156
18.490000	1.026619	18.490000	1.025820	18.490000	1.029974	18.490000	1.023551
18.500000	1.028669	18.500000	1.039270	18.500000	1.018880	18.500000	1.018230
18.510000	1.017819	18.510000	1.026600	18.510000	1.024865	18.510000	1.033516
18.520000	1.019124	18.520000	1.032693	18.520000	1.037418	18.520000	1.024165
18.530000	1.030200	18.530000	1.025617	18.530000	1.026106	18.530000	1.031434
18.540000	1.034706	18.540000	1.040527	18.540000	1.025325	18.540000	1.045175
18.550000	1.033580	18.550000	1.023567	18.550000	1.036355	18.550000	1.028246
18.560000	1.019092	18.560000	1.019339	18.560000	1.034224	18.560000	1.040228
18.570000	1.029742	18.570000	1.036128	18.570000	1.032398	18.570000	1.032506
18.580000	1.028784	18.580000	1.018871	18.580000	1.034859	18.580000	1.032678
18.590000	1.023735	18.590000	1.026238	18.590000	1.037871	18.590000	1.040167
18.600000	1.036256	18.600000	1.025072	18.600000	1.035149	18.600000	1.026091
18.610000	1.039582	18.610000	1.028618	18.610000	1.027042	18.610000	1.028672
18.620000	1.020772	18.620000	1.026439	18.620000	1.035911	18.620000	1.039487
18.630000	1.042911	18.630000	1.032971	18.630000	1.024934	18.630000	1.035931
18.640000	1.024867	18.640000	1.030986	18.640000	1.023193	18.640000	1.027333
18.650000	1.023931	18.650000	1.029390	18.650000	1.038685	18.650000	1.033976
18.660000	1.022086	18.660000	1.034733	18.660000	1.030112	18.660000	1.034175
18.670000	1.036656	18.670000	1.032644	18.670000	1.038870	18.670000	1.023096
18.680000	1.037254	18.680000	1.028207	18.680000	1.030275	18.680000	1.028665
18.690000	1.028104	18.690000	1.020019	18.690000	1.027015	18.690000	1.035959
18.700000	1.026432	18.700000	1.029311	18.700000	1.033716	18.700000	1.035995
18.710000	1.033057	18.710000	1.033317	18.710000	1.021022	18.710000	1.024602
18.720000	1.036209	18.720000	1.039028	18.720000	1.032195	18.720000	1.027362
18.730000	1.040623	18.730000	1.039024	18.730000	1.026081	18.730000	1.029833
18.740000	1.028997	18.740000	1.030153	18.740000	1.033270	18.740000	1.029012
18.750000	1.028178	18.750000	1.026054	18.750000	1.023730	18.750000	1.031371
18.760000	1.029586	18.760000	1.040859	18.760000	1.020573	18.760000	1.028917
18.770000	1.029167	18.770000	1.032601	18.770000	1.031892	18.770000	1.036444
18.780000	1.031750	18.780000	1.040654	18.780000	1.029556	18.780000	1.039951
18.790000	1.036319	18.790000	1.031283	18.790000	1.032930	18.790000	1.037180
18.800000	1.030319	18.800000	1.028085	18.800000	1.024963	18.800000	1.018925
18.810000	1.026878	18.810000	1.031786	18.810000	1.032052	18.810000	1.029104
18.820000	1.027903	18.820000	1.015322	18.820000	1.029626	18.820000	1.010698
18.830000	1.025142	18.830000	1.038697	18.830000	1.033601	18.830000	1.025906
18.840000	1.040232	18.840000	1.032219	18.840000	1.027180	18.840000	1.018835
18.850000	1.022714	18.850000	1.030506	18.850000	1.029816	18.850000	1.016555
18.860000	1.022367	18.860000	1.031297	18.860000	1.024846	18.860000	1.029591
18.870000	1.037630	18.870000	1.029988	18.870000	1.028403	18.870000	1.027807
18.880000	1.028337	18.880000	1.023296	18.880000	1.027920	18.880000	1.041400
18.890000	1.027472	18.890000	1.015881	18.890000	1.024781	18.890000	1.046067
18.900000	1.036958	18.900000	1.033458	18.900000	1.033372	18.900000	1.035030
18.910000	1.031400	18.910000	1.034432	18.910000	1.034276	18.910000	1.018627
18.920000	1.035416	18.920000	1.033410	18.920000	1.025701	18.920000	1.034261
18.930000	1.031412	18.930000	1.028088	18.930000	1.030026	18.930000	1.020102
18.940000	1.031234	18.940000	1.040516	18.940000	1.037688	18.940000	1.019107
18.950000	1.022870	18.950000	1.026439	18.950000	1.037186	18.950000	1.027457
18.960000	1.024634	18.960000	1.029719	18.960000	1.032393	18.960000	1.031606
18.970000	1.026083	18.970000	1.020961	18.970000	1.028911	18.970000	1.039469
18.980000	1.033224	18.980000	1.027534	18.980000	1.031086	18.980000	1.028943
18.990000	1.026022	18.990000	1.025648	18.990000	1.027981	18.990000	1.029428
19.000000	1.026265	19.000000	1.035028	19.000000	1.024992	19.000000	1.036710
19.010000	1.022298	19.010000	1.024343	19.010000	1.027648	19.010000	1.037584
19.020000	1.029327	19.020000	1.017696	19.020000	1.037823	19.020000	1.028894
19.030000	1.019657	19.030000	1.004415	19.030000	1.031593	19.030000	1.025158
19.040000	1.025238	19.040000	1.033041	19.040000	1.040015	19.040000	1.030649
19.050000	1.034703	19.050000	1.028949	19.050000	1.038655	19.050000	1.023221
19.060000	1.021545	19.060000	1.025045	19.060000	1.049354	19.060000	1.033814
19.070000	1.026350	19.070000	1.021772	19.070000	1.040400	19.070000	1.036408
19.080000	1.028577	19.080000	1.031726	19.080000	1.024121	19.080000	1.027617
19.090000	1.031448	19.090000	1.036006	19.090000	1.025396	19.090000	1.033732
19.100000	1.031058	19.100000	1.048926	19.100000	1.023453	19.100000	1.011847
19.110000	1.027351	19.110000	1.036831	19.110000	1.033473	19.110000	1.027974
19.120000	1.035792	19.120000	1.023187	19.120000	1.022169	19.120000	1.031825
19.130000	1.018439	19.130000	1.036464	19.130000	1.025273	19.130000	1.021692
19.140000	1.020024	19.140000	1.025170	19.140000	1.026807	19.140000	1.020507
19.150000	1.027693	19.150000	1.017710	19.150000	1.032747	19.150000	1.017935
19.160000	1.031624	19.160000	1.040045	19.160000	1.031482	19.160000	1.027908
19.170000	1.027245	19.170000	1.030010	19.170000	1.018166	19.170000	1.021272
19.180000	1.024769	19.180000	1.022977	19.180000	1.033447	19.180000	1.021758
19.190000	1.015317	19.190000	1.028901	19.190000	1.038198	19.190000	1.043809
19.200000	1.028092	19.200000	1.030641	19.200000	1.023236	19.200000	1.022794
19.210000	1.025663	19.210000	1.032295	19.210000	1.033807	19.210000	1.028245
19.220000	1.039237	19.220000	1.021859	19.220000	1.019178	19.220000	1.024795
19.230000	1.037540	19.230000	1.028911	19.230000	1.023883	19.230000	1.029944
19.240000	1.043880	19.240000	1.033177	19.240000	1.028912	19.240000	1.019814
19.250000	1.025786	19.250000	1.042139	19.250000	1.031749	19.250000	1.027587
19.260000	1.032014	19.260000	1.033606	19.260000	1.016155	19.260000	1.035324
19.270000	1.024720	19.270000	1.032984	19.270000	1.027719	19.270000	1.021521
19.280000	1.023241	19.280000	1.035526	19.280000	1.023910	19.280000	1.026678
19.290000	1.030106	19.290000	1.029340	19.290000	1.032271	19.290000	1.029408
19.300000	1.045474	19.300000	1.014512	19.300000	1.022104	19.300000	1.027865
19.310000	1.030591	19.310000	1.031455	19.310000	1.025761	19.310000	1.029274
19.320000	1.023163	19.320000	1.024378	19.320000	1.036290	19.320000	1.026854
19.330000	1.032779	19.330000	1.021103	19.330000	1.034577	19.330000	1.023692
19.340000	1.024146	19.340000	1.036630	19.340000	1.036764	19.340000	1.027127
19.350000	1.036937	19.350000	1.022667	19.350000	1.026247	19.350000	1.021502
19.360000	1.035388	19.360000	1.019747	19.360000	1.022674	19.360000	1.017509
19.370000	1.027115	19.370000	1.026698	19.370000	1.042648	19.370000	1.032126
19.380000	1.039038	19.380000	1.039743	19.380000	1.039903	19.380000	1.029471
19.390000	1.026059	19.390000	1.025030	19.390000	1.043576	19.390000	1.033847
19.400000	1.024446	19.400000	1.035026	19.400000	1.037986	19.400000	1.036393
19.410000	1.034635	19.410000	1.036048	19.410000	1.025366	19.410000	1.024146
19.420000	1.034063	19.420000	1.033754	19.420000	1.035504	19.420000	1.029267
19.430000	1.026600	19.430000	1.020051	19.430000	1.034178	19.430000	1.026512
19.440000	1.032824	19.440000	1.021383	19.440000	1.035563	19.440000	1.024476
19.450000	1.028452	19.450000	1.027764	19.450000	1.031258	19.450000	1.032306
19.460000	1.030808	19.460000	1.039827	19.460000	1.021516	19.460000	1.026898
19.470000	1.030406	19.470000	1.030479	19.470000	1.033474	19.470000	1.029117
19.480000	1.046400	19.480000	1.032944	19.480000	1.030391	19.480000	1.024030
19.490000	1.030048	19.490000	1.028795	19.490000	1.037601	19.490000	1.036225
19.500000	1.029554	19.500000	1.024717	19.500000	1.026515	19.500000	1.038340
19.510000	1.027911	19.510000	1.019499	19.510000	1.023312	19.510000	1.032501
19.520000	1.027401	19.520000	1.024554	19.520000	1.028882	19.520000	1.032976
19.530000	1.021113	19.530000	1.032928	19.530000	1.038625	19.530000	1.027071
19.540000	1.025726	19.540000	1.037502	19.540000	1.035579	19.540000	1.014743
19.550000	1.032468	19.550000	1.024636	19.550000	1.027317	19.550000	1.029020
19.560000	1.017454	19.560000	1.020469	19.560000	1.036100	19.560000	1.018814
19.570000	1.028147	19.570000	1.043308	19.570000	1.041178	19.570000	1.021594
19.580000	1.031358	19.580000	1.031949	19.580000	1.038961	19.580000	1.028255
19.590000	1.038023	19.590000	1.029528	19.590000	1.030873	19.590000	1.031158
19.600000	1.027239	19.600000	1.027914	19.600000	1.016836	19.600000	1.028513
19.610000	1.010814	19.610000	1.025383	19.610000	1.042438	19.610000	1.031694
19.620000	1.021099	19.620000	1.025130	19.620000	1.028254	19.620000	1.023506
19.630000	1.021950	19.630000	1.031598	19.630000	1.016720	19.630000	1.028131
19.640000	1.030238	19.640000	1.026655	19.640000	1.023421	19.640000	1.029050
19.650000	1.034973	19.650000	1.022149	19.650000	1.015673	19.650000	1.025275
19.660000	1.039658	19.660000	1.031239	19.660000	1.039303	19.660000	1.026876
19.670000	1.028260	19.670000	1.032569	19.670000	1.026046	19.670000	1.011566
19.680000	1.036964	19.680000	1.046357	19.680000	1.027290	19.680000	1.041549
19.690000	1.033290	19.690000	1.026864	19.690000	1.024327	19.690000	1.024089
19.700000	1.024704	19.700000	1.033829	19.700000	1.032938	19.700000	1.014922
19.710000	1.031590	19.710000	1.022401	19.710000	1.027068	19.710000	1.018498
19.720000	1.021898	19.720000	1.029126	19.720000	1.018268	19.720000	1.021074
19.730000	1.045371	19.730000	1.027558	19.730000	1.028478	19.730000	1.031657
19.740000	1.029944	19.740000	1.023377	19.740000	1.030830	19.740000	1.033759
19.750000	1.043990	19.750000	1.033327	19.750000	1.029816	19.750000	1.036115
19.760000	1.038645	19.760000	1.027251	19.760000	1.025543	19.760000	1.021948
19.770000	1.036758	19.770000	1.035078	19.770000	1.033710	19.770000	1.021884
19.780000	1.026002	19.780000	1.028823	19.780000	1.035302	19.780000	1.029350
19.790000	1.038901	19.790000	1.039717	19.790000	1.023287	19.790000	1.020194
19.800000	1.024714	19.800000	1.031307	19.800000	1.029742	19.800000	1.020663
19.810000	1.010954	19.810000	1.015724	19.810000	1.046814	19.810000	1.033000
19.820000	1.031493	19.820000	1.027330	19.820000	1.016722	19.820000	1.020081
19.830000	1.039844	19.830000	1.032730	19.830000	1.036739	19.830000	1.031880
19.840000	1.025610	19.840000	1.030504	19.840000	1.032701	19.840000	1.030443
19.850000	1.032344	19.850000	1.032318	19.850000	1.047205	19.850000	1.035280
19.860000	1.034843	19.860000	1.034052	19.860000	1.033400	19.860000	1.026054
19.870000	1.025718	19.870000	1.013695	19.870000	1.031104	19.870000	1.032978
19.880000	1.032464	19.880000	1.030830	19.880000	1.023147	19.880000	1.029761
19.890000	1.030708	19.890000	1.034605	19.890000	1.040852	19.890000	1.032885
19.900000	1.024271	19.900000	1.026010	19.900000	1.029551	19.900000	1.033313
19.910000	1.030274	19.910000	1.034241	19.910000	1.032328	19.910000	1.034538
19.920000	1.035479	19.920000	1.033328	19.920000	1.034117	19.920000	1.033211
19.930000	1.030047	19.930000	1.032500	19.930000	1.037683	19.930000	1.029746
19.940000	1.015250	19.940000	1.027620	19.940000	1.034824	19.940000	1.026326
19.950000	1.009993	19.950000	1.034730	19.950000	1.038387	19.950000	1.032895
19.960000	1.026486	19.960000	1.028299	19.960000	1.027550	19.960000	1.028714
19.970000	1.018472	19.970000	1.031126	19.970000	1.025916	19.970000	1.026130
[truncated: 3 more rows]
