# Supplementary material for: Hierarchical incremental learning deciphers molecular arrangements in multi-component materials
Source: Nat Commun. 2025 Oct 22;16:9324. doi: 10.1038/s41467-025-64372-4 (PMC12546701; doi:10.1038/s41467-025-64372-4)
Supplement: Supplementary file 4 — Source data [file 41467_2025_64372_MOESM4_ESM.zip › FigS23.txt]

#time(ns)	temperature(K)	time(ns)	temperature(K)	time(ns)	temperature(K)	time(ns)	temperature(K)
0.000000	0.215010	0.000000	0.214663	0.000000	0.217892	0.000000	0.214015
0.010000	6.327682	0.010000	6.522817	0.010000	6.754832	0.010000	6.418304
0.020000	11.933990	0.020000	11.918203	0.020000	11.655872	0.020000	11.914072
0.030000	17.899509	0.030000	18.812489	0.030000	18.952042	0.030000	17.808474
0.040000	23.950829	0.040000	25.405128	0.040000	25.100569	0.040000	23.567533
0.050000	29.968407	0.050000	30.391163	0.050000	35.515072	0.050000	29.625124
0.060000	35.290516	0.060000	35.987865	0.060000	37.040768	0.060000	35.467289
0.070000	42.246281	0.070000	44.482880	0.070000	42.242798	0.070000	41.763744
0.080000	47.764053	0.080000	50.150555	0.080000	47.815636	0.080000	47.757317
0.090000	53.325863	0.090000	54.476009	0.090000	54.438183	0.090000	53.861561
0.100000	58.962723	0.100000	59.355751	0.100000	59.937149	0.100000	59.465767
0.110000	65.357544	0.110000	64.743546	0.110000	64.513924	0.110000	64.681442
0.120000	73.342224	0.120000	71.603661	0.120000	71.741463	0.120000	70.952240
0.130000	77.637535	0.130000	77.012260	0.130000	78.044060	0.130000	77.934853
0.140000	83.339493	0.140000	83.616043	0.140000	83.650101	0.140000	83.305161
0.150000	89.283119	0.150000	89.054245	0.150000	89.287376	0.150000	87.867256
0.160000	96.054405	0.160000	96.452011	0.160000	94.191338	0.160000	94.590446
0.170000	101.347656	0.170000	100.179604	0.170000	101.265854	0.170000	101.162079
0.180000	106.092155	0.180000	106.994835	0.180000	106.427170	0.180000	107.545998
0.190000	112.126869	0.190000	115.988640	0.190000	112.844788	0.190000	113.809937
0.200000	120.166389	0.200000	119.454201	0.200000	119.098320	0.200000	121.159500
0.210000	126.437981	0.210000	125.435432	0.210000	123.063896	0.210000	124.715942
0.220000	132.337234	0.220000	131.061432	0.220000	130.240784	0.220000	132.786377
0.230000	139.087387	0.230000	135.141998	0.230000	141.311310	0.230000	137.925476
0.240000	143.268143	0.240000	141.051071	0.240000	141.872421	0.240000	142.145721
0.250000	151.328857	0.250000	150.036621	0.250000	148.794861	0.250000	149.238739
0.260000	155.954346	0.260000	154.500549	0.260000	156.651260	0.260000	153.753738
0.270000	160.797333	0.270000	160.457687	0.270000	160.030731	0.270000	161.818161
0.280000	168.180511	0.280000	168.256699	0.280000	165.614410	0.280000	166.760696
0.290000	169.883606	0.290000	173.131851	0.290000	173.175735	0.290000	173.325912
0.300000	177.987350	0.300000	179.609283	0.300000	176.414520	0.300000	174.586975
0.310000	183.833740	0.310000	185.109451	0.310000	181.682587	0.310000	187.005524
0.320000	191.136719	0.320000	191.591644	0.320000	189.162170	0.320000	191.180466
0.330000	194.421844	0.330000	195.607498	0.330000	196.653793	0.330000	197.095261
0.340000	198.413574	0.340000	202.604889	0.340000	202.283096	0.340000	202.842697
0.350000	209.026276	0.350000	206.862869	0.350000	206.383163	0.350000	208.812454
0.360000	212.490570	0.360000	214.303238	0.360000	216.520752	0.360000	215.398911
0.370000	219.091614	0.370000	219.688766	0.370000	222.098450	0.370000	218.567963
0.380000	227.550491	0.380000	225.863022	0.380000	228.811661	0.380000	223.006119
0.390000	230.840256	0.390000	232.559097	0.390000	230.277756	0.390000	232.371704
0.400000	239.219025	0.400000	236.326477	0.400000	238.246292	0.400000	240.078476
0.410000	246.626923	0.410000	243.379883	0.410000	244.023178	0.410000	243.026047
0.420000	244.675156	0.420000	249.392288	0.420000	247.069916	0.420000	249.717194
0.430000	255.468399	0.430000	256.442841	0.430000	259.166290	0.430000	255.738663
0.440000	260.893280	0.440000	263.234192	0.440000	260.745392	0.440000	260.770569
0.450000	265.190033	0.450000	268.778564	0.450000	267.980164	0.450000	265.397797
0.460000	274.487762	0.460000	275.782440	0.460000	273.635223	0.460000	273.487549
0.470000	280.447540	0.470000	279.145599	0.470000	281.398773	0.470000	277.582886
0.480000	284.272430	0.480000	290.284882	0.480000	284.002502	0.480000	286.850555
0.490000	288.822906	0.490000	292.806335	0.490000	288.911713	0.490000	293.538483
0.500000	296.724213	0.500000	301.451569	0.500000	296.935577	0.500000	298.074493
0.510000	298.580048	0.510000	295.344025	0.510000	297.685883	0.510000	300.063751
0.520000	295.021423	0.520000	299.149261	0.520000	302.675934	0.520000	295.303741
0.530000	296.431213	0.530000	298.744751	0.530000	297.297943	0.530000	296.825867
0.540000	297.281036	0.540000	297.394409	0.540000	297.397797	0.540000	296.843201
0.550000	297.754333	0.550000	298.132996	0.550000	303.552216	0.550000	297.622345
0.560000	300.574402	0.560000	297.470367	0.560000	294.733551	0.560000	299.212524
0.570000	295.730377	0.570000	296.873535	0.570000	295.557495	0.570000	297.997681
0.580000	297.375732	0.580000	299.954346	0.580000	299.237183	0.580000	301.222992
0.590000	297.222687	0.590000	300.660767	0.590000	296.271362	0.590000	296.781799
0.600000	297.382141	0.600000	297.189728	0.600000	301.419403	0.600000	299.724182
0.610000	299.030396	0.610000	297.919952	0.610000	300.406006	0.610000	300.012756
0.620000	296.898712	0.620000	297.944946	0.620000	298.927216	0.620000	298.387451
0.630000	298.576935	0.630000	298.274231	0.630000	294.328522	0.630000	299.262238
0.640000	294.903198	0.640000	297.414215	0.640000	296.107635	0.640000	298.351562
0.650000	296.268372	0.650000	300.559998	0.650000	300.509552	0.650000	296.745972
0.660000	298.449371	0.660000	299.231110	0.660000	297.739807	0.660000	296.848846
0.670000	295.098663	0.670000	298.368164	0.670000	300.357697	0.670000	297.903503
0.680000	296.236664	0.680000	294.216888	0.680000	298.519165	0.680000	300.624664
0.690000	299.436523	0.690000	300.860352	0.690000	295.072632	0.690000	300.151398
0.700000	297.949646	0.700000	294.842377	0.700000	294.845673	0.700000	303.801605
0.710000	300.016235	0.710000	294.894745	0.710000	300.921631	0.710000	294.021729
0.720000	296.167633	0.720000	295.213928	0.720000	296.425690	0.720000	300.890686
0.730000	295.121429	0.730000	296.434845	0.730000	297.245209	0.730000	296.072571
0.740000	296.241669	0.740000	298.935944	0.740000	294.620270	0.740000	295.947754
0.750000	301.873657	0.750000	303.412048	0.750000	294.248993	0.750000	296.615723
0.760000	298.903351	0.760000	298.317963	0.760000	297.092743	0.760000	294.677948
0.770000	299.549347	0.770000	296.410797	0.770000	299.380127	0.770000	295.702209
0.780000	296.743866	0.780000	297.667816	0.780000	291.649170	0.780000	300.957855
0.790000	300.010895	0.790000	297.994263	0.790000	298.325256	0.790000	296.289520
0.800000	299.994232	0.800000	300.250763	0.800000	302.432495	0.800000	295.152313
0.810000	299.447571	0.810000	299.608856	0.810000	298.882629	0.810000	300.079987
0.820000	297.918640	0.820000	294.496765	0.820000	296.399597	0.820000	298.611633
0.830000	299.791473	0.830000	297.831970	0.830000	297.749969	0.830000	298.233063
0.840000	297.096039	0.840000	297.507294	0.840000	301.430939	0.840000	296.294983
0.850000	296.862549	0.850000	298.370575	0.850000	295.679535	0.850000	293.084167
0.860000	297.487579	0.860000	299.403931	0.860000	298.041595	0.860000	298.177124
0.870000	299.308899	0.870000	299.475769	0.870000	293.266235	0.870000	300.607788
0.880000	294.427582	0.880000	297.343933	0.880000	296.126587	0.880000	298.937592
0.890000	296.945648	0.890000	298.065369	0.890000	296.474182	0.890000	294.756470
0.900000	298.004791	0.900000	299.261993	0.900000	300.983307	0.900000	297.672729
0.910000	302.003662	0.910000	303.344086	0.910000	295.840515	0.910000	294.893860
0.920000	298.590210	0.920000	297.257141	0.920000	299.076172	0.920000	295.707611
0.930000	296.353546	0.930000	296.231262	0.930000	298.286987	0.930000	295.537354
0.940000	299.878998	0.940000	298.503082	0.940000	297.772614	0.940000	295.384766
0.950000	301.643646	0.950000	299.533783	0.950000	300.320557	0.950000	296.023651
0.960000	297.759491	0.960000	292.087494	0.960000	298.137329	0.960000	300.157013
0.970000	295.418457	0.970000	296.363129	0.970000	296.893951	0.970000	293.545807
0.980000	296.785797	0.980000	295.870880	0.980000	297.499084	0.980000	299.198181
0.990000	302.216309	0.990000	296.835693	0.990000	298.903687	0.990000	297.042938
1.000000	296.830658	1.000000	301.254669	1.000000	299.439697	1.000000	299.463226
1.010000	298.107635	1.010000	297.439697	1.010000	293.511688	1.010000	294.305267
1.020000	299.549622	1.020000	297.377899	1.020000	301.199310	1.020000	297.678345
1.030000	304.608856	1.030000	298.793457	1.030000	299.141785	1.030000	300.015411
1.040000	293.719818	1.040000	299.043427	1.040000	297.720520	1.040000	298.578247
1.050000	297.738098	1.050000	294.118805	1.050000	298.142609	1.050000	296.920563
1.060000	296.991547	1.060000	301.567719	1.060000	295.258392	1.060000	297.113556
1.070000	299.650879	1.070000	296.075470	1.070000	304.228546	1.070000	300.152740
1.080000	292.074280	1.080000	295.980072	1.080000	301.336060	1.080000	299.848816
1.090000	301.246216	1.090000	297.760864	1.090000	301.679138	1.090000	302.872162
1.100000	295.785767	1.100000	300.074738	1.100000	298.404144	1.100000	294.427917
1.110000	297.536041	1.110000	293.818024	1.110000	295.431274	1.110000	298.710938
1.120000	301.826721	1.120000	295.496338	1.120000	296.928436	1.120000	299.199615
1.130000	298.427795	1.130000	293.084778	1.130000	299.148834	1.130000	297.791901
1.140000	298.078278	1.140000	298.152893	1.140000	297.596191	1.140000	296.702240
1.150000	295.749908	1.150000	299.286072	1.150000	291.458618	1.150000	297.299347
1.160000	299.092804	1.160000	295.880219	1.160000	299.212646	1.160000	294.742920
1.170000	298.174896	1.170000	296.496399	1.170000	299.252594	1.170000	298.615662
1.180000	299.456696	1.180000	297.045441	1.180000	298.116425	1.180000	298.607147
1.190000	297.755341	1.190000	295.812256	1.190000	301.667206	1.190000	295.137360
1.200000	300.686096	1.200000	298.186218	1.200000	299.248016	1.200000	300.827545
1.210000	302.037903	1.210000	294.989624	1.210000	299.211090	1.210000	298.084625
1.220000	299.547028	1.220000	299.039154	1.220000	299.945068	1.220000	296.976685
1.230000	295.829285	1.230000	299.793610	1.230000	296.712463	1.230000	298.744537
1.240000	294.931458	1.240000	299.949310	1.240000	301.359741	1.240000	298.415741
1.250000	301.868866	1.250000	297.119598	1.250000	299.875946	1.250000	300.015015
1.260000	293.828156	1.260000	298.352631	1.260000	299.772003	1.260000	298.781799
1.270000	296.282776	1.270000	296.774445	1.270000	301.123260	1.270000	298.245667
1.280000	299.343536	1.280000	296.554016	1.280000	297.071777	1.280000	299.117981
1.290000	297.598358	1.290000	299.155457	1.290000	299.466309	1.290000	297.865723
1.300000	301.009888	1.300000	295.952484	1.300000	292.185059	1.300000	300.936432
1.310000	300.586243	1.310000	301.768829	1.310000	301.710144	1.310000	301.603638
1.320000	296.437286	1.320000	299.530640	1.320000	297.896942	1.320000	295.802185
1.330000	298.109528	1.330000	298.042664	1.330000	299.115021	1.330000	298.518494
1.340000	296.668579	1.340000	295.912476	1.340000	298.881470	1.340000	297.917633
1.350000	295.893005	1.350000	298.450745	1.350000	300.426575	1.350000	302.849152
1.360000	295.413574	1.360000	296.580048	1.360000	300.006775	1.360000	299.821747
1.370000	298.102203	1.370000	294.908752	1.370000	301.826111	1.370000	299.603516
1.380000	296.728485	1.380000	296.551880	1.380000	298.666107	1.380000	295.067810
1.390000	299.189270	1.390000	296.210144	1.390000	300.674896	1.390000	298.589783
1.400000	300.199280	1.400000	295.593964	1.400000	298.088959	1.400000	301.397430
1.410000	298.070435	1.410000	301.917908	1.410000	300.388885	1.410000	300.260773
1.420000	298.739136	1.420000	298.272034	1.420000	296.505646	1.420000	300.625183
1.430000	299.578522	1.430000	296.720520	1.430000	295.063568	1.430000	299.114929
1.440000	303.613220	1.440000	297.128723	1.440000	299.773407	1.440000	299.382782
1.450000	299.462830	1.450000	297.397766	1.450000	295.832275	1.450000	296.637115
1.460000	298.112030	1.460000	302.377502	1.460000	298.289642	1.460000	297.603424
1.470000	300.527283	1.470000	299.329559	1.470000	299.806793	1.470000	294.361908
1.480000	300.334167	1.480000	295.124603	1.480000	301.029694	1.480000	297.100220
1.490000	299.285187	1.490000	297.534790	1.490000	298.091736	1.490000	294.292389
1.500000	296.900238	1.500000	295.086609	1.500000	297.692596	1.500000	297.977875
1.510000	298.329224	1.510000	297.722992	1.510000	296.460907	1.510000	301.021484
1.520000	300.413452	1.520000	297.343719	1.520000	296.965942	1.520000	299.750366
1.530000	297.228577	1.530000	297.564850	1.530000	297.486084	1.530000	296.135040
1.540000	297.221405	1.540000	299.063324	1.540000	300.534760	1.540000	299.011932
1.550000	296.505920	1.550000	292.755768	1.550000	298.841766	1.550000	300.838745
1.560000	302.017822	1.560000	297.600677	1.560000	295.863159	1.560000	300.364624
1.570000	295.869019	1.570000	297.828003	1.570000	298.057281	1.570000	296.174194
1.580000	295.840820	1.580000	299.331268	1.580000	298.081146	1.580000	299.547577
1.590000	299.720123	1.590000	296.807312	1.590000	297.611603	1.590000	298.884827
1.600000	294.226440	1.600000	298.123840	1.600000	294.764252	1.600000	298.537811
1.610000	297.035706	1.610000	300.387482	1.610000	302.051941	1.610000	295.878357
1.620000	300.187439	1.620000	302.489197	1.620000	297.622467	1.620000	300.482513
1.630000	298.811798	1.630000	295.634308	1.630000	302.630707	1.630000	296.746033
1.640000	298.475281	1.640000	301.196808	1.640000	299.354370	1.640000	302.014740
1.650000	301.802765	1.650000	301.680389	1.650000	298.093994	1.650000	297.242523
1.660000	297.517700	1.660000	297.182037	1.660000	294.893097	1.660000	300.146088
1.670000	299.356598	1.670000	295.244232	1.670000	296.681671	1.670000	297.530060
1.680000	300.262207	1.680000	296.112305	1.680000	297.470276	1.680000	299.045227
1.690000	299.147461	1.690000	299.168427	1.690000	301.014557	1.690000	296.981750
1.700000	293.932617	1.700000	296.242584	1.700000	294.063049	1.700000	300.469330
1.710000	295.993134	1.710000	294.633057	1.710000	298.377380	1.710000	300.284210
1.720000	296.760864	1.720000	299.977753	1.720000	298.239258	1.720000	299.463013
1.730000	300.430573	1.730000	299.329468	1.730000	299.007751	1.730000	296.868103
1.740000	293.658722	1.740000	293.850983	1.740000	299.504639	1.740000	301.811920
1.750000	295.975189	1.750000	300.280273	1.750000	298.421997	1.750000	300.580200
1.760000	298.347900	1.760000	296.157867	1.760000	296.998291	1.760000	293.912994
1.770000	296.154877	1.770000	297.197388	1.770000	296.852142	1.770000	298.382355
1.780000	297.673767	1.780000	299.231750	1.780000	299.962799	1.780000	298.273071
1.790000	294.480682	1.790000	297.505890	1.790000	301.884918	1.790000	297.090240
1.800000	298.820190	1.800000	295.997131	1.800000	296.524597	1.800000	301.261963
1.810000	298.975861	1.810000	300.839752	1.810000	298.779541	1.810000	297.517975
1.820000	294.321808	1.820000	295.899780	1.820000	301.141510	1.820000	297.480743
1.830000	303.518250	1.830000	299.835266	1.830000	299.731903	1.830000	296.266510
1.840000	300.043671	1.840000	295.852417	1.840000	298.493805	1.840000	297.877563
1.850000	300.869781	1.850000	294.675476	1.850000	299.581360	1.850000	293.015167
1.860000	298.608398	1.860000	292.928558	1.860000	294.525940	1.860000	297.700623
1.870000	298.969971	1.870000	300.050049	1.870000	301.428528	1.870000	301.399292
1.880000	299.350952	1.880000	297.439667	1.880000	297.420654	1.880000	298.162842
1.890000	296.149841	1.890000	298.136200	1.890000	295.546631	1.890000	298.285889
1.900000	297.203949	1.900000	297.013702	1.900000	300.694855	1.900000	299.664948
1.910000	298.190063	1.910000	302.410217	1.910000	299.407715	1.910000	300.087891
1.920000	297.000946	1.920000	296.763550	1.920000	298.269775	1.920000	297.614838
1.930000	298.092041	1.930000	296.451141	1.930000	296.453827	1.930000	295.266541
1.940000	296.598877	1.940000	292.681488	1.940000	295.838257	1.940000	301.121674
1.950000	301.484436	1.950000	297.245758	1.950000	297.290009	1.950000	301.170197
1.960000	295.613037	1.960000	298.182617	1.960000	298.855347	1.960000	302.255829
1.970000	301.280945	1.970000	299.909241	1.970000	300.562103	1.970000	294.915771
1.980000	301.959991	1.980000	297.527802	1.980000	296.946869	1.980000	296.856720
1.990000	298.695282	1.990000	296.450592	1.990000	299.184265	1.990000	297.594910
2.000000	297.447693	2.000000	296.910095	2.000000	298.677917	2.000000	300.259216
2.010000	298.183350	2.010000	295.883972	2.010000	295.031647	2.010000	299.893677
2.020000	295.079834	2.020000	296.474640	2.020000	297.217133	2.020000	296.482025
2.030000	298.489166	2.030000	296.042664	2.030000	297.576141	2.030000	296.513214
2.040000	297.522491	2.040000	298.073059	2.040000	300.917511	2.040000	298.612274
2.050000	294.902710	2.050000	301.285492	2.050000	300.108643	2.050000	296.229919
2.060000	298.118805	2.060000	297.568420	2.060000	300.960815	2.060000	299.462738
2.070000	301.131226	2.070000	299.779510	2.070000	298.200653	2.070000	300.342133
2.080000	299.091400	2.080000	302.064514	2.080000	300.203217	2.080000	296.135834
2.090000	301.686707	2.090000	298.259583	2.090000	299.815918	2.090000	298.579407
2.100000	301.802002	2.100000	299.911102	2.100000	297.194824	2.100000	300.868286
2.110000	296.844055	2.110000	302.106445	2.110000	300.019562	2.110000	294.921509
2.120000	299.249817	2.120000	300.121552	2.120000	295.030762	2.120000	299.729767
2.130000	299.571411	2.130000	296.337463	2.130000	297.956787	2.130000	299.321350
2.140000	301.884766	2.140000	298.609467	2.140000	294.710083	2.140000	298.645386
2.150000	296.979401	2.150000	295.072479	2.150000	298.328644	2.150000	296.760101
2.160000	300.677826	2.160000	302.004761	2.160000	302.660553	2.160000	296.513367
2.170000	300.355286	2.170000	302.105896	2.170000	299.052124	2.170000	296.059113
2.180000	300.608887	2.180000	299.290070	2.180000	295.862000	2.180000	301.554810
2.190000	296.538971	2.190000	297.781647	2.190000	296.487854	2.190000	300.025848
2.200000	297.840118	2.200000	297.638641	2.200000	298.014740	2.200000	300.234436
2.210000	299.157623	2.210000	299.401581	2.210000	296.092133	2.210000	298.088440
2.220000	299.852997	2.220000	294.790710	2.220000	300.506927	2.220000	298.978790
2.230000	296.953278	2.230000	300.045410	2.230000	299.258850	2.230000	296.052795
2.240000	299.062134	2.240000	297.970917	2.240000	301.308075	2.240000	299.317261
2.250000	294.281738	2.250000	302.146484	2.250000	296.912811	2.250000	300.435364
2.260000	299.793884	2.260000	300.560547	2.260000	299.384155	2.260000	299.211853
2.270000	296.483002	2.270000	296.639954	2.270000	297.427795	2.270000	301.884155
2.280000	297.361511	2.280000	296.033569	2.280000	297.618256	2.280000	295.740967
2.290000	297.277008	2.290000	300.492767	2.290000	293.931427	2.290000	299.717163
2.300000	300.332611	2.300000	298.924072	2.300000	301.548492	2.300000	298.889160
2.310000	295.124725	2.310000	299.581116	2.310000	301.426300	2.310000	302.082489
2.320000	301.461060	2.320000	295.372498	2.320000	293.909576	2.320000	301.853577
2.330000	297.921783	2.330000	291.420502	2.330000	298.971924	2.330000	298.608246
2.340000	297.104065	2.340000	293.742889	2.340000	301.251404	2.340000	298.027130
2.350000	294.445404	2.350000	299.201660	2.350000	297.518860	2.350000	297.746368
2.360000	298.772369	2.360000	295.060883	2.360000	296.257202	2.360000	296.329102
2.370000	296.805878	2.370000	297.469269	2.370000	294.886108	2.370000	298.788727
2.380000	295.965637	2.380000	294.982208	2.380000	301.396271	2.380000	299.242737
2.390000	298.027283	2.390000	298.056610	2.390000	298.008972	2.390000	298.031494
2.400000	300.978546	2.400000	298.993958	2.400000	299.416138	2.400000	300.979309
2.410000	301.674072	2.410000	300.910919	2.410000	298.775940	2.410000	296.769501
2.420000	297.318787	2.420000	300.264008	2.420000	299.887451	2.420000	297.179443
2.430000	300.791992	2.430000	302.146881	2.430000	296.950287	2.430000	297.819885
2.440000	297.678955	2.440000	303.356384	2.440000	297.112213	2.440000	298.306122
2.450000	297.019379	2.450000	298.072937	2.450000	296.001282	2.450000	296.263306
2.460000	299.045074	2.460000	295.268280	2.460000	294.510406	2.460000	298.809845
2.470000	299.231232	2.470000	298.096008	2.470000	299.356323	2.470000	297.738892
2.480000	296.230652	2.480000	299.490051	2.480000	300.785950	2.480000	298.589081
2.490000	301.232300	2.490000	295.056366	2.490000	298.158386	2.490000	299.049866
2.500000	297.964020	2.500000	300.234039	2.500000	295.859467	2.500000	293.518768
2.510000	298.487640	2.510000	299.450531	2.510000	295.932068	2.510000	298.078674
2.520000	301.843323	2.520000	299.802338	2.520000	292.955750	2.520000	296.847412
2.530000	300.804688	2.530000	297.602814	2.530000	298.297760	2.530000	297.640076
2.540000	296.805542	2.540000	297.165344	2.540000	294.543549	2.540000	298.798157
2.550000	297.129761	2.550000	304.424438	2.550000	299.527679	2.550000	293.698303
2.560000	296.391296	2.560000	294.749603	2.560000	298.195282	2.560000	298.961212
2.570000	296.827911	2.570000	295.335876	2.570000	296.624512	2.570000	297.229645
2.580000	295.540344	2.580000	300.403564	2.580000	298.181061	2.580000	297.593323
2.590000	297.879456	2.590000	297.806885	2.590000	302.167053	2.590000	297.643188
2.600000	298.892975	2.600000	296.859741	2.600000	298.170532	2.600000	296.195557
2.610000	296.423553	2.610000	294.125671	2.610000	297.745697	2.610000	296.969391
2.620000	294.872070	2.620000	297.973419	2.620000	302.200134	2.620000	294.979095
2.630000	298.128052	2.630000	298.273376	2.630000	297.530121	2.630000	299.236450
2.640000	297.810638	2.640000	299.627289	2.640000	297.808411	2.640000	293.251190
2.650000	300.120300	2.650000	295.172913	2.650000	297.632202	2.650000	300.296631
2.660000	296.942047	2.660000	298.861847	2.660000	295.894135	2.660000	298.035339
2.670000	299.146393	2.670000	296.028381	2.670000	302.638428	2.670000	296.831268
2.680000	295.100372	2.680000	300.190979	2.680000	302.070587	2.680000	301.645721
2.690000	298.037598	2.690000	295.629791	2.690000	295.914795	2.690000	296.503113
2.700000	303.163422	2.700000	300.231598	2.700000	296.134277	2.700000	298.147888
2.710000	298.751556	2.710000	294.302002	2.710000	295.643066	2.710000	294.898743
2.720000	297.882538	2.720000	299.116058	2.720000	293.318237	2.720000	300.440002
2.730000	297.858673	2.730000	300.253387	2.730000	298.903961	2.730000	298.812988
2.740000	299.837402	2.740000	295.553101	2.740000	300.060181	2.740000	294.474518
2.750000	293.532654	2.750000	297.683929	2.750000	295.378845	2.750000	296.273468
2.760000	292.977478	2.760000	297.783997	2.760000	298.455933	2.760000	299.927643
2.770000	296.524017	2.770000	297.812469	2.770000	297.321747	2.770000	297.847137
2.780000	297.375366	2.780000	298.602631	2.780000	291.804596	2.780000	298.327393
2.790000	297.049835	2.790000	299.390472	2.790000	301.774292	2.790000	297.086121
2.800000	299.879883	2.800000	299.404846	2.800000	293.036377	2.800000	294.660980
2.810000	296.924286	2.810000	299.757019	2.810000	295.058441	2.810000	300.830811
2.820000	300.230438	2.820000	296.875580	2.820000	296.175873	2.820000	296.158417
2.830000	298.872192	2.830000	297.107605	2.830000	302.702148	2.830000	299.122955
2.840000	294.594177	2.840000	297.613251	2.840000	299.226990	2.840000	299.802551
2.850000	296.266571	2.850000	300.193512	2.850000	296.021301	2.850000	299.007935
2.860000	296.587830	2.860000	295.780792	2.860000	297.026611	2.860000	294.412018
2.870000	291.799805	2.870000	300.425751	2.870000	296.499725	2.870000	299.248077
2.880000	292.348419	2.880000	297.036163	2.880000	296.041412	2.880000	299.124268
2.890000	300.079803	2.890000	298.353546	2.890000	297.750732	2.890000	297.556885
2.900000	297.625458	2.900000	295.193665	2.900000	295.231781	2.900000	298.947876
2.910000	300.875031	2.910000	298.240662	2.910000	297.061798	2.910000	300.031891
2.920000	297.791412	2.920000	297.514984	2.920000	300.805908	2.920000	300.644409
2.930000	297.578308	2.930000	295.942841	2.930000	297.554840	2.930000	301.066406
2.940000	297.435211	2.940000	298.614685	2.940000	304.538940	2.940000	293.560730
2.950000	294.422821	2.950000	296.435638	2.950000	296.916840	2.950000	301.047638
2.960000	295.369507	2.960000	295.320648	2.960000	304.468567	2.960000	297.580841
2.970000	294.523254	2.970000	294.394012	2.970000	296.021301	2.970000	297.209320
2.980000	299.739624	2.980000	301.354218	2.980000	298.712982	2.980000	300.421234
2.990000	299.229218	2.990000	294.855225	2.990000	299.702087	2.990000	298.921661
3.000000	302.740540	3.000000	296.819489	3.000000	298.136322	3.000000	300.894989
3.010000	295.723846	3.010000	296.394501	3.010000	299.227539	3.010000	301.351074
3.020000	296.974030	3.020000	297.873627	3.020000	293.971191	3.020000	298.232941
3.030000	294.764069	3.030000	298.523407	3.030000	303.067780	3.030000	296.702881
3.040000	302.320862	3.040000	297.734253	3.040000	300.453918	3.040000	299.660706
3.050000	295.958252	3.050000	299.151978	3.050000	296.827698	3.050000	293.969574
3.060000	301.503113	3.060000	297.419922	3.060000	296.122223	3.060000	292.433777
3.070000	294.661743	3.070000	300.513763	3.070000	297.883026	3.070000	299.805908
3.080000	296.898132	3.080000	299.892853	3.080000	298.943970	3.080000	301.733185
3.090000	298.273010	3.090000	298.727264	3.090000	298.165039	3.090000	299.610382
3.100000	294.368103	3.100000	299.402893	3.100000	300.446442	3.100000	299.764984
3.110000	296.582977	3.110000	297.591217	3.110000	298.596832	3.110000	296.438293
3.120000	298.888733	3.120000	297.961060	3.120000	296.548798	3.120000	298.604462
3.130000	300.699066	3.130000	299.520111	3.130000	302.041656	3.130000	297.364044
3.140000	298.956207	3.140000	295.889893	3.140000	295.113098	3.140000	294.596985
3.150000	297.655670	3.150000	295.669525	3.150000	298.293121	3.150000	296.220428
3.160000	300.056396	3.160000	296.519226	3.160000	301.016663	3.160000	296.113525
3.170000	299.182312	3.170000	299.388519	3.170000	298.819519	3.170000	295.954559
3.180000	302.261566	3.180000	297.997040	3.180000	298.957550	3.180000	297.599274
3.190000	299.475342	3.190000	294.731354	3.190000	297.773529	3.190000	296.520325
3.200000	296.362061	3.200000	297.879852	3.200000	300.681915	3.200000	301.269348
3.210000	297.308960	3.210000	294.693451	3.210000	299.815735	3.210000	298.479828
3.220000	299.386719	3.220000	299.007172	3.220000	300.774506	3.220000	299.718536
3.230000	296.938324	3.230000	297.334473	3.230000	301.899811	3.230000	301.001587
3.240000	296.472626	3.240000	298.352051	3.240000	294.875580	3.240000	301.198608
3.250000	294.163025	3.250000	299.687439	3.250000	300.225250	3.250000	294.958771
3.260000	302.092651	3.260000	299.670349	3.260000	299.328094	3.260000	296.925385
3.270000	293.457550	3.270000	298.185425	3.270000	297.241028	3.270000	297.475372
3.280000	299.460083	3.280000	297.954132	3.280000	296.646149	3.280000	296.461304
3.290000	294.684296	3.290000	297.527588	3.290000	298.450378	3.290000	298.883972
3.300000	298.350464	3.300000	298.186523	3.300000	296.844757	3.300000	300.278229
3.310000	301.271362	3.310000	297.085602	3.310000	300.216553	3.310000	296.470276
3.320000	298.886719	3.320000	299.702118	3.320000	294.287506	3.320000	299.468903
3.330000	296.949951	3.330000	297.267212	3.330000	298.583466	3.330000	300.170563
3.340000	295.324707	3.340000	302.414246	3.340000	298.397400	3.340000	301.151337
3.350000	296.093048	3.350000	303.561249	3.350000	293.654633	3.350000	294.161163
3.360000	295.479340	3.360000	297.267334	3.360000	298.037689	3.360000	298.680573
3.370000	296.005798	3.370000	296.582062	3.370000	301.885986	3.370000	298.948730
3.380000	295.758057	3.380000	301.270355	3.380000	295.827911	3.380000	299.369263
3.390000	299.434662	3.390000	298.373596	3.390000	293.774048	3.390000	297.197174
3.400000	294.073090	3.400000	297.160065	3.400000	301.868011	3.400000	298.610168
3.410000	298.896057	3.410000	299.354431	3.410000	296.387299	3.410000	299.443939
3.420000	300.990662	3.420000	299.630127	3.420000	294.858093	3.420000	295.802246
3.430000	296.931213	3.430000	302.085480	3.430000	300.005829	3.430000	301.932709
3.440000	300.794800	3.440000	298.387573	3.440000	298.132019	3.440000	296.575348
3.450000	298.035400	3.450000	297.398285	3.450000	296.519623	3.450000	298.127350
3.460000	298.086487	3.460000	298.597687	3.460000	298.867737	3.460000	294.032288
3.470000	298.246094	3.470000	297.069794	3.470000	300.504333	3.470000	299.576263
3.480000	294.160950	3.480000	301.199432	3.480000	296.479462	3.480000	294.664459
3.490000	298.380707	3.490000	298.881866	3.490000	298.893768	3.490000	297.039581
3.500000	300.216400	3.500000	298.704437	3.500000	301.796753	3.500000	299.092194
3.510000	297.795563	3.510000	299.011566	3.510000	297.563904	3.510000	296.386108
3.520000	298.007263	3.520000	297.863678	3.520000	298.001892	3.520000	299.295776
3.530000	296.491547	3.530000	301.608185	3.530000	298.475433	3.530000	298.039795
3.540000	299.650024	3.540000	296.197174	3.540000	295.061615	3.540000	297.926086
3.550000	297.009430	3.550000	298.584839	3.550000	297.948273	3.550000	297.668823
3.560000	298.620819	3.560000	294.820709	3.560000	295.160553	3.560000	298.599487
3.570000	297.826752	3.570000	295.927826	3.570000	298.202118	3.570000	301.316803
3.580000	294.370331	3.580000	298.477234	3.580000	299.542450	3.580000	295.419861
3.590000	301.154694	3.590000	299.129913	3.590000	299.379150	3.590000	298.477997
3.600000	300.144928	3.600000	298.662872	3.600000	299.244812	3.600000	299.306000
3.610000	300.108948	3.610000	299.348419	3.610000	297.249359	3.610000	298.402985
3.620000	298.367340	3.620000	297.939850	3.620000	298.568817	3.620000	299.456207
3.630000	300.120026	3.630000	299.533112	3.630000	298.710510	3.630000	298.166534
3.640000	296.876709	3.640000	297.684326	3.640000	297.741486	3.640000	295.881500
3.650000	301.624939	3.650000	297.540741	3.650000	301.793152	3.650000	296.496552
3.660000	296.861145	3.660000	297.927277	3.660000	300.785919	3.660000	296.838776
3.670000	296.972321	3.670000	299.896210	3.670000	299.861572	3.670000	301.040344
3.680000	298.958984	3.680000	298.369171	3.680000	297.601532	3.680000	293.990753
3.690000	295.744019	3.690000	298.491577	3.690000	302.247406	3.690000	298.039978
3.700000	293.763672	3.700000	298.524323	3.700000	295.235962	3.700000	298.383484
3.710000	302.806641	3.710000	295.441864	3.710000	300.324310	3.710000	299.001099
3.720000	295.698334	3.720000	302.241028	3.720000	300.574402	3.720000	301.471741
3.730000	300.252808	3.730000	295.106201	3.730000	297.549896	3.730000	296.137756
3.740000	300.400848	3.740000	301.664490	3.740000	301.994873	3.740000	299.661316
3.750000	295.881592	3.750000	297.223755	3.750000	294.022125	3.750000	301.034668
3.760000	298.346344	3.760000	299.354797	3.760000	297.205017	3.760000	298.173889
3.770000	297.963928	3.770000	300.495544	3.770000	296.337616	3.770000	302.233063
3.780000	296.036133	3.780000	299.453491	3.780000	298.839813	3.780000	295.589203
3.790000	298.074890	3.790000	301.403076	3.790000	296.827362	3.790000	298.631042
3.800000	299.036835	3.800000	298.317474	3.800000	300.933563	3.800000	297.858948
3.810000	295.946045	3.810000	296.945404	3.810000	296.445160	3.810000	299.901398
3.820000	298.141388	3.820000	299.277985	3.820000	294.908508	3.820000	297.066193
3.830000	298.677277	3.830000	293.444855	3.830000	301.951813	3.830000	295.042969
3.840000	300.451843	3.840000	299.228088	3.840000	299.292053	3.840000	296.941925
3.850000	302.799866	3.850000	299.512146	3.850000	299.371735	3.850000	298.639648
3.860000	299.232269	3.860000	297.516357	3.860000	298.845184	3.860000	297.913788
3.870000	297.273163	3.870000	297.819122	3.870000	298.849670	3.870000	300.402893
3.880000	299.641815	3.880000	299.116028	3.880000	295.324219	3.880000	297.460663
3.890000	299.273651	3.890000	298.171997	3.890000	292.998962	3.890000	302.055328
3.900000	297.310364	3.900000	298.669952	3.900000	300.250397	3.900000	296.864502
3.910000	299.508789	3.910000	296.963989	3.910000	300.553223	3.910000	297.817230
3.920000	300.817078	3.920000	298.445709	3.920000	296.671417	3.920000	298.759674
3.930000	294.236084	3.930000	297.548035	3.930000	296.048553	3.930000	298.273804
3.940000	302.454193	3.940000	295.738495	3.940000	295.459961	3.940000	302.003967
3.950000	299.579010	3.950000	298.878296	3.950000	297.142975	3.950000	301.606598
3.960000	298.003204	3.960000	300.660126	3.960000	297.766235	3.960000	294.465515
3.970000	297.275635	3.970000	300.895416	3.970000	299.419128	3.970000	300.593781
3.980000	302.386932	3.980000	301.770691	3.980000	297.140381	3.980000	297.327942
3.990000	297.277588	3.990000	298.770782	3.990000	295.415955	3.990000	299.489532
4.000000	300.478058	4.000000	297.553741	4.000000	297.684753	4.000000	295.670105
4.010000	299.799469	4.010000	301.718842	4.010000	299.718933	4.010000	297.865814
4.020000	296.958038	4.020000	295.540222	4.020000	292.274933	4.020000	300.979004
4.030000	300.561432	4.030000	293.225708	4.030000	298.507416	4.030000	297.936890
4.040000	302.581635	4.040000	296.036072	4.040000	297.174896	4.040000	295.655151
4.050000	297.872864	4.050000	299.986633	4.050000	300.420837	4.050000	303.148743
4.060000	301.951172	4.060000	298.463379	4.060000	297.229950	4.060000	297.857849
4.070000	299.348206	4.070000	297.865326	4.070000	297.355316	4.070000	293.789612
4.080000	298.680481	4.080000	297.576935	4.080000	298.665924	4.080000	297.142975
4.090000	294.792023	4.090000	299.069061	4.090000	291.067932	4.090000	299.145874
4.100000	301.604828	4.100000	300.799927	4.100000	296.702637	4.100000	296.680420
4.110000	297.822754	4.110000	297.437164	4.110000	298.311737	4.110000	300.567291
4.120000	299.272583	4.120000	294.872253	4.120000	297.937653	4.120000	296.005554
4.130000	294.316864	4.130000	302.239014	4.130000	299.555847	4.130000	297.289185
4.140000	299.907959	4.140000	298.590271	4.140000	294.942230	4.140000	295.610474
4.150000	299.041656	4.150000	296.360474	4.150000	298.254883	4.150000	296.035217
4.160000	297.141418	4.160000	298.305573	4.160000	296.415955	4.160000	297.804047
4.170000	296.293915	4.170000	302.485474	4.170000	295.335876	4.170000	299.676178
4.180000	296.054321	4.180000	298.475983	4.180000	296.945007	4.180000	295.280853
4.190000	296.136414	4.190000	299.187531	4.190000	296.386749	4.190000	296.969513
4.200000	300.530396	4.200000	297.403839	4.200000	300.661438	4.200000	299.771942
4.210000	300.669525	4.210000	302.457916	4.210000	298.347412	4.210000	301.058868
4.220000	296.693542	4.220000	296.083771	4.220000	299.879211	4.220000	296.231567
4.230000	296.437531	4.230000	299.059570	4.230000	298.000031	4.230000	302.293213
4.240000	296.540833	4.240000	294.339539	4.240000	297.086273	4.240000	302.180298
4.250000	297.154633	4.250000	296.757111	4.250000	298.977753	4.250000	300.283356
4.260000	301.329437	4.260000	299.875549	4.260000	301.952393	4.260000	298.078064
4.270000	293.931061	4.270000	297.522614	4.270000	299.506012	4.270000	298.926727
4.280000	304.095978	4.280000	302.885132	4.280000	296.080811	4.280000	303.065155
4.290000	299.033875	4.290000	297.419891	4.290000	299.497772	4.290000	292.420074
4.300000	296.949127	4.300000	299.243713	4.300000	300.164398	4.300000	295.537170
4.310000	301.502563	4.310000	299.577301	4.310000	296.654022	4.310000	297.565155
4.320000	294.824615	4.320000	299.328857	4.320000	298.574768	4.320000	294.581940
4.330000	300.112549	4.330000	295.532532	4.330000	298.617676	4.330000	298.523834
4.340000	298.367950	4.340000	297.931671	4.340000	293.713715	4.340000	296.304413
4.350000	301.804047	4.350000	299.914062	4.350000	299.348602	4.350000	298.434082
4.360000	298.328094	4.360000	300.156525	4.360000	298.064514	4.360000	299.518677
4.370000	297.356415	4.370000	295.639465	4.370000	303.145355	4.370000	295.608368
4.380000	297.263214	4.380000	301.507294	4.380000	298.651398	4.380000	301.186279
4.390000	300.011444	4.390000	296.959900	4.390000	302.322327	4.390000	298.115021
4.400000	293.813873	4.400000	296.480499	4.400000	297.744812	4.400000	296.881042
4.410000	294.737305	4.410000	299.308258	4.410000	299.824585	4.410000	297.174561
4.420000	296.418304	4.420000	297.989075	4.420000	300.565887	4.420000	296.394592
4.430000	296.801025	4.430000	299.687714	4.430000	298.069702	4.430000	300.717499
4.440000	300.600769	4.440000	294.317596	4.440000	300.981262	4.440000	298.516968
4.450000	298.090668	4.450000	303.323181	4.450000	300.807190	4.450000	299.681549
4.460000	298.668579	4.460000	301.699463	4.460000	297.939270	4.460000	295.649658
4.470000	295.064636	4.470000	300.804108	4.470000	300.438141	4.470000	304.515228
4.480000	297.062164	4.480000	298.452209	4.480000	299.996948	4.480000	298.586365
4.490000	295.728119	4.490000	302.343628	4.490000	298.967285	4.490000	299.690155
4.500000	296.096924	4.500000	294.809998	4.500000	293.659546	4.500000	296.760559
4.510000	297.616760	4.510000	297.791229	4.510000	294.254852	4.510000	297.952972
4.520000	296.695587	4.520000	295.424774	4.520000	295.643036	4.520000	298.772003
4.530000	298.664764	4.530000	298.801025	4.530000	296.225342	4.530000	298.209717
4.540000	297.785095	4.540000	293.941742	4.540000	294.611511	4.540000	302.669739
4.550000	299.110077	4.550000	295.719910	4.550000	293.570129	4.550000	297.273102
4.560000	298.625397	4.560000	298.951111	4.560000	295.737793	4.560000	293.783081
4.570000	299.765076	4.570000	303.083435	4.570000	300.861725	4.570000	296.785492
4.580000	300.136658	4.580000	296.044281	4.580000	295.068939	4.580000	300.132629
4.590000	294.428253	4.590000	299.162994	4.590000	298.920288	4.590000	295.983307
4.600000	299.085358	4.600000	298.370117	4.600000	297.080750	4.600000	296.645782
4.610000	300.975830	4.610000	298.874023	4.610000	295.897614	4.610000	299.230011
4.620000	297.526917	4.620000	298.051239	4.620000	298.860016	4.620000	293.662048
4.630000	295.183472	4.630000	298.785461	4.630000	295.642822	4.630000	296.110809
4.640000	300.350220	4.640000	298.486908	4.640000	297.228638	4.640000	300.014954
4.650000	299.083984	4.650000	296.370575	4.650000	296.896149	4.650000	300.461243
4.660000	299.921082	4.660000	301.099182	4.660000	298.769287	4.660000	299.133575
4.670000	296.232819	4.670000	296.128632	4.670000	297.647552	4.670000	295.833710
4.680000	297.779297	4.680000	298.998077	4.680000	296.302429	4.680000	301.229431
4.690000	297.567017	4.690000	298.577271	4.690000	298.632629	4.690000	301.491699
4.700000	296.857971	4.700000	291.666443	4.700000	297.755859	4.700000	301.328064
4.710000	297.530029	4.710000	297.063904	4.710000	298.557129	4.710000	297.365845
4.720000	295.692413	4.720000	294.836121	4.720000	300.018982	4.720000	298.943420
4.730000	300.512054	4.730000	301.396027	4.730000	299.107941	4.730000	299.199493
4.740000	299.228424	4.740000	298.677917	4.740000	297.597015	4.740000	297.028076
4.750000	297.757935	4.750000	301.574158	4.750000	297.737610	4.750000	296.222870
4.760000	295.834991	4.760000	298.083374	4.760000	299.118378	4.760000	298.313995
4.770000	297.165588	4.770000	298.433838	4.770000	296.154846	4.770000	296.496094
4.780000	302.775635	4.780000	300.708282	4.780000	296.216614	4.780000	299.261475
4.790000	300.274017	4.790000	300.720551	4.790000	299.327484	4.790000	294.303497
4.800000	295.905609	4.800000	297.491547	4.800000	295.327606	4.800000	300.444061
4.810000	298.370605	4.810000	302.142670	4.810000	299.878296	4.810000	298.777466
4.820000	294.429230	4.820000	297.774353	4.820000	295.061493	4.820000	298.900208
4.830000	297.302643	4.830000	297.500366	4.830000	296.377289	4.830000	298.543182
4.840000	298.430573	4.840000	294.800568	4.840000	299.454559	4.840000	298.850006
4.850000	293.136322	4.850000	295.152466	4.850000	295.960205	4.850000	294.510925
4.860000	298.841187	4.860000	296.477570	4.860000	299.153076	4.860000	297.004730
4.870000	300.682770	4.870000	295.418579	4.870000	298.362976	4.870000	297.040466
4.880000	295.095123	4.880000	295.785339	4.880000	299.070953	4.880000	300.870300
4.890000	303.337738	4.890000	302.426758	4.890000	297.285278	4.890000	301.623566
4.900000	300.924561	4.900000	295.367004	4.900000	300.916809	4.900000	297.036194
4.910000	293.639099	4.910000	296.250122	4.910000	300.180420	4.910000	297.259674
4.920000	300.241760	4.920000	297.343201	4.920000	300.907074	4.920000	299.242584
4.930000	301.195374	4.930000	298.216980	4.930000	294.202148	4.930000	301.739349
4.940000	298.700104	4.940000	298.891266	4.940000	302.655029	4.940000	301.136963
4.950000	301.991577	4.950000	298.319397	4.950000	297.145966	4.950000	296.681580
4.960000	296.284698	4.960000	292.765076	4.960000	298.708282	4.960000	299.179504
4.970000	297.062347	4.970000	298.115570	4.970000	297.057892	4.970000	292.114014
4.980000	301.267761	4.980000	297.998199	4.980000	300.091888	4.980000	299.331879
4.990000	295.571228	4.990000	295.478149	4.990000	296.573425	4.990000	299.115479
5.000000	299.630585	5.000000	299.817413	5.000000	301.361176	5.000000	297.412842
5.010000	299.354950	5.010000	294.896118	5.010000	297.095062	5.010000	293.925781
5.020000	294.175720	5.020000	299.905579	5.020000	300.439545	5.020000	294.288239
5.030000	305.980682	5.030000	295.507080	5.030000	293.832428	5.030000	297.493561
5.040000	298.645538	5.040000	298.639893	5.040000	299.656006	5.040000	298.320343
5.050000	294.637878	5.050000	299.217102	5.050000	298.253052	5.050000	301.470795
5.060000	297.918579	5.060000	302.126404	5.060000	297.279510	5.060000	297.624756
5.070000	300.318054	5.070000	295.802277	5.070000	296.142212	5.070000	300.060455
5.080000	296.811523	5.080000	297.082642	5.080000	301.758240	5.080000	299.075287
5.090000	295.504578	5.090000	298.614960	5.090000	300.205688	5.090000	295.315094
5.100000	294.787262	5.100000	294.860687	5.100000	301.114624	5.100000	298.064728
5.110000	298.658508	5.110000	299.449097	5.110000	303.398529	5.110000	291.991119
5.120000	297.338379	5.120000	298.269623	5.120000	298.054962	5.120000	297.313751
5.130000	302.392914	5.130000	295.396942	5.130000	296.621674	5.130000	301.623413
5.140000	294.769440	5.140000	296.421570	5.140000	302.212555	5.140000	295.635590
5.150000	295.421783	5.150000	300.994202	5.150000	298.286560	5.150000	298.854889
5.160000	300.602783	5.160000	293.210297	5.160000	299.692871	5.160000	300.034729
5.170000	293.435120	5.170000	297.413361	5.170000	298.650970	5.170000	300.389496
5.180000	297.671997	5.180000	298.674957	5.180000	299.268188	5.180000	298.095490
5.190000	301.388458	5.190000	298.514435	5.190000	296.077393	5.190000	296.998871
5.200000	294.182495	5.200000	297.674774	5.200000	300.876404	5.200000	295.342194
5.210000	301.652649	5.210000	298.279755	5.210000	293.540192	5.210000	299.934570
5.220000	299.034760	5.220000	301.392914	5.220000	302.206573	5.220000	297.119965
5.230000	297.583282	5.230000	295.937439	5.230000	300.672882	5.230000	298.043915
5.240000	303.466675	5.240000	302.422424	5.240000	294.108307	5.240000	299.246002
5.250000	297.955597	5.250000	301.804749	5.250000	293.812347	5.250000	299.335114
5.260000	299.575714	5.260000	300.995758	5.260000	297.455963	5.260000	293.877747
5.270000	298.636261	5.270000	297.192200	5.270000	301.080933	5.270000	303.517975
5.280000	297.445404	5.280000	297.069733	5.280000	299.095337	5.280000	291.392151
5.290000	299.379028	5.290000	300.582947	5.290000	299.045349	5.290000	300.318665
5.300000	296.110382	5.300000	295.373627	5.300000	299.924561	5.300000	298.620453
5.310000	304.242432	5.310000	297.184235	5.310000	298.385437	5.310000	296.904083
5.320000	294.915680	5.320000	299.161682	5.320000	300.650848	5.320000	297.965393
5.330000	299.917328	5.330000	295.386139	5.330000	295.027954	5.330000	294.568146
5.340000	299.423523	5.340000	299.833771	5.340000	300.149048	5.340000	296.296722
5.350000	298.661743	5.350000	301.519562	5.350000	301.744904	5.350000	296.245667
5.360000	299.105316	5.360000	297.947876	5.360000	298.176361	5.360000	299.265381
5.370000	297.167694	5.370000	301.435333	5.370000	299.159698	5.370000	296.508423
5.380000	296.099976	5.380000	297.469116	5.380000	301.156097	5.380000	296.853546
5.390000	296.901947	5.390000	294.924469	5.390000	298.790985	5.390000	299.131744
5.400000	301.854370	5.400000	302.060455	5.400000	295.814606	5.400000	299.840576
5.410000	299.418915	5.410000	294.782593	5.410000	297.844849	5.410000	298.920990
5.420000	295.015625	5.420000	292.626953	5.420000	297.280273	5.420000	298.224365
5.430000	297.744446	5.430000	300.328796	5.430000	297.530334	5.430000	296.587006
5.440000	295.327667	5.440000	295.560059	5.440000	297.159027	5.440000	298.373108
5.450000	304.076508	5.450000	300.780090	5.450000	300.137726	5.450000	296.773956
5.460000	296.989014	5.460000	296.885010	5.460000	303.920532	5.460000	294.275238
5.470000	298.531677	5.470000	299.470184	5.470000	297.389954	5.470000	296.306549
5.480000	295.366974	5.480000	299.448059	5.480000	300.895905	5.480000	300.092529
5.490000	299.184814	5.490000	294.014771	5.490000	295.953003	5.490000	299.287781
5.500000	296.047516	5.500000	300.756317	5.500000	294.722382	5.500000	298.227905
5.510000	302.055786	5.510000	299.842468	5.510000	297.421478	5.510000	295.697357
5.520000	296.913818	5.520000	297.157227	5.520000	297.888580	5.520000	294.078400
5.530000	300.444916	5.530000	298.762726	5.530000	297.430969	5.530000	297.700195
5.540000	295.698517	5.540000	300.268311	5.540000	305.555481	5.540000	300.633972
5.550000	299.944397	5.550000	297.607971	5.550000	301.283600	5.550000	300.690002
5.560000	299.086517	5.560000	301.935974	5.560000	301.559540	5.560000	298.208862
5.570000	297.557251	5.570000	300.506012	5.570000	298.880768	5.570000	300.757324
5.580000	297.516693	5.580000	302.441010	5.580000	299.203400	5.580000	295.886169
5.590000	299.478424	5.590000	295.392670	5.590000	298.359619	5.590000	298.860626
5.600000	294.928314	5.600000	297.371796	5.600000	300.416107	5.600000	298.655609
5.610000	297.864624	5.610000	297.168671	5.610000	301.913971	5.610000	297.000275
5.620000	297.706818	5.620000	296.922272	5.620000	295.198395	5.620000	298.177734
5.630000	299.279663	5.630000	298.140350	5.630000	295.398865	5.630000	300.797852
5.640000	300.256775	5.640000	300.023804	5.640000	296.026367	5.640000	296.606567
5.650000	298.767120	5.650000	300.355591	5.650000	299.617523	5.650000	298.018280
5.660000	295.612183	5.660000	300.086670	5.660000	303.214966	5.660000	299.343140
5.670000	298.047455	5.670000	298.070068	5.670000	297.596619	5.670000	299.904602
5.680000	298.781464	5.680000	294.929962	5.680000	296.969055	5.680000	296.533020
5.690000	299.523834	5.690000	301.083984	5.690000	297.005035	5.690000	302.048248
5.700000	299.273621	5.700000	296.814240	5.700000	294.751617	5.700000	296.618317
5.710000	297.565491	5.710000	293.958923	5.710000	295.786743	5.710000	298.689453
5.720000	297.459839	5.720000	296.600891	5.720000	298.769806	5.720000	294.167480
5.730000	296.592224	5.730000	299.094269	5.730000	299.909729	5.730000	298.024689
5.740000	299.871918	5.740000	298.417175	5.740000	298.614044	5.740000	300.133087
5.750000	298.026917	5.750000	298.710693	5.750000	296.211823	5.750000	298.398987
5.760000	300.207184	5.760000	297.126434	5.760000	296.064362	5.760000	292.867218
5.770000	295.953064	5.770000	297.056000	5.770000	297.043854	5.770000	297.862732
5.780000	298.566925	5.780000	302.322021	5.780000	297.421478	5.780000	295.332092
5.790000	303.009277	5.790000	293.139496	5.790000	298.874847	5.790000	297.636932
5.800000	298.634521	5.800000	300.265503	5.800000	296.314575	5.800000	301.590332
5.810000	303.112213	5.810000	296.209045	5.810000	294.592102	5.810000	295.194244
5.820000	298.607666	5.820000	298.345245	5.820000	297.831726	5.820000	298.860443
5.830000	295.833466	5.830000	293.114014	5.830000	297.523163	5.830000	297.148834
5.840000	299.246429	5.840000	300.337158	5.840000	298.123566	5.840000	294.805939
5.850000	296.937714	5.850000	299.729980	5.850000	292.741425	5.850000	301.999725
5.860000	296.890350	5.860000	294.532104	5.860000	299.031708	5.860000	297.426025
5.870000	296.850830	5.870000	298.331024	5.870000	293.603516	5.870000	297.389496
5.880000	297.647797	5.880000	299.358276	5.880000	296.667511	5.880000	297.165588
5.890000	296.026947	5.890000	298.992767	5.890000	298.556152	5.890000	296.397888
5.900000	296.382507	5.900000	295.450287	5.900000	300.384033	5.900000	294.405060
5.910000	299.064850	5.910000	297.486572	5.910000	297.221863	5.910000	292.780731
5.920000	301.930206	5.920000	297.393860	5.920000	300.106140	5.920000	299.780304
5.930000	291.953339	5.930000	295.316620	5.930000	299.869263	5.930000	299.119415
5.940000	297.666107	5.940000	295.232147	5.940000	295.891632	5.940000	297.870972
5.950000	301.348328	5.950000	294.962189	5.950000	298.014862	5.950000	296.274872
5.960000	296.744019	5.960000	295.948975	5.960000	294.293732	5.960000	296.221130
5.970000	296.789520	5.970000	300.983643	5.970000	298.729584	5.970000	299.802185
5.980000	298.582550	5.980000	297.464813	5.980000	300.284271	5.980000	301.842102
5.990000	299.425690	5.990000	298.724762	5.990000	302.132019	5.990000	296.208130
6.000000	299.343536	6.000000	297.442169	6.000000	297.717560	6.000000	298.553680
6.010000	300.814026	6.010000	295.834412	6.010000	300.594177	6.010000	297.188019
6.020000	294.527435	6.020000	298.320709	6.020000	298.256439	6.020000	297.997192
6.030000	296.503113	6.030000	297.663635	6.030000	297.228973	6.030000	298.279877
6.040000	300.169678	6.040000	296.866211	6.040000	300.815430	6.040000	298.517151
6.050000	297.264160	6.050000	296.044830	6.050000	295.309113	6.050000	297.543854
6.060000	297.733124	6.060000	297.420807	6.060000	296.934296	6.060000	300.973694
6.070000	297.607910	6.070000	299.576660	6.070000	299.592102	6.070000	295.592560
6.080000	294.589203	6.080000	298.924957	6.080000	300.559814	6.080000	295.403809
6.090000	299.946716	6.090000	298.081116	6.090000	299.403320	6.090000	297.479462
6.100000	295.452209	6.100000	300.507996	6.100000	300.463776	6.100000	299.552673
6.110000	298.131348	6.110000	297.569427	6.110000	297.834442	6.110000	301.497742
6.120000	300.016693	6.120000	297.628082	6.120000	296.035492	6.120000	296.143250
6.130000	294.385071	6.130000	301.673065	6.130000	300.187195	6.130000	300.121613
6.140000	295.989075	6.140000	297.412933	6.140000	297.844452	6.140000	299.820099
6.150000	296.431427	6.150000	298.594147	6.150000	300.374359	6.150000	300.374176
6.160000	298.004364	6.160000	302.186951	6.160000	298.281708	6.160000	302.280579
6.170000	303.825836	6.170000	299.260345	6.170000	298.128296	6.170000	295.830933
6.180000	296.248474	6.180000	301.832184	6.180000	301.633301	6.180000	299.631317
6.190000	298.997772	6.190000	299.205475	6.190000	295.136017	6.190000	304.959686
6.200000	302.420258	6.200000	296.253815	6.200000	296.044983	6.200000	298.745453
6.210000	302.389282	6.210000	296.455383	6.210000	297.584198	6.210000	300.580170
6.220000	300.867798	6.220000	300.325012	6.220000	299.188293	6.220000	296.040314
6.230000	302.714630	6.230000	297.672028	6.230000	299.429321	6.230000	298.586884
6.240000	299.222778	6.240000	296.363373	6.240000	301.382355	6.240000	297.413055
6.250000	298.878021	6.250000	296.159790	6.250000	295.548584	6.250000	294.761200
6.260000	296.295471	6.260000	301.919342	6.260000	295.383362	6.260000	301.935486
6.270000	301.106720	6.270000	300.027954	6.270000	300.630981	6.270000	297.041229
6.280000	298.488800	6.280000	296.352295	6.280000	300.186035	6.280000	293.558167
6.290000	299.168396	6.290000	298.334015	6.290000	293.137970	6.290000	298.330688
6.300000	298.447388	6.300000	299.515442	6.300000	298.428284	6.300000	298.687286
6.310000	302.029114	6.310000	298.545105	6.310000	297.244843	6.310000	298.867584
6.320000	297.286133	6.320000	300.626312	6.320000	298.800720	6.320000	299.551331
6.330000	297.223907	6.330000	296.512512	6.330000	297.663544	6.330000	298.313110
6.340000	299.876801	6.340000	299.578674	6.340000	298.423370	6.340000	301.611603
6.350000	301.183167	6.350000	298.809357	6.350000	299.921692	6.350000	299.873566
6.360000	295.416718	6.360000	296.075256	6.360000	297.776184	6.360000	298.815857
6.370000	298.942413	6.370000	304.134521	6.370000	300.327576	6.370000	299.416351
6.380000	299.062866	6.380000	301.452881	6.380000	298.686737	6.380000	298.542511
6.390000	299.407379	6.390000	297.335449	6.390000	299.038635	6.390000	296.440308
6.400000	300.025848	6.400000	299.605988	6.400000	298.070984	6.400000	298.322510
6.410000	300.578522	6.410000	299.947845	6.410000	301.607635	6.410000	294.756378
6.420000	299.163757	6.420000	303.717316	6.420000	292.989227	6.420000	294.741180
6.430000	294.167847	6.430000	297.199066	6.430000	290.256439	6.430000	298.627808
6.440000	297.187317	6.440000	298.505096	6.440000	296.287048	6.440000	299.176788
6.450000	297.357056	6.450000	296.836609	6.450000	296.653992	6.450000	297.341187
6.460000	298.731659	6.460000	295.531433	6.460000	299.603058	6.460000	298.118042
6.470000	299.291595	6.470000	297.255676	6.470000	303.389557	6.470000	298.620911
6.480000	296.553558	6.480000	296.524017	6.480000	295.934296	6.480000	297.664459
6.490000	300.077057	6.490000	298.119934	6.490000	294.409821	6.490000	298.932343
6.500000	297.907959	6.500000	299.324402	6.500000	297.259857	6.500000	294.374786
6.510000	301.728638	6.510000	297.897003	6.510000	293.327362	6.510000	302.390961
6.520000	298.113586	6.520000	300.874329	6.520000	295.177826	6.520000	300.475159
6.530000	298.127167	6.530000	300.195831	6.530000	297.191833	6.530000	300.681793
6.540000	297.591644	6.540000	298.704926	6.540000	300.023376	6.540000	298.803955
6.550000	301.715668	6.550000	299.552582	6.550000	300.263824	6.550000	298.370972
6.560000	299.002380	6.560000	299.905975	6.560000	300.731781	6.560000	302.761810
6.570000	296.302124	6.570000	296.435211	6.570000	301.688934	6.570000	297.848419
6.580000	299.149292	6.580000	295.557648	6.580000	294.915436	6.580000	299.089447
6.590000	304.485168	6.590000	300.811493	6.590000	299.844238	6.590000	292.776978
6.600000	298.670837	6.600000	300.940552	6.600000	293.731720	6.600000	297.604858
6.610000	302.889313	6.610000	295.910583	6.610000	300.873199	6.610000	296.459930
6.620000	298.317413	6.620000	301.330292	6.620000	296.769440	6.620000	292.227234
6.630000	298.053223	6.630000	296.318604	6.630000	296.110168	6.630000	301.035614
6.640000	301.751282	6.640000	298.028870	6.640000	297.557098	6.640000	303.241364
6.650000	296.178802	6.650000	300.577301	6.650000	299.203369	6.650000	300.406158
6.660000	304.722412	6.660000	298.654785	6.660000	296.053925	6.660000	296.167084
6.670000	300.009949	6.670000	298.450134	6.670000	295.954651	6.670000	294.966949
6.680000	296.747101	6.680000	297.006500	6.680000	297.156982	6.680000	296.189972
6.690000	296.757568	6.690000	295.928680	6.690000	297.309967	6.690000	300.744873
6.700000	296.213043	6.700000	294.098419	6.700000	300.321228	6.700000	298.293640
6.710000	293.602570	6.710000	299.090057	6.710000	298.421417	6.710000	296.671448
6.720000	296.293060	6.720000	300.689819	6.720000	296.864624	6.720000	299.298035
6.730000	300.309509	6.730000	295.111816	6.730000	302.345337	6.730000	298.518707
6.740000	299.406799	6.740000	297.183746	6.740000	301.644501	6.740000	297.036255
6.750000	296.147797	6.750000	296.007294	6.750000	299.993866	6.750000	295.417297
6.760000	296.222046	6.760000	296.662994	6.760000	300.534973	6.760000	291.927948
6.770000	300.136414	6.770000	298.788605	6.770000	297.584564	6.770000	300.356384
6.780000	297.725433	6.780000	297.554413	6.780000	298.751465	6.780000	297.352600
6.790000	299.824799	6.790000	297.885712	6.790000	298.212585	6.790000	297.052795
6.800000	300.220459	6.800000	300.330811	6.800000	300.272247	6.800000	296.353210
6.810000	298.068939	6.810000	296.261230	6.810000	299.106262	6.810000	291.616425
6.820000	293.965942	6.820000	296.264130	6.820000	297.732391	6.820000	297.946289
6.830000	299.064911	6.830000	300.035278	6.830000	300.926636	6.830000	296.710571
6.840000	301.331543	6.840000	300.584778	6.840000	294.669159	6.840000	297.347839
6.850000	297.104156	6.850000	302.342834	6.850000	298.833374	6.850000	299.766113
6.860000	291.215179	6.860000	299.506866	6.860000	300.363495	6.860000	295.688293
6.870000	301.608521	6.870000	302.106323	6.870000	295.552826	6.870000	299.357574
6.880000	301.520599	6.880000	297.706299	6.880000	301.618134	6.880000	298.128418
6.890000	298.941315	6.890000	299.701111	6.890000	296.360138	6.890000	297.995026
6.900000	296.928223	6.900000	297.880554	6.900000	299.584564	6.900000	303.633789
6.910000	301.212738	6.910000	296.970062	6.910000	293.344147	6.910000	296.596710
6.920000	300.704041	6.920000	299.230713	6.920000	292.946930	6.920000	297.245789
6.930000	301.172546	6.930000	299.066559	6.930000	302.108826	6.930000	298.813202
6.940000	299.409271	6.940000	299.366089	6.940000	300.326172	6.940000	297.995667
6.950000	297.731964	6.950000	298.384644	6.950000	298.109161	6.950000	299.809479
6.960000	295.729614	6.960000	300.674774	6.960000	297.673767	6.960000	295.958618
6.970000	298.520996	6.970000	299.328827	6.970000	295.959381	6.970000	301.185699
6.980000	297.655334	6.980000	297.726562	6.980000	301.732422	6.980000	296.309448
6.990000	295.709686	6.990000	301.457672	6.990000	301.660187	6.990000	295.059204
7.000000	292.246460	7.000000	299.154724	7.000000	299.017365	7.000000	300.155396
7.010000	299.374634	7.010000	295.154144	7.010000	297.144348	7.010000	299.355255
7.020000	294.151672	7.020000	302.198669	7.020000	297.107361	7.020000	298.041077
7.030000	298.717438	7.030000	296.150360	7.030000	296.912109	7.030000	296.981934
7.040000	296.518463	7.040000	295.379822	7.040000	301.027283	7.040000	296.893127
7.050000	298.224060	7.050000	296.575836	7.050000	297.348328	7.050000	294.541229
7.060000	299.341431	7.060000	297.943756	7.060000	299.901154	7.060000	300.316833
7.070000	298.651581	7.070000	295.238190	7.070000	298.555664	7.070000	294.896729
7.080000	298.111115	7.080000	298.968994	7.080000	295.895569	7.080000	297.950897
7.090000	297.907074	7.090000	299.741730	7.090000	297.454163	7.090000	296.835541
7.100000	293.942841	7.100000	299.105774	7.100000	301.112122	7.100000	297.605408
7.110000	293.908447	7.110000	301.413361	7.110000	296.748901	7.110000	296.904236
7.120000	298.014038	7.120000	295.802643	7.120000	292.581299	7.120000	293.960144
7.130000	299.441162	7.130000	300.207184	7.130000	299.338135	7.130000	296.060303
7.140000	299.325470	7.140000	296.813995	7.140000	297.311432	7.140000	300.766357
7.150000	299.164764	7.150000	299.266327	7.150000	298.594940	7.150000	300.147736
7.160000	298.543793	7.160000	294.229248	7.160000	295.129395	7.160000	298.022980
7.170000	300.220520	7.170000	297.853119	7.170000	299.364624	7.170000	300.370880
7.180000	300.639740	7.180000	295.394745	7.180000	297.030396	7.180000	299.660980
7.190000	299.381714	7.190000	299.657013	7.190000	302.513000	7.190000	299.650421
7.200000	300.683807	7.200000	297.935120	7.200000	300.271088	7.200000	299.948669
7.210000	297.810059	7.210000	301.087494	7.210000	296.462494	7.210000	299.243134
7.220000	297.291077	7.220000	297.794189	7.220000	298.121948	7.220000	294.282623
7.230000	293.206329	7.230000	296.270996	7.230000	298.599152	7.230000	297.699646
7.240000	299.465851	7.240000	294.565460	7.240000	300.127563	7.240000	293.381744
7.250000	298.035126	7.250000	297.413605	7.250000	297.278534	7.250000	301.262512
7.260000	295.930298	7.260000	298.954224	7.260000	299.772949	7.260000	300.258087
7.270000	300.984894	7.270000	299.911285	7.270000	295.919250	7.270000	294.316681
7.280000	300.666656	7.280000	301.229980	7.280000	295.828339	7.280000	298.854767
7.290000	299.279877	7.290000	301.635712	7.290000	295.994476	7.290000	296.812714
7.300000	298.335022	7.300000	299.219421	7.300000	295.353149	7.300000	302.357788
7.310000	299.894226	7.310000	296.920990	7.310000	299.127502	7.310000	298.592468
7.320000	295.761810	7.320000	299.779755	7.320000	299.432770	7.320000	294.939575
7.330000	299.815186	7.330000	297.724670	7.330000	300.114746	7.330000	293.737488
7.340000	299.737152	7.340000	298.234833	7.340000	298.141785	7.340000	300.043457
7.350000	298.432953	7.350000	296.506805	7.350000	297.690369	7.350000	298.366760
7.360000	300.532715	7.360000	295.189911	7.360000	302.021637	7.360000	301.130249
7.370000	299.335266	7.370000	301.572968	7.370000	301.460144	7.370000	296.109497
7.380000	298.670441	7.380000	297.561707	7.380000	298.979065	7.380000	296.512573
7.390000	300.525482	7.390000	300.142822	7.390000	298.604858	7.390000	296.947388
7.400000	299.722443	7.400000	291.580780	7.400000	299.102875	7.400000	298.413055
7.410000	302.022247	7.410000	292.840118	7.410000	296.291290	7.410000	300.046539
7.420000	299.049713	7.420000	299.138458	7.420000	301.075958	7.420000	296.434448
7.430000	297.315796	7.430000	300.838013	7.430000	298.425598	7.430000	300.433746
7.440000	292.297119	7.440000	296.681671	7.440000	298.953796	7.440000	302.556732
7.450000	298.352966	7.450000	297.178833	7.450000	302.147217	7.450000	296.569244
7.460000	296.842773	7.460000	292.979401	7.460000	299.741272	7.460000	298.052795
7.470000	296.111328	7.470000	298.237915	7.470000	296.323639	7.470000	297.917328
7.480000	300.463135	7.480000	297.865936	7.480000	295.355957	7.480000	299.634186
7.490000	297.607544	7.490000	299.570892	7.490000	298.361420	7.490000	299.415588
7.500000	295.999725	7.500000	295.336792	7.500000	296.636627	7.500000	296.981628
7.510000	293.932159	7.510000	298.069092	7.510000	297.981018	7.510000	295.432007
7.520000	296.382690	7.520000	301.977295	7.520000	297.044220	7.520000	297.650574
7.530000	297.287231	7.530000	297.116272	7.530000	299.437561	7.530000	296.934143
7.540000	297.794922	7.540000	298.213837	7.540000	296.114319	7.540000	300.302155
7.550000	299.150208	7.550000	295.564911	7.550000	298.655823	7.550000	304.172882
7.560000	298.127380	7.560000	300.733734	7.560000	298.636078	7.560000	301.543274
7.570000	298.307312	7.570000	297.578033	7.570000	300.576263	7.570000	298.607819
7.580000	294.297363	7.580000	295.922272	7.580000	299.197693	7.580000	295.678223
7.590000	300.797394	7.590000	300.218079	7.590000	298.589996	7.590000	297.484467
7.600000	300.986389	7.600000	297.753204	7.600000	300.425903	7.600000	301.388214
7.610000	298.380676	7.610000	300.562256	7.610000	298.436768	7.610000	297.603912
7.620000	295.053650	7.620000	297.466187	7.620000	296.471436	7.620000	297.765839
7.630000	301.833466	7.630000	300.085815	7.630000	300.778931	7.630000	302.050507
7.640000	296.913055	7.640000	298.177521	7.640000	302.977295	7.640000	300.118286
7.650000	298.989807	7.650000	300.933472	7.650000	299.869659	7.650000	299.340881
7.660000	298.738892	7.660000	295.404541	7.660000	297.151520	7.660000	296.946106
7.670000	298.733795	7.670000	294.094391	7.670000	302.825928	7.670000	300.281403
7.680000	299.704407	7.680000	296.195618	7.680000	296.696655	7.680000	298.979584
7.690000	293.609344	7.690000	296.543152	7.690000	295.315826	7.690000	295.569489
7.700000	298.144836	7.700000	297.781738	7.700000	297.568207	7.700000	297.611053
7.710000	296.986176	7.710000	301.650116	7.710000	299.618256	7.710000	300.611725
7.720000	299.801849	7.720000	298.026123	7.720000	294.442352	7.720000	297.194855
7.730000	299.650940	7.730000	297.176605	7.730000	300.738800	7.730000	297.864502
7.740000	298.649689	7.740000	293.800964	7.740000	301.175537	7.740000	296.991364
7.750000	299.362640	7.750000	300.862335	7.750000	296.301605	7.750000	300.881989
7.760000	300.568665	7.760000	299.421631	7.760000	303.487427	7.760000	294.305023
7.770000	296.557343	7.770000	297.634674	7.770000	297.075684	7.770000	299.680054
7.780000	298.588348	7.780000	296.867981	7.780000	293.240814	7.780000	303.074829
7.790000	297.003937	7.790000	300.565826	7.790000	297.006073	7.790000	294.163971
7.800000	300.043762	7.800000	296.936249	7.800000	300.557617	7.800000	300.552795
7.810000	299.065613	7.810000	292.601837	7.810000	298.348083	7.810000	297.976776
7.820000	294.392456	7.820000	295.665253	7.820000	299.533478	7.820000	297.451538
7.830000	296.144684	7.830000	298.234406	7.830000	295.783752	7.830000	293.882446
7.840000	297.342285	7.840000	291.750793	7.840000	297.221527	7.840000	299.008728
7.850000	295.908264	7.850000	301.695953	7.850000	299.065430	7.850000	295.177856
7.860000	299.929688	7.860000	297.681000	7.860000	296.841461	7.860000	300.991150
7.870000	301.224792	7.870000	292.157013	7.870000	296.011200	7.870000	296.807495
7.880000	298.547913	7.880000	300.737335	7.880000	296.940338	7.880000	300.410828
7.890000	299.499176	7.890000	299.348328	7.890000	297.206268	7.890000	296.344269
7.900000	295.847229	7.900000	299.379639	7.900000	295.875641	7.900000	296.571014
7.910000	299.664032	7.910000	294.808929	7.910000	300.911865	7.910000	300.230225
7.920000	296.323608	7.920000	295.558289	7.920000	299.293884	7.920000	299.835541
7.930000	295.889313	7.930000	294.879364	7.930000	297.392090	7.930000	297.917053
7.940000	297.845917	7.940000	300.668182	7.940000	295.471130	7.940000	297.317566
7.950000	302.835266	7.950000	300.254608	7.950000	296.158264	7.950000	295.899933
7.960000	304.671783	7.960000	294.053192	7.960000	297.063843	7.960000	301.730988
7.970000	298.623077	7.970000	295.977600	7.970000	293.811401	7.970000	300.274200
7.980000	298.018097	7.980000	302.730835	7.980000	297.631927	7.980000	300.744843
7.990000	298.382416	7.990000	299.956116	7.990000	295.905457	7.990000	298.311127
8.000000	302.624268	8.000000	298.113770	8.000000	297.642670	8.000000	302.804901
8.010000	294.785217	8.010000	298.564575	8.010000	295.450012	8.010000	301.078156
8.020000	297.635010	8.020000	299.157745	8.020000	300.065094	8.020000	299.015625
8.030000	297.663544	8.030000	294.480438	8.030000	300.589203	8.030000	295.568756
8.040000	300.502319	8.040000	299.728943	8.040000	296.111053	8.040000	296.599030
8.050000	298.624634	8.050000	295.777618	8.050000	300.907410	8.050000	295.200562
8.060000	295.080750	8.060000	296.443542	8.060000	300.009583	8.060000	297.403351
8.070000	298.565002	8.070000	295.815125	8.070000	298.147125	8.070000	298.904236
8.080000	301.993683	8.080000	299.588287	8.080000	296.534119	8.080000	299.301453
8.090000	297.607819	8.090000	295.677277	8.090000	293.668945	8.090000	298.477417
8.100000	298.578583	8.100000	296.348206	8.100000	303.978729	8.100000	295.594849
8.110000	296.826599	8.110000	294.327850	8.110000	297.491638	8.110000	295.043030
8.120000	297.250519	8.120000	299.780518	8.120000	297.305542	8.120000	299.056885
8.130000	294.722351	8.130000	297.840973	8.130000	298.480560	8.130000	299.552399
8.140000	295.763031	8.140000	302.555145	8.140000	295.064331	8.140000	302.240631
8.150000	300.413879	8.150000	301.026947	8.150000	295.867432	8.150000	299.872742
8.160000	299.285492	8.160000	295.580841	8.160000	296.850616	8.160000	293.570953
8.170000	299.496582	8.170000	296.045959	8.170000	300.542389	8.170000	304.911041
8.180000	299.333069	8.180000	296.257446	8.180000	298.733093	8.180000	297.213470
8.190000	298.174652	8.190000	296.105011	8.190000	296.898163	8.190000	299.283966
8.200000	294.446655	8.200000	295.796417	8.200000	300.328125	8.200000	296.498840
8.210000	295.930450	8.210000	301.373016	8.210000	299.466614	8.210000	299.259460
8.220000	295.870087	8.220000	294.963623	8.220000	298.328094	8.220000	299.650177
8.230000	297.568909	8.230000	300.204010	8.230000	296.711517	8.230000	302.858154
8.240000	296.198547	8.240000	298.061157	8.240000	300.229980	8.240000	299.154724
8.250000	299.388428	8.250000	299.354004	8.250000	302.953461	8.250000	302.689819
8.260000	296.539642	8.260000	305.081146	8.260000	300.198944	8.260000	299.470215
8.270000	300.514526	8.270000	297.738373	8.270000	300.800568	8.270000	296.049133
8.280000	296.282715	8.280000	297.382446	8.280000	298.615784	8.280000	300.069855
8.290000	297.723511	8.290000	295.785980	8.290000	296.915619	8.290000	293.308380
8.300000	296.997162	8.300000	294.971924	8.300000	295.600677	8.300000	296.544403
8.310000	296.940796	8.310000	297.325958	8.310000	295.354706	8.310000	300.299744
8.320000	294.959198	8.320000	297.800262	8.320000	300.494385	8.320000	299.416992
8.330000	300.694519	8.330000	295.247375	8.330000	293.580414	8.330000	296.039032
8.340000	300.577850	8.340000	297.395203	8.340000	296.874573	8.340000	299.212402
8.350000	298.049194	8.350000	299.724182	8.350000	298.667450	8.350000	297.879944
8.360000	295.601013	8.360000	293.618683	8.360000	296.295959	8.360000	302.183899
8.370000	297.765533	8.370000	302.444397	8.370000	300.001343	8.370000	297.797943
8.380000	294.973938	8.380000	301.163818	8.380000	298.158936	8.380000	295.826447
8.390000	295.310852	8.390000	296.969788	8.390000	296.013763	8.390000	299.035614
8.400000	297.418793	8.400000	298.479431	8.400000	300.434845	8.400000	299.321014
8.410000	298.182739	8.410000	293.224548	8.410000	298.307648	8.410000	303.567230
8.420000	296.133209	8.420000	300.422455	8.420000	298.477264	8.420000	296.599365
8.430000	297.565491	8.430000	294.734833	8.430000	299.764923	8.430000	299.021515
8.440000	299.369141	8.440000	300.208954	8.440000	295.610199	8.440000	301.120026
8.450000	298.532501	8.450000	299.926880	8.450000	296.624268	8.450000	302.829803
8.460000	298.939056	8.460000	301.087006	8.460000	299.230011	8.460000	297.861603
8.470000	297.347534	8.470000	297.753143	8.470000	295.669769	8.470000	298.012360
8.480000	294.936493	8.480000	297.069397	8.480000	295.494507	8.480000	301.777710
8.490000	296.931976	8.490000	298.924133	8.490000	300.060242	8.490000	302.017212
8.500000	296.350372	8.500000	299.880707	8.500000	296.847473	8.500000	295.790924
8.510000	297.262177	8.510000	296.659058	8.510000	298.841797	8.510000	297.995667
8.520000	298.668274	8.520000	295.573578	8.520000	300.907440	8.520000	301.637848
8.530000	297.147797	8.530000	297.645325	8.530000	301.849426	8.530000	296.225403
8.540000	294.020142	8.540000	296.081726	8.540000	300.563995	8.540000	298.740143
8.550000	296.688995	8.550000	295.020630	8.550000	293.222107	8.550000	295.255798
8.560000	294.685516	8.560000	302.348846	8.560000	299.801575	8.560000	293.581604
8.570000	298.093292	8.570000	300.608887	8.570000	297.762177	8.570000	298.276398
8.580000	297.030426	8.580000	300.672852	8.580000	301.035034	8.580000	295.273804
8.590000	302.683533	8.590000	296.378540	8.590000	294.935547	8.590000	299.356323
8.600000	300.650635	8.600000	298.022125	8.600000	297.880768	8.600000	296.191986
8.610000	299.086914	8.610000	298.516907	8.610000	299.424225	8.610000	299.153351
8.620000	298.313354	8.620000	300.627197	8.620000	299.342163	8.620000	299.842468
8.630000	299.563141	8.630000	299.087982	8.630000	293.328461	8.630000	301.369171
8.640000	296.745850	8.640000	300.878235	8.640000	300.348816	8.640000	299.034332
8.650000	300.701782	8.650000	297.436157	8.650000	297.269623	8.650000	297.510986
8.660000	297.335693	8.660000	299.466919	8.660000	298.839447	8.660000	299.008820
8.670000	295.778381	8.670000	297.841827	8.670000	295.878723	8.670000	297.481598
8.680000	300.486450	8.680000	305.244049	8.680000	303.042633	8.680000	298.417145
8.690000	296.531036	8.690000	295.706177	8.690000	302.414886	8.690000	297.863983
8.700000	297.618561	8.700000	297.558014	8.700000	298.809082	8.700000	296.812317
8.710000	298.839203	8.710000	301.792542	8.710000	297.790771	8.710000	299.360107
8.720000	304.788910	8.720000	299.616638	8.720000	297.644958	8.720000	298.085541
8.730000	299.710114	8.730000	299.681580	8.730000	298.030945	8.730000	299.669037
8.740000	298.094604	8.740000	298.850800	8.740000	298.783447	8.740000	296.647766
8.750000	295.451660	8.750000	297.309265	8.750000	300.947876	8.750000	293.128082
8.760000	299.395294	8.760000	298.257324	8.760000	297.358765	8.760000	298.890411
8.770000	292.291199	8.770000	297.208008	8.770000	302.547180	8.770000	297.027954
8.780000	297.608154	8.780000	300.135437	8.780000	300.275024	8.780000	295.528809
8.790000	295.102997	8.790000	298.209106	8.790000	294.950714	8.790000	296.994446
8.800000	299.854370	8.800000	300.952515	8.800000	296.753296	8.800000	304.071228
8.810000	298.200867	8.810000	297.950836	8.810000	297.941315	8.810000	298.867798
8.820000	299.831390	8.820000	296.480957	8.820000	293.933228	8.820000	300.505188
8.830000	300.059875	8.830000	297.803253	8.830000	300.193390	8.830000	297.993652
8.840000	300.236359	8.840000	301.549194	8.840000	297.769287	8.840000	296.312836
8.850000	298.845734	8.850000	296.611298	8.850000	298.624695	8.850000	301.636383
8.860000	295.894623	8.860000	297.085175	8.860000	300.556946	8.860000	294.709198
8.870000	298.135712	8.870000	296.064758	8.870000	294.698395	8.870000	299.283173
8.880000	298.298187	8.880000	300.517395	8.880000	297.024261	8.880000	297.612823
8.890000	295.090210	8.890000	294.669586	8.890000	295.645752	8.890000	295.032043
8.900000	296.371948	8.900000	295.894836	8.900000	296.332214	8.900000	293.684509
8.910000	299.268616	8.910000	295.960114	8.910000	296.819824	8.910000	302.938904
8.920000	295.699219	8.920000	297.518799	8.920000	296.026642	8.920000	297.278931
8.930000	298.987823	8.930000	296.281067	8.930000	296.151978	8.930000	296.456360
8.940000	296.911316	8.940000	298.954620	8.940000	299.751678	8.940000	297.415192
8.950000	300.407715	8.950000	297.482117	8.950000	300.589966	8.950000	298.740875
8.960000	299.255707	8.960000	297.622253	8.960000	298.934204	8.960000	298.082306
8.970000	300.387970	8.970000	297.128113	8.970000	296.429962	8.970000	302.223999
8.980000	298.377045	8.980000	298.876740	8.980000	295.157745	8.980000	300.084625
8.990000	296.368622	8.990000	297.232605	8.990000	297.716888	8.990000	296.703186
9.000000	295.986603	9.000000	293.292511	9.000000	300.606598	9.000000	298.934692
9.010000	297.627106	9.010000	301.494751	9.010000	295.806366	9.010000	303.531830
9.020000	297.539520	9.020000	295.316132	9.020000	301.363892	9.020000	299.692474
9.030000	300.229919	9.030000	296.274200	9.030000	298.220886	9.030000	295.430450
9.040000	299.573242	9.040000	301.866974	9.040000	296.174927	9.040000	296.134308
9.050000	300.133820	9.050000	298.643097	9.050000	296.491119	9.050000	301.420685
9.060000	297.619690	9.060000	299.056519	9.060000	298.334229	9.060000	294.887451
9.070000	298.213928	9.070000	299.999695	9.070000	297.075134	9.070000	297.929901
9.080000	299.923401	9.080000	296.183777	9.080000	295.378601	9.080000	300.829437
9.090000	293.832794	9.090000	298.041351	9.090000	300.662292	9.090000	296.869110
9.100000	297.144623	9.100000	299.874481	9.100000	300.644623	9.100000	296.540619
9.110000	295.253906	9.110000	298.011749	9.110000	301.428131	9.110000	299.547363
9.120000	293.426544	9.120000	299.369690	9.120000	301.378571	9.120000	300.377411
9.130000	297.782013	9.130000	298.827240	9.130000	301.241760	9.130000	296.287659
9.140000	297.741150	9.140000	300.995453	9.140000	298.408051	9.140000	296.079041
9.150000	297.937927	9.150000	298.044586	9.150000	297.545319	9.150000	302.784912
9.160000	299.342773	9.160000	297.920288	9.160000	298.101074	9.160000	298.158630
9.170000	299.276886	9.170000	297.382263	9.170000	302.009796	9.170000	299.293427
9.180000	299.487610	9.180000	297.785095	9.180000	298.698669	9.180000	301.849915
9.190000	299.758270	9.190000	299.248077	9.190000	296.990967	9.190000	299.940063
9.200000	300.316559	9.200000	295.387512	9.200000	294.495758	9.200000	299.056824
9.210000	299.755249	9.210000	296.922638	9.210000	299.131134	9.210000	305.164459
9.220000	294.035583	9.220000	298.979797	9.220000	302.915466	9.220000	295.680298
9.230000	298.643158	9.230000	298.249390	9.230000	300.741425	9.230000	298.012482
9.240000	295.931244	9.240000	300.992340	9.240000	296.724274	9.240000	298.470856
9.250000	295.678040	9.250000	299.905914	9.250000	297.058380	9.250000	296.442627
9.260000	296.905334	9.260000	295.683258	9.260000	296.977081	9.260000	299.453064
9.270000	297.107880	9.270000	299.371002	9.270000	303.622589	9.270000	296.007721
9.280000	300.384308	9.280000	297.353119	9.280000	298.947083	9.280000	301.234344
9.290000	293.117035	9.290000	297.487427	9.290000	299.615448	9.290000	297.092194
9.300000	300.008728	9.300000	295.584869	9.300000	300.583893	9.300000	301.240112
9.310000	298.401672	9.310000	300.926483	9.310000	299.149567	9.310000	298.785706
9.320000	301.363739	9.320000	299.071777	9.320000	294.640106	9.320000	297.153381
9.330000	296.089783	9.330000	296.312103	9.330000	297.506592	9.330000	299.238403
9.340000	301.008453	9.340000	299.810791	9.340000	294.745911	9.340000	297.103668
9.350000	297.904297	9.350000	299.978729	9.350000	295.750153	9.350000	301.392090
9.360000	295.915619	9.360000	300.566223	9.360000	296.772827	9.360000	294.975128
9.370000	299.343262	9.370000	294.191437	9.370000	302.749359	9.370000	298.810852
9.380000	300.101959	9.380000	295.140991	9.380000	302.168671	9.380000	299.779602
9.390000	295.704163	9.390000	299.626465	9.390000	301.349243	9.390000	301.542175
9.400000	299.999756	9.400000	295.377228	9.400000	299.573242	9.400000	297.904053
9.410000	298.282745	9.410000	300.519379	9.410000	295.252716	9.410000	295.903900
9.420000	295.756653	9.420000	294.187653	9.420000	294.729004	9.420000	296.765076
9.430000	295.674500	9.430000	296.570801	9.430000	294.019714	9.430000	297.100494
9.440000	299.153717	9.440000	300.529816	9.440000	300.758453	9.440000	299.056976
9.450000	298.712952	9.450000	296.774261	9.450000	294.932007	9.450000	300.956635
9.460000	301.854767	9.460000	296.927765	9.460000	300.380798	9.460000	300.111633
9.470000	301.086517	9.470000	306.633362	9.470000	301.843597	9.470000	293.455383
9.480000	300.308411	9.480000	298.499481	9.480000	299.277924	9.480000	294.442627
9.490000	294.726837	9.490000	300.915680	9.490000	302.293762	9.490000	296.995728
9.500000	296.751862	9.500000	297.937988	9.500000	299.923615	9.500000	299.513306
9.510000	299.560272	9.510000	298.103210	9.510000	298.012756	9.510000	297.852051
9.520000	299.354065	9.520000	294.889648	9.520000	299.982544	9.520000	301.741058
9.530000	299.998138	9.530000	297.358826	9.530000	296.284576	9.530000	300.381561
9.540000	293.311401	9.540000	297.396454	9.540000	295.810822	9.540000	298.010101
9.550000	297.835510	9.550000	295.731934	9.550000	301.761810	9.550000	298.787720
9.560000	299.009460	9.560000	300.066772	9.560000	298.747864	9.560000	301.315704
9.570000	299.476471	9.570000	299.055359	9.570000	295.731049	9.570000	297.425385
9.580000	299.828156	9.580000	296.188385	9.580000	299.172913	9.580000	304.363129
9.590000	298.000824	9.590000	297.296814	9.590000	294.352112	9.590000	299.625000
9.600000	297.888885	9.600000	294.290741	9.600000	291.819427	9.600000	296.565247
9.610000	297.638489	9.610000	299.112427	9.610000	300.251892	9.610000	299.005096
9.620000	300.289795	9.620000	297.800720	9.620000	295.251068	9.620000	293.265686
9.630000	296.300629	9.630000	295.967651	9.630000	303.645935	9.630000	298.556885
9.640000	298.246704	9.640000	298.400757	9.640000	301.358673	9.640000	295.020081
9.650000	296.841553	9.650000	299.638519	9.650000	299.835358	9.650000	300.016327
9.660000	300.574615	9.660000	298.776031	9.660000	299.196747	9.660000	299.481964
9.670000	298.764801	9.670000	292.523041	9.670000	300.375488	9.670000	300.704834
9.680000	301.815613	9.680000	300.886536	9.680000	300.988464	9.680000	296.110443
9.690000	298.032745	9.690000	301.195709	9.690000	295.051514	9.690000	298.382660
9.700000	299.879822	9.700000	294.153625	9.700000	300.433472	9.700000	298.346344
9.710000	297.492126	9.710000	299.064545	9.710000	298.016266	9.710000	299.224243
9.720000	296.624359	9.720000	301.148499	9.720000	297.344574	9.720000	301.496887
9.730000	296.269073	9.730000	301.800690	9.730000	298.805084	9.730000	294.466736
9.740000	299.153717	9.740000	295.271271	9.740000	299.370453	9.740000	298.757294
9.750000	299.566711	9.750000	294.990021	9.750000	302.904480	9.750000	297.015930
9.760000	297.380615	9.760000	293.044678	9.760000	299.281372	9.760000	299.796570
9.770000	296.346649	9.770000	297.565613	9.770000	298.211670	9.770000	297.070312
9.780000	300.866211	9.780000	301.129028	9.780000	295.570068	9.780000	302.648102
9.790000	301.390045	9.790000	298.747101	9.790000	297.564148	9.790000	300.327515
9.800000	301.380005	9.800000	299.843811	9.800000	298.160431	9.800000	300.331665
9.810000	296.528900	9.810000	297.458771	9.810000	299.216064	9.810000	297.467834
9.820000	297.463196	9.820000	301.630554	9.820000	297.352295	9.820000	295.952240
9.830000	300.211639	9.830000	297.235901	9.830000	299.000031	9.830000	296.136322
9.840000	299.448608	9.840000	299.536133	9.840000	297.997223	9.840000	294.982361
9.850000	298.821472	9.850000	292.963013	9.850000	298.141266	9.850000	300.543549
9.860000	298.698730	9.860000	297.314514	9.860000	297.128693	9.860000	298.330994
9.870000	301.992096	9.870000	299.143066	9.870000	292.690643	9.870000	297.148956
9.880000	296.639771	9.880000	299.353394	9.880000	299.534180	9.880000	296.573395
9.890000	302.285919	9.890000	294.630707	9.890000	295.101288	9.890000	301.255005
9.900000	296.698273	9.900000	296.484497	9.900000	299.524536	9.900000	299.662781
9.910000	301.417084	9.910000	296.140381	9.910000	298.018097	9.910000	298.773193
9.920000	295.945007	9.920000	297.722260	9.920000	302.018585	9.920000	301.613892
9.930000	296.295898	9.930000	298.556976	9.930000	294.369324	9.930000	294.078461
9.940000	295.898529	9.940000	300.030212	9.940000	298.898651	9.940000	298.263947
9.950000	293.098511	9.950000	297.326111	9.950000	296.803497	9.950000	297.376953
9.960000	295.350464	9.960000	294.061676	9.960000	296.327240	9.960000	300.509918
9.970000	297.663330	9.970000	296.654907	9.970000	297.709747	9.970000	296.945068
9.980000	297.986877	9.980000	299.313904	9.980000	300.541901	9.980000	294.619781
9.990000	294.900970	9.990000	300.360168	9.990000	300.107178	9.990000	302.269562
10.000000	301.422699	10.000000	303.022369	10.000000	295.429077	10.000000	299.385681
10.000000	301.422668	10.000000	303.022339	10.000000	295.429047	10.000000	299.385681
10.010000	294.290985	10.010000	299.129578	10.010000	298.655579	10.010000	298.528473
10.020000	293.650970	10.020000	298.239410	10.020000	296.537140	10.020000	296.048492
10.030000	293.152557	10.030000	300.212738	10.030000	298.055054	10.030000	299.347076
10.040000	302.158020	10.040000	295.682404	10.040000	297.814423	10.040000	297.057617
10.050000	297.624756	10.050000	299.611206	10.050000	299.604279	10.050000	296.336792
10.060000	301.067474	10.060000	296.649139	10.060000	296.796906	10.060000	301.100006
10.070000	299.164856	10.070000	299.732910	10.070000	299.128174	10.070000	299.416107
10.080000	298.592255	10.080000	296.279144	10.080000	293.770782	10.080000	297.939484
10.090000	298.255280	10.090000	297.135376	10.090000	294.430328	10.090000	298.535614
10.100000	301.738068	10.100000	296.580566	10.100000	298.767670	10.100000	299.373810
10.110000	295.182709	10.110000	297.188324	10.110000	300.735199	10.110000	300.665527
10.120000	294.988342	10.120000	303.200043	10.120000	294.866516	10.120000	301.089508
10.130000	300.387970	10.130000	301.337860	10.130000	297.877106	10.130000	302.246704
10.140000	300.074432	10.140000	296.375916	10.140000	297.766632	10.140000	301.776215
10.150000	296.826050	10.150000	299.413055	10.150000	299.655151	10.150000	300.156189
10.160000	296.554779	10.160000	299.057678	10.160000	302.741669	10.160000	294.294525
10.170000	299.046021	10.170000	299.210175	10.170000	299.729156	10.170000	298.694122
10.180000	297.119781	10.180000	297.709442	10.180000	294.413208	10.180000	297.054230
10.190000	302.143524	10.190000	298.188293	10.190000	298.011078	10.190000	300.567444
10.200000	300.243958	10.200000	298.235779	10.200000	297.860718	10.200000	297.761353
10.210000	298.712402	10.210000	301.803497	10.210000	300.494019	10.210000	296.971680
10.220000	296.377319	10.220000	297.572723	10.220000	299.071625	10.220000	301.117859
10.230000	297.114868	10.230000	296.906677	10.230000	297.718842	10.230000	297.683044
10.240000	294.199677	10.240000	295.581940	10.240000	298.150024	10.240000	295.374451
10.250000	297.719604	10.250000	295.955811	10.250000	301.886017	10.250000	302.045288
10.260000	296.371948	10.260000	299.642212	10.260000	300.349792	10.260000	300.308533
10.270000	295.932434	10.270000	299.265656	10.270000	299.230713	10.270000	300.313629
10.280000	298.177216	10.280000	300.687469	10.280000	297.568573	10.280000	296.221313
10.290000	299.084686	10.290000	299.235535	10.290000	299.877747	10.290000	298.489594
10.300000	298.386230	10.300000	293.457489	10.300000	295.280579	10.300000	299.593018
10.310000	298.549530	10.310000	298.199066	10.310000	300.127136	10.310000	297.681396
10.320000	298.565155	10.320000	299.949493	10.320000	301.661194	10.320000	296.619049
10.330000	300.305939	10.330000	299.902771	10.330000	300.444092	10.330000	293.389221
10.340000	300.695740	10.340000	295.371704	10.340000	298.589569	10.340000	298.266449
10.350000	303.525482	10.350000	300.010071	10.350000	296.725250	10.350000	298.377106
10.360000	299.287537	10.360000	302.117096	10.360000	297.252197	10.360000	298.773285
10.370000	294.982025	10.370000	297.396423	10.370000	297.209076	10.370000	294.485718
10.380000	297.274506	10.380000	293.549530	10.380000	301.042755	10.380000	301.275940
10.390000	295.301575	10.390000	297.916382	10.390000	298.490814	10.390000	299.961090
10.400000	300.792297	10.400000	298.416382	10.400000	300.108856	10.400000	297.829193
10.410000	296.814545	10.410000	293.009247	10.410000	296.449951	10.410000	298.314850
10.420000	298.266083	10.420000	297.471527	10.420000	299.396057	10.420000	296.635864
10.430000	296.489136	10.430000	294.680847	10.430000	296.032501	10.430000	295.354675
10.440000	297.451813	10.440000	297.091675	10.440000	297.484802	10.440000	298.156860
10.450000	297.310699	10.450000	298.951477	10.450000	300.599823	10.450000	296.685150
10.460000	299.277130	10.460000	297.992889	10.460000	295.931305	10.460000	298.366577
10.470000	296.246674	10.470000	296.943695	10.470000	301.278717	10.470000	297.468903
10.480000	297.255463	10.480000	300.767426	10.480000	299.778625	10.480000	300.547363
10.490000	297.964203	10.490000	300.333588	10.490000	297.463928	10.490000	298.519226
10.500000	299.255280	10.500000	294.762634	10.500000	297.940948	10.500000	298.266754
10.510000	294.278748	10.510000	296.556061	10.510000	296.392792	10.510000	299.347107
10.520000	296.270721	10.520000	298.691742	10.520000	300.311035	10.520000	296.067596
10.530000	299.167450	10.530000	296.116180	10.530000	299.086517	10.530000	299.444641
10.540000	295.926605	10.540000	293.592438	10.540000	300.823120	10.540000	295.500885
10.550000	296.237610	10.550000	300.875092	10.550000	300.218628	10.550000	296.157135
10.560000	297.026520	10.560000	297.450623	10.560000	292.212189	10.560000	297.345947
10.570000	296.322113	10.570000	298.458832	10.570000	296.250031	10.570000	298.879791
10.580000	296.552216	10.580000	299.934296	10.580000	299.972748	10.580000	300.136017
10.590000	295.955750	10.590000	294.727692	10.590000	297.517090	10.590000	296.230011
10.600000	293.005585	10.600000	293.979736	10.600000	298.889069	10.600000	295.892059
10.610000	297.341858	10.610000	293.478577	10.610000	300.434906	10.610000	299.490753
10.620000	299.700134	10.620000	300.047516	10.620000	298.358551	10.620000	299.631439
10.630000	297.192108	10.630000	297.915558	10.630000	300.269714	10.630000	304.342926
10.640000	302.586426	10.640000	298.574951	10.640000	298.573334	10.640000	298.139191
10.650000	295.890625	10.650000	296.783203	10.650000	302.225342	10.650000	296.869507
10.660000	298.061279	10.660000	292.170685	10.660000	301.637512	10.660000	299.696564
10.670000	297.207214	10.670000	297.706787	10.670000	299.804535	10.670000	298.953857
10.680000	297.419006	10.680000	295.879517	10.680000	298.622772	10.680000	300.927917
10.690000	296.729126	10.690000	296.500793	10.690000	299.380188	10.690000	299.508942
10.700000	298.432373	10.700000	299.159668	10.700000	295.705536	10.700000	302.161835
10.710000	296.497101	10.710000	298.040558	10.710000	295.875122	10.710000	294.247437
10.720000	301.164215	10.720000	297.485138	10.720000	298.840454	10.720000	297.487030
10.730000	299.505310	10.730000	296.700104	10.730000	297.022827	10.730000	299.383698
10.740000	298.853943	10.740000	296.541473	10.740000	300.034149	10.740000	296.691620
10.750000	297.386078	10.750000	300.771881	10.750000	300.056946	10.750000	297.716339
10.760000	299.331757	10.760000	296.555481	10.760000	299.045654	10.760000	296.570831
10.770000	295.348083	10.770000	295.486694	10.770000	295.648956	10.770000	297.195526
10.780000	297.676117	10.780000	297.295349	10.780000	296.776489	10.780000	298.778656
10.790000	295.845886	10.790000	298.380524	10.790000	298.584351	10.790000	293.429565
10.800000	299.156097	10.800000	299.163666	10.800000	297.762787	10.800000	300.213470
10.810000	299.963654	10.810000	293.412201	10.810000	299.904175	10.810000	302.115936
10.820000	303.165100	10.820000	294.026245	10.820000	299.854889	10.820000	296.666992
10.830000	298.083832	10.830000	297.083679	10.830000	299.319946	10.830000	300.856873
10.840000	299.251282	10.840000	300.122681	10.840000	300.926544	10.840000	298.630249
10.850000	298.010895	10.850000	297.678589	10.850000	295.578186	10.850000	298.198364
10.860000	295.090271	10.860000	301.677643	10.860000	299.392212	10.860000	296.020660
10.870000	297.657043	10.870000	300.116577	10.870000	296.312836	10.870000	298.982330
10.880000	300.157013	10.880000	298.670166	10.880000	297.678223	10.880000	299.264709
10.890000	296.705261	10.890000	303.116058	10.890000	302.075256	10.890000	300.169830
10.900000	295.057007	10.900000	299.855316	10.900000	294.582581	10.900000	296.618988
10.910000	295.905945	10.910000	300.998535	10.910000	296.498505	10.910000	296.893036
10.920000	300.778595	10.920000	298.820862	10.920000	295.583496	10.920000	298.350128
10.930000	295.083801	10.930000	296.370422	10.930000	299.528717	10.930000	298.875488
10.940000	303.893677	10.940000	295.727814	10.940000	299.155396	10.940000	297.168549
10.950000	298.002197	10.950000	296.018799	10.950000	297.628052	10.950000	301.051971
10.960000	300.486664	10.960000	298.092651	10.960000	298.831696	10.960000	297.812836
10.970000	299.623596	10.970000	298.020966	10.970000	294.473297	10.970000	297.426178
10.980000	293.768951	10.980000	295.562256	10.980000	295.419739	10.980000	297.308868
10.990000	297.558350	10.990000	295.764282	10.990000	294.769348	10.990000	300.803131
11.000000	298.169128	11.000000	295.323883	11.000000	299.175964	11.000000	296.311340
11.010000	299.094086	11.010000	296.779724	11.010000	298.708832	11.010000	294.197937
11.020000	292.657898	11.020000	300.494049	11.020000	297.828186	11.020000	302.311401
11.030000	297.608795	11.030000	301.711365	11.030000	297.107605	11.030000	296.743774
11.040000	300.367859	11.040000	294.896332	11.040000	298.057159	11.040000	297.359375
11.050000	299.911713	11.050000	297.464325	11.050000	297.885406	11.050000	299.644165
11.060000	299.331421	11.060000	297.295959	11.060000	298.862915	11.060000	298.244385
11.070000	297.339447	11.070000	301.363983	11.070000	303.160248	11.070000	299.606445
11.080000	300.217804	11.080000	298.369324	11.080000	298.232544	11.080000	295.528748
11.090000	300.346985	11.090000	297.736572	11.090000	297.966888	11.090000	299.420471
11.100000	298.700287	11.100000	300.495789	11.100000	295.105652	11.100000	298.765656
11.110000	297.529572	11.110000	299.382965	11.110000	300.426117	11.110000	299.931763
11.120000	294.058136	11.120000	294.786682	11.120000	299.773315	11.120000	296.233917
11.130000	297.213409	11.130000	300.462891	11.130000	296.329590	11.130000	296.580780
11.140000	301.919159	11.140000	302.667328	11.140000	297.561249	11.140000	296.510132
11.150000	295.410004	11.150000	295.967010	11.150000	294.928741	11.150000	297.469208
11.160000	296.308533	11.160000	299.092163	11.160000	298.733734	11.160000	300.315674
11.170000	297.313416	11.170000	302.918274	11.170000	298.847687	11.170000	299.329590
11.180000	294.278656	11.180000	295.188416	11.180000	296.246613	11.180000	298.697815
11.190000	300.658783	11.190000	297.540375	11.190000	297.191254	11.190000	298.957733
11.200000	297.541473	11.200000	295.841248	11.200000	295.960480	11.200000	294.481812
11.210000	298.284393	11.210000	298.649139	11.210000	298.504852	11.210000	300.558136
11.220000	298.304932	11.220000	295.506561	11.220000	295.726746	11.220000	302.389435
11.230000	300.759521	11.230000	296.330139	11.230000	300.475372	11.230000	300.371948
11.240000	296.682281	11.240000	300.346039	11.240000	299.260406	11.240000	295.233154
11.250000	296.638489	11.250000	298.047760	11.250000	300.247589	11.250000	293.497070
11.260000	300.383209	11.260000	297.558624	11.260000	298.344940	11.260000	300.276306
11.270000	296.094330	11.270000	297.777557	11.270000	295.602783	11.270000	296.594513
11.280000	299.032074	11.280000	297.597992	11.280000	295.094604	11.280000	295.640961
11.290000	295.962891	11.290000	296.922760	11.290000	299.230988	11.290000	299.625732
11.300000	296.794342	11.300000	296.743378	11.300000	296.241791	11.300000	298.921814
11.310000	299.338531	11.310000	294.962006	11.310000	300.953888	11.310000	297.911774
11.320000	298.448334	11.320000	297.656982	11.320000	299.548798	11.320000	297.665741
11.330000	298.729980	11.330000	302.840515	11.330000	299.388519	11.330000	298.353851
11.340000	295.612457	11.340000	298.199738	11.340000	301.749847	11.340000	298.531097
11.350000	297.953094	11.350000	294.148376	11.350000	298.630859	11.350000	299.155701
11.360000	300.215424	11.360000	294.749481	11.360000	299.526794	11.360000	299.452026
11.370000	295.147766	11.370000	296.549316	11.370000	299.717529	11.370000	295.047302
11.380000	296.416687	11.380000	292.358856	11.380000	296.510559	11.380000	296.101593
11.390000	298.317322	11.390000	298.917694	11.390000	296.368896	11.390000	295.931274
11.400000	301.455261	11.400000	293.987061	11.400000	298.552429	11.400000	292.468994
11.410000	296.917328	11.410000	299.598541	11.410000	295.964172	11.410000	296.126495
11.420000	296.880249	11.420000	301.488159	11.420000	299.739868	11.420000	297.326416
11.430000	295.805145	11.430000	301.856201	11.430000	297.921265	11.430000	297.762115
11.440000	298.304626	11.440000	296.269806	11.440000	300.550659	11.440000	295.176331
11.450000	299.516479	11.450000	294.422485	11.450000	301.498596	11.450000	299.996521
11.460000	294.497803	11.460000	300.610321	11.460000	298.974762	11.460000	298.871185
11.470000	298.623352	11.470000	298.460510	11.470000	296.831421	11.470000	295.873871
11.480000	299.946198	11.480000	299.772888	11.480000	296.550018	11.480000	295.668610
11.490000	298.813995	11.490000	297.584839	11.490000	294.313843	11.490000	294.424438
11.500000	298.499878	11.500000	299.271362	11.500000	299.876129	11.500000	298.878235
11.510000	295.208527	11.510000	293.926514	11.510000	295.905914	11.510000	298.011414
11.520000	297.451691	11.520000	298.214386	11.520000	299.327454	11.520000	296.251343
11.530000	297.414337	11.530000	294.047363	11.530000	298.216339	11.530000	298.477509
11.540000	297.802490	11.540000	299.015350	11.540000	297.898926	11.540000	297.596436
11.550000	301.873077	11.550000	294.898712	11.550000	296.742340	11.550000	299.330566
11.560000	297.007599	11.560000	299.135590	11.560000	294.178406	11.560000	301.171478
11.570000	301.053253	11.570000	297.754913	11.570000	298.937744	11.570000	297.072723
11.580000	302.570465	11.580000	296.963928	11.580000	296.678101	11.580000	296.245117
11.590000	300.549316	11.590000	295.954590	11.590000	297.684967	11.590000	297.271729
11.600000	297.567413	11.600000	297.544006	11.600000	292.456451	11.600000	293.167664
11.610000	298.438812	11.610000	295.988556	11.610000	296.014587	11.610000	295.904877
11.620000	299.211060	11.620000	301.729187	11.620000	296.157684	11.620000	296.469971
11.630000	297.769012	11.630000	293.404633	11.630000	297.993835	11.630000	297.387756
11.640000	297.576538	11.640000	298.016022	11.640000	297.296295	11.640000	300.209778
11.650000	294.140839	11.650000	295.594635	11.650000	296.793121	11.650000	295.865936
11.660000	299.609467	11.660000	300.135010	11.660000	297.049500	11.660000	299.239075
11.670000	300.148590	11.670000	294.485870	11.670000	297.594971	11.670000	297.141693
11.680000	296.223022	11.680000	296.173584	11.680000	298.104340	11.680000	295.533905
11.690000	294.652100	11.690000	299.521301	11.690000	297.104187	11.690000	299.860474
11.700000	302.781067	11.700000	301.107025	11.700000	296.613495	11.700000	299.891724
11.710000	305.418518	11.710000	298.809875	11.710000	297.647339	11.710000	301.173889
11.720000	298.811584	11.720000	301.302032	11.720000	295.749237	11.720000	295.522766
11.730000	298.461578	11.730000	298.640411	11.730000	294.634369	11.730000	300.440948
11.740000	299.847992	11.740000	301.422089	11.740000	302.891785	11.740000	298.930298
11.750000	297.296936	11.750000	300.389252	11.750000	298.585663	11.750000	299.497009
11.760000	295.200714	11.760000	297.932434	11.760000	295.165222	11.760000	300.919495
11.770000	296.799713	11.770000	299.630157	11.770000	298.566437	11.770000	296.501465
11.780000	298.531708	11.780000	299.248077	11.780000	300.016052	11.780000	298.623352
11.790000	299.304199	11.790000	291.531067	11.790000	297.328918	11.790000	295.236023
11.800000	292.938202	11.800000	296.487976	11.800000	297.857513	11.800000	296.339355
11.810000	295.718811	11.810000	297.879120	11.810000	293.754547	11.810000	298.002869
11.820000	301.047333	11.820000	299.563171	11.820000	299.301971	11.820000	299.949829
11.830000	299.483856	11.830000	299.094238	11.830000	305.268707	11.830000	301.028290
11.840000	298.382721	11.840000	294.717346	11.840000	300.375946	11.840000	296.890503
11.850000	298.351654	11.850000	295.998383	11.850000	297.142029	11.850000	295.753571
11.860000	297.114624	11.860000	296.154846	11.860000	300.068268	11.860000	301.073212
11.870000	297.646454	11.870000	297.774689	11.870000	297.095001	11.870000	300.880066
11.880000	299.494110	11.880000	296.737152	11.880000	299.052277	11.880000	296.922089
11.890000	296.146118	11.890000	294.392365	11.890000	295.006042	11.890000	300.428558
11.900000	297.924622	11.900000	300.851868	11.900000	300.011108	11.900000	298.375519
11.910000	296.986267	11.910000	299.427063	11.910000	297.755463	11.910000	299.237793
11.920000	295.943542	11.920000	300.247864	11.920000	301.753479	11.920000	296.852264
11.930000	299.739044	11.930000	297.158539	11.930000	295.019165	11.930000	295.902130
11.940000	293.817566	11.940000	300.337585	11.940000	301.351227	11.940000	298.555206
11.950000	296.661774	11.950000	299.040619	11.950000	299.858490	11.950000	294.429657
11.960000	303.320801	11.960000	301.016510	11.960000	296.467468	11.960000	295.479248
11.970000	299.120148	11.970000	300.894287	11.970000	296.936707	11.970000	299.564606
11.980000	298.879181	11.980000	298.238525	11.980000	296.655762	11.980000	292.280823
11.990000	298.073151	11.990000	298.829010	11.990000	298.545807	11.990000	298.210480
12.000000	296.463196	12.000000	302.816223	12.000000	296.520966	12.000000	294.734955
12.010000	297.923401	12.010000	302.235809	12.010000	295.306610	12.010000	293.097137
12.020000	299.514374	12.020000	293.985596	12.020000	298.399323	12.020000	295.777405
12.030000	297.069641	12.030000	299.650055	12.030000	301.950012	12.030000	298.011993
12.040000	300.129761	12.040000	299.970551	12.040000	299.773193	12.040000	299.443359
12.050000	302.145569	12.050000	294.969299	12.050000	298.946869	12.050000	296.555817
12.060000	301.539642	12.060000	296.812622	12.060000	297.921478	12.060000	299.474152
12.070000	295.841461	12.070000	300.031921	12.070000	298.007050	12.070000	297.739044
12.080000	298.138489	12.080000	298.364044	12.080000	296.613617	12.080000	295.430847
12.090000	293.968079	12.090000	298.923462	12.090000	297.366516	12.090000	294.551270
12.100000	297.775269	12.100000	296.605896	12.100000	297.233643	12.100000	300.566193
12.110000	303.070709	12.110000	297.017944	12.110000	292.662292	12.110000	300.087708
12.120000	299.458893	12.120000	295.966522	12.120000	299.094971	12.120000	300.202911
12.130000	295.914459	12.130000	298.417725	12.130000	299.676941	12.130000	298.926208
12.140000	300.841034	12.140000	296.605103	12.140000	295.248871	12.140000	298.926270
12.150000	298.970673	12.150000	300.834991	12.150000	299.749054	12.150000	296.253082
12.160000	295.249115	12.160000	300.933929	12.160000	299.923523	12.160000	295.766602
12.170000	300.805359	12.170000	300.749298	12.170000	298.213501	12.170000	297.822876
12.180000	296.892853	12.180000	296.842529	12.180000	297.973877	12.180000	297.386261
12.190000	297.937469	12.190000	299.843781	12.190000	296.843323	12.190000	297.571533
12.200000	298.388275	12.200000	300.247131	12.200000	296.571289	12.200000	298.806671
12.210000	293.482971	12.210000	298.423798	12.210000	298.497009	12.210000	297.267151
12.220000	300.486847	12.220000	299.527527	12.220000	298.272705	12.220000	302.292908
12.230000	300.363251	12.230000	299.750031	12.230000	297.620850	12.230000	300.768860
12.240000	297.245575	12.240000	297.264465	12.240000	300.621613	12.240000	300.924896
12.250000	297.655457	12.250000	300.782410	12.250000	299.812439	12.250000	300.921326
12.260000	298.580597	12.260000	295.478180	12.260000	299.820160	12.260000	299.526855
12.270000	299.132019	12.270000	300.237579	12.270000	298.603699	12.270000	302.022827
12.280000	299.716125	12.280000	299.128540	12.280000	299.810394	12.280000	297.279968
12.290000	297.527039	12.290000	297.739166	12.290000	294.367310	12.290000	298.890503
12.300000	298.157654	12.300000	302.894104	12.300000	297.376984	12.300000	298.435028
12.310000	296.995453	12.310000	296.963318	12.310000	302.369080	12.310000	297.021118
12.320000	299.884125	12.320000	301.037964	12.320000	297.644073	12.320000	296.374908
12.330000	297.383270	12.330000	294.960480	12.330000	295.745850	12.330000	299.041962
12.340000	300.719696	12.340000	295.960541	12.340000	297.040283	12.340000	300.634705
12.350000	296.388611	12.350000	296.288177	12.350000	301.918488	12.350000	298.196381
12.360000	294.603699	12.360000	300.799988	12.360000	295.411652	12.360000	297.781677
12.370000	298.871643	12.370000	299.943359	12.370000	297.283325	12.370000	295.467957
12.380000	296.535736	12.380000	296.032440	12.380000	296.175293	12.380000	299.504425
12.390000	296.404602	12.390000	294.400055	12.390000	300.620850	12.390000	301.505188
12.400000	297.299744	12.400000	297.410980	12.400000	298.583862	12.400000	297.936890
12.410000	295.991516	12.410000	299.169830	12.410000	297.969696	12.410000	300.926025
12.420000	296.683655	12.420000	297.519379	12.420000	299.656555	12.420000	295.748596
12.430000	300.243591	12.430000	301.130890	12.430000	296.169586	12.430000	300.046814
12.440000	298.040131	12.440000	298.111511	12.440000	296.934570	12.440000	297.949341
12.450000	296.710541	12.450000	298.518738	12.450000	303.445251	12.450000	299.112610
12.460000	299.846344	12.460000	298.641418	12.460000	300.617401	12.460000	294.939423
12.470000	299.900330	12.470000	299.375214	12.470000	295.467377	12.470000	299.796631
12.480000	295.231323	12.480000	299.735474	12.480000	300.513611	12.480000	297.149841
12.490000	297.847534	12.490000	300.016388	12.490000	292.370728	12.490000	298.188629
12.500000	298.453064	12.500000	299.901489	12.500000	295.647156	12.500000	304.241333
12.510000	298.637329	12.510000	296.482788	12.510000	298.576202	12.510000	297.550873
12.520000	297.814880	12.520000	297.620117	12.520000	298.636139	12.520000	301.867340
12.530000	301.269928	12.530000	300.843872	12.530000	298.972046	12.530000	299.943298
12.540000	293.406830	12.540000	301.452820	12.540000	300.264191	12.540000	298.546295
12.550000	297.842682	12.550000	298.745514	12.550000	299.031891	12.550000	298.338165
12.560000	297.388092	12.560000	299.115967	12.560000	299.949097	12.560000	296.941559
12.570000	298.148346	12.570000	297.326721	12.570000	296.751038	12.570000	303.778656
12.580000	300.768219	12.580000	298.378571	12.580000	298.091858	12.580000	298.373444
12.590000	299.503052	12.590000	297.680359	12.590000	298.115997	12.590000	302.969116
12.600000	298.163177	12.600000	302.701965	12.600000	294.557495	12.600000	296.389008
12.610000	300.849884	12.610000	296.115143	12.610000	301.050110	12.610000	296.972534
12.620000	295.559143	12.620000	297.707123	12.620000	298.406647	12.620000	297.206818
12.630000	300.910095	12.630000	300.032532	12.630000	302.842987	12.630000	298.788330
12.640000	297.525116	12.640000	300.750397	12.640000	300.098206	12.640000	298.437347
12.650000	299.864349	12.650000	294.808258	12.650000	298.207947	12.650000	298.662415
12.660000	295.601135	12.660000	299.519104	12.660000	294.304474	12.660000	299.745697
12.670000	297.503235	12.670000	296.546326	12.670000	298.500092	12.670000	303.255463
12.680000	297.065918	12.680000	294.048004	12.680000	301.083557	12.680000	299.024414
12.690000	296.453827	12.690000	301.162079	12.690000	301.174286	12.690000	298.309662
12.700000	296.648712	12.700000	300.347107	12.700000	297.605713	12.700000	298.868347
12.710000	298.405029	12.710000	298.919006	12.710000	301.470276	12.710000	298.963593
12.720000	296.263733	12.720000	295.227631	12.720000	297.006500	12.720000	301.476440
12.730000	300.387604	12.730000	303.769135	12.730000	298.791473	12.730000	296.119049
12.740000	302.178864	12.740000	298.098602	12.740000	300.046173	12.740000	296.761993
12.750000	296.475433	12.750000	297.520050	12.750000	300.610352	12.750000	301.067719
12.760000	297.259064	12.760000	298.861176	12.760000	295.814026	12.760000	299.347809
12.770000	300.497772	12.770000	299.434906	12.770000	297.151642	12.770000	298.278687
12.780000	294.048340	12.780000	300.875244	12.780000	300.528198	12.780000	295.265198
12.790000	298.949402	12.790000	296.860870	12.790000	295.578217	12.790000	301.407440
12.800000	295.209167	12.800000	299.478516	12.800000	298.393250	12.800000	296.512329
12.810000	297.317627	12.810000	294.637543	12.810000	297.052490	12.810000	298.343201
12.820000	299.593750	12.820000	298.340332	12.820000	296.342712	12.820000	298.232513
12.830000	296.909851	12.830000	299.912415	12.830000	300.341644	12.830000	300.051971
12.840000	300.155884	12.840000	297.467896	12.840000	296.721680	12.840000	298.297791
12.850000	299.017670	12.850000	296.729614	12.850000	297.808685	12.850000	293.968292
12.860000	293.306183	12.860000	296.847321	12.860000	300.549713	12.860000	296.350739
12.870000	295.994476	12.870000	299.389404	12.870000	299.863007	12.870000	299.159424
12.880000	296.724396	12.880000	295.182922	12.880000	301.999054	12.880000	296.484711
12.890000	299.243195	12.890000	298.201447	12.890000	297.740601	12.890000	299.365540
12.900000	296.083130	12.900000	295.589081	12.900000	294.699707	12.900000	298.841187
12.910000	301.015350	12.910000	296.652985	12.910000	298.764862	12.910000	296.034302
12.920000	295.630554	12.920000	301.041351	12.920000	298.594666	12.920000	297.244080
12.930000	300.504700	12.930000	302.386108	12.930000	296.157684	12.930000	293.843109
12.940000	300.279846	12.940000	294.784027	12.940000	298.097626	12.940000	299.573547
12.950000	298.350555	12.950000	295.308624	12.950000	299.578796	12.950000	302.006531
12.960000	297.021240	12.960000	295.232483	12.960000	296.988647	12.960000	299.410522
12.970000	300.197235	12.970000	297.999756	12.970000	294.770599	12.970000	295.253815
12.980000	300.131805	12.980000	296.396179	12.980000	298.067078	12.980000	293.864319
12.990000	299.381409	12.990000	298.011353	12.990000	296.045624	12.990000	294.857208
13.000000	297.460327	13.000000	300.683655	13.000000	293.650482	13.000000	298.109314
13.010000	296.770203	13.010000	298.495728	13.010000	296.823517	13.010000	301.176056
13.020000	296.604736	13.020000	297.557251	13.020000	300.665009	13.020000	297.728668
13.030000	299.019043	13.030000	299.359467	13.030000	296.967865	13.030000	297.849335
13.040000	301.879761	13.040000	297.857697	13.040000	297.236450	13.040000	300.668854
13.050000	294.169312	13.050000	296.556061	13.050000	295.074646	13.050000	296.783356
13.060000	297.703766	13.060000	298.929901	13.060000	294.632355	13.060000	294.874268
13.070000	301.936920	13.070000	294.200195	13.070000	296.927307	13.070000	298.818604
13.080000	300.336731	13.080000	297.148438	13.080000	296.402802	13.080000	298.187683
13.090000	301.923462	13.090000	300.214996	13.090000	299.710266	13.090000	298.463104
13.100000	298.636108	13.100000	296.719971	13.100000	304.515350	13.100000	294.947723
13.110000	297.340881	13.110000	297.344208	13.110000	296.144714	13.110000	298.345673
13.120000	295.244385	13.120000	299.335175	13.120000	299.599274	13.120000	299.930878
13.130000	297.081238	13.130000	297.020966	13.130000	296.638763	13.130000	298.718658
13.140000	298.118713	13.140000	296.840057	13.140000	298.288605	13.140000	301.858887
13.150000	296.702728	13.150000	297.287292	13.150000	293.584808	13.150000	291.638458
13.160000	299.505524	13.160000	296.910645	13.160000	296.656830	13.160000	299.735138
13.170000	297.516479	13.170000	295.894531	13.170000	300.305786	13.170000	299.803619
13.180000	300.960968	13.180000	297.823578	13.180000	298.906921	13.180000	299.259369
13.190000	298.795746	13.190000	295.895386	13.190000	296.620148	13.190000	297.149048
13.200000	300.885162	13.200000	299.047943	13.200000	296.576050	13.200000	295.061707
13.210000	302.876678	13.210000	299.715637	13.210000	297.997284	13.210000	297.412109
13.220000	297.303467	13.220000	299.521759	13.220000	298.616882	13.220000	300.737549
13.230000	298.295593	13.230000	297.896057	13.230000	299.379517	13.230000	298.856201
13.240000	299.768738	13.240000	297.434479	13.240000	294.059875	13.240000	295.413513
13.250000	300.345459	13.250000	300.482452	13.250000	302.905518	13.250000	298.704407
13.260000	295.049561	13.260000	297.044464	13.260000	297.393707	13.260000	296.644623
13.270000	294.494598	13.270000	296.483582	13.270000	295.316132	13.270000	297.260223
13.280000	297.299072	13.280000	298.656158	13.280000	297.143829	13.280000	299.334473
13.290000	299.181030	13.290000	297.348602	13.290000	294.259216	13.290000	295.019531
13.300000	300.564545	13.300000	295.881927	13.300000	301.986328	13.300000	302.354492
13.310000	305.178101	13.310000	293.967499	13.310000	294.750031	13.310000	294.994934
13.320000	299.164917	13.320000	300.668427	13.320000	297.328033	13.320000	296.180054
13.330000	296.317780	13.330000	300.038452	13.330000	295.176453	13.330000	302.542755
13.340000	300.811737	13.340000	298.487976	13.340000	301.251465	13.340000	302.403351
13.350000	296.474976	13.350000	298.589996	13.350000	297.148407	13.350000	295.791260
13.360000	295.011841	13.360000	297.546417	13.360000	297.198547	13.360000	299.504211
13.370000	296.521118	13.370000	296.072296	13.370000	295.838257	13.370000	299.997314
13.380000	298.494720	13.380000	299.731384	13.380000	298.060974	13.380000	294.048523
13.390000	303.280396	13.390000	297.361389	13.390000	297.414825	13.390000	296.650543
13.400000	296.041321	13.400000	301.567139	13.400000	299.815186	13.400000	294.882751
13.410000	301.320129	13.410000	297.677246	13.410000	297.518250	13.410000	298.272949
13.420000	297.035126	13.420000	301.043640	13.420000	298.189514	13.420000	298.167023
13.430000	297.503418	13.430000	293.744873	13.430000	296.906067	13.430000	301.504578
13.440000	301.348907	13.440000	298.069458	13.440000	299.121368	13.440000	295.722992
13.450000	296.719543	13.450000	295.727173	13.450000	297.241974	13.450000	300.855652
13.460000	299.997253	13.460000	298.748779	13.460000	296.676758	13.460000	300.175934
13.470000	297.252594	13.470000	299.147278	13.470000	295.589447	13.470000	296.194427
13.480000	294.341522	13.480000	297.276672	13.480000	295.940125	13.480000	296.271393
13.490000	294.937164	13.490000	302.587433	13.490000	297.119446	13.490000	300.483276
13.500000	297.725372	13.500000	297.684998	13.500000	296.459869	13.500000	297.990417
13.510000	296.998077	13.510000	296.031403	13.510000	302.302765	13.510000	297.976624
13.520000	298.343842	13.520000	297.216309	13.520000	295.640198	13.520000	301.994019
13.530000	300.907898	13.530000	297.730469	13.530000	293.714844	13.530000	298.378937
13.540000	304.038879	13.540000	300.057831	13.540000	295.090424	13.540000	298.115051
13.550000	295.847076	13.550000	295.303589	13.550000	294.149780	13.550000	298.499542
13.560000	302.790833	13.560000	295.171814	13.560000	297.805328	13.560000	300.715363
13.570000	294.475281	13.570000	298.611603	13.570000	299.750214	13.570000	295.963806
13.580000	298.006836	13.580000	301.131714	13.580000	300.641205	13.580000	299.533936
13.590000	300.224854	13.590000	297.088226	13.590000	293.427856	13.590000	297.164551
13.600000	302.767487	13.600000	297.651276	13.600000	298.529602	13.600000	304.165131
13.610000	298.671906	13.610000	296.307129	13.610000	297.713806	13.610000	298.395142
13.620000	297.859131	13.620000	299.386353	13.620000	296.539520	13.620000	298.102692
13.630000	294.131836	13.630000	298.673431	13.630000	298.044739	13.630000	299.493500
13.640000	297.154572	13.640000	296.057404	13.640000	297.712616	13.640000	297.324707
13.650000	293.701752	13.650000	293.414734	13.650000	294.648529	13.650000	302.267609
13.660000	301.135284	13.660000	298.069672	13.660000	296.655792	13.660000	300.471313
13.670000	299.116913	13.670000	293.187653	13.670000	298.359955	13.670000	300.882965
13.680000	293.604767	13.680000	298.355408	13.680000	296.955719	13.680000	305.210571
13.690000	294.980530	13.690000	294.038727	13.690000	298.394012	13.690000	298.699707
13.700000	298.412079	13.700000	295.965302	13.700000	297.275055	13.700000	293.373016
13.710000	296.374481	13.710000	304.170410	13.710000	296.977936	13.710000	296.997650
13.720000	301.630829	13.720000	300.999054	13.720000	305.948242	13.720000	299.473663
13.730000	294.971039	13.730000	301.999725	13.730000	299.481079	13.730000	296.682037
13.740000	299.972168	13.740000	296.751862	13.740000	301.469666	13.740000	298.785706
13.750000	297.301392	13.750000	297.885559	13.750000	300.542999	13.750000	297.780609
13.760000	295.800171	13.760000	299.214722	13.760000	300.528534	13.760000	296.512085
13.770000	301.437714	13.770000	298.519440	13.770000	296.693665	13.770000	298.865479
13.780000	297.934967	13.780000	298.591309	13.780000	298.164795	13.780000	301.560822
13.790000	297.285492	13.790000	299.806732	13.790000	296.256165	13.790000	292.759460
13.800000	299.097260	13.800000	300.643005	13.800000	302.391998	13.800000	300.751007
13.810000	299.147827	13.810000	296.775635	13.810000	297.303467	13.810000	298.750244
13.820000	299.305328	13.820000	297.676300	13.820000	298.903748	13.820000	294.596344
13.830000	296.506470	13.830000	296.045105	13.830000	296.561523	13.830000	300.663025
13.840000	297.723083	13.840000	298.571869	13.840000	297.872498	13.840000	296.364746
13.850000	298.668427	13.850000	297.735352	13.850000	299.144928	13.850000	299.437927
13.860000	297.578217	13.860000	296.977539	13.860000	297.073944	13.860000	297.111389
13.870000	301.470856	13.870000	299.718750	13.870000	298.572479	13.870000	300.426392
13.880000	298.465912	13.880000	296.220001	13.880000	300.059479	13.880000	301.663452
13.890000	298.702545	13.890000	298.105408	13.890000	295.107574	13.890000	298.813354
13.900000	300.159729	13.900000	302.124084	13.900000	299.054901	13.900000	302.001038
13.910000	296.451721	13.910000	299.328125	13.910000	300.315582	13.910000	299.539978
13.920000	294.990753	13.920000	299.022430	13.920000	297.122528	13.920000	298.871887
13.930000	295.301697	13.930000	298.377930	13.930000	303.108734	13.930000	297.868530
13.940000	300.334503	13.940000	298.686401	13.940000	299.654175	13.940000	297.524933
13.950000	299.239563	13.950000	297.563293	13.950000	297.796143	13.950000	297.143951
13.960000	299.911438	13.960000	302.743256	13.960000	295.487213	13.960000	299.618134
13.970000	299.477936	13.970000	297.782928	13.970000	297.883728	13.970000	296.160309
13.980000	298.558807	13.980000	299.598694	13.980000	296.896973	13.980000	297.270630
13.990000	300.357330	13.990000	298.418152	13.990000	298.686005	13.990000	299.852631
14.000000	300.161957	14.000000	300.273834	14.000000	296.768341	14.000000	298.474060
14.010000	296.328918	14.010000	302.031647	14.010000	300.043365	14.010000	298.298645
14.020000	298.727539	14.020000	299.293427	14.020000	298.401611	14.020000	302.012787
14.030000	297.633484	14.030000	300.903229	14.030000	297.032898	14.030000	298.316833
14.040000	294.918457	14.040000	297.113373	14.040000	298.229675	14.040000	300.253448
14.050000	299.417114	14.050000	294.746887	14.050000	296.647583	14.050000	299.851959
14.060000	302.029724	14.060000	298.244629	14.060000	297.891602	14.060000	301.100403
14.070000	300.024780	14.070000	298.960938	14.070000	298.348969	14.070000	298.084381
14.080000	301.151520	14.080000	296.604126	14.080000	298.743988	14.080000	299.163513
14.090000	300.212524	14.090000	302.373291	14.090000	299.021881	14.090000	297.780090
14.100000	300.628174	14.100000	296.690033	14.100000	303.703979	14.100000	303.480438
14.110000	297.940338	14.110000	297.689026	14.110000	303.076233	14.110000	296.576721
14.120000	301.891327	14.120000	294.661011	14.120000	296.145386	14.120000	298.053375
14.130000	301.790558	14.130000	293.596069	14.130000	300.057831	14.130000	299.106018
14.140000	301.705109	14.140000	295.879669	14.140000	298.478455	14.140000	298.031342
14.150000	298.376831	14.150000	299.278839	14.150000	291.624725	14.150000	297.296783
14.160000	298.723541	14.160000	298.430542	14.160000	299.825470	14.160000	297.560822
14.170000	298.704803	14.170000	296.173462	14.170000	298.334625	14.170000	301.453888
14.180000	299.281555	14.180000	300.637543	14.180000	299.890259	14.180000	301.583740
14.190000	297.465424	14.190000	290.851257	14.190000	295.503296	14.190000	302.402740
14.200000	297.151154	14.200000	291.642029	14.200000	295.961853	14.200000	302.724121
14.210000	298.135376	14.210000	297.484009	14.210000	295.992279	14.210000	298.565277
14.220000	295.319336	14.220000	297.021973	14.220000	298.677582	14.220000	297.485168
14.230000	300.441742	14.230000	297.542572	14.230000	294.150208	14.230000	296.743103
14.240000	294.381226	14.240000	297.890747	14.240000	295.513092	14.240000	298.177887
14.250000	297.472961	14.250000	298.417969	14.250000	299.919739	14.250000	298.920593
14.260000	299.594360	14.260000	297.273865	14.260000	300.350739	14.260000	301.053009
14.270000	294.744232	14.270000	297.857361	14.270000	297.287811	14.270000	293.703186
14.280000	299.062042	14.280000	300.021179	14.280000	297.884460	14.280000	298.530121
14.290000	299.181824	14.290000	295.858429	14.290000	299.303650	14.290000	302.366669
14.300000	298.069427	14.300000	298.975006	14.300000	294.769684	14.300000	300.453735
14.310000	298.778534	14.310000	295.393707	14.310000	294.317474	14.310000	300.788116
14.320000	296.860596	14.320000	301.278839	14.320000	297.033813	14.320000	298.441681
14.330000	294.982117	14.330000	295.121490	14.330000	300.083893	14.330000	298.607971
14.340000	299.419678	14.340000	298.076385	14.340000	293.716797	14.340000	299.759308
14.350000	297.715057	14.350000	298.679688	14.350000	296.971436	14.350000	294.782593
14.360000	299.131744	14.360000	295.789001	14.360000	299.448425	14.360000	299.540283
14.370000	296.579529	14.370000	295.561890	14.370000	299.730103	14.370000	290.912140
14.380000	301.526093	14.380000	294.032837	14.380000	299.270172	14.380000	297.441315
14.390000	298.305634	14.390000	300.028870	14.390000	300.393219	14.390000	300.045685
14.400000	298.791534	14.400000	301.156219	14.400000	295.697113	14.400000	294.358856
14.410000	298.062134	14.410000	297.638824	14.410000	298.768341	14.410000	299.278656
14.420000	295.984833	14.420000	294.801270	14.420000	300.757416	14.420000	295.738647
14.430000	301.246185	14.430000	298.406403	14.430000	300.799408	14.430000	298.327148
14.440000	297.025360	14.440000	298.145691	14.440000	299.589142	14.440000	298.253967
14.450000	299.124329	14.450000	299.666443	14.450000	294.156494	14.450000	293.860931
14.460000	297.425598	14.460000	294.525208	14.460000	293.819885	14.460000	294.657990
14.470000	296.991180	14.470000	296.691895	14.470000	297.621185	14.470000	296.742706
14.480000	297.739227	14.480000	298.389648	14.480000	297.988495	14.480000	300.669342
14.490000	295.591278	14.490000	298.874451	14.490000	291.393707	14.490000	297.898499
14.500000	301.360931	14.500000	303.388397	14.500000	299.959106	14.500000	297.290039
14.510000	296.597870	14.510000	294.757141	14.510000	299.441956	14.510000	296.866699
14.520000	297.301819	14.520000	298.662750	14.520000	296.149109	14.520000	298.175873
14.530000	297.242767	14.530000	301.116425	14.530000	301.255768	14.530000	298.718109
14.540000	292.295013	14.540000	297.383453	14.540000	300.832825	14.540000	297.694641
14.550000	296.524628	14.550000	297.236176	14.550000	301.691010	14.550000	295.649536
14.560000	296.568512	14.560000	297.132233	14.560000	300.490997	14.560000	301.719910
14.570000	292.929810	14.570000	296.382294	14.570000	301.188202	14.570000	299.154541
14.580000	299.407959	14.580000	298.886536	14.580000	297.022003	14.580000	300.797852
14.590000	299.039459	14.590000	302.139740	14.590000	298.790161	14.590000	301.099426
14.600000	297.581543	14.600000	301.193634	14.600000	298.048065	14.600000	296.277618
14.610000	300.269897	14.610000	301.546600	14.610000	297.290192	14.610000	297.705048
14.620000	300.166077	14.620000	298.741302	14.620000	296.070587	14.620000	297.456390
14.630000	296.118378	14.630000	301.652161	14.630000	294.249298	14.630000	296.237000
14.640000	298.429657	14.640000	297.642212	14.640000	300.617676	14.640000	299.629883
14.650000	301.446625	14.650000	297.715637	14.650000	297.425232	14.650000	298.437958
14.660000	296.285980	14.660000	296.330841	14.660000	298.039703	14.660000	298.642426
14.670000	296.510620	14.670000	292.220947	14.670000	299.658691	14.670000	299.313660
14.680000	299.458649	14.680000	297.752319	14.680000	298.458344	14.680000	296.775330
14.690000	299.234436	14.690000	298.455750	14.690000	297.726074	14.690000	300.417480
14.700000	295.106964	14.700000	301.094147	14.700000	301.827148	14.700000	295.953888
14.710000	300.032990	14.710000	296.175201	14.710000	300.323181	14.710000	293.176025
14.720000	299.301147	14.720000	296.592285	14.720000	301.703491	14.720000	299.111145
14.730000	300.944519	14.730000	298.987335	14.730000	295.226898	14.730000	293.722473
14.740000	296.875549	14.740000	298.703430	14.740000	295.143646	14.740000	296.457306
14.750000	298.031494	14.750000	293.121185	14.750000	294.405762	14.750000	298.863190
14.760000	295.191620	14.760000	297.576935	14.760000	297.473816	14.760000	295.504761
14.770000	298.249084	14.770000	299.158905	14.770000	296.369843	14.770000	295.352936
14.780000	296.267426	14.780000	300.086395	14.780000	297.934784	14.780000	299.955048
14.790000	297.745148	14.790000	296.403931	14.790000	297.728394	14.790000	297.891693
14.800000	295.124237	14.800000	297.549347	14.800000	297.298309	14.800000	296.968964
14.810000	299.167175	14.810000	301.576202	14.810000	297.817627	14.810000	297.584900
14.820000	295.579224	14.820000	298.283081	14.820000	300.462036	14.820000	299.845032
14.830000	297.996857	14.830000	297.162598	14.830000	300.266266	14.830000	304.537720
14.840000	297.599548	14.840000	297.074097	14.840000	297.299835	14.840000	301.279205
14.850000	294.827332	14.850000	297.902527	14.850000	300.490692	14.850000	297.148407
14.860000	297.458405	14.860000	298.471802	14.860000	299.056122	14.860000	298.869934
14.870000	300.382324	14.870000	297.364349	14.870000	300.931091	14.870000	299.025726
14.880000	297.056122	14.880000	297.099091	14.880000	295.407684	14.880000	299.162903
14.890000	300.888153	14.890000	294.801422	14.890000	296.041077	14.890000	299.630188
14.900000	301.884216	14.900000	300.659729	14.900000	295.971222	14.900000	300.280762
14.910000	301.181946	14.910000	297.343964	14.910000	299.529510	14.910000	298.522736
14.920000	297.313904	14.920000	299.898834	14.920000	297.563538	14.920000	298.781128
14.930000	298.548828	14.930000	299.952362	14.930000	297.039429	14.930000	297.778259
14.940000	292.356110	14.940000	304.414948	14.940000	299.864319	14.940000	296.991577
14.950000	300.552948	14.950000	300.145294	14.950000	297.259888	14.950000	299.178436
14.960000	299.540497	14.960000	298.692261	14.960000	299.823090	14.960000	303.689056
14.970000	297.215973	14.970000	299.503510	14.970000	295.907776	14.970000	298.672150
14.980000	301.194031	14.980000	298.054291	14.980000	297.822784	14.980000	295.938293
14.990000	298.268280	14.990000	295.050323	14.990000	295.762177	14.990000	297.548370
15.000000	297.865540	15.000000	300.618286	15.000000	295.847473	15.000000	298.104218
15.010000	298.141571	15.010000	295.860992	15.010000	294.035919	15.010000	298.879669
15.020000	298.423523	15.020000	295.622101	15.020000	299.642578	15.020000	298.478119
15.030000	298.164154	15.030000	298.741058	15.030000	300.610321	15.030000	299.018311
15.040000	298.166626	15.040000	299.448944	15.040000	297.256378	15.040000	297.668274
15.050000	296.804749	15.050000	296.993530	15.050000	297.883942	15.050000	299.842163
15.060000	301.632660	15.060000	296.880981	15.060000	297.691986	15.060000	294.242004
15.070000	297.184998	15.070000	293.915314	15.070000	298.200958	15.070000	294.657990
15.080000	304.134521	15.080000	299.629120	15.080000	296.831360	15.080000	294.379547
15.090000	297.950958	15.090000	297.900635	15.090000	300.151184	15.090000	301.208710
15.100000	299.468994	15.100000	299.044647	15.100000	301.826263	15.100000	300.205841
15.110000	296.096313	15.110000	297.973999	15.110000	299.458282	15.110000	298.806000
15.120000	301.005554	15.120000	300.997406	15.120000	299.558289	15.120000	296.581055
15.130000	300.561340	15.130000	297.298096	15.130000	296.546112	15.130000	294.772705
15.140000	294.925690	15.140000	298.862671	15.140000	301.660095	15.140000	293.261475
15.150000	299.073608	15.150000	296.133087	15.150000	299.036346	15.150000	301.188782
15.160000	298.229584	15.160000	299.181641	15.160000	291.129089	15.160000	297.685974
15.170000	296.430634	15.170000	297.830231	15.170000	296.879242	15.170000	296.614960
15.180000	302.644714	15.180000	301.735382	15.180000	296.439789	15.180000	299.977264
15.190000	298.371277	15.190000	296.097260	15.190000	296.569275	15.190000	299.835266
15.200000	298.614319	15.200000	297.043762	15.200000	298.245789	15.200000	300.294952
15.210000	298.170563	15.210000	298.564789	15.210000	297.111023	15.210000	293.141418
15.220000	295.132751	15.220000	297.154480	15.220000	296.684814	15.220000	300.491028
15.230000	299.073212	15.230000	295.191895	15.230000	296.823883	15.230000	297.028992
15.240000	295.594360	15.240000	297.612091	15.240000	296.399933	15.240000	297.631958
15.250000	299.257141	15.250000	294.325470	15.250000	300.500793	15.250000	297.852570
15.260000	296.327698	15.260000	299.432129	15.260000	292.503448	15.260000	299.420044
15.270000	297.706207	15.270000	298.406403	15.270000	299.322968	15.270000	299.764465
15.280000	299.536041	15.280000	299.373138	15.280000	301.547363	15.280000	296.986115
15.290000	295.829224	15.290000	297.119141	15.290000	294.655457	15.290000	294.752808
15.300000	294.171295	15.300000	296.909088	15.300000	299.334473	15.300000	296.987793
15.310000	297.179871	15.310000	297.745728	15.310000	297.765930	15.310000	298.796661
15.320000	298.267181	15.320000	302.012573	15.320000	297.002045	15.320000	298.043182
15.330000	301.044464	15.330000	296.851837	15.330000	298.311188	15.330000	299.573669
15.340000	298.146515	15.340000	302.318146	15.340000	298.857697	15.340000	299.821259
15.350000	300.051605	15.350000	301.718231	15.350000	302.351166	15.350000	300.750275
15.360000	300.115234	15.360000	296.812866	15.360000	298.867462	15.360000	296.133911
15.370000	296.017792	15.370000	295.906891	15.370000	295.320740	15.370000	302.416199
15.380000	297.078247	15.380000	298.906158	15.380000	299.105591	15.380000	298.908966
15.390000	295.143188	15.390000	300.558655	15.390000	298.590424	15.390000	304.233856
15.400000	299.701019	15.400000	299.712402	15.400000	295.440643	15.400000	300.338959
15.410000	296.303192	15.410000	298.820770	15.410000	296.604187	15.410000	296.516205
15.420000	296.357574	15.420000	299.475861	15.420000	300.329865	15.420000	299.071625
15.430000	295.478363	15.430000	294.778900	15.430000	297.971283	15.430000	296.293274
15.440000	300.022186	15.440000	294.690308	15.440000	297.199280	15.440000	294.880402
15.450000	297.442657	15.450000	298.591278	15.450000	301.426971	15.450000	296.589600
15.460000	304.846100	15.460000	298.296356	15.460000	298.188171	15.460000	299.324188
15.470000	303.114258	15.470000	294.779358	15.470000	302.657104	15.470000	298.079315
15.480000	297.484924	15.480000	298.220795	15.480000	296.193787	15.480000	296.009003
15.490000	295.656555	15.490000	293.702026	15.490000	300.108612	15.490000	298.151184
15.500000	302.045898	15.500000	301.732147	15.500000	298.299042	15.500000	293.711273
15.510000	294.895508	15.510000	300.234985	15.510000	299.358765	15.510000	302.652100
15.520000	293.639404	15.520000	295.862976	15.520000	298.986481	15.520000	296.113281
15.530000	300.488342	15.530000	299.804688	15.530000	303.313293	15.530000	296.455536
15.540000	298.040039	15.540000	299.223541	15.540000	296.823456	15.540000	295.046722
15.550000	295.511353	15.550000	297.422607	15.550000	302.469177	15.550000	298.713226
15.560000	296.491486	15.560000	296.657227	15.560000	300.537567	15.560000	294.929596
15.570000	301.341766	15.570000	295.802704	15.570000	297.991425	15.570000	300.575287
15.580000	300.832550	15.580000	294.412689	15.580000	296.019196	15.580000	295.279053
15.590000	297.127350	15.590000	299.788452	15.590000	297.346436	15.590000	294.718079
15.600000	295.957336	15.600000	298.663422	15.600000	297.867096	15.600000	297.810425
15.610000	303.191132	15.610000	297.978882	15.610000	299.159363	15.610000	300.794250
15.620000	299.242218	15.620000	299.018768	15.620000	295.195709	15.620000	297.622803
15.630000	303.621399	15.630000	300.750336	15.630000	298.367004	15.630000	296.125549
15.640000	295.262787	15.640000	298.449860	15.640000	296.421204	15.640000	296.710449
15.650000	297.094391	15.650000	298.972473	15.650000	296.402740	15.650000	300.991425
15.660000	299.283722	15.660000	298.195709	15.660000	297.788269	15.660000	293.533691
15.670000	299.734467	15.670000	297.805267	15.670000	302.024078	15.670000	301.653839
15.680000	296.301849	15.680000	298.847412	15.680000	294.915863	15.680000	298.513458
15.690000	295.276642	15.690000	296.297943	15.690000	298.900421	15.690000	295.680145
15.700000	297.128357	15.700000	301.964600	15.700000	299.705353	15.700000	298.525909
15.710000	298.711395	15.710000	298.798096	15.710000	299.151154	15.710000	300.505615
15.720000	297.778046	15.720000	302.602081	15.720000	299.169067	15.720000	298.340302
15.730000	299.149109	15.730000	298.820435	15.730000	297.315613	15.730000	295.835083
15.740000	296.674194	15.740000	295.955414	15.740000	297.966858	15.740000	297.969025
15.750000	296.466370	15.750000	292.830383	15.750000	296.254425	15.750000	300.304840
15.760000	295.294159	15.760000	294.092682	15.760000	295.339600	15.760000	301.128662
15.770000	301.266846	15.770000	298.513611	15.770000	297.904938	15.770000	294.284546
15.780000	294.991089	15.780000	300.808228	15.780000	300.809601	15.780000	298.947510
15.790000	297.978851	15.790000	297.859131	15.790000	301.975922	15.790000	297.392761
15.800000	298.241333	15.800000	298.358704	15.800000	297.024384	15.800000	299.425140
15.810000	299.873505	15.810000	298.252411	15.810000	295.935516	15.810000	298.967438
15.820000	299.184723	15.820000	298.827118	15.820000	298.239349	15.820000	302.039246
15.830000	294.824310	15.830000	300.722473	15.830000	298.533691	15.830000	294.009674
15.840000	300.018616	15.840000	301.211456	15.840000	302.788116	15.840000	298.621460
15.850000	297.365265	15.850000	296.626465	15.850000	294.644806	15.850000	298.628357
15.860000	296.023041	15.860000	294.355591	15.860000	298.060577	15.860000	296.990204
15.870000	296.357056	15.870000	299.093506	15.870000	298.747284	15.870000	298.040314
15.880000	299.800415	15.880000	296.043549	15.880000	298.710144	15.880000	294.158478
15.890000	298.901825	15.890000	299.572021	15.890000	297.522308	15.890000	295.198425
15.900000	295.591064	15.900000	300.362396	15.900000	297.395966	15.900000	301.105560
15.910000	293.120636	15.910000	301.338348	15.910000	292.270813	15.910000	298.011597
15.920000	294.518860	15.920000	294.825775	15.920000	294.978058	15.920000	296.182434
15.930000	296.026489	15.930000	297.770813	15.930000	294.229279	15.930000	296.610687
15.940000	294.451233	15.940000	300.451935	15.940000	299.290405	15.940000	298.163300
15.950000	298.085144	15.950000	298.311005	15.950000	296.887512	15.950000	292.799835
15.960000	298.240814	15.960000	296.419708	15.960000	299.091156	15.960000	300.261200
15.970000	294.835693	15.970000	296.473236	15.970000	300.762054	15.970000	296.389160
15.980000	297.675995	15.980000	299.411285	15.980000	300.765503	15.980000	302.081757
15.990000	295.315643	15.990000	295.879730	15.990000	296.360474	15.990000	299.434082
16.000000	303.715118	16.000000	302.755219	16.000000	296.983551	16.000000	300.764679
16.010000	299.965729	16.010000	298.034698	16.010000	297.723450	16.010000	296.897125
16.020000	296.588959	16.020000	296.872803	16.020000	298.095367	16.020000	298.072784
16.030000	296.162262	16.030000	299.752991	16.030000	298.102386	16.030000	298.407074
16.040000	294.859558	16.040000	299.463867	16.040000	298.600403	16.040000	298.294159
16.050000	300.525696	16.050000	296.589386	16.050000	298.458466	16.050000	298.701294
16.060000	297.218964	16.060000	297.648987	16.060000	294.451447	16.060000	302.010040
16.070000	295.565338	16.070000	297.414276	16.070000	301.119415	16.070000	300.372223
16.080000	300.431061	16.080000	298.999512	16.080000	295.436890	16.080000	294.391052
16.090000	294.503601	16.090000	301.759521	16.090000	297.616547	16.090000	297.785980
16.100000	305.585419	16.100000	300.103027	16.100000	298.956848	16.100000	296.873535
16.110000	299.884979	16.110000	296.204376	16.110000	295.733917	16.110000	294.993835
16.120000	301.600494	16.120000	299.836456	16.120000	293.308563	16.120000	297.517914
16.130000	296.286285	16.130000	293.328888	16.130000	298.484039	16.130000	297.982605
16.140000	300.981201	16.140000	297.904449	16.140000	301.414368	16.140000	296.134064
16.150000	295.284576	16.150000	297.626801	16.150000	303.052582	16.150000	299.491852
16.160000	299.809174	16.160000	302.403137	16.160000	297.457184	16.160000	298.367096
16.170000	297.105316	16.170000	303.127838	16.170000	301.425964	16.170000	294.158417
16.180000	295.574677	16.180000	299.511200	16.180000	296.105560	16.180000	295.873871
16.190000	295.605865	16.190000	298.045013	16.190000	298.343292	16.190000	297.099060
16.200000	296.079102	16.200000	294.368103	16.200000	298.891479	16.200000	297.668030
16.210000	294.699524	16.210000	298.248138	16.210000	298.260956	16.210000	301.629730
16.220000	296.851349	16.220000	293.266174	16.220000	298.817902	16.220000	297.708069
16.230000	296.669861	16.230000	299.779358	16.230000	296.173370	16.230000	293.554932
16.240000	296.530457	16.240000	300.638824	16.240000	295.944214	16.240000	300.628113
16.250000	296.787231	16.250000	295.425690	16.250000	302.040863	16.250000	297.260773
16.260000	299.165253	16.260000	299.100922	16.260000	292.579620	16.260000	299.559937
16.270000	298.827515	16.270000	296.024994	16.270000	299.790405	16.270000	300.004639
16.280000	300.861145	16.280000	299.533234	16.280000	299.694458	16.280000	293.676331
16.290000	297.760040	16.290000	297.533508	16.290000	301.994110	16.290000	294.425476
16.300000	302.806671	16.300000	294.660614	16.300000	299.871246	16.300000	298.374664
16.310000	296.502472	16.310000	294.632050	16.310000	297.393372	16.310000	297.486511
16.320000	296.838531	16.320000	295.934906	16.320000	295.854675	16.320000	295.526611
16.330000	299.334839	16.330000	299.028687	16.330000	298.912354	16.330000	296.752167
16.340000	294.338379	16.340000	300.678802	16.340000	300.927399	16.340000	301.451294
16.350000	299.224823	16.350000	299.366882	16.350000	299.091400	16.350000	294.441315
16.360000	296.568359	16.360000	301.182343	16.360000	295.951569	16.360000	300.537933
16.370000	301.478973	16.370000	298.499908	16.370000	299.699066	16.370000	296.159546
16.380000	296.741516	16.380000	302.309998	16.380000	300.029083	16.380000	298.451538
16.390000	293.266846	16.390000	295.975952	16.390000	298.556915	16.390000	294.422211
16.400000	295.350555	16.400000	300.342438	16.400000	299.617157	16.400000	298.218475
16.410000	293.526520	16.410000	297.199219	16.410000	298.211548	16.410000	297.421997
16.420000	299.612915	16.420000	296.772095	16.420000	300.530609	16.420000	297.966827
16.430000	296.829926	16.430000	296.599609	16.430000	296.830780	16.430000	295.269562
16.440000	296.747742	16.440000	295.412628	16.440000	296.561462	16.440000	295.823608
16.450000	293.711426	16.450000	297.406982	16.450000	298.583466	16.450000	295.282959
16.460000	299.975250	16.460000	294.872375	16.460000	297.075592	16.460000	294.377777
16.470000	299.304688	16.470000	298.807251	16.470000	295.933228	16.470000	295.369019
16.480000	296.963837	16.480000	295.296906	16.480000	300.209656	16.480000	299.011353
16.490000	303.380035	16.490000	290.968842	16.490000	297.721985	16.490000	295.491394
16.500000	298.384857	16.500000	297.708221	16.500000	294.349762	16.500000	303.253326
16.510000	297.943970	16.510000	299.716003	16.510000	296.083618	16.510000	296.794861
16.520000	296.332092	16.520000	295.511688	16.520000	292.348114	16.520000	296.624817
16.530000	296.161285	16.530000	302.580750	16.530000	299.739594	16.530000	302.049500
16.540000	298.537018	16.540000	301.670013	16.540000	300.082947	16.540000	299.967957
16.550000	295.993713	16.550000	297.766785	16.550000	298.751465	16.550000	298.506134
16.560000	295.057526	16.560000	296.493866	16.560000	294.920166	16.560000	300.997223
16.570000	298.336243	16.570000	297.371216	16.570000	297.338165	16.570000	298.315552
16.580000	298.989288	16.580000	302.178864	16.580000	297.865723	16.580000	294.742035
16.590000	297.780945	16.590000	300.241852	16.590000	300.463043	16.590000	294.769836
16.600000	296.233063	16.600000	299.956024	16.600000	296.934601	16.600000	299.391510
16.610000	303.618713	16.610000	300.728668	16.610000	301.936401	16.610000	299.275391
16.620000	298.324829	16.620000	296.267975	16.620000	297.169739	16.620000	298.547424
16.630000	296.927368	16.630000	296.564850	16.630000	300.638184	16.630000	296.244720
16.640000	295.518311	16.640000	304.244324	16.640000	297.348145	16.640000	297.537781
16.650000	297.032562	16.650000	297.295837	16.650000	299.134216	16.650000	296.707123
16.660000	298.061523	16.660000	298.725433	16.660000	299.097015	16.660000	298.327148
16.670000	297.796539	16.670000	296.716888	16.670000	299.920135	16.670000	297.837372
16.680000	297.702576	16.680000	295.413544	16.680000	299.339294	16.680000	299.134308
16.690000	297.551270	16.690000	296.964264	16.690000	296.820465	16.690000	297.457245
16.700000	300.949219	16.700000	295.611359	16.700000	299.512665	16.700000	298.954987
16.710000	299.972961	16.710000	300.446381	16.710000	300.611359	16.710000	297.884125
16.720000	295.936707	16.720000	297.045166	16.720000	305.048920	16.720000	300.785797
16.730000	296.595184	16.730000	292.372467	16.730000	296.360565	16.730000	294.074829
16.740000	297.940948	16.740000	299.389404	16.740000	297.511566	16.740000	293.277679
16.750000	299.148987	16.750000	297.840057	16.750000	298.854065	16.750000	298.563446
16.760000	297.473175	16.760000	299.618958	16.760000	300.806335	16.760000	299.870300
16.770000	299.725922	16.770000	296.301514	16.770000	298.297180	16.770000	296.507874
16.780000	299.313385	16.780000	299.310822	16.780000	302.431152	16.780000	296.241241
16.790000	298.931152	16.790000	300.977295	16.790000	297.109283	16.790000	296.773041
16.800000	296.599762	16.800000	294.780060	16.800000	300.528015	16.800000	295.266846
16.810000	296.632385	16.810000	299.938019	16.810000	298.357056	16.810000	301.254700
16.820000	296.418060	16.820000	300.098206	16.820000	300.915497	16.820000	298.432404
16.830000	302.304016	16.830000	300.377594	16.830000	298.645447	16.830000	299.392517
16.840000	297.174225	16.840000	297.335144	16.840000	300.717651	16.840000	301.329620
16.850000	300.179474	16.850000	300.893768	16.850000	297.948608	16.850000	300.378601
16.860000	295.370789	16.860000	297.225342	16.860000	301.656494	16.860000	302.617096
16.870000	297.781464	16.870000	302.687805	16.870000	295.824402	16.870000	299.388824
16.880000	299.464874	16.880000	296.694153	16.880000	299.467651	16.880000	296.887817
16.890000	301.653625	16.890000	300.702881	16.890000	303.892273	16.890000	293.485229
16.900000	297.765045	16.900000	303.510529	16.900000	301.230133	16.900000	301.690033
16.910000	299.577545	16.910000	297.679352	16.910000	297.116547	16.910000	297.494110
16.920000	298.279022	16.920000	294.031342	16.920000	298.101074	16.920000	300.223511
16.930000	297.081207	16.930000	295.725708	16.930000	299.162140	16.930000	296.794434
16.940000	298.525818	16.940000	298.088013	16.940000	301.297607	16.940000	300.104675
16.950000	299.841522	16.950000	301.434509	16.950000	300.669617	16.950000	296.096375
16.960000	298.534363	16.960000	296.418243	16.960000	296.974640	16.960000	300.277496
16.970000	298.384491	16.970000	298.652039	16.970000	301.942505	16.970000	294.039398
16.980000	300.191589	16.980000	296.702606	16.980000	301.134552	16.980000	300.676208
16.990000	299.016449	16.990000	298.946838	16.990000	297.373413	16.990000	293.162231
17.000000	299.702118	17.000000	299.446136	17.000000	295.099243	17.000000	298.271820
17.010000	293.763367	17.010000	297.137970	17.010000	298.029510	17.010000	300.480408
17.020000	296.718048	17.020000	297.036560	17.020000	298.370972	17.020000	297.809265
17.030000	299.122986	17.030000	296.706024	17.030000	297.440002	17.030000	294.400208
17.040000	297.074677	17.040000	300.149414	17.040000	297.491028	17.040000	297.334473
17.050000	302.050140	17.050000	298.322266	17.050000	296.666565	17.050000	294.498566
17.060000	303.188751	17.060000	299.208405	17.060000	298.471375	17.060000	298.702087
17.070000	302.902496	17.070000	299.298889	17.070000	302.964600	17.070000	295.269135
17.080000	297.932373	17.080000	300.486176	17.080000	295.479095	17.080000	301.557068
17.090000	299.686829	17.090000	293.209869	17.090000	295.592133	17.090000	303.111389
17.100000	297.003662	17.100000	298.347656	17.100000	300.950714	17.100000	296.651855
17.110000	297.246826	17.110000	300.458374	17.110000	297.962555	17.110000	294.709564
17.120000	298.096741	17.120000	301.453979	17.120000	298.855499	17.120000	297.678406
17.130000	299.538696	17.130000	300.057129	17.130000	297.762299	17.130000	296.302277
17.140000	297.043152	17.140000	296.158020	17.140000	297.474670	17.140000	295.093567
17.150000	295.451965	17.150000	299.761536	17.150000	296.885956	17.150000	297.106201
17.160000	298.361511	17.160000	299.386017	17.160000	299.905212	17.160000	300.021606
17.170000	299.808075	17.170000	292.461243	17.170000	294.995331	17.170000	298.444885
17.180000	295.912598	17.180000	299.160461	17.180000	292.728638	17.180000	300.585205
17.190000	299.057373	17.190000	300.227051	17.190000	298.067078	17.190000	292.710388
17.200000	303.298676	17.200000	300.332947	17.200000	298.495422	17.200000	296.668213
17.210000	297.191162	17.210000	300.297821	17.210000	298.873840	17.210000	298.527740
17.220000	297.054749	17.220000	296.622314	17.220000	302.192200	17.220000	300.204407
17.230000	302.555878	17.230000	300.725159	17.230000	298.540833	17.230000	294.115021
17.240000	297.265259	17.240000	299.977844	17.240000	298.658356	17.240000	302.990021
17.250000	297.109497	17.250000	296.398895	17.250000	298.391327	17.250000	300.597626
17.260000	299.476349	17.260000	297.139832	17.260000	298.261719	17.260000	296.805145
17.270000	295.020905	17.270000	296.214172	17.270000	295.514679	17.270000	292.381805
17.280000	299.491852	17.280000	298.073029	17.280000	297.504730	17.280000	297.053345
17.290000	296.030426	17.290000	299.543396	17.290000	295.288330	17.290000	297.425537
17.300000	296.040436	17.300000	298.330963	17.300000	294.435120	17.300000	295.040222
17.310000	292.901733	17.310000	301.775940	17.310000	299.173553	17.310000	300.463531
17.320000	297.969727	17.320000	294.869751	17.320000	298.766907	17.320000	298.215607
17.330000	296.445801	17.330000	298.513458	17.330000	298.695557	17.330000	297.814484
17.340000	297.933563	17.340000	295.051483	17.340000	296.601471	17.340000	295.521454
17.350000	298.370911	17.350000	298.908691	17.350000	297.867737	17.350000	294.921722
17.360000	298.616882	17.360000	300.933960	17.360000	301.309204	17.360000	296.257721
17.370000	299.126404	17.370000	296.095306	17.370000	300.555908	17.370000	300.164246
17.380000	300.648590	17.380000	296.446411	17.380000	297.105530	17.380000	295.994934
17.390000	293.368683	17.390000	297.052582	17.390000	301.571014	17.390000	298.835144
17.400000	293.649109	17.400000	299.086304	17.400000	296.925568	17.400000	297.327942
17.410000	299.707123	17.410000	299.490356	17.410000	296.071106	17.410000	298.540497
17.420000	298.277100	17.420000	301.759796	17.420000	291.029449	17.420000	297.961761
17.430000	295.090118	17.430000	301.386719	17.430000	298.516632	17.430000	292.799957
17.440000	297.818604	17.440000	297.703705	17.440000	297.812988	17.440000	300.316925
17.450000	298.760590	17.450000	297.402771	17.450000	299.351410	17.450000	302.052765
17.460000	299.982666	17.460000	297.562988	17.460000	294.257874	17.460000	294.869324
17.470000	296.181152	17.470000	299.483398	17.470000	296.632812	17.470000	296.087799
17.480000	298.078552	17.480000	299.871002	17.480000	298.462738	17.480000	298.176514
17.490000	295.560028	17.490000	298.290497	17.490000	297.902527	17.490000	297.654266
17.500000	296.950073	17.500000	300.066010	17.500000	296.011749	17.500000	297.015259
17.510000	298.631989	17.510000	301.046967	17.510000	298.675171	17.510000	296.415710
17.520000	298.852570	17.520000	299.156189	17.520000	297.980072	17.520000	293.435425
17.530000	294.519287	17.530000	297.482452	17.530000	297.652039	17.530000	297.997162
17.540000	298.750854	17.540000	297.832886	17.540000	301.217224	17.540000	302.174500
17.550000	299.447845	17.550000	297.036804	17.550000	294.927612	17.550000	299.380219
17.560000	298.501526	17.560000	301.203217	17.560000	295.212097	17.560000	301.697906
17.570000	297.406464	17.570000	300.768250	17.570000	300.806396	17.570000	295.188965
17.580000	296.964569	17.580000	300.274323	17.580000	302.246399	17.580000	299.219543
17.590000	300.681641	17.590000	298.133331	17.590000	298.674591	17.590000	299.120514
17.600000	301.459595	17.600000	297.206207	17.600000	295.988861	17.600000	296.060303
17.610000	295.991608	17.610000	296.976257	17.610000	298.456635	17.610000	294.992737
17.620000	297.880890	17.620000	294.713501	17.620000	295.000580	17.620000	298.624695
17.630000	295.649109	17.630000	300.180603	17.630000	297.969543	17.630000	301.676178
17.640000	297.770111	17.640000	298.187866	17.640000	300.513611	17.640000	297.289124
17.650000	297.855560	17.650000	296.794769	17.650000	297.883911	17.650000	294.291321
17.660000	297.963318	17.660000	297.788177	17.660000	302.228027	17.660000	297.611664
17.670000	299.814026	17.670000	298.215271	17.670000	298.912781	17.670000	304.912048
17.680000	301.662781	17.680000	293.638885	17.680000	295.674805	17.680000	297.769501
17.690000	298.046234	17.690000	293.264618	17.690000	295.544342	17.690000	297.053833
17.700000	297.086426	17.700000	295.776062	17.700000	293.080536	17.700000	299.812744
17.710000	297.712982	17.710000	297.669769	17.710000	295.537994	17.710000	298.924377
17.720000	295.945740	17.720000	294.849640	17.720000	296.604401	17.720000	297.253204
17.730000	296.673676	17.730000	299.093811	17.730000	295.068176	17.730000	299.902313
17.740000	298.846100	17.740000	297.210114	17.740000	296.858429	17.740000	297.869080
17.750000	298.991333	17.750000	301.038635	17.750000	295.564117	17.750000	300.576874
17.760000	295.928192	17.760000	297.656738	17.760000	294.120819	17.760000	300.034149
17.770000	299.873169	17.770000	296.386536	17.770000	294.923492	17.770000	302.660797
17.780000	296.023834	17.780000	299.557068	17.780000	296.361572	17.780000	305.063660
17.790000	297.567322	17.790000	298.351837	17.790000	301.387878	17.790000	299.437897
17.800000	301.556122	17.800000	294.297577	17.800000	297.111115	17.800000	296.930908
17.810000	295.592590	17.810000	297.864410	17.810000	300.655090	17.810000	300.470123
17.820000	298.470215	17.820000	297.313171	17.820000	300.049103	17.820000	297.030243
17.830000	292.034851	17.830000	294.972229	17.830000	295.449890	17.830000	302.448730
17.840000	295.747101	17.840000	294.331635	17.840000	292.505371	17.840000	296.905182
17.850000	294.993927	17.850000	298.797516	17.850000	300.123199	17.850000	301.134125
17.860000	295.178192	17.860000	293.784943	17.860000	300.492279	17.860000	295.441650
17.870000	302.557281	17.870000	295.883514	17.870000	297.545746	17.870000	298.883667
17.880000	296.273254	17.880000	293.688171	17.880000	296.432892	17.880000	301.095490
17.890000	300.584869	17.890000	298.329132	17.890000	293.993622	17.890000	299.155365
17.900000	300.363159	17.900000	296.693665	17.900000	301.823608	17.900000	295.257965
17.910000	300.560913	17.910000	291.337036	17.910000	297.235413	17.910000	295.970917
17.920000	292.306488	17.920000	292.705444	17.920000	298.495056	17.920000	299.389374
17.930000	301.209229	17.930000	301.189850	17.930000	298.584900	17.930000	297.251709
17.940000	297.778656	17.940000	295.103912	17.940000	297.443176	17.940000	300.960571
17.950000	300.572479	17.950000	297.258453	17.950000	301.311096	17.950000	297.256165
17.960000	295.889893	17.960000	297.077667	17.960000	297.227905	17.960000	299.778107
17.970000	296.464783	17.970000	300.507111	17.970000	295.931122	17.970000	298.353973
17.980000	300.263763	17.980000	301.249298	17.980000	298.711273	17.980000	297.742523
17.990000	298.900757	17.990000	300.775299	17.990000	297.877625	17.990000	294.920074
18.000000	302.679901	18.000000	294.150238	18.000000	299.062347	18.000000	295.814789
18.010000	299.804871	18.010000	302.868591	18.010000	294.461945	18.010000	298.403137
18.020000	295.452209	18.020000	298.626190	18.020000	297.885895	18.020000	296.349304
18.030000	299.267700	18.030000	305.305847	18.030000	297.264771	18.030000	297.104004
18.040000	296.746704	18.040000	298.357758	18.040000	298.644684	18.040000	304.012787
18.050000	298.553772	18.050000	300.123169	18.050000	295.843414	18.050000	298.404572
18.060000	295.134857	18.060000	296.911102	18.060000	297.985596	18.060000	299.186340
18.070000	297.829376	18.070000	298.777008	18.070000	300.302582	18.070000	297.345795
18.080000	298.876801	18.080000	298.040161	18.080000	294.401489	18.080000	299.915375
18.090000	295.091431	18.090000	300.277222	18.090000	297.410126	18.090000	301.934265
18.100000	300.348419	18.100000	300.130402	18.100000	293.765747	18.100000	300.400574
18.110000	297.797638	18.110000	294.100342	18.110000	298.914246	18.110000	298.461334
18.120000	295.120911	18.120000	301.812714	18.120000	294.241760	18.120000	298.519928
18.130000	295.880402	18.130000	296.100189	18.130000	296.694092	18.130000	298.877655
18.140000	298.110474	18.140000	297.580627	18.140000	301.208984	18.140000	298.589874
18.150000	296.071533	18.150000	296.057495	18.150000	298.375732	18.150000	298.272919
18.160000	299.518463	18.160000	297.882690	18.160000	299.059296	18.160000	298.082794
18.170000	301.428558	18.170000	300.141754	18.170000	301.945679	18.170000	299.135162
18.180000	295.226166	18.180000	300.690582	18.180000	301.067810	18.180000	297.000183
18.190000	298.240387	18.190000	297.493774	18.190000	300.877655	18.190000	301.031097
18.200000	298.648102	18.200000	294.197876	18.200000	298.009430	18.200000	298.558502
18.210000	294.655640	18.210000	296.627228	18.210000	298.882996	18.210000	300.980225
18.220000	298.779663	18.220000	302.634064	18.220000	298.125977	18.220000	298.433838
18.230000	299.063263	18.230000	298.061707	18.230000	295.258759	18.230000	299.441895
18.240000	296.431244	18.240000	299.833832	18.240000	298.269287	18.240000	295.091217
18.250000	293.994843	18.250000	297.836761	18.250000	297.427887	18.250000	302.092712
18.260000	303.250824	18.260000	299.748230	18.260000	298.207855	18.260000	296.288269
18.270000	295.911865	18.270000	294.252167	18.270000	299.821472	18.270000	302.612579
18.280000	297.951935	18.280000	297.683228	18.280000	298.769287	18.280000	296.749725
18.290000	297.413788	18.290000	294.577484	18.290000	300.414978	18.290000	302.435608
18.300000	299.028748	18.300000	297.675507	18.300000	295.257965	18.300000	298.404144
18.310000	300.670654	18.310000	294.652710	18.310000	298.385193	18.310000	299.623840
18.320000	300.566956	18.320000	301.973907	18.320000	295.398621	18.320000	302.857300
18.330000	299.651489	18.330000	296.312866	18.330000	296.650970	18.330000	294.579376
18.340000	297.314056	18.340000	298.061737	18.340000	301.336365	18.340000	297.832092
18.350000	297.247925	18.350000	298.614838	18.350000	296.104340	18.350000	297.263763
18.360000	297.868805	18.360000	297.255310	18.360000	297.735626	18.360000	300.467163
18.370000	300.482513	18.370000	295.700195	18.370000	300.918457	18.370000	294.043335
18.380000	298.944305	18.380000	300.072723	18.380000	296.239960	18.380000	299.281555
18.390000	297.356171	18.390000	297.020416	18.390000	295.664734	18.390000	300.946259
18.400000	299.719330	18.400000	295.702576	18.400000	298.685486	18.400000	297.941162
18.410000	298.464844	18.410000	297.116913	18.410000	300.738800	18.410000	299.641846
18.420000	298.917480	18.420000	293.207947	18.420000	296.569946	18.420000	297.096771
18.430000	297.143494	18.430000	297.582855	18.430000	297.108887	18.430000	298.114502
18.440000	298.981201	18.440000	298.818207	18.440000	295.735809	18.440000	296.574799
18.450000	298.907410	18.450000	298.279419	18.450000	296.980499	18.450000	295.508301
18.460000	294.931976	18.460000	297.582855	18.460000	298.713348	18.460000	295.581818
18.470000	298.935120	18.470000	301.354187	18.470000	299.027649	18.470000	302.131531
18.480000	300.254211	18.480000	296.497772	18.480000	297.931824	18.480000	297.569061
18.490000	299.891296	18.490000	297.989410	18.490000	300.220367	18.490000	300.061615
18.500000	297.176880	18.500000	298.875000	18.500000	298.673920	18.500000	295.894562
18.510000	296.463776	18.510000	300.754425	18.510000	294.488464	18.510000	299.408722
18.520000	298.982330	18.520000	302.233337	18.520000	300.992218	18.520000	298.092896
18.530000	295.578247	18.530000	296.594757	18.530000	299.513214	18.530000	299.629333
18.540000	299.114441	18.540000	298.742462	18.540000	296.340942	18.540000	305.007477
18.550000	298.808990	18.550000	298.478577	18.550000	300.867279	18.550000	301.723297
18.560000	295.748566	18.560000	299.496979	18.560000	297.443573	18.560000	296.798096
18.570000	297.601288	18.570000	299.416748	18.570000	298.397736	18.570000	295.485199
18.580000	299.361328	18.580000	296.833191	18.580000	297.894073	18.580000	296.551422
18.590000	294.993683	18.590000	295.093719	18.590000	303.225464	18.590000	297.561035
18.600000	302.231140	18.600000	292.548431	18.600000	300.121490	18.600000	299.162140
18.610000	298.958038	18.610000	294.222778	18.610000	298.242279	18.610000	296.191498
18.620000	297.473358	18.620000	294.472870	18.620000	297.732117	18.620000	298.458557
18.630000	299.384247	18.630000	297.384583	18.630000	300.203918	18.630000	297.452667
18.640000	300.071930	18.640000	298.950439	18.640000	294.729401	18.640000	298.341156
18.650000	299.903015	18.650000	297.640991	18.650000	298.278534	18.650000	298.165527
18.660000	295.611664	18.660000	299.916016	18.660000	300.225891	18.660000	300.400177
18.670000	297.636047	18.670000	299.735077	18.670000	299.172607	18.670000	296.007080
18.680000	297.959808	18.680000	300.546265	18.680000	295.873535	18.680000	295.559387
18.690000	300.975708	18.690000	293.717072	18.690000	295.243408	18.690000	302.473145
18.700000	300.783875	18.700000	297.956421	18.700000	302.096771	18.700000	296.286072
18.710000	294.144592	18.710000	299.680756	18.710000	296.343567	18.710000	298.364105
18.720000	290.970978	18.720000	300.023834	18.720000	295.362244	18.720000	299.073334
18.730000	299.815399	18.730000	293.956482	18.730000	298.110962	18.730000	299.119446
18.740000	296.841156	18.740000	297.558289	18.740000	298.875275	18.740000	298.709625
18.750000	301.776672	18.750000	298.172333	18.750000	299.390778	18.750000	299.306976
18.760000	296.246735	18.760000	300.561859	18.760000	298.150940	18.760000	295.923859
18.770000	298.462250	18.770000	299.154724	18.770000	299.577972	18.770000	296.269897
18.780000	297.513184	18.780000	296.972839	18.780000	296.146271	18.780000	296.811920
18.790000	299.666321	18.790000	296.463013	18.790000	301.926025	18.790000	297.542542
18.800000	292.841888	18.800000	300.846741	18.800000	297.947388	18.800000	297.659760
18.810000	295.767059	18.810000	297.965454	18.810000	303.079620	18.810000	299.341705
18.820000	302.410461	18.820000	296.622833	18.820000	300.700134	18.820000	302.442139
18.830000	295.230225	18.830000	299.296539	18.830000	302.344879	18.830000	298.216156
18.840000	299.051056	18.840000	295.710632	18.840000	293.175415	18.840000	297.289948
18.850000	296.641449	18.850000	302.795959	18.850000	298.327240	18.850000	295.995483
18.860000	296.392273	18.860000	297.628113	18.860000	294.786194	18.860000	297.889069
18.870000	300.085175	18.870000	300.135529	18.870000	295.508911	18.870000	301.109802
18.880000	296.018860	18.880000	299.365692	18.880000	298.705566	18.880000	299.229675
18.890000	300.627777	18.890000	296.088928	18.890000	296.888611	18.890000	303.573242
18.900000	298.566956	18.900000	301.557007	18.900000	299.344666	18.900000	296.034973
18.910000	296.999908	18.910000	298.439484	18.910000	300.628723	18.910000	300.463898
18.920000	297.184723	18.920000	293.997284	18.920000	298.081421	18.920000	299.625885
18.930000	296.237701	18.930000	295.807770	18.930000	296.361237	18.930000	302.673615
18.940000	296.568481	18.940000	297.815735	18.940000	297.007599	18.940000	297.698608
18.950000	298.465149	18.950000	297.037079	18.950000	298.563354	18.950000	298.256989
18.960000	304.844208	18.960000	300.408813	18.960000	302.075684	18.960000	297.302551
18.970000	301.026581	18.970000	300.130402	18.970000	297.663208	18.970000	301.294098
18.980000	299.884979	18.980000	295.532196	18.980000	297.389099	18.980000	296.467316
18.990000	292.350067	18.990000	292.885620	18.990000	297.583252	18.990000	294.673035
19.000000	300.323853	19.000000	299.985229	19.000000	300.014404	19.000000	298.214783
19.010000	297.915985	19.010000	298.247253	19.010000	298.960754	19.010000	297.952820
19.020000	296.292267	19.020000	298.583130	19.020000	296.157501	19.020000	299.574097
19.030000	297.497314	19.030000	299.497772	19.030000	293.080933	19.030000	296.764221
19.040000	299.070618	19.040000	295.187225	19.040000	298.790558	19.040000	300.503815
19.050000	296.067078	19.050000	297.394257	19.050000	295.813873	19.050000	296.554077
19.060000	296.816467	19.060000	296.209717	19.060000	298.992859	19.060000	297.893280
19.070000	300.092896	19.070000	297.394867	19.070000	301.353088	19.070000	294.568237
19.080000	298.830048	19.080000	296.957428	19.080000	298.956665	19.080000	293.958221
19.090000	300.571533	19.090000	298.630890	19.090000	296.832642	19.090000	296.775635
19.100000	299.511230	19.100000	302.331543	19.100000	296.734589	19.100000	299.553528
19.110000	294.343842	19.110000	299.440521	19.110000	299.386597	19.110000	300.811279
19.120000	297.309143	19.120000	298.918121	19.120000	295.699219	19.120000	294.092194
19.130000	297.469116	19.130000	296.603577	19.130000	301.173126	19.130000	299.880920
19.140000	299.501282	19.140000	300.484894	19.140000	296.648438	19.140000	297.932159
19.150000	300.149292	19.150000	299.495697	19.150000	295.356903	19.150000	302.609222
19.160000	298.802246	19.160000	298.596313	19.160000	300.235168	19.160000	301.165924
19.170000	298.642517	19.170000	299.474457	19.170000	295.291931	19.170000	296.293060
19.180000	299.779633	19.180000	298.610352	19.180000	299.098541	19.180000	296.771240
19.190000	296.524994	19.190000	296.730835	19.190000	296.353455	19.190000	301.380554
19.200000	300.347534	19.200000	297.704163	19.200000	298.854828	19.200000	299.383606
19.210000	299.342896	19.210000	295.576996	19.210000	298.743713	19.210000	296.278442
19.220000	297.199799	19.220000	302.168945	19.220000	297.775879	19.220000	299.126282
19.230000	300.614349	19.230000	300.595612	19.230000	295.127960	19.230000	297.698547
19.240000	300.487549	19.240000	300.831177	19.240000	299.785309	19.240000	295.744507
19.250000	302.071289	19.250000	300.738312	19.250000	296.801971	19.250000	297.971954
19.260000	300.934845	19.260000	295.260071	19.260000	296.042389	19.260000	295.069550
19.270000	297.190125	19.270000	293.922882	19.270000	299.447754	19.270000	303.502045
19.280000	299.759796	19.280000	293.142914	19.280000	296.653442	19.280000	298.709106
19.290000	299.600647	19.290000	294.876190	19.290000	297.420990	19.290000	301.756348
19.300000	297.227905	19.300000	298.249237	19.300000	296.655823	19.300000	299.851135
19.310000	294.137909	19.310000	297.382599	19.310000	296.474152	19.310000	298.192719
19.320000	301.167847	19.320000	297.850616	19.320000	300.275299	19.320000	302.062653
19.330000	294.111328	19.330000	298.313232	19.330000	297.666595	19.330000	297.692230
19.340000	293.391449	19.340000	301.306305	19.340000	295.426422	19.340000	297.677917
19.350000	301.581360	19.350000	297.187531	19.350000	296.823120	19.350000	296.836792
19.360000	300.872833	19.360000	297.073914	19.360000	293.590973	19.360000	295.394714
19.370000	302.754578	19.370000	296.476257	19.370000	300.106201	19.370000	294.095276
19.380000	296.033508	19.380000	297.701996	19.380000	300.327637	19.380000	298.532623
19.390000	296.922729	19.390000	298.209106	19.390000	303.149567	19.390000	291.119415
19.400000	297.085510	19.400000	294.919525	19.400000	294.796722	19.400000	298.422455
19.410000	301.151764	19.410000	295.618866	19.410000	295.398499	19.410000	295.175568
19.420000	296.088562	19.420000	299.121552	19.420000	298.906219	19.420000	299.184113
19.430000	299.986755	19.430000	299.357971	19.430000	294.753906	19.430000	300.833496
19.440000	298.489441	19.440000	299.108704	19.440000	296.619843	19.440000	298.257324
19.450000	298.549408	19.450000	295.982819	19.450000	302.035034	19.450000	301.059479
19.460000	296.945953	19.460000	297.379303	19.460000	298.133423	19.460000	301.063141
19.470000	300.177612	19.470000	299.342255	19.470000	297.721405	19.470000	300.840088
19.480000	299.504852	19.480000	299.807556	19.480000	297.072968	19.480000	300.250427
19.490000	298.077881	19.490000	300.328522	19.490000	297.661163	19.490000	298.399841
19.500000	295.092255	19.500000	296.672882	19.500000	297.414337	19.500000	299.729431
19.510000	298.234192	19.510000	295.191925	19.510000	295.996765	19.510000	295.414429
19.520000	298.846405	19.520000	299.589325	19.520000	297.015106	19.520000	298.376007
19.530000	298.537628	19.530000	302.445801	19.530000	295.260071	19.530000	301.271698
19.540000	295.745209	19.540000	300.585968	19.540000	296.087982	19.540000	297.062988
19.550000	301.955078	19.550000	295.848511	19.550000	298.699432	19.550000	302.258728
19.560000	296.795258	19.560000	296.024445	19.560000	299.000763	19.560000	295.930664
19.570000	300.070953	19.570000	294.155823	19.570000	297.307892	19.570000	291.328400
19.580000	295.655212	19.580000	297.747681	19.580000	299.595917	19.580000	299.542419
19.590000	295.797516	19.590000	295.681091	19.590000	300.206573	19.590000	296.865326
19.600000	297.059662	19.600000	297.481720	19.600000	302.297913	19.600000	297.117188
19.610000	299.392761	19.610000	297.785156	19.610000	296.671692	19.610000	298.359680
19.620000	298.083435	19.620000	299.672882	19.620000	296.234344	19.620000	299.065582
19.630000	302.991913	19.630000	295.626160	19.630000	296.558075	19.630000	297.916992
19.640000	300.052094	19.640000	296.286469	19.640000	296.444458	19.640000	301.344635
19.650000	296.350220	19.650000	300.686096	19.650000	294.465363	19.650000	296.324158
19.660000	297.376129	19.660000	297.839691	19.660000	296.411316	19.660000	297.768127
19.670000	296.298767	19.670000	298.336761	19.670000	296.250671	19.670000	293.535431
19.680000	297.301910	19.680000	297.278290	19.680000	295.540741	19.680000	298.031738
19.690000	299.361908	19.690000	297.891083	19.690000	299.286438	19.690000	302.404297
19.700000	295.874512	19.700000	298.415009	19.700000	300.282135	19.700000	300.301697
19.710000	297.195343	19.710000	296.626587	19.710000	299.268951	19.710000	294.510101
19.720000	299.790039	19.720000	296.982758	19.720000	299.087830	19.720000	301.586761
19.730000	302.164032	19.730000	298.573669	19.730000	298.835602	19.730000	296.667511
19.740000	297.860779	19.740000	294.797516	19.740000	295.198120	19.740000	300.348633
19.750000	295.613068	19.750000	299.449005	19.750000	295.982330	19.750000	298.778839
19.760000	298.656158	19.760000	297.499786	19.760000	294.537384	19.760000	299.932129
19.770000	300.752106	19.770000	297.708557	19.770000	302.448425	19.770000	301.150757
19.780000	299.381989	19.780000	296.099823	19.780000	299.251190	19.780000	299.261047
19.790000	294.083588	19.790000	301.521088	19.790000	297.990814	19.790000	298.627533
19.800000	298.568237	19.800000	295.705170	19.800000	299.425751	19.800000	293.910217
19.810000	302.706390	19.810000	300.505341	19.810000	298.727051	19.810000	294.238434
19.820000	295.136505	19.820000	295.640350	19.820000	299.512604	19.820000	295.978333
19.830000	299.255737	19.830000	298.790985	19.830000	301.274841	19.830000	297.328308
19.840000	294.255493	19.840000	300.579346	19.840000	297.564972	19.840000	299.349854
19.850000	302.601288	19.850000	296.450653	19.850000	298.760681	19.850000	300.511139
19.860000	298.651367	19.860000	298.103943	19.860000	299.947998	19.860000	296.216614
19.870000	301.150208	19.870000	300.611267	19.870000	295.809906	19.870000	297.558716
19.880000	295.613403	19.880000	296.328888	19.880000	298.300049	19.880000	300.315460
19.890000	298.314880	19.890000	303.212708	19.890000	296.691132	19.890000	296.862244
19.900000	297.832367	19.900000	292.662628	19.900000	298.542664	19.900000	296.815430
19.910000	300.369232	19.910000	297.835815	19.910000	297.310181	19.910000	298.581818
19.920000	299.332306	19.920000	298.093994	19.920000	297.371399	19.920000	299.194275
19.930000	301.507111	19.930000	296.593933	19.930000	296.303589	19.930000	299.232971
19.940000	295.081085	19.940000	294.115723	19.940000	298.483398	19.940000	295.150818
19.950000	299.715454	19.950000	299.545593	19.950000	298.437408	19.950000	297.852814
19.960000	294.518036	19.960000	298.528992	19.960000	295.555145	19.960000	297.257019
19.970000	296.236725	19.970000	300.121918	19.970000	294.576935	19.970000	296.109344
[truncated: 60,005 more rows]
