# Supplementary material for: Hierarchical incremental learning deciphers molecular arrangements in multi-component materials
Source: Nat Commun. 2025 Oct 22;16:9324. doi: 10.1038/s41467-025-64372-4 (PMC12546701; doi:10.1038/s41467-025-64372-4)
Supplement: Supplementary file 4 — Source data [file 41467_2025_64372_MOESM4_ESM.zip › FigS24.txt]

#time(ns), velocity autocorrelation function
0	1
0.0001	0.19023
0.0002	0.00228
0.0003	-0.13141
0.0004	-0.11549
0.0005	-0.10025
0.0006	-0.05695
0.0007	-0.01757
0.0008	0.03387
0.0009	0.06165
0.001	0.06328
0.0011	0.03817
0.0012	-0.00866
0.0013	-0.03283
0.0014	-0.03685
0.0015	-0.02155
0.0016	-0.00571
0.0017	0.00661
0.0018	0.01461
0.0019	0.01967
0.002	0.01208
0.0021	0.0048
0.0022	-0.00292
0.0023	-0.00824
0.0024	-0.00977
0.0025	-0.00768
0.0026	-0.00461
0.0027	-0.00032
0.0028	0.00337
0.0029	0.00421
0.003	0.00393
0.0031	0.00217
0.0032	-5e-05
0.0033	-0.00135
0.0034	-0.00229
0.0035	-0.00255
0.0036	-0.00232
0.0037	-0.00096
0.0038	0.00043
0.0039	0.00123
0.004	0.00122
0.0041	0.00082
0.0042	0.00032
0.0043	-1e-05
0.0044	-0.00035
0.0045	-0.00072
0.0046	-0.0009
0.0047	-0.00051
0.0048	-5e-05
0.0049	0.00027
0.005	0.00039
0.0051	0.00016
0.0052	0.00013
0.0053	0.00028
0.0054	0.00018
0.0055	-0.00016
0.0056	-0.00029
0.0057	-0.00015
0.0058	4e-05
0.0059	-6e-05
0.006	-6e-05
0.0061	-0.00021
0.0062	1e-05
0.0063	0.00029
0.0064	0.00025
0.0065	-2e-05
0.0066	-0.00012
0.0067	-0.00028
0.0068	-1e-05
0.0069	3e-05
0.007	-0.00011
0.0071	-3e-05
0.0072	0.0001
0.0073	0.00011
0.0074	0.00016
0.0075	-0.00012
0.0076	-0.00021
0.0077	-0.00011
0.0078	-1e-05
0.0079	-2e-05
0.008	-0.0001
0.0081	-3e-05
0.0082	9e-05
0.0083	8e-05
0.0084	-8e-05
0.0085	-0.00017
0.0086	-1e-05
0.0087	0.0002
0.0088	9e-05
0.0089	-0.00023
0.009	-0.00023
0.0091	-0.00014
0.0092	0.00014
0.0093	0.00021
0.0094	6e-05
0.0095	-7e-05
0.0096	0
0.0097	-2e-05
0.0098	0.00013
0.0099	0
0.01	-0.00019
0.0101	-0.00011
0.0102	6e-05
0.0103	0.00021
0.0104	2e-05
0.0105	-5e-05
0.0106	5e-05
0.0107	4e-05
0.0108	-4e-05
0.0109	-0.00028
0.011	-0.0003
0.0111	-0.00023
0.0112	-4e-05
0.0113	0.00016
0.0114	0.00014
0.0115	7e-05
0.0116	4e-05
0.0117	-6e-05
0.0118	-0.00013
0.0119	-0.00017
0.012	-0.00025
0.0121	-0.00014
0.0122	0.00024
0.0123	9e-05
0.0124	5e-05
0.0125	-0.0001
0.0126	-2e-05
0.0127	5e-05
0.0128	-7e-05
0.0129	-5e-05
0.013	-6e-05
0.0131	-9e-05
0.0132	0
0.0133	4e-05
0.0134	1e-05
0.0135	0.00013
0.0136	0.00029
0.0137	0.00015
0.0138	-6e-05
0.0139	-7e-05
0.014	-0.0002
0.0141	-1e-05
0.0142	-0.00013
0.0143	-1e-05
0.0144	0.00014
0.0145	9e-05
0.0146	0.00022
0.0147	5e-05
0.0148	7e-05
0.0149	-5e-05
0.015	-0
0.0151	0
0.0152	-0.00021
0.0153	8e-05
0.0154	7e-05
0.0155	1e-05
0.0156	2e-05
0.0157	1e-05
0.0158	-7e-05
0.0159	-0.00019
0.016	-5e-05
0.0161	1e-05
0.0162	8e-05
0.0163	0.0001
0.0164	0.0001
0.0165	-1e-05
0.0166	-0.00022
0.0167	-0.00027
0.0168	-0.00013
0.0169	1e-05
0.017	-3e-05
0.0171	9e-05
0.0172	0.00015
0.0173	2e-05
0.0174	0.00014
0.0175	-8e-05
0.0176	-5e-05
0.0177	-6e-05
0.0178	-0.0001
0.0179	-3e-05
0.018	0.00019
0.0181	-3e-05
0.0182	-3e-05
0.0183	-0
0.0184	-0.00015
0.0185	-1e-05
0.0186	-6e-05
0.0187	7e-05
0.0188	-6e-05
0.0189	2e-05
0.019	-6e-05
0.0191	-0.00019
0.0192	-7e-05
0.0193	1e-05
0.0194	6e-05
0.0195	-1e-05
0.0196	0
0.0197	-1e-05
0.0198	-8e-05
0.0199	2e-05
0.02	-0.00015
