# Supplementary material for: Hierarchical incremental learning deciphers molecular arrangements in multi-component materials
Source: Nat Commun. 2025 Oct 22;16:9324. doi: 10.1038/s41467-025-64372-4 (PMC12546701; doi:10.1038/s41467-025-64372-4)
Supplement: Supplementary file 4 — Source data [file 41467_2025_64372_MOESM4_ESM.zip › FigS26.txt]

#time(ns)	temperature(K)	time(ns)	temperature(K)	time(ns)	temperature(K)	time(ns)	temperature(K)
0.000000	0.217277	0.000000	0.216501	0.000000	0.217411	0.000000	0.214581
0.100000	59.448757	0.100000	59.755116	0.100000	59.047665	0.100000	59.246368
0.200000	119.341469	0.200000	119.182869	0.200000	119.612900	0.200000	118.051788
0.300000	179.898468	0.300000	178.586868	0.300000	178.317032	0.300000	177.402496
0.400000	235.374527	0.400000	237.875137	0.400000	237.777634	0.400000	239.381531
0.500000	298.167053	0.500000	296.077271	0.500000	294.874969	0.500000	296.578278
0.600000	298.479156	0.600000	297.770752	0.600000	297.256836	0.600000	299.325531
0.700000	298.442688	0.700000	298.420135	0.700000	298.118011	0.700000	298.403351
0.800000	297.521423	0.800000	300.125854	0.800000	298.180420	0.800000	297.026245
0.900000	299.909393	0.900000	299.015533	0.900000	299.338287	0.900000	299.067719
1.000000	295.421082	1.000000	298.536926	1.000000	299.795135	1.000000	298.846832
1.100000	296.937439	1.100000	298.418182	1.100000	301.451752	1.100000	297.483124
1.200000	298.523560	1.200000	295.395447	1.200000	295.222168	1.200000	297.400360
1.300000	297.885071	1.300000	299.763214	1.300000	299.590485	1.300000	298.835785
1.400000	299.727417	1.400000	300.280487	1.400000	300.022888	1.400000	295.722443
1.500000	298.122253	1.500000	300.656006	1.500000	296.333374	1.500000	296.897217
1.600000	298.625153	1.600000	300.402740	1.600000	296.652191	1.600000	298.232605
1.700000	296.543762	1.700000	299.505127	1.700000	298.092346	1.700000	299.020203
1.800000	297.771240	1.800000	295.788666	1.800000	297.125031	1.800000	296.399933
1.900000	299.269135	1.900000	299.332520	1.900000	299.941986	1.900000	298.655731
2.000000	296.759338	2.000000	301.547791	2.000000	298.085541	2.000000	296.767944
2.100000	297.915283	2.100000	300.852173	2.100000	297.878662	2.100000	296.838501
2.200000	299.484467	2.200000	295.172211	2.200000	297.576691	2.200000	299.205597
2.300000	297.156982	2.300000	296.419464	2.300000	297.311798	2.300000	297.867920
2.400000	298.290131	2.400000	296.862122	2.400000	298.701233	2.400000	297.409149
2.500000	299.000214	2.500000	298.689697	2.500000	299.105316	2.500000	297.786957
2.600000	299.220184	2.600000	298.575592	2.600000	299.155853	2.600000	297.943268
2.700000	297.980103	2.700000	299.983459	2.700000	295.062622	2.700000	297.526520
2.800000	298.720673	2.800000	299.381592	2.800000	298.176270	2.800000	296.926178
2.900000	297.239410	2.900000	296.073730	2.900000	298.538116	2.900000	296.397522
3.000000	298.644348	3.000000	297.369873	3.000000	297.470215	3.000000	296.011261
3.100000	298.645081	3.100000	297.210480	3.100000	297.242462	3.100000	297.192780
3.200000	297.271027	3.200000	299.928101	3.200000	295.536804	3.200000	294.301910
3.300000	300.798248	3.300000	295.168854	3.300000	297.933319	3.300000	299.730377
3.400000	298.665283	3.400000	297.457794	3.400000	296.956207	3.400000	297.927399
3.500000	298.029114	3.500000	297.167267	3.500000	296.148560	3.500000	297.978638
3.600000	296.431824	3.600000	299.603851	3.600000	297.288635	3.600000	297.289337
3.700000	297.318909	3.700000	298.699768	3.700000	299.795471	3.700000	294.983002
3.800000	297.890717	3.800000	300.553894	3.800000	298.306763	3.800000	297.715698
3.900000	298.312866	3.900000	299.856567	3.900000	297.898590	3.900000	298.933350
4.000000	298.133026	4.000000	296.426239	4.000000	295.898254	4.000000	297.474854
4.100000	297.067780	4.100000	296.016479	4.100000	298.158356	4.100000	295.366638
4.200000	297.939636	4.200000	296.724243	4.200000	299.838409	4.200000	299.946869
4.300000	297.940186	4.300000	297.939880	4.300000	296.342773	4.300000	297.175598
4.400000	298.008636	4.400000	297.898315	4.400000	296.095215	4.400000	300.154236
4.500000	297.490936	4.500000	298.622894	4.500000	298.042480	4.500000	299.462830
4.600000	297.771271	4.600000	297.382172	4.600000	297.647003	4.600000	297.770477
4.700000	298.821625	4.700000	301.499084	4.700000	297.350098	4.700000	296.556519
4.800000	298.876831	4.800000	297.588348	4.800000	300.365448	4.800000	295.771179
4.900000	297.518738	4.900000	297.683105	4.900000	296.972473	4.900000	301.069427
5.000000	295.246063	5.000000	296.879150	5.000000	297.403137	5.000000	300.114319
5.100000	300.104187	5.100000	294.559052	5.100000	299.481354	5.100000	296.686646
5.200000	295.488922	5.200000	295.854614	5.200000	299.557800	5.200000	295.846283
5.300000	299.826385	5.300000	298.528015	5.300000	300.352997	5.300000	294.382446
5.400000	295.011963	5.400000	300.320129	5.400000	297.721100	5.400000	302.006958
5.500000	299.604889	5.500000	298.409912	5.500000	297.585205	5.500000	302.286469
5.600000	295.102264	5.600000	300.510315	5.600000	298.800812	5.600000	293.178711
5.700000	297.835754	5.700000	296.996857	5.700000	297.959930	5.700000	296.755737
5.800000	299.808258	5.800000	299.638641	5.800000	299.681244	5.800000	297.923004
5.900000	299.268707	5.900000	297.701355	5.900000	302.477112	5.900000	297.035461
6.000000	297.737946	6.000000	298.411407	6.000000	297.370270	6.000000	298.386658
6.100000	297.658936	6.100000	297.285492	6.100000	299.816589	6.100000	296.883209
6.200000	298.694489	6.200000	298.417969	6.200000	298.005768	6.200000	298.959381
6.300000	298.483154	6.300000	297.866272	6.300000	297.115875	6.300000	299.703827
6.400000	300.209076	6.400000	298.960571	6.400000	297.868622	6.400000	294.717590
6.500000	297.972992	6.500000	296.082123	6.500000	298.539429	6.500000	301.924042
6.600000	296.883972	6.600000	297.968781	6.600000	295.507355	6.600000	299.637573
6.700000	298.109467	6.700000	294.971039	6.700000	296.575134	6.700000	297.643127
6.800000	297.768707	6.800000	296.434143	6.800000	296.680634	6.800000	296.687225
6.900000	295.475647	6.900000	298.158630	6.900000	299.015045	6.900000	296.108459
7.000000	298.679169	7.000000	297.806335	7.000000	296.359741	7.000000	299.376434
7.100000	297.441010	7.100000	296.024017	7.100000	300.096497	7.100000	298.274506
7.200000	300.145020	7.200000	299.992493	7.200000	301.097107	7.200000	293.198578
7.300000	296.780853	7.300000	297.748199	7.300000	299.499725	7.300000	298.668701
7.400000	297.033752	7.400000	299.032410	7.400000	296.334045	7.400000	299.627472
7.500000	297.572632	7.500000	299.349213	7.500000	296.170013	7.500000	296.131897
7.600000	301.177490	7.600000	300.487366	7.600000	294.734741	7.600000	298.494629
7.700000	297.108215	7.700000	297.298553	7.700000	299.197327	7.700000	299.946625
7.800000	300.454651	7.800000	298.965485	7.800000	298.141083	7.800000	297.225281
7.900000	301.551971	7.900000	296.724670	7.900000	298.951447	7.900000	298.194702
8.000000	296.747498	8.000000	298.496002	8.000000	297.010376	8.000000	295.541962
8.100000	299.490631	8.100000	296.202728	8.100000	299.880768	8.100000	297.803619
8.200000	297.652649	8.200000	296.794983	8.200000	299.044617	8.200000	296.873749
8.300000	299.000031	8.300000	298.993011	8.300000	297.268890	8.300000	296.952301
8.400000	300.489838	8.400000	296.049347	8.400000	297.572571	8.400000	296.899353
8.500000	297.162811	8.500000	299.261047	8.500000	299.001923	8.500000	296.000519
8.600000	297.750122	8.600000	296.462494	8.600000	295.266846	8.600000	302.203339
8.700000	296.917908	8.700000	299.552460	8.700000	299.216705	8.700000	298.627228
8.800000	295.510010	8.800000	296.027893	8.800000	300.512421	8.800000	298.010498
8.900000	297.716522	8.900000	298.085480	8.900000	296.662720	8.900000	296.018005
9.000000	301.377594	9.000000	292.965759	9.000000	298.089813	9.000000	297.338959
9.100000	296.954224	9.100000	299.632629	9.100000	298.691254	9.100000	300.384491
9.200000	300.202209	9.200000	298.112640	9.200000	297.063782	9.200000	298.642792
9.300000	299.148102	9.300000	299.975372	9.300000	299.104919	9.300000	296.074738
9.400000	298.058105	9.400000	297.999695	9.400000	297.026062	9.400000	299.636230
9.500000	298.866180	9.500000	301.287598	9.500000	297.304688	9.500000	298.828918
9.600000	295.173492	9.600000	295.684143	9.600000	294.651489	9.600000	298.661438
9.700000	296.721375	9.700000	296.792297	9.700000	295.670898	9.700000	298.184906
9.800000	298.659485	9.800000	298.319977	9.800000	298.576935	9.800000	298.080688
9.900000	298.006012	9.900000	297.937195	9.900000	299.490479	9.900000	296.948273
10.000000	297.457001	10.000000	295.710449	10.000000	298.881165	10.000000	299.147919
10.100000	298.839203	10.100000	294.032257	10.100000	298.818481	10.100000	297.338013
10.200000	298.965851	10.200000	298.449615	10.200000	296.973846	10.200000	297.055115
10.300000	297.725739	10.300000	297.953400	10.300000	299.132935	10.300000	296.818695
10.400000	297.269501	10.400000	298.297089	10.400000	298.534790	10.400000	297.433319
10.500000	299.161682	10.500000	297.654449	10.500000	301.888336	10.500000	298.492920
10.600000	301.660767	10.600000	294.464661	10.600000	297.239471	10.600000	297.961731
10.700000	300.049042	10.700000	300.215881	10.700000	296.111115	10.700000	296.926361
10.800000	298.004517	10.800000	300.339478	10.800000	298.049194	10.800000	298.900604
10.900000	298.656403	10.900000	299.109528	10.900000	296.093140	10.900000	297.571808
11.000000	299.047394	11.000000	296.971863	11.000000	297.547180	11.000000	294.985565
11.100000	296.661774	11.100000	297.234467	11.100000	299.623657	11.100000	298.184143
11.200000	298.385864	11.200000	295.568451	11.200000	298.969696	11.200000	299.558899
11.300000	297.916656	11.300000	301.364258	11.300000	299.878143	11.300000	298.513245
11.400000	295.517761	11.400000	302.968811	11.400000	301.313080	11.400000	297.350159
11.500000	299.464722	11.500000	297.753784	11.500000	300.424744	11.500000	294.966400
11.600000	298.454102	11.600000	299.265900	11.600000	301.115112	11.600000	296.453491
11.700000	301.101807	11.700000	295.507355	11.700000	297.855042	11.700000	296.563477
11.800000	297.271790	11.800000	297.619446	11.800000	298.348907	11.800000	298.828674
11.900000	298.058136	11.900000	296.705078	11.900000	296.748871	11.900000	301.331543
12.000000	297.037689	12.000000	297.893402	12.000000	299.658966	12.000000	298.060028
12.100000	299.871857	12.100000	297.147614	12.100000	298.214111	12.100000	297.712402
12.200000	297.182495	12.200000	294.130554	12.200000	296.071564	12.200000	296.986359
12.300000	296.874542	12.300000	296.613739	12.300000	297.735931	12.300000	300.028534
12.400000	297.512268	12.400000	296.476105	12.400000	298.793457	12.400000	295.174500
12.500000	297.087524	12.500000	297.531403	12.500000	297.366699	12.500000	295.329742
12.600000	297.967560	12.600000	298.330475	12.600000	296.993408	12.600000	299.736481
12.700000	295.372833	12.700000	297.090240	12.700000	298.184174	12.700000	299.184204
12.800000	297.824493	12.800000	296.665161	12.800000	298.831818	12.800000	298.204224
12.900000	298.490448	12.900000	295.501770	12.900000	299.744080	12.900000	297.901825
13.000000	295.385834	13.000000	299.870087	13.000000	298.462555	13.000000	299.781403
13.100000	301.934692	13.100000	296.039368	13.100000	297.876709	13.100000	298.330994
13.200000	299.570007	13.200000	300.325439	13.200000	298.231750	13.200000	296.617889
13.300000	296.867462	13.300000	295.859772	13.300000	299.627716	13.300000	300.075317
13.400000	294.844696	13.400000	295.227905	13.400000	297.521271	13.400000	297.434906
13.500000	298.673767	13.500000	299.692017	13.500000	298.355469	13.500000	295.782928
13.600000	297.038116	13.600000	295.918304	13.600000	297.740051	13.600000	296.949005
13.700000	300.972412	13.700000	297.872314	13.700000	300.903442	13.700000	300.415253
13.800000	296.072632	13.800000	296.282196	13.800000	295.511017	13.800000	295.556946
13.900000	298.058960	13.900000	296.516418	13.900000	299.911896	13.900000	295.884888
14.000000	298.877686	14.000000	299.029236	14.000000	301.083862	14.000000	297.183990
14.100000	298.840027	14.100000	298.255951	14.100000	296.162140	14.100000	297.385162
14.200000	296.220764	14.200000	298.923157	14.200000	297.304565	14.200000	298.035492
14.300000	296.754181	14.300000	300.081116	14.300000	293.985077	14.300000	299.002441
14.400000	298.976593	14.400000	298.904785	14.400000	298.902863	14.400000	297.658691
14.500000	297.843811	14.500000	296.668518	14.500000	297.984375	14.500000	296.800079
14.600000	297.273376	14.600000	296.946777	14.600000	297.585114	14.600000	299.651947
14.700000	297.845886	14.700000	295.811951	14.700000	297.260651	14.700000	297.160736
14.800000	296.031250	14.800000	297.159882	14.800000	296.182678	14.800000	296.350006
14.900000	298.040955	14.900000	298.466370	14.900000	296.024689	14.900000	296.166290
15.000000	300.703552	15.000000	296.078796	15.000000	298.148834	15.000000	298.533051
15.100000	299.218811	15.100000	297.763519	15.100000	298.607819	15.100000	296.121429
15.200000	298.906708	15.200000	298.525635	15.200000	299.221466	15.200000	300.107635
15.300000	296.998688	15.300000	298.510803	15.300000	298.037201	15.300000	295.930695
15.400000	296.177338	15.400000	298.961731	15.400000	298.460327	15.400000	298.505463
15.500000	299.109680	15.500000	298.824982	15.500000	295.770660	15.500000	295.984253
15.600000	297.265747	15.600000	296.977509	15.600000	295.653229	15.600000	296.873169
15.700000	296.040344	15.700000	298.131592	15.700000	299.774017	15.700000	295.062561
15.800000	300.512543	15.800000	295.886169	15.800000	298.787415	15.800000	297.706360
15.900000	296.922577	15.900000	299.655579	15.900000	297.698639	15.900000	296.796967
16.000000	299.708862	16.000000	297.307159	16.000000	299.504150	16.000000	298.450195
16.100000	297.197632	16.100000	296.489868	16.100000	298.903381	16.100000	296.949585
16.200000	298.533600	16.200000	300.082550	16.200000	298.323456	16.200000	295.184906
16.300000	297.224762	16.300000	298.624542	16.300000	297.699890	16.300000	296.906372
16.400000	299.934326	16.400000	299.241089	16.400000	293.794403	16.400000	296.794586
16.500000	297.607941	16.500000	300.336212	16.500000	298.006714	16.500000	296.536713
16.600000	298.073486	16.600000	296.130035	16.600000	298.832489	16.600000	297.391632
16.700000	296.628693	16.700000	301.073547	16.700000	297.815247	16.700000	298.739716
16.800000	296.298279	16.800000	298.291565	16.800000	295.527618	16.800000	300.278992
16.900000	296.972656	16.900000	296.272339	16.900000	297.953857	16.900000	299.561676
17.000000	298.061066	17.000000	299.603485	17.000000	296.696960	17.000000	299.401611
17.100000	296.243622	17.100000	298.198029	17.100000	298.384277	17.100000	295.741852
17.200000	298.402435	17.200000	296.997620	17.200000	295.433502	17.200000	296.804565
17.300000	299.224396	17.300000	296.664185	17.300000	297.979706	17.300000	297.566406
17.400000	298.713226	17.400000	299.486206	17.400000	300.219208	17.400000	297.363098
17.500000	299.412079	17.500000	297.899078	17.500000	301.773193	17.500000	302.309143
17.600000	298.193634	17.600000	298.207458	17.600000	296.893250	17.600000	298.732971
17.700000	299.213318	17.700000	296.286407	17.700000	298.457275	17.700000	297.801361
17.800000	298.717255	17.800000	297.206238	17.800000	298.004517	17.800000	298.844177
17.900000	298.736694	17.900000	295.759918	17.900000	297.336060	17.900000	297.273682
18.000000	300.006866	18.000000	298.769409	18.000000	299.287842	18.000000	298.072968
18.100000	300.292511	18.100000	299.017517	18.100000	299.265503	18.100000	299.984192
18.200000	297.862671	18.200000	299.687958	18.200000	300.506195	18.200000	295.714478
18.300000	297.961975	18.300000	295.887695	18.300000	301.318878	18.300000	299.232544
18.400000	299.514801	18.400000	298.554565	18.400000	297.933716	18.400000	294.130890
18.500000	299.157928	18.500000	297.268188	18.500000	298.974854	18.500000	300.606445
18.600000	299.419556	18.600000	297.740692	18.600000	298.382812	18.600000	298.726471
18.700000	298.446747	18.700000	295.395386	18.700000	295.711487	18.700000	295.180664
18.800000	300.260132	18.800000	301.237701	18.800000	296.628143	18.800000	298.367157
18.900000	296.833282	18.900000	298.538177	18.900000	296.437775	18.900000	300.734253
19.000000	299.264648	19.000000	297.524902	19.000000	296.751678	19.000000	298.526215
19.100000	298.705780	19.100000	298.869629	19.100000	298.314117	19.100000	297.688324
19.200000	299.406738	19.200000	297.008270	19.200000	299.417419	19.200000	295.454285
19.300000	297.599274	19.300000	298.059784	19.300000	297.596283	19.300000	297.197815
19.400000	298.606293	19.400000	296.864960	19.400000	296.802704	19.400000	298.037781
19.500000	301.412964	19.500000	300.823669	19.500000	298.558472	19.500000	295.245850
19.600000	297.503876	19.600000	299.208130	19.600000	299.768311	19.600000	302.079376
19.700000	299.672241	19.700000	297.392456	19.700000	296.762268	19.700000	298.484283
19.800000	298.287354	19.800000	299.122070	19.800000	299.204498	19.800000	299.724701
19.900000	298.196899	19.900000	297.102966	19.900000	298.360382	19.900000	296.999847
20.000000	295.658112	20.000000	295.623535	20.000000	298.105164	20.000000	298.374817
20.100000	297.853088	20.100000	296.632416	20.100000	298.113983	20.100000	295.939484
20.200000	296.312469	20.200000	298.791748	20.200000	299.956848	20.200000	297.221008
20.300000	296.991730	20.300000	296.652191	20.300000	295.622986	20.300000	297.708435
20.400000	299.263885	20.400000	296.649628	20.400000	299.526306	20.400000	300.177490
20.500000	297.220123	20.500000	295.953430	20.500000	296.300964	20.500000	298.076782
20.600000	301.937531	20.600000	299.992798	20.600000	297.922729	20.600000	298.554626
20.700000	296.414429	20.700000	300.659546	20.700000	297.403748	20.700000	298.041718
20.800000	298.789673	20.800000	298.003845	20.800000	298.482330	20.800000	298.405975
20.900000	294.505371	20.900000	298.693481	20.900000	296.101959	20.900000	297.570496
21.000000	299.084656	21.000000	295.571686	21.000000	296.532135	21.000000	298.418945
21.100000	298.095734	21.100000	301.239014	21.100000	298.325714	21.100000	297.520966
21.200000	301.097778	21.200000	297.654480	21.200000	298.094666	21.200000	297.810547
21.300000	299.325104	21.300000	300.767181	21.300000	296.587280	21.300000	298.153229
21.400000	297.179810	21.400000	295.185394	21.400000	296.893036	21.400000	297.136292
21.500000	300.582916	21.500000	295.559082	21.500000	297.621338	21.500000	296.386597
21.600000	299.263580	21.600000	296.059692	21.600000	297.875610	21.600000	297.160614
21.700000	300.973694	21.700000	297.472351	21.700000	298.398651	21.700000	299.857147
21.800000	299.179169	21.800000	299.305511	21.800000	298.762177	21.800000	297.184021
21.900000	298.472076	21.900000	298.803101	21.900000	296.284546	21.900000	299.119507
22.000000	300.221466	22.000000	298.135498	22.000000	298.337158	22.000000	296.880371
22.100000	299.398773	22.100000	299.391327	22.100000	296.094971	22.100000	298.705811
22.200000	299.420380	22.200000	295.866058	22.200000	297.652710	22.200000	297.416931
22.300000	296.634155	22.300000	299.129181	22.300000	298.581848	22.300000	297.848724
22.400000	299.304993	22.400000	297.223328	22.400000	297.026581	22.400000	300.330109
22.500000	298.900360	22.500000	297.826141	22.500000	298.319489	22.500000	300.337128
22.600000	299.901642	22.600000	298.839752	22.600000	295.927185	22.600000	296.362396
22.700000	297.291962	22.700000	298.394775	22.700000	297.765656	22.700000	297.315338
22.800000	298.153839	22.800000	296.045380	22.800000	298.615875	22.800000	296.443665
22.900000	299.295593	22.900000	299.617126	22.900000	299.084442	22.900000	299.212311
23.000000	296.631866	23.000000	297.867798	23.000000	298.213135	23.000000	299.952789
23.100000	298.066589	23.100000	300.678955	23.100000	296.187866	23.100000	296.758118
23.200000	299.019501	23.200000	301.611206	23.200000	298.372833	23.200000	301.195831
23.300000	296.203674	23.300000	297.578674	23.300000	300.101593	23.300000	296.161621
23.400000	296.412415	23.400000	298.070618	23.400000	296.800049	23.400000	299.504761
23.500000	295.211945	23.500000	296.749573	23.500000	299.124634	23.500000	296.506378
23.600000	295.605103	23.600000	300.331329	23.600000	300.347778	23.600000	296.101837
23.700000	296.659973	23.700000	299.762665	23.700000	298.792633	23.700000	299.441223
23.800000	295.872894	23.800000	298.433502	23.800000	295.987335	23.800000	298.874908
23.900000	298.289459	23.900000	296.669556	23.900000	296.683167	23.900000	298.616241
24.000000	301.007141	24.000000	299.521637	24.000000	297.759125	24.000000	298.228088
24.100000	299.956299	24.100000	299.036346	24.100000	295.492859	24.100000	297.743225
24.200000	298.287781	24.200000	296.712433	24.200000	295.254913	24.200000	298.264069
24.300000	299.185730	24.300000	297.692474	24.300000	297.287445	24.300000	297.972015
24.400000	296.146118	24.400000	301.614502	24.400000	298.131622	24.400000	299.710510
24.500000	299.284454	24.500000	298.987793	24.500000	297.350006	24.500000	294.672272
24.600000	297.214844	24.600000	298.390320	24.600000	296.540649	24.600000	298.540100
24.700000	297.458038	24.700000	298.027863	24.700000	296.165894	24.700000	298.463898
24.800000	296.139557	24.800000	297.360840	24.800000	297.829254	24.800000	297.230347
24.900000	297.048126	24.900000	297.261017	24.900000	298.913239	24.900000	297.230133
25.000000	296.586304	25.000000	301.137115	25.000000	300.192627	25.000000	298.668152
25.100000	298.164856	25.100000	297.376495	25.100000	298.695984	25.100000	298.636261
25.200000	295.437958	25.200000	297.761200	25.200000	296.903229	25.200000	299.054749
25.300000	296.051239	25.300000	295.506653	25.300000	297.818604	25.300000	296.891876
25.400000	296.908936	25.400000	301.093719	25.400000	298.209595	25.400000	298.481384
25.500000	300.458466	25.500000	296.046417	25.500000	296.286133	25.500000	296.780304
25.600000	298.432465	25.600000	298.928772	25.600000	299.377838	25.600000	299.425293
25.700000	297.548401	25.700000	298.951965	25.700000	296.957703	25.700000	300.994446
25.800000	296.883301	25.800000	301.857697	25.800000	295.282990	25.800000	297.701569
25.900000	296.750031	25.900000	298.925354	25.900000	299.105804	25.900000	297.917664
26.000000	299.909332	26.000000	296.135468	26.000000	295.600189	26.000000	296.493896
26.100000	297.564148	26.100000	297.982483	26.100000	298.384491	26.100000	296.736206
26.200000	298.846497	26.200000	297.614655	26.200000	297.168274	26.200000	297.605011
26.300000	297.040741	26.300000	299.040283	26.300000	297.060791	26.300000	300.108215
26.400000	297.762451	26.400000	296.580322	26.400000	296.130035	26.400000	295.800415
26.500000	298.330475	26.500000	297.228882	26.500000	297.525269	26.500000	300.203979
26.600000	300.526978	26.600000	296.032440	26.600000	296.225555	26.600000	297.374573
26.700000	299.799194	26.700000	297.976227	26.700000	295.531006	26.700000	298.089630
26.800000	296.046417	26.800000	301.138123	26.800000	297.578247	26.800000	299.509460
26.900000	295.532898	26.900000	299.102997	26.900000	299.229279	26.900000	297.076172
27.000000	298.394318	27.000000	295.702911	27.000000	297.375580	27.000000	293.282288
27.100000	297.004303	27.100000	299.127136	27.100000	299.653290	27.100000	297.958527
27.200000	296.245178	27.200000	300.516083	27.200000	298.788879	27.200000	298.731506
27.300000	299.670563	27.300000	297.078339	27.300000	300.261780	27.300000	294.544403
27.400000	300.270630	27.400000	295.712677	27.400000	297.349487	27.400000	298.569366
27.500000	295.690063	27.500000	296.400085	27.500000	297.450104	27.500000	298.581940
27.600000	298.763519	27.600000	300.588013	27.600000	297.776215	27.600000	297.998535
27.700000	296.228851	27.700000	299.388611	27.700000	298.064117	27.700000	296.773590
27.800000	296.591675	27.800000	299.758514	27.800000	299.083466	27.800000	296.806946
27.900000	296.545380	27.900000	298.094086	27.900000	298.061829	27.900000	299.973969
28.000000	298.490906	28.000000	299.859161	28.000000	299.913025	28.000000	297.402679
28.100000	297.568146	28.100000	296.451263	28.100000	299.649414	28.100000	300.055389
28.200000	298.753021	28.200000	299.579865	28.200000	301.194794	28.200000	301.632690
28.300000	298.036285	28.300000	295.779724	28.300000	295.481262	28.300000	295.153656
28.400000	300.129517	28.400000	296.759735	28.400000	297.096161	28.400000	292.254944
28.500000	299.122803	28.500000	299.105804	28.500000	297.358246	28.500000	298.905243
28.600000	300.325134	28.600000	298.842834	28.600000	297.252014	28.600000	297.670593
28.700000	297.350555	28.700000	298.632721	28.700000	298.781708	28.700000	297.281708
28.800000	300.059204	28.800000	299.467560	28.800000	300.077972	28.800000	299.547699
28.900000	298.203033	28.900000	297.636597	28.900000	298.987366	28.900000	299.582764
29.000000	298.302063	29.000000	293.718567	29.000000	295.628845	29.000000	298.793396
29.100000	299.255463	29.100000	297.767212	29.100000	296.004364	29.100000	296.122864
29.200000	300.790558	29.200000	299.133118	29.200000	297.646454	29.200000	298.599701
29.300000	297.860352	29.300000	300.559540	29.300000	297.697327	29.300000	299.053345
29.400000	299.806061	29.400000	298.546021	29.400000	300.201233	29.400000	296.631104
29.500000	297.454285	29.500000	298.387939	29.500000	297.478394	29.500000	296.627228
29.600000	298.254578	29.600000	298.671570	29.600000	298.494415	29.600000	296.740143
29.700000	298.845581	29.700000	296.314575	29.700000	298.331635	29.700000	299.157562
29.800000	296.999268	29.800000	297.717743	29.800000	299.380280	29.800000	298.692383
29.900000	296.367950	29.900000	296.966370	29.900000	294.419434	29.900000	299.308075
30.000000	299.650879	30.000000	296.537201	30.000000	299.717682	30.000000	296.397522
30.100000	298.362915	30.100000	299.278595	30.100000	300.363617	30.100000	299.837189
30.200000	294.846832	30.200000	299.156036	30.200000	302.028290	30.200000	297.309204
30.300000	297.410034	30.300000	298.653900	30.300000	300.181519	30.300000	296.719727
30.400000	298.143066	30.400000	297.986908	30.400000	296.096405	30.400000	298.925018
30.500000	298.735840	30.500000	295.360321	30.500000	296.282776	30.500000	299.616364
30.600000	299.673004	30.600000	298.041321	30.600000	299.925262	30.600000	298.853577
30.700000	298.531616	30.700000	298.519989	30.700000	298.511261	30.700000	303.074585
30.800000	298.806000	30.800000	297.519226	30.800000	297.530457	30.800000	296.121887
30.900000	298.807831	30.900000	301.613037	30.900000	299.162445	30.900000	295.881287
31.000000	298.353210	31.000000	298.552734	31.000000	297.514099	31.000000	298.399353
31.100000	297.692719	31.100000	298.552704	31.100000	294.781708	31.100000	299.164764
31.200000	296.890717	31.200000	296.696014	31.200000	297.488800	31.200000	298.229706
31.300000	299.049927	31.300000	296.893646	31.300000	297.299835	31.300000	297.104645
31.400000	300.650787	31.400000	299.298645	31.400000	296.089294	31.400000	296.654144
31.500000	297.656158	31.500000	294.368835	31.500000	296.496368	31.500000	298.801941
31.600000	298.354492	31.600000	296.839661	31.600000	298.196136	31.600000	299.707886
31.700000	299.050568	31.700000	300.403717	31.700000	299.060150	31.700000	298.377350
31.800000	298.005280	31.800000	299.744720	31.800000	298.674774	31.800000	300.617249
31.900000	298.483276	31.900000	297.737030	31.900000	297.233795	31.900000	296.132050
32.000000	300.829742	32.000000	296.345154	32.000000	296.698456	32.000000	298.731628
32.100000	298.392181	32.100000	296.907928	32.100000	298.652313	32.100000	298.054962
32.200000	298.004852	32.200000	298.435059	32.200000	298.975220	32.200000	296.244415
32.300000	297.505066	32.300000	296.713379	32.300000	297.095886	32.300000	298.238556
32.400000	297.319153	32.400000	301.931091	32.400000	295.659271	32.400000	298.488098
32.500000	297.311981	32.500000	295.997467	32.500000	298.704346	32.500000	298.899902
32.600000	299.504547	32.600000	293.789215	32.600000	297.998199	32.600000	299.800873
32.700000	297.313263	32.700000	296.224579	32.700000	296.786011	32.700000	296.664948
32.800000	297.473206	32.800000	297.935516	32.800000	297.558929	32.800000	296.911530
32.900000	297.975250	32.900000	298.400116	32.900000	298.819183	32.900000	299.546722
33.000000	294.975281	33.000000	300.489838	33.000000	297.147308	33.000000	299.387054
33.100000	296.258575	33.100000	296.894226	33.100000	299.674713	33.100000	298.059540
33.200000	300.283142	33.200000	297.640045	33.200000	297.398193	33.200000	293.990143
33.300000	296.151978	33.300000	295.838623	33.300000	296.966949	33.300000	296.447449
33.400000	296.585571	33.400000	294.979736	33.400000	297.241333	33.400000	296.914795
33.500000	300.389832	33.500000	298.557129	33.500000	297.079468	33.500000	295.900879
33.600000	300.160400	33.600000	298.779541	33.600000	296.346985	33.600000	296.700317
33.700000	298.446228	33.700000	295.637115	33.700000	295.347046	33.700000	297.407410
33.800000	299.612244	33.800000	299.137421	33.800000	297.604034	33.800000	301.383301
33.900000	298.255798	33.900000	300.442108	33.900000	297.019379	33.900000	294.985565
34.000000	296.527435	34.000000	298.822235	34.000000	299.142639	34.000000	302.453705
34.100000	299.150818	34.100000	295.521271	34.100000	299.912659	34.100000	300.293854
34.200000	298.802429	34.200000	297.351715	34.200000	298.714539	34.200000	300.314545
34.300000	296.301392	34.300000	296.534912	34.300000	297.483948	34.300000	298.704712
34.400000	298.001007	34.400000	298.398590	34.400000	298.541840	34.400000	299.890533
34.500000	300.724609	34.500000	299.408081	34.500000	298.002106	34.500000	298.004852
34.600000	299.986328	34.600000	297.106537	34.600000	298.599823	34.600000	298.978973
34.700000	297.850433	34.700000	298.591278	34.700000	295.956940	34.700000	296.484833
34.800000	296.115448	34.800000	296.285980	34.800000	296.740967	34.800000	296.695892
34.900000	298.678528	34.900000	296.803314	34.900000	295.345337	34.900000	295.935547
35.000000	298.627228	35.000000	296.433075	35.000000	296.406799	35.000000	298.823151
35.100000	301.120758	35.100000	296.749939	35.100000	295.768311	35.100000	296.027222
35.200000	299.575470	35.200000	296.199127	35.200000	297.435730	35.200000	300.280212
35.300000	296.869049	35.300000	295.970123	35.300000	299.967804	35.300000	298.610779
35.400000	297.509399	35.400000	297.946503	35.400000	298.144714	35.400000	297.240631
35.500000	298.832642	35.500000	298.323395	35.500000	297.995422	35.500000	295.800049
35.600000	298.422577	35.600000	299.855255	35.600000	296.961700	35.600000	292.970673
35.700000	298.811523	35.700000	297.799286	35.700000	301.199280	35.700000	295.243530
35.800000	296.606171	35.800000	296.536011	35.800000	300.931274	35.800000	298.839722
35.900000	298.125061	35.900000	297.044037	35.900000	299.685974	35.900000	298.414948
36.000000	297.225067	36.000000	295.648254	36.000000	298.242493	36.000000	299.766510
36.100000	300.451202	36.100000	301.335297	36.100000	297.043121	36.100000	300.548370
36.200000	298.107239	36.200000	300.608093	36.200000	299.449402	36.200000	296.786530
36.300000	299.090240	36.300000	297.776489	36.300000	298.710114	36.300000	299.376740
36.400000	298.220764	36.400000	296.902740	36.400000	294.039825	36.400000	296.579193
36.500000	299.619232	36.500000	296.531311	36.500000	299.674866	36.500000	298.024292
36.600000	299.634705	36.600000	299.847229	36.600000	298.799316	36.600000	299.641327
36.700000	297.094604	36.700000	296.333069	36.700000	300.497803	36.700000	300.219360
36.800000	296.792633	36.800000	300.121460	36.800000	297.875305	36.800000	296.241302
36.900000	298.496063	36.900000	297.659698	36.900000	297.292206	36.900000	298.597839
37.000000	301.161987	37.000000	298.949982	37.000000	297.119507	37.000000	298.325623
37.100000	299.477356	37.100000	299.875824	37.100000	295.013977	37.100000	298.127441
37.200000	296.419281	37.200000	299.160828	37.200000	295.609131	37.200000	297.574219
37.300000	298.932343	37.300000	296.237396	37.300000	297.038666	37.300000	297.806244
37.400000	299.865173	37.400000	298.352020	37.400000	299.593903	37.400000	296.872437
37.500000	299.560791	37.500000	296.737518	37.500000	295.987915	37.500000	298.172455
37.600000	298.308716	37.600000	299.415710	37.600000	299.813904	37.600000	301.124146
37.700000	298.713470	37.700000	294.788361	37.700000	297.621063	37.700000	299.823669
37.800000	301.628845	37.800000	294.782440	37.800000	297.259583	37.800000	297.284607
37.900000	296.757935	37.900000	298.920624	37.900000	300.475281	37.900000	298.787109
38.000000	299.989197	38.000000	298.883057	38.000000	297.065125	38.000000	297.269196
38.100000	297.748260	38.100000	301.443268	38.100000	299.699677	38.100000	297.807922
38.200000	298.705017	38.200000	297.404205	38.200000	295.122803	38.200000	297.841583
38.300000	300.053955	38.300000	301.095764	38.300000	297.713165	38.300000	296.678253
38.400000	298.981750	38.400000	297.329437	38.400000	296.885742	38.400000	299.766968
38.500000	299.506622	38.500000	296.497711	38.500000	299.259705	38.500000	296.101257
38.600000	298.837494	38.600000	298.500977	38.600000	297.531342	38.600000	298.790527
38.700000	297.721344	38.700000	298.779266	38.700000	300.597656	38.700000	298.024902
38.800000	296.937744	38.800000	296.878326	38.800000	297.556335	38.800000	300.282196
38.900000	295.264282	38.900000	298.334534	38.900000	298.947937	38.900000	300.254791
39.000000	296.216522	39.000000	300.714539	39.000000	298.821198	39.000000	297.218384
39.100000	299.474274	39.100000	301.731567	39.100000	298.023376	39.100000	294.561005
39.200000	298.358337	39.200000	300.647461	39.200000	301.430145	39.200000	300.128967
39.300000	298.219788	39.300000	298.103912	39.300000	297.573944	39.300000	299.566315
39.400000	299.059509	39.400000	301.360657	39.400000	298.115784	39.400000	299.477203
39.500000	298.698029	39.500000	298.382111	39.500000	297.249908	39.500000	299.143280
39.600000	297.316345	39.600000	299.464142	39.600000	296.694489	39.600000	297.764130
39.700000	297.427643	39.700000	299.672241	39.700000	298.521790	39.700000	298.128998
39.800000	297.342926	39.800000	298.201477	39.800000	301.241974	39.800000	295.957520
39.900000	299.326141	39.900000	298.619537	39.900000	295.919647	39.900000	297.382172
40.000000	293.447815	40.000000	300.947662	40.000000	298.951416	40.000000	297.566681
40.100000	299.568359	40.100000	297.397552	40.100000	297.004089	40.100000	297.855896
40.200000	294.596710	40.200000	298.349182	40.200000	299.343414	40.200000	296.130798
40.300000	296.564819	40.300000	298.652100	40.300000	297.817139	40.300000	299.572906
40.400000	298.743134	40.400000	299.400696	40.400000	298.601715	40.400000	296.685883
40.500000	297.190521	40.500000	300.955292	40.500000	299.718811	40.500000	297.683350
40.600000	296.986084	40.600000	297.914154	40.600000	297.644257	40.600000	298.490845
40.700000	298.824951	40.700000	299.917603	40.700000	296.758881	40.700000	292.466949
40.800000	298.954742	40.800000	298.762787	40.800000	295.369781	40.800000	298.078186
40.900000	298.751038	40.900000	295.543427	40.900000	299.668488	40.900000	297.219971
41.000000	299.543427	41.000000	298.773285	41.000000	298.677673	41.000000	297.792206
41.100000	295.476624	41.100000	299.588837	41.100000	295.838593	41.100000	298.008514
41.200000	296.550598	41.200000	295.240387	41.200000	296.791504	41.200000	296.364349
41.300000	298.374359	41.300000	298.654083	41.300000	299.934357	41.300000	298.998810
41.400000	297.023499	41.400000	297.444519	41.400000	299.074799	41.400000	297.838104
41.500000	297.904938	41.500000	297.154236	41.500000	297.851318	41.500000	298.468048
41.600000	299.422028	41.600000	299.136871	41.600000	297.003876	41.600000	294.680725
41.700000	299.629120	41.700000	295.805481	41.700000	299.794250	41.700000	297.995422
41.800000	296.766113	41.800000	297.478241	41.800000	299.568420	41.800000	298.467804
41.900000	301.868195	41.900000	301.485352	41.900000	297.996490	41.900000	300.689911
42.000000	300.570374	42.000000	296.270782	42.000000	297.222778	42.000000	299.258484
42.100000	297.983704	42.100000	299.008331	42.100000	295.967102	42.100000	303.050385
42.200000	295.187866	42.200000	296.270935	42.200000	301.648468	42.200000	301.520630
42.300000	300.637207	42.300000	299.266174	42.300000	300.183075	42.300000	297.290039
42.400000	297.749268	42.400000	297.274475	42.400000	298.115967	42.400000	297.302887
42.500000	295.327271	42.500000	297.534973	42.500000	298.486786	42.500000	297.203064
42.600000	299.720581	42.600000	300.646210	42.600000	298.670868	42.600000	298.529205
42.700000	295.258484	42.700000	296.597137	42.700000	296.887726	42.700000	297.398071
42.800000	298.300568	42.800000	300.361420	42.800000	300.823730	42.800000	298.260437
42.900000	296.645081	42.900000	297.172150	42.900000	295.931763	42.900000	297.600739
43.000000	299.316193	43.000000	299.982758	43.000000	297.612915	43.000000	296.988129
43.100000	301.860687	43.100000	299.132996	43.100000	300.952637	43.100000	297.494446
43.200000	298.454437	43.200000	300.724487	43.200000	299.859985	43.200000	300.031799
43.300000	297.234772	43.300000	298.430389	43.300000	298.457947	43.300000	298.369781
43.400000	297.414093	43.400000	298.477875	43.400000	294.647339	43.400000	295.937897
43.500000	299.875916	43.500000	298.374939	43.500000	300.195679	43.500000	295.397980
43.600000	297.735168	43.600000	299.131836	43.600000	295.466187	43.600000	296.227081
43.700000	299.374786	43.700000	299.398010	43.700000	296.412445	43.700000	298.650330
43.800000	299.362244	43.800000	298.893005	43.800000	301.790070	43.800000	297.702271
43.900000	296.556610	43.900000	297.251129	43.900000	298.158661	43.900000	300.288116
44.000000	298.698883	44.000000	300.053802	44.000000	298.174042	44.000000	298.248871
44.100000	296.164825	44.100000	298.726807	44.100000	300.466614	44.100000	296.242798
44.200000	302.166595	44.200000	295.500732	44.200000	298.371887	44.200000	297.041992
44.300000	298.317200	44.300000	298.675232	44.300000	297.910461	44.300000	298.234070
44.400000	299.259521	44.400000	300.134979	44.400000	298.540283	44.400000	300.331543
44.500000	298.281616	44.500000	297.614502	44.500000	296.502106	44.500000	296.358704
44.600000	300.480591	44.600000	294.991119	44.600000	299.100983	44.600000	298.233002
44.700000	294.282074	44.700000	296.807831	44.700000	298.383820	44.700000	298.733398
44.800000	297.722198	44.800000	298.322388	44.800000	298.009338	44.800000	298.733521
44.900000	300.049164	44.900000	296.994873	44.900000	298.030914	44.900000	297.187286
45.000000	296.652740	45.000000	298.433960	45.000000	298.425110	45.000000	299.542328
45.100000	299.602448	45.100000	299.689423	45.100000	297.085815	45.100000	299.154541
45.200000	298.000397	45.200000	297.822113	45.200000	298.282928	45.200000	299.521484
45.300000	297.606720	45.300000	297.038910	45.300000	299.035553	45.300000	299.897186
45.400000	297.228210	45.400000	297.418945	45.400000	297.999939	45.400000	298.706909
45.500000	297.713135	45.500000	295.853027	45.500000	300.086487	45.500000	295.314209
45.600000	297.165527	45.600000	298.946655	45.600000	297.009125	45.600000	299.510529
45.700000	295.066559	45.700000	297.788513	45.700000	300.293976	45.700000	300.888428
45.800000	298.162415	45.800000	297.469360	45.800000	297.068268	45.800000	299.906006
45.900000	300.079681	45.900000	295.424713	45.900000	297.820068	45.900000	297.486359
46.000000	296.260040	46.000000	299.218414	46.000000	295.953613	46.000000	298.707855
46.100000	297.595703	46.100000	296.551575	46.100000	297.771210	46.100000	296.579590
46.200000	298.059875	46.200000	298.139313	46.200000	301.651245	46.200000	297.306152
46.300000	296.084717	46.300000	299.132202	46.300000	297.754425	46.300000	298.570496
46.400000	297.519318	46.400000	297.143616	46.400000	296.217133	46.400000	298.308319
46.500000	297.220612	46.500000	299.539307	46.500000	296.579529	46.500000	300.618866
46.600000	302.575714	46.600000	296.709442	46.600000	297.360840	46.600000	295.892975
46.700000	297.940582	46.700000	296.119843	46.700000	299.282410	46.700000	297.084351
46.800000	299.564606	46.800000	295.382751	46.800000	297.020203	46.800000	297.757721
46.900000	298.367004	46.900000	298.528625	46.900000	296.011932	46.900000	297.734192
47.000000	298.615082	47.000000	295.625427	47.000000	297.902771	47.000000	297.704102
47.100000	300.718536	47.100000	298.528992	47.100000	295.968292	47.100000	298.135620
47.200000	293.691711	47.200000	296.105835	47.200000	298.601013	47.200000	298.277557
47.300000	301.138245	47.300000	300.904205	47.300000	300.809357	47.300000	299.220947
47.400000	297.060547	47.400000	297.461426	47.400000	298.234283	47.400000	299.855194
47.500000	297.452393	47.500000	299.354858	47.500000	296.695618	47.500000	296.060059
47.600000	302.438019	47.600000	299.997314	47.600000	296.550446	47.600000	297.571472
47.700000	298.924561	47.700000	300.024597	47.700000	296.114960	47.700000	298.145813
47.800000	298.772919	47.800000	295.512482	47.800000	299.155579	47.800000	297.249146
47.900000	297.310608	47.900000	297.085724	47.900000	296.777252	47.900000	299.214661
48.000000	298.457489	48.000000	295.971069	48.000000	295.758667	48.000000	295.430573
48.100000	296.679779	48.100000	298.648621	48.100000	299.257935	48.100000	298.645386
48.200000	296.285553	48.200000	296.563141	48.200000	298.545532	48.200000	296.913086
48.300000	298.130981	48.300000	297.270264	48.300000	296.764252	48.300000	298.953796
48.400000	299.640137	48.400000	302.270905	48.400000	299.614471	48.400000	299.232361
48.500000	300.465027	48.500000	298.665100	48.500000	299.001068	48.500000	298.912872
48.600000	297.913727	48.600000	297.373505	48.600000	295.581543	48.600000	297.747467
48.700000	297.854401	48.700000	299.179474	48.700000	297.438965	48.700000	297.169556
48.800000	297.557861	48.800000	296.929443	48.800000	298.077148	48.800000	300.005768
48.900000	298.120209	48.900000	299.770447	48.900000	296.704956	48.900000	298.267975
49.000000	298.092255	49.000000	297.297943	49.000000	295.284363	49.000000	298.118774
49.100000	293.359894	49.100000	294.928406	49.100000	296.254669	49.100000	298.185516
49.200000	300.541931	49.200000	299.307800	49.200000	300.103729	49.200000	296.551544
49.300000	298.323547	49.300000	299.279449	49.300000	295.950195	49.300000	299.600037
49.400000	298.690796	49.400000	297.395020	49.400000	297.975189	49.400000	298.355042
49.500000	298.933228	49.500000	297.069641	49.500000	301.859283	49.500000	297.557343
49.600000	296.866699	49.600000	298.109222	49.600000	299.911896	49.600000	297.059906
49.700000	302.118835	49.700000	295.459686	49.700000	296.992432	49.700000	302.517456
49.800000	294.812592	49.800000	296.904480	49.800000	299.353180	49.800000	297.229126
49.900000	296.909027	49.900000	295.020905	49.900000	297.809479	49.900000	298.117767
50.000000	299.518036	50.000000	297.174408	50.000000	296.531158	50.000000	295.209076
50.100000	299.974670	50.100000	297.982605	50.100000	299.706390	50.100000	295.242737
50.200000	298.872223	50.200000	298.772217	50.200000	300.167389	50.200000	297.247223
50.300000	297.009430	50.300000	298.058472	50.300000	299.832642	50.300000	297.925049
50.400000	296.481659	50.400000	295.077179	50.400000	299.558868	50.400000	297.641571
50.500000	296.612915	50.500000	295.417053	50.500000	298.283356	50.500000	295.512512
50.600000	297.598114	50.600000	299.365479	50.600000	298.063477	50.600000	296.805725
50.700000	299.551117	50.700000	296.829071	50.700000	299.713043	50.700000	299.166138
50.800000	298.063080	50.800000	301.801941	50.800000	299.416779	50.800000	295.738312
50.900000	296.866943	50.900000	298.686981	50.900000	295.144684	50.900000	302.631439
51.000000	297.978455	51.000000	299.258728	51.000000	297.701691	51.000000	296.261871
51.100000	298.673126	51.100000	295.437469	51.100000	298.147827	51.100000	297.466217
51.200000	299.021088	51.200000	302.118073	51.200000	296.360748	51.200000	299.680389
51.300000	295.318085	51.300000	298.707825	51.300000	298.616669	51.300000	299.155182
51.400000	299.325562	51.400000	301.993958	51.400000	295.384369	51.400000	299.310333
51.500000	300.096191	51.500000	298.700073	51.500000	298.578308	51.500000	299.416138
51.600000	297.322571	51.600000	298.381500	51.600000	297.548187	51.600000	298.649506
51.700000	296.338837	51.700000	299.291840	51.700000	298.861969	51.700000	299.930695
51.800000	298.155396	51.800000	298.582184	51.800000	295.726624	51.800000	297.305511
51.900000	298.668335	51.900000	297.962006	51.900000	296.503937	51.900000	298.762146
52.000000	297.052826	52.000000	294.919891	52.000000	295.961334	52.000000	296.520813
52.100000	302.243011	52.100000	298.840271	52.100000	299.466766	52.100000	299.622833
52.200000	298.554016	52.200000	297.386047	52.200000	295.730713	52.200000	298.964996
52.300000	297.505432	52.300000	297.602478	52.300000	298.228699	52.300000	297.698914
52.400000	299.181610	52.400000	300.247925	52.400000	298.420441	52.400000	296.835602
52.500000	299.902832	52.500000	299.778870	52.500000	298.983307	52.500000	296.486694
52.600000	297.452271	52.600000	297.732880	52.600000	297.536926	52.600000	297.907318
52.700000	299.640198	52.700000	295.008972	52.700000	297.495361	52.700000	296.976959
52.800000	301.374481	52.800000	298.152679	52.800000	297.961731	52.800000	296.016571
52.900000	299.676575	52.900000	298.652466	52.900000	297.784790	52.900000	299.579559
53.000000	296.655853	53.000000	300.035889	53.000000	296.582947	53.000000	297.040222
53.100000	297.653412	53.100000	297.031097	53.100000	299.657928	53.100000	299.420319
53.200000	296.285370	53.200000	297.147308	53.200000	299.608673	53.200000	300.049896
53.300000	296.589417	53.300000	295.658478	53.300000	297.643829	53.300000	300.066010
53.400000	298.941620	53.400000	296.536865	53.400000	293.771545	53.400000	297.022644
53.500000	297.158997	53.500000	297.599396	53.500000	293.880188	53.500000	296.442047
53.600000	297.239349	53.600000	298.474121	53.600000	298.579651	53.600000	295.254944
53.700000	300.084045	53.700000	297.481812	53.700000	297.318542	53.700000	296.674133
53.800000	297.710449	53.800000	298.142700	53.800000	299.277283	53.800000	300.144379
53.900000	293.892456	53.900000	300.686005	53.900000	298.924469	53.900000	297.370422
54.000000	296.813232	54.000000	300.701355	54.000000	297.665771	54.000000	299.961426
54.100000	296.546844	54.100000	295.627380	54.100000	296.124939	54.100000	295.636627
54.200000	296.658905	54.200000	300.001038	54.200000	297.847321	54.200000	296.384064
54.300000	297.391571	54.300000	296.047211	54.300000	298.100372	54.300000	298.530273
54.400000	299.489410	54.400000	296.014374	54.400000	299.036469	54.400000	299.153717
54.500000	297.135071	54.500000	297.259827	54.500000	298.602539	54.500000	297.538452
54.600000	296.151825	54.600000	295.074219	54.600000	297.546844	54.600000	298.613953
54.700000	297.843933	54.700000	299.484528	54.700000	296.545013	54.700000	297.725189
54.800000	296.661530	54.800000	299.152191	54.800000	299.192810	54.800000	297.509064
54.900000	298.182129	54.900000	296.617493	54.900000	297.773407	54.900000	297.760529
55.000000	299.811676	55.000000	297.812225	55.000000	301.543884	55.000000	298.139740
55.100000	300.193909	55.100000	298.107422	55.100000	295.024506	55.100000	297.271240
55.200000	300.046356	55.200000	298.635529	55.200000	297.540070	55.200000	297.441376
55.300000	300.772278	55.300000	298.224030	55.300000	297.970764	55.300000	295.853027
55.400000	294.950623	55.400000	300.025208	55.400000	298.556946	55.400000	296.899689
55.500000	297.156464	55.500000	299.696106	55.500000	296.002289	55.500000	297.397217
55.600000	297.766937	55.600000	298.092560	55.600000	296.666199	55.600000	299.821472
55.700000	299.607300	55.700000	297.762421	55.700000	299.091217	55.700000	298.008148
55.800000	298.353455	55.800000	299.426575	55.800000	299.805573	55.800000	297.905762
55.900000	296.946960	55.900000	299.439972	55.900000	297.234192	55.900000	297.870178
56.000000	295.588287	56.000000	296.809692	56.000000	294.549438	56.000000	298.791199
56.100000	296.909302	56.100000	298.671600	56.100000	296.707458	56.100000	297.969788
56.200000	297.610779	56.200000	298.568665	56.200000	298.242493	56.200000	297.290802
56.300000	296.985138	56.300000	298.473999	56.300000	296.485352	56.300000	299.460358
56.400000	300.754547	56.400000	299.396576	56.400000	300.444672	56.400000	296.680176
56.500000	299.026550	56.500000	300.886414	56.500000	296.258362	56.500000	296.323273
56.600000	298.388641	56.600000	300.285034	56.600000	298.027283	56.600000	300.361328
56.700000	297.024597	56.700000	295.765930	56.700000	299.729675	56.700000	299.008026
56.800000	297.803925	56.800000	301.503357	56.800000	296.630157	56.800000	300.073547
56.900000	295.281891	56.900000	299.667358	56.900000	295.720642	56.900000	298.585144
57.000000	299.315308	57.000000	296.220398	57.000000	296.294739	57.000000	299.728241
57.100000	300.622803	57.100000	301.526764	57.100000	297.339600	57.100000	297.799042
57.200000	296.325500	57.200000	299.215149	57.200000	296.890015	57.200000	297.895020
57.300000	297.729126	57.300000	293.852783	57.300000	296.518341	57.300000	296.469330
57.400000	294.059204	57.400000	300.128510	57.400000	295.237640	57.400000	299.950806
57.500000	297.819763	57.500000	300.016449	57.500000	298.772217	57.500000	298.283844
57.600000	297.638092	57.600000	297.302399	57.600000	298.277863	57.600000	298.415985
57.700000	299.517334	57.700000	299.069305	57.700000	298.660767	57.700000	298.308319
57.800000	295.998016	57.800000	298.916351	57.800000	297.310913	57.800000	298.891144
57.900000	295.116058	57.900000	298.158264	57.900000	297.010101	57.900000	294.170410
58.000000	297.200745	58.000000	299.041748	58.000000	296.965759	58.000000	297.952026
58.100000	297.479553	58.100000	297.686676	58.100000	301.377502	58.100000	295.410980
58.200000	299.204742	58.200000	298.324249	58.200000	299.963654	58.200000	296.824188
58.300000	296.769989	58.300000	299.024384	58.300000	301.521606	58.300000	298.430084
58.400000	297.285034	58.400000	298.171112	58.400000	299.163391	58.400000	298.845551
58.500000	301.402313	58.500000	297.590637	58.500000	299.633362	58.500000	298.305908
58.600000	301.258636	58.600000	295.729767	58.600000	299.595795	58.600000	297.888519
58.700000	298.297974	58.700000	298.916290	58.700000	296.319214	58.700000	298.760529
58.800000	298.599976	58.800000	297.577667	58.800000	299.904236	58.800000	298.059723
58.900000	298.058136	58.900000	296.505859	58.900000	298.113647	58.900000	297.157074
59.000000	302.127930	59.000000	296.846924	59.000000	298.252869	59.000000	295.019409
59.100000	296.599915	59.100000	295.299957	59.100000	297.818115	59.100000	298.532532
59.200000	300.482391	59.200000	298.133759	59.200000	299.534454	59.200000	298.773743
59.300000	296.470795	59.300000	296.704773	59.300000	296.496338	59.300000	297.432556
59.400000	298.069031	59.400000	300.054749	59.400000	296.771454	59.400000	297.737976
59.500000	297.753143	59.500000	297.118713	59.500000	298.999420	59.500000	297.115814
59.600000	297.373749	59.600000	300.387024	59.600000	298.461304	59.600000	298.653381
59.700000	296.055359	59.700000	298.665283	59.700000	296.180725	59.700000	294.840118
59.800000	297.226715	59.800000	299.989807	59.800000	300.046539	59.800000	299.267517
59.900000	298.675812	59.900000	301.200592	59.900000	295.747925	59.900000	298.229645
60.000000	298.343964	60.000000	295.771515	60.000000	298.877563	60.000000	296.620911
60.100000	295.770691	60.100000	297.840881	60.100000	295.914093	60.100000	296.872284
60.200000	297.889618	60.200000	298.982056	60.200000	297.536011	60.200000	299.917206
60.300000	297.826569	60.300000	299.991150	60.300000	299.123871	60.300000	297.366760
60.400000	297.687439	60.400000	298.857239	60.400000	297.432068	60.400000	299.138550
60.500000	297.593262	60.500000	297.009003	60.500000	298.762482	60.500000	298.971405
60.600000	296.953949	60.600000	300.377563	60.600000	296.561707	60.600000	294.593231
60.700000	296.857025	60.700000	298.538696	60.700000	297.707947	60.700000	298.257568
60.800000	298.251709	60.800000	294.640106	60.800000	298.067566	60.800000	297.220886
60.900000	298.860504	60.900000	296.127838	60.900000	297.392792	60.900000	295.966431
61.000000	297.843018	61.000000	297.374573	61.000000	298.156464	61.000000	298.928314
61.100000	296.809113	61.100000	297.731354	61.100000	294.133942	61.100000	295.322296
61.200000	299.633362	61.200000	295.437531	61.200000	298.253479	61.200000	297.779938
61.300000	299.945831	61.300000	296.711670	61.300000	297.527893	61.300000	298.487976
61.400000	299.159332	61.400000	301.314545	61.400000	297.948639	61.400000	297.395752
61.500000	298.951935	61.500000	299.958954	61.500000	295.886841	61.500000	297.859283
61.600000	296.142365	61.600000	300.864960	61.600000	297.337830	61.600000	294.528961
61.700000	299.267242	61.700000	301.336060	61.700000	295.568268	61.700000	299.026337
61.800000	298.240845	61.800000	298.868134	61.800000	296.689850	61.800000	296.516724
61.900000	293.219604	61.900000	295.003113	61.900000	300.927979	61.900000	298.199097
62.000000	297.329712	62.000000	298.070038	62.000000	296.803467	62.000000	299.183014
62.100000	300.498688	62.100000	300.070282	62.100000	297.637543	62.100000	299.570343
62.200000	296.874573	62.200000	300.760529	62.200000	298.250366	62.200000	296.039764
62.300000	299.260651	62.300000	297.670288	62.300000	297.376892	62.300000	295.700226
62.400000	298.383423	62.400000	295.860107	62.400000	299.418182	62.400000	299.643646
62.500000	299.532379	62.500000	298.567749	62.500000	297.323578	62.500000	295.334534
62.600000	299.695404	62.600000	297.089783	62.600000	297.356445	62.600000	296.309357
62.700000	296.265961	62.700000	296.343048	62.700000	298.692841	62.700000	297.040222
62.800000	296.472412	62.800000	297.165100	62.800000	298.028625	62.800000	297.085846
62.900000	296.747284	62.900000	297.862213	62.900000	297.503204	62.900000	298.826752
63.000000	296.066895	63.000000	296.322449	63.000000	298.948883	63.000000	297.844177
63.100000	296.639496	63.100000	296.537079	63.100000	297.461823	63.100000	298.845428
63.200000	297.971954	63.200000	300.043884	63.200000	300.461304	63.200000	294.079712
63.300000	295.206909	63.300000	299.558044	63.300000	299.555328	63.300000	297.769958
63.400000	296.345001	63.400000	299.151001	63.400000	297.653748	63.400000	297.304718
63.500000	296.307648	63.500000	298.221283	63.500000	299.251801	63.500000	298.321411
63.600000	297.238190	63.600000	298.292572	63.600000	298.737335	63.600000	297.759735
63.700000	296.662201	63.700000	299.246643	63.700000	299.517181	63.700000	294.200714
63.800000	296.848816	63.800000	295.985229	63.800000	299.780365	63.800000	299.170746
63.900000	299.877533	63.900000	298.342804	63.900000	298.229309	63.900000	298.204468
64.000000	298.535675	64.000000	296.585052	64.000000	300.433289	64.000000	300.171936
64.100000	298.547241	64.100000	299.009613	64.100000	297.856232	64.100000	299.104034
64.200000	301.461426	64.200000	298.812744	64.200000	297.233734	64.200000	297.089996
64.300000	298.798431	64.300000	298.085907	64.300000	295.124573	64.300000	298.240051
64.400000	298.548218	64.400000	299.890289	64.400000	297.694885	64.400000	299.994202
64.500000	300.048981	64.500000	298.576660	64.500000	296.663300	64.500000	298.598236
64.600000	300.209076	64.600000	299.516876	64.600000	298.231567	64.600000	296.338562
64.700000	295.771729	64.700000	298.364410	64.700000	298.673431	64.700000	296.819031
64.800000	299.601288	64.800000	297.075836	64.800000	298.195282	64.800000	296.816864
64.900000	297.638000	64.900000	299.846619	64.900000	299.165405	64.900000	295.815643
65.000000	298.981049	65.000000	296.714996	65.000000	297.314941	65.000000	298.426331
65.100000	296.956757	65.100000	295.367279	65.100000	297.206329	65.100000	299.394531
65.200000	297.131256	65.200000	297.933533	65.200000	300.467438	65.200000	297.778107
65.300000	300.052368	65.300000	299.436981	65.300000	298.573792	65.300000	297.388824
65.400000	298.850220	65.400000	297.435944	65.400000	296.763519	65.400000	298.021057
65.500000	296.957703	65.500000	297.644653	65.500000	297.241119	65.500000	297.744781
65.600000	298.056396	65.600000	298.809570	65.600000	298.294983	65.600000	297.181274
65.700000	297.896484	65.700000	297.810089	65.700000	297.587769	65.700000	296.708099
65.800000	296.484894	65.800000	297.146393	65.800000	296.835419	65.800000	300.532776
65.900000	301.127777	65.900000	297.691498	65.900000	296.360626	65.900000	300.535522
66.000000	295.467896	66.000000	297.801819	66.000000	297.698059	66.000000	298.434875
66.100000	297.367706	66.100000	296.899475	66.100000	295.645477	66.100000	297.101105
66.200000	297.819000	66.200000	299.104401	66.200000	296.856018	66.200000	298.407318
66.300000	299.240601	66.300000	298.791321	66.300000	300.461548	66.300000	300.659363
66.400000	294.800446	66.400000	298.252258	66.400000	298.999176	66.400000	296.631561
66.500000	297.490570	66.500000	297.204742	66.500000	297.322998	66.500000	299.281830
66.600000	299.648193	66.600000	296.993073	66.600000	298.559631	66.600000	300.518951
66.700000	299.193420	66.700000	295.369293	66.700000	297.188324	66.700000	297.343781
66.800000	297.651825	66.800000	297.486938	66.800000	298.862854	66.800000	297.847137
66.900000	298.205963	66.900000	299.317780	66.900000	294.541290	66.900000	294.983521
67.000000	298.057098	67.000000	295.298004	67.000000	296.216187	67.000000	298.936707
67.100000	298.433594	67.100000	298.995697	67.100000	297.301147	67.100000	293.950439
67.200000	298.326996	67.200000	296.048401	67.200000	298.939575	67.200000	296.755096
67.300000	296.375763	67.300000	298.945099	67.300000	298.397400	67.300000	301.033295
67.400000	298.492889	67.400000	297.740875	67.400000	299.285706	67.400000	296.411682
67.500000	298.671753	67.500000	297.913849	67.500000	297.764099	67.500000	299.270691
67.600000	299.269318	67.600000	294.910004	67.600000	297.887146	67.600000	296.393860
67.700000	297.554535	67.700000	294.529144	67.700000	298.414246	67.700000	299.244873
67.800000	301.142517	67.800000	298.819611	67.800000	298.331024	67.800000	296.092438
67.900000	296.623840	67.900000	300.602966	67.900000	298.410309	67.900000	296.310730
68.000000	296.069855	68.000000	298.301239	68.000000	298.381500	68.000000	296.955231
68.100000	297.322174	68.100000	294.550323	68.100000	297.546204	68.100000	297.088379
68.200000	296.942627	68.200000	297.352020	68.200000	300.147949	68.200000	295.860962
68.300000	297.512939	68.300000	296.456482	68.300000	300.466736	68.300000	297.173767
68.400000	298.933197	68.400000	299.025757	68.400000	297.546448	68.400000	296.650909
68.500000	299.081757	68.500000	296.417694	68.500000	301.474182	68.500000	296.637909
68.600000	299.807495	68.600000	296.578033	68.600000	296.464813	68.600000	299.251831
68.700000	298.845886	68.700000	298.353516	68.700000	301.575623	68.700000	295.759766
68.800000	298.657318	68.800000	299.184235	68.800000	297.304474	68.800000	299.700623
68.900000	296.681915	68.900000	295.620178	68.900000	298.563049	68.900000	298.659119
69.000000	297.836761	69.000000	300.169312	69.000000	296.948975	69.000000	297.388916
69.100000	300.624329	69.100000	293.060394	69.100000	297.182617	69.100000	299.016510
69.200000	300.865540	69.200000	297.992798	69.200000	297.826630	69.200000	298.931580
69.300000	298.729706	69.300000	299.043030	69.300000	297.689941	69.300000	300.562958
69.400000	299.173584	69.400000	299.287811	69.400000	297.664978	69.400000	300.274170
69.500000	297.321472	69.500000	299.358124	69.500000	298.256104	69.500000	297.174011
69.600000	296.962006	69.600000	300.762177	69.600000	298.042938	69.600000	298.639984
69.700000	298.770172	69.700000	297.329498	69.700000	299.364563	69.700000	297.007111
69.800000	294.137512	69.800000	302.362915	69.800000	296.885315	69.800000	297.625061
69.900000	298.262543	69.900000	298.344727	69.900000	297.587799	69.900000	302.263428
70.000000	295.647369	70.000000	297.969086	70.000000	297.405060	70.000000	298.752258
70.100000	299.003265	70.100000	295.146271	70.100000	298.886414	70.100000	298.597260
70.200000	295.995605	70.200000	298.395538	70.200000	296.599823	70.200000	295.944733
70.300000	299.463898	70.300000	298.170197	70.300000	298.097504	70.300000	297.839172
70.400000	299.902100	70.400000	299.208099	70.400000	299.701569	70.400000	299.412506
70.500000	296.868713	70.500000	294.991638	70.500000	297.949677	70.500000	298.533478
70.600000	299.946289	70.600000	297.941650	70.600000	298.462952	70.600000	295.889221
70.700000	299.111664	70.700000	299.727386	70.700000	294.686920	70.700000	300.933350
70.800000	300.647156	70.800000	299.580566	70.800000	295.298981	70.800000	297.483856
70.900000	299.434143	70.900000	296.189758	70.900000	295.496155	70.900000	296.966553
71.000000	300.098541	71.000000	297.643951	71.000000	300.061890	71.000000	298.250824
71.100000	300.399994	71.100000	298.095367	71.100000	300.528198	71.100000	297.601807
71.200000	296.653564	71.200000	296.912201	71.200000	298.595245	71.200000	294.658936
71.300000	296.095734	71.300000	299.966919	71.300000	295.273041	71.300000	299.375092
71.400000	295.936707	71.400000	296.178101	71.400000	298.261108	71.400000	297.109741
71.500000	295.280212	71.500000	295.045288	71.500000	297.098297	71.500000	296.834320
71.600000	296.341370	71.600000	297.725037	71.600000	298.100189	71.600000	297.962891
71.700000	298.852020	71.700000	297.778259	71.700000	298.092346	71.700000	298.321381
71.800000	298.834290	71.800000	298.024292	71.800000	297.305939	71.800000	298.366302
71.900000	297.189392	71.900000	297.821930	71.900000	299.659485	71.900000	295.122711
72.000000	297.479797	72.000000	298.086426	72.000000	297.319489	72.000000	297.683624
72.100000	297.095367	72.100000	295.202637	72.100000	297.955322	72.100000	295.724701
72.200000	297.568665	72.200000	294.838837	72.200000	296.752686	72.200000	295.277313
72.300000	298.019623	72.300000	299.685211	72.300000	298.775482	72.300000	300.831909
72.400000	295.446472	72.400000	299.651886	72.400000	298.326813	72.400000	295.486023
72.500000	297.361237	72.500000	298.970367	72.500000	296.514771	72.500000	300.061127
72.600000	297.825623	72.600000	297.934601	72.600000	298.911835	72.600000	298.279114
72.700000	301.494934	72.700000	296.363495	72.700000	298.771759	72.700000	300.834564
72.800000	297.629639	72.800000	300.689636	72.800000	299.890991	72.800000	297.120880
72.900000	300.016449	72.900000	298.108337	72.900000	298.233490	72.900000	298.351593
73.000000	297.001984	73.000000	294.423126	73.000000	299.712555	73.000000	300.212585
73.100000	298.354218	73.100000	300.529205	73.100000	299.834656	73.100000	297.751495
73.200000	300.266174	73.200000	297.745453	73.200000	299.657532	73.200000	298.782318
73.300000	299.272583	73.300000	296.710419	73.300000	300.075165	73.300000	299.804932
73.400000	298.441895	73.400000	297.278534	73.400000	298.743011	73.400000	297.759003
73.500000	296.806213	73.500000	297.481628	73.500000	298.365082	73.500000	296.722748
73.600000	299.243561	73.600000	295.742767	73.600000	297.248901	73.600000	296.605560
73.700000	299.219635	73.700000	297.280212	73.700000	300.102509	73.700000	296.737976
73.800000	295.957367	73.800000	297.915558	73.800000	296.459290	73.800000	298.913177
73.900000	299.311371	73.900000	295.794525	73.900000	298.245026	73.900000	298.049866
74.000000	297.545563	74.000000	299.364716	74.000000	300.106415	74.000000	298.718842
74.100000	297.279694	74.100000	298.021820	74.100000	299.423004	74.100000	299.045898
74.200000	296.189148	74.200000	298.515472	74.200000	299.651154	74.200000	298.175323
74.300000	300.163605	74.300000	299.893738	74.300000	296.207550	74.300000	298.091248
74.400000	299.622620	74.400000	298.771118	74.400000	295.451630	74.400000	297.777466
74.500000	298.111267	74.500000	297.180298	74.500000	292.209991	74.500000	296.690613
74.600000	298.514374	74.600000	299.516022	74.600000	300.205902	74.600000	295.624847
74.700000	298.140289	74.700000	297.046570	74.700000	297.184265	74.700000	296.945557
74.800000	298.362213	74.800000	298.750702	74.800000	297.666016	74.800000	295.119324
74.900000	297.093658	74.900000	292.180695	74.900000	300.087830	74.900000	299.022980
75.000000	295.707642	75.000000	299.120178	75.000000	297.295624	75.000000	297.481873
75.100000	297.418610	75.100000	297.914307	75.100000	299.896973	75.100000	297.359894
75.200000	297.437195	75.200000	301.213898	75.200000	298.604340	75.200000	298.973816
75.300000	294.548462	75.300000	296.270752	75.300000	300.031342	75.300000	300.752411
75.400000	299.190887	75.400000	298.350464	75.400000	295.495880	75.400000	295.859528
75.500000	298.963501	75.500000	297.942871	75.500000	297.221497	75.500000	298.756622
75.600000	297.850494	75.600000	296.636169	75.600000	299.109039	75.600000	296.388489
75.700000	298.075073	75.700000	296.641327	75.700000	297.354584	75.700000	295.355133
75.800000	297.071960	75.800000	299.136292	75.800000	297.595459	75.800000	297.566986
75.900000	297.740723	75.900000	298.903595	75.900000	295.299591	75.900000	295.456787
76.000000	297.629578	76.000000	298.183868	76.000000	298.024353	76.000000	292.217041
76.100000	297.965149	76.100000	299.508301	76.100000	297.647064	76.100000	294.679260
76.200000	295.458405	76.200000	299.531677	76.200000	300.138031	76.200000	300.314301
76.300000	302.113739	76.300000	298.724976	76.300000	296.969879	76.300000	294.960480
76.400000	299.641632	76.400000	296.941254	76.400000	293.711914	76.400000	296.664825
76.500000	296.390594	76.500000	299.636810	76.500000	296.538483	76.500000	297.647095
76.600000	298.681427	76.600000	299.564484	76.600000	299.036652	76.600000	297.863251
76.700000	298.398895	76.700000	300.311462	76.700000	298.611572	76.700000	294.840546
76.800000	299.663910	76.800000	298.943329	76.800000	299.082214	76.800000	296.630463
76.900000	296.366302	76.900000	297.269623	76.900000	297.263580	76.900000	298.742920
77.000000	300.181091	77.000000	300.308594	77.000000	298.202301	77.000000	295.339264
77.100000	297.640808	77.100000	299.163635	77.100000	297.768494	77.100000	296.770508
77.200000	292.854218	77.200000	297.062592	77.200000	298.595490	77.200000	298.211334
77.300000	297.777374	77.300000	296.630981	77.300000	302.193390	77.300000	301.037048
77.400000	296.438141	77.400000	297.816528	77.400000	298.463684	77.400000	297.090088
77.500000	297.549927	77.500000	297.897003	77.500000	296.507690	77.500000	298.023773
77.600000	301.774475	77.600000	299.187592	77.600000	295.603088	77.600000	298.309814
77.700000	298.809113	77.700000	298.707001	77.700000	299.015045	77.700000	295.560028
77.800000	297.955627	77.800000	296.692291	77.800000	297.735077	77.800000	296.609863
77.900000	296.944000	77.900000	299.139313	77.900000	299.106781	77.900000	299.277954
78.000000	296.792877	78.000000	298.376648	78.000000	298.581299	78.000000	296.587372
78.100000	295.758453	78.100000	299.261719	78.100000	297.069427	78.100000	297.821014
78.200000	297.044220	78.200000	299.485992	78.200000	296.026764	78.200000	297.632141
78.300000	297.830444	78.300000	299.171234	78.300000	297.333191	78.300000	297.959900
78.400000	298.351044	78.400000	297.992065	78.400000	300.329193	78.400000	297.456970
78.500000	302.418884	78.500000	299.406219	78.500000	299.171326	78.500000	299.213898
78.600000	297.853851	78.600000	297.553040	78.600000	296.537323	78.600000	297.027435
78.700000	298.332947	78.700000	299.347626	78.700000	295.949554	78.700000	297.591522
78.800000	297.490814	78.800000	295.246155	78.800000	298.853821	78.800000	298.115387
78.900000	297.923279	78.900000	295.610504	78.900000	297.886200	78.900000	298.526276
79.000000	297.124298	79.000000	298.179962	79.000000	296.238770	79.000000	299.123535
79.100000	295.417908	79.100000	296.790527	79.100000	299.804413	79.100000	297.511993
79.200000	297.735748	79.200000	297.191406	79.200000	297.643341	79.200000	296.543701
79.300000	299.705139	79.300000	295.672424	79.300000	298.088440	79.300000	298.346558
79.400000	296.566711	79.400000	299.981476	79.400000	296.120911	79.400000	299.571655
79.500000	298.858002	79.500000	297.236847	79.500000	297.133453	79.500000	296.999817
79.600000	295.699249	79.600000	299.142181	79.600000	298.811523	79.600000	298.551422
79.700000	298.949158	79.700000	295.570404	79.700000	300.156738	79.700000	297.150818
79.800000	294.772156	79.800000	297.376251	79.800000	298.627167	79.800000	300.314728
79.900000	298.962585	79.900000	299.304596	79.900000	297.719452	79.900000	297.440948
80.000000	297.550873	80.000000	300.688660	80.000000	299.193665	80.000000	297.950317
80.100000	297.805847	80.100000	297.315643	80.100000	297.189606	80.100000	297.769043
80.200000	297.566925	80.200000	296.542755	80.200000	298.467773	80.200000	295.890839
80.300000	298.104889	80.300000	299.667847	80.300000	298.907349	80.300000	300.011963
80.400000	299.866272	80.400000	297.813019	80.400000	298.941650	80.400000	297.971313
80.500000	299.743774	80.500000	297.297485	80.500000	296.929779	80.500000	296.148651
80.600000	297.036285	80.600000	299.247223	80.600000	298.792969	80.600000	296.331238
80.700000	297.571869	80.700000	298.743988	80.700000	299.480286	80.700000	295.822174
80.800000	299.284973	80.800000	298.724182	80.800000	299.567657	80.800000	299.121796
80.900000	298.534485	80.900000	299.146545	80.900000	299.942535	80.900000	298.657379
81.000000	298.167755	81.000000	298.298676	81.000000	299.286560	81.000000	297.048218
81.100000	298.541534	81.100000	296.973816	81.100000	296.628754	81.100000	297.074249
81.200000	298.805695	81.200000	299.509277	81.200000	296.363922	81.200000	296.754333
81.300000	297.568634	81.300000	298.087006	81.300000	297.050018	81.300000	297.134003
81.400000	299.369141	81.400000	299.249146	81.400000	301.515106	81.400000	297.985352
81.500000	298.077545	81.500000	297.145966	81.500000	301.249634	81.500000	295.085907
81.600000	298.749023	81.600000	298.458649	81.600000	297.461670	81.600000	298.208527
81.700000	300.034668	81.700000	299.800995	81.700000	297.385773	81.700000	297.629364
81.800000	298.712799	81.800000	302.387604	81.800000	297.813477	81.800000	300.264496
81.900000	296.869232	81.900000	299.186096	81.900000	295.849335	81.900000	297.355286
82.000000	297.987457	82.000000	297.855042	82.000000	296.557800	82.000000	298.110046
82.100000	297.173767	82.100000	299.799988	82.100000	301.791870	82.100000	296.617096
82.200000	298.815277	82.200000	299.521362	82.200000	297.267700	82.200000	300.694641
82.300000	298.153137	82.300000	295.874695	82.300000	298.337921	82.300000	298.058746
82.400000	297.352325	82.400000	298.094238	82.400000	297.693481	82.400000	300.277954
82.500000	298.001801	82.500000	300.632141	82.500000	297.766479	82.500000	297.261597
82.600000	296.858734	82.600000	297.122986	82.600000	293.699921	82.600000	296.660950
82.700000	296.356750	82.700000	295.425598	82.700000	301.246582	82.700000	298.692627
82.800000	298.630341	82.800000	296.975159	82.800000	301.306946	82.800000	296.980652
82.900000	294.561218	82.900000	295.229431	82.900000	300.110657	82.900000	297.681396
83.000000	298.287109	83.000000	300.093109	83.000000	296.661957	83.000000	296.238159
83.100000	296.724670	83.100000	297.425354	83.100000	299.838226	83.100000	293.433807
83.200000	299.096222	83.200000	297.737915	83.200000	296.644531	83.200000	298.909546
83.300000	299.072632	83.300000	301.022156	83.300000	297.758453	83.300000	298.942383
83.400000	294.026703	83.400000	299.700317	83.400000	296.277313	83.400000	297.551849
83.500000	297.134308	83.500000	299.559357	83.500000	297.389984	83.500000	299.001984
83.600000	298.510254	83.600000	298.070831	83.600000	296.628998	83.600000	298.750336
83.700000	299.340271	83.700000	296.992126	83.700000	299.763519	83.700000	298.484680
83.800000	297.582916	83.800000	300.927368	83.800000	299.802460	83.800000	295.966644
83.900000	298.039368	83.900000	298.597351	83.900000	299.253265	83.900000	295.620361
84.000000	296.593628	84.000000	297.368225	84.000000	297.017731	84.000000	295.630280
84.100000	299.217133	84.100000	299.379303	84.100000	296.678131	84.100000	301.279358
84.200000	298.530457	84.200000	299.964813	84.200000	298.082153	84.200000	297.224792
84.300000	297.245331	84.300000	300.692841	84.300000	295.418732	84.300000	297.366669
84.400000	298.113922	84.400000	299.116821	84.400000	297.362732	84.400000	298.726288
84.500000	297.750458	84.500000	297.247559	84.500000	300.067352	84.500000	300.598419
84.600000	296.560547	84.600000	300.103607	84.600000	299.865173	84.600000	297.710144
84.700000	295.568085	84.700000	299.093140	84.700000	299.808746	84.700000	296.441956
84.800000	298.718475	84.800000	295.056824	84.800000	296.236023	84.800000	300.134613
84.900000	299.368469	84.900000	295.789795	84.900000	301.885620	84.900000	297.992279
85.000000	291.915527	85.000000	298.904236	85.000000	298.685669	85.000000	298.768982
85.100000	298.752441	85.100000	298.551422	85.100000	300.332703	85.100000	297.011444
85.200000	295.599457	85.200000	298.339478	85.200000	297.253174	85.200000	299.481232
85.300000	295.498779	85.300000	298.874634	85.300000	296.773407	85.300000	297.582428
85.400000	296.725647	85.400000	301.261841	85.400000	298.532013	85.400000	294.911743
85.500000	299.422302	85.500000	296.749237	85.500000	299.831848	85.500000	296.358887
85.600000	298.315369	85.600000	300.406250	85.600000	296.455536	85.600000	296.879913
85.700000	299.477356	85.700000	296.480255	85.700000	297.607239	85.700000	297.668915
85.800000	296.738251	85.800000	298.737793	85.800000	299.385773	85.800000	296.017914
85.900000	298.670441	85.900000	296.477875	85.900000	295.871857	85.900000	297.024780
86.000000	297.158691	86.000000	300.148438	86.000000	297.818237	86.000000	296.736755
86.100000	297.925720	86.100000	297.581818	86.100000	297.680725	86.100000	299.307800
86.200000	300.839844	86.200000	299.391907	86.200000	298.775757	86.200000	297.907257
86.300000	298.487030	86.300000	296.074615	86.300000	297.155823	86.300000	298.119720
86.400000	296.099091	86.400000	299.135925	86.400000	295.283508	86.400000	296.097443
86.500000	299.061035	86.500000	296.937866	86.500000	297.417603	86.500000	293.634186
86.600000	298.452484	86.600000	298.437134	86.600000	298.834808	86.600000	298.395905
86.700000	297.386169	86.700000	300.290710	86.700000	297.549988	86.700000	300.383453
86.800000	296.132874	86.800000	295.672272	86.800000	298.578766	86.800000	297.483917
86.900000	299.249512	86.900000	300.851135	86.900000	299.894470	86.900000	297.742401
87.000000	297.682617	87.000000	295.765472	87.000000	298.619629	87.000000	298.667145
87.100000	295.586212	87.100000	298.014252	87.100000	297.040253	87.100000	296.979523
87.200000	297.649902	87.200000	300.117859	87.200000	297.396790	87.200000	298.418976
87.300000	298.168304	87.300000	295.952667	87.300000	294.992859	87.300000	297.464447
87.400000	295.329224	87.400000	297.863831	87.400000	302.484161	87.400000	298.998749
87.500000	299.219818	87.500000	297.935425	87.500000	296.439606	87.500000	300.041779
87.600000	297.169037	87.600000	303.483307	87.600000	294.318207	87.600000	298.946625
87.700000	297.377258	87.700000	300.022217	87.700000	296.430969	87.700000	299.339417
87.800000	296.847656	87.800000	296.934998	87.800000	294.123016	87.800000	297.528229
87.900000	298.170227	87.900000	300.190521	87.900000	297.294434	87.900000	298.476105
88.000000	296.822113	88.000000	298.121338	88.000000	297.533417	88.000000	296.459167
88.100000	301.086853	88.100000	295.893463	88.100000	296.613464	88.100000	297.334839
88.200000	294.483521	88.200000	296.968414	88.200000	295.939331	88.200000	298.765381
88.300000	297.307922	88.300000	296.554047	88.300000	300.049164	88.300000	298.638367
88.400000	299.814697	88.400000	299.276947	88.400000	298.302307	88.400000	298.322327
88.500000	295.845215	88.500000	297.056458	88.500000	297.804260	88.500000	301.675232
88.600000	295.759125	88.600000	296.159332	88.600000	300.130341	88.600000	298.770996
88.700000	297.938141	88.700000	298.118164	88.700000	299.443146	88.700000	299.186127
88.800000	296.401917	88.800000	297.227692	88.800000	300.751404	88.800000	299.625763
88.900000	299.467346	88.900000	296.245300	88.900000	294.249268	88.900000	294.645111
89.000000	300.080261	89.000000	297.643799	89.000000	297.760681	89.000000	297.015625
89.100000	299.555695	89.100000	297.114471	89.100000	298.837738	89.100000	296.024139
89.200000	296.815918	89.200000	298.911987	89.200000	297.511383	89.200000	296.027618
89.300000	298.170288	89.300000	298.425995	89.300000	294.312927	89.300000	299.348145
89.400000	297.325775	89.400000	298.492645	89.400000	297.507935	89.400000	299.306244
89.500000	300.992828	89.500000	298.681641	89.500000	298.013977	89.500000	297.131531
89.600000	296.627045	89.600000	299.023499	89.600000	300.233215	89.600000	296.609436
89.700000	298.829315	89.700000	297.537598	89.700000	299.315308	89.700000	296.400879
89.800000	297.946716	89.800000	299.617828	89.800000	298.083344	89.800000	297.078583
89.900000	296.634033	89.900000	297.828735	89.900000	301.664185	89.900000	296.214722
90.000000	297.278229	90.000000	300.643860	90.000000	298.327393	90.000000	297.732605
90.100000	297.754517	90.100000	297.355591	90.100000	300.237915	90.100000	298.803711
90.200000	298.545441	90.200000	296.097382	90.200000	299.158112	90.200000	299.980286
90.300000	296.548737	90.300000	299.463348	90.300000	300.244843	90.300000	300.903442
90.400000	295.290100	90.400000	296.637299	90.400000	300.769043	90.400000	297.265442
90.500000	297.313660	90.500000	298.843292	90.500000	299.723907	90.500000	295.549347
90.600000	297.662140	90.600000	299.030304	90.600000	297.529633	90.600000	299.994476
90.700000	299.556854	90.700000	297.966705	90.700000	297.288727	90.700000	298.940979
90.800000	302.084717	90.800000	299.125153	90.800000	297.957336	90.800000	296.643036
90.900000	296.446381	90.900000	298.627228	90.900000	298.088104	90.900000	297.707092
91.000000	296.868835	91.000000	298.551605	91.000000	297.524597	91.000000	296.957336
91.100000	297.357269	91.100000	296.158966	91.100000	297.015381	91.100000	300.668915
91.200000	297.401123	91.200000	297.943024	91.200000	299.653046	91.200000	300.430603
91.300000	298.061615	91.300000	294.830566	91.300000	299.122223	91.300000	297.665253
91.400000	296.685120	91.400000	296.619659	91.400000	294.795807	91.400000	297.792297
91.500000	297.652130	91.500000	296.468781	91.500000	301.394501	91.500000	299.771820
91.600000	296.294067	91.600000	294.529083	91.600000	297.997375	91.600000	295.169952
91.700000	293.422302	91.700000	297.780396	91.700000	297.564850	91.700000	297.521973
91.800000	295.658203	91.800000	299.169250	91.800000	299.778595	91.800000	298.013336
91.900000	300.945892	91.900000	299.975281	91.900000	297.360138	91.900000	299.780151
92.000000	298.880798	92.000000	295.674042	92.000000	299.899811	92.000000	295.436798
92.100000	295.292603	92.100000	297.836761	92.100000	296.188080	92.100000	299.520996
92.200000	299.188934	92.200000	299.425903	92.200000	298.617157	92.200000	300.663177
92.300000	298.305725	92.300000	293.101288	92.300000	298.550293	92.300000	298.773315
92.400000	296.824707	92.400000	299.828552	92.400000	298.754333	92.400000	295.822052
92.500000	299.362488	92.500000	298.040710	92.500000	298.063416	92.500000	298.360352
92.600000	296.602570	92.600000	297.750122	92.600000	298.225555	92.600000	297.003082
92.700000	298.169373	92.700000	299.804260	92.700000	298.783112	92.700000	295.997620
92.800000	296.028137	92.800000	300.332703	92.800000	298.413177	92.800000	296.507446
92.900000	297.971771	92.900000	300.477753	92.900000	298.986237	92.900000	297.198120
93.000000	300.729279	93.000000	300.358490	93.000000	295.829132	93.000000	298.086761
93.100000	299.171783	93.100000	298.402283	93.100000	294.866302	93.100000	298.356049
93.200000	296.383820	93.200000	297.592316	93.200000	298.178619	93.200000	299.629547
93.300000	298.373932	93.300000	298.257507	93.300000	294.823059	93.300000	293.936646
93.400000	296.999023	93.400000	296.882172	93.400000	298.626526	93.400000	297.976257
93.500000	297.046631	93.500000	300.971405	93.500000	296.578308	93.500000	299.729889
93.600000	297.649292	93.600000	296.052856	93.600000	298.939026	93.600000	295.742371
93.700000	296.607056	93.700000	296.243378	93.700000	299.881744	93.700000	300.414581
93.800000	295.842010	93.800000	298.225098	93.800000	297.998413	93.800000	296.126251
93.900000	297.177002	93.900000	297.226166	93.900000	298.913055	93.900000	296.531403
94.000000	300.476410	94.000000	299.191864	94.000000	294.497986	94.000000	299.710876
94.100000	296.995697	94.100000	298.878082	94.100000	299.663147	94.100000	299.966644
94.200000	299.520844	94.200000	296.531036	94.200000	298.213684	94.200000	295.892761
94.300000	297.516052	94.300000	299.656006	94.300000	297.701508	94.300000	298.742889
94.400000	298.930359	94.400000	296.472260	94.400000	299.977356	94.400000	296.892242
94.500000	296.523468	94.500000	298.022369	94.500000	298.894348	94.500000	297.515045
94.600000	299.322235	94.600000	298.537933	94.600000	299.074768	94.600000	299.149963
94.700000	302.003479	94.700000	296.922119	94.700000	296.795319	94.700000	297.877716
94.800000	296.657440	94.800000	297.390167	94.800000	298.374481	94.800000	298.179382
94.900000	301.780060	94.900000	295.992615	94.900000	296.853973	94.900000	298.544403
95.000000	297.359100	95.000000	298.682281	95.000000	300.278534	95.000000	301.736542
95.100000	299.210632	95.100000	298.134216	95.100000	298.574646	95.100000	299.965271
95.200000	297.561157	95.200000	297.540924	95.200000	295.238373	95.200000	301.171722
95.300000	297.772491	95.300000	299.322510	95.300000	300.055542	95.300000	299.542023
95.400000	297.727783	95.400000	301.654755	95.400000	298.255035	95.400000	294.010864
95.500000	294.922241	95.500000	298.380859	95.500000	298.792877	95.500000	295.413025
95.600000	300.116028	95.600000	297.792633	95.600000	296.586731	95.600000	295.835541
95.700000	296.464844	95.700000	297.415985	95.700000	301.221588	95.700000	298.370544
95.800000	296.186249	95.800000	296.972351	95.800000	296.881165	95.800000	297.329041
95.900000	300.508789	95.900000	298.836334	95.900000	299.284546	95.900000	300.242493
96.000000	297.551758	96.000000	297.153198	96.000000	297.846497	96.000000	297.107971
96.100000	297.517944	96.100000	297.202179	96.100000	298.802856	96.100000	297.846680
96.200000	298.214691	96.200000	297.818665	96.200000	300.623047	96.200000	300.789398
96.300000	296.901733	96.300000	297.659332	96.300000	295.323090	96.300000	298.886169
96.400000	298.137512	96.400000	296.316803	96.400000	297.138763	96.400000	297.169189
96.500000	299.142456	96.500000	296.820862	96.500000	302.023468	96.500000	295.399536
96.600000	297.249023	96.600000	295.502655	96.600000	298.148254	96.600000	300.519440
96.700000	298.885437	96.700000	297.374847	96.700000	296.655945	96.700000	297.781342
96.800000	298.727966	96.800000	299.788849	96.800000	297.618195	96.800000	299.238770
96.900000	298.336090	96.900000	297.024567	96.900000	299.988922	96.900000	300.344482
97.000000	298.982330	97.000000	301.223602	97.000000	297.011749	97.000000	298.420502
97.100000	298.136230	97.100000	297.402710	97.100000	298.129272	97.100000	296.770782
97.200000	299.762268	97.200000	296.931274	97.200000	301.620361	97.200000	296.355103
97.300000	297.453247	97.300000	301.128113	97.300000	297.345459	97.300000	298.699097
97.400000	299.804230	97.400000	297.628998	97.400000	299.997070	97.400000	298.110413
97.500000	298.937622	97.500000	299.736877	97.500000	299.834625	97.500000	297.764313
97.600000	297.936951	97.600000	297.383484	97.600000	297.531586	97.600000	298.480133
97.700000	298.510254	97.700000	296.873749	97.700000	298.880096	97.700000	298.275360
97.800000	300.047577	97.800000	296.731964	97.800000	297.379730	97.800000	297.218872
97.900000	297.693146	97.900000	297.893311	97.900000	301.116211	97.900000	300.114563
98.000000	296.255676	98.000000	300.017212	98.000000	296.380646	98.000000	295.116547
98.100000	300.564697	98.100000	298.980988	98.100000	298.096313	98.100000	299.669586
98.200000	299.051758	98.200000	298.911591	98.200000	298.032288	98.200000	296.095245
98.300000	297.229279	98.300000	296.075623	98.300000	300.195221	98.300000	298.469330
98.400000	298.484802	98.400000	299.992645	98.400000	299.234436	98.400000	299.148804
98.500000	301.791870	98.500000	296.348724	98.500000	297.277374	98.500000	297.125549
98.600000	300.307770	98.600000	296.906097	98.600000	298.472900	98.600000	298.721466
98.700000	297.458557	98.700000	296.439301	98.700000	297.508484	98.700000	297.573181
98.800000	296.138855	98.800000	296.722443	98.800000	297.145752	98.800000	296.734711
98.900000	297.398590	98.900000	299.849030	98.900000	298.962738	98.900000	296.817749
99.000000	296.971252	99.000000	298.146881	99.000000	299.812378	99.000000	298.507141
99.100000	295.580200	99.100000	297.413513	99.100000	298.747498	99.100000	295.245819
99.200000	298.743896	99.200000	299.724274	99.200000	298.790863	99.200000	297.219574
99.300000	297.525269	99.300000	299.649872	99.300000	299.772919	99.300000	296.494720
99.400000	298.927063	99.400000	298.169922	99.400000	296.154144	99.400000	300.036957
99.500000	300.619507	99.500000	297.723724	99.500000	298.447144	99.500000	297.087250
99.600000	298.416809	99.600000	299.094330	99.600000	299.704620	99.600000	294.126190
99.700000	297.563354	99.700000	299.146759	99.700000	302.057556	99.700000	297.316711
99.800000	294.222260	99.800000	300.726044	99.800000	295.561279	99.800000	297.199280
99.900000	295.312439	99.900000	299.538483	99.900000	298.847809	99.900000	298.725769
100.000000	296.842255	100.000000	301.619080	100.000000	299.408569	100.000000	298.717285
100.090000	300.897278	100.090000	297.352722	100.090000	295.731323	100.090000	297.422668
100.190000	300.010071	100.190000	297.981476	100.190000	296.976288	100.190000	295.704071
100.290000	294.441650	100.290000	297.625458	100.290000	300.620544	100.290000	298.928131
100.390000	297.312195	100.390000	299.099365	100.390000	296.082092	100.390000	297.805359
100.490000	297.868195	100.490000	297.557159	100.490000	296.771179	100.490000	296.878937
100.590000	298.362366	100.590000	295.932007	100.590000	299.934723	100.590000	296.194000
100.690000	301.365479	100.690000	298.366638	100.690000	299.877472	100.690000	298.521942
100.790000	296.690552	100.790000	296.444153	100.790000	293.748505	100.790000	298.133331
100.890000	295.794312	100.890000	300.472748	100.890000	296.772858	100.890000	298.862610
100.990000	299.485107	100.990000	298.181946	100.990000	295.283997	100.990000	296.992035
101.090000	298.000061	101.090000	301.813660	101.090000	297.130402	101.090000	295.908875
101.190000	298.205566	101.190000	297.181244	101.190000	300.367737	101.190000	299.592743
101.290000	296.826721	101.290000	294.377533	101.290000	299.531097	101.290000	300.655823
101.390000	297.879974	101.390000	296.050873	101.390000	298.027100	101.390000	295.516663
101.490000	294.210632	101.490000	298.338226	101.490000	296.136139	101.490000	300.288971
101.590000	299.301727	101.590000	298.235321	101.590000	296.277618	101.590000	298.381744
101.690000	295.491760	101.690000	297.962402	101.690000	298.356628	101.690000	300.945190
101.790000	298.970062	101.790000	296.609344	101.790000	295.843811	101.790000	297.241119
101.890000	296.223083	101.890000	297.723633	101.890000	296.077606	101.890000	298.899139
101.990000	301.230316	101.990000	299.504822	101.990000	297.638306	101.990000	298.051941
102.090000	298.089111	102.090000	298.518402	102.090000	299.469818	102.090000	297.704987
102.190000	298.687988	102.190000	299.047668	102.190000	298.780396	102.190000	296.459229
102.290000	300.875458	102.290000	296.097198	102.290000	298.541504	102.290000	296.734558
102.390000	297.474335	102.390000	298.074219	102.390000	297.153839	102.390000	298.504456
102.490000	298.121002	102.490000	298.367065	102.490000	298.032898	102.490000	298.956085
102.590000	295.183167	102.590000	294.818634	102.590000	299.694855	102.590000	295.540192
102.690000	297.884857	102.690000	299.451752	102.690000	296.130646	102.690000	297.155426
102.790000	298.435608	102.790000	297.852417	102.790000	296.636536	102.790000	297.771362
102.890000	297.719177	102.890000	299.336853	102.890000	299.677460	102.890000	300.985718
102.990000	297.516937	102.990000	295.543488	102.990000	296.758423	102.990000	295.920776
103.090000	296.693817	103.090000	296.627625	103.090000	297.579437	103.090000	296.720947
103.190000	298.061096	103.190000	297.928986	103.190000	295.276276	103.190000	300.197235
103.290000	297.596466	103.290000	301.363464	103.290000	297.199585	103.290000	298.038849
103.390000	298.038605	103.390000	295.647614	103.390000	296.355377	103.390000	298.494904
103.490000	299.380798	103.490000	300.157745	103.490000	297.536011	103.490000	299.943359
103.590000	297.906219	103.590000	295.983063	103.590000	297.279510	103.590000	300.826874
103.690000	298.015625	103.690000	300.606903	103.690000	298.687134	103.690000	294.683777
103.790000	296.169128	103.790000	299.269806	103.790000	298.536560	103.790000	298.683411
103.890000	295.425568	103.890000	296.928009	103.890000	300.834747	103.890000	297.371643
103.990000	295.660889	103.990000	301.064117	103.990000	301.049561	103.990000	298.519684
104.090000	300.332764	104.090000	296.362976	104.090000	298.733612	104.090000	297.886841
104.190000	297.136444	104.190000	297.123260	104.190000	297.636719	104.190000	297.564453
104.290000	297.850952	104.290000	298.287994	104.290000	295.995026	104.290000	294.795807
104.390000	297.362854	104.390000	297.445953	104.390000	297.148499	104.390000	295.760559
104.490000	296.848175	104.490000	296.480347	104.490000	297.063019	104.490000	299.126526
104.590000	295.676941	104.590000	299.882629	104.590000	297.521545	104.590000	297.604889
104.690000	296.916687	104.690000	296.890442	104.690000	298.640106	104.690000	298.674011
104.790000	294.857819	104.790000	296.612427	104.790000	298.212402	104.790000	298.057159
104.890000	297.330902	104.890000	300.016144	104.890000	296.790161	104.890000	297.528229
104.990000	298.021881	104.990000	296.508118	104.990000	298.442291	104.990000	297.061340
105.090000	298.293762	105.090000	297.371552	105.090000	298.914795	105.090000	297.596375
105.190000	296.820068	105.190000	294.606049	105.190000	296.271454	105.190000	297.989044
105.290000	298.590790	105.290000	301.278412	105.290000	299.628632	105.290000	299.774872
105.390000	295.772705	105.390000	298.086182	105.390000	296.115387	105.390000	297.882019
105.490000	298.619202	105.490000	298.877472	105.490000	300.262604	105.490000	293.861877
105.590000	297.157898	105.590000	298.427795	105.590000	299.946289	105.590000	300.099609
105.690000	297.273041	105.690000	296.027802	105.690000	293.227386	105.690000	299.721405
105.790000	300.559601	105.790000	297.200104	105.790000	298.612976	105.790000	299.124420
105.890000	295.572693	105.890000	298.468506	105.890000	296.396454	105.890000	300.175598
105.990000	298.223877	105.990000	298.837952	105.990000	298.284424	105.990000	298.466095
106.090000	296.532837	106.090000	295.262360	106.090000	298.017090	106.090000	300.697357
106.190000	299.783844	106.190000	298.933777	106.190000	299.322296	106.190000	298.064362
106.290000	298.065247	106.290000	298.670898	106.290000	298.047974	106.290000	298.746063
106.390000	297.915497	106.390000	295.875488	106.390000	300.522308	106.390000	295.942749
106.490000	298.599030	106.490000	298.554657	106.490000	295.765381	106.490000	298.508087
106.590000	298.244843	106.590000	298.562469	106.590000	296.421997	106.590000	297.531525
106.690000	297.215240	106.690000	296.348206	106.690000	297.487305	106.690000	299.223297
106.790000	296.111206	106.790000	295.679718	106.790000	298.655457	106.790000	297.041382
106.890000	296.797333	106.890000	298.360352	106.890000	300.273926	106.890000	298.392761
106.990000	297.863403	106.990000	297.466370	106.990000	299.656891	106.990000	297.106110
107.090000	299.490723	107.090000	296.262451	107.090000	298.439178	107.090000	299.253754
107.190000	297.464630	107.190000	298.239227	107.190000	297.394958	107.190000	298.376434
107.290000	297.211395	107.290000	297.298859	107.290000	298.434418	107.290000	297.623596
107.390000	296.957397	107.390000	296.536194	107.390000	299.924927	107.390000	293.898987
107.490000	297.355957	107.490000	296.456635	107.490000	298.498047	107.490000	298.811523
107.590000	299.210327	107.590000	294.900085	107.590000	297.096405	107.590000	298.310699
107.690000	295.190247	107.690000	299.252899	107.690000	296.735199	107.690000	296.731903
107.790000	295.545380	107.790000	300.620636	107.790000	300.544037	107.790000	299.884796
107.890000	298.377472	107.890000	299.403931	107.890000	298.862427	107.890000	299.248962
107.990000	298.123932	107.990000	297.730743	107.990000	295.426422	107.990000	299.953400
108.090000	300.514465	108.090000	298.548615	108.090000	298.731934	108.090000	296.759094
108.190000	298.771210	108.190000	295.049133	108.190000	299.866272	108.190000	297.844452
108.290000	295.994263	108.290000	293.747864	108.290000	299.523712	108.290000	298.316925
108.390000	297.770721	108.390000	295.349243	108.390000	301.190125	108.390000	300.759857
108.490000	294.418060	108.490000	299.597870	108.490000	298.049591	108.490000	299.778290
108.590000	300.967438	108.590000	295.019592	108.590000	296.014893	108.590000	301.406342
108.690000	297.438538	108.690000	298.753235	108.690000	295.736359	108.690000	296.198486
108.790000	299.554565	108.790000	294.452515	108.790000	299.162323	108.790000	298.721832
108.890000	296.007202	108.890000	297.048309	108.890000	296.227997	108.890000	297.495605
108.990000	298.064575	108.990000	298.523926	108.990000	295.450562	108.990000	297.898224
109.090000	299.270874	109.090000	298.817963	109.090000	298.497284	109.090000	298.662933
109.190000	297.220673	109.190000	298.010559	109.190000	297.876556	109.190000	297.054352
109.290000	297.201813	109.290000	297.890930	109.290000	301.292725	109.290000	297.999023
109.390000	296.249634	109.390000	298.901459	109.390000	297.265625	109.390000	299.177460
109.490000	300.796906	109.490000	297.299072	109.490000	300.102661	109.490000	296.335876
109.590000	298.637756	109.590000	299.750000	109.590000	296.731445	109.590000	299.503113
109.690000	298.568573	109.690000	298.598419	109.690000	298.508148	109.690000	295.292114
109.790000	298.440338	109.790000	296.831055	109.790000	298.992493	109.790000	296.375244
109.890000	298.401642	109.890000	297.963623	109.890000	300.984619	109.890000	297.777100
109.990000	297.276825	109.990000	299.396027	109.990000	298.336884	109.990000	299.735901
110.090000	297.612061	110.090000	295.896667	110.090000	299.455750	110.090000	297.614288
110.190000	299.527069	110.190000	299.005859	110.190000	301.040314	110.190000	299.542419
110.290000	301.013855	110.290000	299.173645	110.290000	297.897644	110.290000	296.022705
110.390000	296.492004	110.390000	301.341736	110.390000	298.754120	110.390000	297.379364
110.490000	295.021057	110.490000	296.975067	110.490000	297.633636	110.490000	297.931152
110.590000	296.570068	110.590000	295.285858	110.590000	298.961334	110.590000	299.376129
110.690000	297.135162	110.690000	296.168213	110.690000	297.121460	110.690000	298.772034
110.790000	297.065887	110.790000	297.166870	110.790000	298.667236	110.790000	299.180237
110.890000	298.064636	110.890000	296.944031	110.890000	298.954254	110.890000	298.180206
110.990000	300.090332	110.990000	298.924713	110.990000	300.890289	110.990000	297.289032
111.090000	296.084076	111.090000	298.282990	111.090000	298.750885	111.090000	297.367554
111.190000	297.661316	111.190000	298.449310	111.190000	297.397461	111.190000	300.440155
111.290000	298.344818	111.290000	296.071747	111.290000	298.346313	111.290000	296.153503
111.390000	299.816589	111.390000	298.462738	111.390000	297.588776	111.390000	299.888489
111.490000	299.282593	111.490000	297.488251	111.490000	297.111145	111.490000	295.619324
111.590000	299.739960	111.590000	297.445404	111.590000	299.216675	111.590000	298.268433
111.690000	299.829498	111.690000	297.411957	111.690000	299.052948	111.690000	297.079132
111.790000	297.512207	111.790000	298.073090	111.790000	298.235565	111.790000	297.504883
111.890000	298.489441	111.890000	296.018982	111.890000	297.272919	111.890000	301.186127
111.990000	298.039948	111.990000	298.700012	111.990000	296.050507	111.990000	297.731415
112.090000	299.433807	112.090000	297.097076	112.090000	296.857391	112.090000	298.126526
112.190000	300.295807	112.190000	297.386536	112.190000	299.314789	112.190000	297.633759
112.290000	296.609344	112.290000	299.359192	112.290000	297.638519	112.290000	297.054718
112.390000	296.761902	112.390000	298.025635	112.390000	296.929535	112.390000	300.753693
112.490000	297.881805	112.490000	297.590363	112.490000	295.096985	112.490000	297.049042
112.590000	299.563049	112.590000	299.133942	112.590000	298.941254	112.590000	299.085663
112.690000	299.734009	112.690000	295.304932	112.690000	296.492493	112.690000	298.828766
112.790000	302.196045	112.790000	298.119263	112.790000	298.237518	112.790000	300.819092
112.890000	301.006012	112.890000	298.431610	112.890000	301.016235	112.890000	299.942535
112.990000	298.569214	112.990000	297.885773	112.990000	296.883850	112.990000	299.817993
113.090000	297.459137	113.090000	300.995941	113.090000	301.008270	113.090000	298.475006
113.190000	299.999786	113.190000	298.021759	113.190000	297.621979	113.190000	300.063141
113.290000	296.032104	113.290000	299.434113	113.290000	298.257690	113.290000	300.679016
113.390000	297.772552	113.390000	296.065857	113.390000	296.973663	113.390000	297.651855
113.490000	296.836914	113.490000	297.913879	113.490000	297.390747	113.490000	296.885376
113.590000	297.146759	113.590000	294.990997	113.590000	297.898560	113.590000	299.172333
113.690000	293.846313	113.690000	295.920441	113.690000	295.893097	113.690000	297.023743
113.790000	295.407684	113.790000	293.481384	113.790000	296.193512	113.790000	296.531830
113.890000	298.393005	113.890000	296.917603	113.890000	300.550537	113.890000	298.867249
113.990000	298.015442	113.990000	293.925446	113.990000	296.777130	113.990000	296.871582
114.090000	298.449432	114.090000	297.724792	114.090000	298.025299	114.090000	295.615753
114.190000	296.985535	114.190000	299.742279	114.190000	300.403107	114.190000	299.701233
114.290000	297.452087	114.290000	298.418121	114.290000	297.709564	114.290000	299.015717
114.390000	299.532257	114.390000	296.933075	114.390000	295.846954	114.390000	297.575348
114.490000	298.560394	114.490000	299.178894	114.490000	297.064148	114.490000	300.413452
114.590000	295.162506	114.590000	297.223785	114.590000	298.344086	114.590000	296.792633
114.690000	298.153229	114.690000	295.909698	114.690000	298.537811	114.690000	296.571716
114.790000	297.527618	114.790000	298.839508	114.790000	298.148010	114.790000	297.437012
114.890000	296.584930	114.890000	298.759003	114.890000	298.351776	114.890000	299.057861
114.990000	298.058380	114.990000	297.855713	114.990000	296.462524	114.990000	296.647949
115.090000	297.042511	115.090000	298.389587	115.090000	297.897705	115.090000	299.239838
115.190000	296.688690	115.190000	296.473846	115.190000	295.991638	115.190000	299.621674
115.290000	298.306396	115.290000	298.169830	115.290000	295.922882	115.290000	295.151489
115.390000	297.220245	115.390000	297.130615	115.390000	295.847137	115.390000	302.693665
115.490000	300.587097	115.490000	297.613098	115.490000	300.529510	115.490000	296.977814
115.590000	299.621704	115.590000	299.176422	115.590000	300.482819	115.590000	298.495117
115.690000	298.377686	115.690000	299.268982	115.690000	298.305511	115.690000	298.874878
115.790000	299.795654	115.790000	297.458496	115.790000	295.916534	115.790000	296.790100
115.890000	295.756042	115.890000	297.385834	115.890000	299.032043	115.890000	299.521027
115.990000	300.490387	115.990000	298.913788	115.990000	298.763824	115.990000	299.060181
116.090000	296.626160	116.090000	296.069092	116.090000	296.587463	116.090000	301.204315
116.190000	299.333618	116.190000	300.100739	116.190000	299.472626	116.190000	295.682068
116.290000	296.782410	116.290000	297.464478	116.290000	299.077301	116.290000	300.139191
116.390000	300.251465	116.390000	294.678772	116.390000	297.397125	116.390000	299.065674
116.490000	298.159912	116.490000	298.465149	116.490000	297.642883	116.490000	300.499420
116.590000	299.467072	116.590000	297.510803	116.590000	298.453827	116.590000	299.142212
116.690000	300.350220	116.690000	298.055420	116.690000	296.662872	116.690000	297.494690
116.790000	298.728333	116.790000	297.881470	116.790000	297.386627	116.790000	299.365662
116.890000	299.921478	116.890000	300.822632	116.890000	298.221405	116.890000	296.281128
116.990000	298.202209	116.990000	296.845276	116.990000	299.337189	116.990000	298.146698
117.090000	299.615570	117.090000	297.218018	117.090000	298.046692	117.090000	297.795990
117.190000	298.567871	117.190000	298.950165	117.190000	298.195709	117.190000	298.297852
117.290000	298.376770	117.290000	297.256714	117.290000	300.639343	117.290000	298.463562
117.390000	299.810089	117.390000	297.503845	117.390000	296.358154	117.390000	295.592865
117.490000	298.348816	117.490000	300.408905	117.490000	300.252533	117.490000	297.780853
117.590000	298.519348	117.590000	297.198975	117.590000	296.531311	117.590000	296.971497
117.690000	296.652924	117.690000	298.062714	117.690000	298.242828	117.690000	298.196686
117.790000	298.304565	117.790000	297.272217	117.790000	300.589630	117.790000	299.437897
117.890000	296.826874	117.890000	295.768646	117.890000	295.690002	117.890000	299.329742
117.990000	296.136749	117.990000	297.328766	117.990000	300.353058	117.990000	296.013062
118.090000	299.501984	118.090000	299.831451	118.090000	299.531006	118.090000	300.402649
118.190000	295.274292	118.190000	296.729614	118.190000	298.441162	118.190000	297.073669
118.290000	299.381500	118.290000	296.646942	118.290000	296.338043	118.290000	297.562958
118.390000	298.086304	118.390000	300.276093	118.390000	297.124481	118.390000	297.620087
118.490000	297.207520	118.490000	299.093109	118.490000	295.716644	118.490000	297.876678
118.590000	297.021210	118.590000	298.085052	118.590000	296.632141	118.590000	296.109375
118.690000	298.557434	118.690000	298.103912	118.690000	298.927673	118.690000	297.072693
118.790000	297.924988	118.790000	297.159637	118.790000	296.110840	118.790000	296.146301
118.890000	297.125549	118.890000	294.463257	118.890000	296.719543	118.890000	299.032471
118.990000	295.267456	118.990000	297.936554	118.990000	301.108063	118.990000	296.112610
119.090000	298.247864	119.090000	298.341858	119.090000	297.936859	119.090000	297.464050
119.190000	299.344360	119.190000	300.650909	119.190000	301.035889	119.190000	298.661530
119.290000	296.692963	119.290000	299.130280	119.290000	299.771362	119.290000	299.349762
119.390000	295.529297	119.390000	300.029663	119.390000	297.179810	119.390000	299.874451
119.490000	301.311737	119.490000	300.799896	119.490000	298.916870	119.490000	298.761749
119.590000	297.875824	119.590000	297.294037	119.590000	297.844910	119.590000	299.654358
119.690000	295.901764	119.690000	297.705841	119.690000	300.574097	119.690000	301.441376
119.790000	296.405304	119.790000	299.413666	119.790000	301.723022	119.790000	298.220642
119.890000	296.904663	119.890000	299.347626	119.890000	297.815765	119.890000	298.753632
119.990000	297.940552	119.990000	297.839172	119.990000	299.178772	119.990000	297.828552
120.090000	297.970856	120.090000	296.371185	120.090000	296.495117	120.090000	299.913116
120.190000	301.408569	120.190000	300.153015	120.190000	298.818665	120.190000	300.193207
120.290000	298.769684	120.290000	298.651428	120.290000	297.021851	120.290000	296.394836
120.390000	299.226288	120.390000	299.070496	120.390000	297.540802	120.390000	294.754303
120.490000	298.775635	120.490000	296.644653	120.490000	296.781952	120.490000	295.484772
120.590000	298.407623	120.590000	296.075134	120.590000	299.883759	120.590000	299.319336
120.690000	299.769531	120.690000	298.378357	120.690000	298.796570	120.690000	294.725952
120.790000	296.898376	120.790000	297.653748	120.790000	298.342651	120.790000	301.242188
120.890000	298.656006	120.890000	299.030243	120.890000	296.534821	120.890000	298.300293
120.990000	299.067017	120.990000	299.645325	120.990000	299.497253	120.990000	296.820068
121.090000	298.267090	121.090000	299.992859	121.090000	298.925018	121.090000	301.235229
121.190000	297.101257	121.190000	297.050751	121.190000	295.110229	121.190000	297.096436
121.290000	299.359619	121.290000	298.175323	121.290000	295.406250	121.290000	294.851074
121.390000	295.113647	121.390000	296.869324	121.390000	299.006378	121.390000	298.853638
121.490000	298.177063	121.490000	296.719360	121.490000	295.327728	121.490000	300.036407
121.590000	297.721619	121.590000	295.539459	121.590000	300.098511	121.590000	299.403625
121.690000	298.195374	121.690000	297.266998	121.690000	299.147919	121.690000	299.557220
121.790000	299.255554	121.790000	298.181824	121.790000	297.911194	121.790000	297.747131
121.890000	298.812042	121.890000	299.909210	121.890000	299.864319	121.890000	299.319183
121.990000	298.268707	121.990000	296.868805	121.990000	298.905182	121.990000	296.808807
122.090000	298.076843	122.090000	299.375244	122.090000	297.470856	122.090000	296.223755
122.190000	299.693390	122.190000	299.732117	122.190000	296.623810	122.190000	294.937164
122.290000	299.236816	122.290000	297.648010	122.290000	297.109680	122.290000	296.609344
122.390000	298.590515	122.390000	298.961792	122.390000	294.073914	122.390000	298.832794
122.490000	299.704376	122.490000	297.202515	122.490000	300.112518	122.490000	296.482208
122.590000	298.640289	122.590000	294.057068	122.590000	298.545502	122.590000	294.973816
122.690000	296.113464	122.690000	297.357147	122.690000	295.070129	122.690000	296.548553
122.790000	296.091644	122.790000	298.924072	122.790000	298.787506	122.790000	296.469269
122.890000	298.679260	122.890000	297.112305	122.890000	295.135986	122.890000	296.825073
122.990000	296.327026	122.990000	299.712952	122.990000	298.784698	122.990000	297.927429
123.090000	296.419861	123.090000	298.611603	123.090000	297.578674	123.090000	296.815277
123.190000	300.673798	123.190000	296.861176	123.190000	297.857178	123.190000	298.457672
123.290000	301.827728	123.290000	299.586823	123.290000	297.101257	123.290000	296.017944
123.390000	299.831085	123.390000	300.848328	123.390000	298.084656	123.390000	297.942932
123.490000	299.397736	123.490000	295.992889	123.490000	298.664398	123.490000	296.220093
123.590000	296.561768	123.590000	300.999451	123.590000	299.269501	123.590000	301.340790
123.690000	299.275940	123.690000	299.563416	123.690000	297.164368	123.690000	299.964447
123.790000	298.509186	123.790000	298.250092	123.790000	300.071045	123.790000	297.304108
123.890000	294.986664	123.890000	297.806549	123.890000	294.913574	123.890000	292.738129
123.990000	298.083618	123.990000	298.013458	123.990000	296.752869	123.990000	298.855560
124.090000	296.408081	124.090000	300.254974	124.090000	298.291046	124.090000	297.061920
124.190000	298.226654	124.190000	297.804199	124.190000	298.687286	124.190000	298.037018
124.290000	296.637360	124.290000	297.808807	124.290000	298.830292	124.290000	298.167419
124.390000	299.787933	124.390000	297.860046	124.390000	297.228333	124.390000	296.708344
124.490000	297.974976	124.490000	297.956909	124.490000	299.552277	124.490000	296.301514
124.590000	297.450165	124.590000	298.352295	124.590000	297.009766	124.590000	296.941528
124.690000	296.753693	124.690000	301.696411	124.690000	298.512909	124.690000	297.689850
124.790000	298.274933	124.790000	301.508270	124.790000	296.610382	124.790000	299.192810
124.890000	296.671112	124.890000	297.676636	124.890000	300.413544	124.890000	297.803314
124.990000	299.650940	124.990000	299.023376	124.990000	296.623566	124.990000	299.711731
125.090000	297.521973	125.090000	296.058777	125.090000	300.260498	125.090000	297.886566
125.190000	299.209076	125.190000	299.076843	125.190000	298.928741	125.190000	297.657043
125.290000	297.329529	125.290000	295.155609	125.290000	295.687317	125.290000	297.652405
125.390000	299.158325	125.390000	300.062317	125.390000	297.823822	125.390000	298.750153
125.490000	300.536591	125.490000	297.892517	125.490000	298.951935	125.490000	298.390350
125.590000	295.808746	125.590000	299.341125	125.590000	300.146759	125.590000	299.432953
125.690000	298.002594	125.690000	297.624512	125.690000	297.650848	125.690000	299.844910
125.790000	299.520386	125.790000	301.469727	125.790000	298.113281	125.790000	300.641632
125.890000	294.933411	125.890000	300.006775	125.890000	296.943695	125.890000	296.606781
125.990000	296.605164	125.990000	298.037567	125.990000	298.027222	125.990000	298.236511
126.090000	297.711060	126.090000	297.998322	126.090000	299.153076	126.090000	296.825012
126.190000	295.413116	126.190000	299.546875	126.190000	299.135071	126.190000	297.105499
126.290000	296.561646	126.290000	298.178497	126.290000	299.150482	126.290000	299.990631
126.390000	296.623718	126.390000	297.803741	126.390000	298.116486	126.390000	296.838226
126.490000	295.492218	126.490000	298.788605	126.490000	298.884552	126.490000	294.750763
126.590000	299.659698	126.590000	297.349182	126.590000	295.821198	126.590000	302.434998
126.690000	298.541260	126.690000	299.464233	126.690000	298.399567	126.690000	300.008057
126.790000	298.146179	126.790000	298.095551	126.790000	298.737793	126.790000	298.320374
126.890000	300.050262	126.890000	297.051971	126.890000	297.417572	126.890000	298.106293
126.990000	297.639099	126.990000	293.956970	126.990000	297.617584	126.990000	296.424316
127.090000	295.061218	127.090000	296.966400	127.090000	296.867950	127.090000	297.629364
127.190000	296.487457	127.190000	298.162476	127.190000	299.441803	127.190000	299.322723
127.290000	299.544159	127.290000	298.703308	127.290000	298.327362	127.290000	297.544769
127.390000	295.685425	127.390000	296.961029	127.390000	295.695862	127.390000	294.422394
127.490000	296.769958	127.490000	299.002197	127.490000	299.987213	127.490000	300.336243
127.590000	298.164246	127.590000	297.323303	127.590000	298.884705	127.590000	296.681915
127.690000	297.552399	127.690000	299.858521	127.690000	300.419159	127.690000	296.434570
127.790000	299.625610	127.790000	297.773529	127.790000	300.351196	127.790000	296.356628
127.890000	297.955658	127.890000	297.336151	127.890000	296.342957	127.890000	298.207520
127.990000	296.601532	127.990000	299.023804	127.990000	298.278931	127.990000	298.108093
128.090000	297.871155	128.090000	298.764862	128.090000	299.283630	128.090000	296.065613
128.190000	295.087708	128.190000	298.369751	128.190000	298.171417	128.190000	299.584900
128.290000	296.652832	128.290000	299.198364	128.290000	297.683075	128.290000	296.889801
128.390000	299.829498	128.390000	300.085602	128.390000	298.646698	128.390000	300.119385
128.490000	297.961060	128.490000	293.164886	128.490000	298.197418	128.490000	297.877136
128.590000	294.766937	128.590000	296.249695	128.590000	294.798767	128.590000	298.843414
128.690000	299.379486	128.690000	299.219299	128.690000	299.482758	128.690000	295.546082
128.790000	297.920013	128.790000	297.040802	128.790000	299.030396	128.790000	300.011627
128.890000	298.832733	128.890000	295.027924	128.890000	297.819061	128.890000	297.603424
128.990000	300.878082	128.990000	298.832214	128.990000	300.447601	128.990000	297.454437
129.090000	298.760315	129.090000	298.224060	129.090000	295.446533	129.090000	298.169708
129.190000	297.391174	129.190000	298.257233	129.190000	299.127350	129.190000	299.226746
129.290000	298.832092	129.290000	295.799835	129.290000	296.602631	129.290000	295.169495
129.390000	298.658478	129.390000	295.359955	129.390000	299.098724	129.390000	299.406586
129.490000	295.226044	129.490000	297.579926	129.490000	297.445404	129.490000	298.673126
129.590000	296.701599	129.590000	293.991638	129.590000	300.514038	129.590000	297.754272
129.690000	298.683228	129.690000	301.056458	129.690000	298.328064	129.690000	298.295074
129.790000	299.561127	129.790000	298.952820	129.790000	296.246429	129.790000	299.522949
129.890000	296.473114	129.890000	298.393494	129.890000	297.546112	129.890000	298.504364
129.990000	299.812927	129.990000	295.790619	129.990000	298.376129	129.990000	297.570465
130.090000	297.714142	130.090000	298.245239	130.090000	297.319092	130.090000	299.522247
130.190000	296.463623	130.190000	297.179260	130.190000	300.610657	130.190000	299.025269
130.290000	299.524078	130.290000	296.926117	130.290000	298.439972	130.290000	297.690796
130.390000	298.439240	130.390000	298.653778	130.390000	297.021637	130.390000	300.085449
130.490000	297.727783	130.490000	297.857483	130.490000	297.441803	130.490000	297.770844
130.590000	298.117432	130.590000	298.978210	130.590000	292.746552	130.590000	294.898926
130.690000	298.611908	130.690000	297.417145	130.690000	296.925018	130.690000	298.904999
130.790000	299.158081	130.790000	297.405060	130.790000	300.642303	130.790000	296.784485
130.890000	298.046448	130.890000	297.177521	130.890000	297.647247	130.890000	301.753357
130.990000	299.550110	130.990000	298.087860	130.990000	296.650177	130.990000	296.875549
131.090000	296.087067	131.090000	298.385651	131.090000	299.035980	131.090000	297.995728
131.190000	298.205505	131.190000	301.837646	131.190000	300.314178	131.190000	297.812469
131.290000	300.166687	131.290000	298.675659	131.290000	300.217773	131.290000	300.984955
131.390000	298.174347	131.390000	297.482788	131.390000	298.501282	131.390000	295.994080
131.490000	300.731781	131.490000	298.400635	131.490000	298.581177	131.490000	296.811432
131.590000	297.500641	131.590000	297.899872	131.590000	298.620819	131.590000	298.309906
131.690000	295.852661	131.690000	298.593658	131.690000	298.961792	131.690000	297.736145
131.790000	296.290833	131.790000	298.829926	131.790000	300.546722	131.790000	298.214294
131.890000	298.120972	131.890000	298.830261	131.890000	297.309601	131.890000	297.283661
131.990000	299.492279	131.990000	298.664978	131.990000	300.537598	131.990000	298.596313
132.090000	295.780487	132.090000	300.017151	132.090000	300.073517	132.090000	296.266785
132.190000	295.959961	132.190000	298.131226	132.190000	296.595703	132.190000	298.368958
132.290000	297.374115	132.290000	296.557404	132.290000	297.008881	132.290000	297.818695
132.390000	297.797302	132.390000	298.644897	132.390000	296.292480	132.390000	295.004791
132.490000	298.226898	132.490000	300.712616	132.490000	298.949127	132.490000	296.096039
132.590000	298.226837	132.590000	296.901245	132.590000	297.310577	132.590000	295.019440
132.690000	297.540192	132.690000	299.475830	132.690000	297.902618	132.690000	298.065247
132.790000	297.106415	132.790000	300.289062	132.790000	297.775818	132.790000	298.441528
132.890000	298.531799	132.890000	296.587189	132.890000	297.087646	132.890000	297.375519
132.990000	297.144989	132.990000	296.912872	132.990000	298.726532	132.990000	300.908234
133.090000	297.648010	133.090000	297.175415	133.090000	297.360168	133.090000	300.105225
133.190000	300.283051	133.190000	299.430695	133.190000	299.159119	133.190000	298.092224
133.290000	297.474731	133.290000	300.268341	133.290000	295.911194	133.290000	297.636810
133.390000	299.056122	133.390000	298.280945	133.390000	299.335724	133.390000	294.762054
133.490000	299.102203	133.490000	295.617737	133.490000	299.306610	133.490000	295.600739
133.590000	300.772064	133.590000	299.650818	133.590000	298.591705	133.590000	295.954620
133.690000	296.950928	133.690000	298.719849	133.690000	296.702789	133.690000	299.844452
133.790000	297.521637	133.790000	298.296631	133.790000	297.178406	133.790000	298.079895
133.890000	298.938202	133.890000	299.385834	133.890000	295.756226	133.890000	297.480286
133.990000	298.945251	133.990000	296.889954	133.990000	299.896545	133.990000	297.602783
134.090000	295.132751	134.090000	297.517639	134.090000	296.374542	134.090000	296.287537
134.190000	299.479553	134.190000	296.825653	134.190000	298.500610	134.190000	297.960419
134.290000	295.883209	134.290000	299.501007	134.290000	294.335602	134.290000	298.776154
134.390000	298.149597	134.390000	299.258698	134.390000	300.235229	134.390000	296.855194
134.490000	298.479553	134.490000	299.117981	134.490000	296.413208	134.490000	298.928894
134.590000	301.809235	134.590000	297.628967	134.590000	295.997925	134.590000	297.531036
134.690000	297.050690	134.690000	296.477509	134.690000	297.881866	134.690000	296.386536
134.790000	299.354492	134.790000	300.014954	134.790000	296.442230	134.790000	297.739471
134.890000	296.000854	134.890000	301.510468	134.890000	301.338074	134.890000	299.331757
134.990000	297.596069	134.990000	297.541779	134.990000	299.007568	134.990000	299.624329
135.090000	298.446075	135.090000	300.765961	135.090000	297.220795	135.090000	297.718414
135.190000	297.045776	135.190000	296.857452	135.190000	297.686981	135.190000	296.756927
135.290000	298.767853	135.290000	297.321472	135.290000	297.155212	135.290000	296.642731
135.390000	298.807281	135.390000	297.598145	135.390000	299.517395	135.390000	295.607422
135.490000	296.322021	135.490000	297.386871	135.490000	298.685120	135.490000	298.185242
135.590000	296.168396	135.590000	298.521942	135.590000	299.684845	135.590000	297.678528
135.690000	300.440735	135.690000	299.488281	135.690000	298.930359	135.690000	294.860077
135.790000	298.646698	135.790000	296.134644	135.790000	297.686523	135.790000	300.694763
135.890000	296.693970	135.890000	299.513855	135.890000	296.158783	135.890000	298.789581
135.990000	297.601440	135.990000	296.302551	135.990000	300.015442	135.990000	297.555817
136.090000	297.243591	136.090000	297.163147	136.090000	301.462494	136.090000	302.566559
136.190000	300.663055	136.190000	298.632843	136.190000	298.257141	136.190000	298.656372
136.290000	301.438538	136.290000	299.319214	136.290000	297.304596	136.290000	298.004822
136.390000	296.486847	136.390000	300.915222	136.390000	296.042572	136.390000	297.737213
136.490000	297.535706	136.490000	297.935211	136.490000	297.349487	136.490000	296.924011
136.590000	296.837250	136.590000	298.044342	136.590000	299.709320	136.590000	298.643829
136.690000	295.243622	136.690000	299.415497	136.690000	298.373260	136.690000	298.156281
136.790000	297.458099	136.790000	297.848969	136.790000	295.699768	136.790000	296.119324
136.890000	297.232117	136.890000	298.157501	136.890000	298.220734	136.890000	295.762604
136.990000	297.898376	136.990000	296.943848	136.990000	299.232727	136.990000	299.484558
137.090000	295.250183	137.090000	299.618500	137.090000	297.747955	137.090000	294.593475
137.190000	297.824585	137.190000	297.672546	137.190000	300.787811	137.190000	298.694977
137.290000	299.687378	137.290000	295.356384	137.290000	299.439209	137.290000	298.468658
137.390000	298.501923	137.390000	296.435059	137.390000	298.313690	137.390000	299.169525
137.490000	298.936615	137.490000	298.449707	137.490000	299.706543	137.490000	298.614410
137.590000	300.080597	137.590000	295.760681	137.590000	296.624298	137.590000	297.270721
137.690000	295.045746	137.690000	295.548767	137.690000	299.540314	137.690000	299.258270
137.790000	296.871368	137.790000	296.456421	137.790000	296.323151	137.790000	299.069122
137.890000	297.989746	137.890000	297.060516	137.890000	294.426758	137.890000	299.414520
137.990000	297.465363	137.990000	295.165039	137.990000	302.792725	137.990000	296.625458
138.090000	297.795715	138.090000	297.231567	138.090000	295.386475	138.090000	298.848145
138.190000	297.548126	138.190000	300.734680	138.190000	296.916870	138.190000	300.895569
138.290000	300.453644	138.290000	299.825775	138.290000	298.499878	138.290000	296.318878
138.390000	295.185974	138.390000	299.076569	138.390000	300.270752	138.390000	296.431000
138.490000	295.824463	138.490000	298.693146	138.490000	297.011200	138.490000	297.364563
138.590000	296.841217	138.590000	296.856110	138.590000	298.861359	138.590000	297.605133
138.690000	300.461151	138.690000	299.589722	138.690000	298.401154	138.690000	299.031250
138.790000	295.008209	138.790000	296.552887	138.790000	297.558899	138.790000	298.718964
138.890000	298.738495	138.890000	301.103851	138.890000	297.210205	138.890000	297.459198
138.990000	298.396057	138.990000	300.291321	138.990000	301.039917	138.990000	297.770142
139.090000	298.480743	139.090000	298.333832	139.090000	300.073792	139.090000	297.308655
139.190000	296.918457	139.190000	298.256409	139.190000	299.242096	139.190000	296.836700
139.290000	297.395294	139.290000	298.057739	139.290000	298.671875	139.290000	297.829987
139.390000	298.679260	139.390000	295.734497	139.390000	298.667145	139.390000	298.917786
139.490000	298.043945	139.490000	297.404877	139.490000	299.816956	139.490000	298.825195
139.590000	295.451172	139.590000	297.800323	139.590000	297.750305	139.590000	295.542816
139.690000	297.908508	139.690000	299.088501	139.690000	299.882202	139.690000	297.870575
139.790000	299.273285	139.790000	300.132477	139.790000	300.297577	139.790000	300.456238
139.890000	298.032959	139.890000	296.383728	139.890000	296.195801	139.890000	296.690338
139.990000	296.146729	139.990000	297.804840	139.990000	300.462555	139.990000	299.709198
140.090000	299.788849	140.090000	300.168579	140.090000	298.890930	140.090000	300.566223
140.190000	298.463623	140.190000	299.032288	140.190000	297.420166	140.190000	297.782349
140.290000	298.811615	140.290000	298.998444	140.290000	299.316101	140.290000	298.130035
140.390000	297.871979	140.390000	296.070496	140.390000	295.862823	140.390000	301.891266
140.490000	295.025604	140.490000	301.827545	140.490000	297.311676	140.490000	300.359863
140.590000	299.509338	140.590000	297.475220	140.590000	295.856537	140.590000	297.655182
140.690000	298.924835	140.690000	297.528168	140.690000	297.581085	140.690000	296.336548
140.790000	297.436035	140.790000	297.380890	140.790000	299.215240	140.790000	298.399445
140.890000	295.845215	140.890000	295.015656	140.890000	300.030914	140.890000	298.013947
140.990000	297.276611	140.990000	294.606812	140.990000	296.407288	140.990000	295.065216
141.090000	299.496368	141.090000	303.316956	141.090000	298.954285	141.090000	299.203094
141.190000	301.536591	141.190000	300.413666	141.190000	301.435638	141.190000	295.810303
141.290000	295.753967	141.290000	301.240173	141.290000	294.869293	141.290000	295.774353
141.390000	295.352814	141.390000	298.234070	141.390000	298.263123	141.390000	296.006592
141.490000	298.896698	141.490000	299.690552	141.490000	299.805450	141.490000	295.272186
141.590000	299.512451	141.590000	298.799438	141.590000	299.567780	141.590000	297.522125
141.690000	296.659119	141.690000	298.926758	141.690000	297.205292	141.690000	296.601166
141.790000	297.578522	141.790000	295.565308	141.790000	296.923615	141.790000	297.634064
141.890000	298.952301	141.890000	296.038422	141.890000	300.192200	141.890000	297.979584
141.990000	296.436676	141.990000	296.265594	141.990000	297.785614	141.990000	297.153473
142.090000	295.130768	142.090000	298.153809	142.090000	296.899292	142.090000	293.283691
142.190000	297.057312	142.190000	299.864166	142.190000	300.025177	142.190000	299.146454
142.290000	300.327026	142.290000	295.482147	142.290000	297.392761	142.290000	298.303680
142.390000	295.777039	142.390000	297.424255	142.390000	301.008362	142.390000	299.424408
142.490000	296.945587	142.490000	295.292633	142.490000	297.688263	142.490000	299.555908
142.590000	296.840332	142.590000	295.641937	142.590000	296.331787	142.590000	299.776672
142.690000	296.201813	142.690000	301.464539	142.690000	298.830353	142.690000	298.451508
142.790000	297.619843	142.790000	295.934326	142.790000	299.094513	142.790000	299.837311
142.890000	298.602631	142.890000	297.218872	142.890000	299.030426	142.890000	296.348999
142.990000	297.385010	142.990000	299.043549	142.990000	298.985931	142.990000	301.508698
143.090000	300.277283	143.090000	300.049103	143.090000	296.912811	143.090000	300.319214
143.190000	298.293579	143.190000	296.739136	143.190000	297.757782	143.190000	299.692810
143.290000	299.638458	143.290000	297.967865	143.290000	299.233612	143.290000	298.769684
143.390000	301.451660	143.390000	296.535187	143.390000	297.185669	143.390000	299.285217
143.490000	297.822784	143.490000	298.618073	143.490000	296.824249	143.490000	298.784637
143.590000	297.079681	143.590000	296.622345	143.590000	298.807281	143.590000	300.368011
143.690000	294.402283	143.690000	298.291046	143.690000	298.958588	143.690000	299.074738
143.790000	298.239166	143.790000	298.032135	143.790000	298.601196	143.790000	294.698486
143.890000	300.419098	143.890000	298.664917	143.890000	299.819061	143.890000	296.458130
143.990000	299.377502	143.990000	299.391541	143.990000	297.504303	143.990000	297.867859
144.090000	297.351440	144.090000	297.642883	144.090000	297.902344	144.090000	297.337494
144.190000	298.033905	144.190000	299.373138	144.190000	299.017670	144.190000	298.699677
144.290000	298.515900	144.290000	297.652832	144.290000	299.992676	144.290000	295.600555
144.390000	296.761810	144.390000	298.370117	144.390000	296.658752	144.390000	297.176147
144.490000	298.549774	144.490000	297.643494	144.490000	299.532043	144.490000	298.299011
144.590000	299.140686	144.590000	294.477356	144.590000	299.458038	144.590000	298.766052
144.690000	297.638977	144.690000	295.316071	144.690000	296.675018	144.690000	295.994812
144.790000	296.832092	144.790000	299.957550	144.790000	297.557098	144.790000	295.597992
144.890000	300.428467	144.890000	299.495514	144.890000	298.677948	144.890000	297.976257
144.990000	293.024353	144.990000	297.997650	144.990000	297.370972	144.990000	296.862579
145.090000	299.326294	145.090000	299.738495	145.090000	298.772095	145.090000	298.987488
145.190000	298.862183	145.190000	299.922333	145.190000	295.736389	145.190000	297.766022
145.290000	298.672638	145.290000	298.835266	145.290000	299.359833	145.290000	297.580322
145.390000	295.615021	145.390000	300.037567	145.390000	298.251007	145.390000	299.828522
145.490000	297.784332	145.490000	297.843994	145.490000	297.117798	145.490000	299.176636
145.590000	299.766144	145.590000	300.416870	145.590000	297.711487	145.590000	295.213013
145.690000	298.473175	145.690000	298.441071	145.690000	301.940033	145.690000	296.802063
145.790000	297.951111	145.790000	297.047668	145.790000	299.768127	145.790000	296.532196
145.890000	299.098389	145.890000	298.101074	145.890000	297.632294	145.890000	296.796234
145.990000	297.808014	145.990000	298.302673	145.990000	300.282440	145.990000	300.853638
146.090000	296.196991	146.090000	297.843628	146.090000	295.064453	146.090000	300.795959
146.190000	300.023773	146.190000	298.599701	146.190000	299.153076	146.190000	298.790466
146.290000	296.334290	146.290000	295.688690	146.290000	297.654327	146.290000	299.777832
146.390000	296.640747	146.390000	297.800568	146.390000	297.585358	146.390000	298.066986
146.490000	298.999115	146.490000	296.873932	146.490000	297.276031	146.490000	299.507355
146.590000	296.626038	146.590000	299.023376	146.590000	297.135651	146.590000	297.417816
146.690000	295.830872	146.690000	296.224945	146.690000	297.538422	146.690000	299.637817
146.790000	299.248322	146.790000	297.244019	146.790000	297.860413	146.790000	296.650574
146.890000	298.176056	146.890000	299.366577	146.890000	297.529480	146.890000	296.847229
146.990000	296.670990	146.990000	298.009186	146.990000	300.382080	146.990000	297.622711
147.090000	299.352509	147.090000	296.574799	147.090000	299.123260	147.090000	295.675171
147.190000	301.066620	147.190000	295.356659	147.190000	295.126343	147.190000	295.538666
147.290000	298.199219	147.290000	298.155426	147.290000	297.557159	147.290000	298.677002
147.390000	296.589539	147.390000	299.116547	147.390000	298.930908	147.390000	298.042664
147.490000	296.842560	147.490000	300.174286	147.490000	298.966919	147.490000	299.063507
147.590000	295.087494	147.590000	299.783264	147.590000	297.497833	147.590000	295.230194
147.690000	298.177338	147.690000	296.246277	147.690000	301.186890	147.690000	299.677002
147.790000	297.228790	147.790000	296.711609	147.790000	299.188995	147.790000	297.355682
147.890000	296.886993	147.890000	300.039886	147.890000	299.385010	147.890000	299.115204
147.990000	297.930634	147.990000	299.319580	147.990000	299.160278	147.990000	300.312286
148.090000	297.628967	148.090000	299.623779	148.090000	299.747131	148.090000	295.892303
148.190000	296.625305	148.190000	297.522034	148.190000	298.445587	148.190000	296.909576
148.290000	296.324860	148.290000	299.023254	148.290000	296.951294	148.290000	295.655945
148.390000	298.346100	148.390000	300.502869	148.390000	297.226746	148.390000	298.526733
148.490000	296.216278	148.490000	300.942596	148.490000	300.328369	148.490000	298.256714
148.590000	297.827789	148.590000	300.042114	148.590000	295.552521	148.590000	302.920349
148.690000	295.070435	148.690000	297.650940	148.690000	297.189789	148.690000	297.181244
148.790000	297.788269	148.790000	296.688293	148.790000	298.096497	148.790000	298.071564
148.890000	298.726196	148.890000	298.035950	148.890000	297.586456	148.890000	297.814758
148.990000	295.708435	148.990000	297.880096	148.990000	300.941315	148.990000	297.600677
149.090000	298.157562	149.090000	296.789886	149.090000	295.461243	149.090000	299.479523
149.190000	299.843628	149.190000	298.820099	149.190000	299.973572	149.190000	299.973724
149.290000	297.772156	149.290000	296.695923	149.290000	301.535217	149.290000	294.269928
149.390000	296.859894	149.390000	297.239990	149.390000	296.123077	149.390000	293.514282
149.490000	297.132111	149.490000	299.647247	149.490000	296.369873	149.490000	298.462921
149.590000	297.806854	149.590000	298.363098	149.590000	298.576080	149.590000	298.703522
149.690000	300.392303	149.690000	300.428467	149.690000	298.104065	149.690000	295.815247
149.790000	296.517761	149.790000	297.209869	149.790000	301.119629	149.790000	296.183746
149.890000	298.201721	149.890000	299.180389	149.890000	296.326630	149.890000	297.396271
149.990000	297.075073	149.990000	298.302856	149.990000	297.057281	149.990000	297.986572
150.090000	299.064331	150.090000	300.863861	150.090000	294.987244	150.090000	296.501617
150.190000	299.796326	150.190000	298.185913	150.190000	299.604462	150.190000	299.684845
150.290000	298.675690	150.290000	300.553589	150.290000	297.228943	150.290000	296.907715
150.390000	298.908752	150.390000	296.522919	150.390000	298.442993	150.390000	298.242493
150.490000	296.346069	150.490000	295.287933	150.490000	297.170227	150.490000	298.367065
150.590000	298.108002	150.590000	298.090698	150.590000	299.551758	150.590000	297.127411
150.690000	295.339020	150.690000	297.027893	150.690000	298.552185	150.690000	299.357361
150.790000	296.101532	150.790000	295.788849	150.790000	298.573212	150.790000	298.854462
150.890000	296.236908	150.890000	297.213593	150.890000	298.061371	150.890000	297.226318
150.990000	298.682526	150.990000	296.127411	150.990000	295.118805	150.990000	300.143494
151.090000	299.413177	151.090000	296.877319	151.090000	297.218628	151.090000	297.780762
151.190000	298.488220	151.190000	297.206116	151.190000	301.638031	151.190000	296.445679
151.290000	299.560791	151.290000	300.767181	151.290000	299.295227	151.290000	296.534973
151.390000	298.689697	151.390000	296.238739	151.390000	298.348083	151.390000	297.112183
151.490000	298.429199	151.490000	299.305847	151.490000	292.573700	151.490000	297.405182
151.590000	299.821747	151.590000	297.326782	151.590000	297.517517	151.590000	297.993469
151.690000	300.674927	151.690000	298.349792	151.690000	298.733673	151.690000	297.542511
151.790000	296.205963	151.790000	296.997314	151.790000	297.927948	151.790000	297.016937
151.890000	297.785889	151.890000	295.780975	151.890000	298.189331	151.890000	300.668762
151.990000	298.299469	151.990000	295.780518	151.990000	298.100647	151.990000	299.018158
152.090000	298.669495	152.090000	298.592590	152.090000	297.520416	152.090000	298.258575
152.190000	300.623047	152.190000	300.926178	152.190000	297.561035	152.190000	297.947571
152.290000	295.349274	152.290000	297.322998	152.290000	296.530365	152.290000	301.771606
152.390000	298.339508	152.390000	299.686432	152.390000	298.962677	152.390000	299.816254
152.490000	295.741974	152.490000	300.660767	152.490000	296.963013	152.490000	299.711121
152.590000	298.976105	152.590000	299.380249	152.590000	294.889648	152.590000	301.146301
152.690000	297.814880	152.690000	296.302490	152.690000	297.041565	152.690000	298.745575
152.790000	297.965637	152.790000	302.153107	152.790000	299.030884	152.790000	298.821533
152.890000	297.485504	152.890000	296.983124	152.890000	299.367249	152.890000	298.358246
152.990000	298.583252	152.990000	296.029266	152.990000	296.036774	152.990000	296.224609
153.090000	297.766327	153.090000	295.102631	153.090000	297.966553	153.090000	299.151245
153.190000	297.724548	153.190000	297.931061	153.190000	296.835266	153.190000	293.880402
153.290000	300.184784	153.290000	299.529510	153.290000	298.439453	153.290000	300.602692
153.390000	298.491943	153.390000	296.082306	153.390000	297.004333	153.390000	297.958740
153.490000	298.271362	153.490000	299.684113	153.490000	297.497284	153.490000	296.203094
153.590000	297.138000	153.590000	299.622375	153.590000	301.660583	153.590000	296.594269
153.690000	296.784546	153.690000	296.432648	153.690000	296.836395	153.690000	298.681885
153.790000	295.461884	153.790000	297.505249	153.790000	298.336975	153.790000	297.812073
153.890000	296.612976	153.890000	296.175415	153.890000	297.983673	153.890000	296.734283
153.990000	298.584930	153.990000	299.887390	153.990000	297.534576	153.990000	297.467010
154.090000	299.562775	154.090000	298.935455	154.090000	298.549713	154.090000	296.680695
154.190000	298.244141	154.190000	301.845978	154.190000	301.991730	154.190000	297.748932
154.290000	296.883759	154.290000	295.289612	154.290000	297.592346	154.290000	299.314819
154.390000	298.396362	154.390000	297.683807	154.390000	301.877289	154.390000	296.554260
154.490000	296.864777	154.490000	299.243713	154.490000	296.946350	154.490000	298.995575
154.590000	298.158722	154.590000	298.111847	154.590000	295.177094	154.590000	300.344330
154.690000	299.888336	154.690000	297.784485	154.690000	296.654633	154.690000	301.299469
154.790000	296.957703	154.790000	300.976410	154.790000	299.515442	154.790000	298.924500
154.890000	295.885956	154.890000	295.637970	154.890000	293.859161	154.890000	298.182281
154.990000	299.509583	154.990000	299.470734	154.990000	296.899292	154.990000	295.721649
155.090000	298.108154	155.090000	298.100342	155.090000	298.933167	155.090000	297.706085
155.190000	298.000275	155.190000	298.168915	155.190000	299.214539	155.190000	295.521698
155.290000	295.050842	155.290000	296.300262	155.290000	298.996643	155.290000	298.471161
155.390000	298.595032	155.390000	295.089081	155.390000	300.060913	155.390000	299.989685
155.490000	298.103088	155.490000	298.751251	155.490000	297.825806	155.490000	296.643616
155.590000	295.613708	155.590000	296.711761	155.590000	300.219910	155.590000	298.784485
155.690000	298.085083	155.690000	300.625671	155.690000	298.591644	155.690000	297.058990
155.790000	300.433197	155.790000	298.742432	155.790000	298.311432	155.790000	295.551453
155.890000	299.004272	155.890000	296.335419	155.890000	294.939087	155.890000	296.537598
155.990000	295.795349	155.990000	299.289978	155.990000	299.487976	155.990000	298.593872
156.090000	293.272095	156.090000	299.590088	156.090000	297.946960	156.090000	299.061951
156.190000	298.851929	156.190000	297.585968	156.190000	294.959808	156.190000	297.493622
156.290000	299.738525	156.290000	297.106384	156.290000	297.183716	156.290000	297.426147
156.390000	297.936401	156.390000	298.789215	156.390000	297.987793	156.390000	299.161499
156.490000	298.146362	156.490000	299.955322	156.490000	296.967804	156.490000	296.823425
156.590000	294.692810	156.590000	297.240234	156.590000	298.207489	156.590000	298.301422
156.690000	297.302917	156.690000	297.286316	156.690000	295.461304	156.690000	299.508148
156.790000	298.163910	156.790000	298.932220	156.790000	298.631409	156.790000	295.912720
156.890000	299.244598	156.890000	300.120728	156.890000	295.567657	156.890000	297.599396
156.990000	298.974457	156.990000	299.211426	156.990000	299.628479	156.990000	299.035583
157.090000	299.306732	157.090000	300.017334	157.090000	297.899506	157.090000	300.694855
157.190000	297.183807	157.190000	297.775299	157.190000	297.787628	157.190000	297.333557
157.290000	298.920288	157.290000	295.480652	157.290000	297.557220	157.290000	295.648407
157.390000	298.770996	157.390000	295.557831	157.390000	298.226074	157.390000	295.904816
157.490000	298.994049	157.490000	296.828796	157.490000	298.115143	157.490000	296.996246
157.590000	299.169373	157.590000	297.562012	157.590000	297.292633	157.590000	299.146271
157.690000	298.626678	157.690000	298.226135	157.690000	296.581146	157.690000	296.577759
157.790000	296.908752	157.790000	295.556519	157.790000	299.257843	157.790000	296.823761
157.890000	297.981354	157.890000	298.447357	157.890000	295.831207	157.890000	296.197144
157.990000	295.884338	157.990000	296.984253	157.990000	298.424622	157.990000	297.789825
158.090000	297.658356	158.090000	297.497620	158.090000	298.098785	158.090000	297.834412
158.190000	296.145538	158.190000	298.423920	158.190000	299.114838	158.190000	297.540436
158.290000	300.949646	158.290000	297.632538	158.290000	297.071136	158.290000	296.031555
158.390000	296.559052	158.390000	295.468445	158.390000	299.884674	158.390000	298.802765
158.490000	295.396393	158.490000	300.261444	158.490000	298.708344	158.490000	296.777527
158.590000	299.561890	158.590000	294.759064	158.590000	297.649323	158.590000	296.380554
158.690000	298.629974	158.690000	297.709259	158.690000	295.002106	158.690000	297.418243
158.790000	298.454773	158.790000	296.049225	158.790000	297.268707	158.790000	296.860077
158.890000	297.088409	158.890000	298.275177	158.890000	298.270294	158.890000	298.671082
158.990000	299.582153	158.990000	298.234436	158.990000	296.045654	158.990000	300.014679
159.090000	297.393036	159.090000	296.346558	159.090000	297.367157	159.090000	295.896423
159.190000	296.787170	159.190000	299.437531	159.190000	297.553925	159.190000	300.009399
159.290000	297.821686	159.290000	299.008026	159.290000	299.141998	159.290000	296.577972
159.390000	297.705597	159.390000	300.317657	159.390000	298.830048	159.390000	296.159424
159.490000	296.073853	159.490000	299.700226	159.490000	298.014099	159.490000	298.113342
159.590000	300.015503	159.590000	297.180023	159.590000	296.824066	159.590000	298.303284
159.690000	297.837341	159.690000	295.846710	159.690000	299.907776	159.690000	295.517212
159.790000	301.169739	159.790000	299.624512	159.790000	296.832520	159.790000	298.195465
159.890000	298.616882	159.890000	297.067383	159.890000	297.825439	159.890000	296.512817
159.990000	299.257996	159.990000	299.551178	159.990000	298.967499	159.990000	296.122650
160.090000	300.283325	160.090000	295.636536	160.090000	298.264618	160.090000	297.672699
160.190000	296.982605	160.190000	298.726990	160.190000	295.665497	160.190000	297.989655
160.290000	297.894196	160.290000	297.000336	160.290000	296.552429	160.290000	298.639374
160.390000	298.248413	160.390000	298.101776	160.390000	296.564880	160.390000	299.970551
160.490000	296.218658	160.490000	300.068451	160.490000	292.526031	160.490000	297.523621
160.590000	296.746796	160.590000	293.559387	160.590000	299.631104	160.590000	299.160431
160.690000	296.883301	160.690000	298.516724	160.690000	298.421875	160.690000	300.344604
160.790000	298.022675	160.790000	296.189178	160.790000	300.043701	160.790000	298.218597
160.890000	299.582733	160.890000	297.737976	160.890000	298.873260	160.890000	298.191895
160.990000	299.183655	160.990000	297.228027	160.990000	295.425720	160.990000	296.351715
161.090000	298.849182	161.090000	298.914276	161.090000	296.994568	161.090000	296.658600
161.190000	299.182220	161.190000	298.109009	161.190000	297.128723	161.190000	296.256256
161.290000	298.122559	161.290000	299.605835	161.290000	297.537842	161.290000	299.203857
161.390000	297.800995	161.390000	298.091553	161.390000	298.639130	161.390000	299.569061
161.490000	296.770050	161.490000	297.596863	161.490000	298.705231	161.490000	300.586273
161.590000	297.561371	161.590000	301.466644	161.590000	297.885895	161.590000	299.143005
161.690000	299.516388	161.690000	294.313965	161.690000	296.614471	161.690000	298.774963
161.790000	296.931396	161.790000	297.246857	161.790000	297.283691	161.790000	299.465851
161.890000	297.924622	161.890000	296.426208	161.890000	298.711212	161.890000	298.050720
161.990000	301.154694	161.990000	300.034119	161.990000	298.517120	161.990000	298.588165
162.090000	295.695984	162.090000	298.983002	162.090000	298.089752	162.090000	296.979065
162.190000	295.467102	162.190000	299.386841	162.190000	297.772644	162.190000	299.458740
162.290000	298.378174	162.290000	299.406464	162.290000	297.983459	162.290000	300.112885
162.390000	296.447266	162.390000	299.365936	162.390000	298.246643	162.390000	299.271057
162.490000	297.667908	162.490000	294.977051	162.490000	299.182465	162.490000	296.663116
162.590000	298.144379	162.590000	297.467682	162.590000	296.286194	162.590000	297.286957
162.690000	297.067078	162.690000	299.117279	162.690000	294.794708	162.690000	296.513153
162.790000	297.773499	162.790000	298.273926	162.790000	297.925598	162.790000	298.383118
162.890000	297.422333	162.890000	298.288727	162.890000	296.835754	162.890000	296.898804
162.990000	297.766388	162.990000	297.255493	162.990000	297.256012	162.990000	295.764221
163.090000	297.006653	163.090000	299.197418	163.090000	298.130981	163.090000	296.185028
163.190000	298.669159	163.190000	297.418884	163.190000	296.749847	163.190000	300.399780
163.290000	297.386536	163.290000	298.060822	163.290000	297.885925	163.290000	294.631561
163.390000	301.961700	163.390000	296.130890	163.390000	299.866913	163.390000	295.802917
163.490000	303.008423	163.490000	298.171051	163.490000	296.227112	163.490000	296.708191
163.590000	296.925598	163.590000	297.152039	163.590000	297.487732	163.590000	297.492584
163.690000	297.701813	163.690000	294.973480	163.690000	298.269165	163.690000	297.995667
163.790000	296.282898	163.790000	299.486816	163.790000	297.592743	163.790000	298.031128
163.890000	299.210602	163.890000	299.063965	163.890000	296.721710	163.890000	297.261383
163.990000	298.425751	163.990000	296.057312	163.990000	296.524689	163.990000	299.165741
164.090000	296.731873	164.090000	296.217438	164.090000	300.431061	164.090000	298.964844
164.190000	297.813477	164.190000	294.078369	164.190000	298.717285	164.190000	297.087799
164.290000	300.242798	164.290000	298.178864	164.290000	297.276733	164.290000	297.963654
164.390000	296.443848	164.390000	296.227875	164.390000	297.672516	164.390000	297.674072
164.490000	297.621033	164.490000	298.510284	164.490000	295.848663	164.490000	298.240295
164.590000	299.615021	164.590000	298.194794	164.590000	296.996399	164.590000	300.712341
164.690000	299.856415	164.690000	300.703217	164.690000	295.822144	164.690000	294.230103
164.790000	298.484985	164.790000	298.641693	164.790000	298.853516	164.790000	298.086823
164.890000	297.595764	164.890000	297.761292	164.890000	299.033661	164.890000	298.127411
164.990000	299.096405	164.990000	298.189301	164.990000	296.334930	164.990000	299.379913
165.090000	299.412506	165.090000	294.114563	165.090000	300.366547	165.090000	297.125549
165.190000	298.531677	165.190000	299.256989	165.190000	302.417694	165.190000	297.052002
165.290000	297.649384	165.290000	296.983215	165.290000	298.436432	165.290000	297.014587
165.390000	298.669556	165.390000	299.238953	165.390000	296.280548	165.390000	300.207306
165.490000	295.904236	165.490000	297.334839	165.490000	294.758423	165.490000	299.648956
165.590000	298.645752	165.590000	299.093536	165.590000	300.060059	165.590000	298.227264
165.690000	297.164276	165.690000	298.433044	165.690000	299.075165	165.690000	295.905914
165.790000	298.234467	165.790000	300.491943	165.790000	297.340790	165.790000	296.429840
165.890000	297.596863	165.890000	297.008881	165.890000	297.056946	165.890000	296.168182
165.990000	295.051788	165.990000	299.229095	165.990000	298.792206	165.990000	296.860413
166.090000	298.521271	166.090000	299.731232	166.090000	297.382690	166.090000	299.142975
166.190000	297.478729	166.190000	302.118591	166.190000	297.549072	166.190000	298.768616
166.290000	297.003479	166.290000	297.911743	166.290000	297.762787	166.290000	296.913879
166.390000	297.632935	166.390000	299.705566	166.390000	297.931763	166.390000	297.271027
166.490000	299.025269	166.490000	300.104248	166.490000	297.543457	166.490000	296.663879
166.590000	295.490662	166.590000	297.318909	166.590000	299.316437	166.590000	298.056488
166.690000	299.990875	166.690000	300.359467	166.690000	300.062256	166.690000	298.734314
166.790000	297.997803	166.790000	296.738556	166.790000	297.205383	166.790000	298.816162
166.890000	299.885101	166.890000	300.329071	166.890000	300.678345	166.890000	297.863892
166.990000	298.669739	166.990000	298.836548	166.990000	297.551483	166.990000	296.229034
167.090000	299.256531	167.090000	297.716644	167.090000	294.794281	167.090000	297.765106
167.190000	296.456390	167.190000	298.144409	167.190000	298.942322	167.190000	298.660706
167.290000	297.974335	167.290000	297.309235	167.290000	295.848633	167.290000	297.380859
167.390000	299.513519	167.390000	298.905304	167.390000	295.816437	167.390000	298.776337
167.490000	297.275970	167.490000	301.418121	167.490000	298.185669	167.490000	297.865326
167.590000	293.888611	167.590000	296.708282	167.590000	297.481384	167.590000	296.474335
167.690000	296.877716	167.690000	298.668335	167.690000	300.623352	167.690000	297.140991
167.790000	297.555756	167.790000	299.171204	167.790000	298.234406	167.790000	299.193115
167.890000	296.124756	167.890000	297.205109	167.890000	299.457428	167.890000	296.787811
167.990000	299.706024	167.990000	296.399414	167.990000	296.619019	167.990000	298.485413
168.090000	299.602844	168.090000	299.063324	168.090000	299.701904	168.090000	300.023712
168.190000	298.301727	168.190000	298.639771	168.190000	298.025696	168.190000	299.948669
168.290000	293.908478	168.290000	298.841278	168.290000	296.081726	168.290000	297.715454
168.390000	299.497772	168.390000	295.964172	168.390000	296.318085	168.390000	298.323730
168.490000	297.098755	168.490000	297.576141	168.490000	298.717651	168.490000	298.268585
168.590000	297.011780	168.590000	297.756287	168.590000	300.090759	168.590000	296.673859
168.690000	295.659332	168.690000	298.338623	168.690000	300.304138	168.690000	295.522034
168.790000	293.239532	168.790000	297.061401	168.790000	297.409851	168.790000	297.522308
168.890000	297.910736	168.890000	298.267761	168.890000	299.570160	168.890000	296.812408
168.990000	295.034424	168.990000	299.422729	168.990000	296.841644	168.990000	298.091400
169.090000	296.932709	169.090000	296.428833	169.090000	298.702515	169.090000	298.896820
169.190000	298.241577	169.190000	300.330078	169.190000	297.902161	169.190000	294.666565
169.290000	296.524261	169.290000	295.957184	169.290000	298.127777	169.290000	298.588226
169.390000	301.726654	169.390000	297.580994	169.390000	296.945953	169.390000	298.173889
169.490000	298.859070	169.490000	299.628845	169.490000	298.035858	169.490000	300.941711
169.590000	299.704437	169.590000	299.615814	169.590000	299.285583	169.590000	297.360291
169.690000	299.168976	169.690000	296.014252	169.690000	297.341919	169.690000	297.485840
169.790000	298.346100	169.790000	295.730042	169.790000	297.111908	169.790000	299.453888
169.890000	297.725403	169.890000	296.787109	169.890000	296.977692	169.890000	298.333282
169.990000	296.675598	169.990000	295.644501	169.990000	301.120941	169.990000	298.673615
170.090000	299.078003	170.090000	299.655029	170.090000	300.554779	170.090000	296.783936
170.190000	296.445282	170.190000	297.729889	170.190000	298.341156	170.190000	298.653687
170.290000	295.610840	170.290000	296.976349	170.290000	297.267639	170.290000	297.840363
170.390000	299.072479	170.390000	298.949158	170.390000	297.178680	170.390000	295.527191
170.490000	297.671478	170.490000	298.104767	170.490000	296.005859	170.490000	296.228607
170.590000	295.163269	170.590000	300.109039	170.590000	298.594910	170.590000	298.481140
170.690000	299.965271	170.690000	299.385925	170.690000	298.069580	170.690000	297.452118
170.790000	294.823761	170.790000	297.194885	170.790000	297.086090	170.790000	293.843842
170.890000	296.835419	170.890000	295.235382	170.890000	300.045807	170.890000	296.404846
170.990000	299.588531	170.990000	295.464233	170.990000	297.863312	170.990000	296.922729
171.090000	297.634613	171.090000	298.047913	171.090000	299.586060	171.090000	292.151031
171.190000	298.044220	171.190000	296.130707	171.190000	298.337921	171.190000	302.418518
171.290000	299.076904	171.290000	298.449768	171.290000	295.530457	171.290000	296.603607
171.390000	300.848938	171.390000	299.961792	171.390000	298.479431	171.390000	298.879791
171.490000	297.188354	171.490000	295.374207	171.490000	296.120300	171.490000	298.376862
171.590000	299.533936	171.590000	299.460876	171.590000	295.720978	171.590000	294.701050
171.690000	297.570923	171.690000	299.910431	171.690000	296.895569	171.690000	298.129791
171.790000	298.801849	171.790000	296.978607	171.790000	296.558899	171.790000	296.658203
171.890000	296.376007	171.890000	298.201324	171.890000	297.852356	171.890000	296.990356
171.990000	296.527374	171.990000	298.307373	171.990000	300.513824	171.990000	298.906189
172.090000	300.246613	172.090000	294.934753	172.090000	296.933380	172.090000	296.791901
172.190000	298.433990	172.190000	298.235046	172.190000	294.376068	172.190000	295.537628
172.290000	299.642670	172.290000	298.520996	172.290000	296.406799	172.290000	298.828125
172.390000	296.481049	172.390000	298.282074	172.390000	296.282806	172.390000	297.526367
172.490000	300.727539	172.490000	295.700745	172.490000	299.391815	172.490000	297.936157
172.590000	299.267151	172.590000	302.983673	172.590000	299.622559	172.590000	295.413696
172.690000	296.814209	172.690000	299.462982	172.690000	295.703796	172.690000	298.112091
172.790000	295.356689	172.790000	299.049622	172.790000	296.882599	172.790000	294.419159
172.890000	297.935547	172.890000	297.104034	172.890000	301.947937	172.890000	297.743561
172.990000	299.030701	172.990000	299.022095	172.990000	299.296997	172.990000	295.793121
173.090000	296.212463	173.090000	298.109009	173.090000	298.230347	173.090000	297.955292
173.190000	298.549988	173.190000	295.464417	173.190000	299.935486	173.190000	296.707001
173.290000	299.787659	173.290000	298.215637	173.290000	299.950989	173.290000	295.814667
173.390000	300.085022	173.390000	298.769958	173.390000	298.298706	173.390000	297.140747
173.490000	299.685242	173.490000	296.825806	173.490000	299.429291	173.490000	297.676880
173.590000	299.585907	173.590000	299.668396	173.590000	298.001190	173.590000	300.191467
173.690000	296.189270	173.690000	298.295380	173.690000	296.904846	173.690000	296.467163
173.790000	296.807526	173.790000	299.174530	173.790000	298.736359	173.790000	298.784424
173.890000	294.102234	173.890000	296.194214	173.890000	297.687103	173.890000	298.900604
173.990000	298.626251	173.990000	300.271881	173.990000	297.856171	173.990000	298.152283
174.090000	298.755005	174.090000	297.214020	174.090000	298.666870	174.090000	298.378601
174.190000	296.658203	174.190000	298.446228	174.190000	297.664642	174.190000	295.504730
174.290000	296.041321	174.290000	297.113831	174.290000	297.560333	174.290000	295.765137
174.390000	297.797119	174.390000	298.590271	174.390000	294.824585	174.390000	301.997498
174.490000	300.174805	174.490000	297.157288	174.490000	298.980408	174.490000	299.386292
174.590000	297.699799	174.590000	297.926910	174.590000	296.955444	174.590000	300.686707
174.690000	297.100800	174.690000	301.517548	174.690000	299.050659	174.690000	298.123962
174.790000	297.219971	174.790000	298.802002	174.790000	296.901093	174.790000	298.633331
174.890000	298.220978	174.890000	297.886505	174.890000	299.009155	174.890000	299.356079
174.990000	298.763367	174.990000	298.411591	174.990000	296.830750	174.990000	296.811157
175.090000	296.837311	175.090000	298.199005	175.090000	296.989258	175.090000	297.557098
175.190000	299.272095	175.190000	300.242340	175.190000	296.116333	175.190000	298.261444
175.290000	298.538574	175.290000	297.042389	175.290000	303.300751	175.290000	295.915497
175.390000	297.332825	175.390000	295.807373	175.390000	300.340576	175.390000	298.048065
175.490000	295.928253	175.490000	298.497925	175.490000	295.217346	175.490000	296.523315
175.590000	297.472351	175.590000	297.849335	175.590000	298.612854	175.590000	296.659332
175.690000	296.703339	175.690000	299.188782	175.690000	297.486298	175.690000	297.050598
175.790000	298.881683	175.790000	297.710724	175.790000	298.977570	175.790000	296.459229
175.890000	298.985016	175.890000	301.559204	175.890000	297.772156	175.890000	296.738617
175.990000	296.830353	175.990000	298.682373	175.990000	296.207977	175.990000	298.136017
176.090000	300.068054	176.090000	299.880402	176.090000	297.982819	176.090000	300.441650
176.190000	297.343231	176.190000	295.487244	176.190000	296.627167	176.190000	298.937622
176.290000	298.794189	176.290000	295.077301	176.290000	297.258179	176.290000	298.896637
176.390000	298.576904	176.390000	299.169281	176.390000	294.537659	176.390000	296.143036
176.490000	296.806885	176.490000	297.064331	176.490000	299.376556	176.490000	298.605774
176.590000	299.552307	176.590000	299.715698	176.590000	297.662567	176.590000	293.771027
176.690000	299.227081	176.690000	296.862030	176.690000	297.041260	176.690000	297.801544
176.790000	298.797913	176.790000	297.373077	176.790000	298.179688	176.790000	298.146881
176.890000	298.803375	176.890000	298.004608	176.890000	298.061523	176.890000	299.343658
176.990000	294.339966	176.990000	298.217682	176.990000	295.908539	176.990000	296.615509
177.090000	303.438599	177.090000	297.591705	177.090000	300.120575	177.090000	295.336426
177.190000	298.179504	177.190000	300.917725	177.190000	296.799683	177.190000	298.603180
177.290000	296.245850	177.290000	297.479797	177.290000	299.113617	177.290000	299.328888
177.390000	295.274384	177.390000	299.032959	177.390000	297.675476	177.390000	295.557281
177.490000	297.622375	177.490000	296.689575	177.490000	296.871521	177.490000	299.418243
177.590000	298.715393	177.590000	298.381683	177.590000	298.045166	177.590000	296.024078
177.690000	296.330017	177.690000	297.271851	177.690000	298.161011	177.690000	296.732574
177.790000	298.100494	177.790000	298.359222	177.790000	299.043457	177.790000	299.712799
177.890000	297.941833	177.890000	301.195740	177.890000	296.075897	177.890000	299.814636
177.990000	298.414581	177.990000	297.529541	177.990000	299.781036	177.990000	298.303802
178.090000	298.911377	178.090000	297.850830	178.090000	299.858765	178.090000	300.107819
178.190000	299.489502	178.190000	295.350952	178.190000	297.080994	178.190000	296.119385
178.290000	298.954102	178.290000	295.286560	178.290000	300.465759	178.290000	299.668365
178.390000	297.106567	178.390000	300.042969	178.390000	299.428253	178.390000	297.555145
178.490000	299.012024	178.490000	297.621735	178.490000	297.694000	178.490000	297.165497
178.590000	298.743591	178.590000	299.546600	178.590000	297.371857	178.590000	298.757660
178.690000	301.159241	178.690000	295.542511	178.690000	294.318176	178.690000	300.089508
178.790000	296.057312	178.790000	299.806610	178.790000	295.946411	178.790000	299.411224
178.890000	297.753204	178.890000	299.709625	178.890000	297.024261	178.890000	300.634308
178.990000	295.867340	178.990000	297.952393	178.990000	295.961823	178.990000	298.303040
179.090000	296.404633	179.090000	297.954224	179.090000	300.321838	179.090000	298.394714
179.190000	298.094055	179.190000	294.975098	179.190000	297.225861	179.190000	295.327667
179.290000	300.908356	179.290000	297.662292	179.290000	297.365051	179.290000	297.700226
179.390000	297.852417	179.390000	298.084351	179.390000	297.902008	179.390000	296.610382
179.490000	300.141663	179.490000	295.698090	179.490000	295.899963	179.490000	298.546173
179.590000	296.762543	179.590000	298.479279	179.590000	296.850372	179.590000	299.108185
179.690000	295.973236	179.690000	294.482361	179.690000	297.966919	179.690000	295.244537
179.790000	299.103088	179.790000	300.210175	179.790000	300.244354	179.790000	297.932831
179.890000	296.410004	179.890000	296.719788	179.890000	298.700500	179.890000	300.574127
179.990000	297.999817	179.990000	296.922363	179.990000	300.641724	179.990000	295.213867
180.090000	299.006958	180.090000	297.867828	180.090000	299.340302	180.090000	296.170868
180.190000	298.640717	180.190000	298.499573	180.190000	297.803162	180.190000	293.987091
180.290000	298.712372	180.290000	297.573212	180.290000	296.859741	180.290000	297.253448
180.390000	296.892548	180.390000	299.582611	180.390000	299.641510	180.390000	299.556458
180.490000	299.887817	180.490000	298.577942	180.490000	298.551971	180.490000	296.641876
180.590000	299.403351	180.590000	295.263000	180.590000	297.845917	180.590000	295.344757
180.690000	300.214111	180.690000	297.031006	180.690000	297.946106	180.690000	296.292969
180.790000	301.093414	180.790000	298.030334	180.790000	298.252228	180.790000	299.567810
180.890000	298.214050	180.890000	295.548584	180.890000	299.048920	180.890000	295.741669
180.990000	300.974060	180.990000	296.322083	180.990000	295.677277	180.990000	295.366302
181.090000	299.217682	181.090000	297.782806	181.090000	296.563293	181.090000	297.373779
181.190000	296.945282	181.190000	296.651154	181.190000	299.883179	181.190000	299.446350
181.290000	296.873138	181.290000	297.236206	181.290000	299.361053	181.290000	296.565979
181.390000	299.806793	181.390000	295.494293	181.390000	299.330383	181.390000	297.348969
181.490000	298.036072	181.490000	295.992950	181.490000	300.117279	181.490000	299.238434
181.590000	299.433350	181.590000	297.719818	181.590000	296.342957	181.590000	295.904755
181.690000	295.843658	181.690000	298.876953	181.690000	296.825989	181.690000	297.280670
181.790000	297.705719	181.790000	297.311493	181.790000	295.941254	181.790000	299.050537
181.890000	296.402985	181.890000	298.628326	181.890000	297.315125	181.890000	296.863037
181.990000	297.594757	181.990000	299.402405	181.990000	295.333923	181.990000	297.355560
182.090000	298.158020	182.090000	296.890076	182.090000	296.570160	182.090000	297.138885
182.190000	298.698944	182.190000	298.401581	182.190000	301.511292	182.190000	298.290070
182.290000	295.417786	182.290000	297.993134	182.290000	297.912201	182.290000	298.210846
182.390000	297.269928	182.390000	297.776764	182.390000	299.271179	182.390000	296.978210
182.490000	297.295807	182.490000	300.730560	182.490000	299.040436	182.490000	297.962280
182.590000	297.958069	182.590000	296.576477	182.590000	297.892487	182.590000	294.479767
182.690000	299.132843	182.690000	297.066101	182.690000	294.797607	182.690000	299.975555
182.790000	298.398285	182.790000	298.631287	182.790000	297.277527	182.790000	299.481415
182.890000	299.316986	182.890000	297.391907	182.890000	296.869873	182.890000	297.616150
182.990000	294.798248	182.990000	297.320740	182.990000	298.012512	182.990000	297.870789
183.090000	300.387299	183.090000	298.165710	183.090000	297.379547	183.090000	295.462372
183.190000	298.780090	183.190000	297.795502	183.190000	297.352325	183.190000	298.034973
183.290000	301.385895	183.290000	300.602875	183.290000	299.397552	183.290000	297.970551
183.390000	298.109406	183.390000	300.208527	183.390000	298.140656	183.390000	296.054108
183.490000	296.764587	183.490000	297.884766	183.490000	298.464142	183.490000	300.229584
183.590000	299.941650	183.590000	296.894287	183.590000	298.824219	183.590000	296.104706
183.690000	297.906128	183.690000	299.246307	183.690000	298.748993	183.690000	294.299316
183.790000	295.875427	183.790000	298.705048	183.790000	296.506409	183.790000	296.976471
183.890000	295.626617	183.890000	299.719879	183.890000	299.301941	183.890000	297.970245
183.990000	296.892578	183.990000	297.627167	183.990000	295.029083	183.990000	297.516022
184.090000	296.870972	184.090000	298.276642	184.090000	296.204224	184.090000	297.926636
184.190000	299.493622	184.190000	297.711792	184.190000	297.176697	184.190000	299.485870
184.290000	296.950256	184.290000	296.336151	184.290000	298.413116	184.290000	297.777008
184.390000	294.576569	184.390000	301.498077	184.390000	299.490173	184.390000	298.378876
184.490000	297.847931	184.490000	299.237183	184.490000	298.520050	184.490000	298.334259
184.590000	295.360474	184.590000	298.211426	184.590000	301.862640	184.590000	299.046265
184.690000	296.299316	184.690000	297.819031	184.690000	298.288147	184.690000	294.964783
184.790000	297.159882	184.790000	296.633789	184.790000	295.902283	184.790000	296.504700
184.890000	300.696259	184.890000	294.661194	184.890000	300.638977	184.890000	295.777985
184.990000	297.887268	184.990000	297.922058	184.990000	300.198456	184.990000	297.411987
185.090000	298.688812	185.090000	299.892212	185.090000	297.245911	185.090000	299.114197
185.190000	295.643372	185.190000	296.837982	185.190000	299.031433	185.190000	300.310944
185.290000	293.971741	185.290000	300.422577	185.290000	299.691315	185.290000	298.635620
185.390000	298.362732	185.390000	297.877991	185.390000	297.576630	185.390000	299.633850
185.490000	298.822968	185.490000	295.985565	185.490000	298.536438	185.490000	298.960144
185.590000	300.313293	185.590000	298.470062	185.590000	297.545349	185.590000	300.369904
185.690000	298.203918	185.690000	298.525726	185.690000	297.655487	185.690000	297.467560
185.790000	293.511658	185.790000	296.518219	185.790000	297.606476	185.790000	297.256836
185.890000	296.384644	185.890000	297.578918	185.890000	298.524109	185.890000	300.259857
185.990000	295.593048	185.990000	297.145813	185.990000	294.572479	185.990000	300.852600
186.090000	299.011597	186.090000	295.468964	186.090000	297.920898	186.090000	297.940796
186.190000	297.894165	186.190000	296.379822	186.190000	294.157379	186.190000	302.563385
186.290000	296.850555	186.290000	299.619293	186.290000	301.902710	186.290000	299.252686
186.390000	298.819672	186.390000	295.722870	186.390000	298.385254	186.390000	299.797272
186.490000	298.334045	186.490000	298.627686	186.490000	295.699585	186.490000	298.391113
186.590000	297.333496	186.590000	299.183746	186.590000	296.744751	186.590000	296.784973
186.690000	295.682404	186.690000	299.067993	186.690000	299.527618	186.690000	302.600922
186.790000	296.964386	186.790000	296.847076	186.790000	298.492981	186.790000	296.574585
186.890000	298.914337	186.890000	295.617889	186.890000	296.131287	186.890000	299.307983
186.990000	298.980316	186.990000	298.934174	186.990000	298.034424	186.990000	300.854156
187.090000	297.141266	187.090000	298.456482	187.090000	296.593018	187.090000	298.563446
187.190000	295.442047	187.190000	298.337189	187.190000	300.674500	187.190000	298.597809
187.290000	295.768951	187.290000	298.086487	187.290000	298.369019	187.290000	298.672485
187.390000	299.639221	187.390000	297.587769	187.390000	296.359497	187.390000	297.745850
187.490000	298.610199	187.490000	297.189789	187.490000	298.639709	187.490000	297.121552
187.590000	299.483704	187.590000	298.981506	187.590000	298.764587	187.590000	295.897247
187.690000	295.883972	187.690000	298.369934	187.690000	299.211060	187.690000	296.449951
187.790000	296.705536	187.790000	296.510651	187.790000	299.848389	187.790000	297.298553
187.890000	295.278748	187.890000	299.918549	187.890000	297.890778	187.890000	297.939880
187.990000	298.304688	187.990000	297.379669	187.990000	295.886841	187.990000	300.306244
188.090000	299.205109	188.090000	295.575928	188.090000	296.491730	188.090000	296.534973
188.190000	297.654266	188.190000	300.963898	188.190000	297.729614	188.190000	296.977814
188.290000	299.522888	188.290000	298.257782	188.290000	299.936523	188.290000	297.636780
188.390000	297.857971	188.390000	302.194397	188.390000	296.292694	188.390000	299.063629
188.490000	299.063263	188.490000	301.874359	188.490000	299.817352	188.490000	298.020752
188.590000	296.434052	188.590000	298.446533	188.590000	297.813629	188.590000	299.720978
188.690000	295.144226	188.690000	298.786652	188.690000	299.971924	188.690000	297.151947
188.790000	295.798950	188.790000	297.551117	188.790000	296.120148	188.790000	295.952728
188.890000	297.110260	188.890000	298.115509	188.890000	298.748474	188.890000	297.278839
188.990000	299.179810	188.990000	299.604736	188.990000	299.700928	188.990000	297.736969
189.090000	296.977600	189.090000	299.049896	189.090000	298.488373	189.090000	296.991058
189.190000	298.213409	189.190000	297.648285	189.190000	301.434906	189.190000	296.460510
189.290000	300.593689	189.290000	297.042358	189.290000	294.978760	189.290000	297.674530
189.390000	297.960419	189.390000	296.784058	189.390000	298.053375	189.390000	297.190155
189.490000	299.412964	189.490000	297.411407	189.490000	301.093079	189.490000	298.837860
189.590000	294.864258	189.590000	297.163208	189.590000	298.378845	189.590000	294.328491
189.690000	297.966370	189.690000	300.315521	189.690000	298.034851	189.690000	300.393402
189.790000	301.029022	189.790000	299.171967	189.790000	298.142792	189.790000	299.380554
189.890000	296.917145	189.890000	297.813293	189.890000	297.756866	189.890000	297.251434
189.990000	296.713806	189.990000	297.656403	189.990000	298.055115	189.990000	300.426666
190.090000	298.831055	190.090000	294.616730	190.090000	298.393951	190.090000	299.732208
190.190000	297.204712	190.190000	299.880463	190.190000	298.584290	190.190000	298.881683
190.290000	298.685944	190.290000	297.854187	190.290000	300.806274	190.290000	299.090057
190.390000	298.970734	190.390000	297.926636	190.390000	299.599457	190.390000	298.967133
190.490000	297.260925	190.490000	298.257324	190.490000	300.366943	190.490000	300.190704
190.590000	301.181885	190.590000	298.227234	190.590000	296.310608	190.590000	296.001251
190.690000	297.822815	190.690000	295.949005	190.690000	295.051819	190.690000	297.772369
190.790000	296.699188	190.790000	298.171600	190.790000	298.135986	190.790000	297.700348
190.890000	297.031067	190.890000	295.986298	190.890000	299.183258	190.890000	297.254486
190.990000	297.349701	190.990000	301.386627	190.990000	297.397369	190.990000	298.030823
191.090000	299.529846	191.090000	300.250641	191.090000	300.472351	191.090000	297.880219
191.190000	297.292328	191.190000	296.163086	191.190000	298.621185	191.190000	299.079742
191.290000	297.932861	191.290000	299.052032	191.290000	297.909332	191.290000	296.780609
191.390000	299.299957	191.390000	298.579468	191.390000	298.948547	191.390000	297.444763
191.490000	297.906921	191.490000	299.563721	191.490000	299.433319	191.490000	299.132538
191.590000	294.684998	191.590000	298.933167	191.590000	297.621429	191.590000	298.993988
191.690000	299.290985	191.690000	298.453308	191.690000	295.964966	191.690000	298.901550
191.790000	299.236267	191.790000	297.348724	191.790000	297.250885	191.790000	297.627655
191.890000	295.429626	191.890000	298.860413	191.890000	295.492157	191.890000	297.950867
191.990000	296.215210	191.990000	298.813751	191.990000	297.273834	191.990000	298.554230
192.090000	299.157867	192.090000	295.247345	192.090000	298.184174	192.090000	298.971588
192.190000	298.448914	192.190000	298.917480	192.190000	299.241333	192.190000	296.320618
192.290000	299.422485	192.290000	298.062683	192.290000	296.862122	192.290000	297.006134
192.390000	298.775421	192.390000	300.301453	192.390000	294.525055	192.390000	298.197144
192.490000	296.786346	192.490000	298.827484	192.490000	296.717651	192.490000	297.975830
192.590000	298.386292	192.590000	298.449005	192.590000	296.229584	192.590000	297.328918
192.690000	295.851196	192.690000	298.239807	192.690000	297.279388	192.690000	302.098846
192.790000	300.890411	192.790000	299.481842	192.790000	296.709564	192.790000	298.185211
192.890000	301.841217	192.890000	300.811523	192.890000	299.329590	192.890000	299.448975
192.990000	296.548096	192.990000	298.796600	192.990000	295.637177	192.990000	299.892090
193.090000	302.479248	193.090000	298.193817	193.090000	298.065521	193.090000	300.599579
193.190000	297.818787	193.190000	297.362122	193.190000	301.261353	193.190000	300.882385
193.290000	298.353516	193.290000	299.577332	193.290000	295.325134	193.290000	299.841614
193.390000	298.735779	193.390000	298.909882	193.390000	296.777863	193.390000	299.980469
193.490000	299.492645	193.490000	299.243561	193.490000	299.857544	193.490000	299.316284
193.590000	298.289307	193.590000	299.065308	193.590000	297.720306	193.590000	299.459625
193.690000	299.768036	193.690000	296.759308	193.690000	296.216461	193.690000	297.428040
193.790000	296.455170	193.790000	293.884705	193.790000	301.035522	193.790000	298.014923
193.890000	299.478455	193.890000	297.189575	193.890000	298.561829	193.890000	295.876526
193.990000	298.453400	193.990000	296.143005	193.990000	298.604645	193.990000	296.594849
194.090000	295.938568	194.090000	297.264587	194.090000	298.766998	194.090000	300.655975
194.190000	296.753784	194.190000	297.642731	194.190000	300.224091	194.190000	299.656281
194.290000	297.346741	194.290000	298.857605	194.290000	298.444611	194.290000	297.087891
194.390000	298.040894	194.390000	295.064240	194.390000	296.523468	194.390000	298.342285
194.490000	298.368408	194.490000	297.719910	194.490000	298.094604	194.490000	294.326080
194.590000	296.522858	194.590000	299.832886	194.590000	300.148956	194.590000	298.706543
194.690000	295.816254	194.690000	297.975128	194.690000	299.425140	194.690000	296.163177
194.790000	297.681641	194.790000	300.503113	194.790000	296.927368	194.790000	296.320801
194.890000	296.244019	194.890000	297.178986	194.890000	299.399323	194.890000	295.954376
194.990000	296.064301	194.990000	298.384064	194.990000	300.259460	194.990000	298.958496
195.090000	298.927826	195.090000	296.032013	195.090000	299.617737	195.090000	297.434631
195.190000	296.473999	195.190000	301.330383	195.190000	296.418365	195.190000	296.393402
195.290000	298.175598	195.290000	300.663940	195.290000	301.043396	195.290000	298.711090
195.390000	303.802277	195.390000	296.134552	195.390000	299.011871	195.390000	295.827606
195.490000	295.916779	195.490000	296.484192	195.490000	296.341461	195.490000	298.602417
195.590000	297.949402	195.590000	296.330658	195.590000	299.602997	195.590000	298.708984
195.690000	298.717377	195.690000	300.692047	195.690000	298.507324	195.690000	298.130432
195.790000	298.578125	195.790000	297.890686	195.790000	298.107727	195.790000	299.778839
195.890000	298.256226	195.890000	300.195221	195.890000	298.902069	195.890000	298.999695
195.990000	298.152679	195.990000	297.783722	195.990000	294.159607	195.990000	296.870056
196.090000	297.812775	196.090000	297.935883	196.090000	296.854462	196.090000	300.752228
196.190000	301.073212	196.190000	296.949829	196.190000	299.764038	196.190000	295.675507
196.290000	297.032501	196.290000	298.841827	196.290000	295.618500	196.290000	298.077332
196.390000	300.227478	196.390000	297.027435	196.390000	297.703522	196.390000	297.778229
196.490000	300.295654	196.490000	298.619598	196.490000	299.162872	196.490000	299.727020
196.590000	300.632812	196.590000	297.749664	196.590000	298.576935	196.590000	299.609009
196.690000	296.940399	196.690000	296.753784	196.690000	297.601807	196.690000	300.320770
196.790000	298.080719	196.790000	296.862854	196.790000	301.000610	196.790000	299.668396
196.890000	295.550293	196.890000	295.855072	196.890000	298.368896	196.890000	298.142242
196.990000	298.407715	196.990000	297.295654	196.990000	294.350067	196.990000	298.729828
197.090000	297.859467	197.090000	298.039551	197.090000	298.763489	197.090000	299.239105
197.190000	295.891846	197.190000	301.139221	197.190000	296.208923	197.190000	296.281158
197.290000	298.218018	197.290000	298.984772	197.290000	298.374420	197.290000	299.729187
197.390000	297.977356	197.390000	299.392792	197.390000	296.477661	197.390000	297.227448
197.490000	296.115112	197.490000	298.236572	197.490000	299.689453	197.490000	300.155457
197.590000	296.389374	197.590000	298.950562	197.590000	295.941528	197.590000	296.079346
197.690000	298.312622	197.690000	295.311188	197.690000	296.349640	197.690000	298.678131
197.790000	296.524231	197.790000	296.721191	197.790000	297.003571	197.790000	295.792053
197.890000	296.310608	197.890000	301.655975	197.890000	297.375000	197.890000	298.503754
197.990000	300.386230	197.990000	297.128510	197.990000	299.900696	197.990000	298.640717
198.090000	296.377960	198.090000	298.241089	198.090000	299.921417	198.090000	295.770264
198.190000	300.699310	198.190000	297.836304	198.190000	296.568787	198.190000	299.624664
198.290000	299.388336	198.290000	295.145050	198.290000	297.293732	198.290000	296.803406
198.390000	297.782623	198.390000	297.350159	198.390000	296.583160	198.390000	297.591217
198.490000	298.441925	198.490000	298.489380	198.490000	296.531433	198.490000	297.893677
198.590000	296.642029	198.590000	299.268982	198.590000	299.351685	198.590000	293.533691
198.690000	294.092621	198.690000	295.793671	198.690000	295.317688	198.690000	298.788513
198.790000	299.168488	198.790000	297.713318	198.790000	297.554626	198.790000	295.719604
198.890000	298.977997	198.890000	298.503113	198.890000	299.319580	198.890000	298.621124
198.990000	298.767639	198.990000	299.180695	198.990000	296.772125	198.990000	298.873657
199.090000	298.841309	199.090000	298.835480	199.090000	300.000763	199.090000	297.339813
199.190000	296.713440	199.190000	298.798615	199.190000	297.998444	199.190000	297.344696
199.290000	300.409302	199.290000	298.074280	199.290000	299.082092	199.290000	296.460297
199.390000	298.593750	199.390000	297.714355	199.390000	299.236298	199.390000	297.270660
199.490000	300.845551	199.490000	298.245361	199.490000	296.182037	199.490000	298.886536
199.590000	300.252350	199.590000	297.768494	199.590000	294.281799	199.590000	301.740875
199.690000	300.465454	199.690000	303.046082	199.690000	299.195312	199.690000	296.478821
199.790000	297.920563	199.790000	299.843628	199.790000	299.761597	199.790000	296.142395
[truncated: 13,002 more rows]
