# Supplementary material for: Hierarchical incremental learning deciphers molecular arrangements in multi-component materials
Source: Nat Commun. 2025 Oct 22;16:9324. doi: 10.1038/s41467-025-64372-4 (PMC12546701; doi:10.1038/s41467-025-64372-4)
Supplement: Supplementary file 4 — Source data [file 41467_2025_64372_MOESM4_ESM.zip › FigS27.txt]

#time(ns), velocity autocorrelation function
0	1
0.0001	0.19142
0.0002	0.09347
0.0003	-0.0325
0.0004	-0.07444
0.0005	-0.03918
0.0006	-0.02893
0.0007	-0.01578
0.0008	0.01103
0.0009	0.02505
0.001	0.01942
0.0011	0.01361
0.0012	-0.00426
0.0013	-0.01023
0.0014	-0.01084
0.0015	-0.00842
0.0016	-0.00423
0.0017	-0.00015
0.0018	0.00544
0.0019	0.00657
0.002	0.00608
0.0021	0.00316
0.0022	-0.00049
0.0023	-0.00132
0.0024	-0.00225
0.0025	-0.00202
0.0026	-0.00163
0.0027	-0.00036
0.0028	0.00143
0.0029	0.00152
0.003	0.0012
0.0031	0.00057
0.0032	0.00033
0.0033	0.00038
0.0034	-0.0003
0.0035	-0.00049
0.0036	-0.00075
0.0037	-0.00027
0.0038	0
0.0039	-5e-05
0.004	-0.0003
0.0041	-0.00018
0.0042	0.00011
0.0043	0.00038
0.0044	0.0002
0.0045	-4e-05
0.0046	-0.00018
0.0047	-1e-05
0.0048	8e-05
0.0049	-1e-05
0.005	-0.00034
0.0051	-0.00039
0.0052	0.00016
0.0053	0.00023
0.0054	0.00011
0.0055	-8e-05
0.0056	3e-05
0.0057	0.00042
0.0058	0.00016
0.0059	0.00014
0.006	-0.00028
0.0061	-0.00013
0.0062	1e-05
0.0063	-2e-05
0.0064	0
0.0065	-6e-05
0.0066	-0.0001
0.0067	0.00017
0.0068	8e-05
0.0069	0.00019
0.007	-1e-05
0.0071	-6e-05
0.0072	-6e-05
0.0073	-0.00015
0.0074	-3e-05
0.0075	-2e-05
0.0076	0.0001
0.0077	2e-05
0.0078	3e-05
0.0079	3e-05
0.008	-1e-05
0.0081	1e-05
0.0082	0
0.0083	-0.00017
0.0084	-3e-05
0.0085	-1e-05
0.0086	0.00014
0.0087	7e-05
0.0088	8e-05
0.0089	-1e-05
0.009	-4e-05
0.0091	-0.00012
0.0092	-8e-05
0.0093	-0.00012
0.0094	-6e-05
0.0095	-0.00016
0.0096	-5e-05
0.0097	-6e-05
0.0098	0.0001
0.0099	-2e-05
0.01	0.00012
0.0101	0.00026
0.0102	0.00021
0.0103	-6e-05
0.0104	-0.00015
0.0105	0
0.0106	0.00018
0.0107	9e-05
0.0108	0.0001
0.0109	-1e-05
0.011	0.0001
0.0111	-3e-05
0.0112	-0.00011
0.0113	-7e-05
0.0114	-6e-05
0.0115	-4e-05
0.0116	3e-05
0.0117	2e-05
0.0118	0
0.0119	-0.00025
0.012	-5e-05
0.0121	5e-05
0.0122	8e-05
0.0123	0.00019
0.0124	9e-05
0.0125	0.00032
0.0126	5e-05
0.0127	-1e-05
0.0128	-6e-05
0.0129	-0.00011
0.013	4e-05
0.0131	7e-05
0.0132	6e-05
0.0133	7e-05
0.0134	-0
0.0135	2e-05
0.0136	-6e-05
0.0137	2e-05
0.0138	-0.00021
0.0139	-0.00016
0.014	-0.0001
0.0141	1e-05
0.0142	-0.00013
0.0143	-5e-05
0.0144	-3e-05
0.0145	-0
0.0146	-2e-05
0.0147	3e-05
0.0148	-0.00024
0.0149	-0.00018
0.015	-0.0003
0.0151	-0.00015
0.0152	4e-05
0.0153	0.00012
0.0154	5e-05
0.0155	5e-05
0.0156	-2e-05
0.0157	-8e-05
0.0158	0.00011
0.0159	-0.0002
0.016	-0.00017
0.0161	-2e-05
0.0162	-3e-05
0.0163	3e-05
0.0164	0.00012
0.0165	-5e-05
0.0166	1e-05
0.0167	-0.00013
0.0168	-0.00011
0.0169	2e-05
0.017	0.00018
0.0171	0.00017
0.0172	0.00018
0.0173	-2e-05
0.0174	4e-05
0.0175	5e-05
0.0176	0.00017
0.0177	0.0002
0.0178	4e-05
0.0179	-2e-05
0.018	-0.00011
0.0181	-7e-05
0.0182	-0.00021
0.0183	-9e-05
0.0184	-0.00018
0.0185	7e-05
0.0186	0.0001
0.0187	1e-05
0.0188	0.00015
0.0189	8e-05
0.019	-0.0001
0.0191	-9e-05
0.0192	-0.0001
0.0193	-0.00026
0.0194	-0.00021
0.0195	-0.00014
0.0196	-4e-05
0.0197	2e-05
0.0198	7e-05
0.0199	4e-05
0.02	8e-05
