# Supplementary material for: Hierarchical incremental learning deciphers molecular arrangements in multi-component materials
Source: Nat Commun. 2025 Oct 22;16:9324. doi: 10.1038/s41467-025-64372-4 (PMC12546701; doi:10.1038/s41467-025-64372-4)
Supplement: Supplementary file 4 — Source data [file 41467_2025_64372_MOESM4_ESM.zip › FigS29.txt]

#time(ns), density(g/cm3)
0	1.442749023
0.01	1.03226001
0.02	1.05558606
0.03	1.049778931
0.04	1.040382324
0.05	1.054975098
0.06	1.040065308
0.07	1.033675171
0.08	1.025952393
0.09	1.027937012
0.1	1.037616455
0.11	1.039012573
0.12	1.030679688
0.13	1.021015869
0.14	1.037618164
0.15	1.034858765
0.16	1.028889893
0.17	1.03346936
0.18	1.034608154
0.19	1.033352661
0.2	1.041952393
0.21	1.032815186
0.22	1.043399292
0.23	1.047494141
0.24	1.037941772
0.25	1.039897339
0.26	1.029269897
0.27	1.047923096
0.28	1.031797974
0.29	1.037196289
0.3	1.038737793
0.31	1.039364746
0.32	1.048595581
0.33	1.032934326
0.34	1.038510376
0.35	1.04974646
0.36	1.035797607
0.37	1.04262915
0.38	1.027075562
0.39	1.039140747
0.4	1.058575684
0.41	1.038773926
0.42	1.04732019
0.43	1.033049316
0.44	1.023260315
0.45	1.03320874
0.46	1.037394653
0.47	1.039644775
0.48	1.034330322
0.49	1.033478882
0.5	1.035417603
0.51	1.045979248
0.52	1.044416748
0.53	1.027015015
0.54	1.030429688
0.55	1.038697998
0.56	1.048191406
0.57	1.039481445
0.58	1.041215332
0.59	1.048893799
0.6	1.037863281
0.61	1.031308228
0.62	1.041308228
0.63	1.031181274
0.64	1.027911011
0.65	1.031045288
0.66	1.029101318
0.67	1.025791382
0.68	1.034842163
0.69	1.042865845
0.7	1.048126587
0.71	1.043186157
0.72	1.030332764
0.73	1.033724609
0.74	1.035683228
0.75	1.040265625
0.76	1.032693115
0.77	1.023172852
0.78	1.036212158
0.79	1.0214505
0.8	1.041091797
0.81	1.03446228
0.82	1.035070068
0.83	1.04445874
0.84	1.046203247
0.85	1.031173218
0.86	1.020001648
0.87	1.030290771
0.88	1.038634155
0.89	1.034396851
0.9	1.023131592
0.91	1.036656616
0.92	1.026575073
0.93	1.031404907
0.94	1.030303223
0.95	1.034308105
0.96	1.041967407
0.97	1.04723645
0.98	1.032992065
0.99	1.028994385
1	1.023218445
1	1.023218445
1.01	1.03139563
1.02	1.035167847
1.03	1.035036011
1.04	1.034821777
1.05	1.03403186
1.06	1.036232056
1.07	1.034908936
1.08	1.0353396
1.09	1.036456299
1.1	1.035012085
1.11	1.034071533
1.12	1.036878784
1.13	1.035253174
1.14	1.037567383
1.15	1.033298462
1.16	1.0361427
1.17	1.035494629
1.18	1.034454224
1.19	1.031993774
1.2	1.033893433
1.21	1.029280273
1.22	1.034387451
1.23	1.028815308
1.24	1.030025269
1.25	1.033848633
1.26	1.034910645
1.27	1.032966675
1.28	1.035372192
1.29	1.030434692
1.3	1.034117065
1.31	1.041161499
1.32	1.031919922
1.33	1.030988525
1.34	1.034127686
1.35	1.028320801
1.36	1.027848633
1.37	1.035515747
1.38	1.030287109
1.39	1.032306396
1.4	1.028735718
1.41	1.027034058
1.42	1.02852356
1.43	1.029404663
1.44	1.029422485
1.45	1.030571777
1.46	1.028741455
1.47	1.032375
1.48	1.028447144
1.49	1.030854248
1.5	1.030732056
1.51	1.02992688
1.52	1.033186523
1.53	1.028750977
1.54	1.030752319
1.55	1.02641748
1.56	1.025359985
1.57	1.024257324
1.58	1.029046875
1.59	1.029331421
1.6	1.033672363
1.61	1.034655273
1.62	1.036156006
1.63	1.027693604
1.64	1.029618042
1.65	1.029539429
1.66	1.031483643
1.67	1.026896973
1.68	1.02777124
1.69	1.031733398
1.7	1.03058374
1.71	1.02895813
1.72	1.033241089
1.73	1.028199219
1.74	1.032657471
1.75	1.029948975
1.76	1.02907605
1.77	1.029545898
1.78	1.026501709
1.79	1.032156982
1.8	1.025172119
1.81	1.022291748
1.82	1.028860718
1.83	1.027296265
1.84	1.021980774
1.85	1.026463379
1.86	1.028303345
1.87	1.029096313
1.88	1.029756836
1.89	1.026202148
1.9	1.026101074
1.91	1.024178955
1.92	1.031645874
1.93	1.027419189
1.94	1.032110596
1.95	1.025393311
1.96	1.025664307
1.97	1.024950439
1.98	1.025350098
1.99	1.024661255
2	1.025578979
2.01	1.025341553
2.02	1.022915039
2.03	1.023450989
2.04	1.024427612
2.05	1.025994141
2.06	1.028480347
2.07	1.024972656
2.08	1.025784912
2.09	1.02352887
2.1	1.03013623
2.11	1.023475281
2.12	1.026442627
2.13	1.025095337
2.14	1.026586792
2.15	1.023309082
2.16	1.018739441
2.17	1.024640869
2.18	1.02877832
2.19	1.026156006
2.2	1.016389954
2.21	1.032192139
2.22	1.027534546
2.23	1.023934143
2.24	1.023350281
2.25	1.023515869
2.26	1.021615234
2.27	1.027231201
2.28	1.023490784
2.29	1.029078613
2.3	1.026869873
2.31	1.025036377
2.32	1.023620972
2.33	1.027714722
2.34	1.02757959
2.35	1.028158081
2.36	1.019356995
2.37	1.027017822
2.38	1.027218506
2.39	1.027258179
2.4	1.02118335
2.41	1.022085999
2.42	1.026205688
2.43	1.022788513
2.44	1.023347229
2.45	1.022556396
2.46	1.025859619
2.47	1.025569092
2.48	1.019581299
2.49	1.027526001
2.5	1.020084961
2.51	1.021921265
2.52	1.026105103
2.53	1.01963855
2.54	1.020274658
2.55	1.02211145
2.56	1.025107544
2.57	1.022189941
2.58	1.027851807
2.59	1.024836548
2.6	1.024634399
2.61	1.021725403
2.62	1.022883972
2.63	1.025377563
2.64	1.031033813
2.65	1.027577759
2.66	1.025745361
2.67	1.025609741
2.68	1.028764404
2.69	1.024483765
2.7	1.028934692
2.71	1.02749585
2.72	1.024927124
2.73	1.023664856
2.74	1.028994385
2.75	1.028415894
2.76	1.02280603
2.77	1.025485962
2.78	1.024899414
2.79	1.02946875
2.8	1.02379187
2.81	1.024629395
2.82	1.02262384
2.83	1.026296265
2.84	1.02556311
2.85	1.023796753
2.86	1.028521118
2.87	1.024607178
2.88	1.025497559
2.89	1.026298462
2.9	1.02446936
2.91	1.020581543
2.92	1.023420471
2.93	1.024019287
2.94	1.023564636
2.95	1.024349609
2.96	1.024859497
2.97	1.022494385
2.98	1.024555908
2.99	1.024672852
3	1.021146362
3.01	1.02216925
3.02	1.022778564
3.03	1.023131897
3.04	1.023613647
3.05	1.021193909
3.06	1.017713562
3.07	1.025465454
3.08	1.023898254
3.09	1.017401184
3.1	1.022870972
3.11	1.019945496
3.12	1.023914734
3.13	1.02250116
3.14	1.022936523
3.15	1.02024939
3.16	1.021615234
3.17	1.023947266
3.18	1.022862488
3.19	1.021776489
3.2	1.020710571
3.21	1.024217041
3.22	1.022094849
3.23	1.025770508
3.24	1.023651062
3.25	1.025973999
3.26	1.024999878
3.27	1.026069336
3.28	1.020390015
3.29	1.020440674
3.3	1.027098145
3.31	1.028266846
3.32	1.02687207
3.33	1.021658875
3.34	1.027362061
3.35	1.022610107
3.36	1.021279053
3.37	1.023741089
3.38	1.026377441
3.39	1.02432312
3.4	1.017753174
3.41	1.02571521
3.42	1.025805542
3.43	1.022991272
3.44	1.022980225
3.45	1.027128418
3.46	1.028582886
3.47	1.021044006
3.48	1.022493408
3.49	1.023734314
3.5	1.026641479
3.51	1.024827026
3.52	1.023296387
3.53	1.025855469
3.54	1.026678833
3.55	1.027969116
3.56	1.022118408
3.57	1.018926758
3.58	1.021412781
3.59	1.026409668
3.6	1.022858521
3.61	1.023297058
3.62	1.022574402
3.63	1.023286804
3.64	1.022680664
3.65	1.026264771
3.66	1.022385925
3.67	1.026842407
3.68	1.02543103
3.69	1.021518005
3.7	1.019125671
3.71	1.01969928
3.72	1.023362671
3.73	1.022564941
3.74	1.026950439
3.75	1.020306641
3.76	1.024799072
3.77	1.027848633
3.78	1.020673706
3.79	1.023571289
3.8	1.023839111
3.81	1.025377197
3.82	1.020523193
3.83	1.024388794
3.84	1.022960876
3.85	1.028527466
3.86	1.025956665
3.87	1.020502075
3.88	1.022615051
3.89	1.021148499
3.9	1.024014404
3.91	1.023215942
3.92	1.019461609
3.93	1.025991699
3.94	1.022038452
3.95	1.011851013
3.96	1.021905762
3.97	1.024748901
3.98	1.02449231
3.99	1.021784668
4	1.020972656
4.01	1.021864868
4.02	1.020620605
4.03	1.023542664
4.04	1.024358032
4.05	1.022057556
4.06	1.023179565
4.07	1.020825623
4.08	1.022572021
4.09	1.021505066
4.1	1.020846741
4.11	1.021645813
4.12	1.018775574
4.13	1.022045471
4.14	1.021693665
4.15	1.01728009
4.16	1.01535144
4.17	1.015039307
4.18	1.023148193
4.19	1.019953552
4.2	1.019493164
4.21	1.025045898
4.22	1.024402954
4.23	1.023020203
4.24	1.021038025
4.25	1.017309326
4.26	1.024917603
4.27	1.018900391
4.28	1.01606665
4.29	1.018676941
4.3	1.020720764
4.31	1.020199463
4.32	1.020258484
4.33	1.016180542
4.34	1.018393616
4.35	1.018479187
4.36	1.021326538
4.37	1.019144653
4.38	1.022124084
4.39	1.019400085
4.4	1.018004333
4.41	1.019676453
4.42	1.022041443
4.43	1.0249646
4.44	1.021148499
4.45	1.024484253
4.46	1.025102417
4.47	1.019907471
4.48	1.026732422
4.49	1.021999451
4.5	1.022961853
4.51	1.024030273
4.52	1.027813477
4.53	1.025469238
4.54	1.022581848
4.55	1.021913757
4.56	1.024952148
4.57	1.024449219
4.58	1.022527893
4.59	1.025526245
4.6	1.024482178
4.61	1.022459229
4.62	1.0257948
4.63	1.023768982
4.64	1.022422607
4.65	1.018057434
4.66	1.022046997
4.67	1.023621704
4.68	1.025300659
4.69	1.024543945
4.7	1.019374878
4.71	1.019424683
4.72	1.018244019
4.73	1.025283936
4.74	1.018953064
4.75	1.020872009
4.76	1.027604858
4.77	1.022032593
4.78	1.018349792
4.79	1.021298096
4.8	1.020481628
4.81	1.018197388
4.82	1.023743164
4.83	1.024910522
4.84	1.02369873
4.85	1.020557617
4.86	1.019192688
4.87	1.021565979
4.88	1.022846619
4.89	1.020023804
4.9	1.021259338
4.91	1.024333008
4.92	1.023147522
4.93	1.021373352
4.94	1.021726135
4.95	1.020004944
4.96	1.024598755
4.97	1.025002075
4.98	1.020456116
4.99	1.023325256
5	1.02484082
5.01	1.02623645
5.02	1.025547119
5.03	1.019800781
5.04	1.023481262
5.05	1.026759766
5.06	1.022318298
5.07	1.021608887
5.08	1.022928772
5.09	1.019136169
5.1	1.024899902
5.11	1.021823364
5.12	1.01929834
5.13	1.020882568
5.14	1.015669739
5.15	1.015390991
5.16	1.02612085
5.17	1.022291748
5.18	1.021924744
5.19	1.022973572
5.2	1.020952148
5.21	1.020774597
5.22	1.022372498
5.23	1.02400769
5.24	1.025375977
5.25	1.019496643
5.26	1.025373535
5.27	1.02561792
5.28	1.019039978
5.29	1.019246338
5.3	1.019721741
5.31	1.02115625
5.32	1.022733521
5.33	1.023688477
5.34	1.026010498
5.35	1.021016602
5.36	1.022175476
5.37	1.023606506
5.38	1.019897705
5.39	1.022372803
5.4	1.018224731
5.41	1.021516602
5.42	1.02040509
5.43	1.021020386
5.44	1.019878418
5.45	1.015223083
5.46	1.021264709
5.47	1.022686218
5.48	1.022834961
5.49	1.024299072
5.5	1.02228302
5.51	1.018668945
5.52	1.020606567
5.53	1.019334839
5.54	1.022896362
5.55	1.026422729
5.56	1.023184448
5.57	1.021073303
5.58	1.021869141
5.59	1.023575867
5.6	1.02561438
5.61	1.024220215
5.62	1.019243958
5.63	1.017559753
5.64	1.019783508
5.65	1.026582275
5.66	1.023369751
5.67	1.022156799
5.68	1.018785767
5.69	1.017821106
5.7	1.022882141
5.71	1.020939209
5.72	1.024156982
5.73	1.018218689
5.74	1.020624817
5.75	1.021659546
5.76	1.017460632
5.77	1.024325562
5.78	1.023219421
5.79	1.015562805
5.8	1.020719055
5.81	1.01905896
5.82	1.017237305
5.83	1.022998596
5.84	1.020448242
5.85	1.022458069
5.86	1.018579468
5.87	1.018452209
5.88	1.018472595
5.89	1.01843988
5.9	1.02064978
5.91	1.019296692
5.92	1.018743347
5.93	1.020487732
5.94	1.0230755
5.95	1.020844543
5.96	1.022665771
5.97	1.021995178
5.98	1.019611877
5.99	1.020260559
6	1.022070557
6.01	1.016699463
6.02	1.024194824
6.03	1.022317932
6.04	1.022468079
6.05	1.020894958
6.06	1.022296753
6.07	1.023413818
6.08	1.021380127
6.09	1.022087463
6.1	1.025692627
6.11	1.020526306
6.12	1.019503052
6.13	1.022768005
6.14	1.022826233
6.15	1.024987183
6.16	1.02181311
6.17	1.017859131
6.18	1.019628235
6.19	1.017955322
6.2	1.023687378
6.21	1.021097595
6.22	1.022611084
6.23	1.023786926
6.24	1.026015137
6.25	1.023170349
6.26	1.019572815
6.27	1.018717346
6.28	1.018580994
6.29	1.021507141
6.3	1.022883362
6.31	1.019968018
6.32	1.017061951
6.33	1.020423035
6.34	1.019627258
6.35	1.020828125
6.36	1.024186401
6.37	1.020644226
6.38	1.018547974
6.39	1.019725281
6.4	1.014702698
6.41	1.020190063
6.42	1.014714478
6.43	1.022123779
6.44	1.02281311
6.45	1.019526489
6.46	1.01641864
6.47	1.0177854
6.48	1.021675781
6.49	1.022090576
6.5	1.022673096
6.51	1.023351379
6.52	1.02040509
6.53	1.023153076
6.54	1.023870667
6.55	1.022697144
6.56	1.023293091
6.57	1.021603638
6.58	1.020050842
6.59	1.019982422
6.6	1.019049561
6.61	1.016168274
6.62	1.017403259
6.63	1.01649353
6.64	1.017256958
6.65	1.020941284
6.66	1.020104553
6.67	1.018519897
6.68	1.012950073
6.69	1.021479675
6.7	1.018521179
6.71	1.020909302
6.72	1.019818359
6.73	1.018776184
6.74	1.019740051
6.75	1.01819458
6.76	1.016171509
6.77	1.021050781
6.78	1.017610229
6.79	1.019895203
6.8	1.017899841
6.81	1.017459656
6.82	1.021388977
6.83	1.014859619
6.84	1.016212708
6.85	1.024134766
6.86	1.026388062
6.87	1.022590332
6.88	1.017948914
6.89	1.019662109
6.9	1.020819641
6.91	1.018909851
6.92	1.018243286
6.93	1.017531433
6.94	1.01818689
6.95	1.019128479
6.96	1.018531799
6.97	1.01834491
6.98	1.019849609
6.99	1.016959045
7	1.017780762
7.01	1.016570129
7.02	1.014904236
7.03	1.015706665
7.04	1.018217712
7.05	1.019683716
7.06	1.02046698
7.07	1.01554071
7.08	1.021027466
7.09	1.014838013
7.1	1.019526489
7.11	1.016968262
7.12	1.017317444
7.13	1.015336853
7.14	1.017515198
7.15	1.014277832
7.16	1.016228455
7.17	1.020497192
7.18	1.018620056
7.19	1.018497498
7.2	1.017110229
7.21	1.017263184
7.22	1.016726013
7.23	1.017745361
7.24	1.015411987
7.25	1.020243835
7.26	1.016229858
7.27	1.017948486
7.28	1.023762207
7.29	1.016561707
7.3	1.019175842
7.31	1.018860046
7.32	1.016488953
7.33	1.021392334
7.34	1.0185
7.35	1.018112183
7.36	1.017414795
7.37	1.017682007
7.38	1.014361938
7.39	1.017067932
7.4	1.016191345
7.41	1.021761353
7.42	1.018037842
7.43	1.017296021
7.44	1.020063904
7.45	1.022582947
7.46	1.019393799
7.47	1.015479675
7.48	1.019338745
7.49	1.02244519
7.5	1.017956909
7.51	1.019501587
7.52	1.018969849
7.53	1.020976257
7.54	1.01844342
7.55	1.018053772
7.56	1.017877441
7.57	1.021250183
7.58	1.020794312
7.59	1.021344543
7.6	1.01471167
7.61	1.011737732
7.62	1.013411072
7.63	1.01646936
7.64	1.019683716
7.65	1.01632666
7.66	1.01763855
7.67	1.021781372
7.68	1.018799744
7.69	1.019162842
7.7	1.02054364
7.71	1.021942322
7.72	1.025566162
7.73	1.02465564
7.74	1.018437805
7.75	1.019518127
7.76	1.020801025
7.77	1.016652222
7.78	1.017026978
7.79	1.019037598
7.8	1.020565796
7.81	1.022702393
7.82	1.023101318
7.83	1.020920288
7.84	1.0181875
7.85	1.017384033
7.86	1.016912842
7.87	1.022534668
7.88	1.019993286
7.89	1.020849487
7.9	1.018211121
7.91	1.017674988
7.92	1.021065491
7.93	1.023115417
7.94	1.022671814
7.95	1.01883905
7.96	1.017407776
7.97	1.022473999
7.98	1.018127258
7.99	1.022477173
8	1.021656067
8.01	1.022487427
8.02	1.01976593
8.03	1.02085022
8.04	1.022615356
8.05	1.023160095
8.06	1.019028503
8.07	1.022630188
8.08	1.019467224
8.09	1.019721375
8.1	1.02068219
8.11	1.021487732
8.12	1.01858551
8.13	1.017243958
8.14	1.019507568
8.15	1.022792664
8.16	1.021663147
8.17	1.016821655
8.18	1.021465942
8.19	1.018868835
8.2	1.020597473
8.21	1.020504578
8.22	1.021563477
8.23	1.01813147
8.24	1.018235229
8.25	1.019968628
8.26	1.019027405
8.27	1.018290222
8.28	1.020874146
8.29	1.02428064
8.3	1.020029785
8.31	1.021380432
8.32	1.018150391
8.33	1.019089233
8.34	1.016866638
8.35	1.025127563
8.36	1.018332703
8.37	1.017925781
8.38	1.020745483
8.39	1.016577026
8.4	1.021475098
8.41	1.016895081
8.42	1.02024054
8.43	1.02175885
8.44	1.019104614
8.45	1.017953491
8.46	1.018026733
8.47	1.020460022
8.48	1.020685303
8.49	1.02350238
8.5	1.024471802
8.51	1.022984497
8.52	1.021625366
8.53	1.017702637
8.54	1.018788879
8.55	1.019772339
8.56	1.020066284
8.57	1.017379761
8.58	1.019851013
8.59	1.020759827
8.6	1.024206421
8.61	1.022533508
8.62	1.023807495
8.63	1.02097406
8.64	1.020013733
8.65	1.017478149
8.66	1.016437195
8.67	1.022609375
8.68	1.021018799
8.69	1.018627563
8.7	1.022219971
8.71	1.026253052
8.72	1.022784912
8.73	1.024321655
8.74	1.020012512
8.75	1.021812012
8.76	1.016384338
8.77	1.022312622
8.78	1.022744324
8.79	1.024574951
8.8	1.023981873
8.81	1.023063904
8.82	1.024472656
8.83	1.018676941
8.84	1.022753479
8.85	1.017598633
8.86	1.026506348
8.87	1.020386536
8.88	1.017744385
8.89	1.022278442
8.9	1.023568359
8.91	1.021791199
8.92	1.019246033
8.93	1.018499512
8.94	1.018257019
8.95	1.02179718
8.96	1.023201721
8.97	1.021684204
8.98	1.01863147
8.99	1.019587585
9	1.014611206
9.01	1.021540894
9.02	1.018837219
9.03	1.020070862
9.04	1.018299316
9.05	1.022998901
9.06	1.017471191
9.07	1.014195557
9.08	1.01854718
9.09	1.020000671
9.1	1.018033325
9.11	1.019536011
9.12	1.01726416
9.13	1.02162439
9.14	1.021804626
9.15	1.021294556
9.16	1.019406799
9.17	1.022089294
9.18	1.018177002
9.19	1.020078674
9.2	1.017800293
9.21	1.018691345
9.22	1.018148315
9.23	1.019244324
9.24	1.020153442
9.25	1.020255676
9.26	1.017049316
9.27	1.015427551
9.28	1.016508179
9.29	1.016775696
9.3	1.015548157
9.31	1.012609863
9.32	1.017847046
9.33	1.017300903
9.34	1.014060608
9.35	1.016392456
9.36	1.019202209
9.37	1.020278931
9.38	1.014395996
9.39	1.016462463
9.4	1.020029114
9.41	1.012779236
9.42	1.013715271
9.43	1.018211426
9.44	1.020607666
9.45	1.017861755
9.46	1.022244629
9.47	1.018647827
9.48	1.016265869
9.49	1.017568481
9.5	1.015863281
9.51	1.01822052
9.52	1.013920959
9.53	1.014844666
9.54	1.016366882
9.55	1.021469849
9.56	1.019276184
9.57	1.017830139
9.58	1.018905273
9.59	1.019493469
9.6	1.018633545
9.61	1.014622498
9.62	1.017742859
9.63	1.014564453
9.64	1.01544751
9.65	1.01551001
9.66	1.014497192
9.67	1.014573486
9.68	1.017147705
9.69	1.01312384
9.7	1.020851624
9.71	1.018716309
9.72	1.019014832
9.73	1.017830505
9.74	1.014862122
9.75	1.013779419
9.76	1.017990234
9.77	1.020271545
9.78	1.015645569
9.79	1.014581848
9.8	1.014025085
9.81	1.017740845
9.82	1.016667664
9.83	1.013854004
9.84	1.009621033
9.85	1.014862854
9.86	1.015270874
9.87	1.021215393
9.88	1.013395752
9.89	1.009553223
9.9	1.015224792
9.91	1.017816223
9.92	1.015132629
9.93	1.011785583
9.94	1.01761261
9.95	1.017303101
9.96	1.013999329
9.97	1.010134521
9.98	1.010666687
9.99	1.021088013
10	1.017898438
10.01	1.015120667
10.02	1.014899719
10.03	1.016276306
10.04	1.016052917
10.05	1.017156494
10.06	1.020443054
10.07	1.019451355
10.08	1.016421753
10.09	1.016622192
10.1	1.016322449
10.11	1.018063171
10.12	1.019439453
10.13	1.020755249
10.14	1.022292847
10.15	1.018473206
10.16	1.021674683
10.17	1.019723145
10.18	1.016091858
10.19	1.020523621
10.2	1.017324768
10.21	1.01264978
10.22	1.015504456
10.23	1.018374817
10.24	1.013328674
10.25	1.015460083
10.26	1.019614563
10.27	1.016702271
10.28	1.020552124
10.29	1.018475708
10.3	1.017960205
10.31	1.023895386
10.32	1.021001465
10.33	1.018898682
10.34	1.019525513
10.35	1.018947754
10.36	1.02044696
10.37	1.014588928
10.38	1.01657666
10.39	1.021697937
10.4	1.016337097
10.41	1.016350403
10.42	1.0182948
10.43	1.020651794
10.44	1.019743103
10.45	1.022701416
10.46	1.020024902
10.47	1.02448877
10.48	1.020177002
10.49	1.022469055
10.5	1.025656128
10.51	1.022599854
10.52	1.024612915
10.53	1.027075317
10.54	1.022937195
10.55	1.023980408
10.56	1.026196045
10.57	1.021798401
10.58	1.023592407
10.59	1.02312207
10.6	1.025073486
10.61	1.026268799
10.62	1.018917297
10.63	1.022044128
10.64	1.023522949
10.65	1.021241089
10.66	1.025265869
10.67	1.025318481
10.68	1.022507507
10.69	1.021195984
10.7	1.024998169
10.71	1.023627441
10.72	1.025430664
10.73	1.025063232
10.74	1.026452148
10.75	1.024290649
10.76	1.025143188
10.77	1.026755127
10.78	1.02357196
10.79	1.024112549
10.8	1.027619629
10.81	1.021710693
10.82	1.024827026
10.83	1.018645752
10.84	1.019602417
10.85	1.020077576
10.86	1.019854187
10.87	1.017361938
10.88	1.021391357
10.89	1.023393494
10.9	1.024127319
10.91	1.021882874
10.92	1.024527222
10.93	1.022072632
10.94	1.02412561
10.95	1.030135132
10.96	1.030051147
10.97	1.025570435
10.98	1.024438354
10.99	1.023885742
11	1.020980469
11.01	1.023148193
11.02	1.025297363
11.03	1.021794128
11.04	1.020875916
11.05	1.022047974
11.06	1.024277466
11.07	1.025067505
11.08	1.021292786
11.09	1.021901184
11.1	1.024397949
11.11	1.024791626
11.12	1.024532227
11.13	1.020324585
11.14	1.019287048
11.15	1.023741089
11.16	1.020053284
11.17	1.027866333
11.18	1.024450928
11.19	1.024665161
11.2	1.023913635
11.21	1.022548767
11.22	1.021115112
11.23	1.025047241
11.24	1.023600159
11.25	1.020814087
11.26	1.02227417
11.27	1.023145996
11.28	1.023816162
11.29	1.024634033
11.3	1.024065918
11.31	1.023911133
11.32	1.023516479
11.33	1.025699341
11.34	1.021855408
11.35	1.025810913
11.36	1.024343872
11.37	1.027592041
11.38	1.02402417
11.39	1.02211145
11.4	1.02144165
11.41	1.022096924
11.42	1.02206958
11.43	1.024969238
11.44	1.021070801
11.45	1.02242749
11.46	1.021168579
11.47	1.02151947
11.48	1.0187229
11.49	1.021194336
11.5	1.026183716
11.51	1.020188599
11.52	1.022926697
11.53	1.017536255
11.54	1.0176922
11.55	1.020616394
11.56	1.024836914
11.57	1.026024658
11.58	1.021702515
11.59	1.022204712
11.6	1.025844482
11.61	1.025525269
11.62	1.027328735
11.63	1.024441406
11.64	1.026045898
11.65	1.023834839
11.66	1.022913269
11.67	1.025483032
11.68	1.019744324
11.69	1.021799683
11.7	1.023956116
11.71	1.024705078
11.72	1.02018158
11.73	1.023555115
11.74	1.02242041
11.75	1.025397095
11.76	1.025440308
11.77	1.016663452
11.78	1.02395282
11.79	1.02338562
11.8	1.022310547
11.81	1.020988403
11.82	1.025380127
11.83	1.024700439
11.84	1.024615234
11.85	1.020877319
11.86	1.018582581
11.87	1.024788452
11.88	1.020460022
11.89	1.02539502
11.9	1.027805908
11.91	1.027130249
11.92	1.026722534
11.93	1.024702637
11.94	1.024061646
11.95	1.025913818
11.96	1.022389404
11.97	1.024941895
11.98	1.027039062
11.99	1.024263672
12	1.025791748
12.01	1.027287354
12.02	1.02539209
12.03	1.024337646
12.04	1.026360962
12.05	1.022986694
12.06	1.023647888
12.07	1.021666199
12.08	1.024453735
12.09	1.022534668
12.1	1.028708008
12.11	1.030227295
12.12	1.024459106
12.13	1.02396106
12.14	1.025914185
12.15	1.028717896
12.16	1.023357056
12.17	1.026307739
12.18	1.023452942
12.19	1.026047974
12.2	1.027280518
12.21	1.028879883
12.22	1.026560181
12.23	1.023655945
12.24	1.020443054
12.25	1.020392822
12.26	1.018637329
12.27	1.024520874
12.28	1.027248901
12.29	1.025986084
12.3	1.025604126
12.31	1.027883057
12.32	1.028756714
12.33	1.025390137
12.34	1.027104004
12.35	1.03021521
12.36	1.026420654
12.37	1.024146118
12.38	1.02464209
12.39	1.023561035
12.4	1.02520813
12.41	1.022016663
12.42	1.019805969
12.43	1.024581299
12.44	1.026817993
12.45	1.025455933
12.46	1.025210693
12.47	1.026022461
12.48	1.027825073
12.49	1.027977417
12.5	1.025484619
12.51	1.022724304
12.52	1.02279834
12.53	1.028885498
12.54	1.026764404
12.55	1.020600159
12.56	1.020925171
12.57	1.028808472
12.58	1.027831055
12.59	1.025107544
12.6	1.028170166
12.61	1.023648865
12.62	1.025706421
12.63	1.026482544
12.64	1.028233032
12.65	1.029075806
12.66	1.028666382
12.67	1.031081909
12.68	1.029546143
12.69	1.028740967
12.7	1.027251465
12.71	1.02961853
12.72	1.02350885
12.73	1.025170654
12.74	1.028919678
12.75	1.031951294
12.76	1.026495483
12.77	1.025117432
12.78	1.029211548
12.79	1.027490479
12.8	1.024271484
12.81	1.023616028
12.82	1.023704346
12.83	1.025578735
12.84	1.025575073
12.85	1.028570068
12.86	1.024383423
12.87	1.023316711
12.88	1.024983398
12.89	1.025563477
12.9	1.025936523
12.91	1.025523071
12.92	1.026730957
12.93	1.022341492
12.94	1.026454224
12.95	1.025283569
12.96	1.026916504
12.97	1.027313232
12.98	1.028554443
12.99	1.029572144
13	1.023821167
13.01	1.023810913
13.02	1.023672913
13.03	1.028169434
13.04	1.024474976
13.05	1.023580078
13.06	1.026246704
13.07	1.030812256
13.08	1.03084314
13.09	1.02574353
13.1	1.021588501
13.11	1.028551025
13.12	1.027601196
13.13	1.027348633
13.14	1.027655151
13.15	1.030202759
13.16	1.025176147
13.17	1.025214233
13.18	1.022905945
13.19	1.022762024
13.2	1.027222412
13.21	1.021022278
13.22	1.023650391
13.23	1.022369751
13.24	1.025447754
13.25	1.031963135
13.26	1.028638672
13.27	1.02407605
13.28	1.019306458
13.29	1.024095947
13.3	1.02525708
13.31	1.023837036
13.32	1.025339844
13.33	1.024607544
13.34	1.024758057
13.35	1.025096436
13.36	1.026930176
13.37	1.022440918
13.38	1.023817993
13.39	1.026306885
13.4	1.02195636
13.41	1.026783447
13.42	1.027133057
13.43	1.025457642
13.44	1.029165039
13.45	1.026817993
13.46	1.029286987
13.47	1.028440796
13.48	1.030119507
13.49	1.029211182
13.5	1.0222901
13.51	1.026348389
13.52	1.025331665
13.53	1.029588989
13.54	1.027098755
13.55	1.028601074
13.56	1.026089111
13.57	1.029305176
13.58	1.027777954
13.59	1.029309814
13.6	1.027877441
13.61	1.025987427
13.62	1.028829834
13.63	1.029250732
13.64	1.027923828
13.65	1.031792969
13.66	1.026921753
13.67	1.025277588
13.68	1.02887854
13.69	1.032720947
13.7	1.03066687
13.71	1.027370728
13.72	1.024484497
13.73	1.026726807
13.74	1.025215698
13.75	1.02514563
13.76	1.026089478
13.77	1.028678467
13.78	1.029159668
13.79	1.027861694
13.8	1.023012695
13.81	1.027104004
13.82	1.027036255
13.83	1.027478027
13.84	1.028604614
13.85	1.032339233
13.86	1.030738037
13.87	1.030614502
13.88	1.028749878
13.89	1.030887695
13.9	1.031983765
13.91	1.031490479
13.92	1.029296631
13.93	1.028311523
13.94	1.028605713
13.95	1.030373413
13.96	1.02765979
13.97	1.030191772
13.98	1.031260986
13.99	1.030514771
14	1.027045044
14.01	1.028866577
14.02	1.027889038
14.03	1.028516846
14.04	1.02942749
14.05	1.027746704
14.06	1.030888062
14.07	1.028118042
14.08	1.031400635
14.09	1.030911987
14.1	1.03263623
14.11	1.026223999
14.12	1.029685425
14.13	1.028303345
14.14	1.024058105
14.15	1.025948242
14.16	1.025182739
14.17	1.026225098
14.18	1.021906433
14.19	1.027957886
14.2	1.026466309
14.21	1.024775391
14.22	1.025020874
14.23	1.030372681
14.24	1.027511719
14.25	1.026763306
14.26	1.028330322
14.27	1.030573486
14.28	1.031482666
14.29	1.030390381
14.3	1.031049072
14.31	1.028511963
14.32	1.028278442
14.33	1.027358887
14.34	1.0272771
14.35	1.030182129
14.36	1.030912964
14.37	1.027452271
14.38	1.031239014
14.39	1.024934814
14.4	1.029668579
14.41	1.03282959
14.42	1.031123657
14.43	1.02645874
14.44	1.026281372
14.45	1.030701782
14.46	1.030855591
14.47	1.025420532
14.48	1.022892517
14.49	1.027136108
14.5	1.026514526
14.51	1.02392395
14.52	1.027952637
14.53	1.024126587
14.54	1.025610107
14.55	1.025068115
14.56	1.025552002
14.57	1.025635376
14.58	1.023002869
14.59	1.021652466
14.6	1.02617334
14.61	1.027023438
14.62	1.02643335
14.63	1.023937439
14.64	1.027847778
14.65	1.022792236
14.66	1.021817383
14.67	1.022657288
14.68	1.025662476
14.69	1.025154053
14.7	1.025665405
14.71	1.023860779
14.72	1.023860779
14.73	1.021398743
14.74	1.027107422
14.75	1.026367188
14.76	1.018834167
14.77	1.02299762
14.78	1.024963501
14.79	1.022500854
14.8	1.023145691
14.81	1.02461145
14.82	1.024293091
14.83	1.024092041
14.84	1.02762207
14.85	1.027664795
14.86	1.0267771
14.87	1.026213379
14.88	1.024320923
14.89	1.028153442
14.9	1.026134766
14.91	1.02645105
14.92	1.021913086
14.93	1.022987671
14.94	1.021137207
14.95	1.024614502
14.96	1.026105713
14.97	1.024706055
14.98	1.027355347
14.99	1.024700806
15	1.018896912
15.01	1.02074054
15.02	1.022540588
15.03	1.02471106
15.04	1.023653748
15.05	1.029769287
15.06	1.027411133
15.07	1.02114502
15.08	1.025131104
15.09	1.026214844
15.1	1.025904297
15.11	1.023912659
15.12	1.029344116
15.13	1.02539856
15.14	1.021402222
15.15	1.025015869
15.16	1.024051147
15.17	1.022045105
15.18	1.024156738
15.19	1.02517041
15.2	1.024889526
15.21	1.028404541
15.22	1.026389771
15.23	1.024250854
15.24	1.028078125
15.25	1.02397583
15.26	1.020425415
15.27	1.026121338
15.28	1.025742188
15.29	1.026386597
15.3	1.025961914
15.31	1.022343262
15.32	1.023481262
15.33	1.024467285
15.34	1.028726074
15.35	1.024277832
15.36	1.026283569
15.37	1.024464355
15.38	1.024730835
15.39	1.026321411
15.4	1.027317139
15.41	1.023339355
15.42	1.027248657
15.43	1.021839172
15.44	1.025388306
15.45	1.024072266
15.46	1.027341309
15.47	1.024676147
15.48	1.025749268
15.49	1.025889771
15.5	1.0259021
15.51	1.027950073
15.52	1.024589111
15.53	1.026385132
15.54	1.024458008
15.55	1.025649902
15.56	1.03021106
15.57	1.026617676
15.58	1.027473389
15.59	1.031402344
15.6	1.029667114
15.61	1.027716797
15.62	1.023720825
15.63	1.023016296
15.64	1.025132202
15.65	1.026535767
15.66	1.030114502
15.67	1.023922546
15.68	1.027522095
15.69	1.025060059
15.7	1.029361938
15.71	1.028765137
15.72	1.029794189
15.73	1.02539209
15.74	1.028396729
15.75	1.023172546
15.76	1.027778687
15.77	1.03289856
15.78	1.028166626
15.79	1.028272095
15.8	1.02811377
15.81	1.029146484
15.82	1.028197144
15.83	1.028061523
15.84	1.025155151
15.85	1.029135864
15.86	1.0261698
15.87	1.027457886
15.88	1.029437134
15.89	1.030726318
15.9	1.025807617
15.91	1.026263672
15.92	1.029848999
15.93	1.02922229
15.94	1.026349365
15.95	1.026537842
15.96	1.029722778
15.97	1.029562622
15.98	1.028054443
15.99	1.025348999
16	1.031219849
16.01	1.026529419
16.02	1.027086914
16.03	1.028161377
16.04	1.021719482
16.05	1.027615723
16.06	1.025645264
16.07	1.026566528
16.08	1.027886597
16.09	1.026085571
16.1	1.026708008
16.11	1.023507751
16.12	1.025942505
16.13	1.025646606
16.14	1.025146973
16.15	1.02990625
16.16	1.02261676
16.17	1.025038452
16.18	1.030575195
16.19	1.025925781
16.2	1.025475342
16.21	1.028766602
16.22	1.025313965
16.23	1.024844727
16.24	1.025506836
16.25	1.028331055
16.26	1.0256427
16.27	1.027571411
16.28	1.02214386
16.29	1.026249512
16.3	1.025931519
16.31	1.028250732
16.32	1.029026733
16.33	1.027324097
16.34	1.024956665
16.35	1.024706787
16.36	1.030989258
16.37	1.025888062
16.38	1.026909302
16.39	1.028071167
16.4	1.022524414
16.41	1.023611084
16.42	1.024914062
16.43	1.027026733
16.44	1.025986084
16.45	1.027394775
16.46	1.030684326
16.47	1.032233276
16.48	1.027644165
16.49	1.03019458
16.5	1.02573999
16.51	1.030357788
16.52	1.024949341
16.53	1.02803418
16.54	1.031369263
16.55	1.031573853
16.56	1.028623047
16.57	1.028180542
16.58	1.027996948
16.59	1.027739624
16.6	1.023379272
16.61	1.025955566
16.62	1.02749939
16.63	1.027475342
16.64	1.022206909
16.65	1.031940674
16.66	1.032562378
16.67	1.030308838
16.68	1.027669434
16.69	1.026374268
16.7	1.030298584
16.71	1.027356201
16.72	1.027703491
16.73	1.027117798
16.74	1.026370972
16.75	1.027018433
16.76	1.026565552
16.77	1.026427979
16.78	1.028606689
16.79	1.025071655
16.8	1.027747192
16.81	1.026804443
16.82	1.027600464
16.83	1.029124512
16.84	1.028959229
16.85	1.029821655
16.86	1.030905518
16.87	1.025915283
16.88	1.028765991
16.89	1.028268921
16.9	1.029797119
16.91	1.026978027
16.92	1.025150635
16.93	1.026210327
16.94	1.028589966
16.95	1.028692749
16.96	1.025343628
16.97	1.023531799
16.98	1.024810791
16.99	1.022894287
17	1.027262817
17.01	1.025889404
17.02	1.027097168
17.03	1.028935059
17.04	1.028834473
17.05	1.022927002
17.06	1.023991699
17.07	1.022353394
17.08	1.020644226
17.09	1.023741394
17.1	1.023237793
17.11	1.024548096
17.12	1.025376587
17.13	1.022225952
17.14	1.022949341
17.15	1.027969116
17.16	1.023607605
17.17	1.022750427
17.18	1.024802612
17.19	1.024667847
17.2	1.017415771
17.21	1.024993896
17.22	1.024907959
17.23	1.025200073
17.24	1.024600342
17.25	1.022794739
17.26	1.02826001
17.27	1.025192627
17.28	1.022768005
17.29	1.025431519
17.3	1.025821777
17.31	1.028262207
17.32	1.023685303
17.33	1.028922729
17.34	1.028899414
17.35	1.027421753
17.36	1.024612061
17.37	1.028490601
17.38	1.027205688
17.39	1.027339355
17.4	1.027960815
17.41	1.023766113
17.42	1.024863525
17.43	1.02193042
17.44	1.026369263
17.45	1.025686523
17.46	1.025090454
17.47	1.027257202
17.48	1.023747742
17.49	1.033076782
17.5	1.024371094
17.51	1.026079224
17.52	1.027564331
17.53	1.027210938
17.54	1.023084229
17.55	1.025944946
17.56	1.028613403
17.57	1.023327454
17.58	1.027027954
17.59	1.022240723
17.6	1.025803711
17.61	1.029884277
17.62	1.023173889
17.63	1.026539673
17.64	1.019765259
17.65	1.020519714
17.66	1.024493774
17.67	1.022750427
17.68	1.026223633
17.69	1.026921753
17.7	1.026921387
17.71	1.023134094
17.72	1.020912109
17.73	1.028861938
17.74	1.028720337
17.75	1.02526123
17.76	1.025950928
17.77	1.02573999
17.78	1.023543762
17.79	1.023777405
17.8	1.024375
17.81	1.022979553
17.82	1.023063171
17.83	1.021627869
17.84	1.017346497
17.85	1.02192749
17.86	1.025833374
17.87	1.02499292
17.88	1.024193848
17.89	1.024302612
17.9	1.022131836
17.91	1.0223172
17.92	1.026191528
17.93	1.024382812
17.94	1.026086304
17.95	1.028898438
17.96	1.027461426
17.97	1.026168091
17.98	1.029348755
17.99	1.028584229
18	1.024447021
18.01	1.022825867
18.02	1.026480469
18.03	1.02502002
18.04	1.023357422
18.05	1.025782593
18.06	1.031262573
18.07	1.026206665
18.08	1.02622229
18.09	1.029540161
18.1	1.026912231
18.11	1.025565552
18.12	1.033905273
18.13	1.023832458
18.14	1.028125488
18.15	1.029914185
18.16	1.02729834
18.17	1.029075073
18.18	1.027686768
18.19	1.027299927
18.2	1.029984253
18.21	1.028914062
18.22	1.023282166
18.23	1.02983374
18.24	1.023989624
18.25	1.023605103
18.26	1.029137939
18.27	1.027202637
18.28	1.02823584
18.29	1.027843262
18.3	1.028915527
18.31	1.03121521
18.32	1.029903564
18.33	1.029846436
18.34	1.021851135
18.35	1.027550415
18.36	1.02684375
18.37	1.028063232
18.38	1.03030542
18.39	1.019986694
18.4	1.025108887
18.41	1.030573853
18.42	1.03058374
18.43	1.027269897
18.44	1.028618652
18.45	1.031753296
18.46	1.031722656
18.47	1.026618286
18.48	1.02891272
18.49	1.032454224
18.5	1.024216431
18.51	1.027596924
18.52	1.027383667
18.53	1.022349243
18.54	1.023972351
18.55	1.027373413
18.56	1.025428345
18.57	1.026873901
18.58	1.032503784
18.59	1.027403931
18.6	1.021473999
18.61	1.026875977
18.62	1.026700195
18.63	1.02578418
18.64	1.02967749
18.65	1.024217041
18.66	1.027793213
18.67	1.029202759
18.68	1.029069336
18.69	1.031130737
18.7	1.028846191
18.71	1.02495752
18.72	1.028164795
18.73	1.029573608
18.74	1.033486816
18.75	1.030433594
18.76	1.028012207
18.77	1.028107666
18.78	1.028628662
18.79	1.030388306
18.8	1.032199463
18.81	1.031470459
18.82	1.030796387
18.83	1.032363525
18.84	1.029424927
18.85	1.028406616
18.86	1.031423096
18.87	1.027626099
18.88	1.029331787
18.89	1.030860596
18.9	1.030180298
18.91	1.031134644
18.92	1.030747681
18.93	1.029198853
18.94	1.026580078
18.95	1.030283203
18.96	1.029300903
18.97	1.030077515
18.98	1.033219727
18.99	1.029713379
19	1.031594238
19.01	1.029477295
19.02	1.029083008
19.03	1.028762939
19.04	1.03078479
19.05	1.035020264
19.06	1.028898804
19.07	1.028385498
19.08	1.030932983
19.09	1.024468994
19.1	1.030772339
19.11	1.03579126
19.12	1.028539185
19.13	1.028070801
19.14	1.028581787
19.15	1.026902954
19.16	1.02986438
19.17	1.029573242
19.18	1.030071899
19.19	1.030277466
19.2	1.031290039
19.21	1.025297729
19.22	1.030797607
19.23	1.028182861
19.24	1.027379395
19.25	1.02713269
19.26	1.029971436
19.27	1.032745972
19.28	1.03011084
19.29	1.028471436
19.3	1.030152954
19.31	1.029673218
19.32	1.031025879
19.33	1.028512573
19.34	1.031677979
19.35	1.028378662
19.36	1.035940796
19.37	1.031303223
19.38	1.030656128
19.39	1.030373413
19.4	1.027908936
19.41	1.02943457
19.42	1.029399658
19.43	1.031485474
19.44	1.029024536
19.45	1.028583618
19.46	1.032171143
19.47	1.035887695
19.48	1.032712769
19.49	1.030297119
19.5	1.030703735
19.51	1.033133301
19.52	1.034858276
19.53	1.031973145
19.54	1.030384766
19.55	1.033576172
19.56	1.03243457
19.57	1.028457764
19.58	1.030596802
19.59	1.028377563
19.6	1.035520874
19.61	1.035588623
19.62	1.029147827
19.63	1.034498901
19.64	1.034264038
19.65	1.034771973
19.66	1.029747925
19.67	1.026839478
19.68	1.033595459
19.69	1.032820557
19.7	1.029178955
19.71	1.031304321
19.72	1.027653076
19.73	1.029591431
19.74	1.030648682
19.75	1.027002197
19.76	1.027341919
19.77	1.033973267
19.78	1.031874268
19.79	1.03257605
19.8	1.033738403
19.81	1.035008789
19.82	1.032611328
19.83	1.035211304
19.84	1.037297607
19.85	1.026991943
19.86	1.033075073
19.87	1.032258911
19.88	1.033659424
19.89	1.037471924
19.9	1.033392334
19.91	1.038802246
19.92	1.034584839
19.93	1.035665649
19.94	1.032554932
19.95	1.032005981
19.96	1.031157471
19.97	1.028046997
[truncated: 18,004 more rows]
