# Supplementary material for: Hierarchical incremental learning deciphers molecular arrangements in multi-component materials
Source: Nat Commun. 2025 Oct 22;16:9324. doi: 10.1038/s41467-025-64372-4 (PMC12546701; doi:10.1038/s41467-025-64372-4)
Supplement: Supplementary file 4 — Source data [file 41467_2025_64372_MOESM4_ESM.zip › FigS3.txt]

#time(ns), temperature(K)
0	0.090797
0.01	5.85821
0.02	12.283525
0.03	18.508472
0.04	24.21151
0.05	29.048693
0.06	35.757664
0.07	41.649952
0.08	47.619366
0.09	53.392628
0.1	59.54245
0.11	63.834023
0.12	71.800407
0.13	77.586319
0.14	82.451225
0.15	87.874603
0.16	95.168221
0.17	100.436325
0.18	109.06871
0.19	114.57399
0.2	118.180466
0.21	125.668228
0.22	130.133133
0.23	136.389328
0.24	139.892471
0.25	146.621872
0.26	154.05603
0.27	163.090424
0.28	163.553284
0.29	172.325317
0.3	179.93457
0.31	179.2108
0.32	189.068726
0.33	198.812317
0.34	201.60347
0.35	208.954575
0.36	216.190338
0.37	222.540161
0.38	228.529968
0.39	231.422974
0.4	240.373886
0.41	241.879639
0.42	249.391159
0.43	252.993454
0.44	260.980286
0.45	263.608368
0.46	276.972717
0.47	278.366516
0.48	286.02478
0.49	286.904236
0.5	298.360138
0.51	297.287811
0.52	294.529907
0.53	298.03479
0.54	294.801361
0.55	300.313721
0.56	294.04953
0.57	298.258057
0.58	296.705536
0.59	306.480621
0.6	296.622803
0.61	299.974182
0.62	296.974152
0.63	297.641754
0.64	301.478302
0.65	301.109192
0.66	298.029144
0.67	299.162842
0.68	299.609436
0.69	298.32135
0.7	302.176514
0.71	296.506012
0.72	294.861572
0.73	297.4552
0.74	301.085571
0.75	296.678528
0.76	297.011414
0.77	296.689758
0.78	296.27359
0.79	298.981049
0.8	299.690674
0.81	299.275543
0.82	296.289276
0.83	298.025116
0.84	298.27652
0.85	298.306122
0.86	293.071869
0.87	298.592651
0.88	297.681183
0.89	300.510376
0.9	295.76532
0.91	298.327209
0.92	297.20285
0.93	293.153107
0.94	294.338898
0.95	288.723938
0.96	303.091919
0.97	294.580444
0.98	300.106995
0.99	293.798248
1	302.322662
1.01	297.274597
1.02	302.247955
1.03	305.567017
1.04	294.139771
1.05	302.607605
1.06	296.651642
1.07	293.709686
1.08	301.000092
1.09	298.981873
1.1	296.158539
1.11	294.680328
1.12	296.254456
1.13	300.642609
1.14	292.714478
1.15	299.307953
1.16	296.07019
1.17	296.941711
1.18	296.339844
1.19	296.519165
1.2	295.829102
1.21	299.690186
1.22	297.769775
1.23	291.113373
1.24	291.614868
1.25	300.264557
1.26	300.624176
1.27	297.140228
1.28	296.052368
1.29	300.385834
1.3	300.888611
1.31	296.305573
1.32	296.83493
1.33	299.840942
1.34	298.965179
1.35	297.866028
1.36	296.049103
1.37	304.549927
1.38	296.668182
1.39	297.268005
1.4	294.168579
1.41	297.441223
1.42	295.06076
1.43	301.011597
1.44	298.509247
1.45	296.034241
1.46	299.18277
1.47	299.715393
1.48	294.484528
1.49	299.714783
1.5	295.382477
1.51	299.558868
1.52	299.64444
1.53	300.757721
1.54	297.480591
1.55	303.640808
1.56	297.793427
1.57	302.761688
1.58	300.733307
1.59	297.18457
1.6	290.288086
1.61	295.817657
1.62	300.922302
1.63	299.157532
1.64	302.985321
1.65	296.218842
1.66	296.635498
1.67	301.347931
1.68	301.401276
1.69	306.482422
1.7	294.985901
1.71	298.532532
1.72	297.637878
1.73	297.163696
1.74	296.128815
1.75	298.350922
1.76	293.001526
1.77	300.26828
1.78	300.350281
1.79	298.095032
1.8	301.188202
1.81	292.460968
1.82	298.225342
1.83	303.182159
1.84	299.877563
1.85	300.474243
1.86	297.002411
1.87	298.122131
1.88	300.84201
1.89	297.425842
1.9	300.537079
1.91	301.258942
1.92	302.148285
1.93	299.673492
1.94	301.897736
1.95	301.741577
1.96	300.497772
1.97	298.031036
1.98	298.164948
1.99	299.145294
2	301.266968
2.01	299.574036
2.02	293.838409
2.03	294.409851
2.04	293.778259
2.05	297.503967
2.06	300.404266
2.07	299.059052
2.08	300.222961
2.09	296.764343
2.1	296.301331
2.11	295.32074
2.12	295.988556
2.13	295.120453
2.14	300.083191
2.15	295.076294
2.16	296.52597
2.17	300.76474
2.18	294.890045
2.19	294.517517
2.2	294.398743
2.21	298.470673
2.22	299.337708
2.23	298.955475
2.24	298.766327
2.25	300.655396
2.26	300.313324
2.27	295.509094
2.28	298.492004
2.29	297.28775
2.3	296.720825
2.31	294.964142
2.32	299.249451
2.33	292.475616
2.34	293.590027
2.35	297.937744
2.36	296.831116
2.37	297.718689
2.38	301.303833
2.39	302.514862
2.4	298.658813
2.41	299.49173
2.42	300.293976
2.43	294.120667
2.44	299.824738
2.45	295.391968
2.46	296.121094
2.47	300.328857
2.48	297.25827
2.49	298.187836
2.5	297.868927
2.51	301.732605
2.52	300.46106
2.53	294.03241
2.54	298.805878
2.55	296.225189
2.56	300.450958
2.57	303.291077
2.58	296.670227
2.59	298.829498
2.6	295.729187
2.61	302.564758
2.62	298.480957
2.63	300.809601
2.64	294.766052
2.65	298.030975
2.66	298.780182
2.67	301.169189
2.68	293.417908
2.69	300.855133
2.7	296.447906
2.71	293.335022
2.72	299.816895
2.73	300.191345
2.74	298.425934
2.75	298.202789
2.76	293.89856
2.77	294.379303
2.78	295.680756
2.79	296.32251
2.8	298.296478
2.81	296.088501
2.82	299.250275
2.83	294.772034
2.84	296.566956
2.85	297.32724
2.86	294.751892
2.87	297.521057
2.88	297.371704
2.89	296.694397
2.9	296.718689
2.91	299.53183
2.92	297.615845
2.93	297.350067
2.94	294.152161
2.95	291.15451
2.96	299.562927
2.97	303.708221
2.98	302.340546
2.99	296.667786
3	297.817261
3.01	296.753845
3.02	303.590942
3.03	301.143158
3.04	300.879883
3.05	304.130219
3.06	303.515228
3.07	297.748352
3.08	295.903076
3.09	296.245911
3.1	287.584442
3.11	293.97644
3.12	299.967407
3.13	298.004852
3.14	298.66507
3.15	293.707794
3.16	294.145477
3.17	294.164185
3.18	296.153137
3.19	294.850647
3.2	296.665253
3.21	290.289429
3.22	294.076355
3.23	298.166992
3.24	297.829071
3.25	301.109711
3.26	297.260193
3.27	296.803345
3.28	297.099396
3.29	294.354034
3.3	292.404785
3.31	293.971497
3.32	299.519775
3.33	293.791962
3.34	296.901917
3.35	299.64621
3.36	300.506683
3.37	302.432068
3.38	295.818939
3.39	298.772369
3.4	296.266754
3.41	298.626892
3.42	300.480194
3.43	297.434753
3.44	296.888519
3.45	299.672516
3.46	295.823669
3.47	300.541321
3.48	298.070251
3.49	296.098633
3.5	291.987305
3.51	303.537476
3.52	298.35022
3.53	296.297424
3.54	302.057129
3.55	296.480804
3.56	300.226959
3.57	302.02951
3.58	295.952087
3.59	297.116913
3.6	301.254822
3.61	301.273895
3.62	302.040253
3.63	299.282318
3.64	299.90918
3.65	293.010071
3.66	301.871185
3.67	298.574188
3.68	304.955505
3.69	300.181366
3.7	295.168732
3.71	298.298584
3.72	295.59375
3.73	298.120758
3.74	301.707001
3.75	297.61734
3.76	300.087799
3.77	297.434692
3.78	300.42981
3.79	304.900543
3.8	298.351166
3.81	295.897797
3.82	299.191956
3.83	303.24057
3.84	295.011292
3.85	297.398407
3.86	299.861633
3.87	298.822571
3.88	294.185059
3.89	293.2771
3.9	302.794281
3.91	301.212738
3.92	294.80011
3.93	299.002502
3.94	296.941467
3.95	300.65387
3.96	298.983765
3.97	298.560608
3.98	300.767578
3.99	301.185486
4	294.940155
4.01	300.619812
4.02	295.396149
4.03	298.058624
4.04	297.987518
4.05	300.184998
4.06	300.033325
4.07	296.325439
4.08	298.305481
4.09	300.980103
4.1	298.199432
4.11	298.297974
4.12	295.583221
4.13	302.51767
4.14	295.105164
4.15	307.181
4.16	303.513153
4.17	300.009491
4.18	297.804413
4.19	295.420349
4.2	298.507202
4.21	296.563507
4.22	304.427673
4.23	298.253571
4.24	304.156097
4.25	295.115509
4.26	297.816711
4.27	297.305817
4.28	295.723907
4.29	297.917236
4.3	296.923279
4.31	296.735596
4.32	298.908905
4.33	291.997955
4.34	295.048706
4.35	298.689148
4.36	301.758789
4.37	301.37854
4.38	297.309021
4.39	298.855499
4.4	297.230042
4.41	301.596649
4.42	300.561096
4.43	300.187225
4.44	298.070099
4.45	295.641815
4.46	298.569885
4.47	300.413269
4.48	292.038422
4.49	300.154694
4.5	304.065186
4.51	294.153595
4.52	297.360016
4.53	292.076294
4.54	294.167664
4.55	300.053772
4.56	305.585114
4.57	298.180847
4.58	301.540466
4.59	304.240509
4.6	301.492523
4.61	298.896698
4.62	294.004517
4.63	302.890167
4.64	299.840881
4.65	298.133148
4.66	296.562134
4.67	300.750183
4.68	297.755951
4.69	299.498688
4.7	302.467865
4.71	302.721558
4.72	294.937653
4.73	300.667786
4.74	298.671295
4.75	292.972778
4.76	300.519897
4.77	297.085297
4.78	298.029755
4.79	299.4263
4.8	304.794769
4.81	300.829529
4.82	299.508392
4.83	298.424744
4.84	301.75119
4.85	303.084686
4.86	299.985626
4.87	297.345062
4.88	294.601288
4.89	298.815948
4.9	295.769379
4.91	302.88739
4.92	294.829895
4.93	299.484009
4.94	300.651245
4.95	291.587067
4.96	296.120667
4.97	300.695618
4.98	294.318817
4.99	301.050049
5	300.080933
5.01	292.727081
5.02	295.981873
5.03	291.608643
5.04	303.819672
5.05	299.717804
5.06	300.506531
5.07	295.387268
5.08	299.233612
5.09	301.36969
5.1	297.339966
5.11	296.017639
5.12	300.51709
5.13	292.105011
5.14	296.350464
5.15	289.5914
5.16	301.277832
5.17	297.251526
5.18	298.34549
5.19	299.809174
5.2	298.913116
5.21	298.200958
5.22	296.934296
5.23	297.283813
5.24	290.512543
5.25	306.723511
5.26	294.971588
5.27	298.927002
5.28	297.386841
5.29	301.30954
5.3	299.445618
5.31	291.14566
5.32	302.82431
5.33	299.88974
5.34	297.442413
5.35	298.359406
5.36	293.818726
5.37	294.463989
5.38	295.474335
5.39	299.39444
5.4	301.7724
5.41	293.981506
5.42	298.414368
5.43	296.692932
5.44	294.236969
5.45	293.954041
5.46	295.177185
5.47	299.491364
5.48	296.292419
5.49	300.259064
5.5	297.940796
5.51	298.970276
5.52	297.08606
5.53	297.546234
5.54	298.201355
5.55	293.564789
5.56	297.477448
5.57	298.522675
5.58	302.705597
5.59	299.851715
5.6	298.228973
5.61	301.41925
5.62	298.364319
5.63	299.847504
5.64	298.329803
5.65	294.762115
5.66	293.782501
5.67	302.404755
5.68	296.018066
5.69	301.668671
5.7	294.597687
5.71	295.096985
5.72	293.073212
5.73	296.316284
5.74	295.643372
5.75	290.748901
5.76	299.548462
5.77	290.783112
5.78	294.909454
5.79	296.819794
5.8	298.841003
5.81	297.547577
5.82	298.05835
5.83	306.770111
5.84	300.863739
5.85	295.884491
5.86	295.783691
5.87	296.764282
5.88	299.776398
5.89	299.110535
5.9	300.675079
5.91	295.541473
5.92	294.29425
5.93	293.685089
5.94	290.724121
5.95	295.654327
5.96	297.823792
5.97	299.775146
5.98	297.711945
5.99	297.036194
6	297.541199
6.01	301.752075
6.02	291.742096
6.03	295.173767
6.04	291.719543
6.05	302.173798
6.06	294.705109
6.07	298.115662
6.08	294.842377
6.09	297.754822
6.1	297.269897
6.11	295.308594
6.12	298.074402
6.13	295.824921
6.14	288.34613
6.15	303.170837
6.16	303.252899
6.17	297.351807
6.18	294.988312
6.19	297.981689
6.2	295.235962
6.21	300.578156
6.22	298.983734
6.23	297.350006
6.24	298.332977
6.25	295.01535
6.26	299.008087
6.27	300.401886
6.28	301.574066
6.29	299.776367
6.3	296.645813
6.31	298.276031
6.32	298.188721
6.33	299.123505
6.34	298.065186
6.35	291.739502
6.36	296.754822
6.37	296.27359
6.38	292.34552
6.39	307.256439
6.4	302.320892
6.41	299.181366
6.42	293.553284
6.43	296.263611
6.44	297.41217
6.45	302.111511
6.46	296.059509
6.47	295.168579
6.48	296.740448
6.49	292.258545
6.5	297.467468
6.51	300.425262
6.52	299.885651
6.53	299.694519
6.54	299.776215
6.55	294.619049
6.56	300.916107
6.57	301.69754
6.58	296.704712
6.59	299.096344
6.6	291.682343
6.61	291.420868
6.62	295.692139
6.63	301.005859
6.64	298.756531
6.65	300.859009
6.66	296.328369
6.67	295.556854
6.68	302.490143
6.69	295.191986
6.7	296.790771
6.71	301.794495
6.72	294.206116
6.73	296.485931
6.74	293.799561
6.75	298.667236
6.76	300.199738
6.77	302.689301
6.78	299.315521
6.79	299.684753
6.8	294.00235
6.81	291.553131
6.82	298.299164
6.83	305.795746
6.84	295.660675
6.85	300.27066
6.86	306.828918
6.87	296.561584
6.88	296.582031
6.89	297.751099
6.9	293.725525
6.91	293.348389
6.92	299.69928
6.93	300.852966
6.94	298.491241
6.95	301.846588
6.96	300.464539
6.97	292.559845
6.98	295.242889
6.99	298.806915
7	298.572083
7.01	296.641632
7.02	295.785461
7.03	305.406403
7.04	305.476746
7.05	304.4198
7.06	298.325714
7.07	299.66925
7.08	297.271271
7.09	296.013184
7.1	298.387451
7.11	296.41864
7.12	294.978607
7.13	295.3284
7.14	298.358643
7.15	299.740326
7.16	298.408813
7.17	300.378052
7.18	305.099091
7.19	294.209564
7.2	299.530182
7.21	298.084625
7.22	295.183167
7.23	290.832916
7.24	293.436066
7.25	301.837524
7.26	299.511902
7.27	297.09024
7.28	302.51059
7.29	300.188141
7.3	299.789581
7.31	296.364441
7.32	297.486847
7.33	296.376282
7.34	300.586853
7.35	296.320496
7.36	298.294983
7.37	300.674469
7.38	297.387726
7.39	298.744843
7.4	295.73465
7.41	304.426697
7.42	304.56076
7.43	297.017212
7.44	296.672668
7.45	292.304077
7.46	302.372162
7.47	293.715454
7.48	301.556
7.49	296.580902
7.5	299.134094
7.51	296.595978
7.52	296.715668
7.53	296.496368
7.54	296.319611
7.55	296.232788
7.56	307.223969
7.57	292.014038
7.58	297.321838
7.59	295.304657
7.6	297.474335
7.61	298.41806
7.62	299.567261
7.63	296.983673
7.64	293.537628
7.65	299.138214
7.66	297.696411
7.67	302.425781
7.68	292.383942
7.69	296.303589
7.7	301.558563
7.71	303.305573
7.72	298.458252
7.73	297.857849
7.74	300.602631
7.75	300.235077
7.76	302.274933
7.77	298.901031
7.78	302.481476
7.79	293.470123
7.8	297.365082
7.81	294.320984
7.82	295.161316
7.83	294.815582
7.84	300.23053
7.85	300.713776
7.86	297.723328
7.87	303.691711
7.88	300.841614
7.89	299.828888
7.9	302.461487
7.91	298.341522
7.92	297.753937
7.93	293.32962
7.94	300.085205
7.95	298.671509
7.96	297.817902
7.97	293.564209
7.98	300.884521
7.99	293.471802
8	294.444366
8.01	304.471771
8.02	292.908783
8.03	304.887878
8.04	289.706085
8.05	301.312866
8.06	297.721375
8.07	300.687744
8.08	300.121918
8.09	298.601105
8.1	292.933258
8.11	296.23642
8.12	296.414886
8.13	298.443665
8.14	297.955597
8.15	299.1633
8.16	299.475311
8.17	293.933533
8.18	299.420197
8.19	294.730011
8.2	295.690491
8.21	295.332245
8.22	294.462921
8.23	300.349976
8.24	296.232483
8.25	298.45816
8.26	301.159424
8.27	298.850342
8.28	295.092468
8.29	292.271454
8.3	297.802795
8.31	294.038025
8.32	299.868805
8.33	298.69519
8.34	297.802185
8.35	298.684204
8.36	307.518036
8.37	293.221741
8.38	300.509186
8.39	295.297089
8.4	298.366058
8.41	296.635803
8.42	297.220947
8.43	292.736237
8.44	296.651184
8.45	298.198334
8.46	294.960083
8.47	297.295776
8.48	298.393799
8.49	298.662506
8.5	296.377533
8.51	293.578735
8.52	298.974213
8.53	302.10141
8.54	300.758392
8.55	297.977844
8.56	297.729645
8.57	298.073883
8.58	294.18985
8.59	296.372803
8.6	299.299469
8.61	298.772614
8.62	303.082916
8.63	298.770569
8.64	298.824097
8.65	303.368073
8.66	299.31427
8.67	295.154633
8.68	298.815918
8.69	300.547852
8.7	298.383118
8.71	297.268707
8.72	299.819092
8.73	297.967377
8.74	296.307068
8.75	302.430573
8.76	300.032104
8.77	299.108154
8.78	304.594391
8.79	296.98291
8.8	300.712799
8.81	302.260162
8.82	307.68158
8.83	300.744995
8.84	298.129211
8.85	300.110016
8.86	294.970428
8.87	297.079773
8.88	301.773346
8.89	294.4841
8.9	294.9151
8.91	293.398438
8.92	301.93335
8.93	301.568634
8.94	305.57074
8.95	298.085083
8.96	303.792389
8.97	301.711029
8.98	296.734528
8.99	297.168518
9	299.803436
9.01	296.251129
9.02	297.935974
9.03	298.320068
9.04	297.865082
9.05	297.120544
9.06	297.514801
9.07	294.862457
9.08	292.682373
9.09	303.43158
9.1	300.356354
9.11	298.614716
9.12	287.53241
9.13	298.382599
9.14	295.860291
9.15	299.476501
9.16	294.720581
9.17	301.401398
9.18	296.623657
9.19	301.017975
9.2	294.27533
9.21	297.839203
9.22	297.333435
9.23	298.34964
9.24	298.919434
9.25	301.547302
9.26	298.378937
9.27	298.148193
9.28	298.468292
9.29	299.224731
9.3	292.811401
9.31	295.083923
9.32	304.0242
9.33	298.546356
9.34	300.929138
9.35	297.711853
9.36	292.917328
9.37	297.609314
9.38	300.096252
9.39	295.491089
9.4	295.41922
9.41	296.467285
9.42	295.3508
9.43	293.898041
9.44	298.904816
9.45	293.372162
9.46	296.034576
9.47	302.444427
9.48	297.09494
9.49	300.645874
9.5	292.63858
9.51	302.816315
9.52	295.165558
9.53	296.966003
9.54	293.177856
9.55	296.535248
9.56	299.040009
9.57	298.001221
9.58	304.2323
9.59	295.918091
9.6	293.65863
9.61	295.816376
9.62	297.433167
9.63	295.72171
9.64	295.579651
9.65	300.093781
9.66	301.192596
9.67	300.467438
9.68	296.544617
9.69	300.239197
9.7	298.421204
9.71	298.36554
9.72	302.157745
9.73	299.023132
9.74	299.542389
9.75	301.696289
9.76	294.882904
9.77	303.531586
9.78	295.196014
9.79	302.092987
9.8	294.250793
9.81	302.35788
9.82	298.86554
9.83	302.331726
9.84	302.220428
9.85	301.089325
9.86	299.280365
9.87	294.527985
9.88	294.636108
9.89	297.755981
9.9	296.879059
9.91	296.144897
9.92	294.940704
9.93	297.5112
9.94	294.956665
9.95	298.082916
9.96	297.270081
9.97	301.76889
9.98	292.679962
9.99	289.385162
10	298.556488
10	298.556244
10.01	294.367981
10.02	295.094055
10.03	300.820343
10.04	296.572906
10.05	305.536407
10.06	298.818665
10.07	299.515594
10.08	295.857269
10.09	299.141388
10.1	298.543549
10.11	299.045776
10.12	297.277954
10.13	305.834198
10.14	297.246857
10.15	292.591492
10.16	299.542969
10.17	296.706909
10.18	294.986206
10.19	299.441193
10.2	295.028259
10.21	297.274139
10.22	296.282013
10.23	293.436951
10.24	300.023193
10.25	300.222687
10.26	296.259979
10.27	301.149994
10.28	300.176727
10.29	299.478912
10.3	294.536285
10.31	294.994354
10.32	298.356049
10.33	299.292511
10.34	291.432098
10.35	301.582336
10.36	299.783417
10.37	292.041595
10.38	298.835022
10.39	301.13266
10.4	297.644714
10.41	296.848206
10.42	292.086456
10.43	297.681671
10.44	297.413818
10.45	295.487122
10.46	295.752167
10.47	296.742584
10.48	299.227814
10.49	299.784973
10.5	301.150177
10.51	301.942596
10.52	300.216095
10.53	303.964111
10.54	297.635529
10.55	297.555603
10.56	309.281494
10.57	300.135925
10.58	299.445312
10.59	293.606232
10.6	293.321381
10.61	304.323059
10.62	299.085175
10.63	297.8367
10.64	296.20697
10.65	296.869202
10.66	295.863708
10.67	298.293518
10.68	298.109558
10.69	295.797333
10.7	299.882294
10.71	301.625916
10.72	300.58136
10.73	297.632996
10.74	294.283234
10.75	301.890625
10.76	297.717896
10.77	288.190002
10.78	295.54184
10.79	298.978699
10.8	297.562256
10.81	298.49707
10.82	296.387695
10.83	301.623901
10.84	294.954376
10.85	296.618683
10.86	298.99469
10.87	298.475983
10.88	294.999573
10.89	300.517578
10.9	298.504517
10.91	293.84729
10.92	304.613037
10.93	299.555878
10.94	301.932037
10.95	304.002258
10.96	300.106079
10.97	295.721741
10.98	295.316254
10.99	296.925171
11	294.28775
11.01	296.358551
11.02	297.633514
11.03	295.562225
11.04	299.934998
11.05	303.29425
11.06	296.364746
11.07	298.99469
11.08	295.674011
11.09	301.379913
11.1	299.349731
11.11	297.48288
11.12	299.437073
11.13	297.06955
11.14	295.473572
11.15	298.034851
11.16	297.856415
11.17	299.20636
11.18	295.740204
11.19	296.858215
11.2	295.696899
11.21	301.466034
11.22	300.436462
11.23	299.284546
11.24	299.750732
11.25	295.724243
11.26	297.945282
11.27	296.684052
11.28	298.665405
11.29	300.315186
11.3	298.50589
11.31	290.364166
11.32	298.947571
11.33	300.389893
11.34	298.414215
11.35	293.730103
11.36	292.90863
11.37	295.344299
11.38	307.757751
11.39	301.5672
11.4	303.203064
11.41	301.564606
11.42	296.261688
11.43	302.169495
11.44	301.11319
11.45	299.124084
11.46	301.191956
11.47	292.830872
11.48	299.980164
11.49	301.474854
11.5	302.191284
11.51	300.77243
11.52	300.452148
11.53	298.669403
11.54	303.533203
11.55	290.600922
11.56	297.292908
11.57	299.080048
11.58	294.652313
11.59	299.859955
11.6	302.045502
11.61	292.944946
11.62	301.235016
11.63	301.343567
11.64	300.132355
11.65	300.595123
11.66	297.363831
11.67	298.980438
11.68	296.934937
11.69	295.116394
11.7	300.449799
11.71	299.025726
11.72	300.929382
11.73	299.879578
11.74	297.676056
11.75	298.284698
11.76	299.520905
11.77	301.070892
11.78	297.1604
11.79	296.978607
11.8	294.069824
11.81	298.37915
11.82	299.087585
11.83	298.14267
11.84	287.908325
11.85	295.075897
11.86	299.203186
11.87	302.863495
11.88	303.976471
11.89	300.085022
11.9	298.756836
11.91	296.91629
11.92	300.359528
11.93	300.53949
11.94	302.666199
11.95	304.385315
11.96	293.223633
11.97	299.662323
11.98	302.974091
11.99	296.744354
12	297.939301
12.01	305.124573
12.02	297.480499
12.03	303.377716
12.04	300.420746
12.05	297.594757
12.06	299.095917
12.07	296.778961
12.08	302.562103
12.09	302.264282
12.1	296.154968
12.11	296.453583
12.12	304.144257
12.13	297.439301
12.14	295.822083
12.15	292.758301
12.16	301.50766
12.17	300.060425
12.18	299.451752
12.19	290.048676
12.2	298.387909
12.21	299.208923
12.22	302.610443
12.23	293.825317
12.24	301.235199
12.25	296.564148
12.26	299.763275
12.27	295.494354
12.28	294.771515
12.29	299.037933
12.3	300.250793
12.31	298.656311
12.32	298.873199
12.33	295.355286
12.34	298.002808
12.35	297.148346
12.36	301.68808
12.37	299.580841
12.38	299.808899
12.39	297.915192
12.4	300.872742
12.41	300.61261
12.42	299.411285
12.43	297.961853
12.44	293.413391
12.45	295.505035
12.46	297.232574
12.47	301.169098
12.48	306.7099
12.49	296.704163
12.5	295.388733
12.51	299.692474
12.52	297.118866
12.53	302.752106
12.54	293.348999
12.55	294.757385
12.56	302.476868
12.57	297.987915
12.58	294.695282
12.59	298.889343
12.6	304.731506
12.61	296.286438
12.62	296.758392
12.63	298.253082
12.64	298.631866
12.65	292.067719
12.66	299.572784
12.67	302.538361
12.68	297.186707
12.69	295.955841
12.7	303.42807
12.71	298.171814
12.72	294.232758
12.73	300.291046
12.74	298.821869
12.75	301.616425
12.76	301.355103
12.77	291.334747
12.78	292.239716
12.79	298.730865
12.8	296.55249
12.81	296.997375
12.82	296.328583
12.83	294.725067
12.84	303.846161
12.85	302.811401
12.86	295.017517
12.87	300.325195
12.88	295.52597
12.89	295.961945
12.9	294.940491
12.91	290.366302
12.92	298.843994
12.93	294.837738
12.94	297.690125
12.95	301.686523
12.96	294.945892
12.97	294.223907
12.98	296.022186
12.99	287.993561
13	295.047485
13.01	296.977631
13.02	294.831665
13.03	299.506409
13.04	296.485992
13.05	300.829163
13.06	293.055237
13.07	300.340851
13.08	299.733307
13.09	300.923096
13.1	303.001434
13.11	296.731445
13.12	299.028259
13.13	293.77121
13.14	299.043915
13.15	299.533569
13.16	299.042664
13.17	294.449982
13.18	301.168854
13.19	301.398315
13.2	294.803528
13.21	291.664276
13.22	298.465485
13.23	298.357025
13.24	293.271851
13.25	293.310974
13.26	294.448944
13.27	296.102631
13.28	298.272125
13.29	297.629242
13.3	296.55069
13.31	299.53656
13.32	298.671417
13.33	297.868835
13.34	293.419678
13.35	298.330811
13.36	301.692352
13.37	299.892609
13.38	303.292572
13.39	293.713593
13.4	294.467499
13.41	297.356628
13.42	300.577606
13.43	297.438202
13.44	299.380798
13.45	297.646851
13.46	300.234131
13.47	302.47583
13.48	299.053436
13.49	298.590332
13.5	302.873749
13.51	296.128082
13.52	297.68634
13.53	291.927032
13.54	292.881165
13.55	298.863281
13.56	298.706055
13.57	294.89209
13.58	298.156647
13.59	297.434265
13.6	297.805328
13.61	300.721313
13.62	293.01535
13.63	305.672089
13.64	299.0065
13.65	295.617462
13.66	298.11618
13.67	301.201477
13.68	296.044495
13.69	303.544708
13.7	294.606689
13.71	296.158386
13.72	300.86731
13.73	300.050323
13.74	293.93457
13.75	299.170349
13.76	295.93454
13.77	295.844421
13.78	294.459625
13.79	297.169189
13.8	299.122589
13.81	295.575989
13.82	299.177094
13.83	307.376312
13.84	304.754974
13.85	296.471558
13.86	298.468781
13.87	297.233643
13.88	303.920013
13.89	296.292725
13.9	305.875336
13.91	297.832428
13.92	305.13681
13.93	295.57312
13.94	295.12561
13.95	300.33609
13.96	299.978912
13.97	299.50943
13.98	297.081085
13.99	296.127716
14	305.807343
14.01	296.283783
14.02	294.273926
14.03	299.072418
14.04	297.880402
14.05	295.369995
14.06	293.250549
14.07	298.281982
14.08	297.816498
14.09	298.867798
14.1	297.564575
14.11	301.321869
14.12	303.765503
14.13	297.18985
14.14	300.741913
14.15	305.985443
14.16	294.911011
14.17	294.29837
14.18	299.145905
14.19	297.010712
14.2	295.334259
14.21	299.132141
14.22	300.66098
14.23	294.198334
14.24	295.510742
14.25	300.564056
14.26	293.46521
14.27	300.954559
14.28	293.530304
14.29	296.906708
14.3	297.41568
14.31	299.176483
14.32	296.30188
14.33	296.402985
14.34	290.531952
14.35	293.75
14.36	300.018768
14.37	301.370941
14.38	300.291046
14.39	294.551636
14.4	299.143341
14.41	296.441467
14.42	300.782257
14.43	300.850128
14.44	304.33194
14.45	298.170471
14.46	296.111053
14.47	298.398804
14.48	298.726349
14.49	301.612183
14.5	300.399536
14.51	297.598785
14.52	302.422119
14.53	298.139801
14.54	302.163696
14.55	291.276703
14.56	295.420166
14.57	290.959015
14.58	292.491608
14.59	297.774902
14.6	297.828979
14.61	295.409088
14.62	290.995483
14.63	293.835205
14.64	296.524384
14.65	307.052216
14.66	291.292084
14.67	299.14151
14.68	300.995911
14.69	301.021393
14.7	294.250549
14.71	296.985535
14.72	299.502411
14.73	294.654816
14.74	295.935883
14.75	301.139648
14.76	300.31778
14.77	300.029449
14.78	298.549377
14.79	299.450195
14.8	297.358337
14.81	292.725159
14.82	295.956909
14.83	297.353149
14.84	300.312958
14.85	299.514404
14.86	298.167816
14.87	295.251892
14.88	300.423248
14.89	294.81665
14.9	298.75351
14.91	291.225494
14.92	292.967834
14.93	296.296509
14.94	296.189148
14.95	299.982819
14.96	301.030792
14.97	296.3013
14.98	302.815491
14.99	301.400482
15	301.114899
15.01	302.498566
15.02	299.300323
15.03	299.453735
15.04	299.756439
15.05	297.470032
15.06	299.595062
15.07	296.646881
15.08	297.023712
15.09	301.030121
15.1	295.765594
15.11	299.53598
15.12	301.917236
15.13	297.542603
15.14	302.965271
15.15	296.842834
15.16	301.796509
15.17	293.070892
15.18	306.590088
15.19	295.660187
15.2	297.278442
15.21	297.919556
15.22	296.932404
15.23	294.779663
15.24	302.42395
15.25	295.010345
15.26	294.244629
15.27	304.354858
15.28	294.742371
15.29	301.005035
15.3	298.531158
15.31	298.75415
15.32	300.523865
15.33	296.748718
15.34	295.895416
15.35	294.819275
15.36	295.483551
15.37	301.985107
15.38	292.587921
15.39	301.542603
15.4	304.004089
15.41	297.982361
15.42	296.080475
15.43	291.948334
15.44	301.087738
15.45	296.000214
15.46	296.306122
15.47	294.310303
15.48	296.699219
15.49	297.605652
15.5	296.769104
15.51	299.826752
15.52	296.344788
15.53	297.216736
15.54	294.922729
15.55	294.183411
15.56	299.960114
15.57	306.100952
15.58	295.492249
15.59	291.510498
15.6	294.936584
15.61	296.37088
15.62	302.070953
15.63	299.330383
15.64	296.910187
15.65	298.412323
15.66	298.462036
15.67	298.393066
15.68	296.54364
15.69	299.70874
15.7	298.621277
15.71	304.232513
15.72	292.450439
15.73	298.049377
15.74	292.815094
15.75	304.068085
15.76	297.686432
15.77	295.305969
15.78	298.274841
15.79	298.583923
15.8	293.98175
15.81	302.974457
15.82	298.632507
15.83	296.179626
15.84	297.591675
15.85	294.570038
15.86	299.921112
15.87	302.193176
15.88	302.104126
15.89	299.040588
15.9	293.314148
15.91	297.055359
15.92	295.462097
15.93	298.325989
15.94	300.024261
15.95	298.004669
15.96	297.153015
15.97	300.351624
15.98	296.435394
15.99	298.190247
16	301.272705
16.01	297.185608
16.02	299.961334
16.03	295.291779
16.04	298.979706
16.05	298.992462
16.06	299.950653
16.07	295.797394
16.08	294.222748
16.09	294.568817
16.1	301.63205
16.11	298.192657
16.12	293.152985
16.13	295.930756
16.14	300.045288
16.15	298.147736
16.16	298.151215
16.17	303.513031
16.18	297.905762
16.19	295.905365
16.2	296.953827
16.21	297.81308
16.22	294.176727
16.23	301.153625
16.24	299.944977
16.25	296.129364
16.26	298.660309
16.27	296.778381
16.28	295.683563
16.29	299.276093
16.3	296.842102
16.31	298.703949
16.32	296.847961
16.33	293.349548
16.34	292.174316
16.35	300.163879
16.36	295.87442
16.37	297.46759
16.38	300.456177
16.39	295.861603
16.4	298.184082
16.41	293.967163
16.42	298.963593
16.43	297.208771
16.44	298.293091
16.45	296.126831
16.46	297.4841
16.47	295.509277
16.48	293.406708
16.49	296.919159
16.5	299.224579
16.51	293.683594
16.52	301.173248
16.53	300.754974
16.54	299.579285
16.55	301.665497
16.56	299.754028
16.57	294.489624
16.58	301.388397
16.59	302.019653
16.6	296.476135
16.61	297.662781
16.62	299.531555
16.63	295.305481
16.64	293.329468
16.65	297.310303
16.66	297.358337
16.67	293.711426
16.68	301.163513
16.69	302.638855
16.7	298.119659
16.71	299.886383
16.72	292.49704
16.73	294.10672
16.74	303.13501
16.75	297.715515
16.76	296.908386
16.77	299.650299
16.78	296.315033
16.79	292.257416
16.8	298.694916
16.81	294.865967
16.82	302.293213
16.83	300.954102
16.84	296.15329
16.85	296.207214
16.86	296.931305
16.87	295.581635
16.88	304.456543
16.89	293.554474
16.9	298.833435
16.91	294.053497
16.92	297.875183
16.93	296.638977
16.94	299.434967
16.95	300.330353
16.96	298.915466
16.97	302.998596
16.98	299.139526
16.99	299.679413
17	297.533875
17.01	297.972137
17.02	299.003845
17.03	293.565948
17.04	295.112579
17.05	295.351501
17.06	296.606567
17.07	300.644897
17.08	297.204987
17.09	302.221741
17.1	299.090576
17.11	301.861053
17.12	293.510925
17.13	298.077606
17.14	295.029999
17.15	299.118317
17.16	293.665588
17.17	295.688507
17.18	293.637085
17.19	299.084015
17.2	299.309814
17.21	301.609222
17.22	292.601837
17.23	293.614197
17.24	298.191254
17.25	297.19812
17.26	296.950256
17.27	294.474182
17.28	300.266724
17.29	301.359283
17.3	299.762512
17.31	290.765015
17.32	298.570129
17.33	302.627045
17.34	294.918671
17.35	300.830994
17.36	295.320557
17.37	297.015839
17.38	299.160522
17.39	292.950165
17.4	293.007782
17.41	292.238464
17.42	300.868622
17.43	300.839874
17.44	301.022034
17.45	294.253662
17.46	296.886047
17.47	295.053589
17.48	297.171875
17.49	290.80127
17.5	303.634003
17.51	294.767761
17.52	302.024292
17.53	297.464661
17.54	298.404083
17.55	296.384827
17.56	291.151733
17.57	301.359436
17.58	296.489471
17.59	296.083313
17.6	299.225616
17.61	300.914917
17.62	301.066223
17.63	300.029724
17.64	294.696411
17.65	295.226562
17.66	297.198395
17.67	300.313751
17.68	296.611115
17.69	290.89566
17.7	293.898254
17.71	294.540588
17.72	296.16626
17.73	299.76709
17.74	296.877441
17.75	296.349121
17.76	298.889648
17.77	298.279022
17.78	302.442291
17.79	297.631866
17.8	299.067932
17.81	292.294556
17.82	301.946472
17.83	300.018372
17.84	299.928162
17.85	300.406372
17.86	302.675568
17.87	302.300629
17.88	296.866821
17.89	299.371338
17.9	293.490417
17.91	300.897278
17.92	298.409241
17.93	303.522339
17.94	300.892944
17.95	297.873383
17.96	297.025726
17.97	300.82489
17.98	294.558502
17.99	300.846008
18	293.641174
18.01	297.035553
18.02	299.446716
18.03	291.890228
18.04	298.920624
18.05	299.536438
18.06	296.601105
18.07	298.827972
18.08	301.504822
18.09	295.427917
18.1	300.308441
18.11	297.596771
18.12	294.874359
18.13	295.791534
18.14	303.064148
18.15	301.190704
18.16	298.089386
18.17	299.175873
18.18	294.62381
18.19	301.429291
18.2	295.367706
18.21	300.222046
18.22	296.736877
18.23	297.797516
18.24	299.386932
18.25	300.947784
18.26	296.311066
18.27	300.266724
18.28	298.844238
18.29	299.446442
18.3	295.589447
18.31	306.983673
18.32	296.031219
18.33	298.299438
18.34	297.989258
18.35	297.408508
18.36	300.073883
18.37	305.675354
18.38	295.060852
18.39	295.030518
18.4	296.739136
18.41	297.96701
18.42	301.346588
18.43	289.378021
18.44	299.109711
18.45	297.754517
18.46	297.455872
18.47	292.720306
18.48	294.667694
18.49	295.171997
18.5	300.145172
18.51	295.349274
18.52	292.817047
18.53	299.511169
18.54	293.457184
18.55	298.845734
18.56	291.224243
18.57	299.144592
18.58	299.223816
18.59	294.405396
18.6	299.755188
18.61	300.412384
18.62	299.846283
18.63	296.436432
18.64	297.340057
18.65	300.092041
18.66	300.382782
18.67	298.277832
18.68	290.940338
18.69	294.020599
18.7	294.245239
18.71	302.776703
18.72	298.877502
18.73	297.004974
18.74	288.707458
18.75	291.022797
18.76	293.372314
18.77	297.767609
18.78	302.869751
18.79	303.557251
18.8	297.022339
18.81	293.441437
18.82	299.265717
18.83	296.338257
18.84	296.651123
18.85	295.87381
18.86	296.881958
18.87	296.663757
18.88	295.458618
18.89	305.762726
18.9	298.955048
18.91	300.147583
18.92	300.654907
18.93	301.732971
18.94	295.99472
18.95	304.045715
18.96	298.523407
18.97	295.714752
18.98	297.457703
18.99	293.882538
19	297.710541
19.01	297.725952
19.02	291.833588
19.03	296.744324
19.04	292.609589
19.05	297.261688
19.06	301.789886
19.07	303.340149
19.08	298.072968
19.09	290.444702
19.1	294.319366
19.11	298.838165
19.12	302.405823
19.13	297.137299
19.14	296.914612
19.15	296.757812
19.16	290.470154
19.17	298.19812
19.18	297.119812
19.19	298.063202
19.2	298.940948
19.21	298.455688
19.22	300.071106
19.23	299.878967
19.24	305.655457
19.25	299.189941
19.26	299.744568
19.27	300.87674
19.28	299.280457
19.29	305.044434
19.3	297.320923
19.31	295.487183
19.32	296.347778
19.33	293.259552
19.34	299.166016
19.35	302.963318
19.36	297.93573
19.37	293.131439
19.38	297.233337
19.39	303.267883
19.4	304.892059
19.41	295.019714
19.42	295.782623
19.43	298.84964
19.44	301.132843
19.45	297.843231
19.46	295.444
19.47	299.175751
19.48	297.403564
19.49	298.403473
19.5	303.750854
19.51	296.833038
19.52	296.862213
19.53	296.321838
19.54	296.908386
19.55	299.177155
19.56	296.369202
19.57	302.07074
19.58	300.528717
19.59	299.907776
19.6	299.138
19.61	299.383301
19.62	297.198364
19.63	299.932495
19.64	296.094879
19.65	297.196686
19.66	300.567261
19.67	299.876129
19.68	294.980957
19.69	298.325745
19.7	298.525848
19.71	299.830139
19.72	302.473358
19.73	299.07132
19.74	294.290894
19.75	295.185303
19.76	291.208374
19.77	292.518555
19.78	303.67865
19.79	298.375183
19.8	297.844147
19.81	304.436249
19.82	299.510162
19.83	295.049896
19.84	297.184204
19.85	301.748627
19.86	296.549835
19.87	297.620697
19.88	300.373779
19.89	294.697296
19.9	297.870819
19.91	297.848358
19.92	300.115021
19.93	302.436951
19.94	298.207581
19.95	301.940308
19.96	297.741669
19.97	295.147003
[truncated: 10,004 more rows]
