# Supplementary material for: Hierarchical incremental learning deciphers molecular arrangements in multi-component materials
Source: Nat Commun. 2025 Oct 22;16:9324. doi: 10.1038/s41467-025-64372-4 (PMC12546701; doi:10.1038/s41467-025-64372-4)
Supplement: Supplementary file 4 — Source data [file 41467_2025_64372_MOESM4_ESM.zip › FigS30.txt]

#time(ns), temperature(K)
0	299.02475
0.01	299.992218
0.02	301.329468
0.03	301.257507
0.04	300.741333
0.05	297.576569
0.06	298.139618
0.07	297.643097
0.08	296.121552
0.09	293.796021
0.1	295.080994
0.11	299.424774
0.12	296.128571
0.13	297.846069
0.14	293.517914
0.15	299.378448
0.16	290.291809
0.17	295.533478
0.18	291.123779
0.19	297.927917
0.2	294.197815
0.21	296.190277
0.22	285.809174
0.23	297.052155
0.24	308.866577
0.25	299.86554
0.26	296.310883
0.27	300.53717
0.28	292.434723
0.29	291.939941
0.3	289.028076
0.31	307.778076
0.32	295.478821
0.33	303.169739
0.34	296.080444
0.35	296.666229
0.36	300.662018
0.37	292.936554
0.38	300.750122
0.39	296.089844
0.4	302.462524
0.41	297.294586
0.42	294.417786
0.43	298.651489
0.44	303.855194
0.45	303.956787
0.46	290.245361
0.47	308.295868
0.48	305.702606
0.49	296.811279
0.5	294.531616
0.51	300.347412
0.52	296.671204
0.53	288.091003
0.54	304.982727
0.55	297.198761
0.56	297.248444
0.57	298.619598
0.58	298.33313
0.59	301.869568
0.6	303.781708
0.61	305.184601
0.62	299.49057
0.63	296.52887
0.64	294.341675
0.65	301.966034
0.66	295.074402
0.67	296.484497
0.68	292.948395
0.69	297.605469
0.7	298.465485
0.71	300.912048
0.72	292.857819
0.73	301.626373
0.74	299.109528
0.75	294.676025
0.76	299.219025
0.77	297.346588
0.78	302.692902
0.79	296.145447
0.8	307.42746
0.81	299.212982
0.82	298.050385
0.83	300.883514
0.84	296.794922
0.85	290.763428
0.86	308.048157
0.87	297.112427
0.88	296.075043
0.89	296.544891
0.9	300.682983
0.91	303.621796
0.92	302.434601
0.93	298.129669
0.94	313.94873
0.95	295.550598
0.96	293.239899
0.97	303.088287
0.98	300.932068
0.99	295.626648
1	303.286774
1	303.285217
1.01	288.328705
1.02	301.250793
1.03	305.852081
1.04	288.507568
1.05	293.661011
1.06	310.024414
1.07	303.983978
1.08	297.671051
1.09	294.106689
1.1	296.812805
1.11	297.304779
1.12	298.074951
1.13	302.254883
1.14	299.051971
1.15	301.404968
1.16	292.945709
1.17	290.918823
1.18	293.596558
1.19	302.951324
1.2	305.138947
1.21	298.606659
1.22	297.889313
1.23	300.376831
1.24	303.95224
1.25	297.266754
1.26	298.690765
1.27	296.943878
1.28	297.599792
1.29	300.932983
1.3	297.654114
1.31	299.121277
1.32	293.339691
1.33	292.556976
1.34	301.681152
1.35	299.33728
1.36	301.08136
1.37	299.496246
1.38	300.031281
1.39	298.740784
1.4	295.913879
1.41	302.67691
1.42	298.619354
1.43	299.796143
1.44	301.692535
1.45	294.077759
1.46	298.269562
1.47	307.261688
1.48	301.082092
1.49	297.476013
1.5	302.259308
1.51	298.453949
1.52	302.416809
1.53	296.085205
1.54	291.229736
1.55	299.651978
1.56	303.78952
1.57	300.245636
1.58	297.282104
1.59	300.962372
1.6	299.131409
1.61	297.800323
1.62	292.600647
1.63	299.44339
1.64	294.438568
1.65	294.751923
1.66	299.492157
1.67	299.897095
1.68	295.151306
1.69	295.076477
1.7	299.899109
1.71	301.444946
1.72	296.28244
1.73	296.073395
1.74	290.289307
1.75	300.191193
1.76	296.826385
1.77	307.13031
1.78	299.571014
1.79	297.190216
1.8	299.769989
1.81	303.176178
1.82	297.756622
1.83	297.376465
1.84	301.731903
1.85	299.278717
1.86	300.558807
1.87	297.951569
1.88	297.503052
1.89	295.932953
1.9	299.844543
1.91	299.27652
1.92	298.912842
1.93	295.308868
1.94	296.771545
1.95	299.164825
1.96	299.384552
1.97	297.325439
1.98	293.991333
1.99	296.154694
2	294.480347
2.01	287.782593
2.02	290.470306
2.03	293.313629
2.04	295.147156
2.05	300.999329
2.06	291.347961
2.07	296.414642
2.08	295.632355
2.09	298.614014
2.1	292.939117
2.11	303.16394
2.12	296.037964
2.13	298.178253
2.14	289.694489
2.15	299.461395
2.16	295.043854
2.17	296.283051
2.18	298.720367
2.19	298.317078
2.2	298.203674
2.21	301.336029
2.22	298.005615
2.23	299.903351
2.24	297.381775
2.25	295.112061
2.26	302.36969
2.27	305.305176
2.28	293.028656
2.29	292.264862
2.3	303.960999
2.31	301.450287
2.32	298.202271
2.33	298.536133
2.34	302.22644
2.35	294.648804
2.36	296.553864
2.37	298.338409
2.38	296.779205
2.39	296.419281
2.4	290.765503
2.41	299.16449
2.42	296.715027
2.43	299.652954
2.44	291.165924
2.45	299.817749
2.46	297.814087
2.47	297.861481
2.48	292.312805
2.49	306.720062
2.5	297.526306
2.51	299.471039
2.52	300.37442
2.53	295.835388
2.54	296.219025
2.55	295.369659
2.56	296.376648
2.57	292.608582
2.58	295.466736
2.59	299.891357
2.6	291.969147
2.61	301.857056
2.62	294.346558
2.63	292.835663
2.64	298.996033
2.65	292.192535
2.66	307.367493
2.67	293.720734
2.68	301.057007
2.69	300.007263
2.7	303.852051
2.71	294.224182
2.72	299.531281
2.73	300.534973
2.74	305.709106
2.75	294.088867
2.76	295.484619
2.77	304.72998
2.78	305.340546
2.79	299.24057
2.8	295.596008
2.81	299.168152
2.82	304.232727
2.83	301.973663
2.84	302.057526
2.85	295.534485
2.86	302.513397
2.87	301.307098
2.88	297.569366
2.89	299.992615
2.9	293.044067
2.91	295.688965
2.92	296.080566
2.93	299.160278
2.94	296.245239
2.95	292.52356
2.96	294.570953
2.97	289.229584
2.98	301.819977
2.99	299.360321
3	298.509308
3.01	289.587311
3.02	304.213989
3.03	298.224731
3.04	293.211945
3.05	297.569427
3.06	300.667847
3.07	297.259613
3.08	291.869263
3.09	299.19458
3.1	289.794281
3.11	295.58667
3.12	297.10257
3.13	304.093353
3.14	294.660889
3.15	296.521393
3.16	294.283905
3.17	289.102112
3.18	303.170959
3.19	296.367432
3.2	304.110413
3.21	296.88446
3.22	298.006897
3.23	304.4664
3.24	301.639832
3.25	296.756348
3.26	307.205017
3.27	296.89978
3.28	297.678345
3.29	300.433105
3.3	296.204529
3.31	305.826263
3.32	297.670197
3.33	296.635254
3.34	295.621582
3.35	298.824341
3.36	299.49173
3.37	300.349304
3.38	295.236603
3.39	291.736908
3.4	290.81955
3.41	301.529053
3.42	291.021698
3.43	300.087952
3.44	301.975342
3.45	294.353729
3.46	307.57016
3.47	295.811401
3.48	292.710663
3.49	292.967896
3.5	302.46579
3.51	299.411743
3.52	295.777618
3.53	293.656677
3.54	290.267792
3.55	292.985168
3.56	294.264679
3.57	295.370758
3.58	297.511261
3.59	290.342804
3.6	295.173096
3.61	300.04657
3.62	288.686859
3.63	292.789154
3.64	300.612335
3.65	291.208649
3.66	297.301025
3.67	299.347107
3.68	291.058197
3.69	296.981079
3.7	298.363831
3.71	303.285492
3.72	300.202087
3.73	302.183807
3.74	294.65036
3.75	303.678467
3.76	297.272949
3.77	303.171875
3.78	297.993378
3.79	300.307007
3.8	301.787567
3.81	295.064453
3.82	301.075714
3.83	298.954315
3.84	304.180054
3.85	297.338257
3.86	307.803406
3.87	303.232513
3.88	296.97403
3.89	301.522247
3.9	306.755829
3.91	295.574219
3.92	304.230103
3.93	303.928528
3.94	293.025177
3.95	301.543427
3.96	300.006989
3.97	294.801147
3.98	298.402618
3.99	299.350586
4	296.473175
4.01	301.427521
4.02	298.501984
4.03	294.768402
4.04	299.308502
4.05	300.401764
4.06	305.041443
4.07	298.393066
4.08	295.079712
4.09	296.745667
4.1	297.376221
4.11	298.63623
4.12	290.111816
4.13	299.43045
4.14	308.049805
4.15	301.544006
4.16	295.036377
4.17	297.604919
4.18	297.425629
4.19	298.715271
4.2	298.215088
4.21	294.095245
4.22	292.190552
4.23	298.85907
4.24	300.423767
4.25	291.214935
4.26	292.964844
4.27	294.062927
4.28	307.662354
4.29	307.176819
4.3	294.730682
4.31	305.748444
4.32	296.721985
4.33	298.987549
4.34	299.251129
4.35	296.846375
4.36	303.210724
4.37	302.888641
4.38	295.784851
4.39	301.005432
4.4	300.764008
4.41	296.995392
4.42	296.333099
4.43	297.009857
4.44	298.592987
4.45	295.630768
4.46	291.044037
4.47	299.823669
4.48	291.314606
4.49	298.012115
4.5	300.392395
4.51	301.358765
4.52	291.274597
4.53	295.557648
4.54	297.633453
4.55	292.798889
4.56	302.512695
4.57	290.222473
4.58	302.014374
4.59	302.244232
4.6	301.196594
4.61	303.541138
4.62	299.152191
4.63	296.211853
4.64	291.500732
4.65	299.749237
4.66	292.960419
4.67	299.251556
4.68	295.856323
4.69	303.425293
4.7	303.658234
4.71	295.343079
4.72	297.265015
4.73	297.383545
4.74	292.795471
4.75	297.209503
4.76	298.426697
4.77	304.838898
4.78	302.247711
4.79	293.438446
4.8	297.131348
4.81	301.37619
4.82	308.537384
4.83	299.222992
4.84	298.328156
4.85	300.149719
4.86	296.905243
4.87	294.859222
4.88	301.823608
4.89	298.854797
4.9	303.12561
4.91	308.384613
4.92	291.066925
4.93	299.176056
4.94	300.489288
4.95	295.624634
4.96	291.162506
4.97	296.775024
4.98	297.05246
4.99	297.370819
5	297.329102
5.01	297.779938
5.02	302.133209
5.03	302.986664
5.04	296.52417
5.05	295.557526
5.06	296.52652
5.07	298.418121
5.08	302.197998
5.09	295.44809
5.1	294.304443
5.11	290.02771
5.12	299.832855
5.13	303.780182
5.14	306.669556
5.15	295.132996
5.16	298.697998
5.17	292.580383
5.18	296.474823
5.19	295.439117
5.2	293.327942
5.21	289.162659
5.22	295.641235
5.23	300.84552
5.24	299.001312
5.25	300.559021
5.26	296.877563
5.27	302.06665
5.28	302.160614
5.29	299.702362
5.3	304.595703
5.31	295.695862
5.32	297.074432
5.33	293.90863
5.34	298.94397
5.35	295.79245
5.36	300.017334
5.37	298.276794
5.38	298.323578
5.39	296.108124
5.4	291.11026
5.41	299.325226
5.42	297.49704
5.43	291.503937
5.44	301.684296
5.45	293.104706
5.46	298.884308
5.47	299.54837
5.48	304.843292
5.49	300.723694
5.5	299.211487
5.51	298.340759
5.52	294.777954
5.53	299.339691
5.54	304.236664
5.55	300.100647
5.56	307.074005
5.57	305.664612
5.58	300.930878
5.59	302.188446
5.6	301.878998
5.61	307.78653
5.62	299.586731
5.63	292.643463
5.64	297.163177
5.65	299.532745
5.66	295.01825
5.67	295.40271
5.68	295.465851
5.69	294.401672
5.7	299.430328
5.71	292.461151
5.72	293.529663
5.73	293.976288
5.74	302.251556
5.75	291.815369
5.76	300.352844
5.77	300.694031
5.78	297.09787
5.79	306.260315
5.8	303.305237
5.81	292.74353
5.82	301.046539
5.83	298.37204
5.84	297.884033
5.85	295.630157
5.86	302.474152
5.87	298.245331
5.88	298.946075
5.89	303.687561
5.9	304.494293
5.91	299.674957
5.92	297.749237
5.93	300.13501
5.94	293.032806
5.95	297.51181
5.96	295.80368
5.97	295.87738
5.98	293.663727
5.99	299.920563
6	295.669983
6.01	305.039551
6.02	293.164337
6.03	292.034485
6.04	302.564423
6.05	299.31604
6.06	297.525055
6.07	292.7099
6.08	297.348053
6.09	294.327698
6.1	300.152008
6.11	303.722595
6.12	301.682709
6.13	294.646515
6.14	306.196991
6.15	298.459503
6.16	302.381866
6.17	301.613678
6.18	303.433411
6.19	293.923828
6.2	302.32251
6.21	295.926727
6.22	294.760071
6.23	293.852295
6.24	293.865021
6.25	309.441437
6.26	302.224457
6.27	301.533661
6.28	290.774597
6.29	293.042236
6.3	293.375061
6.31	301.856476
6.32	302.73877
6.33	301.739166
6.34	288.029694
6.35	300.797791
6.36	291.853912
6.37	304.435364
6.38	294.09137
6.39	295.006287
6.4	293.515289
6.41	295.955505
6.42	297.796417
6.43	301.260834
6.44	290.105042
6.45	303.689484
6.46	288.889435
6.47	295.2836
6.48	291.550079
6.49	298.393616
6.5	294.988586
6.51	293.514801
6.52	285.71875
6.53	302.469238
6.54	291.567413
6.55	299.384125
6.56	297.752228
6.57	291.356476
6.58	294.939484
6.59	302.50238
6.6	295.271332
6.61	303.092468
6.62	294.7435
6.63	297.14566
6.64	304.218231
6.65	303.978424
6.66	297.885437
6.67	302.411804
6.68	308.130585
6.69	299.730804
6.7	299.898712
6.71	293.221313
6.72	294.804443
6.73	296.62851
6.74	297.262939
6.75	293.131714
6.76	301.412476
6.77	299.924286
6.78	292.666321
6.79	293.746429
6.8	300.646729
6.81	298.384827
6.82	299.309357
6.83	297.062988
6.84	297.769745
6.85	300.201294
6.86	292.705109
6.87	301.093536
6.88	300.157867
6.89	296.547241
6.9	298.983734
6.91	299.158691
6.92	288.347778
6.93	292.265137
6.94	298.894897
6.95	300.398499
6.96	294.438934
6.97	291.113007
6.98	295.286987
6.99	300.882202
7	299.124695
7.01	304.451416
7.02	301.856262
7.03	297.763214
7.04	295.744415
7.05	301.361359
7.06	297.760895
7.07	297.276215
7.08	293.442932
7.09	302.114807
7.1	292.966583
7.11	299.38736
7.12	302.551331
7.13	301.38266
7.14	296.735992
7.15	295.260559
7.16	300.558136
7.17	294.995667
7.18	295.549866
7.19	295.67514
7.2	288.976868
7.21	294.957886
7.22	301.525513
7.23	297.352081
7.24	301.431549
7.25	301.313873
7.26	294.053009
7.27	299.230042
7.28	303.682739
7.29	307.410583
7.3	297.061584
7.31	304.435211
7.32	300.174927
7.33	302.656586
7.34	300.1922
7.35	296.856018
7.36	297.242645
7.37	306.798065
7.38	306.736176
7.39	300.406525
7.4	300.523926
7.41	301.328552
7.42	290.006256
7.43	296.546204
7.44	286.082336
7.45	291.017975
7.46	292.574249
7.47	296.80957
7.48	296.920441
7.49	304.975464
7.5	292.982635
7.51	296.074615
7.52	309.162994
7.53	293.977631
7.54	292.341766
7.55	302.865479
7.56	295.351532
7.57	290.132965
7.58	305.192596
7.59	302.291016
7.6	298.464813
7.61	304.322571
7.62	304.265991
7.63	297.594635
7.64	294.368622
7.65	302.807983
7.66	293.671082
7.67	293.434753
7.68	299.43573
7.69	306.475952
7.7	300.132965
7.71	293.746704
7.72	303.539154
7.73	294.277344
7.74	297.122101
7.75	300.174164
7.76	306.610657
7.77	299.201721
7.78	299.544159
7.79	302.140381
7.8	297.523743
7.81	302.756866
7.82	296.687317
7.83	299.656891
7.84	296.704742
7.85	297.886749
7.86	296.416443
7.87	303.937988
7.88	295.586578
7.89	300.216156
7.9	293.302185
7.91	298.071472
7.92	303.488464
7.93	292.72049
7.94	305.480743
7.95	302.193542
7.96	290.261078
7.97	292.19693
7.98	303.239655
7.99	299.770294
8	298.177246
8.01	301.932892
8.02	308.560516
8.03	299.512024
8.04	293.241364
8.05	291.303406
8.06	296.712677
8.07	303.291077
8.08	294.940765
8.09	294.062592
8.1	291.568695
8.11	292.709229
8.12	298.035522
8.13	300.64798
8.14	295.718262
8.15	298.2052
8.16	297.759827
8.17	300.106903
8.18	292.034943
8.19	292.880157
8.2	296.927704
8.21	294.884583
8.22	287.552765
8.23	288.399109
8.24	295.32663
8.25	294.919189
8.26	300.008057
8.27	291.857605
8.28	297.604553
8.29	298.332336
8.3	295.155487
8.31	292.812683
8.32	299.197845
8.33	302.230682
8.34	301.250488
8.35	297.100372
8.36	283.600616
8.37	300.285736
8.38	299.304321
8.39	297.032043
8.4	305.595215
8.41	295.171692
8.42	298.96579
8.43	292.280853
8.44	293.735046
8.45	291.935791
8.46	287.595276
8.47	294.093933
8.48	295.253967
8.49	300.997223
8.5	293.190247
8.51	305.225159
8.52	289.600372
8.53	301.162811
8.54	306.566132
8.55	306.889923
8.56	298.018707
8.57	297.374786
8.58	294.513153
8.59	299.5867
8.6	299.429291
8.61	301.121307
8.62	289.060455
8.63	292.347137
8.64	301.132996
8.65	298.401276
8.66	300.978699
8.67	296.292053
8.68	298.613037
8.69	302.197021
8.7	299.936249
8.71	295.934021
8.72	292.851959
8.73	295.727203
8.74	294.789795
8.75	303.705292
8.76	302.86496
8.77	299.183807
8.78	291.052399
8.79	295.724548
8.8	304.946564
8.81	302.362457
8.82	302.884216
8.83	299.415924
8.84	296.217224
8.85	306.985382
8.86	294.451477
8.87	297.255585
8.88	306.173981
8.89	301.791626
8.9	302.766327
8.91	301.857422
8.92	299.695038
8.93	292.684204
8.94	302.655487
8.95	295.698944
8.96	305.481018
8.97	292.588226
8.98	299.491638
8.99	293.77002
9	296.987762
9.01	301.114868
9.02	290.61319
9.03	294.9664
9.04	297.338348
9.05	302.564545
9.06	295.777618
9.07	292.290131
9.08	300.177765
9.09	285.046265
9.1	292.122681
9.11	306.231537
9.12	303.195007
9.13	296.314087
9.14	296.026062
9.15	300.971893
9.16	296.102264
9.17	304.087769
9.18	298.367279
9.19	300.749451
9.2	297.953217
9.21	300.611694
9.22	296.125031
9.23	300.23941
9.24	293.509186
9.25	291.186951
9.26	294.321777
9.27	301.122406
9.28	303.455383
9.29	292.846466
9.3	296.638336
9.31	304.343567
9.32	304.48761
9.33	301.369171
9.34	311.201111
9.35	300.795441
9.36	293.06311
9.37	305.983521
9.38	292.927765
9.39	293.386261
9.4	300.880768
9.41	301.33493
9.42	300.458466
9.43	295.759918
9.44	287.792847
9.45	300.935913
9.46	300.815857
9.47	300.595276
9.48	292.434814
9.49	292.758453
9.5	302.386017
9.51	300.161682
9.52	290.726715
9.53	301.258911
9.54	295.551117
9.55	294.022461
9.56	300.01651
9.57	299.475494
9.58	300.11142
9.59	303.009735
9.6	299.035004
9.61	294.283966
9.62	296.355988
9.63	293.5047
9.64	300.99765
9.65	302.454315
9.66	296.714661
9.67	302.665558
9.68	291.048737
9.69	299.195587
9.7	297.81897
9.71	297.044525
9.72	290.436096
9.73	300.282043
9.74	298.005493
9.75	299.781952
9.76	302.794739
9.77	300.27243
9.78	294.625122
9.79	296.559631
9.8	300.580444
9.81	294.178162
9.82	297.415924
9.83	294.864105
9.84	296.93869
9.85	305.111359
9.86	303.830414
9.87	301.411407
9.88	290.573975
9.89	300.494995
9.9	303.860565
9.91	298.408722
9.92	299.146057
9.93	305.087585
9.94	297.459595
9.95	297.124878
9.96	299.75592
9.97	297.419922
9.98	297.168854
9.99	300.107422
10	305.451599
10.01	296.100647
10.02	291.321686
10.03	296.02948
10.04	303.513275
10.05	296.018402
10.06	295.921295
10.07	294.83905
10.08	287.935669
10.09	303.019409
10.1	299.4375
10.11	293.998108
10.12	295.1026
10.13	300.807281
10.14	302.664948
10.15	294.743011
10.16	298.205139
10.17	298.906586
10.18	299.326599
10.19	292.426575
10.2	301.413635
10.21	302.401978
10.22	300.590668
10.23	296.742065
10.24	299.947571
10.25	295.004517
10.26	303.355682
10.27	295.411407
10.28	294.525146
10.29	305.622803
10.3	297.487946
10.31	295.160522
10.32	293.030457
10.33	295.052612
10.34	295.887451
10.35	298.503021
10.36	304.914032
10.37	301.102112
10.38	291.790741
10.39	301.091736
10.4	293.293365
10.41	303.838562
10.42	296.151886
10.43	302.074707
10.44	304.733124
10.45	295.220825
10.46	291.196503
10.47	297.248352
10.48	294.647339
10.49	291.098602
10.5	293.776093
10.51	297.266327
10.52	297.863159
10.53	292.668213
10.54	303.498383
10.55	295.864685
10.56	292.229187
10.57	302.524597
10.58	293.639282
10.59	305.136139
10.6	301.344543
10.61	292.071808
10.62	293.169464
10.63	304.273407
10.64	301.151276
10.65	298.681854
10.66	293.909912
10.67	290.320496
10.68	299.623199
10.69	295.994659
10.7	303.017761
10.71	294.629669
10.72	297.700806
10.73	294.449554
10.74	301.646637
10.75	300.381989
10.76	302.182037
10.77	297.877502
10.78	296.719543
10.79	298.578735
10.8	299.155823
10.81	298.181641
10.82	298.339996
10.83	295.138458
10.84	301.956146
10.85	310.645142
10.86	301.019409
10.87	309.855164
10.88	296.878113
10.89	289.91568
10.9	297.236511
10.91	295.679688
10.92	296.930145
10.93	302.660187
10.94	300.365021
10.95	305.234741
10.96	296.311615
10.97	300.011963
10.98	293.32373
10.99	294.631531
11	301.477936
11.01	297.80191
11.02	303.162628
11.03	305.44162
11.04	294.16925
11.05	303.003113
11.06	293.539673
11.07	296.103699
11.08	299.691956
11.09	293.873901
11.1	300.759674
11.11	302.395813
11.12	302.00238
11.13	302.721497
11.14	302.198395
11.15	294.705627
11.16	297.19519
11.17	296.608887
11.18	296.865173
11.19	299.312225
11.2	293.802673
11.21	303.618439
11.22	295.105896
11.23	292.622253
11.24	304.337494
11.25	300.763824
11.26	291.98172
11.27	303.359192
11.28	302.858887
11.29	295.753937
11.3	300.594574
11.31	301.441864
11.32	295.590576
11.33	298.529633
11.34	299.974365
11.35	299.152924
11.36	299.820465
11.37	301.718994
11.38	294.031586
11.39	300.073425
11.4	295.708649
11.41	304.629883
11.42	300.171722
11.43	301.308411
11.44	290.756775
11.45	294.162231
11.46	300.075806
11.47	299.589325
11.48	301.414764
11.49	304.21994
11.5	298.978729
11.51	287.820312
11.52	299.527252
11.53	294.876129
11.54	303.691406
11.55	294.124603
11.56	302.824249
11.57	290.156677
11.58	300.68988
11.59	289.80722
11.6	295.243286
11.61	299.333466
11.62	300.142548
11.63	296.861908
11.64	297.189301
11.65	294.682648
11.66	299.298584
11.67	297.420471
11.68	294.240051
11.69	291.715454
11.7	298.855286
11.71	297.390045
11.72	302.160034
11.73	294.480713
11.74	300.05307
11.75	297.960846
11.76	299.938843
11.77	300.954224
11.78	295.501434
11.79	304.625946
11.8	299.619263
11.81	293.767456
11.82	299.628265
11.83	301.195831
11.84	293.445496
11.85	297.733246
11.86	297.647736
11.87	295.748566
11.88	298.241943
11.89	289.520874
11.9	297.075256
11.91	295.269287
11.92	304.342377
11.93	296.182404
11.94	294.888184
11.95	295.282562
11.96	297.643616
11.97	292.100861
11.98	296.535553
11.99	304.581573
12	295.563751
12.01	302.585327
12.02	300.44516
12.03	301.436951
12.04	300.639282
12.05	302.944214
12.06	308.89624
12.07	297.691315
12.08	300.223999
12.09	291.131805
12.1	301.265594
12.11	299.969086
12.12	303.415039
12.13	296.448853
12.14	295.511169
12.15	301.06015
12.16	297.511627
12.17	298.585724
12.18	307.19339
12.19	295.507751
12.2	291.342316
12.21	287.903229
12.22	293.189514
12.23	298.481567
12.24	301.058075
12.25	292.86377
12.26	307.450592
12.27	290.570618
12.28	296.950623
12.29	307.715302
12.3	297.895264
12.31	292.672638
12.32	305.468567
12.33	294.00824
12.34	292.483246
12.35	295.851746
12.36	295.811493
12.37	306.154449
12.38	299.94101
12.39	305.347809
12.4	297.125549
12.41	298.578369
12.42	297.196899
12.43	295.208282
12.44	295.314728
12.45	301.29129
12.46	306.95639
12.47	296.092865
12.48	302.838226
12.49	306.077484
12.5	304.815857
12.51	291.629883
12.52	303.565918
12.53	292.462616
12.54	288.507721
12.55	306.977844
12.56	295.857452
12.57	284.30368
12.58	297.205017
12.59	294.703339
12.6	299.410126
12.61	296.56427
12.62	298.730194
12.63	290.144562
12.64	294.251892
12.65	297.108795
12.66	290.284424
12.67	302.106232
12.68	300.30011
12.69	293.221375
12.7	297.887665
12.71	299.037445
12.72	301.362671
12.73	291.195404
12.74	302.785461
12.75	303.080994
12.76	299.340912
12.77	298.272095
12.78	298.858948
12.79	297.864685
12.8	302.390961
12.81	298.254913
12.82	290.134247
12.83	294.376648
12.84	296.448792
12.85	309.427307
12.86	292.622681
12.87	301.53418
12.88	297.753693
12.89	292.372284
12.9	300.074738
12.91	296.296844
12.92	299.834473
12.93	297.150299
12.94	303.932495
12.95	291.786346
12.96	295.373932
12.97	291.063019
12.98	298.360016
12.99	293.412415
13	307.331635
13.01	302.151001
13.02	302.759277
13.03	293.880463
13.04	297.832611
13.05	300.035736
13.06	288.694519
13.07	293.794861
13.08	295.541138
13.09	298.986389
13.1	300.40152
13.11	295.08493
13.12	295.18689
13.13	303.080231
13.14	304.167847
13.15	294.016266
13.16	300.993683
13.17	293.357483
13.18	298.345917
13.19	304.184326
13.2	295.814819
13.21	292.197968
13.22	302.211334
13.23	289.776337
13.24	294.716492
13.25	293.560333
13.26	299.573242
13.27	297.983337
13.28	304.855469
13.29	292.418396
13.3	299.933685
13.31	299.015533
13.32	295.364594
13.33	304.440277
13.34	308.829041
13.35	302.46814
13.36	301.504791
13.37	301.643036
13.38	296.458374
13.39	293.113068
13.4	292.96756
13.41	302.852478
13.42	300.521606
13.43	292.912659
13.44	300.948608
13.45	296.726715
13.46	293.775391
13.47	309.092743
13.48	292.067322
13.49	297.64502
13.5	298.187042
13.51	286.367889
13.52	294.774414
13.53	307.906952
13.54	299.978333
13.55	296.780243
13.56	300.395813
13.57	298.003113
13.58	298.409271
13.59	298.70874
13.6	289.794312
13.61	293.258423
13.62	297.560638
13.63	297.371002
13.64	306.708618
13.65	295.0513
13.66	300.536713
13.67	304.838623
13.68	298.117767
13.69	299.397461
13.7	296.16864
13.71	290.840759
13.72	294.91864
13.73	298.698456
13.74	296.710358
13.75	300.487671
13.76	296.203888
13.77	301.830841
13.78	303.416565
13.79	303.689392
13.8	298.621094
13.81	295.677704
13.82	297.015808
13.83	295.234863
13.84	298.832794
13.85	304.693329
13.86	303.084778
13.87	299.479156
13.88	294.058624
13.89	292.886383
13.9	302.107025
13.91	300.52359
13.92	292.463654
13.93	301.1698
13.94	294.522919
13.95	302.543121
13.96	293.9133
13.97	302.187836
13.98	302.14151
13.99	300.378998
14	296.255371
14.01	293.108887
14.02	299.435028
14.03	301.129456
14.04	300.346588
14.05	295.663452
14.06	297.294556
14.07	294.66095
14.08	291.841095
14.09	306.030396
14.1	303.949982
14.11	290.707794
14.12	300.008942
14.13	301.419525
14.14	295.278961
14.15	293.889771
14.16	294.676178
14.17	299.766907
14.18	295.84198
14.19	298.592285
14.2	295.061981
14.21	296.505554
14.22	296.709778
14.23	299.797607
14.24	294.911896
14.25	288.148071
14.26	294.922638
14.27	293.046509
14.28	303.595367
14.29	306.161163
14.3	290.265045
14.31	301.16095
14.32	297.325836
14.33	295.662964
14.34	301.884216
14.35	302.409363
14.36	291.004181
14.37	294.839722
14.38	295.135742
14.39	300.053436
14.4	300.821503
14.41	292.240784
14.42	306.085541
14.43	299.158905
14.44	301.24292
14.45	293.648254
14.46	290.848572
14.47	300.074463
14.48	296.087067
14.49	307.437927
14.5	297.608154
14.51	296.489624
14.52	305.438446
14.53	305.647186
14.54	297.986633
14.55	294.85553
14.56	296.044434
14.57	298.968781
14.58	292.249634
14.59	293.145477
14.6	299.406158
14.61	299.906677
14.62	299.293182
14.63	299.369263
14.64	299.361572
14.65	297.09967
14.66	304.604584
14.67	298.40802
14.68	297.123932
14.69	295.575531
14.7	298.123871
14.71	291.747467
14.72	296.897064
14.73	297.738922
14.74	300.650543
14.75	289.354095
14.76	291.368622
14.77	300.154175
14.78	296.348022
14.79	298.512482
14.8	303.48056
14.81	297.898193
14.82	296.038208
14.83	298.814697
14.84	294.30014
14.85	300.21463
14.86	301.182617
14.87	301.114716
14.88	297.403564
14.89	294.475708
14.9	302.816162
14.91	300.047699
14.92	296.402374
14.93	302.514252
14.94	296.284058
14.95	299.919739
14.96	294.93512
14.97	296.939758
14.98	304.164154
14.99	295.810974
15	298.787598
15.01	295.233582
15.02	304.283051
15.03	296.52594
15.04	298.751801
15.05	298.200867
15.06	297.096802
15.07	306.193817
15.08	297.640869
15.09	301.587524
15.1	296.562622
15.11	291.29718
15.12	304.184357
15.13	298.630737
15.14	295.454071
15.15	302.429047
15.16	290.718781
15.17	297.854248
15.18	300.992126
15.19	296.593811
15.2	298.199005
15.21	301.269287
15.22	294.250122
15.23	296.845245
15.24	296.059998
15.25	298.632111
15.26	304.852417
15.27	294.02536
15.28	300.86618
15.29	291.845001
15.3	297.008911
15.31	295.905914
15.32	295.940033
15.33	296.990417
15.34	293.609985
15.35	297.590668
15.36	294.625549
15.37	306.679443
15.38	300.488617
15.39	296.906311
15.4	299.41861
15.41	304.5784
15.42	299.580841
15.43	294.92337
15.44	294.538483
15.45	293.756836
15.46	298.251923
15.47	293.445801
15.48	300.793579
15.49	294.593842
15.5	295.726562
15.51	305.825653
15.52	297.214142
15.53	298.668701
15.54	294.359558
15.55	296.595642
15.56	297.625519
15.57	295.417419
15.58	297.464447
15.59	297.495911
15.6	297.591248
15.61	300.248779
15.62	299.547058
15.63	301.928406
15.64	299.2742
15.65	294.660034
15.66	296.37439
15.67	289.347473
15.68	306.282867
15.69	295.715607
15.7	299.054565
15.71	301.688232
15.72	300.483398
15.73	301.248627
15.74	303.350067
15.75	299.114777
15.76	301.241089
15.77	288.983398
15.78	292.68692
15.79	298.778656
15.8	297.701843
15.81	299.446075
15.82	299.143646
15.83	298.722687
15.84	298.375519
15.85	298.574005
15.86	291.670624
15.87	298.072174
15.88	300.834961
15.89	285.859131
15.9	298.196472
15.91	298.951416
15.92	289.272614
15.93	289.948975
15.94	295.649719
15.95	300.050079
15.96	297.732391
15.97	304.02887
15.98	301.196198
15.99	294.011749
16	298.559662
16.01	295.000427
16.02	295.516998
16.03	303.177582
16.04	291.573395
16.05	297.682617
16.06	298.997833
16.07	295.924469
16.08	302.320892
16.09	296.152527
16.1	299.53833
16.11	295.270325
16.12	303.297638
16.13	300.434143
16.14	293.654449
16.15	293.90506
16.16	298.576538
16.17	301.445221
16.18	289.704468
16.19	299.359772
16.2	301.34552
16.21	292.188599
16.22	290.907043
16.23	297.514343
16.24	293.073486
16.25	297.159973
16.26	298.460236
16.27	295.52478
16.28	292.720337
16.29	290.805298
16.3	304.446655
16.31	299.30545
16.32	298.004028
16.33	303.04776
16.34	297.375366
16.35	304.478302
16.36	294.262451
16.37	301.526093
16.38	292.023438
16.39	290.654358
16.4	298.705078
16.41	303.337219
16.42	306.12027
16.43	298.214111
16.44	306.239594
16.45	301.406525
16.46	296.464844
16.47	291.675842
16.48	295.256989
16.49	296.891449
16.5	289.544281
16.51	299.876373
16.52	295.471252
16.53	296.11853
16.54	304.336182
16.55	299.877197
16.56	289.657928
16.57	298.200226
16.58	292.744537
16.59	298.639343
16.6	300.276459
16.61	300.351349
16.62	300.081116
16.63	294.219482
16.64	299.744385
16.65	288.394958
16.66	294.345734
16.67	301.629608
16.68	300.544647
16.69	301.849457
16.7	288.376129
16.71	301.20752
16.72	295.842346
16.73	296.41748
16.74	295.062897
16.75	304.17099
16.76	299.844025
16.77	297.090912
16.78	296.953827
16.79	301.943024
16.8	290.768951
16.81	298.011017
16.82	303.504639
16.83	292.336914
16.84	296.303436
16.85	296.841187
16.86	297.821442
16.87	294.853119
16.88	296.27243
16.89	299.891235
16.9	296.531342
16.91	293.055786
16.92	296.848267
16.93	303.500397
16.94	296.098053
16.95	296.004272
16.96	299.766113
16.97	295.194489
16.98	300.753998
16.99	298.728912
17	292.718842
17.01	299.576721
17.02	291.682983
17.03	295.566742
17.04	299.456421
17.05	289.9534
17.06	307.002106
17.07	297.798828
17.08	303.351929
17.09	294.351685
17.1	292.754883
17.11	296.571503
17.12	302.116119
17.13	290.748413
17.14	300.899414
17.15	297.44751
17.16	299.352509
17.17	301.003693
17.18	296.809021
17.19	295.712921
17.2	300.990021
17.21	294.424835
17.22	296.111908
17.23	297.013885
17.24	290.622742
17.25	299.034698
17.26	293.024017
17.27	298.481689
17.28	295.511719
17.29	296.172577
17.3	295.569397
17.31	298.969421
17.32	300.037415
17.33	299.825073
17.34	303.207184
17.35	301.089447
17.36	294.810486
17.37	296.12149
17.38	304.462006
17.39	298.731232
17.4	298.325867
17.41	298.539215
17.42	299.864563
17.43	298.589325
17.44	291.735901
17.45	292.932526
17.46	295.580627
17.47	297.086792
17.48	300.691223
17.49	296.441986
17.5	295.956421
17.51	297.22937
17.52	296.033508
17.53	306.569366
17.54	295.774872
17.55	302.207123
17.56	288.463165
17.57	296.478058
17.58	296.593994
17.59	299.738831
17.6	300.475769
17.61	301.911407
17.62	297.471313
17.63	290.220825
17.64	303.932312
17.65	298.892456
17.66	294.959778
17.67	299.955475
17.68	297.695526
17.69	301.104797
17.7	305.014343
17.71	296.025665
17.72	299.13446
17.73	294.878174
17.74	295.368225
17.75	303.484375
17.76	295.079285
17.77	300.96106
17.78	294.741089
17.79	293.334381
17.8	307.011444
17.81	295.539398
17.82	304.673431
17.83	298.759064
17.84	298.204681
17.85	300.700836
17.86	285.960175
17.87	298.520935
17.88	288.835114
17.89	295.085968
17.9	297.690765
17.91	301.568726
17.92	292.297089
17.93	293.767487
17.94	303.970795
17.95	298.562866
17.96	298.174347
17.97	307.930878
17.98	298.009064
17.99	292.282257
18	298.941071
18.01	296.391479
18.02	296.91568
18.03	299.09259
18.04	300.094147
18.05	294.990082
18.06	296.455292
18.07	303.060181
18.08	297.102478
18.09	297.52179
18.1	300.443085
18.11	301.217712
18.12	299.80658
18.13	302.74765
18.14	299.412079
18.15	290.216522
18.16	296.245819
18.17	297.876221
18.18	298.467285
18.19	294.701599
18.2	295.741608
18.21	293.662201
18.22	299.560852
18.23	301.062439
18.24	303.75766
18.25	295.543945
18.26	297.406067
18.27	297.671814
18.28	297.701782
18.29	292.381012
18.3	300.49292
18.31	306.326263
18.32	297.164246
18.33	297.749573
18.34	292.57132
18.35	301.128937
18.36	294.715881
18.37	306.192169
18.38	290.069214
18.39	294.573517
18.4	287.779419
18.41	292.637299
18.42	297.829987
18.43	296.68808
18.44	294.092377
18.45	297.824402
18.46	289.769897
18.47	295.032471
18.48	295.449127
18.49	298.702637
18.5	300.555267
18.51	299.576385
18.52	307.815765
18.53	289.440979
18.54	295.435516
18.55	306.524323
18.56	304.036072
18.57	303.046448
18.58	293.274872
18.59	298.371124
18.6	296.876007
18.61	298.476532
18.62	298.809479
18.63	297.711609
18.64	301.366241
18.65	297.8078
18.66	306.315979
18.67	296.921448
18.68	301.578674
18.69	296.112823
18.7	300.036041
18.71	305.235992
18.72	295.16626
18.73	296.909454
18.74	295.80191
18.75	298.923981
18.76	297.094696
18.77	296.521667
18.78	302.219452
18.79	302.125641
18.8	292.745667
18.81	291.757568
18.82	301.359253
18.83	301.513702
18.84	301.681763
18.85	305.810211
18.86	297.802582
18.87	289.996368
18.88	299.112061
18.89	294.409912
18.9	302.109406
18.91	301.662292
18.92	296.848846
18.93	304.55365
18.94	294.458832
18.95	294.523346
18.96	298.163666
18.97	292.417358
18.98	297.199768
18.99	299.39566
19	292.317566
19.01	293.774475
19.02	292.462585
19.03	294.885773
19.04	302.058838
19.05	294.880341
19.06	294.215088
19.07	299.893951
19.08	301.429565
19.09	301.383972
19.1	293.754333
19.11	298.993103
19.12	293.388519
19.13	292.293579
19.14	298.706818
19.15	304.469696
19.16	301.100586
19.17	296.470062
19.18	298.300262
19.19	290.402527
19.2	290.391541
19.21	298.092072
19.22	301.711823
19.23	301.569244
19.24	294.327148
19.25	297.896362
19.26	301.155701
19.27	297.64267
19.28	291.519562
19.29	294.481689
19.3	298.84552
19.31	303.210297
19.32	293.727112
19.33	300.757385
19.34	293.63269
19.35	304.447601
19.36	291.759583
19.37	294.938538
19.38	300.673004
19.39	293.227203
19.4	293.743439
19.41	301.455811
19.42	301.243134
19.43	293.50705
19.44	293.246643
19.45	302.034882
19.46	304.417755
19.47	293.818329
19.48	294.328705
19.49	296.110748
19.5	299.219788
19.51	290.831604
19.52	301.797943
19.53	296.749481
19.54	291.021332
19.55	292.871063
19.56	303.040985
19.57	302.297943
19.58	298.733704
19.59	292.387329
19.6	298.029877
19.61	296.633453
19.62	292.898529
19.63	287.557068
19.64	299.629059
19.65	298.430054
19.66	308.656891
19.67	296.946045
19.68	299.131226
19.69	299.581146
19.7	303.412903
19.71	299.81488
19.72	293.80954
19.73	297.555267
19.74	299.175629
19.75	296.045868
19.76	296.860931
19.77	292.849335
19.78	301.349121
19.79	296.115906
19.8	298.968231
19.81	303.79007
19.82	300.726898
19.83	294.861389
19.84	305.921692
19.85	296.059875
19.86	298.543152
19.87	293.16272
19.88	309.402222
19.89	304.145691
19.9	302.317352
19.91	296.72934
19.92	297.77652
19.93	297.141052
19.94	298.938354
19.95	294.263336
19.96	299.08963
19.97	302.805573
[truncated: 28,005 more rows]
