# Supplementary material for: Hierarchical incremental learning deciphers molecular arrangements in multi-component materials
Source: Nat Commun. 2025 Oct 22;16:9324. doi: 10.1038/s41467-025-64372-4 (PMC12546701; doi:10.1038/s41467-025-64372-4)
Supplement: Supplementary file 4 — Source data [file 41467_2025_64372_MOESM4_ESM.zip › FigS31.txt]

#time(ns), velocity autocorrelation function
0	1
0.0001	0.44189
0.0002	-0.12057
0.0003	-0.00847
0.0004	0.25628
0.0005	0.12582
0.0006	-0.18536
0.0007	-0.18918
0.0008	0.04639
0.0009	0.08741
0.001	-0.10618
0.0011	-0.17177
0.0012	0.00087
0.0013	0.11838
0.0014	0.01633
0.0015	-0.09167
0.0016	-0.01774
0.0017	0.09558
0.0018	0.05543
0.0019	-0.05711
0.002	-0.0559
0.0021	0.03328
0.0022	0.04585
0.0023	-0.03262
0.0024	-0.06332
0.0025	-0.0025
0.0026	0.04005
0.0027	0.00103
0.0028	-0.04077
0.0029	-0.01339
0.003	0.03154
0.0031	0.02027
0.0032	-0.01997
0.0033	-0.01989
0.0034	0.01391
0.0035	0.02085
0.0036	-0.00753
0.0037	-0.02113
0.0038	-0.00056
0.0039	0.01577
0.004	0.00223
0.0041	-0.01472
0.0042	-0.00679
0.0043	0.01012
0.0044	0.00786
0.0045	-0.00708
0.0046	-0.00862
0.0047	0.00397
0.0048	0.00836
0.0049	-0.00152
0.005	-0.00785
0.0051	-0.00096
0.0052	0.00612
0.0053	0.00178
0.0054	-0.00543
0.0055	-0.0035
0.0056	0.00326
0.0057	0.00328
0.0058	-0.00243
0.0059	-0.0037
0.006	0.00108
0.0061	0.0035
0.0062	-4e-05
0.0063	-0.0031
0.0064	-0.00092
0.0065	0.00241
0.0066	0.00141
0.0067	-0.00179
0.0068	-0.00185
0.0069	0.0008
0.007	0.00152
0.0071	-0.00062
0.0072	-0.00172
0.0073	-0.0001
0.0074	0.00118
0.0075	0.00015
0.0076	-0.00126
0.0077	-0.00073
0.0078	0.00062
0.0079	0.00047
0.008	-0.00068
0.0081	-0.0008
0.0082	0.00016
0.0083	0.00062
0.0084	7e-05
0.0085	-0.00044
0.0086	-0.00012
0.0087	0.00048
0.0088	0.00022
0.0089	-0.00035
0.009	-0.0003
0.0091	0.00029
0.0092	0.00035
0.0093	-0.00016
0.0094	-0.00033
0.0095	0.00014
0.0096	0.00045
0.0097	3e-05
0.0098	-0.0005
0.0099	-0.00031
0.01	0.00018
0.0101	9e-05
0.0102	-0.00036
0.0103	-0.00052
0.0104	-9e-05
0.0105	0.00026
0.0106	4e-05
0.0107	-0.00031
0.0108	-0.0001
0.0109	0.00037
0.011	0.00024
0.0111	-0.00013
0.0112	-7e-05
0.0113	0.00037
0.0114	0.00043
0.0115	-0
0.0116	-0.00013
0.0117	0.00025
0.0118	0.00058
0.0119	0.00015
0.012	-0.00026
0.0121	0
0.0122	0.0003
0.0123	7e-05
0.0124	-0.00026
0.0125	-8e-05
0.0126	0.00029
0.0127	0.00031
0.0128	-0.00011
0.0129	-0.00026
0.013	0.00016
0.0131	0.00039
0.0132	0.0001
0.0133	-0.00013
0.0134	0.00015
0.0135	0.00045
0.0136	0.0003
0.0137	8e-05
0.0138	0.00012
0.0139	0.00018
0.014	9e-05
0.0141	1e-05
0.0142	2e-05
0.0143	-2e-05
0.0144	-7e-05
0.0145	-0.0001
0.0146	-2e-05
0.0147	-5e-05
0.0148	-0.00026
0.0149	-0.00036
0.015	-0.0002
0.0151	-0.00012
0.0152	-0.00023
0.0153	-0.00026
0.0154	-0.00011
0.0155	-7e-05
0.0156	-0.00012
0.0157	-0.00012
0.0158	0
0.0159	8e-05
0.016	6e-05
0.0161	2e-05
0.0162	3e-05
0.0163	6e-05
0.0164	0.00017
0.0165	7e-05
0.0166	-9e-05
0.0167	-9e-05
0.0168	0.00019
0.0169	0.00022
0.017	-0.00012
0.0171	-0.0002
0.0172	2e-05
0.0173	-6e-05
0.0174	-0.0002
0.0175	-4e-05
0.0176	0.00015
0.0177	0.00016
0.0178	3e-05
0.0179	-5e-05
0.018	6e-05
0.0181	0.00017
0.0182	0.00024
0.0183	0.00012
0.0184	0.00012
0.0185	0.00023
0.0186	0.00022
0.0187	4e-05
0.0188	-2e-05
0.0189	0.00013
0.019	0.00012
0.0191	-0.00015
0.0192	-0.00025
0.0193	-7e-05
0.0194	5e-05
0.0195	-0.00012
0.0196	-0.0003
0.0197	-6e-05
0.0198	0.00013
0.0199	4e-05
0.02	-0.0001
