# Supplementary material for: Hierarchical incremental learning deciphers molecular arrangements in multi-component materials
Source: Nat Commun. 2025 Oct 22;16:9324. doi: 10.1038/s41467-025-64372-4 (PMC12546701; doi:10.1038/s41467-025-64372-4)
Supplement: Supplementary file 4 — Source data [file 41467_2025_64372_MOESM4_ESM.zip › FigS33.txt]

#time(ns), density(g/cm3)
0	0.173225647
0.01	0.171532776
0.02	0.169534744
0.03	0.167685776
0.04	0.165997559
0.05	0.164537216
0.06	0.163442551
0.07	0.162253006
0.08	0.16116275
0.09	0.160372589
0.1	0.159767075
0.11	0.159238205
0.12	0.158705643
0.13	0.158210587
0.14	0.15771698
0.15	0.157288162
0.16	0.157057877
0.17	0.156911545
0.18	0.156769333
0.19	0.156495926
0.2	0.156408707
0.21	0.156270813
0.22	0.156032043
0.23	0.155626389
0.24	0.15550679
0.25	0.15539859
0.26	0.155267136
0.27	0.155277191
0.28	0.15516008
0.29	0.155038177
0.3	0.155129623
0.31	0.155202316
0.32	0.155062363
0.33	0.155057343
0.34	0.155119308
0.35	0.155136169
0.36	0.15515213
0.37	0.15530307
0.38	0.155277924
0.39	0.155444855
0.4	0.155668762
0.41	0.155441864
0.42	0.155509659
0.43	0.155652084
0.44	0.155673752
0.45	0.155842392
0.46	0.155792175
0.47	0.155670044
0.48	0.155738464
0.49	0.155959808
0.5	0.155789337
0.51	0.155694656
0.52	0.155814926
0.53	0.155604294
0.54	0.155553864
0.55	0.155324844
0.56	0.155338623
0.57	0.155445007
0.58	0.155516922
0.59	0.155655243
0.6	0.155407486
0.61	0.155662781
0.62	0.155667587
0.63	0.155515671
0.64	0.155657394
0.65	0.155324844
0.66	0.155337158
0.67	0.155465088
0.68	0.155350754
0.69	0.155447235
0.7	0.15561792
0.71	0.155978043
0.72	0.156001648
0.73	0.156282623
0.74	0.156146179
0.75	0.156121735
0.76	0.156202774
0.77	0.156269226
0.78	0.156048798
0.79	0.156077286
0.8	0.156049713
0.81	0.156243988
0.82	0.156380737
0.83	0.15630748
0.84	0.156552185
0.85	0.156734512
0.86	0.156606262
0.87	0.156617096
0.88	0.156528458
0.89	0.156549988
0.9	0.156653061
0.91	0.157008881
0.92	0.156803009
0.93	0.15698822
0.94	0.157079834
0.95	0.15679097
0.96	0.15704805
0.97	0.157335007
0.98	0.157614426
0.99	0.157955765
1	0.158134613
1	0.158134613
1.01	0.158173584
1.02	0.158187408
1.03	0.15817038
1.04	0.158198303
1.05	0.158167419
1.06	0.158180588
1.07	0.158154861
1.08	0.15822728
1.09	0.15828064
1.1	0.158329636
1.11	0.15842482
1.12	0.158453186
1.13	0.158508759
1.14	0.158609146
1.15	0.158657104
1.16	0.158732437
1.17	0.158780563
1.18	0.158817581
1.19	0.158870148
1.2	0.158914001
1.21	0.158956085
1.22	0.159005035
1.23	0.159069839
1.24	0.15913179
1.25	0.159173569
1.26	0.159208099
1.27	0.159233765
1.28	0.159298111
1.29	0.159353226
1.3	0.159383377
1.31	0.159449692
1.32	0.159508972
1.33	0.159555267
1.34	0.159632004
1.35	0.159691605
1.36	0.159722382
1.37	0.159758026
1.38	0.159797714
1.39	0.159815247
1.4	0.159857132
1.41	0.159910721
1.42	0.159970123
1.43	0.160016357
1.44	0.160066498
1.45	0.160097733
1.46	0.160152832
1.47	0.160190125
1.48	0.160219269
1.49	0.160246002
1.5	0.160299118
1.51	0.160396149
1.52	0.160442398
1.53	0.160484848
1.54	0.16056041
1.55	0.160623245
1.56	0.160636108
1.57	0.160715805
1.58	0.160785797
1.59	0.160787872
1.6	0.160837402
1.61	0.160898941
1.62	0.160915527
1.63	0.16099408
1.64	0.16103392
1.65	0.161046951
1.66	0.161075928
1.67	0.161116852
1.68	0.161122345
1.69	0.161181198
1.7	0.161243744
1.71	0.161299149
1.72	0.16135025
1.73	0.161374725
1.74	0.161414352
1.75	0.161440872
1.76	0.161473846
1.77	0.161509323
1.78	0.161542297
1.79	0.161567657
1.8	0.161599365
1.81	0.161616714
1.82	0.161639877
1.83	0.161693817
1.84	0.161775208
1.85	0.161818344
1.86	0.161855225
1.87	0.16190033
1.88	0.161956711
1.89	0.162032257
1.9	0.162073914
1.91	0.162073883
1.92	0.162125031
1.93	0.162165741
1.94	0.162176422
1.95	0.162210297
1.96	0.162241074
1.97	0.16230983
1.98	0.162400543
1.99	0.162441376
2	0.162517563
2.01	0.162582733
2.02	0.162612106
2.03	0.162708313
2.04	0.162774719
2.05	0.162799622
2.06	0.162833405
2.07	0.162905624
2.08	0.162966278
2.09	0.163068634
2.1	0.163097763
2.11	0.163130447
2.12	0.163182663
2.13	0.163255127
2.14	0.163276001
2.15	0.163295822
2.16	0.163328934
2.17	0.163364105
2.18	0.163422623
2.19	0.163468338
2.2	0.163466263
2.21	0.163534454
2.22	0.163573685
2.23	0.163647049
2.24	0.163797043
2.25	0.16384465
2.26	0.163919403
2.27	0.163929413
2.28	0.164006699
2.29	0.164032379
2.3	0.164107788
2.31	0.164129135
2.32	0.164214615
2.33	0.164290817
2.34	0.164329147
2.35	0.164339157
2.36	0.164344986
2.37	0.164390762
2.38	0.164432343
2.39	0.164457062
2.4	0.164514847
2.41	0.16458316
2.42	0.164614151
2.43	0.16462825
2.44	0.16468779
2.45	0.164766571
2.46	0.164800293
2.47	0.164825562
2.48	0.164847748
2.49	0.164918823
2.5	0.164974625
2.51	0.165036499
2.52	0.165060287
2.53	0.165057587
2.54	0.165123718
2.55	0.165193085
2.56	0.165233765
2.57	0.165304062
2.58	0.165344269
2.59	0.1653582
2.6	0.165403625
2.61	0.165483643
2.62	0.165537766
2.63	0.165567688
2.64	0.165609283
2.65	0.165657028
2.66	0.16573436
2.67	0.165805649
2.68	0.165879562
2.69	0.165926315
2.7	0.165983505
2.71	0.166056473
2.72	0.166134598
2.73	0.166178009
2.74	0.166191147
2.75	0.166226837
2.76	0.166276672
2.77	0.166345001
2.78	0.166358673
2.79	0.166416016
2.8	0.166468994
2.81	0.166486588
2.82	0.166530792
2.83	0.166625961
2.84	0.166716385
2.85	0.166743958
2.86	0.166747025
2.87	0.16672876
2.88	0.166794083
2.89	0.16679863
2.9	0.166789597
2.91	0.166817352
2.92	0.166811234
2.93	0.166864624
2.94	0.16690509
2.95	0.166883102
2.96	0.166947403
2.97	0.166941437
2.98	0.167010941
2.99	0.167055161
3	0.167053802
3.01	0.167059402
3.02	0.167107498
3.03	0.167112961
3.04	0.167166901
3.05	0.167202759
3.06	0.167254333
3.07	0.167287064
3.08	0.16726297
3.09	0.167253204
3.1	0.167251083
3.11	0.167308243
3.12	0.167369644
3.13	0.167425095
3.14	0.167425842
3.15	0.16745903
3.16	0.167512604
3.17	0.16755307
3.18	0.167578033
3.19	0.167626785
3.2	0.16763356
3.21	0.167648529
3.22	0.167694641
3.23	0.167706482
3.24	0.167752136
3.25	0.167797455
3.26	0.167787827
3.27	0.167776932
3.28	0.167815948
3.29	0.167813278
3.3	0.167865417
3.31	0.167929703
3.32	0.167977921
3.33	0.167995026
3.34	0.168058823
3.35	0.168139862
3.36	0.168142426
3.37	0.168152557
3.38	0.16817778
3.39	0.168190964
3.4	0.168199982
3.41	0.168232178
3.42	0.168284195
3.43	0.168291245
3.44	0.168324539
3.45	0.168334579
3.46	0.168411514
3.47	0.168395981
3.48	0.168383728
3.49	0.168403366
3.5	0.168478653
3.51	0.168532867
3.52	0.168592194
3.53	0.168624603
3.54	0.168623337
3.55	0.16867395
3.56	0.168690948
3.57	0.168719025
3.58	0.16872554
3.59	0.168760681
3.6	0.168725952
3.61	0.168746109
3.62	0.168766876
3.63	0.168837906
3.64	0.168816895
3.65	0.168826706
3.66	0.168866043
3.67	0.168868332
3.68	0.168924683
3.69	0.168915573
3.7	0.168947083
3.71	0.169005646
3.72	0.168996216
3.73	0.169031647
3.74	0.169130203
3.75	0.169160995
3.76	0.169225891
3.77	0.169293518
3.78	0.169338562
3.79	0.169375198
3.8	0.169424423
3.81	0.169470642
3.82	0.169528397
3.83	0.169544083
3.84	0.169551682
3.85	0.16957196
3.86	0.169589401
3.87	0.169611099
3.88	0.169661758
3.89	0.169645569
3.9	0.169659149
3.91	0.169693069
3.92	0.16974913
3.93	0.169773483
3.94	0.169823929
3.95	0.1698508
3.96	0.16988562
3.97	0.169933975
3.98	0.169970871
3.99	0.170026718
4	0.170087875
4.01	0.17009729
4.02	0.170118027
4.03	0.170129532
4.04	0.170140427
4.05	0.170177505
4.06	0.170164673
4.07	0.170255264
4.08	0.170296143
4.09	0.170334747
4.1	0.170343658
4.11	0.17036055
4.12	0.170441727
4.13	0.170493988
4.14	0.170521622
4.15	0.17053569
4.16	0.17056517
4.17	0.170596542
4.18	0.170630539
4.19	0.170617691
4.2	0.170604355
4.21	0.170670792
4.22	0.170694046
4.23	0.170709991
4.24	0.170765549
4.25	0.170746841
4.26	0.170761169
4.27	0.17077916
4.28	0.170801804
4.29	0.170804214
4.3	0.17082753
4.31	0.170841904
4.32	0.170852676
4.33	0.170852936
4.34	0.170863449
4.35	0.170877304
4.36	0.170917175
4.37	0.170925842
4.38	0.170948471
4.39	0.17101886
4.4	0.171040665
4.41	0.171092484
4.42	0.171150574
4.43	0.171184509
4.44	0.171222733
4.45	0.171265884
4.46	0.171309174
4.47	0.171317596
4.48	0.171271088
4.49	0.17126683
4.5	0.171259811
4.51	0.171337967
4.52	0.171385742
4.53	0.171448959
4.54	0.171472855
4.55	0.171472565
4.56	0.171475769
4.57	0.171527985
4.58	0.171535919
4.59	0.171570938
4.6	0.171600952
4.61	0.171614304
4.62	0.171606995
4.63	0.171616684
4.64	0.171682526
4.65	0.171708771
4.66	0.171672501
4.67	0.171709915
4.68	0.171754333
4.69	0.171687149
4.7	0.171671555
4.71	0.171664825
4.72	0.171676285
4.73	0.171669724
4.74	0.171643677
4.75	0.171692703
4.76	0.171685242
4.77	0.171717072
4.78	0.171718842
4.79	0.171716293
4.8	0.171714142
4.81	0.171771133
4.82	0.171813416
4.83	0.171848511
4.84	0.171891678
4.85	0.171863846
4.86	0.171918671
4.87	0.171904663
4.88	0.171872681
4.89	0.171875031
4.9	0.171879532
4.91	0.171809219
4.92	0.171863678
4.93	0.171898178
4.94	0.171904205
4.95	0.171942703
4.96	0.171963242
4.97	0.171929672
4.98	0.171996353
4.99	0.172054184
5	0.172108505
5.01	0.172092117
5.02	0.172153671
5.03	0.172146896
5.04	0.172172653
5.05	0.172218979
5.06	0.172288925
5.07	0.172329926
5.08	0.172348526
5.09	0.172390274
5.1	0.172381485
5.11	0.172427811
5.12	0.172445877
5.13	0.172480057
5.14	0.17254657
5.15	0.172581314
5.16	0.172608841
5.17	0.172612579
5.18	0.172701309
5.19	0.172676819
5.2	0.172679962
5.21	0.172648911
5.22	0.172671524
5.23	0.172680038
5.24	0.172677048
5.25	0.172686081
5.26	0.172694199
5.27	0.172667847
5.28	0.172687134
5.29	0.172700089
5.3	0.172754028
5.31	0.172774078
5.32	0.172773514
5.33	0.172750839
5.34	0.172798523
5.35	0.172846451
5.36	0.172844467
5.37	0.172822235
5.38	0.172858185
5.39	0.172898804
5.4	0.172914215
5.41	0.172912506
5.42	0.172946564
5.43	0.172920029
5.44	0.172932022
5.45	0.172962296
5.46	0.173003311
5.47	0.173023636
5.48	0.173044357
5.49	0.173068176
5.5	0.17309053
5.51	0.173097
5.52	0.173077271
5.53	0.173100342
5.54	0.173133865
5.55	0.173147049
5.56	0.173154633
5.57	0.173150131
5.58	0.173107986
5.59	0.173097015
5.6	0.173135712
5.61	0.173149948
5.62	0.173131332
5.63	0.17316153
5.64	0.173234116
5.65	0.173287415
5.66	0.173366119
5.67	0.173405945
5.68	0.173413879
5.69	0.173441483
5.7	0.173450928
5.71	0.173486832
5.72	0.173537888
5.73	0.173564621
5.74	0.173602753
5.75	0.173601822
5.76	0.173634903
5.77	0.17363623
5.78	0.173613815
5.79	0.173632584
5.8	0.17367485
5.81	0.173688446
5.82	0.173728867
5.83	0.173737167
5.84	0.173710388
5.85	0.17370871
5.86	0.173748932
5.87	0.173725586
5.88	0.173714783
5.89	0.173731583
5.9	0.17378537
5.91	0.173832703
5.92	0.17386731
5.93	0.173901062
5.94	0.173951752
5.95	0.174000473
5.96	0.174051102
5.97	0.174105606
5.98	0.174118988
5.99	0.17412677
6	0.174155472
6.01	0.174179337
6.02	0.174175247
6.03	0.17422905
6.04	0.174198074
6.05	0.174225388
6.06	0.174272064
6.07	0.174302048
6.08	0.17431575
6.09	0.174327103
6.1	0.1743535
6.11	0.174362991
6.12	0.174367752
6.13	0.174443604
6.14	0.174446777
6.15	0.174474365
6.16	0.174538193
6.17	0.17459169
6.18	0.174611877
6.19	0.174651688
6.2	0.174702927
6.21	0.174711273
6.22	0.174747375
6.23	0.174788239
6.24	0.174780472
6.25	0.174854218
6.26	0.174851913
6.27	0.174836563
6.28	0.174874161
6.29	0.174924164
6.3	0.174876099
6.31	0.174831146
6.32	0.174843887
6.33	0.174846069
6.34	0.174920074
6.35	0.174922226
6.36	0.174966309
6.37	0.174991531
6.38	0.175026428
6.39	0.175103302
6.4	0.175112885
6.41	0.175150635
6.42	0.175166626
6.43	0.175233246
6.44	0.175256195
6.45	0.175274734
6.46	0.175348648
6.47	0.175394623
6.48	0.175379654
6.49	0.175383575
6.5	0.17537056
6.51	0.175400208
6.52	0.175434616
6.53	0.175427826
6.54	0.175512222
6.55	0.17553775
6.56	0.175581329
6.57	0.175660049
6.58	0.175657257
6.59	0.175680313
6.6	0.175672958
6.61	0.175682739
6.62	0.175676605
6.63	0.175665924
6.64	0.175680725
6.65	0.17565654
6.66	0.175701416
6.67	0.175726242
6.68	0.175754105
6.69	0.175801163
6.7	0.17580864
6.71	0.175809357
6.72	0.175837769
6.73	0.175821686
6.74	0.175840698
6.75	0.175927567
6.76	0.175958649
6.77	0.175920776
6.78	0.175943665
6.79	0.175941788
6.8	0.175967789
6.81	0.175974808
6.82	0.175989365
6.83	0.176029434
6.84	0.176046402
6.85	0.176077789
6.86	0.176048553
6.87	0.176068436
6.88	0.176131058
6.89	0.17611853
6.9	0.176169373
6.91	0.176164719
6.92	0.176165451
6.93	0.17623085
6.94	0.176220718
6.95	0.176238083
6.96	0.176249313
6.97	0.176255798
6.98	0.176290466
6.99	0.176327606
7	0.176352417
7.01	0.176396271
7.02	0.176376541
7.03	0.176436615
7.04	0.176501953
7.05	0.176499634
7.06	0.176580261
7.07	0.176586197
7.08	0.176629288
7.09	0.176672058
7.1	0.17666153
7.11	0.176724518
7.12	0.176721756
7.13	0.176785019
7.14	0.176805801
7.15	0.176856674
7.16	0.17687175
7.17	0.176902725
7.18	0.176961395
7.19	0.17701532
7.2	0.177071411
7.21	0.177111984
7.22	0.177077896
7.23	0.177100449
7.24	0.177149307
7.25	0.177194489
7.26	0.177177902
7.27	0.177202423
7.28	0.177247772
7.29	0.177318329
7.3	0.177363022
7.31	0.177356857
7.32	0.177360229
7.33	0.177360306
7.34	0.177368622
7.35	0.177364944
7.36	0.177405319
7.37	0.177434235
7.38	0.177509109
7.39	0.17751474
7.4	0.177582184
7.41	0.177629822
7.42	0.177714096
7.43	0.177760773
7.44	0.177764679
7.45	0.177795059
7.46	0.177876801
7.47	0.177894257
7.48	0.177938187
7.49	0.177979935
7.5	0.178004944
7.51	0.178003189
7.52	0.178036392
7.53	0.178062759
7.54	0.178158585
7.55	0.178170456
7.56	0.178182281
7.57	0.178197754
7.58	0.178262115
7.59	0.178266266
7.6	0.178305466
7.61	0.178331741
7.62	0.17834462
7.63	0.178418808
7.64	0.178453751
7.65	0.178540665
7.66	0.178541931
7.67	0.178606354
7.68	0.178681763
7.69	0.178693649
7.7	0.178719025
7.71	0.178716003
7.72	0.17875589
7.73	0.178791016
7.74	0.178751511
7.75	0.178771362
7.76	0.178814102
7.77	0.178815323
7.78	0.178854111
7.79	0.178879471
7.8	0.178891464
7.81	0.17887233
7.82	0.178891739
7.83	0.178938477
7.84	0.178982544
7.85	0.17897467
7.86	0.179031464
7.87	0.178970535
7.88	0.178955948
7.89	0.179005112
7.9	0.178994797
7.91	0.179008881
7.92	0.179016586
7.93	0.179052246
7.94	0.179058746
7.95	0.179053665
7.96	0.179072861
7.97	0.179125961
7.98	0.179135422
7.99	0.179086121
8	0.179120956
8.01	0.179164764
8.02	0.179189209
8.03	0.179241806
8.04	0.179307388
8.05	0.179319565
8.06	0.179416611
8.07	0.179468704
8.08	0.179475204
8.09	0.179496933
8.1	0.179532639
8.11	0.179565277
8.12	0.179568161
8.13	0.179617325
8.14	0.179606308
8.15	0.179587921
8.16	0.179586197
8.17	0.179603683
8.18	0.179642181
8.19	0.179658585
8.2	0.179668304
8.21	0.179713409
8.22	0.179739029
8.23	0.179723999
8.24	0.179752762
8.25	0.1797836
8.26	0.179899384
8.27	0.179936142
8.28	0.179912552
8.29	0.179989471
8.3	0.180075562
8.31	0.180074158
8.32	0.180087326
8.33	0.18010347
8.34	0.180100723
8.35	0.180148773
8.36	0.180234207
8.37	0.180252014
8.38	0.180286392
8.39	0.180281235
8.4	0.180304489
8.41	0.180345306
8.42	0.180367035
8.43	0.180389008
8.44	0.180446762
8.45	0.180418259
8.46	0.18042099
8.47	0.180464691
8.48	0.180507675
8.49	0.180539459
8.5	0.180537094
8.51	0.180557236
8.52	0.180610428
8.53	0.18060759
8.54	0.180575638
8.55	0.180596436
8.56	0.180588623
8.57	0.180630325
8.58	0.180669861
8.59	0.180607834
8.6	0.180652512
8.61	0.180662476
8.62	0.180712891
8.63	0.18070903
8.64	0.180745636
8.65	0.180771225
8.66	0.180733444
8.67	0.180746307
8.68	0.180727905
8.69	0.180715149
8.7	0.180731247
8.71	0.180779602
8.72	0.180773651
8.73	0.180805603
8.74	0.180818634
8.75	0.180791245
8.76	0.180850586
8.77	0.180897583
8.78	0.180923523
8.79	0.180921921
8.8	0.180978149
8.81	0.180986877
8.82	0.181002792
8.83	0.18103302
8.84	0.181067535
8.85	0.1810952
8.86	0.181129074
8.87	0.181171463
8.88	0.181224762
8.89	0.181268097
8.9	0.181264908
8.91	0.181305511
8.92	0.1813004
8.93	0.181348862
8.94	0.181401367
8.95	0.18144252
8.96	0.18150148
8.97	0.181541855
8.98	0.181617935
8.99	0.181578156
9	0.181651978
9.01	0.181657333
9.02	0.181732193
9.03	0.181756882
9.04	0.181827499
9.05	0.181858307
9.06	0.181892685
9.07	0.181978775
9.08	0.182026062
9.09	0.182064575
9.1	0.182094955
9.11	0.182076126
9.12	0.182073029
9.13	0.182085419
9.14	0.182131958
9.15	0.182155075
9.16	0.182175812
9.17	0.182186768
9.18	0.182242188
9.19	0.182263229
9.2	0.182306198
9.21	0.182281403
9.22	0.182273544
9.23	0.182299866
9.24	0.18233963
9.25	0.182322708
9.26	0.182327942
9.27	0.182315567
9.28	0.182365692
9.29	0.182423462
9.3	0.182433044
9.31	0.182524689
9.32	0.182528061
9.33	0.182595901
9.34	0.182633011
9.35	0.182655289
9.36	0.182738739
9.37	0.182758331
9.38	0.182848511
9.39	0.182898987
9.4	0.182927658
9.41	0.182953674
9.42	0.183020004
9.43	0.183088638
9.44	0.183089233
9.45	0.183180679
9.46	0.183179794
9.47	0.18321608
9.48	0.183218613
9.49	0.183280228
9.5	0.18327327
9.51	0.183327499
9.52	0.183384781
9.53	0.183461075
9.54	0.183478729
9.55	0.183489685
9.56	0.183551239
9.57	0.183542419
9.58	0.183646805
9.59	0.183690552
9.6	0.18365686
9.61	0.183664474
9.62	0.183701736
9.63	0.183679337
9.64	0.183677826
9.65	0.183743088
9.66	0.183770538
9.67	0.183797394
9.68	0.183809464
9.69	0.183862228
9.7	0.183890472
9.71	0.183932205
9.72	0.183934708
9.73	0.18404332
9.74	0.184061447
9.75	0.18411824
9.76	0.184112778
9.77	0.184113647
9.78	0.184121933
9.79	0.184135437
9.8	0.184163544
9.81	0.184225723
9.82	0.18425351
9.83	0.184326767
9.84	0.184334579
9.85	0.184306061
9.86	0.184314148
9.87	0.184314713
9.88	0.184419968
9.89	0.184499283
9.9	0.184561249
9.91	0.184561844
9.92	0.184650757
9.93	0.184703705
9.94	0.184816666
9.95	0.184879364
9.96	0.184908264
9.97	0.184950439
9.98	0.185007278
9.99	0.185020813
10	0.18506897
10.01	0.185098373
10.02	0.18514621
10.03	0.18519429
10.04	0.185242828
10.05	0.185311081
10.06	0.185355103
10.07	0.185387756
10.08	0.185434021
10.09	0.185466873
10.1	0.185499115
10.11	0.185549026
10.12	0.185666931
10.13	0.185697678
10.14	0.185741577
10.15	0.185782364
10.16	0.185813965
10.17	0.185791702
10.18	0.185815308
10.19	0.185851913
10.2	0.185855927
10.21	0.185934204
10.22	0.185934433
10.23	0.185966461
10.24	0.185984589
10.25	0.186058228
10.26	0.186132614
10.27	0.186222717
10.28	0.186248154
10.29	0.186257141
10.3	0.186354797
10.31	0.186366013
10.32	0.186404404
10.33	0.186405777
10.34	0.186421921
10.35	0.186400284
10.36	0.186421051
10.37	0.186443604
10.38	0.186489288
10.39	0.186548523
10.4	0.186563782
10.41	0.186565659
10.42	0.186536896
10.43	0.186541428
10.44	0.186592194
10.45	0.18660675
10.46	0.186612442
10.47	0.186636978
10.48	0.186708817
10.49	0.186773636
10.5	0.186794861
10.51	0.186850983
10.52	0.186891479
10.53	0.186937714
10.54	0.187013153
10.55	0.187120209
10.56	0.187198563
10.57	0.18726622
10.58	0.187232834
10.59	0.187233276
10.6	0.187218933
10.61	0.187212234
10.62	0.187289948
10.63	0.187356766
10.64	0.18732869
10.65	0.187365784
10.66	0.187384277
10.67	0.187439972
10.68	0.187466049
10.69	0.187507904
10.7	0.187501907
10.71	0.187505066
10.72	0.187496475
10.73	0.187479279
10.74	0.187542206
10.75	0.187605713
10.76	0.187691666
10.77	0.187675369
10.78	0.187675949
10.79	0.187697205
10.8	0.187654846
10.81	0.187687668
10.82	0.18766658
10.83	0.187680634
10.84	0.187705002
10.85	0.187790314
10.86	0.187890793
10.87	0.187913818
10.88	0.187963318
10.89	0.18801712
10.9	0.188067139
10.91	0.188096191
10.92	0.18811972
10.93	0.188155197
10.94	0.188187637
10.95	0.188174606
10.96	0.188112747
10.97	0.188099915
10.98	0.188126663
10.99	0.188161499
11	0.188213577
11.01	0.188266327
11.02	0.18830191
11.03	0.188307907
11.04	0.188343063
11.05	0.188353043
11.06	0.188367706
11.07	0.188361023
11.08	0.188445786
11.09	0.188435806
11.1	0.188435104
11.11	0.18843042
11.12	0.188460434
11.13	0.188453156
11.14	0.188513199
11.15	0.188585632
11.16	0.188616745
11.17	0.188637741
11.18	0.188611984
11.19	0.188640991
11.2	0.188671783
11.21	0.188697266
11.22	0.188721603
11.23	0.188691544
11.24	0.188700302
11.25	0.188716949
11.26	0.188792816
11.27	0.188824677
11.28	0.188822861
11.29	0.188874222
11.3	0.188942093
11.31	0.189006912
11.32	0.189026718
11.33	0.189029037
11.34	0.189086578
11.35	0.189140701
11.36	0.189135254
11.37	0.189172073
11.38	0.189183014
11.39	0.189223114
11.4	0.189299515
11.41	0.189291306
11.42	0.189323166
11.43	0.18936467
11.44	0.189390289
11.45	0.189384674
11.46	0.189374207
11.47	0.189435165
11.48	0.189512772
11.49	0.189531998
11.5	0.189619675
11.51	0.189683289
11.52	0.189716278
11.53	0.189823303
11.54	0.189856979
11.55	0.189927063
11.56	0.190005127
11.57	0.190031097
11.58	0.190043701
11.59	0.190099594
11.6	0.1900923
11.61	0.190086151
11.62	0.19011171
11.63	0.190103897
11.64	0.190138992
11.65	0.190132996
11.66	0.190187698
11.67	0.190182983
11.68	0.190191406
11.69	0.190233627
11.7	0.190228836
11.71	0.190245453
11.72	0.190293457
11.73	0.19031424
11.74	0.190324997
11.75	0.190324875
11.76	0.190317429
11.77	0.190308029
11.78	0.190317917
11.79	0.190417023
11.8	0.190463943
11.81	0.190473038
11.82	0.190499207
11.83	0.190558212
11.84	0.190624603
11.85	0.190657486
11.86	0.190633698
11.87	0.190690979
11.88	0.190698456
11.89	0.190751495
11.9	0.190792389
11.91	0.190760666
11.92	0.190817291
11.93	0.190859055
11.94	0.190872879
11.95	0.190913208
11.96	0.190963669
11.97	0.190958252
11.98	0.191013184
11.99	0.191072571
12	0.191102386
12.01	0.191113464
12.02	0.191171158
12.03	0.191200638
12.04	0.191273514
12.05	0.191282379
12.06	0.191264435
12.07	0.19130191
12.08	0.191290863
12.09	0.191330231
12.1	0.191347977
12.11	0.19133107
12.12	0.191383896
12.13	0.191346161
12.14	0.191355743
12.15	0.191382111
12.16	0.191371323
12.17	0.19139711
12.18	0.191390366
12.19	0.191506805
12.2	0.191524612
12.21	0.191553284
12.22	0.191611588
12.23	0.1916689
12.24	0.191743942
12.25	0.191702362
12.26	0.191736176
12.27	0.191765411
12.28	0.19173114
12.29	0.191729599
12.3	0.191771332
12.31	0.191786041
12.32	0.19186731
12.33	0.191837341
12.34	0.191865784
12.35	0.191891327
12.36	0.191874588
12.37	0.19196344
12.38	0.191959137
12.39	0.191984756
12.4	0.192030533
12.41	0.192103867
12.42	0.19217485
12.43	0.192206909
12.44	0.192261993
12.45	0.192296265
12.46	0.192344864
12.47	0.192352875
12.48	0.192406723
12.49	0.192383987
12.5	0.192435532
12.51	0.192475677
12.52	0.192518341
12.53	0.192515854
12.54	0.192530975
12.55	0.192641724
12.56	0.192636078
12.57	0.192606094
12.58	0.192664291
12.59	0.192704742
12.6	0.192805283
12.61	0.192805847
12.62	0.192879623
12.63	0.192967422
12.64	0.192998611
12.65	0.193066483
12.66	0.193076309
12.67	0.193134399
12.68	0.19311322
12.69	0.193146393
12.7	0.193086502
12.71	0.193139282
12.72	0.193126343
12.73	0.193157959
12.74	0.193156754
12.75	0.193150848
12.76	0.193099136
12.77	0.193144943
12.78	0.193169464
12.79	0.193280197
12.8	0.193244995
12.81	0.193260513
12.82	0.193233963
12.83	0.19329039
12.84	0.19328064
12.85	0.193324295
12.86	0.193333511
12.87	0.193342102
12.88	0.193388901
12.89	0.193448837
12.9	0.193529633
12.91	0.193579742
12.92	0.193670609
12.93	0.193727402
12.94	0.193754059
12.95	0.193762665
12.96	0.19377623
12.97	0.193833496
12.98	0.193894226
12.99	0.19388916
13	0.193896851
13.01	0.193916611
13.02	0.193918457
13.03	0.193972427
13.04	0.194099838
13.05	0.194107452
13.06	0.194142578
13.07	0.194173569
13.08	0.194189377
13.09	0.194188614
13.1	0.194232635
13.11	0.194268936
13.12	0.194309677
13.13	0.194304932
13.14	0.194300079
13.15	0.194260696
13.16	0.194302856
13.17	0.194324783
13.18	0.194307465
13.19	0.194291946
13.2	0.19424855
13.21	0.194285416
13.22	0.194227707
13.23	0.194190231
13.24	0.194276535
13.25	0.194271286
13.26	0.194314529
13.27	0.194335083
13.28	0.194354858
13.29	0.194396652
13.3	0.194391907
13.31	0.194445908
13.32	0.194445129
13.33	0.19441626
13.34	0.194401657
13.35	0.194420883
13.36	0.19444606
13.37	0.194484146
13.38	0.194496994
13.39	0.194426697
13.4	0.194463974
13.41	0.19447258
13.42	0.194464981
13.43	0.194467026
13.44	0.19449295
13.45	0.194464722
13.46	0.194392151
13.47	0.194492432
13.48	0.194466187
13.49	0.194442581
13.5	0.194403122
13.51	0.194410782
13.52	0.194463089
13.53	0.194479156
13.54	0.194546783
13.55	0.194599579
13.56	0.19464003
13.57	0.19466832
13.58	0.194677155
13.59	0.194666229
13.6	0.19474527
13.61	0.194822113
13.62	0.194845657
13.63	0.194900803
13.64	0.194866547
13.65	0.194849319
13.66	0.194860336
13.67	0.194920151
13.68	0.194948685
13.69	0.194896317
13.7	0.194942642
13.71	0.194929108
13.72	0.195038055
13.73	0.195093964
13.74	0.195064682
13.75	0.19509581
13.76	0.195139023
13.77	0.195175507
13.78	0.19521463
13.79	0.195274292
13.8	0.195297928
13.81	0.195397598
13.82	0.195386444
13.83	0.19542569
13.84	0.195465591
13.85	0.195484772
13.86	0.195550079
13.87	0.195568817
13.88	0.195659164
13.89	0.195704529
13.9	0.195749008
13.91	0.195809143
13.92	0.195856384
13.93	0.19588942
13.94	0.19589917
13.95	0.195898224
13.96	0.195919846
13.97	0.195982376
13.98	0.19599176
13.99	0.196024902
14	0.196078278
14.01	0.196151367
14.02	0.196197647
14.03	0.196259659
14.04	0.196274658
14.05	0.1963004
14.06	0.196361191
14.07	0.196402206
14.08	0.196458145
14.09	0.196433258
14.1	0.196507584
14.11	0.196487259
14.12	0.196516998
14.13	0.196586166
14.14	0.196543121
14.15	0.196565765
14.16	0.196665146
14.17	0.196746109
14.18	0.196778687
14.19	0.196841171
14.2	0.196830322
14.21	0.196897614
14.22	0.19691362
14.23	0.196945343
14.24	0.19689505
14.25	0.196901245
14.26	0.196948669
14.27	0.19696376
14.28	0.196960861
14.29	0.196934036
14.3	0.196990067
14.31	0.197038193
14.32	0.197075562
14.33	0.197056137
14.34	0.197049194
14.35	0.19701326
14.36	0.197041534
14.37	0.197124969
14.38	0.197193771
14.39	0.19718924
14.4	0.197175568
14.41	0.197190887
14.42	0.197243484
14.43	0.197208145
14.44	0.197242538
14.45	0.197264069
14.46	0.197335007
14.47	0.197292038
14.48	0.197259445
14.49	0.197288589
14.5	0.197339661
14.51	0.197317429
14.52	0.197329636
14.53	0.197386703
14.54	0.197401016
14.55	0.197430801
14.56	0.19738121
14.57	0.197415375
14.58	0.197449219
14.59	0.197465698
14.6	0.197492218
14.61	0.197478806
14.62	0.197553223
14.63	0.197545853
14.64	0.197520508
14.65	0.197457901
14.66	0.197425369
14.67	0.19745961
14.68	0.197446503
14.69	0.197466141
14.7	0.197473129
14.71	0.197502365
14.72	0.197506104
14.73	0.197515106
14.74	0.197566833
14.75	0.197533081
14.76	0.197561737
14.77	0.197603943
14.78	0.197668503
14.79	0.197733749
14.8	0.197766983
14.81	0.197716171
14.82	0.197717224
14.83	0.197770889
14.84	0.197770721
14.85	0.197759323
14.86	0.19783371
14.87	0.19789122
14.88	0.197943314
14.89	0.197949081
14.9	0.197893433
14.91	0.197967285
14.92	0.19796463
14.93	0.197976593
14.94	0.197961945
14.95	0.198045731
14.96	0.198009766
14.97	0.198048111
14.98	0.197994843
14.99	0.19798584
15	0.198024109
15.01	0.19806395
15.02	0.198095139
15.03	0.19810228
15.04	0.198063629
15.05	0.198080627
15.06	0.198122055
15.07	0.198095947
15.08	0.198122971
15.09	0.198207535
15.1	0.19818512
15.11	0.19815773
15.12	0.198198563
15.13	0.198243591
15.14	0.198236725
15.15	0.198217728
15.16	0.198204025
15.17	0.198281525
15.18	0.198287308
15.19	0.1983535
15.2	0.198408752
15.21	0.198477615
15.22	0.198482208
15.23	0.198504074
15.24	0.1985065
15.25	0.198568268
15.26	0.198599655
15.27	0.198619659
15.28	0.198631668
15.29	0.198665543
15.3	0.19871936
15.31	0.198790497
15.32	0.198797516
15.33	0.198863113
15.34	0.198915024
15.35	0.198956711
15.36	0.198959488
15.37	0.19900235
15.38	0.198982071
15.39	0.199035599
15.4	0.199071182
15.41	0.199052765
15.42	0.19912384
15.43	0.199132339
15.44	0.199208603
15.45	0.199229858
15.46	0.199261566
15.47	0.19927713
15.48	0.199317032
15.49	0.199283981
15.5	0.199264114
15.51	0.199286438
15.52	0.199298676
15.53	0.199304382
15.54	0.19927565
15.55	0.199304611
15.56	0.199327362
15.57	0.19942392
15.58	0.199516708
15.59	0.19953479
15.6	0.199579956
15.61	0.19967569
15.62	0.199760284
15.63	0.199827576
15.64	0.199913193
15.65	0.199976288
15.66	0.19998912
15.67	0.199952057
15.68	0.200043839
15.69	0.200041306
15.7	0.200041901
15.71	0.200036591
15.72	0.20007782
15.73	0.200127365
15.74	0.200195251
15.75	0.200199081
15.76	0.20024704
15.77	0.200296402
15.78	0.200327835
15.79	0.200402649
15.8	0.200358917
15.81	0.200358719
15.82	0.20039006
15.83	0.200396866
15.84	0.2004366
15.85	0.200486343
15.86	0.200589691
15.87	0.200589798
15.88	0.200680313
15.89	0.200763336
15.9	0.200756943
15.91	0.20078833
15.92	0.200789978
15.93	0.200810852
15.94	0.200843643
15.95	0.200842529
15.96	0.200867264
15.97	0.200908859
15.98	0.200949203
15.99	0.200924286
16	0.200989532
16.01	0.200997452
16.02	0.201027145
16.03	0.201104141
16.04	0.201109299
16.05	0.20119281
16.06	0.201243591
16.07	0.201250549
16.08	0.20128775
16.09	0.201248688
16.1	0.201224197
16.11	0.201219437
16.12	0.201350662
16.13	0.201396408
16.14	0.20138533
16.15	0.201405167
16.16	0.201416718
16.17	0.201428894
16.18	0.201478668
16.19	0.201482269
16.2	0.201490021
16.21	0.201508789
16.22	0.201605743
16.23	0.201659592
16.24	0.201713455
16.25	0.201763733
16.26	0.201823151
16.27	0.20190329
16.28	0.201856598
16.29	0.20191246
16.3	0.201927521
16.31	0.201896317
16.32	0.201950195
16.33	0.201885178
16.34	0.201978897
16.35	0.201963562
16.36	0.201938354
16.37	0.201910904
16.38	0.201994995
16.39	0.201961105
16.4	0.201967865
16.41	0.201896149
16.42	0.201894409
16.43	0.201844238
16.44	0.201866653
16.45	0.201818405
16.46	0.201781433
16.47	0.201832184
16.48	0.201761063
16.49	0.201749878
16.5	0.201769302
16.51	0.201748032
16.52	0.201766495
16.53	0.201771378
16.54	0.201753036
16.55	0.201716721
16.56	0.20172374
16.57	0.201692291
16.58	0.201678635
16.59	0.201707703
16.6	0.201702576
16.61	0.201751221
16.62	0.201760178
16.63	0.201757172
16.64	0.201799896
16.65	0.201779526
16.66	0.201837982
16.67	0.201760605
16.68	0.201752228
16.69	0.201719406
16.7	0.201721924
16.71	0.201678574
16.72	0.201700089
16.73	0.201787903
16.74	0.201743652
16.75	0.201715515
16.76	0.201715988
16.77	0.201717392
16.78	0.201721588
16.79	0.201705673
16.8	0.201651489
16.81	0.201632309
16.82	0.201614609
16.83	0.201661972
16.84	0.201669525
16.85	0.201719772
16.86	0.201717712
16.87	0.201675049
16.88	0.201662094
16.89	0.201623703
16.9	0.201608093
16.91	0.201627869
16.92	0.20165303
16.93	0.201605942
16.94	0.201568054
16.95	0.20150325
16.96	0.201461319
16.97	0.201473785
16.98	0.201503952
16.99	0.201495193
17	0.201571655
17.01	0.201572815
17.02	0.201485229
17.03	0.20149411
17.04	0.201468124
17.05	0.201526611
17.06	0.201511124
17.07	0.201496216
17.08	0.201482788
17.09	0.201476608
17.1	0.201484238
17.11	0.201429779
17.12	0.201399155
17.13	0.201351532
17.14	0.201300995
17.15	0.201318771
17.16	0.201327103
17.17	0.201287994
17.18	0.201313675
17.19	0.201299011
17.2	0.201333664
17.21	0.201332993
17.22	0.20139415
17.23	0.201396088
17.24	0.201387573
17.25	0.201454605
17.26	0.201524536
17.27	0.201473175
17.28	0.201528625
17.29	0.201537491
17.3	0.201540344
17.31	0.201525589
17.32	0.201494461
17.33	0.201488297
17.34	0.201514603
17.35	0.201522232
17.36	0.201520981
17.37	0.201501907
17.38	0.201496063
17.39	0.201471359
17.4	0.201519089
17.41	0.201510605
17.42	0.201553848
17.43	0.201536545
17.44	0.201547684
17.45	0.201581146
17.46	0.20160878
17.47	0.201584305
17.48	0.201573715
17.49	0.20153891
17.5	0.201530594
17.51	0.201490891
17.52	0.201500946
17.53	0.201472321
17.54	0.201440964
17.55	0.201428894
17.56	0.201406219
17.57	0.201441544
17.58	0.201423111
17.59	0.2014673
17.6	0.201440002
17.61	0.201462616
17.62	0.201388214
17.63	0.201459244
17.64	0.201430618
17.65	0.201412964
17.66	0.201457748
17.67	0.201442047
17.68	0.20145224
17.69	0.201457748
17.7	0.201432632
17.71	0.201445053
17.72	0.201531006
17.73	0.201615768
17.74	0.201628998
17.75	0.201631958
17.76	0.201584702
17.77	0.201599106
17.78	0.20162294
17.79	0.201612823
17.8	0.201600571
17.81	0.201581726
17.82	0.201612381
17.83	0.201621338
17.84	0.201653397
17.85	0.201615738
17.86	0.201613235
17.87	0.201646194
17.88	0.201652512
17.89	0.201653229
17.9	0.201629089
17.91	0.201627792
17.92	0.201621155
17.93	0.201644089
17.94	0.201595016
17.95	0.201600037
17.96	0.201654449
17.97	0.201631638
17.98	0.201601059
17.99	0.201548798
18	0.20161554
18.01	0.201606308
18.02	0.201570572
18.03	0.201518143
18.04	0.201536346
18.05	0.201558792
18.06	0.20156665
18.07	0.201608612
18.08	0.201601944
18.09	0.201523453
18.1	0.201514725
18.11	0.201521179
18.12	0.201526093
18.13	0.201559921
18.14	0.201484406
18.15	0.201486069
18.16	0.201497589
18.17	0.201502594
18.18	0.201544495
18.19	0.201585159
18.2	0.201607727
18.21	0.2016689
18.22	0.201592712
18.23	0.20158165
18.24	0.201632919
18.25	0.201615692
18.26	0.201623566
18.27	0.201604813
18.28	0.201680023
18.29	0.201690506
18.3	0.201697784
18.31	0.201705673
18.32	0.201721313
18.33	0.201721542
18.34	0.201716934
18.35	0.201730331
18.36	0.201670242
18.37	0.201656357
18.38	0.201686249
18.39	0.201690094
18.4	0.201671738
18.41	0.201704514
18.42	0.201654083
18.43	0.20173288
18.44	0.201759811
18.45	0.201806061
18.46	0.2018116
18.47	0.201766083
18.48	0.201739151
18.49	0.201791595
18.5	0.201817993
18.51	0.201826141
18.52	0.2018069
18.53	0.201761215
18.54	0.201739883
18.55	0.201789963
18.56	0.201756531
18.57	0.201788315
18.58	0.201830399
18.59	0.201852646
18.6	0.201829285
18.61	0.201820023
18.62	0.201822495
18.63	0.201783279
18.64	0.201747421
18.65	0.201733643
18.66	0.201629532
18.67	0.201528992
18.68	0.201480118
18.69	0.201511734
18.7	0.201487732
18.71	0.201506439
18.72	0.201584396
18.73	0.201588547
18.74	0.201551666
18.75	0.201561218
18.76	0.201549652
18.77	0.201583984
18.78	0.201607391
18.79	0.201641617
18.8	0.201675293
18.81	0.201603806
18.82	0.201561951
18.83	0.201579254
18.84	0.201640778
18.85	0.201641983
18.86	0.201625839
18.87	0.201636963
18.88	0.201620926
18.89	0.201675323
18.9	0.201655624
18.91	0.201635437
18.92	0.201637894
18.93	0.201665955
18.94	0.201674362
18.95	0.201682495
18.96	0.201678772
18.97	0.201628586
18.98	0.201595276
18.99	0.201569077
19	0.201532745
19.01	0.201572815
19.02	0.20148996
19.03	0.201492203
19.04	0.201426315
19.05	0.201427948
19.06	0.201368347
19.07	0.201352142
19.08	0.201356079
19.09	0.201430191
19.1	0.201435913
19.11	0.201419189
19.12	0.201333282
19.13	0.201340057
19.14	0.201303452
19.15	0.20131694
19.16	0.201340714
19.17	0.201287537
19.18	0.201364014
19.19	0.201328857
19.2	0.201319275
19.21	0.201381256
19.22	0.201409607
19.23	0.201348831
19.24	0.201329117
19.25	0.201356293
19.26	0.201361557
19.27	0.201326294
19.28	0.201345612
19.29	0.201335419
19.3	0.201300629
19.31	0.201302078
19.32	0.201280685
19.33	0.201276367
19.34	0.201281708
19.35	0.201270172
19.36	0.201352463
19.37	0.201352386
19.38	0.201345123
19.39	0.20132251
19.4	0.201294037
19.41	0.201294647
19.42	0.201340607
19.43	0.201289337
19.44	0.201358612
19.45	0.201384735
19.46	0.201362518
19.47	0.201308914
19.48	0.201354538
19.49	0.201381256
19.5	0.201404129
19.51	0.201420761
19.52	0.201463943
19.53	0.201489166
19.54	0.201487885
19.55	0.201474747
19.56	0.201482956
19.57	0.201524429
19.58	0.201517792
19.59	0.201595139
19.6	0.201570068
19.61	0.20147757
19.62	0.201453934
19.63	0.201516663
19.64	0.201526459
19.65	0.201496979
19.66	0.201495682
19.67	0.20154451
19.68	0.201569626
19.69	0.201549042
19.7	0.201533279
19.71	0.201537918
19.72	0.201574112
19.73	0.201504257
19.74	0.201523117
19.75	0.201599365
19.76	0.201672272
19.77	0.201739029
19.78	0.201891617
19.79	0.201882965
19.8	0.2018685
19.81	0.201948074
19.82	0.201972565
19.83	0.202002518
19.84	0.202056793
19.85	0.202087372
19.86	0.202192474
19.87	0.202209259
19.88	0.202295685
19.89	0.202325958
19.9	0.202349304
19.91	0.202320374
19.92	0.20231958
19.93	0.202342438
19.94	0.202349335
19.95	0.20233345
19.96	0.202389923
19.97	0.202452621
[truncated: 8,003 more rows]
