# Supplementary material for: Hierarchical incremental learning deciphers molecular arrangements in multi-component materials
Source: Nat Commun. 2025 Oct 22;16:9324. doi: 10.1038/s41467-025-64372-4 (PMC12546701; doi:10.1038/s41467-025-64372-4)
Supplement: Supplementary file 4 — Source data [file 41467_2025_64372_MOESM4_ESM.zip › FigS34.txt]

#time(ns), temperature(K)
0	298.59021
0.01	298.836517
0.02	303.290985
0.03	296.141296
0.04	298.189575
0.05	295.269135
0.06	292.650818
0.07	302.518829
0.08	298.418335
0.09	294.406403
0.1	297.094788
0.11	297.893646
0.12	292.185089
0.13	303.619904
0.14	293.742889
0.15	295.610931
0.16	297.271729
0.17	288.448456
0.18	298.942169
0.19	301.059906
0.2	295.661926
0.21	298.440796
0.22	295.262024
0.23	298.489685
0.24	297.797119
0.25	304.567535
0.26	299.767151
0.27	299.243317
0.28	303.391479
0.29	293.829102
0.3	294.703949
0.31	306.967682
0.32	299.108643
0.33	295.118256
0.34	294.624634
0.35	302.625977
0.36	298.30777
0.37	303.154907
0.38	297.980011
0.39	293.550171
0.4	301.078827
0.41	306.727295
0.42	300.709961
0.43	303.928741
0.44	297.388214
0.45	301.41684
0.46	300.682037
0.47	296.092407
0.48	298.653625
0.49	300.581848
0.5	292.454315
0.51	310.360291
0.52	298.744507
0.53	296.771851
0.54	294.958099
0.55	304.565887
0.56	293.251709
0.57	303.038666
0.58	299.77597
0.59	299.398102
0.6	302.584625
0.61	305.356506
0.62	302.684631
0.63	299.365814
0.64	304.248383
0.65	300.144073
0.66	300.301178
0.67	298.178711
0.68	301.8284
0.69	301.172913
0.7	301.769287
0.71	301.282043
0.72	298.257812
0.73	292.674622
0.74	300.759827
0.75	300.152893
0.76	287.689972
0.77	298.644257
0.78	299.98233
0.79	297.573517
0.8	299.143707
0.81	295.776642
0.82	295.012939
0.83	297.748688
0.84	289.671295
0.85	298.620422
0.86	301.793854
0.87	291.500641
0.88	297.243195
0.89	299.390259
0.9	302.47049
0.91	306.213959
0.92	298.482727
0.93	296.506561
0.94	302.013214
0.95	302.656006
0.96	300.008423
0.97	305.381927
0.98	300.009552
0.99	296.119781
1	293.596558
1	293.596497
1.01	302.916473
1.02	294.749847
1.03	291.44342
1.04	297.067963
1.05	290.003021
1.06	302.172638
1.07	290.441803
1.08	300.484558
1.09	292.268646
1.1	296.858124
1.11	295.459442
1.12	297.150208
1.13	297.873413
1.14	296.424744
1.15	293.804199
1.16	293.358124
1.17	290.352631
1.18	296.300507
1.19	308.261505
1.2	296.347931
1.21	309.215515
1.22	292.242554
1.23	300.291138
1.24	301.934631
1.25	301.87851
1.26	301.148102
1.27	300.488312
1.28	299.463104
1.29	295.366486
1.3	306.226379
1.31	296.493713
1.32	297.976074
1.33	290.208313
1.34	293.535706
1.35	295.690613
1.36	290.965546
1.37	296.111481
1.38	293.688782
1.39	293.249725
1.4	290.690002
1.41	296.702942
1.42	296.267181
1.43	302.492798
1.44	295.228302
1.45	301.640503
1.46	294.928497
1.47	305.551147
1.48	296.481506
1.49	301.49054
1.5	299.637726
1.51	297.692566
1.52	294.641357
1.53	298.25296
1.54	290.681183
1.55	298.663666
1.56	293.303101
1.57	300.355255
1.58	298.753662
1.59	299.563049
1.6	295.873322
1.61	298.657043
1.62	299.615631
1.63	302.325928
1.64	291.738922
1.65	300.386597
1.66	295.192352
1.67	298.841217
1.68	295.159424
1.69	297.422882
1.7	299.863281
1.71	298.376984
1.72	301.59964
1.73	301.418274
1.74	311.95578
1.75	293.682739
1.76	294.918549
1.77	296.228729
1.78	306.260315
1.79	295.566315
1.8	295.148529
1.81	303.991974
1.82	305.525665
1.83	294.334991
1.84	303.38385
1.85	294.859131
1.86	298.160004
1.87	299.871552
1.88	294.450104
1.89	302.944672
1.9	297.031189
1.91	301.809692
1.92	295.89801
1.93	302.13324
1.94	301.339417
1.95	294.137421
1.96	298.004303
1.97	297.439301
1.98	297.984955
1.99	303.359619
2	295.422882
2.01	297.878876
2.02	299.687683
2.03	297.72052
2.04	300.430847
2.05	298.189545
2.06	301.243378
2.07	299.674927
2.08	299.318695
2.09	294.669342
2.1	291.312439
2.11	296.689728
2.12	306.445862
2.13	302.764313
2.14	299.274078
2.15	297.33136
2.16	289.727905
2.17	296.564514
2.18	305.473907
2.19	293.538757
2.2	299.434052
2.21	294.509247
2.22	300.112122
2.23	306.879089
2.24	302.593048
2.25	298.486267
2.26	299.241577
2.27	304.010529
2.28	298.112061
2.29	292.607727
2.3	302.076843
2.31	305.461365
2.32	296.53125
2.33	292.487732
2.34	297.705719
2.35	296.603241
2.36	299.717285
2.37	296.24588
2.38	302.036255
2.39	291.211304
2.4	302.252899
2.41	295.144196
2.42	299.382629
2.43	295.312439
2.44	304.194122
2.45	298.527863
2.46	297.468445
2.47	301.382141
2.48	305.117065
2.49	298.974762
2.5	302.605682
2.51	300.538116
2.52	297.267639
2.53	291.735687
2.54	290.835114
2.55	300.208801
2.56	298.08548
2.57	295.199432
2.58	297.667084
2.59	296.125
2.6	299.453796
2.61	301.602417
2.62	292.72049
2.63	296.336426
2.64	300.688538
2.65	303.632477
2.66	301.364502
2.67	293.498962
2.68	298.000763
2.69	302.332886
2.7	296.810974
2.71	298.328918
2.72	297.116058
2.73	300.040894
2.74	306.999023
2.75	301.26413
2.76	292.390228
2.77	296.672974
2.78	303.229523
2.79	294.181549
2.8	300.841309
2.81	303.688232
2.82	293.561157
2.83	301.29953
2.84	295.845062
2.85	291.82016
2.86	298.740845
2.87	301.44046
2.88	297.544067
2.89	291.404449
2.9	301.266937
2.91	302.165924
2.92	296.97937
2.93	294.021088
2.94	291.395844
2.95	294.298706
2.96	301.385895
2.97	302.470886
2.98	292.905487
2.99	299.338013
3	302.667938
3.01	306.741852
3.02	291.689575
3.03	299.016541
3.04	294.35849
3.05	298.755432
3.06	291.433533
3.07	297.074738
3.08	295.674347
3.09	299.567596
3.1	297.65332
3.11	310.18338
3.12	302.865845
3.13	294.868225
3.14	299.073853
3.15	296.004608
3.16	295.933929
3.17	297.417511
3.18	292.059418
3.19	294.199463
3.2	293.699219
3.21	298.748627
3.22	301.993347
3.23	301.165894
3.24	299.848053
3.25	303.868683
3.26	297.834595
3.27	299.806641
3.28	301.465118
3.29	294.431335
3.3	292.88028
3.31	295.841278
3.32	294.844849
3.33	297.561707
3.34	299.866791
3.35	295.580994
3.36	298.55365
3.37	295.310791
3.38	297.768799
3.39	289.373199
3.4	303.75705
3.41	301.795898
3.42	300.639832
3.43	293.697876
3.44	299.309875
3.45	301.287231
3.46	297.961029
3.47	303.606934
3.48	304.810577
3.49	285.782379
3.5	306.852966
3.51	298.968048
3.52	292.448792
3.53	297.295776
3.54	292.401947
3.55	298.385742
3.56	296.397064
3.57	305.336823
3.58	305.245972
3.59	296.573517
3.6	303.361115
3.61	301.799988
3.62	294.734558
3.63	291.971588
3.64	294.544647
3.65	298.16748
3.66	293.322723
3.67	301.059479
3.68	299.290924
3.69	307.636688
3.7	295.779785
3.71	298.097198
3.72	299.472992
3.73	291.169037
3.74	301.763947
3.75	296.354126
3.76	306.12973
3.77	297.3974
3.78	297.52771
3.79	294.779266
3.8	294.24472
3.81	295.742157
3.82	300.341736
3.83	305.922882
3.84	302.165497
3.85	301.437744
3.86	303.85257
3.87	290.890594
3.88	295.878479
3.89	298.715118
3.9	290.674042
3.91	296.358948
3.92	302.059631
3.93	299.194672
3.94	301.543396
3.95	293.239655
3.96	295.538666
3.97	298.973236
3.98	291.076233
3.99	298.708588
4	296.408234
4.01	297.910248
4.02	303.546753
4.03	296.781006
4.04	293.367249
4.05	297.019379
4.06	299.002014
4.07	299.225311
4.08	295.978058
4.09	302.389374
4.1	295.891632
4.11	306.016144
4.12	296.437988
4.13	294.016602
4.14	300.792267
4.15	302.485657
4.16	298.87207
4.17	296.729889
4.18	293.780151
4.19	298.31192
4.2	303.91333
4.21	299.411743
4.22	295.017792
4.23	299.45871
4.24	293.92337
4.25	297.745758
4.26	309.452118
4.27	295.080261
4.28	294.586639
4.29	295.152039
4.3	297.132935
4.31	306.194641
4.32	299.02417
4.33	301.193054
4.34	303.177795
4.35	299.77298
4.36	294.06424
4.37	296.818542
4.38	301.25116
4.39	303.508118
4.4	295.632294
4.41	300.826355
4.42	298.693115
4.43	296.083313
4.44	300.573364
4.45	299.35202
4.46	296.667816
4.47	299.946991
4.48	296.871429
4.49	298.709137
4.5	297.555725
4.51	292.103149
4.52	296.184113
4.53	298.475739
4.54	300.922791
4.55	297.222473
4.56	298.851868
4.57	296.843933
4.58	303.641815
4.59	296.478973
4.6	297.80368
4.61	304.514038
4.62	294.464539
4.63	292.447235
4.64	301.75708
4.65	300.568848
4.66	300.84314
4.67	298.488983
4.68	302.42276
4.69	299.493683
4.7	297.751648
4.71	288.531067
4.72	296.893127
4.73	289.183411
4.74	295.539032
4.75	293.322815
4.76	291.402313
4.77	295.152466
4.78	294.447968
4.79	297.85437
4.8	301.28067
4.81	294.740692
4.82	300.23114
4.83	290.931671
4.84	294.408966
4.85	293.564667
4.86	289.577942
4.87	296.237
4.88	307.413635
4.89	292.975891
4.9	305.202759
4.91	294.490936
4.92	298.934845
4.93	292.617859
4.94	294.782318
4.95	292.190247
4.96	305.482788
4.97	289.012482
4.98	290.285919
4.99	296.631195
5	309.002075
5.01	292.974915
5.02	296.442627
5.03	295.61084
5.04	299.902191
5.05	298.143463
5.06	298.111847
5.07	298.711395
5.08	295.599304
5.09	301.656982
5.1	299.167175
5.11	300.162445
5.12	297.274567
5.13	300.779724
5.14	295.636475
5.15	303.530121
5.16	292.078583
5.17	297.388458
5.18	295.569244
5.19	308.729095
5.2	295.146332
5.21	300.664032
5.22	293.827209
5.23	299.812805
5.24	303.547394
5.25	296.952362
5.26	296.060883
5.27	296.357849
5.28	301.624542
5.29	295.873932
5.3	302.466248
5.31	299.486755
5.32	301.063965
5.33	295.157257
5.34	311.886963
5.35	297.819244
5.36	295.240967
5.37	292.500122
5.38	300.760101
5.39	291.770844
5.4	304.71637
5.41	297.166565
5.42	297.897552
5.43	305.047333
5.44	301.674652
5.45	303.390411
5.46	292.063416
5.47	297.724365
5.48	290.596863
5.49	289.746307
5.5	299.054565
5.51	299.805634
5.52	295.196503
5.53	297.737335
5.54	295.276886
5.55	301.477234
5.56	302.394165
5.57	300.798065
5.58	302.044861
5.59	294.360321
5.6	295.748871
5.61	299.593689
5.62	300.498169
5.63	297.809326
5.64	297.596985
5.65	299.705475
5.66	286.95575
5.67	297.627228
5.68	301.632538
5.69	300.926819
5.7	295.900085
5.71	303.611633
5.72	305.249359
5.73	298.716461
5.74	304.554657
5.75	293.193512
5.76	298.281891
5.77	300.275665
5.78	302.775177
5.79	297.67334
5.8	303.714813
5.81	298.342407
5.82	292.50177
5.83	301.615753
5.84	300.133698
5.85	303.865601
5.86	299.055573
5.87	308.046936
5.88	305.149567
5.89	296.308472
5.9	298.848785
5.91	293.342102
5.92	295.15625
5.93	295.021515
5.94	299.852112
5.95	300.466583
5.96	297.672546
5.97	300.555267
5.98	288.61673
5.99	294.478333
6	293.587555
6.01	296.96582
6.02	299.235229
6.03	294.7789
6.04	294.934662
6.05	302.646057
6.06	297.758423
6.07	300.002136
6.08	301.968048
6.09	303.73587
6.1	296.079803
6.11	301.240295
6.12	302.867371
6.13	300.140503
6.14	301.049072
6.15	301.916168
6.16	293.908569
6.17	294.7612
6.18	293.643524
6.19	300.178345
6.2	299.223022
6.21	289.355682
6.22	294.704498
6.23	303.264679
6.24	299.998535
6.25	300.579498
6.26	298.691284
6.27	290.367981
6.28	296.791595
6.29	301.176575
6.3	300.873413
6.31	306.341522
6.32	291.561554
6.33	297.936371
6.34	306.903778
6.35	303.874115
6.36	295.970581
6.37	301.140503
6.38	297.874939
6.39	301.994354
6.4	309.157898
6.41	296.741791
6.42	294.560028
6.43	298.738403
6.44	310.327667
6.45	303.50592
6.46	297.454163
6.47	295.419617
6.48	289.176849
6.49	294.652588
6.5	297.62912
6.51	297.263214
6.52	292.856934
6.53	303.727509
6.54	295.958679
6.55	298.51474
6.56	296.097046
6.57	300.106995
6.58	301.944183
6.59	296.511566
6.6	292.940491
6.61	298.620728
6.62	295.838531
6.63	297.21283
6.64	290.309052
6.65	299.306641
6.66	299.348114
6.67	305.139954
6.68	298.743988
6.69	297.788544
6.7	298.731018
6.71	302.051331
6.72	298.714417
6.73	295.912842
6.74	295.273926
6.75	301.271912
6.76	303.056549
6.77	297.057678
6.78	299.389496
6.79	299.88028
6.8	290.383728
6.81	295.467072
6.82	289.955475
6.83	298.326233
6.84	304.014709
6.85	294.894165
6.86	297.999695
6.87	291.494568
6.88	303.905396
6.89	302.907562
6.9	299.091064
6.91	298.839722
6.92	300.627686
6.93	298.023529
6.94	296.99646
6.95	304.327637
6.96	298.328979
6.97	303.468994
6.98	300.273743
6.99	293.520691
7	303.547333
7.01	288.811005
7.02	292.74884
7.03	294.803497
7.04	295.269165
7.05	297.79715
7.06	290.136566
7.07	295.348877
7.08	296.391296
7.09	300.824188
7.1	298.079437
7.11	301.640686
7.12	294.298035
7.13	301.896912
7.14	299.92981
7.15	294.161346
7.16	293.580414
7.17	294.994385
7.18	297.739563
7.19	296.59314
7.2	295.492218
7.21	303.640442
7.22	293.784882
7.23	301.375427
7.24	301.593475
7.25	296.168427
7.26	296.82608
7.27	290.516876
7.28	300.566254
7.29	294.491791
7.3	294.855408
7.31	294.429596
7.32	292.794006
7.33	292.799744
7.34	299.242737
7.35	298.539673
7.36	293.566895
7.37	291.937286
7.38	296.72345
7.39	295.331879
7.4	304.185577
7.41	295.485291
7.42	298.829468
7.43	300.081451
7.44	295.647949
7.45	297.78241
7.46	301.063141
7.47	298.672363
7.48	304.558655
7.49	300.363678
7.5	290.826141
7.51	297.056152
7.52	306.177704
7.53	296.613708
7.54	297.26593
7.55	296.496124
7.56	303.729218
7.57	301.711487
7.58	301.553894
7.59	297.717346
7.6	297.491577
7.61	296.908386
7.62	298.861725
7.63	297.82135
7.64	293.144745
7.65	299.406128
7.66	305.14917
7.67	299.356995
7.68	303.599976
7.69	292.70694
7.7	296.867706
7.71	297.811127
7.72	298.109222
7.73	306.246765
7.74	301.108246
7.75	294.899414
7.76	297.057281
7.77	299.33432
7.78	291.256622
7.79	298.348724
7.8	299.469452
7.81	305.226746
7.82	300.155151
7.83	297.140747
7.84	303.480164
7.85	296.359467
7.86	305.559357
7.87	291.150879
7.88	298.981049
7.89	299.688416
7.9	310.571686
7.91	293.350922
7.92	294.276611
7.93	297.636749
7.94	295.948914
7.95	298.616974
7.96	289.141754
7.97	302.734985
7.98	301.007782
7.99	296.696014
8	299.433746
8.01	292.865112
8.02	300.32431
8.03	295.252136
8.04	304.000732
8.05	287.578278
8.06	296.427002
8.07	294.046326
8.08	299.337982
8.09	295.698181
8.1	301.2099
8.11	300.81604
8.12	300.009888
8.13	301.332367
8.14	291.656769
8.15	300.039001
8.16	299.258545
8.17	293.785828
8.18	301.721771
8.19	305.484039
8.2	302.362976
8.21	299.012146
8.22	291.794281
8.23	294.849243
8.24	308.308777
8.25	305.642731
8.26	300.333466
8.27	301.977509
8.28	295.201904
8.29	299.599457
8.3	288.797302
8.31	296.662018
8.32	299.956512
8.33	298.461639
8.34	293.610199
8.35	295.371307
8.36	305.189178
8.37	293.079163
8.38	294.717987
8.39	295.397125
8.4	304.54303
8.41	290.545044
8.42	295.998993
8.43	302.515442
8.44	305.36084
8.45	295.757324
8.46	299.436523
8.47	298.55191
8.48	291.466187
8.49	294.894775
8.5	295.755768
8.51	294.299988
8.52	305.235046
8.53	293.98407
8.54	303.309418
8.55	299.399811
8.56	296.896118
8.57	299.210052
8.58	298.034637
8.59	294.864594
8.6	292.863678
8.61	292.163391
8.62	293.158112
8.63	293.482086
8.64	296.681732
8.65	298.132599
8.66	297.161133
8.67	302.211731
8.68	299.616028
8.69	290.518036
8.7	302.955597
8.71	303.757996
8.72	300.942047
8.73	298.882141
8.74	294.276672
8.75	296.958679
8.76	303.506927
8.77	299.748138
8.78	298.030518
8.79	294.875336
8.8	296.706451
8.81	294.82605
8.82	304.894348
8.83	293.734497
8.84	302.713287
8.85	292.37323
8.86	301.71524
8.87	296.506775
8.88	290.425507
8.89	301.89917
8.9	297.433502
8.91	300.458527
8.92	294.398254
8.93	295.713318
8.94	300.647461
8.95	287.232941
8.96	292.198761
8.97	297.073364
8.98	301.930756
8.99	289.852448
9	293.101807
9.01	295.322693
9.02	302.891785
9.03	294.391388
9.04	299.807068
9.05	294.39917
9.06	302.437714
9.07	298.62738
9.08	302.401978
9.09	291.704285
9.1	297.943604
9.11	298.932465
9.12	298.586761
9.13	298.33078
9.14	302.598969
9.15	303.533081
9.16	297.806091
9.17	296.98877
9.18	292.931122
9.19	298.268311
9.2	302.072998
9.21	300.873352
9.22	299.902618
9.23	299.131226
9.24	291.18042
9.25	297.248352
9.26	297.314789
9.27	305.747864
9.28	298.805664
9.29	293.536438
9.3	290.550842
9.31	297.499451
9.32	297.562958
9.33	294.9888
9.34	304.035522
9.35	296.667755
9.36	300.128265
9.37	292.930817
9.38	299.910645
9.39	297.401123
9.4	296.034821
9.41	293.607849
9.42	296.279999
9.43	292.403198
9.44	288.92865
9.45	297.228027
9.46	296.32724
9.47	296.154877
9.48	300.043762
9.49	309.18634
9.5	292.86087
9.51	294.829956
9.52	297.033508
9.53	296.616547
9.54	300.487915
9.55	291.188171
9.56	302.74588
9.57	294.431213
9.58	291.439972
9.59	307.648834
9.6	295.53894
9.61	301.334351
9.62	299.139008
9.63	295.545197
9.64	296.637329
9.65	294.276062
9.66	302.725586
9.67	296.100861
9.68	298.482208
9.69	296.941406
9.7	285.330658
9.71	291.976013
9.72	295.898163
9.73	300.756805
9.74	292.585022
9.75	300.927765
9.76	295.478119
9.77	297.070007
9.78	303.384064
9.79	302.110504
9.8	298.614838
9.81	293.038788
9.82	301.924225
9.83	299.497681
9.84	294.022186
9.85	302.269196
9.86	294.106689
9.87	291.884277
9.88	298.809631
9.89	299.327698
9.9	303.430725
9.91	299.805054
9.92	294.572144
9.93	304.694733
9.94	290.495636
9.95	296.470154
9.96	293.813995
9.97	294.70755
9.98	295.720459
9.99	302.642914
10	297.845184
10.01	293.994049
10.02	298.465942
10.03	289.512939
10.04	295.406128
10.05	295.577698
10.06	302.196228
10.07	301.556091
10.08	293.960541
10.09	292.605164
10.1	303.794098
10.11	292.368042
10.12	292.620361
10.13	293.433258
10.14	296.952759
10.15	297.636078
10.16	298.395325
10.17	296.173676
10.18	294.508606
10.19	303.497284
10.2	294.394257
10.21	295.193298
10.22	302.160614
10.23	294.218842
10.24	300.584442
10.25	301.76947
10.26	296.043152
10.27	307.408142
10.28	292.275299
10.29	298.390778
10.3	299.314392
10.31	297.608673
10.32	298.36499
10.33	293.375916
10.34	286.727814
10.35	298.928558
10.36	300.691986
10.37	297.289917
10.38	293.828949
10.39	303.828033
10.4	303.964783
10.41	307.977692
10.42	298.307465
10.43	295.001251
10.44	303.688538
10.45	309.399017
10.46	297.283203
10.47	293.922119
10.48	303.19455
10.49	301.541046
10.5	306.405975
10.51	299.997589
10.52	289.002197
10.53	302.609528
10.54	297.327972
10.55	290.753174
10.56	296.092194
10.57	301.853516
10.58	292.884033
10.59	303.737335
10.6	300.811066
10.61	293.937805
10.62	294.479309
10.63	303.624054
10.64	301.495361
10.65	302.627747
10.66	296.653717
10.67	295.440918
10.68	305.456909
10.69	302.075775
10.7	291.553589
10.71	303.123108
10.72	301.330505
10.73	295.62796
10.74	301.646545
10.75	298.667755
10.76	301.621216
10.77	295.524353
10.78	308.416748
10.79	296.359619
10.8	299.416443
10.81	299.179352
10.82	300.013367
10.83	296.083618
10.84	292.23703
10.85	298.324249
10.86	298.242737
10.87	299.594147
10.88	303.695465
10.89	299.496979
10.9	291.95462
10.91	297.758881
10.92	291.436554
10.93	289.012634
10.94	300.725677
10.95	295.66037
10.96	303.37442
10.97	296.338104
10.98	301.213684
10.99	299.289398
11	299.100067
11.01	299.792603
11.02	306.465454
11.03	297.23407
11.04	303.653229
11.05	303.315369
11.06	298.462006
11.07	293.178131
11.08	303.94223
11.09	299.148651
11.1	292.402679
11.11	298.462372
11.12	301.420288
11.13	295.932281
11.14	292.12088
11.15	290.594452
11.16	294.264526
11.17	305.58548
11.18	298.236969
11.19	297.876984
11.2	302.766388
11.21	296.300232
11.22	302.541107
11.23	303.419708
11.24	293.509613
11.25	294.871857
11.26	296.905182
11.27	299.972809
11.28	292.827667
11.29	297.280121
11.3	296.947327
11.31	297.286774
11.32	299.889954
11.33	290.851715
11.34	290.56604
11.35	299.253845
11.36	292.19928
11.37	301.986511
11.38	291.663055
11.39	299.218231
11.4	295.764008
11.41	302.313416
11.42	297.137512
11.43	304.249634
11.44	299.186066
11.45	304.874023
11.46	294.889923
11.47	295.900543
11.48	298.493744
11.49	297.576202
11.5	299.359436
11.51	293.523193
11.52	292.565369
11.53	299.917328
11.54	290.444794
11.55	297.968353
11.56	301.970856
11.57	301.881866
11.58	295.209076
11.59	301.222931
11.6	300.379181
11.61	292.61972
11.62	297.425385
11.63	299.999207
11.64	292.58075
11.65	296.645142
11.66	296.590546
11.67	297.775177
11.68	304.282166
11.69	297.473297
11.7	302.535858
11.71	297.446014
11.72	296.064514
11.73	298.421204
11.74	300.863037
11.75	296.453674
11.76	293.424988
11.77	294.273376
11.78	296.200806
11.79	299.515503
11.8	292.810486
11.81	293.441772
11.82	295.627014
11.83	296.672394
11.84	294.369354
11.85	293.107971
11.86	300.865967
11.87	298.891449
11.88	299.027466
11.89	300.700684
11.9	295.632324
11.91	309.577423
11.92	298.278595
11.93	293.621399
11.94	305.08905
11.95	297.476135
11.96	295.037048
11.97	300.222809
11.98	302.489105
11.99	290.345917
12	294.662048
12.01	302.903564
12.02	285.220825
12.03	296.79422
12.04	301.466156
12.05	294.336853
12.06	302.60733
12.07	299.035553
12.08	298.816833
12.09	303.685699
12.1	298.22879
12.11	296.504059
12.12	304.634766
12.13	302.91864
12.14	299.68811
12.15	300.517609
12.16	292.691376
12.17	301.030609
12.18	294.857697
12.19	294.969757
12.2	296.126465
12.21	295.337128
12.22	301.652985
12.23	298.138763
12.24	296.212524
12.25	296.345215
12.26	288.941559
12.27	299.275787
12.28	297.601807
12.29	294.710968
12.3	303.1716
12.31	302.067078
12.32	304.007599
12.33	298.465668
12.34	298.562256
12.35	300.873108
12.36	298.088257
12.37	297.161011
12.38	292.055115
12.39	299.447327
12.4	298.233368
12.41	307.155029
12.42	289.907898
12.43	300.374176
12.44	301.17514
12.45	293.507355
12.46	306.898346
12.47	295.78833
12.48	296.890991
12.49	293.38266
12.5	293.362701
12.51	291.321747
12.52	295.6073
12.53	301.299103
12.54	297.813751
12.55	293.803741
12.56	301.175049
12.57	288.379578
12.58	303.037537
12.59	290.700439
12.6	295.754883
12.61	291.967438
12.62	301.934937
12.63	293.658417
12.64	304.463104
12.65	291.654541
12.66	296.532593
12.67	302.965088
12.68	300.098114
12.69	299.058075
12.7	295.103943
12.71	297.390167
12.72	305.207031
12.73	295.106659
12.74	293.718872
12.75	297.035278
12.76	297.72403
12.77	295.64917
12.78	297.665192
12.79	298.526093
12.8	291.246704
12.81	293.448914
12.82	291.285217
12.83	295.105469
12.84	297.573456
12.85	302.640656
12.86	303.360779
12.87	296.076477
12.88	297.617157
12.89	287.276428
12.9	288.672577
12.91	297.871063
12.92	298.234528
12.93	301.171173
12.94	296.126831
12.95	303.807922
12.96	297.542725
12.97	302.092224
12.98	299.057098
12.99	302.920807
13	305.852295
13.01	299.304382
13.02	302.457428
13.03	295.398163
13.04	295.924225
13.05	293.211426
13.06	299.919525
13.07	293.825317
13.08	295.643768
13.09	300.055603
13.1	292.139771
13.11	293.768616
13.12	296.404877
13.13	301.594849
13.14	302.779633
13.15	290.140015
13.16	297.531616
13.17	299.300232
13.18	297.688843
13.19	301.664124
13.2	300.196259
13.21	297.832336
13.22	303.193085
13.23	304.200653
13.24	297.829834
13.25	294.394653
13.26	300.526642
13.27	300.884308
13.28	301.671112
13.29	300.902496
13.3	296.852356
13.31	306.684906
13.32	298.731201
13.33	299.704346
13.34	302.780457
13.35	294.72168
13.36	292.243713
13.37	297.290894
13.38	303.699768
13.39	295.533173
13.4	306.710541
13.41	295.175476
13.42	298.16748
13.43	293.254639
13.44	300.99884
13.45	298.858154
13.46	298.479248
13.47	301.700867
13.48	286.819305
13.49	298.486816
13.5	296.765198
13.51	297.651001
13.52	302.281616
13.53	289.030762
13.54	302.921143
13.55	298.705719
13.56	295.940216
13.57	293.925049
13.58	303.974426
13.59	292.692719
13.6	294.548309
13.61	292.089447
13.62	296.463257
13.63	307.128113
13.64	293.947906
13.65	298.36969
13.66	301.295197
13.67	292.547394
13.68	294.467987
13.69	290.405334
13.7	294.257629
13.71	299.507385
13.72	287.807007
13.73	311.952667
13.74	300.263092
13.75	296.223206
13.76	297.767761
13.77	296.546295
13.78	295.006104
13.79	295.96933
13.8	296.920868
13.81	300.379578
13.82	303.347931
13.83	297.036194
13.84	297.282837
13.85	299.692841
13.86	293.333954
13.87	293.445099
13.88	306.313843
13.89	292.313904
13.9	298.962463
13.91	294.188995
13.92	300.273834
13.93	294.510284
13.94	300.939148
13.95	293.559052
13.96	297.339539
13.97	295.637848
13.98	301.159821
13.99	300.846252
14	294.475769
14.01	292.300201
14.02	294.50528
14.03	292.507538
14.04	302.18692
14.05	296.644684
14.06	299.294922
14.07	297.407501
14.08	303.36911
14.09	292.496094
14.1	295.419373
14.11	300.916199
14.12	295.330017
14.13	294.021667
14.14	291.542023
14.15	297.439941
14.16	302.160828
14.17	298.78183
14.18	291.811218
14.19	297.787384
14.2	299.319489
14.21	300.904541
14.22	299.72345
14.23	301.475647
14.24	292.788452
14.25	297.198883
14.26	300.028992
14.27	302.89743
14.28	300.704834
14.29	293.223175
14.3	288.73053
14.31	290.191986
14.32	301.000519
14.33	300.590759
14.34	298.916199
14.35	303.679169
14.36	298.651764
14.37	301.691833
14.38	296.947693
14.39	293.792999
14.4	294.246948
14.41	304.680664
14.42	293.112122
14.43	294.200562
14.44	303.316437
14.45	293.301788
14.46	294.878723
14.47	296.934967
14.48	296.717316
14.49	304.34375
14.5	295.331024
14.51	301.516144
14.52	289.844635
14.53	295.999969
14.54	287.260315
14.55	291.172089
14.56	299.128082
14.57	300.249512
14.58	297.177704
14.59	296.022919
14.6	297.710663
14.61	296.698425
14.62	300.192078
14.63	298.096375
14.64	299.702759
14.65	295.665192
14.66	303.256744
14.67	297.23996
14.68	301.27301
14.69	303.89679
14.7	298.818665
14.71	294.357758
14.72	298.283875
14.73	299.773285
14.74	294.21463
14.75	303.343384
14.76	294.673035
14.77	294.947815
14.78	294.10553
14.79	297.674896
14.8	290.91684
14.81	291.748962
14.82	298.248169
14.83	297.528351
14.84	298.811157
14.85	297.925995
14.86	304.584625
14.87	297.761261
14.88	301.692322
14.89	299.879791
14.9	299.07431
14.91	293.865143
14.92	291.980011
14.93	306.120087
14.94	302.492584
14.95	297.999908
14.96	296.578033
14.97	295.10675
14.98	311.560638
14.99	298.453186
15	297.80249
15.01	299.464661
15.02	299.063782
15.03	291.786682
15.04	300.466003
15.05	303.111847
15.06	303.199768
15.07	301.850586
15.08	300.9328
15.09	296.505402
15.1	300.862671
15.11	291.894867
15.12	304.487946
15.13	304.753174
15.14	295.470215
15.15	297.678619
15.16	293.132324
15.17	298.512695
15.18	295.514618
15.19	291.705566
15.2	304.605835
15.21	297.879791
15.22	294.063232
15.23	301.917999
15.24	301.147308
15.25	305.714783
15.26	305.882965
15.27	310.14505
15.28	302.101227
15.29	304.296356
15.3	293.986115
15.31	306.859192
15.32	292.708923
15.33	295.343903
15.34	300.874481
15.35	304.516541
15.36	299.483459
15.37	301.97049
15.38	302.480042
15.39	296.885864
15.4	290.750977
15.41	299.494263
15.42	294.946838
15.43	300.032532
15.44	300.314667
15.45	303.856903
15.46	296.408569
15.47	299.059784
15.48	295.221161
15.49	291.892975
15.5	296.015991
15.51	296.805786
15.52	292.895416
15.53	297.534698
15.54	294.105042
15.55	305.758728
15.56	288.752136
15.57	299.585968
15.58	298.114655
15.59	300.966522
15.6	300.473938
15.61	300.211914
15.62	295.75946
15.63	296.953735
15.64	292.05661
15.65	310.907898
15.66	299.771393
15.67	296.030792
15.68	294.743195
15.69	306.916931
15.7	300.931763
15.71	297.91391
15.72	293.150818
15.73	298.259827
15.74	304.756165
15.75	296.783447
15.76	296.331818
15.77	298.837128
15.78	292.946472
15.79	294.19574
15.8	298.013031
15.81	292.347076
15.82	301.92926
15.83	303.008728
15.84	295.811371
15.85	295.813293
15.86	299.011719
15.87	299.503815
15.88	296.734344
15.89	295.382996
15.9	296.900085
15.91	298.462585
15.92	297.973755
15.93	296.983582
15.94	297.9375
15.95	300.132172
15.96	298.822296
15.97	305.475159
15.98	292.149261
15.99	298.053986
16	297.284668
16.01	294.972626
16.02	294.188904
16.03	299.957214
16.04	308.098755
16.05	297.792297
16.06	295.680206
16.07	295.546143
16.08	296.48819
16.09	295.697083
16.1	300.356873
16.11	298.963684
16.12	296.835602
16.13	299.552094
16.14	305.13562
16.15	299.758728
16.16	286.144348
16.17	295.407501
16.18	305.40152
16.19	295.127441
16.2	298.646088
16.21	294.956482
16.22	303.968811
16.23	298.60321
16.24	298.959656
16.25	299.435822
16.26	293.604279
16.27	301.165192
16.28	294.135284
16.29	292.383545
16.3	302.200989
16.31	298.743317
16.32	308.906769
16.33	299.013641
16.34	291.900421
16.35	303.675415
16.36	291.456451
16.37	295.139526
16.38	298.961212
16.39	293.736755
16.4	301.67868
16.41	296.005157
16.42	295.890228
16.43	300.197693
16.44	293.42099
16.45	293.888245
16.46	300.350067
16.47	292.858337
16.48	294.610596
16.49	294.772064
16.5	297.771881
16.51	295.228943
16.52	296.360901
16.53	297.950287
16.54	300.435028
16.55	299.845093
16.56	308.734558
16.57	296.511444
16.58	293.735504
16.59	296.566772
16.6	298.116455
16.61	297.695465
16.62	295.262817
16.63	298.625641
16.64	297.295898
16.65	300.564636
16.66	297.825104
16.67	292.056152
16.68	302.060028
16.69	302.029968
16.7	301.261993
16.71	298.086853
16.72	289.197601
16.73	299.604553
16.74	301.185516
16.75	297.118561
16.76	300.867218
16.77	295.632721
16.78	293.305115
16.79	301.9086
16.8	302.021942
16.81	300.663025
16.82	304.587646
16.83	300.452423
16.84	300.860901
16.85	301.172333
16.86	301.07547
16.87	300.120239
16.88	302.003143
16.89	290.220703
16.9	296.858398
16.91	306.607178
16.92	302.218658
16.93	304.253265
16.94	294.420746
16.95	302.570587
16.96	296.113403
16.97	295.129303
16.98	299.691406
16.99	301.414795
17	299.544098
17.01	303.494141
17.02	299.90271
17.03	298.478943
17.04	300.511902
17.05	296.308777
17.06	294.709473
17.07	299.760101
17.08	300.309814
17.09	293.585297
17.1	298.824158
17.11	301.667786
17.12	292.901215
17.13	295.256805
17.14	289.7435
17.15	307.790649
17.16	299.541779
17.17	294.174164
17.18	306.226379
17.19	296.734955
17.2	298.201172
17.21	294.672638
17.22	290.047852
17.23	295.126556
17.24	299.98288
17.25	293.974823
17.26	299.977875
17.27	300.373199
17.28	299.717407
17.29	297.431763
17.3	296.199341
17.31	292.962341
17.32	301.310791
17.33	295.964905
17.34	296.506134
17.35	297.695099
17.36	298.90451
17.37	295.482452
17.38	294.60907
17.39	300.733215
17.4	292.703308
17.41	295.231506
17.42	296.956085
17.43	293.216644
17.44	294.929169
17.45	290.233063
17.46	302.635803
17.47	299.179596
17.48	299.05069
17.49	290.10199
17.5	298.157196
17.51	304.734985
17.52	293.152863
17.53	299.092957
17.54	296.725037
17.55	303.456421
17.56	294.224976
17.57	302.720367
17.58	295.782593
17.59	300.909851
17.6	298.812286
17.61	295.343994
17.62	294.901184
17.63	301.328156
17.64	290.168182
17.65	298.93219
17.66	303.029022
17.67	294.286743
17.68	296.729858
17.69	300.976501
17.7	295.365845
17.71	305.386627
17.72	302.331268
17.73	295.882141
17.74	305.776733
17.75	299.677094
17.76	300.841827
17.77	312.361298
17.78	296.415283
17.79	303.422455
17.8	301.701599
17.81	299.698273
17.82	294.065857
17.83	305.016846
17.84	294.391937
17.85	291.183319
17.86	296.560211
17.87	296.931244
17.88	295.752045
17.89	303.519348
17.9	298.343231
17.91	297.298737
17.92	297.435608
17.93	297.649017
17.94	296.986237
17.95	296.279724
17.96	301.268097
17.97	301.091858
17.98	291.742157
17.99	307.408661
18	296.958252
18.01	295.146088
18.02	302.682648
18.03	292.765564
18.04	289.871155
18.05	300.644287
18.06	304.016937
18.07	296.160156
18.08	294.805847
18.09	304.192841
18.1	299.984955
18.11	304.693298
18.12	300.325684
18.13	297.067627
18.14	293.644684
18.15	300.5047
18.16	290.751678
18.17	295.8367
18.18	298.911041
18.19	301.816711
18.2	296.757263
18.21	303.037079
18.22	299.154358
18.23	297.802734
18.24	297.797302
18.25	292.058258
18.26	299.356934
18.27	295.209167
18.28	295.151642
18.29	301.969086
18.3	299.610504
18.31	293.342285
18.32	290.912842
18.33	304.81955
18.34	296.759186
18.35	297.337555
18.36	299.551453
18.37	304.500793
18.38	298.564911
18.39	303.29007
18.4	306.792389
18.41	302.24585
18.42	299.740112
18.43	293.026215
18.44	296.973663
18.45	291.605835
18.46	293.400146
18.47	303.748688
18.48	295.773041
18.49	300.295502
18.5	295.847015
18.51	297.891724
18.52	303.856018
18.53	296.669861
18.54	292.708069
18.55	300.57489
18.56	301.484528
18.57	302.108704
18.58	300.5448
18.59	292.442261
18.6	300.361969
18.61	288.559479
18.62	297.492188
18.63	301.292023
18.64	297.631622
18.65	293.389282
18.66	294.688019
18.67	297.660645
18.68	286.294495
18.69	301.765808
18.7	295.689636
18.71	299.656403
18.72	288.707855
18.73	296.701233
18.74	305.130341
18.75	296.352661
18.76	304.122314
18.77	289.875885
18.78	302.782654
18.79	294.221344
18.8	300.094269
18.81	306.037659
18.82	300.217651
18.83	309.730286
18.84	299.790833
18.85	293.62793
18.86	300.322723
18.87	296.006653
18.88	299.067993
18.89	299.997131
18.9	296.428192
18.91	301.829742
18.92	296.868988
18.93	301.330536
18.94	298.101349
18.95	295.374359
18.96	300.574951
18.97	303.286499
18.98	298.972656
18.99	294.026154
19	297.109253
19.01	293.26004
19.02	292.49585
19.03	303.470947
19.04	305.143097
19.05	298.128998
19.06	296.718109
19.07	298.347961
19.08	296.551575
19.09	298.131805
19.1	305.705109
19.11	299.50769
19.12	300.176025
19.13	298.488922
19.14	300.478241
19.15	306.402161
19.16	297.9328
19.17	303.781982
19.18	300.225281
19.19	300.091705
19.2	289.861908
19.21	295.199677
19.22	293.622803
19.23	301.024597
19.24	297.802612
19.25	304.337433
19.26	295.272736
19.27	302.211914
19.28	294.776031
19.29	296.988525
19.3	297.635284
19.31	298.925995
19.32	293.642517
19.33	301.111115
19.34	294.865387
19.35	294.912781
19.36	302.942749
19.37	302.621704
19.38	300.929718
19.39	302.105225
19.4	298.880219
19.41	298.419495
19.42	292.875244
19.43	292.248566
19.44	304.973511
19.45	298.263794
19.46	300.295197
19.47	298.326843
19.48	299.037415
19.49	298.831512
19.5	306.101898
19.51	296.977051
19.52	301.972717
19.53	299.576569
19.54	293.231049
19.55	289.537781
19.56	292.435242
19.57	295.526428
19.58	302.592957
19.59	303.297119
19.6	300.64566
19.61	297.822113
19.62	298.106537
19.63	294.698425
19.64	303.434021
19.65	300.690552
19.66	298.033295
19.67	294.847382
19.68	294.059875
19.69	294.86673
19.7	301.182404
19.71	294.001709
19.72	299.898193
19.73	295.129883
19.74	303.993073
19.75	295.999969
19.76	301.17804
19.77	296.025208
19.78	298.525085
19.79	295.471222
19.8	299.531952
19.81	297.198608
19.82	296.943573
19.83	303.981598
19.84	287.998566
19.85	295.483063
19.86	295.691742
19.87	293.616699
19.88	306.426025
19.89	303.529785
19.9	300.370819
19.91	299.073029
19.92	296.439392
19.93	296.76712
19.94	300.311798
19.95	297.183472
19.96	295.955231
19.97	299.762482
[truncated: 18,004 more rows]
