# Supplementary material for: Hierarchical incremental learning deciphers molecular arrangements in multi-component materials
Source: Nat Commun. 2025 Oct 22;16:9324. doi: 10.1038/s41467-025-64372-4 (PMC12546701; doi:10.1038/s41467-025-64372-4)
Supplement: Supplementary file 4 — Source data [file 41467_2025_64372_MOESM4_ESM.zip › FigS35.txt]

#time(ns), velocity autocorrelation function
0	1
0.0001	0.74304
0.0002	0.4072
0.0003	0.3337
0.0004	0.303
0.0005	0.17599
0.0006	0.08468
0.0007	0.06911
0.0008	0.0613
0.0009	0.06008
0.001	0.08178
0.0011	0.09924
0.0012	0.10061
0.0013	0.10409
0.0014	0.11406
0.0015	0.11985
0.0016	0.11985
0.0017	0.11821
0.0018	0.11399
0.0019	0.10632
0.002	0.09835
0.0021	0.09152
0.0022	0.08394
0.0023	0.07523
0.0024	0.06743
0.0025	0.06161
0.0026	0.05696
0.0027	0.05285
0.0028	0.04953
0.0029	0.04702
0.003	0.04499
0.0031	0.04337
0.0032	0.04201
0.0033	0.0406
0.0034	0.03911
0.0035	0.03758
0.0036	0.03586
0.0037	0.03403
0.0038	0.03225
0.0039	0.03045
0.004	0.02866
0.0041	0.02703
0.0042	0.02547
0.0043	0.02394
0.0044	0.02266
0.0045	0.02165
0.0046	0.02058
0.0047	0.0196
0.0048	0.01885
0.0049	0.01797
0.005	0.0169
0.0051	0.01608
0.0052	0.01565
0.0053	0.01513
0.0054	0.01427
0.0055	0.01345
0.0056	0.01295
0.0057	0.0125
0.0058	0.01176
0.0059	0.01095
0.006	0.01047
0.0061	0.01015
0.0062	0.0096
0.0063	0.00903
0.0064	0.00874
0.0065	0.00838
0.0066	0.00784
0.0067	0.00743
0.0068	0.00715
0.0069	0.00681
0.007	0.0065
0.0071	0.00632
0.0072	0.0061
0.0073	0.00579
0.0074	0.00553
0.0075	0.00531
0.0076	0.00507
0.0077	0.00481
0.0078	0.00459
0.0079	0.00446
0.008	0.00438
0.0081	0.00423
0.0082	0.00404
0.0083	0.00393
0.0084	0.00383
0.0085	0.00367
0.0086	0.00348
0.0087	0.00333
0.0088	0.00319
0.0089	0.00302
0.009	0.00285
0.0091	0.0029
0.0092	0.00296
0.0093	0.0027
0.0094	0.00243
0.0095	0.00247
0.0096	0.00256
0.0097	0.00236
0.0098	0.00217
0.0099	0.00219
0.01	0.00222
0.0101	0.00211
0.0102	0.00198
0.0103	0.00186
0.0104	0.00175
0.0105	0.00169
0.0106	0.00165
0.0107	0.00165
0.0108	0.00163
0.0109	0.00155
0.011	0.00146
0.0111	0.00144
0.0112	0.00134
0.0113	0.00125
0.0114	0.00124
0.0115	0.00114
0.0116	0.001
0.0117	0.00113
0.0118	0.00133
0.0119	0.00125
0.012	0.00104
0.0121	0.00105
0.0122	0.00112
0.0123	0.00109
0.0124	0.00108
0.0125	0.0011
0.0126	0.00101
0.0127	0.00088
0.0128	0.00085
0.0129	0.00093
0.013	0.001
0.0131	0.00095
0.0132	0.00086
0.0133	0.00085
0.0134	0.00095
0.0135	0.00106
0.0136	0.00109
0.0137	0.00112
0.0138	0.00122
0.0139	0.00127
0.014	0.00122
0.0141	0.00119
0.0142	0.0012
0.0143	0.00118
0.0144	0.00107
0.0145	0.00093
0.0146	0.00078
0.0147	0.00074
0.0148	0.00076
0.0149	0.00073
0.015	0.00067
0.0151	0.00066
0.0152	0.0008
0.0153	0.00098
0.0154	0.00102
0.0155	0.00092
0.0156	0.00084
0.0157	0.00087
0.0158	0.00097
0.0159	0.00099
0.016	0.00087
0.0161	0.00078
0.0162	0.00085
0.0163	0.00091
0.0164	0.00081
0.0165	0.00073
0.0166	0.00077
0.0167	0.00076
0.0168	0.00066
0.0169	0.00056
0.017	0.00049
0.0171	0.00037
0.0172	0.00035
0.0173	0.0005
0.0174	0.00055
0.0175	0.00043
0.0176	0.00045
0.0177	0.00064
0.0178	0.00075
0.0179	0.00078
0.018	0.00084
0.0181	0.00087
0.0182	0.00086
0.0183	0.00091
0.0184	0.00087
0.0185	0.00067
0.0186	0.00056
0.0187	0.00051
0.0188	0.00038
0.0189	0.00028
0.019	0.00034
0.0191	0.00041
0.0192	0.00045
0.0193	0.00059
0.0194	0.00071
0.0195	0.00066
0.0196	0.00059
0.0197	0.00066
0.0198	0.00068
0.0199	0.00051
0.02	0.00034
