# Supplementary material for: Hierarchical incremental learning deciphers molecular arrangements in multi-component materials
Source: Nat Commun. 2025 Oct 22;16:9324. doi: 10.1038/s41467-025-64372-4 (PMC12546701; doi:10.1038/s41467-025-64372-4)
Supplement: Supplementary file 4 — Source data [file 41467_2025_64372_MOESM4_ESM.zip › FigS37.txt]

#time(ns), density(g/cm3)
0	0.021653206
0.01	0.021580545
0.02	0.021510391
0.03	0.021437807
0.04	0.021367918
0.05	0.02129669
0.06	0.021227755
0.07	0.021160997
0.08	0.02109833
0.09	0.021037767
0.1	0.020975456
0.11	0.020909456
0.12	0.020843319
0.13	0.020781597
0.14	0.020716183
0.15	0.02065134
0.16	0.020585274
0.17	0.020521873
0.18	0.020459249
0.19	0.020400229
0.2	0.020340515
0.21	0.020279497
0.22	0.020225239
0.23	0.020172817
0.24	0.020121891
0.25	0.02007099
0.26	0.020018948
0.27	0.019966812
0.28	0.019914085
0.29	0.01986602
0.3	0.019819502
0.31	0.019772848
0.32	0.019720081
0.33	0.019668377
0.34	0.019617136
0.35	0.019568218
0.36	0.019520819
0.37	0.01947348
0.38	0.01942598
0.39	0.019381292
0.4	0.019333628
0.41	0.01928577
0.42	0.019239855
0.43	0.01919552
0.44	0.019151316
0.45	0.019109583
0.46	0.019066109
0.47	0.019022018
0.48	0.018976389
0.49	0.018933052
0.5	0.018888449
0.51	0.018847589
0.52	0.018808741
0.53	0.018770578
0.54	0.018727468
0.55	0.018688208
0.56	0.018647015
0.57	0.018607615
0.58	0.01856632
0.59	0.018526968
0.6	0.018490671
0.61	0.018454866
0.62	0.018417799
0.63	0.018382034
0.64	0.018345882
0.65	0.018308584
0.66	0.018274054
0.67	0.018235315
0.68	0.018197151
0.69	0.018159214
0.7	0.018123394
0.71	0.018090761
0.72	0.018059399
0.73	0.018026609
0.74	0.01799489
0.75	0.017962442
0.76	0.017932262
0.77	0.017902658
0.78	0.017873159
0.79	0.017843821
0.8	0.01781208
0.81	0.017779423
0.82	0.017746424
0.83	0.017712809
0.84	0.017681137
0.85	0.01764691
0.86	0.01761323
0.87	0.017583759
0.88	0.017554119
0.89	0.017526361
0.9	0.017499741
0.91	0.017474756
0.92	0.017446398
0.93	0.017420433
0.94	0.017396114
0.95	0.017367441
0.96	0.017342098
0.97	0.017315716
0.98	0.017289322
0.99	0.017261896
1	0.0172344
1	0.0172344
1.01	0.017206697
1.02	0.017180058
1.03	0.017153069
1.04	0.017127485
1.05	0.017102644
1.06	0.017078266
1.07	0.017054266
1.08	0.017030006
1.09	0.017008322
1.1	0.016987989
1.11	0.016967136
1.12	0.016946609
1.13	0.016925762
1.14	0.016904423
1.15	0.016884909
1.16	0.016865282
1.17	0.01684454
1.18	0.016823921
1.19	0.016803152
1.2	0.016783781
1.21	0.016764328
1.22	0.016746696
1.23	0.01672912
1.24	0.016709524
1.25	0.016691023
1.26	0.016672789
1.27	0.016655714
1.28	0.016638918
1.29	0.016620049
1.3	0.016601128
1.31	0.016581362
1.32	0.016563562
1.33	0.016548429
1.34	0.016530663
1.35	0.016514271
1.36	0.01649691
1.37	0.016478899
1.38	0.016461893
1.39	0.016445707
1.4	0.016429874
1.41	0.01641577
1.42	0.016402733
1.43	0.016390369
1.44	0.016375027
1.45	0.016361622
1.46	0.016347967
1.47	0.016334856
1.48	0.016322134
1.49	0.016308809
1.5	0.016297283
1.51	0.016284336
1.52	0.01627066
1.53	0.016254194
1.54	0.016239096
1.55	0.016226072
1.56	0.016212749
1.57	0.016199898
1.58	0.016185774
1.59	0.016173693
1.6	0.016159342
1.61	0.016146389
1.62	0.016134937
1.63	0.016123369
1.64	0.016112432
1.65	0.016101347
1.66	0.016090174
1.67	0.016081493
1.68	0.016071861
1.69	0.016059284
1.7	0.016046631
1.71	0.016032587
1.72	0.016020641
1.73	0.016009621
1.74	0.015999578
1.75	0.015989375
1.76	0.015978254
1.77	0.015966805
1.78	0.015955907
1.79	0.01594473
1.8	0.015932423
1.81	0.015921951
1.82	0.01591182
1.83	0.015900683
1.84	0.01589068
1.85	0.015878962
1.86	0.015866766
1.87	0.015855606
1.88	0.015844518
1.89	0.015833471
1.9	0.015823317
1.91	0.015812865
1.92	0.015803098
1.93	0.015795468
1.94	0.015786029
1.95	0.015775747
1.96	0.015766285
1.97	0.015758149
1.98	0.015749734
1.99	0.015740358
2	0.015730503
2.01	0.015718745
2.02	0.015711655
2.03	0.015701464
2.04	0.015689336
2.05	0.015676023
2.06	0.015665883
2.07	0.015656488
2.08	0.015647786
2.09	0.015638201
2.1	0.015628611
2.11	0.015621467
2.12	0.015613042
2.13	0.015605412
2.14	0.015596434
2.15	0.015589002
2.16	0.015580225
2.17	0.015570819
2.18	0.015562282
2.19	0.015553872
2.2	0.015546976
2.21	0.015539867
2.22	0.015532274
2.23	0.015523717
2.24	0.015517678
2.25	0.015509776
2.26	0.015500359
2.27	0.015490644
2.28	0.015482244
2.29	0.015475576
2.3	0.015467814
2.31	0.0154604
2.32	0.015454946
2.33	0.0154499
2.34	0.015444608
2.35	0.015437082
2.36	0.015430346
2.37	0.015423156
2.38	0.015417126
2.39	0.015408883
2.4	0.01540145
2.41	0.015394928
2.42	0.015387875
2.43	0.015381304
2.44	0.015373677
2.45	0.015365429
2.46	0.01535629
2.47	0.015348784
2.48	0.01534164
2.49	0.01533429
2.5	0.015326926
2.51	0.015319488
2.52	0.015313307
2.53	0.015306778
2.54	0.015301583
2.55	0.015295824
2.56	0.015290078
2.57	0.015285856
2.58	0.015280524
2.59	0.01527738
2.6	0.015274035
2.61	0.015268787
2.62	0.015262438
2.63	0.015255752
2.64	0.015249819
2.65	0.015243795
2.66	0.01523855
2.67	0.01523351
2.68	0.01522889
2.69	0.015224965
2.7	0.015218289
2.71	0.015211328
2.72	0.015205127
2.73	0.015201698
2.74	0.015198064
2.75	0.015193525
2.76	0.01518817
2.77	0.015184482
2.78	0.015181006
2.79	0.015176183
2.8	0.015171524
2.81	0.015168634
2.82	0.015164536
2.83	0.01515998
2.84	0.015155026
2.85	0.015150134
2.86	0.015146749
2.87	0.015142421
2.88	0.015137407
2.89	0.015132093
2.9	0.015126584
2.91	0.0151206
2.92	0.015118482
2.93	0.015115393
2.94	0.015110412
2.95	0.015104727
2.96	0.015098151
2.97	0.015092275
2.98	0.015088086
2.99	0.015084769
3	0.015080439
3.01	0.015076916
3.02	0.015071696
3.03	0.015066715
3.04	0.015061505
3.05	0.015057164
3.06	0.015054488
3.07	0.015052712
3.08	0.015050322
3.09	0.015048116
3.1	0.015045422
3.11	0.015042879
3.12	0.015040313
3.13	0.015035827
3.14	0.015030845
3.15	0.015026408
3.16	0.015022437
3.17	0.015019297
3.18	0.01501777
3.19	0.015016507
3.2	0.015011631
3.21	0.015006579
3.22	0.01500165
3.23	0.014995854
3.24	0.014989464
3.25	0.014985545
3.26	0.014982962
3.27	0.014980711
3.28	0.014977943
3.29	0.014974526
3.3	0.01497026
3.31	0.014966665
3.32	0.014962764
3.33	0.014960487
3.34	0.014959064
3.35	0.014958615
3.36	0.014956563
3.37	0.014953719
3.38	0.014953265
3.39	0.014951314
3.4	0.014951809
3.41	0.014952327
3.42	0.014954243
3.43	0.014954641
3.44	0.014954485
3.45	0.014951968
3.46	0.014950099
3.47	0.014949116
3.48	0.014947135
3.49	0.014944425
3.5	0.014941815
3.51	0.0149404
3.52	0.014938558
3.53	0.014934861
3.54	0.014931385
3.55	0.014927379
3.56	0.014924552
3.57	0.014921334
3.58	0.014918505
3.59	0.014917207
3.6	0.014915007
3.61	0.014912614
3.62	0.014910475
3.63	0.014908074
3.64	0.01490721
3.65	0.014906748
3.66	0.014904956
3.67	0.014901633
3.68	0.014898983
3.69	0.014897518
3.7	0.014895933
3.71	0.014893826
3.72	0.014892253
3.73	0.014890632
3.74	0.014889414
3.75	0.01488975
3.76	0.014889524
3.77	0.014890032
3.78	0.01489006
3.79	0.01488985
3.8	0.014891496
3.81	0.014892218
3.82	0.014892062
3.83	0.01489324
3.84	0.014892165
3.85	0.01488956
3.86	0.014887816
3.87	0.014886373
3.88	0.014886407
3.89	0.014886596
3.9	0.014886075
3.91	0.014884657
3.92	0.01488585
3.93	0.014885209
3.94	0.014883761
3.95	0.01488113
3.96	0.014878074
3.97	0.014875561
3.98	0.01487421
3.99	0.014874634
4	0.014873208
4.01	0.014872522
4.02	0.014871711
4.03	0.01487106
4.04	0.014869868
4.05	0.014867263
4.06	0.014865222
4.07	0.014863924
4.08	0.014862296
4.09	0.014860749
4.1	0.014858645
4.11	0.014858081
4.12	0.014858105
4.13	0.01485869
4.14	0.01485868
4.15	0.014859241
4.16	0.014860094
4.17	0.014861733
4.18	0.01486262
4.19	0.014862288
4.2	0.014863616
4.21	0.014863492
4.22	0.014863536
4.23	0.014864861
4.24	0.014863655
4.25	0.014862229
4.26	0.014860293
4.27	0.014860085
4.28	0.014858456
4.29	0.014858014
4.3	0.014857755
4.31	0.01485738
4.32	0.01485715
4.33	0.014855657
4.34	0.014853386
4.35	0.014852262
4.36	0.014852802
4.37	0.014851752
4.38	0.014851623
4.39	0.014853421
4.4	0.014855046
4.41	0.014857269
4.42	0.01486008
4.43	0.014861013
4.44	0.014862617
4.45	0.014860785
4.46	0.014858154
4.47	0.014855825
4.48	0.014854556
4.49	0.014853497
4.5	0.014852543
4.51	0.014853691
4.52	0.014853992
4.53	0.014855671
4.54	0.014855897
4.55	0.014857696
4.56	0.014858154
4.57	0.014860534
4.58	0.01486028
4.59	0.014860654
4.6	0.014859441
4.61	0.014857305
4.62	0.014855929
4.63	0.01485573
4.64	0.01485566
4.65	0.014856521
4.66	0.014857199
4.67	0.014857841
4.68	0.014858939
4.69	0.014858583
4.7	0.014858375
4.71	0.014856724
4.72	0.01485708
4.73	0.014858424
4.74	0.01485806
4.75	0.01485939
4.76	0.014860306
4.77	0.014861465
4.78	0.01486152
4.79	0.014864435
4.8	0.01486552
4.81	0.014866307
4.82	0.014866008
4.83	0.014866226
4.84	0.01486487
4.85	0.014865052
4.86	0.014865907
4.87	0.014865346
4.88	0.014864971
4.89	0.014864296
4.9	0.014864296
4.91	0.014864435
4.92	0.014864075
4.93	0.014863331
4.94	0.014861245
4.95	0.014861995
4.96	0.014861409
4.97	0.014862625
4.98	0.014866511
4.99	0.01487017
5	0.014871362
5.01	0.014872528
5.02	0.014873343
5.03	0.014874284
5.04	0.014877508
5.05	0.014880294
5.06	0.014882839
5.07	0.014883555
5.08	0.014882102
5.09	0.014883124
5.1	0.01488357
5.11	0.014884146
5.12	0.014883539
5.13	0.014885009
5.14	0.014886873
5.15	0.014888824
5.16	0.01489157
5.17	0.014892973
5.18	0.014894279
5.19	0.01489469
5.2	0.014892714
5.21	0.014892647
5.22	0.014893521
5.23	0.014891349
5.24	0.014890216
5.25	0.014890256
5.26	0.014889009
5.27	0.014887951
5.28	0.014887314
5.29	0.014888508
5.3	0.014887022
5.31	0.014887689
5.32	0.014888307
5.33	0.014887844
5.34	0.014887209
5.35	0.014887856
5.36	0.014887013
5.37	0.014889876
5.38	0.014891139
5.39	0.014895757
5.4	0.014898106
5.41	0.014898677
5.42	0.014897975
5.43	0.01489817
5.44	0.0148981
5.45	0.014899139
5.46	0.014901431
5.47	0.014902873
5.48	0.014903826
5.49	0.01490488
5.5	0.014905765
5.51	0.014906176
5.52	0.014909148
5.53	0.014909756
5.54	0.014912403
5.55	0.014913518
5.56	0.014914769
5.57	0.014916227
5.58	0.014916845
5.59	0.014917845
5.6	0.0149189
5.61	0.014919912
5.62	0.014920641
5.63	0.014922631
5.64	0.01492439
5.65	0.01492662
5.66	0.014929073
5.67	0.014929763
5.68	0.014931026
5.69	0.014932652
5.7	0.014933619
5.71	0.014933609
5.72	0.014934223
5.73	0.014934806
5.74	0.014935259
5.75	0.014937152
5.76	0.014936441
5.77	0.014938138
5.78	0.014939372
5.79	0.014940732
5.8	0.014942591
5.81	0.014944571
5.82	0.014947145
5.83	0.014949534
5.84	0.014950695
5.85	0.014952316
5.86	0.014951395
5.87	0.014953724
5.88	0.014955746
5.89	0.014957018
5.9	0.014957819
5.91	0.014960442
5.92	0.01496185
5.93	0.014963045
5.94	0.014963086
5.95	0.014962511
5.96	0.014962995
5.97	0.014964949
5.98	0.014967654
5.99	0.014970274
6	0.014969093
6.01	0.014969062
6.02	0.014966064
6.03	0.014964755
6.04	0.014964665
6.05	0.014965988
6.06	0.014966179
6.07	0.014967395
6.08	0.014969112
6.09	0.014969093
6.1	0.014969738
6.11	0.014970517
6.12	0.014973862
6.13	0.01497664
6.14	0.014978396
6.15	0.014978715
6.16	0.014978028
6.17	0.014978442
6.18	0.014981096
6.19	0.014983715
6.2	0.014983589
6.21	0.01498427
6.22	0.014985003
6.23	0.014983836
6.24	0.014984755
6.25	0.014985357
6.26	0.014987259
6.27	0.014988674
6.28	0.014990986
6.29	0.014994021
6.3	0.014997809
6.31	0.014999808
6.32	0.015001321
6.33	0.01500553
6.34	0.015008337
6.35	0.01501076
6.36	0.015013207
6.37	0.015014612
6.38	0.015016268
6.39	0.015020148
6.4	0.015023029
6.41	0.015025527
6.42	0.01502723
6.43	0.015029835
6.44	0.015031785
6.45	0.015034917
6.46	0.015037645
6.47	0.015040532
6.48	0.015042716
6.49	0.015046286
6.5	0.015048385
6.51	0.015049377
6.52	0.015051014
6.53	0.015054249
6.54	0.015056767
6.55	0.015058681
6.56	0.015059913
6.57	0.015062382
6.58	0.015062901
6.59	0.01506258
6.6	0.015064857
6.61	0.015067581
6.62	0.015066797
6.63	0.015067871
6.64	0.015071014
6.65	0.015073643
6.66	0.015075988
6.67	0.015079327
6.68	0.015080259
6.69	0.015083423
6.7	0.015084224
6.71	0.015084508
6.72	0.015085371
6.73	0.01508637
6.74	0.015088346
6.75	0.015090948
6.76	0.01509183
6.77	0.01509277
6.78	0.01509349
6.79	0.015093929
6.8	0.01509732
6.81	0.015100497
6.82	0.01510111
6.83	0.015103746
6.84	0.015106946
6.85	0.015110119
6.86	0.015112788
6.87	0.015116836
6.88	0.015117791
6.89	0.015119905
6.9	0.015122013
6.91	0.015123706
6.92	0.015126728
6.93	0.015128545
6.94	0.015129791
6.95	0.015130313
6.96	0.015131205
6.97	0.015134416
6.98	0.015137049
6.99	0.015141375
7	0.015141646
7.01	0.015141148
7.02	0.015140422
7.03	0.01514141
7.04	0.015140161
7.05	0.015140595
7.06	0.015143559
7.07	0.015143395
7.08	0.015145395
7.09	0.015147488
7.1	0.015149607
7.11	0.015152542
7.12	0.015155354
7.13	0.015158876
7.14	0.01516072
7.15	0.015163396
7.16	0.015167491
7.17	0.015168154
7.18	0.015170359
7.19	0.015172074
7.2	0.01517463
7.21	0.015175056
7.22	0.015174006
7.23	0.015175858
7.24	0.015178034
7.25	0.015178548
7.26	0.015178049
7.27	0.015178749
7.28	0.015180801
7.29	0.015182448
7.3	0.015184675
7.31	0.015188203
7.32	0.015191404
7.33	0.015195445
7.34	0.015197055
7.35	0.015199126
7.36	0.015201722
7.37	0.01520561
7.38	0.015208426
7.39	0.015210637
7.4	0.01521216
7.41	0.015216158
7.42	0.015217484
7.43	0.015218599
7.44	0.015219718
7.45	0.015220122
7.46	0.015222713
7.47	0.015223788
7.48	0.01522595
7.49	0.015228972
7.5	0.015232569
7.51	0.015233288
7.52	0.015233328
7.53	0.015235749
7.54	0.015238277
7.55	0.015240309
7.56	0.015242446
7.57	0.015246733
7.58	0.015250636
7.59	0.015253919
7.6	0.015257164
7.61	0.015259438
7.62	0.015262236
7.63	0.015264863
7.64	0.015265859
7.65	0.015267444
7.66	0.015268715
7.67	0.015269808
7.68	0.015269808
7.69	0.015271835
7.7	0.015271806
7.71	0.015274221
7.72	0.015275913
7.73	0.015278393
7.74	0.015280696
7.75	0.015283114
7.76	0.015282119
7.77	0.015283136
7.78	0.015283256
7.79	0.015283957
7.8	0.015286631
7.81	0.015288904
7.82	0.015292208
7.83	0.015295444
7.84	0.015298195
7.85	0.015302072
7.86	0.01530628
7.87	0.015307631
7.88	0.015309712
7.89	0.015311332
7.9	0.015314301
7.91	0.015319346
7.92	0.015322138
7.93	0.015324108
7.94	0.015326687
7.95	0.015330476
7.96	0.015332843
7.97	0.015333566
7.98	0.015335204
7.99	0.015337087
8	0.015339135
8.01	0.015341588
8.02	0.015346175
8.03	0.015350346
8.04	0.015354419
8.05	0.015357631
8.06	0.015360861
8.07	0.015363564
8.08	0.015368534
8.09	0.015371574
8.1	0.015374544
8.11	0.015377732
8.12	0.015380773
8.13	0.015383339
8.14	0.015383738
8.15	0.015386612
8.16	0.015388818
8.17	0.015392312
8.18	0.015396946
8.19	0.015400181
8.2	0.015403097
8.21	0.015407682
8.22	0.015411308
8.23	0.0154145
8.24	0.015418412
8.25	0.015421718
8.26	0.015425921
8.27	0.015429054
8.28	0.015430346
8.29	0.015432661
8.3	0.015435048
8.31	0.015438597
8.32	0.015440566
8.33	0.015442524
8.34	0.015444372
8.35	0.015447235
8.36	0.015449973
8.37	0.015452508
8.38	0.015454599
8.39	0.015454682
8.4	0.015455727
8.41	0.015458646
8.42	0.015460096
8.43	0.015461123
8.44	0.015460505
8.45	0.015463685
8.46	0.015465941
8.47	0.015467978
8.48	0.015470119
8.49	0.015471878
8.5	0.015474906
8.51	0.015478368
8.52	0.015480127
8.53	0.015483845
8.54	0.015487184
8.55	0.015489751
8.56	0.015489984
8.57	0.015489963
8.58	0.015492008
8.59	0.015493123
8.6	0.015493572
8.61	0.015496575
8.62	0.015500103
8.63	0.015502659
8.64	0.0155055
8.65	0.015506457
8.66	0.015507527
8.67	0.015509702
8.68	0.015514826
8.69	0.015518826
8.7	0.015522086
8.71	0.01552563
8.72	0.015529751
8.73	0.015530111
8.74	0.015532285
8.75	0.015533495
8.76	0.015535265
8.77	0.015538228
8.78	0.015540563
8.79	0.015542936
8.8	0.015544995
8.81	0.015545198
8.82	0.015545627
8.83	0.015548553
8.84	0.015552049
8.85	0.01555571
8.86	0.015559145
8.87	0.015563196
8.88	0.015567914
8.89	0.015569504
8.9	0.015572436
8.91	0.01557423
8.92	0.015577287
8.93	0.01557971
8.94	0.015583274
8.95	0.015588948
8.96	0.015590695
8.97	0.01559198
8.98	0.015594278
8.99	0.015597227
9	0.01560055
9.01	0.015603692
9.02	0.015606699
9.03	0.015611016
9.04	0.01561341
9.05	0.015617881
9.06	0.015624882
9.07	0.015630229
9.08	0.015635425
9.09	0.015640343
9.1	0.015644588
9.11	0.015646553
9.12	0.015651338
9.13	0.01565487
9.14	0.01565934
9.15	0.015662592
9.16	0.0156656
9.17	0.015667858
9.18	0.015674674
9.19	0.01567641
9.2	0.015678193
9.21	0.01568184
9.22	0.015684462
9.23	0.015685918
9.24	0.015689287
9.25	0.015692356
9.26	0.015694094
9.27	0.015695402
9.28	0.015696961
9.29	0.015700222
9.3	0.015703364
9.31	0.015707864
9.32	0.015711655
9.33	0.015714768
9.34	0.01571527
9.35	0.01571575
9.36	0.015718027
9.37	0.015719838
9.38	0.015720081
9.39	0.015721871
9.4	0.015724674
9.41	0.015724174
9.42	0.015725163
9.43	0.015726995
9.44	0.015729006
9.45	0.015731889
9.46	0.01573324
9.47	0.015735819
9.48	0.015735328
9.49	0.015737449
9.5	0.015739425
9.51	0.015744375
9.52	0.015745634
9.53	0.015747164
9.54	0.015748303
9.55	0.015751259
9.56	0.015755646
9.57	0.015758817
9.58	0.015762492
9.59	0.015766074
9.6	0.015770247
9.61	0.015772423
9.62	0.015776619
9.63	0.015780763
9.64	0.015781678
9.65	0.015784582
9.66	0.015784555
9.67	0.015784486
9.68	0.015785872
9.69	0.015789635
9.7	0.015791439
9.71	0.015795158
9.72	0.01579752
9.73	0.015801081
9.74	0.015804345
9.75	0.015806892
9.76	0.015811236
9.77	0.015812399
9.78	0.015811253
9.79	0.015813041
9.8	0.015813339
9.81	0.01581544
9.82	0.015819783
9.83	0.015822278
9.84	0.015825736
9.85	0.015827552
9.86	0.015828826
9.87	0.015831861
9.88	0.015835262
9.89	0.015836781
9.9	0.015837368
9.91	0.015840374
9.92	0.015839764
9.93	0.015842263
9.94	0.015843455
9.95	0.015845813
9.96	0.015847742
9.97	0.015848171
9.98	0.015850881
9.99	0.015852795
10	0.015854894
10.01	0.015856434
10.02	0.015857342
10.03	0.015858824
10.04	0.015860062
10.05	0.015864676
10.06	0.015868076
10.07	0.015873086
10.08	0.015876024
10.09	0.015879498
10.1	0.015881612
10.11	0.015884071
10.12	0.015886186
10.13	0.015888973
10.14	0.015892643
10.15	0.015897522
10.16	0.015899437
10.17	0.015901374
10.18	0.015904904
10.19	0.015908294
10.2	0.015910682
10.21	0.01591268
10.22	0.015915125
10.23	0.015917616
10.24	0.015920735
10.25	0.015921366
10.26	0.015924179
10.27	0.01592947
10.28	0.015933591
10.29	0.01593542
10.3	0.01593869
10.31	0.015941732
10.32	0.015941846
10.33	0.015942187
10.34	0.015944516
10.35	0.015947125
10.36	0.015949053
10.37	0.015949916
10.38	0.015948592
10.39	0.015950416
10.4	0.015951764
10.41	0.015953506
10.42	0.015956591
10.43	0.015958656
10.44	0.015959208
10.45	0.015961004
10.46	0.015961815
10.47	0.015963738
10.48	0.015965319
10.49	0.015968241
10.5	0.015970407
10.51	0.015972071
10.52	0.01597294
10.53	0.0159748
10.54	0.015975821
10.55	0.015977787
10.56	0.015980413
10.57	0.015982666
10.58	0.015985864
10.59	0.01598776
10.6	0.015990385
10.61	0.015991685
10.62	0.015992723
10.63	0.01599506
10.64	0.015998286
10.65	0.015999022
10.66	0.016003613
10.67	0.016005219
10.68	0.01600736
10.69	0.016009102
10.7	0.016010599
10.71	0.016012762
10.72	0.016014011
10.73	0.016016954
10.74	0.016019707
10.75	0.016023157
10.76	0.016025646
10.77	0.01602845
10.78	0.016030718
10.79	0.016033422
10.8	0.016033096
10.81	0.016033356
10.82	0.016032532
10.83	0.016031551
10.84	0.016033991
10.85	0.016035978
10.86	0.016037601
10.87	0.016040375
10.88	0.016043337
10.89	0.016044577
10.9	0.016047287
10.91	0.016049503
10.92	0.016051514
10.93	0.016053293
10.94	0.016056253
10.95	0.016059109
10.96	0.016061903
10.97	0.016064682
10.98	0.016068518
10.99	0.016067545
11	0.016070974
11.01	0.016072157
11.02	0.016071308
11.03	0.016073833
11.04	0.0160746
11.05	0.016075771
11.06	0.016076599
11.07	0.016079733
11.08	0.016082153
11.09	0.016083916
11.1	0.016084448
11.11	0.016087961
11.12	0.016090073
11.13	0.016090574
11.14	0.016092768
11.15	0.01609441
11.16	0.016097158
11.17	0.016100229
11.18	0.016101892
11.19	0.016105621
11.2	0.016106842
11.21	0.016110258
11.22	0.016113724
11.23	0.016118034
11.24	0.016118282
11.25	0.016119953
11.26	0.016122612
11.27	0.016125158
11.28	0.016127344
11.29	0.016130152
11.3	0.01613063
11.31	0.016131786
11.32	0.01613236
11.33	0.016133766
11.34	0.016134764
11.35	0.016135986
11.36	0.016139107
11.37	0.016139738
11.38	0.016141651
11.39	0.016145437
11.4	0.016149645
11.41	0.016153366
11.42	0.016153204
11.43	0.016153009
11.44	0.016154924
11.45	0.016155371
11.46	0.016155909
11.47	0.016158381
11.48	0.016160145
11.49	0.016161551
11.5	0.016161411
11.51	0.016164391
11.52	0.016166445
11.53	0.016167944
11.54	0.016170816
11.55	0.016172813
11.56	0.016173904
11.57	0.016176525
11.58	0.016179655
11.59	0.016180292
11.6	0.016183386
11.61	0.016185392
11.62	0.016185904
11.63	0.016185005
11.64	0.016185436
11.65	0.01618733
11.66	0.016187841
11.67	0.0161877
11.68	0.016189142
11.69	0.016188831
11.7	0.01618931
11.71	0.016190727
11.72	0.01619363
11.73	0.016194113
11.74	0.016195887
11.75	0.016197176
11.76	0.016196974
11.77	0.016199057
11.78	0.016202757
11.79	0.016207056
11.8	0.016210903
11.81	0.016212336
11.82	0.01621521
11.83	0.016218464
11.84	0.016222189
11.85	0.016227226
11.86	0.016229391
11.87	0.016229805
11.88	0.016232197
11.89	0.016234819
11.9	0.016235859
11.91	0.016238779
11.92	0.016241661
11.93	0.016243614
11.94	0.016246037
11.95	0.016250357
11.96	0.016253941
11.97	0.016257936
11.98	0.016260811
11.99	0.016261951
12	0.016263704
12.01	0.016264194
12.02	0.016266535
12.03	0.01626852
12.04	0.016271732
12.05	0.016274982
12.06	0.016275732
12.07	0.016279182
12.08	0.016283102
12.09	0.016288414
12.1	0.016292761
12.11	0.01629492
12.12	0.016296841
12.13	0.016298239
12.14	0.016300749
12.15	0.016303505
12.16	0.016306137
12.17	0.016307964
12.18	0.016311218
12.19	0.016313223
12.2	0.016316378
12.21	0.016316412
12.22	0.016318457
12.23	0.016321142
12.24	0.0163241
12.25	0.016327446
12.26	0.016331528
12.27	0.016334375
12.28	0.016338142
12.29	0.016340725
12.3	0.016342949
12.31	0.016346514
12.32	0.016347387
12.33	0.016350681
12.34	0.016355391
12.35	0.016358072
12.36	0.016360489
12.37	0.016361256
12.38	0.016362642
12.39	0.016365446
12.4	0.016366955
12.41	0.016369125
12.42	0.016368221
12.43	0.016368326
12.44	0.016369116
12.45	0.016369696
12.46	0.016372669
12.47	0.016377384
12.48	0.016382534
12.49	0.016386282
12.5	0.016390032
12.51	0.016392683
12.52	0.01639641
12.53	0.016401241
12.54	0.016402752
12.55	0.016406288
12.56	0.016408514
12.57	0.016413429
12.58	0.016416122
12.59	0.016419199
12.6	0.016420393
12.61	0.016421097
12.62	0.016423981
12.63	0.01642672
12.64	0.016428314
12.65	0.016429251
12.66	0.016429857
12.67	0.016428246
12.68	0.016429165
12.69	0.016428097
12.7	0.016429468
12.71	0.016429224
12.72	0.016432177
12.73	0.016433649
12.74	0.016436691
12.75	0.016439173
12.76	0.016440516
12.77	0.01644319
12.78	0.016447357
12.79	0.016449245
12.8	0.016451553
12.81	0.016451948
12.82	0.016453661
12.83	0.016453747
12.84	0.016457558
12.85	0.016461733
12.86	0.016465752
12.87	0.016471304
12.88	0.016475376
12.89	0.016477058
12.9	0.016478567
12.91	0.016476976
12.92	0.016479071
12.93	0.016481998
12.94	0.016480679
12.95	0.016481627
12.96	0.016482367
12.97	0.016484503
12.98	0.016485399
12.99	0.016485634
13	0.016486782
13.01	0.016487345
13.02	0.01648913
13.03	0.016490143
13.04	0.016491554
13.05	0.016494307
13.06	0.01649645
13.07	0.016496237
13.08	0.016498268
13.09	0.016498985
13.1	0.016500221
13.11	0.01650148
13.12	0.01650248
13.13	0.016503931
13.14	0.016506979
13.15	0.016506926
13.16	0.016509216
13.17	0.01650909
13.18	0.016510443
13.19	0.016511093
13.2	0.016515244
13.21	0.016517595
13.22	0.016521713
13.23	0.016524088
13.24	0.016521801
13.25	0.016523827
13.26	0.016525112
13.27	0.016526415
13.28	0.016527628
13.29	0.016530758
13.3	0.016534916
13.31	0.016538364
13.32	0.016541922
13.33	0.01654497
13.34	0.016548056
13.35	0.016549412
13.36	0.01655052
13.37	0.016550364
13.38	0.01655134
13.39	0.016553637
13.4	0.01655522
13.41	0.016554909
13.42	0.016556501
13.43	0.016558008
13.44	0.01655921
13.45	0.016560692
13.46	0.016563164
13.47	0.016564785
13.48	0.016567358
13.49	0.016571342
13.5	0.016573034
13.51	0.016573574
13.52	0.016577015
13.53	0.01658029
13.54	0.016584463
13.55	0.016586235
13.56	0.016587496
13.57	0.016592402
13.58	0.016594475
13.59	0.01659696
13.6	0.016600679
13.61	0.016602367
13.62	0.016606728
13.63	0.01660928
13.64	0.01661269
13.65	0.016617859
13.66	0.016620972
13.67	0.016623072
13.68	0.016625942
13.69	0.016628271
13.7	0.016629583
13.71	0.016633118
13.72	0.016636709
13.73	0.016639114
13.74	0.016645918
13.75	0.016648653
13.76	0.016650673
13.77	0.016649839
13.78	0.016649324
13.79	0.016649397
13.8	0.016650177
13.81	0.01664892
13.82	0.016650352
13.83	0.016652683
13.84	0.016653337
13.85	0.016652639
13.86	0.016654373
13.87	0.016656027
13.88	0.016658869
13.89	0.016661734
13.9	0.016663696
13.91	0.016667349
13.92	0.016671043
13.93	0.016675049
13.94	0.016678036
13.95	0.016680063
13.96	0.016684322
13.97	0.016688503
13.98	0.0166903
13.99	0.016691853
14	0.016690777
14.01	0.016691689
14.02	0.016691927
14.03	0.016693913
14.04	0.016693235
14.05	0.016697031
14.06	0.016697466
14.07	0.016698778
14.08	0.016698914
14.09	0.016699339
14.1	0.016699551
14.11	0.016701029
14.12	0.016701536
14.13	0.016705404
14.14	0.016707539
14.15	0.01670883
14.16	0.016709671
14.17	0.016710672
14.18	0.016711658
14.19	0.016713243
14.2	0.016716427
14.21	0.016719147
14.22	0.016721565
14.23	0.016722412
14.24	0.016725323
14.25	0.016727077
14.26	0.016727552
14.27	0.016727839
14.28	0.016728458
14.29	0.016728752
14.3	0.016730755
14.31	0.016733326
14.32	0.016734898
14.33	0.016734915
14.34	0.016736038
14.35	0.016738348
14.36	0.016738371
14.37	0.016738413
14.38	0.016738054
14.39	0.016737686
14.4	0.016737181
14.41	0.016738764
14.42	0.016739168
14.43	0.016742016
14.44	0.016746307
14.45	0.016748608
14.46	0.016750454
14.47	0.016750431
14.48	0.016751453
14.49	0.016753057
14.5	0.016753712
14.51	0.016751448
14.52	0.016752859
14.53	0.016755535
14.54	0.016758968
14.55	0.016761404
14.56	0.016762272
14.57	0.01676296
14.58	0.016761875
14.59	0.016764751
14.6	0.016770243
14.61	0.016771065
14.62	0.01677388
14.63	0.016776125
14.64	0.016779917
14.65	0.016782759
14.66	0.01678512
14.67	0.016785963
14.68	0.01678771
14.69	0.016791784
14.7	0.016794182
14.71	0.016796988
14.72	0.016797838
14.73	0.01679777
14.74	0.016800035
14.75	0.016800865
14.76	0.016802183
14.77	0.016800842
14.78	0.01680472
14.79	0.016807383
14.8	0.016808996
14.81	0.01680909
14.82	0.016809597
14.83	0.016809885
14.84	0.016812466
14.85	0.016814737
14.86	0.016816841
14.87	0.016818316
14.88	0.016820415
14.89	0.016821106
14.9	0.016821424
14.91	0.016819784
14.92	0.016817055
14.93	0.016816324
14.94	0.016815928
14.95	0.016816519
14.96	0.016816652
14.97	0.01681749
14.98	0.016818056
14.99	0.016819263
15	0.016820148
15.01	0.016820641
15.02	0.01682317
15.03	0.016824232
15.04	0.016825401
15.05	0.016826864
15.06	0.016827501
15.07	0.016827662
15.08	0.016827724
15.09	0.016828522
15.1	0.016830599
15.11	0.016831142
15.12	0.016830742
15.13	0.01683301
15.14	0.016832323
15.15	0.016833168
15.16	0.016835182
15.17	0.016838005
15.18	0.016840776
15.19	0.016843884
15.2	0.016844902
15.21	0.01684766
15.22	0.016849434
15.23	0.016849255
15.24	0.016850262
15.25	0.016851261
15.26	0.016851437
15.27	0.016852858
15.28	0.016853418
15.29	0.016854626
15.3	0.016853828
15.31	0.016853207
15.32	0.016853798
15.33	0.016854939
15.34	0.016857666
15.35	0.016859985
15.36	0.016861483
15.37	0.016864677
15.38	0.016864151
15.39	0.016863892
15.4	0.016861961
15.41	0.016861807
15.42	0.016862719
15.43	0.01686776
15.44	0.016871891
15.45	0.016875732
15.46	0.016879656
15.47	0.016877392
15.48	0.016880569
15.49	0.016880617
15.5	0.016880812
15.51	0.016884102
15.52	0.01688483
15.53	0.016886745
15.54	0.01688814
15.55	0.016888056
15.56	0.016890478
15.57	0.016890667
15.58	0.016892647
15.59	0.01689394
15.6	0.016893322
15.61	0.016896492
15.62	0.016897577
15.63	0.016901281
15.64	0.016906174
15.65	0.016909096
15.66	0.016911745
15.67	0.016912405
15.68	0.016912453
15.69	0.016914532
15.7	0.016916262
15.71	0.016917017
15.72	0.016921362
15.73	0.016924128
15.74	0.016926857
15.75	0.016930271
15.76	0.016934383
15.77	0.016935461
15.78	0.016937462
15.79	0.016941504
15.8	0.016942026
15.81	0.016942724
15.82	0.016942093
15.83	0.016943361
15.84	0.016944094
15.85	0.016947275
15.86	0.016948025
15.87	0.016948729
15.88	0.016947783
15.89	0.016947115
15.9	0.016945686
15.91	0.016943445
15.92	0.016943316
15.93	0.016944553
15.94	0.016947001
15.95	0.016950214
15.96	0.016950386
15.97	0.016951298
15.98	0.01695377
15.99	0.016956669
16	0.016959215
16.01	0.016964296
16.02	0.016968431
16.03	0.016970158
16.04	0.016974552
16.05	0.016977381
16.06	0.016981119
16.07	0.016984589
16.08	0.016984251
16.09	0.016984632
16.1	0.016985451
16.11	0.01698863
16.12	0.016990957
16.13	0.016991577
16.14	0.016992516
16.15	0.016992468
16.16	0.016994913
16.17	0.016994501
16.18	0.016994257
16.19	0.016995392
16.2	0.016993849
16.21	0.016993059
16.22	0.016994022
16.23	0.016993938
16.24	0.016996534
16.25	0.016996429
16.26	0.016998114
16.27	0.016999001
16.28	0.016998772
16.29	0.017000706
16.3	0.017000561
16.31	0.016999866
16.32	0.017000471
16.33	0.016999603
16.34	0.017000942
16.35	0.017002529
16.36	0.017003475
16.37	0.017005682
16.38	0.017008221
16.39	0.017008453
16.4	0.017009159
16.41	0.01700901
16.42	0.01701055
16.43	0.017010868
16.44	0.017013018
16.45	0.01701519
16.46	0.017017
16.47	0.017016144
16.48	0.017017609
16.49	0.017017717
16.5	0.017018623
16.51	0.017021763
16.52	0.0170243
16.53	0.017026165
16.54	0.017029694
16.55	0.017031332
16.56	0.017033276
16.57	0.017034107
16.58	0.017037634
16.59	0.017040503
16.6	0.017041254
16.61	0.017042185
16.62	0.017044317
16.63	0.0170467
16.64	0.017048634
16.65	0.017050362
16.66	0.017051834
16.67	0.017054459
16.68	0.017056831
16.69	0.017058214
16.7	0.017060198
16.71	0.017062447
16.72	0.017066145
16.73	0.017067684
16.74	0.017070908
16.75	0.017072952
16.76	0.017073658
16.77	0.01707255
16.78	0.017074764
16.79	0.01708029
16.8	0.01708218
16.81	0.017079523
16.82	0.017080759
16.83	0.017081507
16.84	0.017081181
16.85	0.017082476
16.86	0.017080086
16.87	0.017080688
16.88	0.017080585
16.89	0.017080639
16.9	0.017080959
16.91	0.017084896
16.92	0.017087059
16.93	0.017087883
16.94	0.017090132
16.95	0.017091709
16.96	0.017092962
16.97	0.017093155
16.98	0.017094223
16.99	0.017093359
17	0.017092937
17.01	0.017093439
17.02	0.017094234
17.03	0.017093512
17.04	0.017095984
17.05	0.017097666
17.06	0.017096155
17.07	0.017097918
17.08	0.017098743
17.09	0.017101589
17.1	0.017103397
17.11	0.017104448
17.12	0.017104628
17.13	0.017106527
17.14	0.017108286
17.15	0.017110868
17.16	0.017110981
17.17	0.017111786
17.18	0.017113911
17.19	0.017117773
17.2	0.017118713
17.21	0.017119312
17.22	0.017122803
17.23	0.017124325
17.24	0.017124615
17.25	0.017126549
17.26	0.017130447
17.27	0.01713287
17.28	0.017134804
17.29	0.017136848
17.3	0.017138203
17.31	0.017139786
17.32	0.017139254
17.33	0.017141844
17.34	0.017142937
17.35	0.017145748
17.36	0.017147659
17.37	0.017146799
17.38	0.017147514
17.39	0.017144529
17.4	0.017148064
17.41	0.017150051
17.42	0.017152344
17.43	0.017155903
17.44	0.017159237
17.45	0.017162018
17.46	0.017165009
17.47	0.017168713
17.48	0.017169113
17.49	0.017169462
17.5	0.017172876
17.51	0.017176958
17.52	0.017181353
17.53	0.017180471
17.54	0.017181923
17.55	0.01718438
17.56	0.017186758
17.57	0.017191265
17.58	0.017195131
17.59	0.01719768
17.6	0.017197071
17.61	0.017199554
17.62	0.017199259
17.63	0.017200823
17.64	0.017201986
17.65	0.017203777
17.66	0.017208235
17.67	0.017209858
17.68	0.017212831
17.69	0.017214142
17.7	0.017219069
17.71	0.017223694
17.72	0.017223007
17.73	0.017224827
17.74	0.017229078
17.75	0.017230692
17.76	0.017233664
17.77	0.017236626
17.78	0.017240568
17.79	0.017240965
17.8	0.017242353
17.81	0.017245228
17.82	0.017246264
17.83	0.017247875
17.84	0.0172458
17.85	0.017247946
17.86	0.017250252
17.87	0.017256035
17.88	0.017260199
17.89	0.017264719
17.9	0.017266129
17.91	0.017269842
17.92	0.017273108
17.93	0.017275129
17.94	0.017278284
17.95	0.017278814
17.96	0.01727845
17.97	0.01727906
17.98	0.017279671
17.99	0.017283346
18	0.01728318
18.01	0.017284594
18.02	0.017286667
18.03	0.017286312
18.04	0.01728463
18.05	0.017282564
18.06	0.017281479
18.07	0.017279083
18.08	0.017279163
18.09	0.017280178
18.1	0.017281309
18.11	0.01728186
18.12	0.017280979
18.13	0.01727854
18.14	0.017278204
18.15	0.017277285
18.16	0.017279671
18.17	0.017279259
18.18	0.017281479
18.19	0.017286703
18.2	0.017290821
18.21	0.017292534
18.22	0.017294304
18.23	0.017295986
18.24	0.017298527
18.25	0.017298878
18.26	0.017299166
18.27	0.017298349
18.28	0.017298019
18.29	0.017299166
18.3	0.017299931
18.31	0.017300402
18.32	0.017302044
18.33	0.017300219
18.34	0.017298986
18.35	0.017299679
18.36	0.017299795
18.37	0.017300024
18.38	0.017297421
18.39	0.017297615
18.4	0.017298668
18.41	0.017299219
18.42	0.017302723
18.43	0.017301865
18.44	0.017300825
18.45	0.017302908
18.46	0.017300449
18.47	0.017297346
18.48	0.017296423
18.49	0.017298412
18.5	0.017299986
18.51	0.017298271
18.52	0.017298803
18.53	0.017299011
18.54	0.017298098
18.55	0.017299019
18.56	0.017300549
18.57	0.017301325
18.58	0.017303635
18.59	0.017304102
18.6	0.017306797
18.61	0.017306459
18.62	0.017305742
18.63	0.01730932
18.64	0.017310707
18.65	0.017310419
18.66	0.017311045
18.67	0.017311129
18.68	0.017314409
18.69	0.017317799
18.7	0.017318745
18.71	0.01731999
18.72	0.017319664
18.73	0.017321732
18.74	0.017320337
18.75	0.01732127
18.76	0.017320805
18.77	0.017322098
18.78	0.017320564
18.79	0.01732497
18.8	0.017327871
18.81	0.017331303
18.82	0.017330761
18.83	0.017328516
18.84	0.017328701
18.85	0.017331358
18.86	0.017333637
18.87	0.01733395
18.88	0.017335619
18.89	0.017337923
18.9	0.017336313
18.91	0.017336161
18.92	0.017335489
18.93	0.017336754
18.94	0.017336363
18.95	0.017335381
18.96	0.017337976
18.97	0.017339041
18.98	0.017339788
18.99	0.017339445
19	0.017342134
19.01	0.017343924
19.02	0.017345871
19.03	0.01734857
19.04	0.017349325
19.05	0.017349688
19.06	0.017347273
19.07	0.017352123
19.08	0.017356558
19.09	0.017358259
19.1	0.017358475
19.11	0.017361078
19.12	0.017360451
19.13	0.017360746
19.14	0.017362869
19.15	0.017363594
19.16	0.017364069
19.17	0.017366093
19.18	0.017367847
19.19	0.017370564
19.2	0.01737241
19.21	0.017372976
19.22	0.017376696
19.23	0.017379486
19.24	0.017383356
19.25	0.017385954
19.26	0.017391592
19.27	0.017391296
19.28	0.017390429
19.29	0.017391323
19.3	0.0173897
19.31	0.017389503
19.32	0.017387997
19.33	0.017385569
19.34	0.017386179
19.35	0.017387671
19.36	0.017389971
19.37	0.017389677
19.38	0.01739023
19.39	0.01738965
19.4	0.017389948
19.41	0.017387402
19.42	0.017389095
19.43	0.017387701
19.44	0.017387217
19.45	0.017388128
19.46	0.017388308
19.47	0.01738612
19.48	0.017386087
19.49	0.017387783
19.5	0.017388868
19.51	0.017388802
19.52	0.017390581
19.53	0.017390398
19.54	0.017392784
19.55	0.017395941
19.56	0.017398088
19.57	0.017396219
19.58	0.017397564
19.59	0.017397694
19.6	0.017398977
19.61	0.017398319
19.62	0.017398695
19.63	0.017398174
19.64	0.017400126
19.65	0.017401619
19.66	0.017402569
19.67	0.017403513
19.68	0.017404037
19.69	0.017403421
19.7	0.017402784
19.71	0.017401382
19.72	0.017401075
19.73	0.017402262
19.74	0.017404236
19.75	0.017405266
19.76	0.017409996
19.77	0.017415356
19.78	0.017419497
19.79	0.017420708
19.8	0.01742314
19.81	0.017424986
19.82	0.017426558
19.83	0.017427515
19.84	0.017428307
19.85	0.017429811
19.86	0.017429749
19.87	0.017427887
19.88	0.017429428
19.89	0.017431839
19.9	0.017432821
19.91	0.017431036
19.92	0.017430008
19.93	0.017432501
19.94	0.017434345
19.95	0.017436987
19.96	0.017436443
19.97	0.017435947
[truncated: 28,004 more rows]
