# Supplementary material for: Hierarchical incremental learning deciphers molecular arrangements in multi-component materials
Source: Nat Commun. 2025 Oct 22;16:9324. doi: 10.1038/s41467-025-64372-4 (PMC12546701; doi:10.1038/s41467-025-64372-4)
Supplement: Supplementary file 4 — Source data [file 41467_2025_64372_MOESM4_ESM.zip › FigS38.txt]

#time(ns), temperature(K)
0	298.804199
0.01	296.121399
0.02	296.114807
0.03	299.527069
0.04	302.677887
0.05	298.271393
0.06	295.688141
0.07	292.591614
0.08	294.628174
0.09	303.832001
0.1	301.328522
0.11	302.066742
0.12	304.810516
0.13	296.792419
0.14	296.732239
0.15	302.267487
0.16	291.33136
0.17	295.030182
0.18	298.308167
0.19	294.579742
0.2	289.212524
0.21	297.20108
0.22	300.583649
0.23	301.03009
0.24	300.920715
0.25	296.722595
0.26	296.960083
0.27	302.811432
0.28	297.528381
0.29	295.533813
0.3	301.268646
0.31	289.657166
0.32	297.793427
0.33	295.640656
0.34	298.44577
0.35	301.01123
0.36	303.601349
0.37	302.957306
0.38	299.563812
0.39	298.212555
0.4	301.42926
0.41	297.917297
0.42	303.578735
0.43	289.870605
0.44	292.264069
0.45	290.983002
0.46	302.233032
0.47	297.958313
0.48	294.567169
0.49	291.197937
0.5	298.261047
0.51	298.990814
0.52	296.856659
0.53	295.037933
0.54	295.324768
0.55	294.124847
0.56	298.702637
0.57	296.679718
0.58	304.447174
0.59	295.208435
0.6	302.88913
0.61	299.862091
0.62	300.82016
0.63	295.108093
0.64	297.857422
0.65	290.943359
0.66	303.331299
0.67	296.142944
0.68	297.129852
0.69	300.230408
0.7	299.828949
0.71	294.660583
0.72	296.573151
0.73	295.82431
0.74	292.368164
0.75	299.667175
0.76	295.49762
0.77	302.702271
0.78	300.408875
0.79	304.866394
0.8	298.366699
0.81	290.123657
0.82	296.704163
0.83	302.11731
0.84	298.158142
0.85	299.443573
0.86	299.680939
0.87	294.315033
0.88	291.924347
0.89	298.11554
0.9	291.258942
0.91	293.896698
0.92	299.978241
0.93	292.704865
0.94	298.613251
0.95	299.701721
0.96	296.495758
0.97	297.553986
0.98	305.632965
0.99	301.474609
1	299.322632
1	299.323029
1.01	292.828217
1.02	297.088287
1.03	302.941406
1.04	299.866547
1.05	298.04715
1.06	300.061188
1.07	301.194916
1.08	300.878418
1.09	294.133087
1.1	299.471985
1.11	301.714478
1.12	297.774811
1.13	299.522491
1.14	298.210449
1.15	298.577362
1.16	300.521088
1.17	296.877319
1.18	294.829193
1.19	300.80188
1.2	298.273804
1.21	294.72403
1.22	293.776398
1.23	292.351837
1.24	292.311188
1.25	294.071442
1.26	306.62149
1.27	299.259979
1.28	298.240265
1.29	302.571228
1.3	303.263153
1.31	299.125397
1.32	294.14447
1.33	299.792694
1.34	293.5784
1.35	297.630432
1.36	302.972321
1.37	298.150818
1.38	298.323883
1.39	294.787476
1.4	303.747192
1.41	297.472809
1.42	298.731293
1.43	301.56839
1.44	296.141937
1.45	292.245667
1.46	307.676666
1.47	296.431
1.48	298.780945
1.49	292.420715
1.5	300.320465
1.51	298.698029
1.52	300.692963
1.53	292.435699
1.54	297.943817
1.55	298.549408
1.56	301.598633
1.57	299.809875
1.58	299.847839
1.59	297.516937
1.6	290.445404
1.61	296.54007
1.62	299.754944
1.63	293.692963
1.64	304.761414
1.65	297.991852
1.66	295.605988
1.67	302.793365
1.68	299.018341
1.69	303.171844
1.7	305.32019
1.71	298.117004
1.72	300.863403
1.73	298.178101
1.74	302.853333
1.75	289.980316
1.76	294.874023
1.77	300.754669
1.78	295.348877
1.79	294.059174
1.8	296.961853
1.81	299.342346
1.82	288.769653
1.83	298.066925
1.84	307.996307
1.85	296.305878
1.86	292.273712
1.87	299.334534
1.88	292.926117
1.89	296.219513
1.9	299.736908
1.91	297.246399
1.92	299.993835
1.93	289.347137
1.94	297.524414
1.95	289.991425
1.96	288.429443
1.97	296.350433
1.98	297.710114
1.99	302.41449
2	300.523621
2.01	298.748047
2.02	294.63974
2.03	292.28772
2.04	298.671661
2.05	310.073395
2.06	296.000183
2.07	296.23645
2.08	299.159332
2.09	291.098297
2.1	302.932465
2.11	301.514862
2.12	298.405029
2.13	301.968933
2.14	294.962402
2.15	293.609436
2.16	303.09079
2.17	298.663208
2.18	299.704773
2.19	300.507629
2.2	295.670441
2.21	300.229767
2.22	286.644135
2.23	300.697479
2.24	305.287109
2.25	294.29776
2.26	301.88736
2.27	294.380981
2.28	289.390442
2.29	300.822937
2.3	298.100067
2.31	287.388123
2.32	302.398438
2.33	300.095215
2.34	295.667145
2.35	299.844818
2.36	297.462036
2.37	296.813873
2.38	295.105591
2.39	302.439514
2.4	292.988922
2.41	292.678833
2.42	306.504395
2.43	296.637115
2.44	307.03949
2.45	291.831482
2.46	298.99762
2.47	286.567719
2.48	306.172607
2.49	297.651733
2.5	292.008453
2.51	297.535583
2.52	303.828552
2.53	293.538696
2.54	297.911316
2.55	299.217255
2.56	303.781403
2.57	300.329651
2.58	298.515564
2.59	294.397369
2.6	295.275452
2.61	297.520325
2.62	298.959015
2.63	290.262512
2.64	302.221802
2.65	298.396576
2.66	298.715668
2.67	295.272339
2.68	294.30191
2.69	295.511047
2.7	294.754547
2.71	300.556274
2.72	297.91925
2.73	290.397614
2.74	294.400299
2.75	295.292938
2.76	297.22525
2.77	298.726929
2.78	294.968964
2.79	297.873077
2.8	287.50885
2.81	292.595978
2.82	294.425598
2.83	301.532837
2.84	306.466583
2.85	295.990112
2.86	302.386993
2.87	297.050934
2.88	301.635773
2.89	295.439392
2.9	294.506531
2.91	293.670166
2.92	301.206635
2.93	305.525879
2.94	299.06134
2.95	292.900421
2.96	298.715576
2.97	301.653992
2.98	292.957062
2.99	299.442566
3	292.349609
3.01	293.350311
3.02	298.233398
3.03	299.807678
3.04	296.419281
3.05	290.350189
3.06	291.073181
3.07	295.856232
3.08	297.456177
3.09	292.805695
3.1	299.321777
3.11	294.377319
3.12	303.896179
3.13	303.358948
3.14	294.49173
3.15	295.137482
3.16	305.472168
3.17	296.021851
3.18	302.978943
3.19	295.264679
3.2	304.772095
3.21	303.010834
3.22	303.412323
3.23	303.105469
3.24	305.489075
3.25	301.079529
3.26	293.346008
3.27	292.530975
3.28	305.672211
3.29	300.741577
3.3	293.275208
3.31	302.281982
3.32	290.662842
3.33	302.332672
3.34	302.863586
3.35	300.522675
3.36	302.270355
3.37	295.688354
3.38	301.927185
3.39	302.291931
3.4	297.570892
3.41	297.083313
3.42	297.771057
3.43	297.410492
3.44	301.239563
3.45	303.00766
3.46	295.148132
3.47	293.34726
3.48	296.283539
3.49	306.471222
3.5	305.07251
3.51	297.875153
3.52	296.474457
3.53	297.543213
3.54	301.676819
3.55	300.334351
3.56	297.692474
3.57	301.494904
3.58	295.652313
3.59	302.852661
3.6	301.132629
3.61	297.961395
3.62	295.224518
3.63	305.856995
3.64	300.21759
3.65	294.415192
3.66	295.391083
3.67	299.388
3.68	297.88327
3.69	301.170349
3.7	300.240112
3.71	309.289001
3.72	290.973785
3.73	300.138824
3.74	296.026337
3.75	296.051239
3.76	298.689819
3.77	292.317963
3.78	292.078979
3.79	299.524353
3.8	293.50119
3.81	294.09079
3.82	294.250031
3.83	293.968262
3.84	297.9151
3.85	293.226837
3.86	298.576843
3.87	299.014191
3.88	294.577026
3.89	302.929688
3.9	302.301178
3.91	306.095642
3.92	298.804199
3.93	297.812927
3.94	298.12384
3.95	296.820404
3.96	307.144928
3.97	303.498962
3.98	296.326172
3.99	296.522858
4	297.453735
4.01	296.02478
4.02	304.641968
4.03	296.297577
4.04	295.997681
4.05	295.212677
4.06	296.020355
4.07	302.476074
4.08	296.217834
4.09	295.610199
4.1	304.009521
4.11	297.87677
4.12	298.443146
4.13	300.650391
4.14	305.111053
4.15	285.813843
4.16	303.68689
4.17	293.631165
4.18	300.064209
4.19	289.152466
4.2	301.911652
4.21	293.744019
4.22	297.41684
4.23	303.342438
4.24	290.294891
4.25	297.493439
4.26	294.26416
4.27	294.950439
4.28	297.4505
4.29	286.859375
4.3	295.619354
4.31	300.253784
4.32	294.783997
4.33	303.381714
4.34	298.479187
4.35	293.252838
4.36	295.150818
4.37	298.794647
4.38	297.79892
4.39	298.524017
4.4	303.962524
4.41	295.033295
4.42	299.667389
4.43	298.738983
4.44	305.06424
4.45	294.045166
4.46	293.879425
4.47	299.138031
4.48	301.496979
4.49	303.371582
4.5	295.860046
4.51	295.971893
4.52	297.147766
4.53	302.359558
4.54	296.433441
4.55	302.30661
4.56	294.024811
4.57	302.477234
4.58	294.544586
4.59	315.081818
4.6	296.659302
4.61	292.244415
4.62	295.924774
4.63	300.36438
4.64	303.23172
4.65	290.417114
4.66	293.110748
4.67	302.226776
4.68	299.043274
4.69	310.569336
4.7	287.528748
4.71	295.242737
4.72	297.628143
4.73	299.768219
4.74	296.380402
4.75	299.564148
4.76	301.185242
4.77	299.62381
4.78	287.549408
4.79	293.784302
4.8	293.331543
4.81	289.916443
4.82	296.81427
4.83	301.173767
4.84	300.556305
4.85	304.54599
4.86	301.421661
4.87	296.172394
4.88	297.793488
4.89	301.029419
4.9	295.01178
4.91	290.046082
4.92	298.243896
4.93	295.89624
4.94	306.44931
4.95	291.299347
4.96	296.117615
4.97	297.352753
4.98	300.595001
4.99	298.727051
5	293.439362
5.01	295.516479
5.02	294.421753
5.03	303.369385
5.04	295.884369
5.05	295.742188
5.06	300.710602
5.07	289.125763
5.08	298.84906
5.09	298.01181
5.1	297.75061
5.11	297.967499
5.12	293.655731
5.13	303.038879
5.14	295.31778
5.15	297.078064
5.16	300.485992
5.17	298.260681
5.18	297.315887
5.19	299.256958
5.2	296.76474
5.21	295.219635
5.22	293.997528
5.23	295.84848
5.24	307.05545
5.25	299.39856
5.26	295.259949
5.27	296.739929
5.28	300.721771
5.29	292.881317
5.3	291.24115
5.31	301.225677
5.32	304.356934
5.33	301.901062
5.34	301.066956
5.35	299.776001
5.36	299.94577
5.37	298.194641
5.38	289.114288
5.39	297.695892
5.4	291.194061
5.41	292.632843
5.42	292.799469
5.43	295.452148
5.44	297.555145
5.45	302.936096
5.46	295.145203
5.47	297.865356
5.48	303.290375
5.49	291.285645
5.5	293.998901
5.51	306.432068
5.52	296.833069
5.53	298.265808
5.54	295.193207
5.55	292.764709
5.56	301.615387
5.57	295.17688
5.58	297.931671
5.59	293.053986
5.6	300.636963
5.61	295.026215
5.62	299.492554
5.63	302.967987
5.64	294.172577
5.65	299.936127
5.66	299.659698
5.67	291.428772
5.68	298.088806
5.69	301.875854
5.7	291.792542
5.71	299.483307
5.72	300.041626
5.73	298.511566
5.74	297.537659
5.75	296.21994
5.76	301.37207
5.77	300.690613
5.78	296.773926
5.79	294.98407
5.8	298.818909
5.81	295.562531
5.82	298.336853
5.83	289.273804
5.84	302.830414
5.85	299.962555
5.86	295.125946
5.87	303.934601
5.88	301.90213
5.89	299.670807
5.9	301.779419
5.91	300.044861
5.92	303.989532
5.93	303.978973
5.94	300.383392
5.95	298.393433
5.96	299.647186
5.97	300.156097
5.98	299.643951
5.99	286.866364
6	292.604645
6.01	298.496521
6.02	298.139435
6.03	298.728485
6.04	292.459106
6.05	297.236298
6.06	297.332764
6.07	296.476746
6.08	299.883636
6.09	299.398987
6.1	297.635529
6.11	299.004486
6.12	295.416016
6.13	296.379822
6.14	292.819946
6.15	302.620514
6.16	296.655182
6.17	299.913849
6.18	292.563385
6.19	291.437134
6.2	304.527954
6.21	302.574249
6.22	303.257751
6.23	302.537842
6.24	300.460632
6.25	298.036987
6.26	287.318817
6.27	302.387329
6.28	298.765198
6.29	300.755402
6.3	298.220337
6.31	292.804138
6.32	298.345551
6.33	300.855774
6.34	290.388153
6.35	296.613251
6.36	302.712585
6.37	300.816254
6.38	293.831543
6.39	300.591217
6.4	299.386963
6.41	290.031311
6.42	295.493378
6.43	297.459351
6.44	297.618286
6.45	296.265472
6.46	312.168365
6.47	298.285278
6.48	303.949921
6.49	301.719543
6.5	305.27359
6.51	307.917664
6.52	297.467804
6.53	297.933716
6.54	306.577087
6.55	304.021332
6.56	299.951813
6.57	299.69928
6.58	294.681702
6.59	305.021637
6.6	303.385254
6.61	297.657043
6.62	299.872253
6.63	302.742767
6.64	301.243439
6.65	307.806976
6.66	295.204102
6.67	303.844971
6.68	293.721313
6.69	292.504181
6.7	292.443604
6.71	298.128754
6.72	297.502563
6.73	293.781891
6.74	298.783081
6.75	294.72522
6.76	299.119171
6.77	299.775818
6.78	302.493622
6.79	301.740173
6.8	296.56427
6.81	298.416107
6.82	296.948059
6.83	295.224945
6.84	303.534241
6.85	297.748901
6.86	294.696625
6.87	299.126526
6.88	299.253693
6.89	305.381744
6.9	295.655823
6.91	303.722168
6.92	297.525177
6.93	296.5979
6.94	291.365021
6.95	298.022614
6.96	293.678802
6.97	297.807892
6.98	294.666504
6.99	297.07486
7	297.92868
7.01	296.801147
7.02	302.171387
7.03	294.946167
7.04	292.683197
7.05	296.380829
7.06	299.492188
7.07	303.927246
7.08	294.657471
7.09	287.813812
7.1	297.480133
7.11	294.575562
7.12	298.175018
7.13	289.216248
7.14	302.911377
7.15	292.17514
7.16	301.706635
7.17	290.248444
7.18	301.120789
7.19	303.874329
7.2	299.030334
7.21	294.195557
7.22	287.704681
7.23	301.917389
7.24	296.5
7.25	302.955688
7.26	295.656647
7.27	299.935059
7.28	303.135437
7.29	302.006989
7.3	296.963165
7.31	299.457764
7.32	303.250885
7.33	289.992371
7.34	303.705536
7.35	298.59491
7.36	305.211121
7.37	300.721069
7.38	298.323944
7.39	294.238495
7.4	302.39209
7.41	300.568481
7.42	294.660583
7.43	291.108734
7.44	295.81485
7.45	294.607758
7.46	301.554901
7.47	295.298309
7.48	300.403168
7.49	302.566345
7.5	297.643097
7.51	299.127258
7.52	303.783051
7.53	291.63562
7.54	298.898712
7.55	295.698669
7.56	297.859802
7.57	300.89209
7.58	293.592255
7.59	294.895691
7.6	294.521545
7.61	301.282043
7.62	302.027405
7.63	299.140015
7.64	300.207397
7.65	302.498718
7.66	297.14917
7.67	297.09787
7.68	296.742218
7.69	300.936096
7.7	294.100372
7.71	296.913666
7.72	303.471039
7.73	300.023987
7.74	300.777466
7.75	301.998047
7.76	298.832245
7.77	294.454651
7.78	296.531281
7.79	297.227997
7.8	300.14328
7.81	298.063873
7.82	296.535797
7.83	301.081726
7.84	306.503235
7.85	300.235168
7.86	292.645172
7.87	304.58139
7.88	293.642883
7.89	299.015686
7.9	289.967285
7.91	296.412018
7.92	294.11618
7.93	297.569122
7.94	303.949066
7.95	292.625427
7.96	301.046265
7.97	309.992584
7.98	301.55426
7.99	299.934296
8	303.484283
8.01	306.914581
8.02	294.721466
8.03	293.327423
8.04	296.702301
8.05	302.356537
8.06	304.664246
8.07	292.950867
8.08	294.397919
8.09	291.946381
8.1	299.682892
8.11	305.204315
8.12	297.574585
8.13	295.816162
8.14	300.268921
8.15	302.076477
8.16	296.424042
8.17	295.69043
8.18	303.03006
8.19	300.998505
8.2	290.110413
8.21	296.572937
8.22	302.611389
8.23	292.625946
8.24	296.621826
8.25	293.485168
8.26	294.885773
8.27	294.681519
8.28	291.961853
8.29	304.081909
8.3	300.355347
8.31	294.12265
8.32	303.129791
8.33	295.670441
8.34	298.524872
8.35	293.032288
8.36	291.772308
8.37	299.578979
8.38	295.822113
8.39	296.69809
8.4	303.113342
8.41	302.761475
8.42	295.16391
8.43	291.266113
8.44	289.741486
8.45	286.770905
8.46	294.977325
8.47	295.035797
8.48	297.301788
8.49	297.477509
8.5	301.112518
8.51	302.618988
8.52	295.721588
8.53	299.026276
8.54	291.465302
8.55	302.383331
8.56	295.891876
8.57	299.765717
8.58	301.885162
8.59	299.2659
8.6	299.00528
8.61	300.545715
8.62	305.323059
8.63	295.712585
8.64	298.055542
8.65	294.219299
8.66	298.934937
8.67	297.254456
8.68	291.804626
8.69	291.202942
8.7	295.57254
8.71	296.237488
8.72	301.563751
8.73	295.669159
8.74	299.418365
8.75	301.300201
8.76	300.293365
8.77	287.365692
8.78	301.410706
8.79	295.986938
8.8	292.253418
8.81	305.164856
8.82	295.292297
8.83	299.855621
8.84	293.620361
8.85	299.468689
8.86	302.145172
8.87	298.950195
8.88	299.848022
8.89	297.206512
8.9	288.311829
8.91	296.99231
8.92	296.395264
8.93	294.921631
8.94	301.970734
8.95	291.025085
8.96	300.389099
8.97	298.688293
8.98	305.97818
8.99	298.789276
9	300.078796
9.01	297.337341
9.02	300.619507
9.03	297.391174
9.04	296.817474
9.05	297.044586
9.06	294.12793
9.07	290.980072
9.08	302.662231
9.09	301.185181
9.1	295.435974
9.11	298.547943
9.12	297.592834
9.13	301.584656
9.14	295.767059
9.15	302.26358
9.16	301.650482
9.17	297.993683
9.18	296.118256
9.19	296.92157
9.2	296.658203
9.21	300.584961
9.22	294.305206
9.23	299.866669
9.24	296.672913
9.25	299.981323
9.26	299.750763
9.27	302.276215
9.28	297.745514
9.29	298.522583
9.3	299.513336
9.31	296.931488
9.32	292.343811
9.33	296.93808
9.34	296.699036
9.35	303.76535
9.36	296.97876
9.37	297.985168
9.38	298.607025
9.39	297.255951
9.4	294.353973
9.41	298.798645
9.42	301.527893
9.43	298.798798
9.44	304.765411
9.45	296.327484
9.46	301.001892
9.47	294.675385
9.48	291.355499
9.49	294.951569
9.5	294.554962
9.51	299.375092
9.52	297.234192
9.53	297.987915
9.54	291.686371
9.55	295.84903
9.56	300.208435
9.57	294.254517
9.58	297.763336
9.59	293.481018
9.6	298.86676
9.61	292.833649
9.62	298.064453
9.63	296.300415
9.64	308.097229
9.65	293.929718
9.66	296.897949
9.67	297.152832
9.68	301.335144
9.69	297.002197
9.7	292.135895
9.71	294.605713
9.72	296.807922
9.73	296.792084
9.74	300.236664
9.75	305.725616
9.76	298.351929
9.77	303.523895
9.78	305.053589
9.79	303.423767
9.8	301.652161
9.81	303.127228
9.82	295.994568
9.83	297.034424
9.84	297.743195
9.85	311.56543
9.86	302.279266
9.87	305.726715
9.88	300.329193
9.89	289.552124
9.9	289.879913
9.91	294.074646
9.92	302.068298
9.93	291.715485
9.94	299.018799
9.95	297.089203
9.96	296.604523
9.97	292.198181
9.98	302.5672
9.99	302.88089
10	303.968964
10.01	296.306396
10.02	297.99411
10.03	294.552704
10.04	294.548492
10.05	295.110199
10.06	299.156708
10.07	301.696503
10.08	295.870331
10.09	303.80127
10.1	300.617035
10.11	302.410156
10.12	299.214386
10.13	294.157135
10.14	301.477386
10.15	298.009918
10.16	299.164917
10.17	298.299744
10.18	295.099365
10.19	300.471466
10.2	301.088654
10.21	295.066925
10.22	298.507996
10.23	305.249786
10.24	301.048401
10.25	294.066406
10.26	296.453217
10.27	295.750275
10.28	301.394623
10.29	295.685577
10.3	303.920593
10.31	295.305176
10.32	294.707001
10.33	293.687073
10.34	302.85611
10.35	291.067566
10.36	299.948242
10.37	297.057434
10.38	298.163116
10.39	292.703857
10.4	287.922607
10.41	296.063232
10.42	297.786133
10.43	301.606506
10.44	303.024933
10.45	301.629852
10.46	300.487061
10.47	299.73233
10.48	303.666595
10.49	301.570343
10.5	292.826874
10.51	295.05127
10.52	290.650879
10.53	300.491547
10.54	300.922241
10.55	300.284332
10.56	295.709045
10.57	293.875824
10.58	295.128082
10.59	308.012024
10.6	307.449982
10.61	299.9729
10.62	300.245758
10.63	297.005157
10.64	288.018616
10.65	292.309906
10.66	298.122833
10.67	296.204315
10.68	293.180267
10.69	293.069977
10.7	295.336914
10.71	294.618469
10.72	290.662964
10.73	294.937897
10.74	297.938507
10.75	301.675568
10.76	301.237549
10.77	290.701508
10.78	298.192139
10.79	299.339172
10.8	295.589844
10.81	296.303009
10.82	305.313141
10.83	302.969666
10.84	299.71344
10.85	301.963959
10.86	303.211456
10.87	293.39325
10.88	297.979187
10.89	296.28363
10.9	291.772186
10.91	292.484436
10.92	285.436127
10.93	298.40921
10.94	302.306213
10.95	300.281677
10.96	300.49527
10.97	294.266785
10.98	300.633636
10.99	294.682434
11	300.3396
11.01	304.332703
11.02	303.967926
11.03	299.896759
11.04	296.351349
11.05	291.923981
11.06	296.389862
11.07	300.666534
11.08	298.906555
11.09	296.889954
11.1	295.027496
11.11	297.425446
11.12	297.154449
11.13	299.244812
11.14	300.980408
11.15	301.160126
11.16	294.458801
11.17	294.496124
11.18	302.086304
11.19	300.04538
11.2	296.352386
11.21	298.789856
11.22	295.795349
11.23	294.17395
11.24	295.181152
11.25	298.767487
11.26	296.154449
11.27	297.203705
11.28	289.723572
11.29	296.370697
11.3	301.991241
11.31	297.497833
11.32	300.496246
11.33	304.403992
11.34	291.805023
11.35	298.216309
11.36	293.865753
11.37	296.239929
11.38	302.422424
11.39	290.472809
11.4	297.788025
11.41	298.37204
11.42	296.157288
11.43	300.311249
11.44	304.642761
11.45	300.795746
11.46	297.293732
11.47	294.980072
11.48	291.827637
11.49	301.904022
11.5	298.172607
11.51	299.31192
11.52	293.939423
11.53	297.117462
11.54	301.342133
11.55	298.173798
11.56	301.178772
11.57	299.446991
11.58	290.754547
11.59	291.917847
11.6	298.739166
11.61	294.22995
11.62	298.435547
11.63	293.545319
11.64	298.958771
11.65	301.018188
11.66	297.711182
11.67	298.225891
11.68	294.911316
11.69	297.374359
11.7	300.142975
11.71	296.824463
11.72	306.823242
11.73	297.158264
11.74	299.32373
11.75	294.435852
11.76	304.046539
11.77	299.777069
11.78	303.958771
11.79	298.842377
11.8	296.767456
11.81	297.456512
11.82	293.027222
11.83	300.137329
11.84	301.577209
11.85	295.928528
11.86	299.630127
11.87	303.507721
11.88	303.535095
11.89	300.569702
11.9	302.768921
11.91	302.452271
11.92	291.309143
11.93	297.063324
11.94	291.986694
11.95	294.148163
11.96	300.97467
11.97	301.203033
11.98	297.576569
11.99	302.43219
12	295.702484
12.01	296.026733
12.02	298.789764
12.03	295.526306
12.04	306.546234
12.05	295.508759
12.06	298.707489
12.07	294.566986
12.08	297.189331
12.09	300.076416
12.1	294.810516
12.11	294.969269
12.12	302.613617
12.13	294.482086
12.14	292.36261
12.15	298.713684
12.16	290.013641
12.17	298.586029
12.18	293.977448
12.19	295.45401
12.2	295.888062
12.21	295.623962
12.22	296.620392
12.23	300.42392
12.24	291.145538
12.25	297.943573
12.26	294.297852
12.27	297.470886
12.28	296.845612
12.29	297.349304
12.3	296.547668
12.31	301.45575
12.32	300.57785
12.33	302.247864
12.34	292.478668
12.35	296.357483
12.36	290.32193
12.37	299.347321
12.38	295.034363
12.39	298.169647
12.4	297.287048
12.41	302.857544
12.42	295.273376
12.43	299.765564
12.44	297.137054
12.45	300.279633
12.46	302.299957
12.47	305.135101
12.48	301.155182
12.49	293.105988
12.5	311.268127
12.51	298.550049
12.52	299.852814
12.53	293.775909
12.54	301.023346
12.55	288.956543
12.56	299.759186
12.57	297.145447
12.58	293.886993
12.59	300.68158
12.6	298.23114
12.61	298.75647
12.62	296.74942
12.63	302.473206
12.64	297.366699
12.65	284.546112
12.66	298.970398
12.67	296.923187
12.68	297.686249
12.69	292.6026
12.7	295.931946
12.71	299.092865
12.72	291.989014
12.73	294.85968
12.74	290.079651
12.75	299.508362
12.76	302.854645
12.77	298.860443
12.78	304.253235
12.79	301.538422
12.8	291.73172
12.81	294.697571
12.82	297.975922
12.83	293.40097
12.84	293.555542
12.85	297.885254
12.86	293.664307
12.87	295.618225
12.88	298.580536
12.89	296.451538
12.9	303.093079
12.91	300.153595
12.92	299.944336
12.93	293.250854
12.94	297.258881
12.95	304.512604
12.96	297.531189
12.97	295.065796
12.98	301.730164
12.99	295.731934
13	305.880157
13.01	296.283569
13.02	294.882751
13.03	305.479126
13.04	303.434326
13.05	295.794098
13.06	295.625397
13.07	293.219421
13.08	301.06662
13.09	299.759125
13.1	300.036896
13.11	291.856812
13.12	294.898956
13.13	302.832581
13.14	296.302277
13.15	291.863342
13.16	299.264099
13.17	303.963318
13.18	298.897827
13.19	301.553375
13.2	294.316956
13.21	298.002991
13.22	302.280273
13.23	302.529297
13.24	297.06488
13.25	302.404572
13.26	301.436096
13.27	293.449341
13.28	294.510284
13.29	295.812439
13.3	306.181549
13.31	298.627594
13.32	296.140564
13.33	300.314148
13.34	304.757996
13.35	297.889679
13.36	301.688934
13.37	294.616547
13.38	286.99649
13.39	294.571808
13.4	300.835907
13.41	297.605316
13.42	299.020142
13.43	299.893127
13.44	296.210175
13.45	305.250885
13.46	298.441925
13.47	300.203827
13.48	298.589203
13.49	288.572876
13.5	304.550049
13.51	297.12912
13.52	294.170319
13.53	294.105286
13.54	299.502228
13.55	291.378052
13.56	300.004272
13.57	301.291229
13.58	299.902161
13.59	294.627502
13.6	299.323944
13.61	300.929382
13.62	299.983765
13.63	292.521606
13.64	296.047394
13.65	300.242279
13.66	301.279144
13.67	300.001404
13.68	301.368988
13.69	303.887299
13.7	301.585754
13.71	300.155731
13.72	300.345734
13.73	302.905334
13.74	298.801727
13.75	301.140533
13.76	298.579071
13.77	295.377441
13.78	295.28891
13.79	296.108063
13.8	302.725067
13.81	295.873413
13.82	304.521362
13.83	298.952759
13.84	294.39917
13.85	295.881683
13.86	297.85199
13.87	303.195831
13.88	298.504608
13.89	293.986145
13.9	307.227325
13.91	291.291412
13.92	308.418304
13.93	299.613617
13.94	294.590485
13.95	300.942596
13.96	296.274445
13.97	295.84317
13.98	289.865204
13.99	297.327545
14	291.225311
14.01	294.066803
14.02	307.470459
14.03	300.48996
14.04	304.896973
14.05	304.299988
14.06	291.981934
14.07	301.315613
14.08	299.037354
14.09	298.964386
14.1	303.880096
14.11	291.91626
14.12	301.42334
14.13	292.822388
14.14	291.021729
14.15	294.416809
14.16	298.638855
14.17	288.757782
14.18	295.80191
14.19	300.405426
14.2	300.507751
14.21	297.610352
14.22	301.541992
14.23	298.373077
14.24	303.712982
14.25	294.187195
14.26	307.840851
14.27	299.973267
14.28	294.907654
14.29	299.122162
14.3	304.689697
14.31	297.836273
14.32	301.872681
14.33	305.369629
14.34	299.349579
14.35	300.783875
14.36	299.600464
14.37	305.582092
14.38	310.162262
14.39	299.854828
14.4	299.344086
14.41	304.69278
14.42	291.144806
14.43	297.814789
14.44	305.757812
14.45	291.21637
14.46	302.293335
14.47	301.792847
14.48	302.999451
14.49	296.725311
14.5	300.628296
14.51	306.006226
14.52	302.989563
14.53	296.486389
14.54	305.653748
14.55	300.835419
14.56	295.768677
14.57	300.707001
14.58	297.076569
14.59	297.588806
14.6	296.884674
14.61	300.591614
14.62	303.378204
14.63	296.768372
14.64	301.915436
14.65	306.359497
14.66	302.568878
14.67	298.087006
14.68	302.118835
14.69	301.94046
14.7	293.900635
14.71	305.513397
14.72	297.748108
14.73	304.146179
14.74	305.269806
14.75	293.904999
14.76	294.052216
14.77	300.588013
14.78	304.612244
14.79	297.644104
14.8	296.489471
14.81	297.702637
14.82	298.235199
14.83	303.31131
14.84	305.253082
14.85	298.185791
14.86	295.529694
14.87	297.204346
14.88	293.005951
14.89	300.852051
14.9	292.079834
14.91	291.048431
14.92	296.116791
14.93	295.444519
14.94	297.591553
14.95	295.68927
14.96	288.207367
14.97	292.487
14.98	300.510742
14.99	310.170227
15	298.319183
15.01	301.095703
15.02	297.54483
15.03	297.796478
15.04	294.757385
15.05	301.361053
15.06	299.703491
15.07	304.687836
15.08	294.468567
15.09	295.344482
15.1	309.732635
15.11	299.532867
15.12	291.444489
15.13	291.877197
15.14	299.654144
15.15	292.34967
15.16	301.668701
15.17	295.05307
15.18	293.136505
15.19	298.436584
15.2	296.977844
15.21	289.127228
15.22	295.378937
15.23	294.083862
15.24	297.949402
15.25	294.475128
15.26	295.068878
15.27	303.824768
15.28	300.566284
15.29	296.448181
15.3	297.314026
15.31	298.062256
15.32	304.028107
15.33	295.221802
15.34	299.67514
15.35	298.595062
15.36	294.7323
15.37	300.679962
15.38	302.858551
15.39	297.023682
15.4	294.055023
15.41	302.051788
15.42	298.487854
15.43	296.208344
15.44	292.983887
15.45	298.306396
15.46	302.281738
15.47	300.326721
15.48	297.256989
15.49	295.611267
15.5	294.754517
15.51	295.389069
15.52	298.421692
15.53	297.630157
15.54	290.567444
15.55	300.962341
15.56	294.179443
15.57	305.34848
15.58	300.009827
15.59	297.53009
15.6	292.569397
15.61	291.193451
15.62	302.927612
15.63	293.097626
15.64	292.534363
15.65	308.727264
15.66	299.295776
15.67	297.772919
15.68	307.351532
15.69	295.913666
15.7	303.240753
15.71	293.5177
15.72	293.010559
15.73	301.166321
15.74	298.975403
15.75	292.854156
15.76	302.221954
15.77	302.371063
15.78	294.148773
15.79	291.418732
15.8	299.784119
15.81	296.157043
15.82	301.32962
15.83	305.72821
15.84	295.914093
15.85	305.04007
15.86	297.052094
15.87	292.015259
15.88	293.525269
15.89	298.038116
15.9	299.763519
15.91	300.576721
15.92	299.921509
15.93	298.40506
15.94	297.355835
15.95	298.558197
15.96	294.713196
15.97	298.900269
15.98	302.058044
15.99	295.099426
16	294.268707
16.01	296.469543
16.02	294.480225
16.03	292.615356
16.04	297.738159
16.05	304.136566
16.06	301.834106
16.07	297.697937
16.08	294.728088
16.09	298.583832
16.1	298.073059
16.11	298.841156
16.12	301.549744
16.13	303.043518
16.14	292.132812
16.15	294.965057
16.16	301.104156
16.17	303.191772
16.18	298.893341
16.19	299.493927
16.2	298.745544
16.21	292.842712
16.22	301.694519
16.23	294.855042
16.24	305.766846
16.25	291.699432
16.26	291.700317
16.27	300.888367
16.28	298.659332
16.29	294.349457
16.3	291.373047
16.31	305.268951
16.32	308.004333
16.33	303.080109
16.34	294.419067
16.35	297.000092
16.36	301.196045
16.37	294.361389
16.38	294.914246
16.39	302.386658
16.4	296.735687
16.41	299.027649
16.42	293.539948
16.43	287.340179
16.44	300.413422
16.45	301.821594
16.46	293.348083
16.47	295.911041
16.48	301.575043
16.49	301.019592
16.5	293.294098
16.51	298.700317
16.52	294.929657
16.53	304.663513
16.54	300.621979
16.55	295.219849
16.56	298.110413
16.57	301.732117
16.58	292.573853
16.59	305.466003
16.6	295.608429
16.61	294.722443
16.62	303.582733
16.63	302.95639
16.64	297.911133
16.65	296.696655
16.66	296.294861
16.67	296.786316
16.68	299.120209
16.69	293.320892
16.7	300.122437
16.71	304.030762
16.72	297.077942
16.73	294.658905
16.74	297.417847
16.75	313.830109
16.76	302.380707
16.77	298.301697
16.78	302.561401
16.79	304.797211
16.8	296.498199
16.81	288.344421
16.82	299.078674
16.83	298.507019
16.84	305.058502
16.85	301.516022
16.86	302.824371
16.87	299.954834
16.88	299.399475
16.89	291.342834
16.9	299.974976
16.91	293.835205
16.92	299.003723
16.93	298.342834
16.94	294.972198
16.95	297.695251
16.96	300.759003
16.97	305.394287
16.98	296.843109
16.99	297.486328
17	296.078369
17.01	296.061951
17.02	293.860504
17.03	301.425049
17.04	305.240173
17.05	293.681671
17.06	293.932373
17.07	297.226105
17.08	297.352478
17.09	301.794556
17.1	302.536774
17.11	302.835663
17.12	301.091461
17.13	301.119904
17.14	302.169525
17.15	297.90744
17.16	290.426971
17.17	298.00885
17.18	293.591339
17.19	296.121124
17.2	304.573242
17.21	297.0383
17.22	291.125671
17.23	296.625366
17.24	300.336884
17.25	298.074951
17.26	299.664917
17.27	303.182892
17.28	296.585815
17.29	297.307861
17.3	292.291809
17.31	302.921875
17.32	295.276062
17.33	295.015656
17.34	297.949158
17.35	294.594086
17.36	298.555542
17.37	295.978088
17.38	302.556946
17.39	291.681396
17.4	295.447144
17.41	295.296509
17.42	303.314697
17.43	294.365723
17.44	290.063812
17.45	297.232361
17.46	305.321991
17.47	295.226349
17.48	297.191132
17.49	291.567993
17.5	297.672302
17.51	295.791351
17.52	304.527466
17.53	305.069275
17.54	305.405853
17.55	297.207031
17.56	297.869537
17.57	298.992035
17.58	304.457611
17.59	298.717926
17.6	300.460938
17.61	296.3414
17.62	306.697662
17.63	292.999084
17.64	298.873108
17.65	296.460541
17.66	295.183014
17.67	301.215363
17.68	300.705444
17.69	299.338196
17.7	294.355408
17.71	300.46051
17.72	303.026764
17.73	294.095032
17.74	301.234192
17.75	300.88504
17.76	309.141937
17.77	299.75592
17.78	297.616058
17.79	302.012146
17.8	297.99176
17.81	301.462006
17.82	301.814026
17.83	295.175079
17.84	297.242188
17.85	300.020996
17.86	299.51062
17.87	301.111176
17.88	299.914795
17.89	292.621155
17.9	297.505676
17.91	290.937103
17.92	300.752747
17.93	297.207489
17.94	293.21817
17.95	302.07016
17.96	299.123444
17.97	308.428711
17.98	294.480469
17.99	300.616425
18	301.94754
18.01	294.892792
18.02	296.379333
18.03	296.781952
18.04	307.39859
18.05	294.803711
18.06	306.964233
18.07	287.559845
18.08	296.292755
18.09	298.7565
18.1	299.730194
18.11	300.002441
18.12	298.73291
18.13	292.68869
18.14	298.84082
18.15	291.396515
18.16	299.657166
18.17	302.286713
18.18	300.69519
18.19	287.042084
18.2	292.673523
18.21	298.693329
18.22	300.776978
18.23	297.291168
18.24	294.709442
18.25	299.639435
18.26	301.081573
18.27	292.883698
18.28	299.284332
18.29	297.955383
18.3	292.327148
18.31	296.469788
18.32	303.425934
18.33	296.732849
18.34	295.773102
18.35	301.612305
18.36	291.041901
18.37	293.838867
18.38	301.91925
18.39	291.257416
18.4	297.683899
18.41	290.251465
18.42	293.85733
18.43	301.216248
18.44	295.380859
18.45	309.747589
18.46	300.297974
18.47	302.905426
18.48	297.931244
18.49	297.966949
18.5	303.175964
18.51	301.902802
18.52	291.069672
18.53	307.483124
18.54	297.629944
18.55	298.607849
18.56	291.254547
18.57	297.053284
18.58	295.194489
18.59	297.476044
18.6	306.245117
18.61	302.331848
18.62	300.732269
18.63	298.058594
18.64	295.117859
18.65	295.505341
18.66	297.885193
18.67	291.199036
18.68	290.53299
18.69	293.789825
18.7	293.849945
18.71	298.068939
18.72	297.523773
18.73	295.931061
18.74	297.487244
18.75	295.200195
18.76	300.686523
18.77	296.476685
18.78	298.651794
18.79	305.470612
18.8	292.232239
18.81	298.368134
18.82	295.558777
18.83	296.252563
18.84	299.235779
18.85	291.208221
18.86	296.58902
18.87	295.655243
18.88	298.77652
18.89	306.038574
18.9	290.630463
18.91	298.063782
18.92	293.377655
18.93	299.596863
18.94	295.787659
18.95	299.787323
18.96	302.786072
18.97	292.732635
18.98	301.509644
18.99	300.298004
19	300.62915
19.01	298.181915
19.02	289.56192
19.03	292.109863
19.04	304.423157
19.05	301.859589
19.06	300.453613
19.07	302.069733
19.08	297.944733
19.09	302.134155
19.1	299.109894
19.11	298.562958
19.12	294.148071
19.13	299.878815
19.14	301.303741
19.15	292.883057
19.16	300.234741
19.17	296.965973
19.18	294.134033
19.19	289.031952
19.2	302.884186
19.21	296.627716
19.22	299.5354
19.23	294.223663
19.24	298.69986
19.25	295.594025
19.26	295.420288
19.27	299.759186
19.28	291.333191
19.29	298.494049
19.3	288.546417
19.31	296.063507
19.32	296.657959
19.33	298.869232
19.34	295.495819
19.35	305.141632
19.36	301.464203
19.37	302.392212
19.38	301.516327
19.39	291.381805
19.4	291.916931
19.41	298.696899
19.42	292.280334
19.43	295.648071
19.44	302.048187
19.45	294.434052
19.46	293.629761
19.47	293.917786
19.48	307.520355
19.49	293.202362
19.5	298.63092
19.51	302.44635
19.52	303.008972
19.53	299.633911
19.54	293.208099
19.55	294.910889
19.56	303.89151
19.57	293.013672
19.58	302.762634
19.59	295.610962
19.6	297.316833
19.61	299.018372
19.62	297.59613
19.63	293.451813
19.64	292.895081
19.65	298.327118
19.66	299.142303
19.67	296.317719
19.68	302.078156
19.69	303.628754
19.7	298.358704
19.71	297.947601
19.72	298.696075
19.73	293.020721
19.74	290.502167
19.75	296.521484
19.76	298.554779
19.77	306.194733
19.78	296.173279
19.79	301.54892
19.8	298.803406
19.81	296.87326
19.82	296.379364
19.83	296.115112
19.84	301.988831
19.85	304.609741
19.86	298.04071
19.87	307.362274
19.88	295.505402
19.89	297.700531
19.9	302.41153
19.91	298.258881
19.92	297.086029
19.93	294.64917
19.94	294.133789
19.95	297.19278
19.96	294.837372
19.97	296.854858
[truncated: 38,005 more rows]
