# Supplementary material for: Hierarchical incremental learning deciphers molecular arrangements in multi-component materials
Source: Nat Commun. 2025 Oct 22;16:9324. doi: 10.1038/s41467-025-64372-4 (PMC12546701; doi:10.1038/s41467-025-64372-4)
Supplement: Supplementary file 4 — Source data [file 41467_2025_64372_MOESM4_ESM.zip › FigS39.txt]

#time(ns), velocity autocorrelation function
0	1
0.0001	0.75578
0.0002	0.44087
0.0003	0.42245
0.0004	0.40556
0.0005	0.2532
0.0006	0.18152
0.0007	0.17895
0.0008	0.12968
0.0009	0.12461
0.001	0.21016
0.0011	0.26613
0.0012	0.24901
0.0013	0.24238
0.0014	0.2854
0.0015	0.33126
0.0016	0.34343
0.0017	0.33916
0.0018	0.34477
0.0019	0.35534
0.002	0.35091
0.0021	0.33023
0.0022	0.30861
0.0023	0.29282
0.0024	0.27706
0.0025	0.25816
0.0026	0.24164
0.0027	0.23334
0.0028	0.2324
0.0029	0.23519
0.003	0.24113
0.0031	0.2507
0.0032	0.26263
0.0033	0.27421
0.0034	0.28244
0.0035	0.28672
0.0036	0.28852
0.0037	0.28743
0.0038	0.28221
0.0039	0.2745
0.004	0.26615
0.0041	0.25672
0.0042	0.247
0.0043	0.23914
0.0044	0.23365
0.0045	0.23058
0.0046	0.23035
0.0047	0.23202
0.0048	0.23479
0.0049	0.23945
0.005	0.24556
0.0051	0.25033
0.0052	0.2522
0.0053	0.25254
0.0054	0.25243
0.0055	0.25051
0.0056	0.24573
0.0057	0.2397
0.0058	0.23441
0.0059	0.22968
0.006	0.22456
0.0061	0.22009
0.0062	0.21774
0.0063	0.21672
0.0064	0.21668
0.0065	0.21869
0.0066	0.22167
0.0067	0.2238
0.0068	0.2253
0.0069	0.22637
0.007	0.22659
0.0071	0.22599
0.0072	0.2244
0.0073	0.22192
0.0074	0.21907
0.0075	0.2157
0.0076	0.21169
0.0077	0.20793
0.0078	0.20497
0.0079	0.2028
0.008	0.20178
0.0081	0.20165
0.0082	0.20164
0.0083	0.20207
0.0084	0.203
0.0085	0.20362
0.0086	0.20421
0.0087	0.20476
0.0088	0.20408
0.0089	0.20251
0.009	0.20105
0.0091	0.19907
0.0092	0.19633
0.0093	0.19371
0.0094	0.1917
0.0095	0.19011
0.0096	0.18854
0.0097	0.18722
0.0098	0.18654
0.0099	0.18589
0.01	0.18512
0.0101	0.18499
0.0102	0.18524
0.0103	0.18514
0.0104	0.18505
0.0105	0.18502
0.0106	0.18405
0.0107	0.18215
0.0108	0.18032
0.0109	0.17848
0.011	0.17653
0.0111	0.1752
0.0112	0.17423
0.0113	0.17303
0.0114	0.17215
0.0115	0.17166
0.0116	0.17092
0.0117	0.17006
0.0118	0.16962
0.0119	0.1696
0.012	0.16965
0.0121	0.16925
0.0122	0.1682
0.0123	0.16684
0.0124	0.16548
0.0125	0.16415
0.0126	0.16287
0.0127	0.16165
0.0128	0.16066
0.0129	0.1597
0.013	0.15863
0.0131	0.15798
0.0132	0.15758
0.0133	0.1566
0.0134	0.15551
0.0135	0.15484
0.0136	0.15413
0.0137	0.15367
0.0138	0.15369
0.0139	0.15305
0.014	0.15161
0.0141	0.1508
0.0142	0.15053
0.0143	0.14965
0.0144	0.14835
0.0145	0.14733
0.0146	0.14652
0.0147	0.14573
0.0148	0.14494
0.0149	0.14402
0.015	0.14284
0.0151	0.14169
0.0152	0.14114
0.0153	0.14106
0.0154	0.14077
0.0155	0.1401
0.0156	0.13951
0.0157	0.13904
0.0158	0.13819
0.0159	0.13702
0.016	0.1362
0.0161	0.13556
0.0162	0.13467
0.0163	0.13377
0.0164	0.13295
0.0165	0.13209
0.0166	0.13138
0.0167	0.13072
0.0168	0.12993
0.0169	0.12927
0.017	0.12867
0.0171	0.12813
0.0172	0.12786
0.0173	0.12745
0.0174	0.12668
0.0175	0.12605
0.0176	0.1254
0.0177	0.12437
0.0178	0.12338
0.0179	0.12259
0.018	0.12195
0.0181	0.12151
0.0182	0.12088
0.0183	0.11992
0.0184	0.11911
0.0185	0.11864
0.0186	0.1183
0.0187	0.11787
0.0188	0.1173
0.0189	0.11673
0.019	0.11629
0.0191	0.11594
0.0192	0.11549
0.0193	0.11476
0.0194	0.11383
0.0195	0.1129
0.0196	0.11209
0.0197	0.11137
0.0198	0.11068
0.0199	0.1101
0.02	0.10954
0.0201	0.10893
0.0202	0.10837
0.0203	0.1077
0.0204	0.10691
0.0205	0.10653
0.0206	0.1064
0.0207	0.10606
0.0208	0.10569
0.0209	0.10534
0.021	0.10473
0.0211	0.10397
0.0212	0.1033
0.0213	0.10273
0.0214	0.10216
0.0215	0.10154
0.0216	0.10092
0.0217	0.10026
0.0218	0.09965
0.0219	0.09916
0.022	0.09854
0.0221	0.09783
0.0222	0.09745
0.0223	0.09722
0.0224	0.09677
0.0225	0.09631
0.0226	0.09596
0.0227	0.09531
0.0228	0.09447
0.0229	0.09393
0.023	0.09355
0.0231	0.09293
0.0232	0.09226
0.0233	0.09189
0.0234	0.09163
0.0235	0.09114
0.0236	0.09069
0.0237	0.09046
0.0238	0.08998
0.0239	0.08932
0.024	0.08898
0.0241	0.08866
0.0242	0.08797
0.0243	0.08732
0.0244	0.08681
0.0245	0.08614
0.0246	0.08551
0.0247	0.08513
0.0248	0.08474
0.0249	0.08421
0.025	0.08371
0.0251	0.08335
0.0252	0.08313
0.0253	0.08294
0.0254	0.08261
0.0255	0.08207
0.0256	0.08144
0.0257	0.08089
0.0258	0.08045
0.0259	0.08007
0.026	0.07962
0.0261	0.07904
0.0262	0.07855
0.0263	0.07821
0.0264	0.07786
0.0265	0.07743
0.0266	0.07694
0.0267	0.07641
0.0268	0.07594
0.0269	0.07562
0.027	0.07552
0.0271	0.07533
0.0272	0.07471
0.0273	0.074
0.0274	0.07377
0.0275	0.07365
0.0276	0.07312
0.0277	0.07259
0.0278	0.07239
0.0279	0.07207
0.028	0.07147
0.0281	0.07113
0.0282	0.07096
0.0283	0.07039
0.0284	0.06967
0.0285	0.06937
0.0286	0.06922
0.0287	0.06881
0.0288	0.06836
0.0289	0.06811
0.029	0.06793
0.0291	0.06759
0.0292	0.06715
0.0293	0.06679
0.0294	0.06638
0.0295	0.06577
0.0296	0.06526
0.0297	0.06508
0.0298	0.06491
0.0299	0.06455
0.03	0.06417
0.0301	0.06375
0.0302	0.06322
0.0303	0.06282
0.0304	0.06261
0.0305	0.06225
0.0306	0.06176
0.0307	0.0615
0.0308	0.06139
0.0309	0.06122
0.031	0.06103
0.0311	0.0607
0.0312	0.06024
0.0313	0.05994
0.0314	0.05964
0.0315	0.05909
0.0316	0.0586
0.0317	0.05835
0.0318	0.05808
0.0319	0.05784
0.032	0.05768
0.0321	0.05735
0.0322	0.05698
0.0323	0.05684
0.0324	0.05666
0.0325	0.05629
0.0326	0.0559
0.0327	0.05556
0.0328	0.05522
0.0329	0.05483
0.033	0.05442
0.0331	0.05414
0.0332	0.05394
0.0333	0.05356
0.0334	0.05317
0.0335	0.05299
0.0336	0.05278
0.0337	0.05244
0.0338	0.05234
0.0339	0.05233
0.034	0.05196
0.0341	0.05158
0.0342	0.05161
0.0343	0.05159
0.0344	0.05117
0.0345	0.05072
0.0346	0.05044
0.0347	0.05005
0.0348	0.04959
0.0349	0.04926
0.035	0.04898
0.0351	0.04865
0.0352	0.04826
0.0353	0.04795
0.0354	0.04787
0.0355	0.04783
0.0356	0.04753
0.0357	0.04717
0.0358	0.04694
0.0359	0.04672
0.036	0.04653
0.0361	0.04643
0.0362	0.04627
0.0363	0.04601
0.0364	0.04574
0.0365	0.04542
0.0366	0.04505
0.0367	0.04478
0.0368	0.04462
0.0369	0.04431
0.037	0.04386
0.0371	0.04355
0.0372	0.04333
0.0373	0.04303
0.0374	0.04277
0.0375	0.0426
0.0376	0.04245
0.0377	0.04224
0.0378	0.04211
0.0379	0.04209
0.038	0.04194
0.0381	0.04152
0.0382	0.04108
0.0383	0.04091
0.0384	0.04083
0.0385	0.04047
0.0386	0.03998
0.0387	0.03973
0.0388	0.03964
0.0389	0.0394
0.039	0.0391
0.0391	0.03884
0.0392	0.03861
0.0393	0.0385
0.0394	0.03859
0.0395	0.03869
0.0396	0.03864
0.0397	0.03845
0.0398	0.03824
0.0399	0.03806
0.04	0.03775
0.0401	0.0373
0.0402	0.03698
0.0403	0.03671
0.0404	0.03617
0.0405	0.03569
0.0406	0.03565
0.0407	0.03558
0.0408	0.03519
0.0409	0.03492
0.041	0.03492
0.0411	0.03487
0.0412	0.03482
0.0413	0.03491
0.0414	0.03497
0.0415	0.03492
0.0416	0.03489
0.0417	0.03483
0.0418	0.03454
0.0419	0.03406
0.042	0.03364
0.0421	0.03339
0.0422	0.03308
0.0423	0.03257
0.0424	0.03213
0.0425	0.03196
0.0426	0.03185
0.0427	0.03173
0.0428	0.03168
0.0429	0.03161
0.043	0.03153
0.0431	0.03153
0.0432	0.03157
0.0433	0.03151
0.0434	0.03139
0.0435	0.03123
0.0436	0.03101
0.0437	0.03078
0.0438	0.03052
0.0439	0.03015
0.044	0.02979
0.0441	0.02958
0.0442	0.02939
0.0443	0.02914
0.0444	0.02895
0.0445	0.02895
0.0446	0.02899
0.0447	0.02882
0.0448	0.02862
0.0449	0.02866
0.045	0.02875
0.0451	0.02863
0.0452	0.02841
0.0453	0.02822
0.0454	0.02804
0.0455	0.02795
0.0456	0.02795
0.0457	0.02779
0.0458	0.02738
0.0459	0.02696
0.046	0.02673
0.0461	0.02655
0.0462	0.02636
0.0463	0.02621
0.0464	0.02603
0.0465	0.02591
0.0466	0.02609
0.0467	0.02635
0.0468	0.0263
0.0469	0.02607
0.047	0.02594
0.0471	0.02578
0.0472	0.02546
0.0473	0.02506
0.0474	0.02476
0.0475	0.02471
0.0476	0.02476
0.0477	0.02461
0.0478	0.0244
0.0479	0.02432
0.048	0.0242
0.0481	0.02397
0.0482	0.02383
0.0483	0.02381
0.0484	0.02375
0.0485	0.02363
0.0486	0.02365
0.0487	0.02374
0.0488	0.02363
0.0489	0.02339
0.049	0.02328
0.0491	0.02318
0.0492	0.02291
0.0493	0.02262
0.0494	0.02244
0.0495	0.02228
0.0496	0.022
0.0497	0.02176
0.0498	0.02181
0.0499	0.02199
0.05	0.02192
0.0501	0.02175
0.0502	0.02181
0.0503	0.02188
0.0504	0.02167
0.0505	0.02142
0.0506	0.02133
0.0507	0.02114
0.0508	0.02086
0.0509	0.02076
0.051	0.02071
0.0511	0.02046
0.0512	0.02031
0.0513	0.02039
0.0514	0.02034
0.0515	0.02017
0.0516	0.02011
0.0517	0.02006
0.0518	0.01995
0.0519	0.01997
0.052	0.01996
0.0521	0.01975
0.0522	0.01967
0.0523	0.01976
0.0524	0.01959
0.0525	0.01919
0.0526	0.019
0.0527	0.01899
0.0528	0.01887
0.0529	0.01872
0.053	0.01873
0.0531	0.01871
0.0532	0.01848
0.0533	0.01831
0.0534	0.01838
0.0535	0.01837
0.0536	0.01814
0.0537	0.01796
0.0538	0.01798
0.0539	0.01802
0.054	0.01785
0.0541	0.01755
0.0542	0.01748
0.0543	0.01755
0.0544	0.01736
0.0545	0.01709
0.0546	0.01718
0.0547	0.01732
0.0548	0.01708
0.0549	0.01681
0.055	0.01679
0.0551	0.01667
0.0552	0.01635
0.0553	0.01628
0.0554	0.01651
0.0555	0.01657
0.0556	0.0164
0.0557	0.01639
0.0558	0.01648
0.0559	0.01637
0.056	0.01615
0.0561	0.01611
0.0562	0.01607
0.0563	0.01578
0.0564	0.01547
0.0565	0.01546
0.0566	0.01552
0.0567	0.01533
0.0568	0.01516
0.0569	0.01519
0.057	0.0151
0.0571	0.01492
0.0572	0.015
0.0573	0.01505
0.0574	0.01473
0.0575	0.01447
0.0576	0.01458
0.0577	0.01469
0.0578	0.01463
0.0579	0.01468
0.058	0.0148
0.0581	0.0147
0.0582	0.01455
0.0583	0.01455
0.0584	0.01442
0.0585	0.01408
0.0586	0.01387
0.0587	0.0138
0.0588	0.01365
0.0589	0.01351
0.059	0.01351
0.0591	0.01356
0.0592	0.01354
0.0593	0.01343
0.0594	0.01332
0.0595	0.01333
0.0596	0.01336
0.0597	0.0132
0.0598	0.01303
0.0599	0.01313
0.06	0.01317
0.0601	0.01291
0.0602	0.01284
0.0603	0.01302
0.0604	0.01295
0.0605	0.01277
0.0606	0.01293
0.0607	0.01301
0.0608	0.01267
0.0609	0.01248
0.061	0.0126
0.0611	0.01253
0.0612	0.01223
0.0613	0.01204
0.0614	0.012
0.0615	0.01197
0.0616	0.01193
0.0617	0.01191
0.0618	0.01191
0.0619	0.01183
0.062	0.01173
0.0621	0.0118
0.0622	0.01192
0.0623	0.01182
0.0624	0.01168
0.0625	0.01174
0.0626	0.01168
0.0627	0.01147
0.0628	0.01148
0.0629	0.01157
0.063	0.01136
0.0631	0.01109
0.0632	0.01109
0.0633	0.01117
0.0634	0.01117
0.0635	0.01113
0.0636	0.01101
0.0637	0.01077
0.0638	0.01068
0.0639	0.01086
0.064	0.01099
0.0641	0.01087
0.0642	0.0107
0.0643	0.01072
0.0644	0.01083
0.0645	0.01085
0.0646	0.01075
0.0647	0.01069
0.0648	0.01075
0.0649	0.01076
0.065	0.01061
0.0651	0.0105
0.0652	0.01041
0.0653	0.01016
0.0654	0.00994
0.0655	0.00989
0.0656	0.00977
0.0657	0.00956
0.0658	0.00964
0.0659	0.00992
0.066	0.01004
0.0661	0.01
0.0662	0.00995
0.0663	0.00986
0.0664	0.00983
0.0665	0.00994
0.0666	0.00988
0.0667	0.00962
0.0668	0.00948
0.0669	0.0094
0.067	0.00926
0.0671	0.00928
0.0672	0.00935
0.0673	0.00916
0.0674	0.00902
0.0675	0.0092
0.0676	0.00934
0.0677	0.00929
0.0678	0.00931
0.0679	0.00932
0.068	0.0091
0.0681	0.00898
0.0682	0.00908
0.0683	0.00904
0.0684	0.0089
0.0685	0.00894
0.0686	0.00893
0.0687	0.00863
0.0688	0.00847
0.0689	0.00859
0.069	0.00855
0.0691	0.00833
0.0692	0.00826
0.0693	0.00827
0.0694	0.00821
0.0695	0.00824
0.0696	0.00841
0.0697	0.00852
0.0698	0.00845
0.0699	0.00827
0.07	0.00815
0.0701	0.00818
0.0702	0.0082
0.0703	0.00804
0.0704	0.00793
0.0705	0.00798
0.0706	0.00792
0.0707	0.0078
0.0708	0.0079
0.0709	0.00802
0.071	0.00785
0.0711	0.00768
0.0712	0.0078
0.0713	0.00787
0.0714	0.00767
0.0715	0.00748
0.0716	0.00744
0.0717	0.00734
0.0718	0.0073
0.0719	0.00745
0.072	0.0075
0.0721	0.00735
0.0722	0.00741
0.0723	0.00768
0.0724	0.00765
0.0725	0.00734
0.0726	0.00726
0.0727	0.00742
0.0728	0.00733
0.0729	0.00702
0.073	0.00695
0.0731	0.00705
0.0732	0.00696
0.0733	0.00684
0.0734	0.00689
0.0735	0.00695
0.0736	0.00692
0.0737	0.00691
0.0738	0.00696
0.0739	0.00693
0.074	0.00675
0.0741	0.00652
0.0742	0.00641
0.0743	0.00645
0.0744	0.00653
0.0745	0.00658
0.0746	0.00662
0.0747	0.0067
0.0748	0.00678
0.0749	0.00678
0.075	0.00677
0.0751	0.00681
0.0752	0.00667
0.0753	0.00636
0.0754	0.0062
0.0755	0.00632
0.0756	0.00643
0.0757	0.0063
0.0758	0.00607
0.0759	0.00596
0.076	0.00597
0.0761	0.00595
0.0762	0.00591
0.0763	0.00587
0.0764	0.00581
0.0765	0.00579
0.0766	0.0059
0.0767	0.00607
0.0768	0.00609
0.0769	0.00601
0.077	0.00597
0.0771	0.00593
0.0772	0.00592
0.0773	0.00598
0.0774	0.0059
0.0775	0.00565
0.0776	0.00556
0.0777	0.00563
0.0778	0.00556
0.0779	0.00546
0.078	0.00548
0.0781	0.0054
0.0782	0.00522
0.0783	0.00527
0.0784	0.00548
0.0785	0.00549
0.0786	0.00537
0.0787	0.00535
0.0788	0.00546
0.0789	0.00556
0.079	0.00549
0.0791	0.00534
0.0792	0.00535
0.0793	0.0054
0.0794	0.0053
0.0795	0.00518
0.0796	0.0052
0.0797	0.00514
0.0798	0.00498
0.0799	0.00496
0.08	0.00496
0.0801	0.00468
0.0802	0.00441
0.0803	0.00457
0.0804	0.00482
0.0805	0.00473
0.0806	0.00457
0.0807	0.00469
0.0808	0.00489
0.0809	0.00491
0.081	0.00491
0.0811	0.005
0.0812	0.00495
0.0813	0.00476
0.0814	0.00474
0.0815	0.00484
0.0816	0.00474
0.0817	0.00455
0.0818	0.00459
0.0819	0.00468
0.082	0.00457
0.0821	0.00439
0.0822	0.0043
0.0823	0.0043
0.0824	0.00422
0.0825	0.00407
0.0826	0.00406
0.0827	0.00422
0.0828	0.00431
0.0829	0.00432
0.083	0.0044
0.0831	0.00448
0.0832	0.00441
0.0833	0.00427
0.0834	0.0042
0.0835	0.0042
0.0836	0.00423
0.0837	0.00421
0.0838	0.00411
0.0839	0.00403
0.084	0.00402
0.0841	0.00393
0.0842	0.0038
0.0843	0.00388
0.0844	0.00405
0.0845	0.00394
0.0846	0.00376
0.0847	0.00392
0.0848	0.00409
0.0849	0.00391
0.085	0.00379
0.0851	0.00389
0.0852	0.00377
0.0853	0.00344
0.0854	0.00342
0.0855	0.00364
0.0856	0.00371
0.0857	0.00363
0.0858	0.00355
0.0859	0.00356
0.086	0.00366
0.0861	0.00368
0.0862	0.00368
0.0863	0.00382
0.0864	0.00391
0.0865	0.00369
0.0866	0.00351
0.0867	0.00361
0.0868	0.00358
0.0869	0.00326
0.087	0.00301
0.0871	0.00297
0.0872	0.0031
0.0873	0.00332
0.0874	0.00332
0.0875	0.00305
0.0876	0.00304
0.0877	0.00329
0.0878	0.00328
0.0879	0.00314
0.088	0.00325
0.0881	0.00336
0.0882	0.00324
0.0883	0.00327
0.0884	0.00349
0.0885	0.00342
0.0886	0.00308
0.0887	0.00301
0.0888	0.00323
0.0889	0.00328
0.089	0.00299
0.0891	0.00279
0.0892	0.00292
0.0893	0.003
0.0894	0.00281
0.0895	0.00273
0.0896	0.0029
0.0897	0.003
0.0898	0.00303
0.0899	0.00316
0.09	0.00329
0.0901	0.00326
0.0902	0.00317
0.0903	0.00321
0.0904	0.00333
0.0905	0.00335
0.0906	0.00327
0.0907	0.00322
0.0908	0.00312
0.0909	0.00287
0.091	0.00269
0.0911	0.00281
0.0912	0.00296
0.0913	0.00273
0.0914	0.00239
0.0915	0.00252
0.0916	0.00295
0.0917	0.00308
0.0918	0.00295
0.0919	0.00298
0.092	0.00305
0.0921	0.00298
0.0922	0.00304
0.0923	0.0033
0.0924	0.00331
0.0925	0.00306
0.0926	0.00299
0.0927	0.00311
0.0928	0.0031
0.0929	0.00292
0.093	0.00273
0.0931	0.0027
0.0932	0.00273
0.0933	0.00259
0.0934	0.00244
0.0935	0.00255
0.0936	0.00273
0.0937	0.00272
0.0938	0.00265
0.0939	0.00269
0.094	0.00277
0.0941	0.00275
0.0942	0.00273
0.0943	0.00278
0.0944	0.00284
0.0945	0.00289
0.0946	0.00295
0.0947	0.00296
0.0948	0.00293
0.0949	0.00284
0.095	0.00266
0.0951	0.00256
0.0952	0.00259
0.0953	0.00252
0.0954	0.00237
0.0955	0.0024
0.0956	0.00254
0.0957	0.00257
0.0958	0.00252
0.0959	0.00253
0.096	0.00267
0.0961	0.00278
0.0962	0.00271
0.0963	0.00256
0.0964	0.00256
0.0965	0.00264
0.0966	0.00263
0.0967	0.00252
0.0968	0.00234
0.0969	0.00214
0.097	0.00212
0.0971	0.00227
0.0972	0.00233
0.0973	0.0023
0.0974	0.00238
0.0975	0.00256
0.0976	0.0027
0.0977	0.00275
0.0978	0.00271
0.0979	0.00267
0.098	0.00266
0.0981	0.00255
0.0982	0.00243
0.0983	0.00241
0.0984	0.00233
0.0985	0.00209
0.0986	0.00189
0.0987	0.00185
0.0988	0.00192
0.0989	0.00202
0.099	0.00197
0.0991	0.00186
0.0992	0.00194
0.0993	0.00212
0.0994	0.00218
0.0995	0.00227
0.0996	0.0024
0.0997	0.00242
0.0998	0.00251
0.0999	0.00279
0.1	0.00282
0.1001	0.00245
0.1002	0.00216
0.1003	0.00211
0.1004	0.00195
0.1005	0.00169
0.1006	0.0016
0.1007	0.00157
0.1008	0.00153
0.1009	0.00162
0.101	0.00174
0.1011	0.00175
0.1012	0.00184
0.1013	0.00207
0.1014	0.00218
0.1015	0.00219
0.1016	0.00227
0.1017	0.00238
0.1018	0.00238
0.1019	0.00223
0.102	0.00203
0.1021	0.00187
0.1022	0.00177
0.1023	0.00179
0.1024	0.00187
0.1025	0.00175
0.1026	0.00152
0.1027	0.00163
0.1028	0.00188
0.1029	0.00184
0.103	0.00178
0.1031	0.00191
0.1032	0.00185
0.1033	0.00163
0.1034	0.00172
0.1035	0.00199
0.1036	0.00198
0.1037	0.00181
0.1038	0.00193
0.1039	0.00218
0.104	0.00205
0.1041	0.00175
0.1042	0.00174
0.1043	0.00181
0.1044	0.00161
0.1045	0.00144
0.1046	0.00149
0.1047	0.00145
0.1048	0.00134
0.1049	0.00148
0.105	0.00167
0.1051	0.00166
0.1052	0.00164
0.1053	0.00173
0.1054	0.00169
0.1055	0.00158
0.1056	0.00157
0.1057	0.00155
0.1058	0.00138
0.1059	0.00131
0.106	0.00144
0.1061	0.00149
0.1062	0.00137
0.1063	0.00136
0.1064	0.0015
0.1065	0.00154
0.1066	0.00144
0.1067	0.00142
0.1068	0.0015
0.1069	0.00148
0.107	0.00144
0.1071	0.00156
0.1072	0.00174
0.1073	0.00169
0.1074	0.00159
0.1075	0.00167
0.1076	0.00161
0.1077	0.00136
0.1078	0.00133
0.1079	0.00145
0.108	0.00133
0.1081	0.0012
0.1082	0.00131
0.1083	0.0014
0.1084	0.0014
0.1085	0.00144
0.1086	0.00141
0.1087	0.00124
0.1088	0.0012
0.1089	0.00133
0.109	0.00131
0.1091	0.00116
0.1092	0.00118
0.1093	0.00129
0.1094	0.00128
0.1095	0.00126
0.1096	0.00129
0.1097	0.00124
0.1098	0.0012
0.1099	0.0013
0.11	0.00135
0.1101	0.00124
0.1102	0.00119
0.1103	0.00125
0.1104	0.00127
0.1105	0.00122
0.1106	0.00111
0.1107	0.001
0.1108	0.00105
0.1109	0.0011
0.111	0.001
0.1111	0.00097
0.1112	0.00103
0.1113	0.001
0.1114	0.001
0.1115	0.00111
0.1116	0.00106
0.1117	0.00089
0.1118	0.00092
0.1119	0.00098
0.112	0.00076
0.1121	0.00053
0.1122	0.00061
0.1123	0.00073
0.1124	0.00072
0.1125	0.00071
0.1126	0.00074
0.1127	0.00082
0.1128	0.00097
0.1129	0.00103
0.113	0.00102
0.1131	0.00107
0.1132	0.00106
0.1133	0.00093
0.1134	0.0009
0.1135	0.0009
0.1136	0.00076
0.1137	0.00066
0.1138	0.00067
0.1139	0.00059
0.114	0.00048
0.1141	0.00055
0.1142	0.00069
0.1143	0.00076
0.1144	0.00084
0.1145	0.00094
0.1146	0.00096
0.1147	0.00101
0.1148	0.00114
0.1149	0.00123
0.115	0.00117
0.1151	0.00095
0.1152	0.00079
0.1153	0.00082
0.1154	0.00079
0.1155	0.00058
0.1156	0.00045
0.1157	0.00046
0.1158	0.00048
0.1159	0.00058
0.116	0.00075
0.1161	0.00073
0.1162	0.00068
0.1163	0.0009
0.1164	0.00109
0.1165	0.00092
0.1166	0.00077
0.1167	0.00082
0.1168	0.00076
0.1169	0.0006
0.117	0.00059
0.1171	0.00071
0.1172	0.00073
0.1173	0.00061
0.1174	0.00053
0.1175	0.00053
0.1176	0.0005
0.1177	0.00037
0.1178	0.00027
0.1179	0.00031
0.118	0.00039
0.1181	0.00039
0.1182	0.00048
0.1183	0.0007
0.1184	0.00072
0.1185	0.00048
0.1186	0.00041
0.1187	0.0006
0.1188	0.00063
0.1189	0.00044
0.119	0.00038
0.1191	0.00042
0.1192	0.00034
0.1193	0.00035
0.1194	0.00055
0.1195	0.00056
0.1196	0.00034
0.1197	0.00032
0.1198	0.0005
0.1199	0.00045
0.12	0.00026
0.1201	0.00027
0.1202	0.00034
0.1203	0.00023
0.1204	0.00012
0.1205	0.0001
0.1206	6e-05
0.1207	6e-05
0.1208	2e-05
0.1209	-5e-05
0.121	6e-05
0.1211	0.00021
0.1212	9e-05
0.1213	-4e-05
0.1214	0.00013
0.1215	0.00024
0.1216	0.00015
0.1217	0.00017
0.1218	0.0003
0.1219	0.00031
0.122	0.00031
0.1221	0.00044
0.1222	0.00052
0.1223	0.00047
0.1224	0.00034
0.1225	0.00017
0.1226	8e-05
0.1227	0.00014
0.1228	0.00012
0.1229	-1e-05
0.123	-1e-05
0.1231	5e-05
0.1232	-0
0.1233	-5e-05
0.1234	-1e-05
0.1235	-1e-05
0.1236	-2e-05
0.1237	0.00012
0.1238	0.0003
0.1239	0.00029
0.124	0.00017
0.1241	0.00021
0.1242	0.00029
0.1243	0.00023
0.1244	9e-05
0.1245	-4e-05
0.1246	-6e-05
0.1247	6e-05
0.1248	0.0001
0.1249	-8e-05
0.125	-0.00022
0.1251	-0.00014
0.1252	-6e-05
0.1253	-0.00013
0.1254	-0.0001
0.1255	9e-05
0.1256	0.00021
0.1257	0.00029
0.1258	0.00038
0.1259	0.00033
0.126	0.00028
0.1261	0.00045
0.1262	0.00056
0.1263	0.00034
0.1264	7e-05
0.1265	-3e-05
0.1266	-0.00015
0.1267	-0.00024
0.1268	-6e-05
0.1269	0.00012
0.127	-2e-05
0.1271	-0.00016
0.1272	5e-05
0.1273	0.00038
0.1274	0.0004
0.1275	0.00014
0.1276	7e-05
0.1277	0.00025
0.1278	0.00027
0.1279	0.00012
0.128	0.0002
0.1281	0.00037
0.1282	0.00016
0.1283	-1e-05
0.1284	0.00033
0.1285	0.00057
0.1286	0.00026
0.1287	5e-05
0.1288	0.00022
0.1289	0.00025
0.129	0.00015
0.1291	0.00017
0.1292	0.00016
0.1293	0.00012
0.1294	0.00029
0.1295	0.00047
0.1296	0.00042
0.1297	0.00028
0.1298	0.00023
0.1299	0.00025
0.13	0.00035
0.1301	0.00034
0.1302	0.0001
0.1303	-4e-05
0.1304	0.00013
0.1305	0.00025
0.1306	0.00017
0.1307	0.00015
0.1308	0.00022
0.1309	0.00025
0.131	0.00029
0.1311	0.00036
0.1312	0.0004
0.1313	0.00039
0.1314	0.00033
0.1315	0.00031
0.1316	0.00037
0.1317	0.00037
0.1318	0.0003
0.1319	0.00034
0.132	0.00042
0.1321	0.00041
0.1322	0.00044
0.1323	0.00048
0.1324	0.00046
0.1325	0.00048
0.1326	0.00049
0.1327	0.00034
0.1328	0.00023
0.1329	0.00023
0.133	0.00014
0.1331	9e-05
0.1332	0.00023
0.1333	0.0003
0.1334	0.00031
0.1335	0.00052
0.1336	0.00069
0.1337	0.00049
0.1338	0.00031
0.1339	0.00047
0.134	0.00055
0.1341	0.00035
0.1342	0.00026
0.1343	0.0004
0.1344	0.00039
0.1345	0.00028
0.1346	0.00037
0.1347	0.00056
0.1348	0.00054
0.1349	0.00038
0.135	0.00039
0.1351	0.00053
0.1352	0.00044
0.1353	0.00016
0.1354	0.00013
0.1355	0.00036
0.1356	0.00038
0.1357	0.0002
0.1358	0.00035
0.1359	0.00072
0.136	0.00072
0.1361	0.00049
0.1362	0.00056
0.1363	0.00076
0.1364	0.00066
0.1365	0.00049
0.1366	0.00054
0.1367	0.00056
0.1368	0.00042
0.1369	0.00042
0.137	0.00065
0.1371	0.00074
0.1372	0.00061
0.1373	0.00055
0.1374	0.00066
0.1375	0.0007
0.1376	0.00059
0.1377	0.00056
0.1378	0.00063
0.1379	0.00064
0.138	0.00056
0.1381	0.00055
0.1382	0.00067
0.1383	0.00093
0.1384	0.00115
0.1385	0.00104
0.1386	0.00068
0.1387	0.00055
0.1388	0.00078
0.1389	0.00101
0.139	0.00091
0.1391	0.00067
0.1392	0.00055
0.1393	0.00054
0.1394	0.0006
0.1395	0.00072
0.1396	0.00071
0.1397	0.00054
0.1398	0.00056
0.1399	0.00082
0.14	0.00089
0.1401	0.00073
0.1402	0.00072
0.1403	0.00082
0.1404	0.00085
0.1405	0.00091
0.1406	0.00093
0.1407	0.00082
0.1408	0.00089
0.1409	0.00117
0.141	0.00123
0.1411	0.00098
0.1412	0.00076
0.1413	0.00075
0.1414	0.00078
0.1415	0.00071
0.1416	0.00058
0.1417	0.00051
0.1418	0.00054
0.1419	0.00063
0.142	0.0007
0.1421	0.00067
0.1422	0.00062
0.1423	0.00071
0.1424	0.00089
0.1425	0.00098
0.1426	0.00101
0.1427	0.0011
0.1428	0.00121
0.1429	0.00126
0.143	0.00126
0.1431	0.00113
0.1432	0.00085
0.1433	0.00061
0.1434	0.00055
0.1435	0.00056
0.1436	0.00053
0.1437	0.00051
0.1438	0.00056
0.1439	0.00066
0.144	0.00079
0.1441	0.00087
0.1442	0.00088
0.1443	0.00091
0.1444	0.00102
0.1445	0.00116
0.1446	0.00123
0.1447	0.00118
0.1448	0.00101
0.1449	0.00079
0.145	0.00069
0.1451	0.00069
0.1452	0.00061
0.1453	0.00044
0.1454	0.00041
0.1455	0.00057
0.1456	0.00074
0.1457	0.0008
0.1458	0.00078
0.1459	0.0008
0.146	0.00094
0.1461	0.00098
0.1462	0.00074
0.1463	0.00054
0.1464	0.00067
0.1465	0.00081
0.1466	0.00076
0.1467	0.00082
0.1468	0.001
0.1469	0.00104
0.147	0.00106
0.1471	0.00117
0.1472	0.00109
0.1473	0.00086
0.1474	0.00086
0.1475	0.00102
0.1476	0.00096
0.1477	0.00075
0.1478	0.00066
0.1479	0.00068
0.148	0.00076
0.1481	0.00089
0.1482	0.00086
0.1483	0.00071
0.1484	0.00078
0.1485	0.00102
0.1486	0.00111
0.1487	0.00107
0.1488	0.00115
0.1489	0.00124
0.149	0.00112
0.1491	0.00094
0.1492	0.00093
0.1493	0.00098
0.1494	0.00088
0.1495	0.00071
0.1496	0.00062
0.1497	0.00054
0.1498	0.00037
0.1499	0.00026
0.15	0.0003
0.1501	0.00034
0.1502	0.00034
0.1503	0.00052
0.1504	0.00084
0.1505	0.00098
0.1506	0.0009
0.1507	0.00086
0.1508	0.00105
0.1509	0.00128
0.151	0.00121
0.1511	0.00097
0.1512	0.0009
0.1513	0.00098
0.1514	0.00096
0.1515	0.00085
0.1516	0.00067
0.1517	0.00041
0.1518	0.00024
0.1519	0.00028
0.152	0.00039
0.1521	0.0004
0.1522	0.00039
0.1523	0.00047
0.1524	0.00052
0.1525	0.00054
0.1526	0.00077
0.1527	0.00101
0.1528	0.00087
0.1529	0.00069
0.153	0.00081
0.1531	0.00086
0.1532	0.00074
0.1533	0.00086
0.1534	0.00096
0.1535	0.00069
0.1536	0.0005
0.1537	0.00063
0.1538	0.00072
0.1539	0.00068
0.154	0.00062
0.1541	0.00047
0.1542	0.00038
0.1543	0.0005
0.1544	0.00062
0.1545	0.00058
0.1546	0.00052
0.1547	0.0005
0.1548	0.00055
0.1549	0.00077
0.155	0.00097
0.1551	0.00101
0.1552	0.00101
0.1553	0.00101
0.1554	0.00098
0.1555	0.001
0.1556	0.00087
0.1557	0.0004
0.1558	6e-05
0.1559	0.00018
0.156	0.00035
0.1561	0.0003
0.1562	0.00032
0.1563	0.00051
0.1564	0.00068
0.1565	0.0008
0.1566	0.0009
0.1567	0.0009
0.1568	0.00078
0.1569	0.00066
0.157	0.00065
0.1571	0.00075
0.1572	0.00075
0.1573	0.00056
0.1574	0.00045
0.1575	0.00061
0.1576	0.00078
0.1577	0.00074
0.1578	0.00064
0.1579	0.00057
0.158	0.00052
0.1581	0.00059
0.1582	0.00073
0.1583	0.00071
0.1584	0.00055
0.1585	0.0005
0.1586	0.00059
0.1587	0.0007
0.1588	0.00077
0.1589	0.00073
0.159	0.00062
0.1591	0.00059
0.1592	0.00067
0.1593	0.00073
0.1594	0.00067
0.1595	0.00054
0.1596	0.00054
0.1597	0.00069
0.1598	0.00069
0.1599	0.00057
0.16	0.00063
0.1601	0.00079
0.1602	0.0007
0.1603	0.00061
0.1604	0.00082
0.1605	0.00093
0.1606	0.00065
0.1607	0.00048
0.1608	0.00063
0.1609	0.00066
0.161	0.00054
0.1611	0.00066
0.1612	0.00078
0.1613	0.00055
0.1614	0.00046
0.1615	0.00071
0.1616	0.00073
0.1617	0.00049
0.1618	0.00053
0.1619	0.00072
0.162	0.00068
0.1621	0.00067
0.1622	0.00084
0.1623	0.00085
0.1624	0.00074
0.1625	0.00083
0.1626	0.00097
0.1627	0.00084
0.1628	0.00073
0.1629	0.00091
0.163	0.00101
0.1631	0.00079
0.1632	0.00056
0.1633	0.00047
0.1634	0.00034
0.1635	0.00035
0.1636	0.00056
0.1637	0.00051
0.1638	0.00021
0.1639	0.00027
0.164	0.00067
0.1641	0.00083
0.1642	0.00073
0.1643	0.00078
0.1644	0.00092
0.1645	0.00096
0.1646	0.00091
0.1647	0.0008
0.1648	0.00074
0.1649	0.00078
0.165	0.0007
0.1651	0.00042
0.1652	0.00031
0.1653	0.00042
0.1654	0.00049
0.1655	0.00059
0.1656	0.0008
0.1657	0.00087
0.1658	0.00076
0.1659	0.0008
0.166	0.00094
0.1661	0.00085
0.1662	0.0007
0.1663	0.00085
0.1664	0.00097
0.1665	0.00077
0.1666	0.00068
0.1667	0.00087
0.1668	0.00083
0.1669	0.00054
0.167	0.00049
0.1671	0.00059
0.1672	0.00054
0.1673	0.00049
0.1674	0.00061
0.1675	0.00069
0.1676	0.00067
0.1677	0.00063
0.1678	0.00066
0.1679	0.00079
0.168	0.00085
0.1681	0.00072
0.1682	0.00067
0.1683	0.00079
0.1684	0.00078
0.1685	0.0006
0.1686	0.0007
0.1687	0.00096
0.1688	0.00078
0.1689	0.00037
0.169	0.00041
0.1691	0.00066
0.1692	0.00057
0.1693	0.00051
0.1694	0.00075
0.1695	0.00083
0.1696	0.00069
0.1697	0.00088
0.1698	0.00129
0.1699	0.00131
0.17	0.00099
0.1701	0.00087
0.1702	0.00097
0.1703	0.00091
0.1704	0.00077
0.1705	0.0008
0.1706	0.00085
0.1707	0.0007
0.1708	0.00049
0.1709	0.00049
0.171	0.00064
0.1711	0.0006
0.1712	0.00043
0.1713	0.00049
0.1714	0.00064
0.1715	0.0006
0.1716	0.00063
0.1717	0.00091
0.1718	0.00109
0.1719	0.00105
0.172	0.00103
0.1721	0.0011
0.1722	0.00116
0.1723	0.00118
0.1724	0.00111
0.1725	0.00096
0.1726	0.00083
0.1727	0.0008
0.1728	0.00074
0.1729	0.0006
0.173	0.00052
0.1731	0.00061
0.1732	0.00066
0.1733	0.00058
0.1734	0.00062
0.1735	0.00081
0.1736	0.00085
0.1737	0.00085
0.1738	0.00108
0.1739	0.00122
0.174	0.00099
0.1741	0.00088
0.1742	0.00107
0.1743	0.00098
0.1744	0.00061
0.1745	0.00046
0.1746	0.00047
0.1747	0.00046
0.1748	0.00055
0.1749	0.00067
0.175	0.00067
0.1751	0.00071
0.1752	0.00089
0.1753	0.001
0.1754	0.00104
0.1755	0.00108
0.1756	0.00105
0.1757	0.001
0.1758	0.00102
0.1759	0.00105
0.176	0.00096
0.1761	0.00088
0.1762	0.00086
0.1763	0.00078
0.1764	0.00059
0.1765	0.0005
0.1766	0.00066
0.1767	0.00081
0.1768	0.00075
0.1769	0.00066
0.177	0.00074
0.1771	0.0008
0.1772	0.00078
0.1773	0.00088
0.1774	0.00106
0.1775	0.001
0.1776	0.0008
0.1777	0.00088
0.1778	0.00111
0.1779	0.0011
0.178	0.00102
0.1781	0.00105
0.1782	0.00093
0.1783	0.00068
0.1784	0.0007
0.1785	0.00085
0.1786	0.00072
0.1787	0.0005
0.1788	0.00056
0.1789	0.00072
0.179	0.00079
0.1791	0.00084
0.1792	0.00076
0.1793	0.00062
0.1794	0.00078
0.1795	0.00102
0.1796	0.0009
0.1797	0.00066
0.1798	0.00069
0.1799	0.00082
0.18	0.00082
0.1801	0.00077
0.1802	0.00078
0.1803	0.00085
0.1804	0.00091
0.1805	0.00092
0.1806	0.0009
0.1807	0.00084
0.1808	0.00077
0.1809	0.00083
0.181	0.00091
0.1811	0.00087
0.1812	0.00081
0.1813	0.00078
0.1814	0.00082
0.1815	0.00089
0.1816	0.00087
0.1817	0.00087
0.1818	0.00098
0.1819	0.00093
0.182	0.00073
0.1821	0.00077
0.1822	0.00089
0.1823	0.00084
0.1824	0.00098
0.1825	0.00119
0.1826	0.00096
0.1827	0.00073
0.1828	0.00096
0.1829	0.00105
0.183	0.00071
0.1831	0.00057
0.1832	0.00069
0.1833	0.00064
0.1834	0.00067
0.1835	0.00098
0.1836	0.00105
0.1837	0.00084
0.1838	0.00085
0.1839	0.00101
0.184	0.001
0.1841	0.00089
0.1842	0.00079
0.1843	0.00071
0.1844	0.00067
0.1845	0.00066
0.1846	0.00069
0.1847	0.00073
0.1848	0.00073
0.1849	0.00079
0.185	0.00088
0.1851	0.00089
0.1852	0.00094
0.1853	0.001
0.1854	0.00084
0.1855	0.00063
0.1856	0.00074
0.1857	0.00091
0.1858	0.00082
0.1859	0.00064
0.186	0.00064
0.1861	0.00076
0.1862	0.00082
0.1863	0.00078
0.1864	0.00071
0.1865	0.00066
0.1866	0.00061
0.1867	0.00067
0.1868	0.00097
0.1869	0.00119
0.187	0.001
0.1871	0.00088
0.1872	0.00126
0.1873	0.00151
0.1874	0.0012
0.1875	0.00096
0.1876	0.00113
0.1877	0.00114
0.1878	0.00083
0.1879	0.00069
0.188	0.00076
0.1881	0.00076
0.1882	0.00078
0.1883	0.0009
0.1884	0.00088
0.1885	0.00074
0.1886	0.00075
0.1887	0.00087
0.1888	0.00094
0.1889	0.00097
0.189	0.00086
0.1891	0.00066
0.1892	0.00068
0.1893	0.00083
0.1894	0.00082
0.1895	0.00078
0.1896	0.00093
0.1897	0.00103
0.1898	0.00092
0.1899	0.00078
0.19	0.00073
0.1901	0.00079
0.1902	0.00086
0.1903	0.00083
0.1904	0.00082
0.1905	0.00097
0.1906	0.00108
0.1907	0.00108
0.1908	0.00116
0.1909	0.00118
0.191	0.001
0.1911	0.00089
0.1912	0.001
0.1913	0.00099
0.1914	0.00087
0.1915	0.00103
0.1916	0.00127
0.1917	0.00112
0.1918	0.0008
0.1919	0.00082
0.192	0.00098
0.1921	0.00087
0.1922	0.00067
0.1923	0.00069
0.1924	0.00071
0.1925	0.00062
0.1926	0.00071
0.1927	0.00089
0.1928	0.00082
0.1929	0.00069
0.193	0.00085
0.1931	0.00107
0.1932	0.00098
0.1933	0.00078
0.1934	0.00071
0.1935	0.00064
0.1936	0.00049
0.1937	0.00044
0.1938	0.00045
0.1939	0.00034
0.194	0.00033
0.1941	0.00066
0.1942	0.00095
0.1943	0.00085
0.1944	0.00068
0.1945	0.00084
0.1946	0.00112
0.1947	0.00113
0.1948	0.00093
0.1949	0.00081
0.195	0.00077
0.1951	0.00075
0.1952	0.00076
0.1953	0.00067
0.1954	0.00043
0.1955	0.00035
0.1956	0.00051
0.1957	0.00062
0.1958	0.00063
0.1959	0.00066
0.196	0.00067
0.1961	0.00076
0.1962	0.00096
0.1963	0.00099
0.1964	0.00085
0.1965	0.00085
0.1966	0.00091
0.1967	0.00078
0.1968	0.00061
0.1969	0.00059
0.197	0.00058
0.1971	0.00049
0.1972	0.00049
0.1973	0.00066
0.1974	0.00071
0.1975	0.00057
0.1976	0.00063
0.1977	0.00091
0.1978	0.0009
0.1979	0.00061
0.198	0.00065
0.1981	0.00093
0.1982	0.00092
0.1983	0.00076
0.1984	0.0007
0.1985	0.00065
0.1986	0.00061
0.1987	0.00071
0.1988	0.00074
0.1989	0.0006
0.199	0.00051
0.1991	0.00058
0.1992	0.00072
0.1993	0.00086
0.1994	0.00093
0.1995	0.00092
0.1996	0.00093
0.1997	0.00092
0.1998	0.00085
[truncated: 2 more rows]
