# Supplementary material for: Hierarchical incremental learning deciphers molecular arrangements in multi-component materials
Source: Nat Commun. 2025 Oct 22;16:9324. doi: 10.1038/s41467-025-64372-4 (PMC12546701; doi:10.1038/s41467-025-64372-4)
Supplement: Supplementary file 4 — Source data [file 41467_2025_64372_MOESM4_ESM.zip › FigS4.txt]

#time(ns), velocity autocorrelation function
0	1
0.0001	0.20716
0.0002	-0.04574
0.0003	0.07852
0.0004	0.2012
0.0005	0.2209
0.0006	0.01251
0.0007	-0.11624
0.0008	-0.00537
0.0009	0.11341
0.001	0.04667
0.0011	-0.12395
0.0012	-0.12486
0.0013	0.03877
0.0014	0.11065
0.0015	0.00966
0.0016	-0.08984
0.0017	-0.02429
0.0018	0.10416
0.0019	0.09941
0.002	-0.01965
0.0021	-0.06904
0.0022	0.01565
0.0023	0.09104
0.0024	0.03851
0.0025	-0.05924
0.0026	-0.06004
0.0027	0.02542
0.0028	0.06465
0.0029	0.00536
0.003	-0.05718
0.0031	-0.0307
0.0032	0.04251
0.0033	0.05633
0.0034	-0.00431
0.0035	-0.04807
0.0036	-0.01274
0.0037	0.04572
0.0038	0.03967
0.0039	-0.0229
0.004	-0.05135
0.0041	-0.00616
0.0042	0.04335
0.0043	0.02213
0.0044	-0.03781
0.0045	-0.04478
0.0046	0.01365
0.0047	0.05064
0.0048	0.01149
0.0049	-0.0415
0.005	-0.02549
0.0051	0.03556
0.0052	0.04785
0.0053	-0.0072
0.0054	-0.04401
0.0055	-0.00757
0.0056	0.04333
0.0057	0.02944
0.0058	-0.02716
0.0059	-0.03928
0.006	0.00867
0.0061	0.04063
0.0062	0.00855
0.0063	-0.03581
0.0064	-0.02473
0.0065	0.02198
0.0066	0.0329
0.0067	-0.00522
0.0068	-0.03197
0.0069	-0.00829
0.007	0.02741
0.0071	0.02225
0.0072	-0.01333
0.0073	-0.0258
0.0074	0.00063
0.0075	0.02479
0.0076	0.01195
0.0077	-0.01752
0.0078	-0.02111
0.0079	0.00525
0.008	0.02223
0.0081	0.00535
0.0082	-0.01974
0.0083	-0.01637
0.0084	0.01092
0.0085	0.02148
0.0086	-0.00023
0.0087	-0.02201
0.0088	-0.01103
0.0089	0.01656
0.009	0.01872
0.0091	-0.00819
0.0092	-0.02355
0.0093	-0.00398
0.0094	0.02076
0.0095	0.01211
0.0096	-0.01664
0.0097	-0.02073
0.0098	0.00621
0.0099	0.02226
0.01	0.00283
0.0101	-0.02097
0.0102	-0.01243
0.0103	0.01444
0.0104	0.01783
0.0105	-0.00659
0.0106	-0.02032
0.0107	-0.00276
0.0108	0.01759
0.0109	0.00949
0.011	-0.01237
0.0111	-0.01487
0.0112	0.00453
0.0113	0.01513
0.0114	0.00174
0.0115	-0.01357
0.0116	-0.00824
0.0117	0.00804
0.0118	0.0107
0.0119	-0.00258
0.012	-0.01125
0.0121	-0.00342
0.0122	0.00787
0.0123	0.00668
0.0124	-0.00412
0.0125	-0.00878
0.0126	-0.00137
0.0127	0.00718
0.0128	0.00493
0.0129	-0.00413
0.013	-0.00725
0.0131	-0.00027
0.0132	0.00715
0.0133	0.00425
0.0134	-0.00496
0.0135	-0.0071
0.0136	0.00135
0.0137	0.00797
0.0138	0.00274
0.0139	-0.00686
0.014	-0.00636
0.0141	0.00366
0.0142	0.00797
0.0143	-0.0002
0.0144	-0.00845
0.0145	-0.00415
0.0146	0.0061
0.0147	0.00674
0.0148	-0.00291
0.0149	-0.00811
0.015	-0.00102
0.0151	0.0077
0.0152	0.00432
0.0153	-0.00536
0.0154	-0.00679
0.0155	0.00191
0.0156	0.00723
0.0157	0.00129
0.0158	-0.00661
0.0159	-0.00487
0.016	0.00306
0.0161	0.00548
0.0162	-0.00104
0.0163	-0.00651
0.0164	-0.00286
0.0165	0.00432
0.0166	0.00458
0.0167	-0.00214
0.0168	-0.00571
0.0169	-0.00105
0.017	0.00492
0.0171	0.00397
0.0172	-0.00297
0.0173	-0.00541
0.0174	0.0001
0.0175	0.00549
0.0176	0.00269
0.0177	-0.00452
0.0178	-0.00529
0.0179	0.00186
0.018	0.00618
0.0181	0.00081
0.0182	-0.00619
0.0183	-0.00387
0.0184	0.00383
0.0185	0.00553
0.0186	-0.00165
0.0187	-0.00677
0.0188	-0.00149
0.0189	0.00588
0.019	0.00378
0.0191	-0.00416
0.0192	-0.00584
0.0193	0.00109
0.0194	0.00603
0.0195	0.00141
0.0196	-0.00585
0.0197	-0.00429
0.0198	0.00351
0.0199	0.00532
0.02	-0.00123
0.0201	-0.0059
0.0202	-0.00168
0.0203	0.0045
0.0204	0.00349
0.0205	-0.00282
0.0206	-0.00455
0.0207	0.00067
0.0208	0.00461
0.0209	0.00166
0.021	-0.0036
0.0211	-0.00299
0.0212	0.00189
0.0213	0.00408
0.0214	0.00057
0.0215	-0.00315
0.0216	-0.00137
0.0217	0.00262
0.0218	0.00311
0.0219	-0.00034
0.022	-0.00299
0.0221	-0.00062
0.0222	0.00258
0.0223	0.00256
0.0224	-0.00116
0.0225	-0.00315
0.0226	-0.00041
0.0227	0.00271
0.0228	0.00165
0.0229	-0.00207
0.023	-0.00321
0.0231	0.00035
0.0232	0.00304
0.0233	0.00094
0.0234	-0.00272
0.0235	-0.00208
0.0236	0.00182
0.0237	0.00303
0.0238	-4e-05
0.0239	-0.00275
0.024	-0.00089
0.0241	0.0028
0.0242	0.00253
0.0243	-0.00138
0.0244	-0.00268
0.0245	0.00014
0.0246	0.0025
0.0247	0.00076
0.0248	-0.00223
0.0249	-0.00218
0.025	0.00094
0.0251	0.00184
0.0252	-0.00019
0.0253	-0.00186
0.0254	-0.00066
0.0255	0.00135
0.0256	0.00161
0.0257	-0.00031
0.0258	-0.00102
0.0259	-0.00016
0.026	0.00092
0.0261	0.00116
0.0262	1e-05
0.0263	-0.00107
0.0264	-0.00094
0.0265	0.0002
0.0266	0.0009
0.0267	-0.0002
0.0268	-0.0016
0.0269	-0.00118
0.027	0.00115
0.0271	0.00166
0.0272	-0.00045
0.0273	-0.00181
0.0274	-0.00048
0.0275	0.00231
0.0276	0.00217
0.0277	-0.00102
0.0278	-0.00171
0.0279	0.00111
0.028	0.00328
0.0281	0.00112
0.0282	-0.00186
0.0283	-0.00117
0.0284	0.0022
0.0285	0.00311
0.0286	-0.00046
0.0287	-0.00247
0.0288	-0.00032
0.0289	0.00282
0.029	0.00185
0.0291	-0.00191
0.0292	-0.0024
0.0293	0.001
0.0294	0.00262
0.0295	0.00023
0.0296	-0.00257
0.0297	-0.00124
0.0298	0.00194
0.0299	0.00201
0.03	-0.00076
0.0301	-0.00206
0.0302	1e-05
0.0303	0.00212
0.0304	0.00109
0.0305	-0.0011
0.0306	-0.00122
0.0307	0.00082
0.0308	0.00182
0.0309	0.00046
0.031	-0.00119
0.0311	-0.00085
0.0312	0.00062
0.0313	0.00135
0.0314	-0.00026
0.0315	-0.00112
0.0316	-0.0005
0.0317	0.00064
0.0318	0.00071
0.0319	-0.00031
0.032	-0.00124
0.0321	-0.00029
0.0322	0.00076
0.0323	0.00075
0.0324	-0.00049
0.0325	-0.00116
0.0326	-0
0.0327	0.00108
0.0328	0.00056
0.0329	-0.00079
0.033	-0.00089
0.0331	0.00018
0.0332	0.00099
0.0333	-8e-05
0.0334	-0.00121
0.0335	-0.00072
0.0336	0.00044
0.0337	0.00069
0.0338	-0.0005
0.0339	-0.0008
0.034	-0.00023
0.0341	0.00069
0.0342	0.0004
0.0343	-0.00041
0.0344	-0.00061
0.0345	0.00013
0.0346	0.00086
0.0347	0.00027
0.0348	-0.00039
0.0349	-0.00034
0.035	0.00058
0.0351	0.00066
0.0352	0.00039
0.0353	-0.00031
0.0354	-0.00027
0.0355	0.00031
0.0356	0.00049
0.0357	0.00019
0.0358	-0.00019
0.0359	-0.00024
0.036	0.00025
0.0361	0.00064
0.0362	0.00021
0.0363	-0.00042
0.0364	-1e-05
0.0365	0.00058
0.0366	0.00085
0.0367	0.00018
0.0368	-0.00073
0.0369	-0.00016
0.037	0.00062
0.0371	0.00017
0.0372	-0.00047
0.0373	-0.00096
0.0374	-0.00057
0.0375	0.00039
0.0376	5e-05
0.0377	-0.00092
0.0378	-0.00111
0.0379	-0.00014
0.038	0.00039
0.0381	-1e-05
0.0382	-0.00065
0.0383	-0.00075
0.0384	0.00017
0.0385	0.00027
0.0386	-0.00038
0.0387	-0.00077
0.0388	-0.00036
0.0389	0.00011
0.039	-3e-05
0.0391	-0.00049
0.0392	-0.00093
0.0393	-0.00057
0.0394	0.0002
0.0395	7e-05
0.0396	-0.00073
0.0397	-0.00091
0.0398	-0.00021
0.0399	0.00033
0.04	0.00016
