# Supplementary material for: Hierarchical incremental learning deciphers molecular arrangements in multi-component materials
Source: Nat Commun. 2025 Oct 22;16:9324. doi: 10.1038/s41467-025-64372-4 (PMC12546701; doi:10.1038/s41467-025-64372-4)
Supplement: Supplementary file 4 — Source data [file 41467_2025_64372_MOESM4_ESM.zip › FigS41.txt]

#time(ns), density(g/cm3)
0	0.002033547
0.01	0.002032951
0.02	0.002032374
0.03	0.00203177
0.04	0.002031168
0.05	0.00203059
0.06	0.002029987
0.07	0.002029416
0.08	0.002028841
0.09	0.002028239
0.1	0.00202767
0.11	0.002027123
0.12	0.002026533
0.13	0.002025973
0.14	0.002025428
0.15	0.00202485
0.16	0.002024318
0.17	0.002023766
0.18	0.002023241
0.19	0.002022746
0.2	0.0020222
0.21	0.002021678
0.22	0.002021147
0.23	0.002020625
0.24	0.002020098
0.25	0.002019561
0.26	0.002019049
0.27	0.002018515
0.28	0.002018
0.29	0.002017459
0.3	0.002016924
0.31	0.002016392
0.32	0.00201586
0.33	0.002015331
0.34	0.002014802
0.35	0.002014276
0.36	0.002013751
0.37	0.002013239
0.38	0.002012723
0.39	0.002012192
0.4	0.002011696
0.41	0.002011194
0.42	0.002010677
0.43	0.002010175
0.44	0.002009661
0.45	0.002009156
0.46	0.00200865
0.47	0.002008147
0.48	0.002007635
0.49	0.002007113
0.5	0.002006596
0.51	0.00200608
0.52	0.002005572
0.53	0.002005053
0.54	0.002004507
0.55	0.002003979
0.56	0.002003469
0.57	0.002002962
0.58	0.002002462
0.59	0.002001979
0.6	0.002001485
0.61	0.002000988
0.62	0.002000481
0.63	0.00199995
0.64	0.001999479
0.65	0.001998955
0.66	0.001998463
0.67	0.001997954
0.68	0.001997442
0.69	0.001996947
0.7	0.001996456
0.71	0.001995969
0.72	0.001995448
0.73	0.001994932
0.74	0.001994448
0.75	0.001993932
0.76	0.001993428
0.77	0.001992961
0.78	0.001992457
0.79	0.001991984
0.8	0.001991481
0.81	0.001991013
0.82	0.001990564
0.83	0.001990087
0.84	0.001989621
0.85	0.00198916
0.86	0.00198867
0.87	0.001988209
0.88	0.001987719
0.89	0.001987227
0.9	0.001986742
0.91	0.001986257
0.92	0.001985755
0.93	0.001985274
0.94	0.001984803
0.95	0.001984363
0.96	0.001983909
0.97	0.001983453
0.98	0.001983014
0.99	0.001982568
1	0.001982122
1	0.001982122
1.01	0.001981656
1.02	0.001981198
1.03	0.001980725
1.04	0.001980271
1.05	0.001979836
1.06	0.001979388
1.07	0.00197893
1.08	0.001978488
1.09	0.001978052
1.1	0.0019776
1.11	0.001977166
1.12	0.00197673
1.13	0.001976288
1.14	0.001975857
1.15	0.001975413
1.16	0.00197496
1.17	0.001974504
1.18	0.001974097
1.19	0.001973658
1.2	0.001973231
1.21	0.001972788
1.22	0.001972346
1.23	0.001971916
1.24	0.001971483
1.25	0.001971059
1.26	0.001970625
1.27	0.001970172
1.28	0.001969702
1.29	0.00196925
1.3	0.001968812
1.31	0.001968376
1.32	0.001967927
1.33	0.001967471
1.34	0.001967008
1.35	0.001966577
1.36	0.001966138
1.37	0.001965742
1.38	0.001965317
1.39	0.00196491
1.4	0.001964495
1.41	0.001964107
1.42	0.001963705
1.43	0.001963237
1.44	0.001962805
1.45	0.001962347
1.46	0.001961927
1.47	0.001961488
1.48	0.001961063
1.49	0.001960617
1.5	0.00196017
1.51	0.001959738
1.52	0.001959284
1.53	0.001958846
1.54	0.001958413
1.55	0.00195795
1.56	0.0019575
1.57	0.001957052
1.58	0.001956613
1.59	0.001956162
1.6	0.001955731
1.61	0.001955295
1.62	0.001954894
1.63	0.001954463
1.64	0.001954034
1.65	0.001953624
1.66	0.001953228
1.67	0.001952812
1.68	0.001952406
1.69	0.001952003
1.7	0.001951595
1.71	0.001951191
1.72	0.001950781
1.73	0.001950388
1.74	0.001950019
1.75	0.001949647
1.76	0.001949261
1.77	0.001948898
1.78	0.001948529
1.79	0.001948164
1.8	0.00194778
1.81	0.001947423
1.82	0.00194709
1.83	0.001946739
1.84	0.00194637
1.85	0.001946016
1.86	0.001945628
1.87	0.001945263
1.88	0.001944894
1.89	0.001944528
1.9	0.001944154
1.91	0.001943761
1.92	0.001943421
1.93	0.001943043
1.94	0.001942654
1.95	0.001942298
1.96	0.001941947
1.97	0.001941589
1.98	0.001941215
1.99	0.001940875
2	0.001940526
2.01	0.001940159
2.02	0.001939824
2.03	0.001939492
2.04	0.00193916
2.05	0.001938807
2.06	0.001938457
2.07	0.001938079
2.08	0.001937699
2.09	0.001937348
2.1	0.001936998
2.11	0.001936663
2.12	0.001936308
2.13	0.001935937
2.14	0.00193559
2.15	0.001935192
2.16	0.00193484
2.17	0.001934477
2.18	0.001934103
2.19	0.001933747
2.2	0.001933372
2.21	0.001933013
2.22	0.001932644
2.23	0.00193228
2.24	0.00193194
2.25	0.001931593
2.26	0.001931238
2.27	0.001930906
2.28	0.001930549
2.29	0.001930214
2.3	0.001929848
2.31	0.001929535
2.32	0.001929218
2.33	0.001928884
2.34	0.001928544
2.35	0.001928201
2.36	0.001927873
2.37	0.001927529
2.38	0.001927207
2.39	0.001926865
2.4	0.001926521
2.41	0.001926174
2.42	0.00192585
2.43	0.001925527
2.44	0.001925194
2.45	0.00192488
2.46	0.001924515
2.47	0.001924205
2.48	0.001923901
2.49	0.00192358
2.5	0.001923263
2.51	0.001922981
2.52	0.001922692
2.53	0.001922361
2.54	0.00192204
2.55	0.001921733
2.56	0.001921431
2.57	0.001921126
2.58	0.001920786
2.59	0.001920464
2.6	0.00192013
2.61	0.001919822
2.62	0.001919479
2.63	0.001919182
2.64	0.001918857
2.65	0.00191852
2.66	0.001918213
2.67	0.001917888
2.68	0.001917598
2.69	0.001917284
2.7	0.001916995
2.71	0.001916679
2.72	0.001916359
2.73	0.001916086
2.74	0.001915791
2.75	0.001915514
2.76	0.001915218
2.77	0.001914957
2.78	0.001914646
2.79	0.001914368
2.8	0.001914091
2.81	0.001913785
2.82	0.001913517
2.83	0.001913238
2.84	0.001912953
2.85	0.001912667
2.86	0.001912418
2.87	0.001912161
2.88	0.0019119
2.89	0.001911656
2.9	0.001911404
2.91	0.00191114
2.92	0.001910861
2.93	0.001910593
2.94	0.001910331
2.95	0.001910078
2.96	0.001909806
2.97	0.001909569
2.98	0.001909327
2.99	0.001909097
3	0.00190887
3.01	0.001908619
3.02	0.001908386
3.03	0.00190815
3.04	0.001907893
3.05	0.001907673
3.06	0.001907447
3.07	0.00190721
3.08	0.00190699
3.09	0.001906753
3.1	0.001906522
3.11	0.001906293
3.12	0.001906043
3.13	0.00190578
3.14	0.001905558
3.15	0.001905328
3.16	0.001905097
3.17	0.001904878
3.18	0.001904659
3.19	0.001904417
3.2	0.001904217
3.21	0.001903979
3.22	0.001903763
3.23	0.001903547
3.24	0.001903286
3.25	0.001903055
3.26	0.001902795
3.27	0.001902564
3.28	0.001902331
3.29	0.001902074
3.3	0.001901824
3.31	0.001901576
3.32	0.001901331
3.33	0.001901098
3.34	0.001900882
3.35	0.001900655
3.36	0.001900416
3.37	0.001900208
3.38	0.001899992
3.39	0.001899793
3.4	0.001899574
3.41	0.001899338
3.42	0.001899123
3.43	0.001898884
3.44	0.001898646
3.45	0.001898417
3.46	0.001898198
3.47	0.001897999
3.48	0.001897788
3.49	0.001897569
3.5	0.001897342
3.51	0.001897127
3.52	0.001896902
3.53	0.001896675
3.54	0.001896473
3.55	0.001896258
3.56	0.001896054
3.57	0.00189585
3.58	0.001895633
3.59	0.001895432
3.6	0.001895232
3.61	0.001895033
3.62	0.001894838
3.63	0.001894644
3.64	0.001894426
3.65	0.001894249
3.66	0.001894055
3.67	0.001893894
3.68	0.001893716
3.69	0.001893538
3.7	0.001893371
3.71	0.001893187
3.72	0.001893019
3.73	0.001892879
3.74	0.001892696
3.75	0.001892546
3.76	0.001892379
3.77	0.001892207
3.78	0.001892015
3.79	0.001891823
3.8	0.001891676
3.81	0.001891489
3.82	0.001891301
3.83	0.001891135
3.84	0.001890971
3.85	0.001890799
3.86	0.001890623
3.87	0.001890434
3.88	0.00189027
3.89	0.001890094
3.9	0.00188995
3.91	0.001889797
3.92	0.001889633
3.93	0.001889451
3.94	0.001889324
3.95	0.001889139
3.96	0.001888988
3.97	0.001888808
3.98	0.001888667
3.99	0.001888493
4	0.001888325
4.01	0.001888149
4.02	0.001887972
4.03	0.001887797
4.04	0.001887631
4.05	0.00188746
4.06	0.001887308
4.07	0.001887136
4.08	0.001886991
4.09	0.001886826
4.1	0.001886675
4.11	0.001886525
4.12	0.001886368
4.13	0.00188621
4.14	0.001886062
4.15	0.001885919
4.16	0.001885786
4.17	0.001885629
4.18	0.001885483
4.19	0.001885354
4.2	0.00188521
4.21	0.001885058
4.22	0.001884907
4.23	0.001884747
4.24	0.001884607
4.25	0.001884462
4.26	0.00188429
4.27	0.001884112
4.28	0.001883968
4.29	0.001883778
4.3	0.00188362
4.31	0.001883471
4.32	0.001883325
4.33	0.001883144
4.34	0.001882976
4.35	0.001882828
4.36	0.001882664
4.37	0.001882509
4.38	0.001882328
4.39	0.001882177
4.4	0.001881994
4.41	0.001881835
4.42	0.001881681
4.43	0.001881552
4.44	0.001881419
4.45	0.001881278
4.46	0.001881178
4.47	0.001881042
4.48	0.001880899
4.49	0.001880774
4.5	0.001880641
4.51	0.00188051
4.52	0.001880373
4.53	0.001880282
4.54	0.001880149
4.55	0.001880018
4.56	0.001879899
4.57	0.001879778
4.58	0.001879655
4.59	0.001879524
4.6	0.001879409
4.61	0.001879253
4.62	0.001879127
4.63	0.001879005
4.64	0.001878878
4.65	0.001878736
4.66	0.001878602
4.67	0.001878476
4.68	0.001878351
4.69	0.00187821
4.7	0.001878099
4.71	0.001877984
4.72	0.001877846
4.73	0.001877701
4.74	0.001877592
4.75	0.001877443
4.76	0.001877339
4.77	0.001877213
4.78	0.001877129
4.79	0.001877019
4.8	0.001876907
4.81	0.001876782
4.82	0.001876684
4.83	0.001876578
4.84	0.001876453
4.85	0.001876337
4.86	0.001876246
4.87	0.001876148
4.88	0.001876044
4.89	0.001875951
4.9	0.001875843
4.91	0.001875753
4.92	0.001875675
4.93	0.001875563
4.94	0.001875456
4.95	0.00187536
4.96	0.001875252
4.97	0.001875168
4.98	0.001875059
4.99	0.001874966
5	0.001874878
5.01	0.00187478
5.02	0.001874681
5.03	0.001874593
5.04	0.001874509
5.05	0.001874443
5.06	0.001874394
5.07	0.001874318
5.08	0.00187424
5.09	0.001874174
5.1	0.001874085
5.11	0.001874003
5.12	0.001873946
5.13	0.001873878
5.14	0.001873814
5.15	0.001873725
5.16	0.001873663
5.17	0.001873605
5.18	0.001873554
5.19	0.00187349
5.2	0.001873397
5.21	0.001873294
5.22	0.001873208
5.23	0.001873136
5.24	0.001873045
5.25	0.001872967
5.26	0.001872897
5.27	0.001872821
5.28	0.001872722
5.29	0.001872661
5.3	0.001872569
5.31	0.001872475
5.32	0.001872386
5.33	0.001872279
5.34	0.001872207
5.35	0.001872149
5.36	0.001872068
5.37	0.001872003
5.38	0.001871935
5.39	0.001871869
5.4	0.001871812
5.41	0.00187175
5.42	0.001871669
5.43	0.00187159
5.44	0.001871544
5.45	0.001871471
5.46	0.001871418
5.47	0.001871356
5.48	0.001871287
5.49	0.001871217
5.5	0.001871148
5.51	0.001871055
5.52	0.001870991
5.53	0.001870928
5.54	0.001870845
5.55	0.001870755
5.56	0.001870673
5.57	0.001870575
5.58	0.001870481
5.59	0.001870412
5.6	0.00187034
5.61	0.00187028
5.62	0.00187022
5.63	0.001870153
5.64	0.001870083
5.65	0.001870026
5.66	0.001869978
5.67	0.001869963
5.68	0.001869947
5.69	0.001869882
5.7	0.001869835
5.71	0.001869788
5.72	0.001869762
5.73	0.001869703
5.74	0.001869624
5.75	0.001869588
5.76	0.001869553
5.77	0.001869522
5.78	0.001869479
5.79	0.001869464
5.8	0.001869428
5.81	0.00186938
5.82	0.001869336
5.83	0.001869298
5.84	0.00186924
5.85	0.001869219
5.86	0.001869176
5.87	0.00186917
5.88	0.001869127
5.89	0.001869109
5.9	0.001869076
5.91	0.001869045
5.92	0.001869
5.93	0.001868953
5.94	0.001868912
5.95	0.001868875
5.96	0.001868831
5.97	0.001868776
5.98	0.001868736
5.99	0.001868676
6	0.001868634
6.01	0.001868605
6.02	0.001868554
6.03	0.001868509
6.04	0.001868488
6.05	0.001868426
6.06	0.001868403
6.07	0.001868369
6.08	0.001868339
6.09	0.001868282
6.1	0.00186822
6.11	0.001868183
6.12	0.001868126
6.13	0.001868085
6.14	0.001868038
6.15	0.00186799
6.16	0.001867924
6.17	0.001867874
6.18	0.001867859
6.19	0.001867804
6.2	0.001867779
6.21	0.001867721
6.22	0.001867641
6.23	0.001867607
6.24	0.001867562
6.25	0.001867529
6.26	0.001867481
6.27	0.001867444
6.28	0.001867403
6.29	0.001867374
6.3	0.001867311
6.31	0.001867303
6.32	0.001867254
6.33	0.001867224
6.34	0.001867216
6.35	0.001867166
6.36	0.001867145
6.37	0.001867151
6.38	0.001867142
6.39	0.001867147
6.4	0.001867143
6.41	0.001867136
6.42	0.001867114
6.43	0.001867099
6.44	0.001867101
6.45	0.001867074
6.46	0.001867062
6.47	0.001867029
6.48	0.001867006
6.49	0.001866983
6.5	0.001866946
6.51	0.001866909
6.52	0.001866909
6.53	0.001866882
6.54	0.001866858
6.55	0.00186682
6.56	0.001866801
6.57	0.001866774
6.58	0.001866756
6.59	0.001866741
6.6	0.00186672
6.61	0.001866704
6.62	0.00186672
6.63	0.001866707
6.64	0.001866687
6.65	0.001866689
6.66	0.001866662
6.67	0.001866636
6.68	0.001866684
6.69	0.001866673
6.7	0.001866662
6.71	0.001866659
6.72	0.001866655
6.73	0.001866653
6.74	0.00186665
6.75	0.001866647
6.76	0.001866638
6.77	0.001866632
6.78	0.001866632
6.79	0.001866601
6.8	0.001866584
6.81	0.001866589
6.82	0.001866574
6.83	0.001866588
6.84	0.001866568
6.85	0.001866566
6.86	0.001866587
6.87	0.001866607
6.88	0.001866635
6.89	0.001866632
6.9	0.001866651
6.91	0.00186665
6.92	0.001866671
6.93	0.001866677
6.94	0.00186669
6.95	0.001866696
6.96	0.001866705
6.97	0.001866725
6.98	0.001866682
6.99	0.00186669
7	0.001866699
7.01	0.001866658
7.02	0.001866642
7.03	0.001866634
7.04	0.001866634
7.05	0.001866624
7.06	0.001866602
7.07	0.001866643
7.08	0.001866642
7.09	0.001866636
7.1	0.001866642
7.11	0.001866602
7.12	0.001866626
7.13	0.001866598
7.14	0.001866607
7.15	0.001866588
7.16	0.001866569
7.17	0.00186653
7.18	0.001866558
7.19	0.00186654
7.2	0.001866561
7.21	0.001866578
7.22	0.001866605
7.23	0.001866638
7.24	0.001866662
7.25	0.001866668
7.26	0.001866721
7.27	0.001866745
7.28	0.001866791
7.29	0.001866838
7.3	0.001866884
7.31	0.00186696
7.32	0.001866986
7.33	0.001867043
7.34	0.001867083
7.35	0.001867108
7.36	0.001867147
7.37	0.001867195
7.38	0.00186724
7.39	0.001867237
7.4	0.001867254
7.41	0.001867279
7.42	0.001867295
7.43	0.001867319
7.44	0.001867332
7.45	0.001867361
7.46	0.001867395
7.47	0.001867424
7.48	0.001867449
7.49	0.001867468
7.5	0.001867493
7.51	0.001867531
7.52	0.001867538
7.53	0.001867595
7.54	0.001867594
7.55	0.0018676
7.56	0.001867631
7.57	0.001867656
7.58	0.001867671
7.59	0.001867655
7.6	0.001867671
7.61	0.001867677
7.62	0.001867699
7.63	0.001867705
7.64	0.001867719
7.65	0.001867745
7.66	0.001867785
7.67	0.001867782
7.68	0.001867823
7.69	0.001867844
7.7	0.001867861
7.71	0.001867855
7.72	0.00186789
7.73	0.001867896
7.74	0.001867928
7.75	0.001867936
7.76	0.00186795
7.77	0.001867988
7.78	0.001867989
7.79	0.00186799
7.8	0.001868042
7.81	0.001868044
7.82	0.001868075
7.83	0.001868079
7.84	0.001868089
7.85	0.001868091
7.86	0.001868112
7.87	0.001868107
7.88	0.001868125
7.89	0.001868138
7.9	0.001868168
7.91	0.001868153
7.92	0.001868181
7.93	0.001868189
7.94	0.001868202
7.95	0.001868223
7.96	0.001868253
7.97	0.001868242
7.98	0.001868223
7.99	0.001868228
8	0.001868286
8.01	0.001868305
8.02	0.001868361
8.03	0.001868381
8.04	0.001868417
8.05	0.00186845
8.06	0.001868484
8.07	0.001868511
8.08	0.001868541
8.09	0.001868575
8.1	0.001868579
8.11	0.001868596
8.12	0.001868638
8.13	0.001868675
8.14	0.001868681
8.15	0.001868703
8.16	0.001868711
8.17	0.001868765
8.18	0.001868797
8.19	0.001868826
8.2	0.001868855
8.21	0.001868894
8.22	0.001868903
8.23	0.001868948
8.24	0.001869009
8.25	0.00186901
8.26	0.001869066
8.27	0.001869088
8.28	0.001869116
8.29	0.001869161
8.3	0.001869204
8.31	0.001869264
8.32	0.001869311
8.33	0.001869369
8.34	0.001869443
8.35	0.001869478
8.36	0.001869545
8.37	0.001869613
8.38	0.001869654
8.39	0.001869711
8.4	0.001869776
8.41	0.00186984
8.42	0.001869883
8.43	0.001869978
8.44	0.001870043
8.45	0.001870085
8.46	0.001870161
8.47	0.001870207
8.48	0.001870275
8.49	0.00187034
8.5	0.001870402
8.51	0.001870457
8.52	0.001870544
8.53	0.001870604
8.54	0.001870657
8.55	0.001870741
8.56	0.001870781
8.57	0.001870862
8.58	0.001870914
8.59	0.001870995
8.6	0.001871069
8.61	0.001871119
8.62	0.001871169
8.63	0.001871248
8.64	0.001871306
8.65	0.001871363
8.66	0.001871457
8.67	0.001871534
8.68	0.001871585
8.69	0.001871661
8.7	0.001871712
8.71	0.001871748
8.72	0.001871804
8.73	0.001871867
8.74	0.001871947
8.75	0.001872018
8.76	0.001872075
8.77	0.00187214
8.78	0.001872197
8.79	0.001872254
8.8	0.001872305
8.81	0.001872348
8.82	0.001872435
8.83	0.001872493
8.84	0.001872534
8.85	0.001872586
8.86	0.00187265
8.87	0.001872705
8.88	0.001872766
8.89	0.001872831
8.9	0.00187293
8.91	0.001872992
8.92	0.001873067
8.93	0.001873139
8.94	0.001873212
8.95	0.001873287
8.96	0.001873321
8.97	0.001873399
8.98	0.001873455
8.99	0.001873501
9	0.001873551
9.01	0.001873592
9.02	0.001873644
9.03	0.001873684
9.04	0.001873731
9.05	0.001873772
9.06	0.001873821
9.07	0.001873921
9.08	0.00187398
9.09	0.001874036
9.1	0.001874092
9.11	0.001874141
9.12	0.001874224
9.13	0.001874282
9.14	0.001874336
9.15	0.001874384
9.16	0.001874441
9.17	0.001874506
9.18	0.001874567
9.19	0.001874619
9.2	0.001874699
9.21	0.001874773
9.22	0.001874862
9.23	0.001874944
9.24	0.001874965
9.25	0.001875025
9.26	0.001875081
9.27	0.001875162
9.28	0.001875215
9.29	0.001875321
9.3	0.001875387
9.31	0.001875432
9.32	0.001875515
9.33	0.0018756
9.34	0.001875685
9.35	0.001875736
9.36	0.001875838
9.37	0.001875881
9.38	0.001875967
9.39	0.001876052
9.4	0.001876121
9.41	0.001876178
9.42	0.001876257
9.43	0.001876344
9.44	0.001876429
9.45	0.001876493
9.46	0.001876591
9.47	0.001876655
9.48	0.001876759
9.49	0.001876829
9.5	0.001876921
9.51	0.001876975
9.52	0.001877051
9.53	0.001877125
9.54	0.001877181
9.55	0.001877229
9.56	0.001877307
9.57	0.001877368
9.58	0.001877438
9.59	0.001877502
9.6	0.001877574
9.61	0.001877688
9.62	0.00187774
9.63	0.001877825
9.64	0.001877907
9.65	0.001877988
9.66	0.00187808
9.67	0.001878177
9.68	0.001878242
9.69	0.001878363
9.7	0.001878441
9.71	0.001878531
9.72	0.001878606
9.73	0.001878701
9.74	0.001878786
9.75	0.00187886
9.76	0.001878944
9.77	0.00187902
9.78	0.001879082
9.79	0.001879176
9.8	0.001879266
9.81	0.001879336
9.82	0.001879419
9.83	0.001879498
9.84	0.001879575
9.85	0.00187966
9.86	0.001879724
9.87	0.001879852
9.88	0.001879918
9.89	0.001880009
9.9	0.001880077
9.91	0.001880174
9.92	0.001880284
9.93	0.001880358
9.94	0.001880434
9.95	0.001880514
9.96	0.001880594
9.97	0.00188068
9.98	0.00188073
9.99	0.001880808
10	0.001880891
10.01	0.001880996
10.02	0.001881079
10.03	0.001881202
10.04	0.001881333
10.05	0.001881387
10.06	0.001881523
10.07	0.001881584
10.08	0.00188166
10.09	0.001881789
10.1	0.001881883
10.11	0.001881987
10.12	0.001882086
10.13	0.001882193
10.14	0.001882288
10.15	0.001882381
10.16	0.001882474
10.17	0.001882562
10.18	0.001882655
10.19	0.001882743
10.2	0.001882803
10.21	0.0018829
10.22	0.001882983
10.23	0.001883057
10.24	0.001883141
10.25	0.001883251
10.26	0.001883327
10.27	0.001883418
10.28	0.001883476
10.29	0.001883571
10.3	0.001883676
10.31	0.001883774
10.32	0.001883872
10.33	0.001883953
10.34	0.00188407
10.35	0.00188417
10.36	0.001884267
10.37	0.001884353
10.38	0.00188444
10.39	0.001884541
10.4	0.001884611
10.41	0.001884695
10.42	0.001884792
10.43	0.001884888
10.44	0.001884989
10.45	0.001885094
10.46	0.001885193
10.47	0.001885309
10.48	0.001885396
10.49	0.001885475
10.5	0.001885578
10.51	0.001885691
10.52	0.001885798
10.53	0.001885907
10.54	0.001886005
10.55	0.0018861
10.56	0.001886209
10.57	0.001886285
10.58	0.001886384
10.59	0.001886455
10.6	0.001886557
10.61	0.001886633
10.62	0.001886722
10.63	0.00188681
10.64	0.001886919
10.65	0.00188702
10.66	0.001887112
10.67	0.001887249
10.68	0.001887301
10.69	0.001887401
10.7	0.001887518
10.71	0.001887621
10.72	0.001887706
10.73	0.001887809
10.74	0.001887897
10.75	0.001887993
10.76	0.001888104
10.77	0.001888203
10.78	0.001888273
10.79	0.001888392
10.8	0.001888495
10.81	0.001888613
10.82	0.001888724
10.83	0.001888815
10.84	0.001888914
10.85	0.001889038
10.86	0.001889149
10.87	0.00188924
10.88	0.001889328
10.89	0.001889448
10.9	0.001889563
10.91	0.00188969
10.92	0.001889795
10.93	0.001889921
10.94	0.001889997
10.95	0.001890106
10.96	0.001890224
10.97	0.001890297
10.98	0.00189037
10.99	0.001890488
11	0.00189057
11.01	0.001890672
11.02	0.001890787
11.03	0.001890881
11.04	0.001890962
11.05	0.001891072
11.06	0.001891164
11.07	0.001891268
11.08	0.001891359
11.09	0.001891441
11.1	0.001891561
11.11	0.00189167
11.12	0.001891779
11.13	0.0018919
11.14	0.001892024
11.15	0.001892152
11.16	0.001892261
11.17	0.001892382
11.18	0.00189251
11.19	0.00189263
11.2	0.001892752
11.21	0.001892898
11.22	0.001892995
11.23	0.001893127
11.24	0.001893253
11.25	0.001893373
11.26	0.001893478
11.27	0.001893616
11.28	0.00189373
11.29	0.001893838
11.3	0.001893947
11.31	0.001894086
11.32	0.001894194
11.33	0.001894302
11.34	0.00189439
11.35	0.001894535
11.36	0.001894645
11.37	0.001894787
11.38	0.001894908
11.39	0.001895021
11.4	0.001895124
11.41	0.0018952
11.42	0.001895342
11.43	0.001895441
11.44	0.001895572
11.45	0.001895667
11.46	0.001895751
11.47	0.001895866
11.48	0.001895939
11.49	0.001896065
11.5	0.001896187
11.51	0.001896267
11.52	0.001896394
11.53	0.0018965
11.54	0.001896574
11.55	0.001896712
11.56	0.001896784
11.57	0.001896903
11.58	0.001896984
11.59	0.001897107
11.6	0.00189721
11.61	0.001897296
11.62	0.001897409
11.63	0.001897491
11.64	0.001897607
11.65	0.001897715
11.66	0.001897797
11.67	0.001897911
11.68	0.001898023
11.69	0.001898127
11.7	0.00189824
11.71	0.001898377
11.72	0.001898481
11.73	0.001898607
11.74	0.001898728
11.75	0.001898866
11.76	0.001899001
11.77	0.00189914
11.78	0.001899292
11.79	0.00189941
11.8	0.001899577
11.81	0.001899706
11.82	0.001899835
11.83	0.001899981
11.84	0.00190011
11.85	0.001900224
11.86	0.001900332
11.87	0.001900472
11.88	0.001900612
11.89	0.001900753
11.9	0.001900846
11.91	0.001900975
11.92	0.001901092
11.93	0.001901223
11.94	0.001901357
11.95	0.001901469
11.96	0.001901613
11.97	0.001901703
11.98	0.00190185
11.99	0.001901985
12	0.00190214
12.01	0.00190227
12.02	0.001902431
12.03	0.001902577
12.04	0.001902723
12.05	0.001902877
12.06	0.001903003
12.07	0.001903123
12.08	0.001903237
12.09	0.001903368
12.1	0.001903533
12.11	0.001903641
12.12	0.001903768
12.13	0.001903904
12.14	0.001904052
12.15	0.001904206
12.16	0.001904313
12.17	0.001904418
12.18	0.001904581
12.19	0.001904695
12.2	0.001904782
12.21	0.001904909
12.22	0.001905034
12.23	0.001905141
12.24	0.001905268
12.25	0.001905377
12.26	0.00190552
12.27	0.001905644
12.28	0.00190573
12.29	0.001905814
12.3	0.001905942
12.31	0.001906052
12.32	0.00190617
12.33	0.001906283
12.34	0.001906402
12.35	0.001906522
12.36	0.001906656
12.37	0.001906777
12.38	0.001906935
12.39	0.001907058
12.4	0.001907177
12.41	0.001907354
12.42	0.001907482
12.43	0.001907623
12.44	0.001907755
12.45	0.001907907
12.46	0.001908041
12.47	0.001908199
12.48	0.001908347
12.49	0.001908472
12.5	0.001908611
12.51	0.001908776
12.52	0.001908917
12.53	0.0019091
12.54	0.001909234
12.55	0.001909394
12.56	0.001909567
12.57	0.001909704
12.58	0.001909836
12.59	0.001909976
12.6	0.001910165
12.61	0.001910307
12.62	0.00191045
12.63	0.001910565
12.64	0.001910736
12.65	0.001910865
12.66	0.001911007
12.67	0.001911119
12.68	0.001911246
12.69	0.001911392
12.7	0.001911501
12.71	0.001911645
12.72	0.00191175
12.73	0.001911879
12.74	0.001912018
12.75	0.001912134
12.76	0.001912246
12.77	0.001912381
12.78	0.00191253
12.79	0.001912675
12.8	0.001912804
12.81	0.001912916
12.82	0.00191308
12.83	0.001913203
12.84	0.001913377
12.85	0.001913529
12.86	0.001913684
12.87	0.001913812
12.88	0.00191396
12.89	0.001914113
12.9	0.001914233
12.91	0.001914369
12.92	0.001914493
12.93	0.001914645
12.94	0.001914793
12.95	0.00191493
12.96	0.001915065
12.97	0.001915208
12.98	0.001915367
12.99	0.001915489
13	0.001915665
13.01	0.001915788
13.02	0.001915941
13.03	0.001916101
13.04	0.001916258
13.05	0.001916397
13.06	0.001916572
13.07	0.001916727
13.08	0.001916866
13.09	0.001917009
13.1	0.001917177
13.11	0.001917313
13.12	0.001917464
13.13	0.001917639
13.14	0.001917813
13.15	0.00191795
13.16	0.001918064
13.17	0.001918198
13.18	0.001918326
13.19	0.001918458
13.2	0.001918596
13.21	0.001918712
13.22	0.001918838
13.23	0.001919005
13.24	0.001919114
13.25	0.00191925
13.26	0.001919362
13.27	0.001919492
13.28	0.001919621
13.29	0.001919717
13.3	0.001919844
13.31	0.001919978
13.32	0.001920144
13.33	0.001920302
13.34	0.001920452
13.35	0.001920586
13.36	0.001920729
13.37	0.001920851
13.38	0.001920996
13.39	0.001921139
13.4	0.001921271
13.41	0.001921405
13.42	0.001921576
13.43	0.001921747
13.44	0.001921914
13.45	0.001922093
13.46	0.001922241
13.47	0.001922366
13.48	0.001922509
13.49	0.001922639
13.5	0.00192279
13.51	0.001922938
13.52	0.001923094
13.53	0.001923251
13.54	0.001923405
13.55	0.00192357
13.56	0.001923709
13.57	0.001923843
13.58	0.001924004
13.59	0.001924157
13.6	0.001924301
13.61	0.001924432
13.62	0.001924581
13.63	0.001924763
13.64	0.001924899
13.65	0.001925068
13.66	0.001925195
13.67	0.001925317
13.68	0.001925464
13.69	0.001925621
13.7	0.001925777
13.71	0.001925965
13.72	0.001926102
13.73	0.001926235
13.74	0.001926378
13.75	0.001926555
13.76	0.001926708
13.77	0.001926851
13.78	0.001927038
13.79	0.001927202
13.8	0.001927363
13.81	0.001927539
13.82	0.001927705
13.83	0.001927874
13.84	0.001928019
13.85	0.001928172
13.86	0.001928336
13.87	0.00192849
13.88	0.001928645
13.89	0.001928805
13.9	0.001928981
13.91	0.001929163
13.92	0.001929327
13.93	0.001929499
13.94	0.001929695
13.95	0.001929862
13.96	0.001929991
13.97	0.001930172
13.98	0.001930353
13.99	0.001930487
14	0.001930667
14.01	0.00193081
14.02	0.001930978
14.03	0.001931108
14.04	0.001931272
14.05	0.001931422
14.06	0.001931602
14.07	0.001931768
14.08	0.00193192
14.09	0.001932073
14.1	0.001932229
14.11	0.00193238
14.12	0.001932531
14.13	0.00193267
14.14	0.001932824
14.15	0.001932991
14.16	0.001933142
14.17	0.001933277
14.18	0.001933427
14.19	0.001933582
14.2	0.001933733
14.21	0.001933878
14.22	0.001934023
14.23	0.001934197
14.24	0.001934345
14.25	0.001934498
14.26	0.001934646
14.27	0.001934778
14.28	0.001934923
14.29	0.001935085
14.3	0.001935209
14.31	0.001935346
14.32	0.001935485
14.33	0.001935652
14.34	0.001935794
14.35	0.001935924
14.36	0.001936092
14.37	0.001936214
14.38	0.001936339
14.39	0.001936476
14.4	0.001936604
14.41	0.001936767
14.42	0.001936915
14.43	0.00193706
14.44	0.001937195
14.45	0.001937357
14.46	0.001937484
14.47	0.001937617
14.48	0.001937769
14.49	0.001937894
14.5	0.001938031
14.51	0.00193815
14.52	0.001938288
14.53	0.001938395
14.54	0.001938569
14.55	0.001938721
14.56	0.001938874
14.57	0.001938993
14.58	0.001939144
14.59	0.001939314
14.6	0.001939463
14.61	0.0019396
14.62	0.001939772
14.63	0.001939897
14.64	0.001940014
14.65	0.001940187
14.66	0.001940312
14.67	0.001940477
14.68	0.001940629
14.69	0.001940801
14.7	0.001940989
14.71	0.001941137
14.72	0.001941289
14.73	0.001941456
14.74	0.001941626
14.75	0.001941799
14.76	0.001941958
14.77	0.001942125
14.78	0.001942308
14.79	0.001942463
14.8	0.001942603
14.81	0.001942755
14.82	0.001942873
14.83	0.001943061
14.84	0.001943218
14.85	0.001943393
14.86	0.001943519
14.87	0.001943697
14.88	0.001943838
14.89	0.001943957
14.9	0.00194413
14.91	0.001944268
14.92	0.001944433
14.93	0.001944575
14.94	0.001944741
14.95	0.001944882
14.96	0.001945031
14.97	0.001945177
14.98	0.00194536
14.99	0.001945528
15	0.001945703
15.01	0.001945838
15.02	0.001946018
15.03	0.001946195
15.04	0.001946364
15.05	0.001946556
15.06	0.001946681
15.07	0.001946879
15.08	0.001947035
15.09	0.001947196
15.1	0.001947376
15.11	0.001947562
15.12	0.001947759
15.13	0.001947902
15.14	0.001948098
15.15	0.001948257
15.16	0.001948444
15.17	0.001948598
15.18	0.001948774
15.19	0.00194898
15.2	0.001949144
15.21	0.001949336
15.22	0.001949533
15.23	0.001949675
15.24	0.001949881
15.25	0.001950052
15.26	0.001950261
15.27	0.00195043
15.28	0.001950604
15.29	0.001950817
15.3	0.00195102
15.31	0.001951196
15.32	0.001951395
15.33	0.00195159
15.34	0.001951724
15.35	0.001951932
15.36	0.001952062
15.37	0.001952258
15.38	0.001952422
15.39	0.001952619
15.4	0.001952794
15.41	0.001952975
15.42	0.001953145
15.43	0.001953349
15.44	0.001953537
15.45	0.00195372
15.46	0.001953921
15.47	0.001954082
15.48	0.001954278
15.49	0.001954462
15.5	0.001954633
15.51	0.001954789
15.52	0.00195494
15.53	0.001955122
15.54	0.00195526
15.55	0.001955462
15.56	0.001955632
15.57	0.001955797
15.58	0.001955996
15.59	0.001956174
15.6	0.001956359
15.61	0.001956498
15.62	0.001956692
15.63	0.001956872
15.64	0.001957041
15.65	0.001957241
15.66	0.001957442
15.67	0.001957652
15.68	0.00195782
15.69	0.001958016
15.7	0.001958245
15.71	0.001958399
15.72	0.001958587
15.73	0.001958748
15.74	0.001958916
15.75	0.001959113
15.76	0.001959304
15.77	0.001959476
15.78	0.001959646
15.79	0.001959824
15.8	0.00196001
15.81	0.001960225
15.82	0.001960379
15.83	0.001960565
15.84	0.001960759
15.85	0.001960932
15.86	0.001961116
15.87	0.001961318
15.88	0.001961468
15.89	0.001961664
15.9	0.001961844
15.91	0.001962042
15.92	0.001962204
15.93	0.001962381
15.94	0.001962564
15.95	0.001962754
15.96	0.001962943
15.97	0.001963194
15.98	0.001963346
15.99	0.001963544
16	0.001963757
16.01	0.001963956
16.02	0.001964165
16.03	0.001964331
16.04	0.001964529
16.05	0.001964743
16.06	0.001964915
16.07	0.001965103
16.08	0.001965297
16.09	0.001965522
16.1	0.001965733
16.11	0.001965888
16.12	0.001966073
16.13	0.001966257
16.14	0.001966461
16.15	0.001966629
16.16	0.001966826
16.17	0.001967035
16.18	0.001967242
16.19	0.001967418
16.2	0.001967589
16.21	0.001967768
16.22	0.001967938
16.23	0.001968071
16.24	0.001968252
16.25	0.001968402
16.26	0.001968598
16.27	0.001968778
16.28	0.001968941
16.29	0.001969105
16.3	0.001969274
16.31	0.00196943
16.32	0.001969568
16.33	0.001969732
16.34	0.001969916
16.35	0.001970072
16.36	0.001970245
16.37	0.001970415
16.38	0.001970556
16.39	0.001970751
16.4	0.001970926
16.41	0.001971115
16.42	0.001971307
16.43	0.001971504
16.44	0.001971695
16.45	0.0019719
16.46	0.001972094
16.47	0.001972275
16.48	0.001972446
16.49	0.001972625
16.5	0.001972801
16.51	0.00197297
16.52	0.001973115
16.53	0.0019733
16.54	0.001973485
16.55	0.00197367
16.56	0.001973839
16.57	0.001974018
16.58	0.001974196
16.59	0.001974384
16.6	0.001974552
16.61	0.001974718
16.62	0.001974896
16.63	0.001975046
16.64	0.001975208
16.65	0.001975403
16.66	0.001975587
16.67	0.001975745
16.68	0.001975916
16.69	0.001976073
16.7	0.001976243
16.71	0.001976428
16.72	0.001976597
16.73	0.00197676
16.74	0.001976932
16.75	0.001977122
16.76	0.001977302
16.77	0.001977471
16.78	0.001977663
16.79	0.001977832
16.8	0.001978008
16.81	0.001978216
16.82	0.001978428
16.83	0.001978605
16.84	0.001978777
16.85	0.00197896
16.86	0.001979183
16.87	0.001979376
16.88	0.001979578
16.89	0.001979791
16.9	0.001979967
16.91	0.001980147
16.92	0.001980369
16.93	0.001980563
16.94	0.001980778
16.95	0.001981036
16.96	0.001981205
16.97	0.001981427
16.98	0.00198164
16.99	0.001981851
17	0.001982061
17.01	0.001982256
17.02	0.001982442
17.03	0.001982674
17.04	0.001982862
17.05	0.001983091
17.06	0.001983302
17.07	0.001983514
17.08	0.001983707
17.09	0.001983904
17.1	0.001984119
17.11	0.001984285
17.12	0.001984502
17.13	0.001984678
17.14	0.001984866
17.15	0.001985034
17.16	0.001985212
17.17	0.001985413
17.18	0.001985611
17.19	0.001985812
17.2	0.001986008
17.21	0.001986206
17.22	0.001986405
17.23	0.001986554
17.24	0.001986724
17.25	0.001986902
17.26	0.001987105
17.27	0.001987295
17.28	0.001987462
17.29	0.00198766
17.3	0.00198783
17.31	0.001988026
17.32	0.001988166
17.33	0.001988328
17.34	0.001988496
17.35	0.001988687
17.36	0.00198884
17.37	0.001988998
17.38	0.001989188
17.39	0.001989352
17.4	0.001989515
17.41	0.001989683
17.42	0.00198989
17.43	0.001990041
17.44	0.001990208
17.45	0.001990387
17.46	0.001990557
17.47	0.001990737
17.48	0.001990909
17.49	0.001991082
17.5	0.001991239
17.51	0.0019914
17.52	0.00199158
17.53	0.001991737
17.54	0.00199191
17.55	0.001992033
17.56	0.001992203
17.57	0.001992369
17.58	0.001992526
17.59	0.001992693
17.6	0.001992891
17.61	0.001993071
17.62	0.001993263
17.63	0.001993415
17.64	0.00199361
17.65	0.00199378
17.66	0.001993952
17.67	0.001994153
17.68	0.001994298
17.69	0.001994493
17.7	0.001994688
17.71	0.001994849
17.72	0.001995008
17.73	0.001995161
17.74	0.001995352
17.75	0.001995516
17.76	0.001995674
17.77	0.001995839
17.78	0.001995998
17.79	0.001996205
17.8	0.001996389
17.81	0.001996543
17.82	0.001996741
17.83	0.001996935
17.84	0.001997137
17.85	0.001997312
17.86	0.001997478
17.87	0.001997676
17.88	0.00199784
17.89	0.001998013
17.9	0.001998161
17.91	0.001998345
17.92	0.001998513
17.93	0.001998684
17.94	0.001998826
17.95	0.001998998
17.96	0.001999165
17.97	0.001999342
17.98	0.001999471
17.99	0.001999674
18	0.00199985
18.01	0.002000053
18.02	0.002000238
18.03	0.002000398
18.04	0.002000583
18.05	0.002000789
18.06	0.002001
18.07	0.002001225
18.08	0.002001415
18.09	0.002001593
18.1	0.00200177
18.11	0.002001991
18.12	0.002002153
18.13	0.002002334
18.14	0.002002517
18.15	0.002002691
18.16	0.002002888
18.17	0.002003071
18.18	0.002003268
18.19	0.002003445
18.2	0.002003608
18.21	0.002003816
18.22	0.002003994
18.23	0.002004172
18.24	0.002004344
18.25	0.002004551
18.26	0.002004753
18.27	0.002004934
18.28	0.002005121
18.29	0.002005332
18.3	0.002005495
18.31	0.002005687
18.32	0.002005862
18.33	0.002006057
18.34	0.002006231
18.35	0.002006384
18.36	0.002006551
18.37	0.002006741
18.38	0.002006901
18.39	0.00200712
18.4	0.002007285
18.41	0.002007438
18.42	0.002007643
18.43	0.002007808
18.44	0.002007938
18.45	0.002008136
18.46	0.002008266
18.47	0.002008432
18.48	0.00200859
18.49	0.00200878
18.5	0.002008969
18.51	0.002009131
18.52	0.002009315
18.53	0.002009511
18.54	0.002009665
18.55	0.002009822
18.56	0.002009978
18.57	0.002010182
18.58	0.002010345
18.59	0.002010507
18.6	0.00201068
18.61	0.002010891
18.62	0.002011058
18.63	0.002011249
18.64	0.002011447
18.65	0.002011632
18.66	0.002011821
18.67	0.002012035
18.68	0.002012201
18.69	0.002012396
18.7	0.00201259
18.71	0.002012744
18.72	0.002012926
18.73	0.002013116
18.74	0.002013296
18.75	0.002013479
18.76	0.002013658
18.77	0.002013873
18.78	0.002014036
18.79	0.002014235
18.8	0.002014426
18.81	0.002014626
18.82	0.002014828
18.83	0.002014988
18.84	0.002015216
18.85	0.002015426
18.86	0.00201566
18.87	0.002015825
18.88	0.002016004
18.89	0.002016195
18.9	0.002016375
18.91	0.002016539
18.92	0.002016729
18.93	0.002016915
18.94	0.002017118
18.95	0.002017306
18.96	0.002017476
18.97	0.002017666
18.98	0.00201786
18.99	0.00201804
19	0.002018245
19.01	0.00201845
19.02	0.002018687
19.03	0.002018861
19.04	0.002019076
19.05	0.002019243
19.06	0.002019472
19.07	0.002019658
19.08	0.002019826
19.09	0.002020051
19.1	0.002020258
19.11	0.002020478
19.12	0.002020688
19.13	0.002020888
19.14	0.002021073
19.15	0.00202129
19.16	0.002021503
19.17	0.002021682
19.18	0.002021887
19.19	0.002022079
19.2	0.002022303
19.21	0.002022465
19.22	0.00202268
19.23	0.002022864
19.24	0.002023047
19.25	0.00202324
19.26	0.00202344
19.27	0.002023638
19.28	0.002023861
19.29	0.002024029
19.3	0.002024238
19.31	0.002024407
19.32	0.00202458
19.33	0.002024791
19.34	0.002024991
19.35	0.002025183
19.36	0.002025387
19.37	0.002025599
19.38	0.002025807
19.39	0.002025982
19.4	0.002026215
19.41	0.002026394
19.42	0.002026582
19.43	0.002026802
19.44	0.002027019
19.45	0.002027204
19.46	0.002027383
19.47	0.002027583
19.48	0.002027757
19.49	0.002027946
19.5	0.002028122
19.51	0.002028319
19.52	0.002028514
19.53	0.002028705
19.54	0.002028928
19.55	0.002029094
19.56	0.002029296
19.57	0.00202952
19.58	0.002029722
19.59	0.002029956
19.6	0.002030104
19.61	0.002030298
19.62	0.002030484
19.63	0.002030646
19.64	0.002030854
19.65	0.002031086
19.66	0.002031273
19.67	0.002031492
19.68	0.002031678
19.69	0.002031857
19.7	0.00203207
19.71	0.002032277
19.72	0.002032478
19.73	0.002032699
19.74	0.002032933
19.75	0.002033141
19.76	0.002033349
19.77	0.002033532
19.78	0.002033756
19.79	0.002033985
19.8	0.002034173
19.81	0.002034403
19.82	0.00203459
19.83	0.002034809
19.84	0.00203503
19.85	0.002035243
19.86	0.002035461
19.87	0.00203563
19.88	0.002035848
19.89	0.002036048
19.9	0.002036207
19.91	0.002036417
19.92	0.002036629
19.93	0.002036798
19.94	0.002037017
19.95	0.002037248
19.96	0.002037453
19.97	0.00203763
[truncated: 28,004 more rows]
