# Supplementary material for: Hierarchical incremental learning deciphers molecular arrangements in multi-component materials
Source: Nat Commun. 2025 Oct 22;16:9324. doi: 10.1038/s41467-025-64372-4 (PMC12546701; doi:10.1038/s41467-025-64372-4)
Supplement: Supplementary file 4 — Source data [file 41467_2025_64372_MOESM4_ESM.zip › FigS42.txt]

#time(ns), temperature(K)
0	299.005066
0.01	300.795502
0.02	293.841431
0.03	297.10144
0.04	300.165833
0.05	298.811035
0.06	294.626099
0.07	299.238007
0.08	304.739502
0.09	300.214966
0.1	294.576874
0.11	307.194733
0.12	303.282776
0.13	297.026855
0.14	297.765442
0.15	293.975616
0.16	310.113678
0.17	296.956268
0.18	297.116302
0.19	294.038757
0.2	302.339417
0.21	305.762756
0.22	297.646851
0.23	302.172272
0.24	296.881531
0.25	295.565887
0.26	297.252289
0.27	296.759247
0.28	299.482361
0.29	292.266113
0.3	289.755432
0.31	302.514282
0.32	295.803802
0.33	300.223846
0.34	302.88031
0.35	297.180542
0.36	296.858459
0.37	304.169159
0.38	296.177002
0.39	306.017181
0.4	297.137787
0.41	298.180878
0.42	300.525085
0.43	298.644073
0.44	299.780518
0.45	298.970337
0.46	304.151031
0.47	298.838348
0.48	293.867065
0.49	301.474152
0.5	299.055389
0.51	295.385223
0.52	296.505249
0.53	294.253357
0.54	284.292114
0.55	293.437073
0.56	296.708893
0.57	303.147705
0.58	299.829224
0.59	301.799347
0.6	300.386047
0.61	291.706329
0.62	303.677734
0.63	294.591644
0.64	298.471039
0.65	308.980469
0.66	291.108887
0.67	296.883453
0.68	298.603424
0.69	299.474518
0.7	310.613434
0.71	299.758484
0.72	299.36319
0.73	300.320068
0.74	296.554321
0.75	302.424377
0.76	292.848083
0.77	302.557098
0.78	298.105255
0.79	299.738983
0.8	303.013336
0.81	304.833191
0.82	297.533447
0.83	293.075104
0.84	299.872589
0.85	303.256592
0.86	298.927521
0.87	300.102264
0.88	300.843079
0.89	296.004944
0.9	301.375305
0.91	298.826996
0.92	311.021545
0.93	298.545288
0.94	295.021423
0.95	301.597626
0.96	301.296997
0.97	300.265137
0.98	299.687958
0.99	291.882111
1	300.029968
1	300.029968
1.01	294.796844
1.02	294.185211
1.03	301.989807
1.04	297.477722
1.05	298.657928
1.06	298.832397
1.07	301.66275
1.08	301.11557
1.09	294.046631
1.1	295.450958
1.11	300.472626
1.12	298.328644
1.13	299.038452
1.14	297.11795
1.15	298.850311
1.16	301.408051
1.17	295.671906
1.18	297.441803
1.19	299.756775
1.2	298.550293
1.21	308.13205
1.22	306.150085
1.23	298.220642
1.24	306.647369
1.25	296.911194
1.26	304.714447
1.27	292.176392
1.28	297.668243
1.29	301.485046
1.3	290.911926
1.31	297.205261
1.32	298.067657
1.33	301.409332
1.34	293.1875
1.35	298.154236
1.36	295.348541
1.37	291.198822
1.38	296.700928
1.39	291.343048
1.4	300.169434
1.41	296.576172
1.42	296.778137
1.43	295.125977
1.44	303.450165
1.45	303.598694
1.46	300.029144
1.47	295.472351
1.48	300.272217
1.49	294.413422
1.5	301.291809
1.51	301.244598
1.52	286.617889
1.53	294.203217
1.54	296.973755
1.55	304.285339
1.56	305.564056
1.57	300.477539
1.58	292.715942
1.59	295.815674
1.6	301.898438
1.61	299.858429
1.62	302.906433
1.63	296.705261
1.64	299.959015
1.65	291.831818
1.66	299.28775
1.67	292.025482
1.68	292.758636
1.69	303.015137
1.7	300.06665
1.71	298.878815
1.72	295.889587
1.73	292.876099
1.74	295.864899
1.75	305.168396
1.76	292.561707
1.77	292.29187
1.78	297.884369
1.79	306.023132
1.8	296.522156
1.81	301.088043
1.82	304.021637
1.83	305.471405
1.84	299.328766
1.85	294.607056
1.86	301.93811
1.87	293.295044
1.88	299.010651
1.89	297.225067
1.9	303.862213
1.91	293.875397
1.92	302.690704
1.93	298.351288
1.94	298.322876
1.95	298.755981
1.96	300.191559
1.97	295.76535
1.98	299.6362
1.99	305.002777
2	293.369934
2.01	297.389374
2.02	299.794769
2.03	299.042206
2.04	291.0289
2.05	293.770142
2.06	295.636658
2.07	296.422241
2.08	291.739868
2.09	292.677521
2.1	294.641327
2.11	294.104706
2.12	300.65152
2.13	298.658691
2.14	294.448853
2.15	289.474609
2.16	287.973816
2.17	291.618073
2.18	301.071167
2.19	304.54834
2.2	300.923126
2.21	302.424988
2.22	304.674133
2.23	304.789368
2.24	305.497345
2.25	299.498016
2.26	301.807617
2.27	301.428284
2.28	294.776398
2.29	295.764618
2.3	299.268982
2.31	298.682068
2.32	299.212372
2.33	297.663666
2.34	293.074707
2.35	295.929291
2.36	294.891937
2.37	295.118042
2.38	291.505341
2.39	289.456329
2.4	302.79248
2.41	293.960724
2.42	296.452179
2.43	295.837891
2.44	299.436401
2.45	289.102692
2.46	303.294373
2.47	295.438721
2.48	303.71051
2.49	296.401245
2.5	303.649811
2.51	297.952209
2.52	286.300842
2.53	297.974915
2.54	295.37439
2.55	297.028015
2.56	291.166718
2.57	299.543793
2.58	295.239471
2.59	296.915405
2.6	292.781372
2.61	299.076996
2.62	290.559448
2.63	301.517212
2.64	299.579498
2.65	288.568848
2.66	296.802643
2.67	299.381897
2.68	293.628418
2.69	296.882507
2.7	300.555573
2.71	296.786072
2.72	295.603943
2.73	306.320496
2.74	290.308441
2.75	302.097748
2.76	300.33432
2.77	293.168976
2.78	298.965607
2.79	296.861176
2.8	296.858551
2.81	295.451294
2.82	301.919128
2.83	296.485291
2.84	295.599976
2.85	293.333374
2.86	301.963165
2.87	294.957855
2.88	287.058044
2.89	295.436493
2.9	296.796448
2.91	300.469543
2.92	297.337646
2.93	297.944702
2.94	300.835419
2.95	302.703766
2.96	299.160583
2.97	299.73819
2.98	295.570312
2.99	302.224854
3	305.899841
3.01	295.448669
3.02	303.380402
3.03	299.432892
3.04	299.972351
3.05	297.376831
3.06	298.326874
3.07	294.420288
3.08	294.315552
3.09	298.63266
3.1	304.222168
3.11	299.85965
3.12	301.011322
3.13	300.508026
3.14	297.10083
3.15	309.610596
3.16	296.815369
3.17	301.731354
3.18	298.270386
3.19	297.25705
3.2	297.709381
3.21	300.906433
3.22	294.804077
3.23	297.553497
3.24	292.768036
3.25	298.591034
3.26	299.958557
3.27	299.161469
3.28	297.1091
3.29	298.610046
3.3	299.895264
3.31	287.835938
3.32	298.85675
3.33	293.923798
3.34	298.943512
3.35	306.570557
3.36	295.658783
3.37	295.584595
3.38	295.01355
3.39	300.082184
3.4	304.762726
3.41	296.33075
3.42	298.771149
3.43	306.137756
3.44	296.964325
3.45	295.317352
3.46	301.749481
3.47	310.429108
3.48	299.256134
3.49	295.347595
3.5	292.736145
3.51	295.072845
3.52	301.31012
3.53	299.025909
3.54	290.782654
3.55	296.56839
3.56	298.261017
3.57	297.118835
3.58	303.974335
3.59	298.405762
3.6	295.624237
3.61	290.586945
3.62	294.520966
3.63	294.340118
3.64	299.051147
3.65	300.87265
3.66	302.093292
3.67	301.776337
3.68	293.890747
3.69	310.179871
3.7	289.382965
3.71	308.777283
3.72	300.313049
3.73	302.159363
3.74	304.44635
3.75	296.725647
3.76	294.960968
3.77	297.279175
3.78	303.203644
3.79	295.997223
3.8	297.493927
3.81	297.89389
3.82	291.056671
3.83	298.576599
3.84	298.034119
3.85	292.499451
3.86	297.541443
3.87	302.609039
3.88	300.734039
3.89	303.105927
3.9	293.011902
3.91	301.942505
3.92	296.918152
3.93	303.999481
3.94	297.392273
3.95	304.467285
3.96	302.081085
3.97	299.159607
3.98	301.880676
3.99	297.017273
4	297.818085
4.01	298.677826
4.02	302.11734
4.03	298.193756
4.04	294.782745
4.05	298.777283
4.06	303.057953
4.07	307.418549
4.08	300.023712
4.09	294.507721
4.1	297.805542
4.11	296.594604
4.12	304.996094
4.13	301.167816
4.14	294.688171
4.15	293.622406
4.16	292.354218
4.17	301.197083
4.18	301.685516
4.19	299.827911
4.2	295.074493
4.21	299.654755
4.22	290.861053
4.23	299.801666
4.24	299.697815
4.25	294.770813
4.26	294.513397
4.27	294.311707
4.28	299.914459
4.29	302.495789
4.3	300.366821
4.31	295.45163
4.32	299.558228
4.33	307.285492
4.34	287.540527
4.35	312.938385
4.36	296.522491
4.37	296.658447
4.38	301.512787
4.39	300.904663
4.4	304.470245
4.41	291.80423
4.42	307.730133
4.43	295.606995
4.44	298.286835
4.45	291.687103
4.46	301.018494
4.47	300.838104
4.48	304.346069
4.49	294.917725
4.5	293.838257
4.51	293.962982
4.52	296.115631
4.53	296.559875
4.54	301.070343
4.55	304.308685
4.56	299.594879
4.57	295.179626
4.58	293.89978
4.59	298.325989
4.6	306.367432
4.61	297.61084
4.62	301.596436
4.63	304.867645
4.64	296.155579
4.65	300.734894
4.66	298.038727
4.67	303.385864
4.68	304.882202
4.69	298.852966
4.7	297.677612
4.71	295.739502
4.72	294.889221
4.73	302.912994
4.74	296.16861
4.75	294.8508
4.76	300.344208
4.77	296.424988
4.78	300.628448
4.79	304.311127
4.8	293.138397
4.81	298.036346
4.82	301.781036
4.83	301.638763
4.84	301.187531
4.85	297.452942
4.86	304.083893
4.87	301.134613
4.88	293.908386
4.89	301.90741
4.9	296.419312
4.91	290.967438
4.92	303.653839
4.93	297.33725
4.94	296.210327
4.95	298.341125
4.96	294.03717
4.97	293.211334
4.98	299.004333
4.99	306.612396
5	297.396454
5.01	297.66983
5.02	297.00473
5.03	296.593964
5.04	300.73941
5.05	298.129059
5.06	303.169281
5.07	292.149048
5.08	294.719574
5.09	298.690369
5.1	294.35376
5.11	297.516449
5.12	302.634979
5.13	293.062439
5.14	298.602325
5.15	295.506653
5.16	301.149384
5.17	296.337952
5.18	294.050446
5.19	299.563568
5.2	299.688934
5.21	299.269196
5.22	301.699371
5.23	293.227112
5.24	295.673615
5.25	299.316925
5.26	301.637054
5.27	301.171783
5.28	304.436829
5.29	301.904114
5.3	297.765533
5.31	300.829651
5.32	304.792725
5.33	299.932526
5.34	295.268219
5.35	292.032654
5.36	294.208923
5.37	295.291107
5.38	295.787048
5.39	297.14621
5.4	299.716675
5.41	303.073303
5.42	298.380371
5.43	299.954895
5.44	290.683868
5.45	292.217041
5.46	300.70047
5.47	300.622284
5.48	299.075958
5.49	292.072327
5.5	296.480408
5.51	299.385895
5.52	304.357178
5.53	306.780273
5.54	293.75946
5.55	292.972961
5.56	297.761017
5.57	297.423645
5.58	300.959534
5.59	290.215729
5.6	305.522949
5.61	304.75351
5.62	296.924408
5.63	304.598663
5.64	308.507507
5.65	296.907318
5.66	298.643005
5.67	301.922089
5.68	293.034729
5.69	303.862366
5.7	303.79422
5.71	297.002808
5.72	295.180389
5.73	304.976379
5.74	295.439148
5.75	296.670929
5.76	299.241394
5.77	294.03241
5.78	296.299561
5.79	296.274353
5.8	297.87326
5.81	301.164642
5.82	302.895569
5.83	297.241516
5.84	294.156342
5.85	302.806152
5.86	291.473907
5.87	298.803467
5.88	297.194824
5.89	296.353668
5.9	298.814423
5.91	299.200867
5.92	294.728821
5.93	307.970917
5.94	293.877838
5.95	301.12027
5.96	294.263245
5.97	294.921844
5.98	306.02359
5.99	300.8078
6	301.250092
6.01	303.874756
6.02	293.913055
6.03	293.801514
6.04	300.868469
6.05	298.703247
6.06	296.42514
6.07	292.524658
6.08	299.038666
6.09	300.001709
6.1	302.315277
6.11	301.160583
6.12	289.013397
6.13	300.046234
6.14	293.101562
6.15	296.866241
6.16	284.37439
6.17	292.684296
6.18	298.771606
6.19	301.129303
6.2	291.984283
6.21	293.981628
6.22	296.81601
6.23	297.548798
6.24	307.577026
6.25	298.531281
6.26	293.421326
6.27	298.708069
6.28	292.729034
6.29	299.941498
6.3	295.495117
6.31	302.811676
6.32	304.03952
6.33	295.14801
6.34	299.036041
6.35	307.103455
6.36	289.752289
6.37	304.016479
6.38	296.546631
6.39	290.002533
6.4	297.68158
6.41	300.376129
6.42	298.808746
6.43	302.55426
6.44	298.731323
6.45	291.58786
6.46	298.116974
6.47	301.398315
6.48	298.459381
6.49	297.504028
6.5	293.275513
6.51	296.868073
6.52	299.654449
6.53	298.501648
6.54	291.312744
6.55	301.535645
6.56	299.278259
6.57	294.487061
6.58	291.639069
6.59	297.544739
6.6	295.381561
6.61	302.088959
6.62	297.699615
6.63	306.210236
6.64	301.503571
6.65	299.31488
6.66	304.220428
6.67	294.079163
6.68	290.877441
6.69	296.153839
6.7	303.94577
6.71	302.339508
6.72	296.171143
6.73	297.4021
6.74	304.820923
6.75	299.685364
6.76	296.4617
6.77	300.415375
6.78	301.285065
6.79	301.083038
6.8	293.560272
6.81	297.800842
6.82	299.54895
6.83	292.729889
6.84	293.042358
6.85	289.655853
6.86	294.25174
6.87	297.594666
6.88	298.264313
6.89	299.26123
6.9	299.630463
6.91	295.530884
6.92	301.098389
6.93	296.14859
6.94	296.939056
6.95	304.263947
6.96	294.325623
6.97	290.510986
6.98	298.362518
6.99	299.456268
7	299.593323
7.01	293.923828
7.02	305.360504
7.03	294.423096
7.04	294.019043
7.05	298.669769
7.06	285.234039
7.07	298.899933
7.08	300.034729
7.09	296.346466
7.1	297.118896
7.11	297.902618
7.12	293.748779
7.13	300.626556
7.14	298.814392
7.15	294.156403
7.16	297.169281
7.17	299.124542
7.18	306.276367
7.19	302.835083
7.2	296.941193
7.21	311.357727
7.22	291.118073
7.23	284.260925
7.24	301.039551
7.25	300.785736
7.26	307.747833
7.27	297.920502
7.28	295.707062
7.29	298.559113
7.3	290.787903
7.31	300.188599
7.32	298.049713
7.33	302.232666
7.34	297.585205
7.35	291.439484
7.36	297.696686
7.37	306.176788
7.38	296.818726
7.39	297.247437
7.4	298.962616
7.41	297.778503
7.42	302.942932
7.43	301.620239
7.44	290.084839
7.45	292.878479
7.46	297.029755
7.47	301.820923
7.48	303.347473
7.49	301.49353
7.5	303.846283
7.51	305.507629
7.52	297.463043
7.53	296.951172
7.54	312.339539
7.55	294.944916
7.56	297.596527
7.57	297.275574
7.58	298.62561
7.59	302.651031
7.6	304.233276
7.61	293.833588
7.62	303.516205
7.63	299.52713
7.64	292.715729
7.65	297.237305
7.66	299.975098
7.67	297.275146
7.68	289.71579
7.69	292.911469
7.7	292.773071
7.71	300.567657
7.72	301.473175
7.73	301.057129
7.74	300.10788
7.75	299.563507
7.76	296.465759
7.77	301.34549
7.78	297.251892
7.79	305.724823
7.8	304.121399
7.81	294.326202
7.82	294.620056
7.83	305.180634
7.84	294.937317
7.85	310.466705
7.86	302.824677
7.87	295.522705
7.88	291.231293
7.89	293.852753
7.9	295.564362
7.91	301.840576
7.92	295.969788
7.93	300.661682
7.94	300.418213
7.95	290.287292
7.96	298.050262
7.97	299.438446
7.98	302.130371
7.99	298.816376
8	295.593933
8.01	282.310974
8.02	295.807068
8.03	288.219635
8.04	293.506958
8.05	302.76001
8.06	303.990692
8.07	292.904663
8.08	302.871094
8.09	300.908844
8.1	298.964844
8.11	299.016968
8.12	303.055237
8.13	301.85379
8.14	296.49649
8.15	298.612274
8.16	303.132965
8.17	308.474518
8.18	296.723389
8.19	294.163818
8.2	308.427795
8.21	303.22348
8.22	296.079376
8.23	296.881165
8.24	300.405518
8.25	294.099121
8.26	299.810028
8.27	297.284515
8.28	296.523315
8.29	302.966034
8.3	296.705048
8.31	311.517029
8.32	284.990753
8.33	292.007996
8.34	293.362549
8.35	296.505188
8.36	293.530487
8.37	302.170288
8.38	303.728271
8.39	302.677917
8.4	304.16156
8.41	302.211151
8.42	291.905396
8.43	302.094574
8.44	298.8479
8.45	291.356598
8.46	299.554718
8.47	300.197357
8.48	293.693939
8.49	305.486664
8.5	292.489532
8.51	297.736938
8.52	292.385376
8.53	301.347717
8.54	291.872803
8.55	302.852203
8.56	294.241333
8.57	298.934601
8.58	303.069214
8.59	293.993561
8.6	306.566986
8.61	295.090637
8.62	302.58551
8.63	306.264069
8.64	291.900299
8.65	295.798004
8.66	301.967133
8.67	300.954193
8.68	298.749268
8.69	296.423492
8.7	295.594299
8.71	301.359283
8.72	303.502014
8.73	299.602417
8.74	294.355621
8.75	302.139526
8.76	305.621613
8.77	291.804993
8.78	289.365295
8.79	291.511871
8.8	292.649353
8.81	296.395081
8.82	297.729218
8.83	296.396362
8.84	303.267487
8.85	310.195709
8.86	298.307892
8.87	295.016968
8.88	301.147217
8.89	293.914886
8.9	298.704803
8.91	293.953918
8.92	303.275055
8.93	302.697784
8.94	295.310181
8.95	295.147705
8.96	305.43457
8.97	301.765991
8.98	295.536682
8.99	292.705475
9	297.939911
9.01	301.400635
9.02	298.6203
9.03	296.70166
9.04	301.56134
9.05	306.006439
9.06	294.690369
9.07	305.182953
9.08	303.033142
9.09	297.446899
9.1	302.494568
9.11	302.805695
9.12	293.470703
9.13	292.946411
9.14	303.503357
9.15	290.662689
9.16	292.805695
9.17	298.783813
9.18	296.886719
9.19	294.294342
9.2	299.645966
9.21	295.985199
9.22	295.399017
9.23	299.696808
9.24	295.232666
9.25	295.950836
9.26	295.704132
9.27	297.810394
9.28	301.245728
9.29	303.621704
9.3	295.392578
9.31	294.024292
9.32	295.34433
9.33	306.68219
9.34	296.161224
9.35	303.250793
9.36	292.390564
9.37	313.690735
9.38	290.594574
9.39	305.932648
9.4	289.54718
9.41	300.78125
9.42	303.278473
9.43	297.358185
9.44	299.148773
9.45	305.179535
9.46	307.965973
9.47	299.109833
9.48	299.891754
9.49	287.781311
9.5	298.002319
9.51	300.230774
9.52	299.714172
9.53	301.91452
9.54	296.368286
9.55	295.993622
9.56	296.104828
9.57	292.279938
9.58	302.544922
9.59	296.204041
9.6	304.17627
9.61	299.259216
9.62	295.684326
9.63	297.741852
9.64	296.075226
9.65	301.192902
9.66	294.997925
9.67	289.069519
9.68	297.179047
9.69	305.01709
9.7	293.439423
9.71	306.375214
9.72	301.405212
9.73	295.342194
9.74	303.080627
9.75	298.184448
9.76	305.455872
9.77	298.558533
9.78	297.074707
9.79	296.07486
9.8	303.092712
9.81	299.982605
9.82	303.325836
9.83	304.638733
9.84	292.309723
9.85	299.047119
9.86	293.713562
9.87	299.256622
9.88	294.754364
9.89	300.158875
9.9	296.588562
9.91	292.844116
9.92	303.372742
9.93	298.7034
9.94	290.419281
9.95	285.705109
9.96	305.450134
9.97	298.761322
9.98	288.935791
9.99	295.688385
10	295.879089
10.01	301.699432
10.02	296.352356
10.03	294.936279
10.04	305.03006
10.05	294.569183
10.06	298.420319
10.07	296.548187
10.08	296.535004
10.09	299.629181
10.1	292.123962
10.11	299.933899
10.12	301.190399
10.13	296.268921
10.14	299.537964
10.15	298.844238
10.16	300.875366
10.17	300.124725
10.18	301.517273
10.19	305.079041
10.2	297.422882
10.21	295.004761
10.22	299.6633
10.23	296.095367
10.24	296.199524
10.25	296.961914
10.26	297.680634
10.27	305.590149
10.28	300.051758
10.29	296.678925
10.3	298.939911
10.31	295.823364
10.32	301.514801
10.33	297.321503
10.34	299.20929
10.35	295.084961
10.36	296.182495
10.37	302.200653
10.38	295.798767
10.39	295.016449
10.4	304.530762
10.41	295.865936
10.42	296.526917
10.43	291.43869
10.44	288.204407
10.45	293.737183
10.46	291.321014
10.47	294.145935
10.48	297.817505
10.49	299.109467
10.5	304.521118
10.51	295.28714
10.52	302.134399
10.53	298.316864
10.54	296.279633
10.55	294.806122
10.56	292.967773
10.57	298.842377
10.58	301.418243
10.59	304.771759
10.6	293.609253
10.61	297.258881
10.62	302.724609
10.63	301.566559
10.64	295.761719
10.65	299.624146
10.66	296.373871
10.67	301.069
10.68	300.988983
10.69	296.297302
10.7	300.142395
10.71	294.778534
10.72	304.623932
10.73	293.76297
10.74	302.564575
10.75	293.272949
10.76	291.203186
10.77	300.319855
10.78	302.455017
10.79	294.639313
10.8	294.200043
10.81	291.799347
10.82	298.8284
10.83	299.61853
10.84	300.633575
10.85	295.597229
10.86	302.38504
10.87	296.874969
10.88	293.208893
10.89	292.514557
10.9	297.997284
10.91	297.953491
10.92	299.433075
10.93	301.210876
10.94	292.998444
10.95	294.971558
10.96	296.389526
10.97	297.137115
10.98	300.449341
10.99	298.065643
11	299.520782
11.01	300.501465
11.02	297.042328
11.03	308.011169
11.04	292.607697
11.05	297.664673
11.06	292.088531
11.07	297.122253
11.08	300.597504
11.09	293.217133
11.1	293.07132
11.11	301.844055
11.12	302.862762
11.13	298.588043
11.14	296.844879
11.15	302.928711
11.16	296.590271
11.17	294.743744
11.18	299.926025
11.19	293.319885
11.2	304.081787
11.21	301.335968
11.22	305.942261
11.23	297.312561
11.24	299.33783
11.25	299.572235
11.26	301.4198
11.27	298.304626
11.28	303.783264
11.29	306.609558
11.3	297.477966
11.31	293.995911
11.32	302.16687
11.33	299.626343
11.34	300.79184
11.35	295.935852
11.36	290.539948
11.37	299.333008
11.38	293.268188
11.39	292.15271
11.4	293.194977
11.41	296.621796
11.42	303.677673
11.43	293.554199
11.44	290.351654
11.45	300.096466
11.46	300.698608
11.47	297.362946
11.48	301.852386
11.49	298.806763
11.5	299.386658
11.51	298.191345
11.52	314.835785
11.53	301.804535
11.54	298.861115
11.55	297.65506
11.56	301.619141
11.57	291.861908
11.58	301.197174
11.59	294.95578
11.6	297.468414
11.61	287.816345
11.62	294.746399
11.63	293.53363
11.64	297.870087
11.65	294.730072
11.66	303.11795
11.67	300.509125
11.68	299.274628
11.69	294.745605
11.7	300.597839
11.71	300.97226
11.72	293.768219
11.73	304.545685
11.74	298.173126
11.75	302.753448
11.76	290.53125
11.77	309.28479
11.78	299.702606
11.79	295.285309
11.8	304.102631
11.81	306.457764
11.82	298.417297
11.83	305.142731
11.84	295.934052
11.85	300.273987
11.86	305.18927
11.87	291.723389
11.88	297.293915
11.89	297.066162
11.9	296.329651
11.91	298.082855
11.92	299.193329
11.93	301.013824
11.94	294.646423
11.95	296.915314
11.96	300.412231
11.97	301.136871
11.98	293.928711
11.99	294.4198
12	294.83551
12.01	292.054626
12.02	295.081696
12.03	300.794922
12.04	300.778168
12.05	300.341156
12.06	292.102203
12.07	298.168121
12.08	294.47995
12.09	291.537262
12.1	297.406769
12.11	292.065796
12.12	296.701294
12.13	305.050842
12.14	290.806458
12.15	288.871826
12.16	290.265717
12.17	293.360901
12.18	298.624207
12.19	297.908936
12.2	299.876221
12.21	300.137848
12.22	292.761017
12.23	294.487579
12.24	293.887878
12.25	296.266998
12.26	295.007416
12.27	298.368835
12.28	301.382874
12.29	293.130646
12.3	298.940521
12.31	302.347076
12.32	290.129211
12.33	291.307373
12.34	292.932281
12.35	296.873932
12.36	305.310822
12.37	293.585358
12.38	299.415283
12.39	297.906677
12.4	294.100525
12.41	299.464722
12.42	297.588684
12.43	299.573944
12.44	305.086273
12.45	300.379272
12.46	299.101746
12.47	299.43454
12.48	296.740723
12.49	303.710327
12.5	296.552307
12.51	289.971954
12.52	300.202972
12.53	299.218719
12.54	293.776489
12.55	296.606689
12.56	304.953339
12.57	299.587463
12.58	300.307404
12.59	290.373962
12.6	292.260254
12.61	291.742065
12.62	288.996796
12.63	289.660034
12.64	291.855835
12.65	294.746979
12.66	295.637695
12.67	295.629059
12.68	293.566681
12.69	293.628326
12.7	300.942352
12.71	294.534393
12.72	285.626434
12.73	296.130188
12.74	296.770721
12.75	300.869537
12.76	293.744598
12.77	295.495544
12.78	286.095184
12.79	298.286987
12.8	298.063293
12.81	289.713745
12.82	294.135284
12.83	295.401764
12.84	301.485748
12.85	301.450775
12.86	291.871246
12.87	297.29071
12.88	307.44162
12.89	300.895203
12.9	290.902771
12.91	300.704803
12.92	301.294342
12.93	296.33493
12.94	299.804077
12.95	293.983704
12.96	297.890594
12.97	299.841858
12.98	295.167084
12.99	292.913239
13	300.182312
13.01	295.887604
13.02	297.660187
13.03	300.141113
13.04	296.29895
13.05	300.069824
13.06	296.093781
13.07	293.562622
13.08	300.087982
13.09	297.059235
13.1	292.241638
13.11	292.795349
13.12	294.338867
13.13	296.382294
13.14	292.08783
13.15	298.904358
13.16	296.673126
13.17	296.150269
13.18	301.306885
13.19	290.458466
13.2	300.506683
13.21	297.81955
13.22	292.618713
13.23	298.496613
13.24	296.670898
13.25	297.519409
13.26	295.485718
13.27	304.32489
13.28	292.431793
13.29	290.266479
13.3	296.73111
13.31	292.545135
13.32	302.500916
13.33	296.998016
13.34	292.979675
13.35	285.643036
13.36	296.516602
13.37	297.948181
13.38	303.520874
13.39	303.09906
13.4	292.274323
13.41	297.396851
13.42	301.045227
13.43	293.798279
13.44	301.183807
13.45	296.616882
13.46	298.201843
13.47	293.420776
13.48	305.122803
13.49	292.661469
13.5	299.50769
13.51	301.184021
13.52	297.165344
13.53	302.393158
13.54	293.753204
13.55	301.77829
13.56	295.722565
13.57	299.705688
13.58	309.062286
13.59	295.971741
13.6	292.530029
13.61	298.004364
13.62	303.689117
13.63	292.296082
13.64	305.825928
13.65	301.865051
13.66	301.80423
13.67	296.083069
13.68	298.244507
13.69	297.251495
13.7	302.441437
13.71	297.984985
13.72	299.819489
13.73	300.863068
13.74	303.610352
13.75	296.273285
13.76	302.797485
13.77	287.885437
13.78	294.156158
13.79	296.707642
13.8	294.722107
13.81	300.688629
13.82	296.00766
13.83	299.87674
13.84	295.611359
13.85	290.75946
13.86	297.825439
13.87	300.660248
13.88	295.99173
13.89	298.365173
13.9	302.41391
13.91	301.770538
13.92	298.810669
13.93	286.322021
13.94	297.446564
13.95	300.531708
13.96	301.539673
13.97	295.323029
13.98	301.273468
13.99	301.562408
14	295.470001
14.01	295.468933
14.02	297.674622
14.03	305.712341
14.04	290.378876
14.05	297.047791
14.06	291.78064
14.07	302.886627
14.08	303.914124
14.09	299.723206
14.1	300.895966
14.11	292.443542
14.12	292.477051
14.13	300.903748
14.14	289.118622
14.15	302.96875
14.16	295.307343
14.17	298.524384
14.18	295.367188
14.19	298.852081
14.2	290.484039
14.21	304.030304
14.22	302.127136
14.23	295.105988
14.24	299.398407
14.25	295.637909
14.26	302.479553
14.27	293.952271
14.28	296.877289
14.29	294.328674
14.3	294.797913
14.31	294.92923
14.32	303.220459
14.33	296.432983
14.34	299.946808
14.35	293.684113
14.36	297.25
14.37	289.795471
14.38	294.570923
14.39	303.088104
14.4	293.973053
14.41	301.512482
14.42	298.822113
14.43	292.291809
14.44	296.962952
14.45	306.059662
14.46	295.297302
14.47	301.32193
14.48	297.872437
14.49	294.339294
14.5	302.722504
14.51	299.652191
14.52	299.054626
14.53	296.697205
14.54	293.413391
14.55	297.044983
14.56	297.856506
14.57	291.905487
14.58	293.062653
14.59	300.895416
14.6	300.259216
14.61	300.167938
14.62	301.462494
14.63	298.614685
14.64	299.415497
14.65	300.47406
14.66	293.078613
14.67	299.295044
14.68	298.147034
14.69	292.944275
14.7	295.358734
14.71	307.313324
14.72	292.497833
14.73	302.33374
14.74	295.657318
14.75	298.955872
14.76	298.070709
14.77	293.516479
14.78	304.091187
14.79	305.502014
14.8	296.406555
14.81	307.97171
14.82	299.692017
14.83	293.173676
14.84	299.920624
14.85	296.343628
14.86	301.914276
14.87	308.672729
14.88	300.623871
14.89	299.720764
14.9	296.94223
14.91	303.823425
14.92	297.276947
14.93	291.980957
14.94	291.542938
14.95	294.809326
14.96	292.768616
14.97	295.248718
14.98	290.924713
14.99	298.798798
15	303.921783
15.01	297.877625
15.02	300.541168
15.03	294.980591
15.04	297.339386
15.05	297.077759
15.06	296.294495
15.07	298.442108
15.08	292.717224
15.09	297.218658
15.1	301.360931
15.11	291.874939
15.12	302.908508
15.13	297.182281
15.14	296.806702
15.15	295.71402
15.16	289.842621
15.17	296.253235
15.18	294.385986
15.19	298.755951
15.2	295.173004
15.21	295.765198
15.22	301.725067
15.23	296.781738
15.24	301.288818
15.25	303.267975
15.26	300.397491
15.27	297.966766
15.28	305.94278
15.29	296.66803
15.3	298.946503
15.31	291.910461
15.32	293.99118
15.33	301.575836
15.34	297.741211
15.35	300.700928
15.36	293.233368
15.37	296.71524
15.38	296.666077
15.39	290.774323
15.4	300.283966
15.41	290.766022
15.42	302.219116
15.43	296.880066
15.44	299.527985
15.45	292.667389
15.46	299.250671
15.47	294.675079
15.48	301.325714
15.49	300.056488
15.5	299.079346
15.51	294.400055
15.52	299.252075
15.53	294.433502
15.54	292.255737
15.55	294.253845
15.56	298.152283
15.57	289.901031
15.58	297.904724
15.59	301.769012
15.6	294.719513
15.61	305.833344
15.62	295.041779
15.63	292.492218
15.64	297.69809
15.65	297.901184
15.66	298.523163
15.67	290.693542
15.68	295.26413
15.69	297.094513
15.7	292.83783
15.71	292.684814
15.72	296.305267
15.73	300.555115
15.74	302.65564
15.75	293.435028
15.76	297.16507
15.77	295.140106
15.78	294.953033
15.79	299.136047
15.8	300.835999
15.81	296.089111
15.82	294.306976
15.83	295.143585
15.84	292.835571
15.85	297.282593
15.86	296.315552
15.87	294.669434
15.88	296.517365
15.89	302.548553
15.9	300.663513
15.91	297.154205
15.92	314.769989
15.93	294.671722
15.94	295.176208
15.95	295.884644
15.96	296.766754
15.97	298.788849
15.98	297.476685
15.99	294.509491
16	297.483185
16.01	294.710541
16.02	298.294067
16.03	298.516357
16.04	300.456024
16.05	296.182953
16.06	293.975861
16.07	301.151978
16.08	299.11319
16.09	298.283081
16.1	295.674286
16.11	294.610962
16.12	287.576477
16.13	285.942902
16.14	295.13504
16.15	294.119354
16.16	303.101593
16.17	293.451447
16.18	296.707336
16.19	290.961975
16.2	304.393341
16.21	303.018372
16.22	305.986572
16.23	301.058624
16.24	303.852417
16.25	301.102417
16.26	294.599274
16.27	297.231873
16.28	304.525024
16.29	295.695099
16.3	302.144989
16.31	298.11319
16.32	290.390808
16.33	303.306366
16.34	298.070679
16.35	303.209229
16.36	292.19458
16.37	297.521912
16.38	301.508331
16.39	303.772827
16.4	294.577972
16.41	297.519562
16.42	304.14389
16.43	294.799683
16.44	293.851929
16.45	294.756348
16.46	291.468597
16.47	292.534821
16.48	293.25119
16.49	292.821869
16.5	295.914948
16.51	300.323486
16.52	296.972443
16.53	293.687317
16.54	287.848328
16.55	299.926544
16.56	292.21579
16.57	298.305298
16.58	301.725037
16.59	301.266357
16.6	295.066772
16.61	300.469696
16.62	296.884674
16.63	296.226349
16.64	305.774506
16.65	290.032959
16.66	292.475311
16.67	298.481934
16.68	299.311646
16.69	294.546112
16.7	300.959503
16.71	290.884735
16.72	300.916016
16.73	296.896881
16.74	299.065033
16.75	297.380402
16.76	301.845306
16.77	289.643799
16.78	304.427063
16.79	295.373779
16.8	299.295532
16.81	296.042267
16.82	306.711639
16.83	293.07959
16.84	302.193939
16.85	298.237396
16.86	298.669983
16.87	302.633179
16.88	299.560516
16.89	300.235291
16.9	295.985321
16.91	297.616119
16.92	294.537231
16.93	300.062775
16.94	297.898865
16.95	298.343323
16.96	303.95636
16.97	297.664917
16.98	297.448029
16.99	301.160217
17	307.053131
17.01	294.615875
17.02	299.639679
17.03	301.884644
17.04	295.63208
17.05	301.707672
17.06	299.088013
17.07	299.942139
17.08	299.853577
17.09	304.626129
17.1	299.681946
17.11	293.042328
17.12	294.368164
17.13	296.271484
17.14	299.851624
17.15	288.075409
17.16	298.466278
17.17	293.416748
17.18	299.205292
17.19	295.973724
17.2	295.585419
17.21	293.668823
17.22	294.603607
17.23	300.33075
17.24	299.861511
17.25	303.581848
17.26	300.460846
17.27	301.898193
17.28	299.823914
17.29	299.476288
17.3	288.204468
17.31	298.155884
17.32	297.192841
17.33	297.529572
17.34	293.208008
17.35	293.245758
17.36	302.060577
17.37	294.857849
17.38	302.769379
17.39	294.891205
17.4	299.803436
17.41	297.339142
17.42	304.519958
17.43	297.828705
17.44	293.817505
17.45	296.690399
17.46	291.072113
17.47	297.717316
17.48	301.994415
17.49	299.116577
17.5	302.966278
17.51	300.290222
17.52	292.075684
17.53	287.570129
17.54	296.997711
17.55	292.569092
17.56	300.415802
17.57	297.931152
17.58	301.778992
17.59	295.041779
17.6	293.88147
17.61	289.099182
17.62	296.673828
17.63	296.833252
17.64	298.463043
17.65	295.189148
17.66	303.119965
17.67	295.716705
17.68	298.827179
17.69	297.157532
17.7	294.585388
17.71	295.512207
17.72	299.468842
17.73	293.639465
17.74	300.624817
17.75	295.787567
17.76	303.612762
17.77	298.131134
17.78	302.663422
17.79	297.237152
17.8	291.21637
17.81	292.011414
17.82	291.609985
17.83	300.431946
17.84	297.851196
17.85	301.61676
17.86	294.727722
17.87	303.377167
17.88	297.430786
17.89	301.245544
17.9	294.845306
17.91	300.112366
17.92	298.903717
17.93	304.831207
17.94	295.433594
17.95	298.91861
17.96	299.969421
17.97	295.908905
17.98	297.820007
17.99	289.670044
18	294.749054
18.01	302.089691
18.02	300.624603
18.03	300.458038
18.04	300.586884
18.05	301.742432
18.06	303.462646
18.07	296.777069
18.08	300.866791
18.09	305.793945
18.1	304.231384
18.11	292.381134
18.12	290.309723
18.13	298.07486
18.14	297.146179
18.15	295.916199
18.16	296.332001
18.17	300.667297
18.18	301.384064
18.19	300.437561
18.2	293.767578
18.21	293.077026
18.22	298.023224
18.23	295.31424
18.24	290.068329
18.25	304.405762
18.26	296.087769
18.27	292.856659
18.28	306.924255
18.29	296.29184
18.3	294.927155
18.31	300.567871
18.32	303.860016
18.33	297.214233
18.34	296.78064
18.35	301.179199
18.36	293.339844
18.37	301.394012
18.38	303.123505
18.39	295.61731
18.4	290.832611
18.41	297.94751
18.42	295.289337
18.43	290.715057
18.44	293.950287
18.45	292.651031
18.46	304.637726
18.47	296.40448
18.48	300.347961
18.49	289.081268
18.5	296.500549
18.51	297.94635
18.52	294.531128
18.53	290.759766
18.54	294.815002
18.55	303.396271
18.56	300.83197
18.57	297.097015
18.58	298.694672
18.59	292.507538
18.6	297.20874
18.61	285.193604
18.62	294.372406
18.63	293.535858
18.64	301.95639
18.65	300.374115
18.66	295.683868
18.67	291.912445
18.68	299.075867
18.69	297.861298
18.7	300.037811
18.71	298.09137
18.72	295.490234
18.73	311.072052
18.74	295.542999
18.75	298.520935
18.76	293.309998
18.77	299.265167
18.78	302.814301
18.79	296.786865
18.8	296.695435
18.81	295.281036
18.82	297.621521
18.83	294.298828
18.84	292.750336
18.85	281.41391
18.86	293.72522
18.87	297.436005
18.88	299.497681
18.89	299.186066
18.9	310.153076
18.91	301.066223
18.92	294.706451
18.93	303.361298
18.94	302.233856
18.95	304.838287
18.96	299.910889
18.97	296.028961
18.98	298.569214
18.99	296.835419
19	295.040314
19.01	293.81781
19.02	300.101196
19.03	295.058014
19.04	294.081665
19.05	294.925598
19.06	302.829193
19.07	297.026489
19.08	301.827515
19.09	294.163849
19.1	292.582184
19.11	304.110718
19.12	299.336548
19.13	300.739166
19.14	297.984924
19.15	289.15918
19.16	303.877899
19.17	295.748779
19.18	298.276611
19.19	296.498322
19.2	298.929962
19.21	296.13797
19.22	302.131531
19.23	296.44223
19.24	297.678467
19.25	300.96579
19.26	294.150482
19.27	302.306061
19.28	297.281982
19.29	299.361267
19.3	296.701691
19.31	298.617279
19.32	305.000763
19.33	293.386963
19.34	297.420135
19.35	303.024689
19.36	292.509033
19.37	307.354431
19.38	298.491974
19.39	295.402557
19.4	297.154816
19.41	297.743927
19.42	294.220978
19.43	301.425385
19.44	305.035309
19.45	301.719177
19.46	298.219513
19.47	303.154694
19.48	293.963379
19.49	302.711426
19.5	294.441772
19.51	293.988495
19.52	298.78476
19.53	304.850983
19.54	304.24588
19.55	292.917389
19.56	294.131531
19.57	291.171753
19.58	295.896698
19.59	302.970154
19.6	301.302826
19.61	292.693909
19.62	298.481628
19.63	301.348083
19.64	289.642273
19.65	296.763275
19.66	293.703094
19.67	291.714752
19.68	297.205444
19.69	299.968353
19.7	299.835968
19.71	298.293549
19.72	295.509888
19.73	297.342987
19.74	297.174286
19.75	302.758942
19.76	298.473633
19.77	303.32547
19.78	286.045898
19.79	295.58548
19.8	296.590942
19.81	289.4133
19.82	295.882782
19.83	296.488037
19.84	298.664978
19.85	292.110748
19.86	294.24353
19.87	297.246033
19.88	293.426605
19.89	297.478729
19.9	296.826447
19.91	293.074524
19.92	298.731567
19.93	296.455475
19.94	291.5867
19.95	296.562469
19.96	299.94989
19.97	294.739624
[truncated: 38,005 more rows]
