# Supplementary material for: Hierarchical incremental learning deciphers molecular arrangements in multi-component materials
Source: Nat Commun. 2025 Oct 22;16:9324. doi: 10.1038/s41467-025-64372-4 (PMC12546701; doi:10.1038/s41467-025-64372-4)
Supplement: Supplementary file 4 — Source data [file 41467_2025_64372_MOESM4_ESM.zip › FigS43.txt]

#time(ns), velocity autocorrelation function
0	1
0.0001	0.59294
0.0002	0.10015
0.0003	0.24348
0.0004	0.46332
0.0005	0.26286
0.0006	0.04131
0.0007	0.04016
0.0008	0.01608
0.0009	-0.02716
0.001	0.08079
0.0011	0.18744
0.0012	0.12194
0.0013	0.05434
0.0014	0.15016
0.0015	0.27634
0.0016	0.27706
0.0017	0.21887
0.0018	0.22196
0.0019	0.26832
0.002	0.27272
0.0021	0.22251
0.0022	0.17847
0.0023	0.1758
0.0024	0.17933
0.0025	0.1536
0.0026	0.12442
0.0027	0.12823
0.0028	0.15124
0.0029	0.16252
0.003	0.1637
0.0031	0.17452
0.0032	0.19786
0.0033	0.21706
0.0034	0.21887
0.0035	0.21168
0.0036	0.21153
0.0037	0.21456
0.0038	0.20575
0.0039	0.18787
0.004	0.17568
0.0041	0.17153
0.0042	0.16652
0.0043	0.15743
0.0044	0.15181
0.0045	0.15722
0.0046	0.16868
0.0047	0.17435
0.0048	0.17488
0.0049	0.18267
0.005	0.19828
0.0051	0.20607
0.0052	0.20064
0.0053	0.19575
0.0054	0.19816
0.0055	0.19634
0.0056	0.18431
0.0057	0.17316
0.0058	0.17038
0.0059	0.16961
0.006	0.16666
0.0061	0.16533
0.0062	0.16669
0.0063	0.16909
0.0064	0.17352
0.0065	0.17958
0.0066	0.18466
0.0067	0.18801
0.0068	0.18979
0.0069	0.18994
0.007	0.18886
0.0071	0.18638
0.0072	0.18249
0.0073	0.17812
0.0074	0.17382
0.0075	0.17017
0.0076	0.16845
0.0077	0.16883
0.0078	0.16958
0.0079	0.16984
0.008	0.17234
0.0081	0.17822
0.0082	0.18122
0.0083	0.1786
0.0084	0.17908
0.0085	0.18456
0.0086	0.18447
0.0087	0.1788
0.0088	0.177
0.0089	0.17683
0.009	0.17402
0.0091	0.1733
0.0092	0.17305
0.0093	0.16842
0.0094	0.16624
0.0095	0.16991
0.0096	0.17161
0.0097	0.17117
0.0098	0.17332
0.0099	0.17441
0.01	0.17374
0.0101	0.17635
0.0102	0.17914
0.0103	0.17756
0.0104	0.17629
0.0105	0.17693
0.0106	0.17341
0.0107	0.16767
0.0108	0.16863
0.0109	0.17272
0.011	0.16975
0.0111	0.16497
0.0112	0.16793
0.0113	0.172
0.0114	0.17012
0.0115	0.1683
0.0116	0.16987
0.0117	0.17162
0.0118	0.17341
0.0119	0.17437
0.012	0.1726
0.0121	0.17104
0.0122	0.17113
0.0123	0.17035
0.0124	0.16954
0.0125	0.16955
0.0126	0.16802
0.0127	0.16692
0.0128	0.16968
0.0129	0.1721
0.013	0.16946
0.0131	0.16579
0.0132	0.1667
0.0133	0.1698
0.0134	0.16888
0.0135	0.16515
0.0136	0.16551
0.0137	0.16938
0.0138	0.17004
0.0139	0.16818
0.014	0.16866
0.0141	0.16956
0.0142	0.16806
0.0143	0.16645
0.0144	0.16552
0.0145	0.16436
0.0146	0.16435
0.0147	0.16525
0.0148	0.16531
0.0149	0.16498
0.015	0.16414
0.0151	0.16391
0.0152	0.16753
0.0153	0.1706
0.0154	0.16648
0.0155	0.16235
0.0156	0.1659
0.0157	0.16866
0.0158	0.16505
0.0159	0.16319
0.016	0.16522
0.0161	0.16469
0.0162	0.16233
0.0163	0.16313
0.0164	0.16598
0.0165	0.16594
0.0166	0.16206
0.0167	0.15975
0.0168	0.16188
0.0169	0.16342
0.017	0.16235
0.0171	0.1629
0.0172	0.16452
0.0173	0.16351
0.0174	0.16132
0.0175	0.16078
0.0176	0.16168
0.0177	0.16214
0.0178	0.16074
0.0179	0.15956
0.018	0.16117
0.0181	0.16277
0.0182	0.16211
0.0183	0.16186
0.0184	0.16186
0.0185	0.16033
0.0186	0.16007
0.0187	0.16151
0.0188	0.16068
0.0189	0.15887
0.019	0.15963
0.0191	0.16058
0.0192	0.15965
0.0193	0.15927
0.0194	0.15988
0.0195	0.15943
0.0196	0.15853
0.0197	0.15877
0.0198	0.15897
0.0199	0.15791
0.02	0.15735
0.0201	0.15799
0.0202	0.15814
0.0203	0.15845
0.0204	0.15971
0.0205	0.15919
0.0206	0.15754
0.0207	0.15834
0.0208	0.15855
0.0209	0.15532
0.021	0.15429
0.0211	0.15747
0.0212	0.15884
0.0213	0.15677
0.0214	0.15493
0.0215	0.15493
0.0216	0.15643
0.0217	0.15792
0.0218	0.15785
0.0219	0.1567
0.022	0.15521
0.0221	0.15425
0.0222	0.15566
0.0223	0.15781
0.0224	0.15671
0.0225	0.15371
0.0226	0.15302
0.0227	0.15415
0.0228	0.15447
0.0229	0.15375
0.023	0.15301
0.0231	0.15362
0.0232	0.15562
0.0233	0.15615
0.0234	0.1541
0.0235	0.15239
0.0236	0.1526
0.0237	0.1534
0.0238	0.15386
0.0239	0.1537
0.024	0.153
0.0241	0.15261
0.0242	0.15305
0.0243	0.15409
0.0244	0.15445
0.0245	0.1525
0.0246	0.15008
0.0247	0.15061
0.0248	0.15199
0.0249	0.15104
0.025	0.15054
0.0251	0.15189
0.0252	0.15158
0.0253	0.14996
0.0254	0.15024
0.0255	0.15177
0.0256	0.15283
0.0257	0.15274
0.0258	0.15129
0.0259	0.1504
0.026	0.15032
0.0261	0.14862
0.0262	0.14746
0.0263	0.14941
0.0264	0.15059
0.0265	0.14953
0.0266	0.14925
0.0267	0.14922
0.0268	0.14928
0.0269	0.15119
0.027	0.15186
0.0271	0.14956
0.0272	0.14835
0.0273	0.14876
0.0274	0.14831
0.0275	0.14776
0.0276	0.14772
0.0277	0.14736
0.0278	0.14654
0.0279	0.14563
0.028	0.14645
0.0281	0.14864
0.0282	0.14826
0.0283	0.14654
0.0284	0.14794
0.0285	0.14968
0.0286	0.14803
0.0287	0.14628
0.0288	0.1464
0.0289	0.14635
0.029	0.14602
0.0291	0.14569
0.0292	0.14492
0.0293	0.14506
0.0294	0.14585
0.0295	0.14548
0.0296	0.14556
0.0297	0.14703
0.0298	0.14652
0.0299	0.14398
0.03	0.1436
0.0301	0.14542
0.0302	0.14573
0.0303	0.1438
0.0304	0.14236
0.0305	0.14319
0.0306	0.14443
0.0307	0.14413
0.0308	0.14399
0.0309	0.14504
0.031	0.14519
0.0311	0.14468
0.0312	0.14492
0.0313	0.14405
0.0314	0.14197
0.0315	0.14147
0.0316	0.14217
0.0317	0.14215
0.0318	0.14165
0.0319	0.14093
0.032	0.14094
0.0321	0.14291
0.0322	0.14429
0.0323	0.14289
0.0324	0.14164
0.0325	0.14229
0.0326	0.14251
0.0327	0.14162
0.0328	0.14075
0.0329	0.13981
0.033	0.1394
0.0331	0.14029
0.0332	0.14097
0.0333	0.14032
0.0334	0.1396
0.0335	0.1399
0.0336	0.14054
0.0337	0.1409
0.0338	0.14134
0.0339	0.14111
0.034	0.13933
0.0341	0.13854
0.0342	0.14002
0.0343	0.14003
0.0344	0.13818
0.0345	0.13839
0.0346	0.13899
0.0347	0.13751
0.0348	0.13801
0.0349	0.1409
0.035	0.1407
0.0351	0.13833
0.0352	0.13858
0.0353	0.14001
0.0354	0.13936
0.0355	0.13781
0.0356	0.13722
0.0357	0.13667
0.0358	0.13521
0.0359	0.13503
0.036	0.13745
0.0361	0.13876
0.0362	0.13725
0.0363	0.13687
0.0364	0.13794
0.0365	0.13712
0.0366	0.13608
0.0367	0.13674
0.0368	0.13676
0.0369	0.13639
0.037	0.13706
0.0371	0.13642
0.0372	0.13475
0.0373	0.13516
0.0374	0.13615
0.0375	0.13534
0.0376	0.1341
0.0377	0.13363
0.0378	0.13429
0.0379	0.13558
0.038	0.13529
0.0381	0.13449
0.0382	0.13594
0.0383	0.1366
0.0384	0.13428
0.0385	0.13333
0.0386	0.13429
0.0387	0.13334
0.0388	0.13245
0.0389	0.13411
0.039	0.1346
0.0391	0.13293
0.0392	0.13301
0.0393	0.13473
0.0394	0.13491
0.0395	0.1333
0.0396	0.13156
0.0397	0.13098
0.0398	0.13143
0.0399	0.13157
0.04	0.13155
0.0401	0.13203
0.0402	0.13207
0.0403	0.13182
0.0404	0.13232
0.0405	0.13281
0.0406	0.13298
0.0407	0.1328
0.0408	0.13095
0.0409	0.12912
0.041	0.13026
0.0411	0.13185
0.0412	0.13155
0.0413	0.13176
0.0414	0.13193
0.0415	0.13024
0.0416	0.13028
0.0417	0.13239
0.0418	0.13127
0.0419	0.12833
0.042	0.12904
0.0421	0.13118
0.0422	0.13076
0.0423	0.12988
0.0424	0.1303
0.0425	0.13004
0.0426	0.12881
0.0427	0.12865
0.0428	0.12957
0.0429	0.12974
0.043	0.12927
0.0431	0.12936
0.0432	0.12948
0.0433	0.1291
0.0434	0.12888
0.0435	0.12833
0.0436	0.12767
0.0437	0.12837
0.0438	0.12854
0.0439	0.12674
0.044	0.12672
0.0441	0.12868
0.0442	0.12799
0.0443	0.12624
0.0444	0.1275
0.0445	0.12863
0.0446	0.12701
0.0447	0.12622
0.0448	0.12753
0.0449	0.12757
0.045	0.12596
0.0451	0.12583
0.0452	0.12731
0.0453	0.12747
0.0454	0.12613
0.0455	0.12581
0.0456	0.12652
0.0457	0.12624
0.0458	0.1255
0.0459	0.12614
0.046	0.12686
0.0461	0.12582
0.0462	0.12511
0.0463	0.12653
0.0464	0.12745
0.0465	0.12607
0.0466	0.12443
0.0467	0.12379
0.0468	0.12353
0.0469	0.12352
0.047	0.12383
0.0471	0.12404
0.0472	0.12403
0.0473	0.12425
0.0474	0.12502
0.0475	0.12551
0.0476	0.12503
0.0477	0.12432
0.0478	0.12349
0.0479	0.12255
0.048	0.12303
0.0481	0.12428
0.0482	0.12334
0.0483	0.12119
0.0484	0.12131
0.0485	0.12321
0.0486	0.12398
0.0487	0.12301
0.0488	0.12192
0.0489	0.12199
0.049	0.12291
0.0491	0.12376
0.0492	0.12357
0.0493	0.12187
0.0494	0.12052
0.0495	0.12118
0.0496	0.12165
0.0497	0.12037
0.0498	0.11965
0.0499	0.12018
0.05	0.12039
0.0501	0.12089
0.0502	0.12198
0.0503	0.12189
0.0504	0.12137
0.0505	0.12206
0.0506	0.12243
0.0507	0.12125
0.0508	0.12026
0.0509	0.12072
0.051	0.12131
0.0511	0.12007
0.0512	0.11798
0.0513	0.11818
0.0514	0.11985
0.0515	0.1194
0.0516	0.11789
0.0517	0.11801
0.0518	0.11805
0.0519	0.11758
0.052	0.11923
0.0521	0.12109
0.0522	0.11986
0.0523	0.11833
0.0524	0.11955
0.0525	0.12103
0.0526	0.12035
0.0527	0.11879
0.0528	0.11807
0.0529	0.1179
0.053	0.11724
0.0531	0.11694
0.0532	0.11807
0.0533	0.11852
0.0534	0.11706
0.0535	0.11644
0.0536	0.11726
0.0537	0.11716
0.0538	0.11648
0.0539	0.11642
0.054	0.11628
0.0541	0.11627
0.0542	0.11678
0.0543	0.11703
0.0544	0.11731
0.0545	0.11754
0.0546	0.1167
0.0547	0.11579
0.0548	0.11598
0.0549	0.11629
0.055	0.11596
0.0551	0.11538
0.0552	0.11514
0.0553	0.11571
0.0554	0.11613
0.0555	0.11542
0.0556	0.11471
0.0557	0.11467
0.0558	0.11433
0.0559	0.11401
0.056	0.11474
0.0561	0.11557
0.0562	0.11534
0.0563	0.11503
0.0564	0.11549
0.0565	0.11546
0.0566	0.11448
0.0567	0.11406
0.0568	0.11422
0.0569	0.1135
0.057	0.11245
0.0571	0.11277
0.0572	0.11386
0.0573	0.11388
0.0574	0.11334
0.0575	0.1139
0.0576	0.11468
0.0577	0.11411
0.0578	0.11332
0.0579	0.1133
0.058	0.11284
0.0581	0.112
0.0582	0.11202
0.0583	0.11248
0.0584	0.11244
0.0585	0.11211
0.0586	0.11208
0.0587	0.11231
0.0588	0.11211
0.0589	0.11175
0.059	0.11204
0.0591	0.11207
0.0592	0.11128
0.0593	0.11145
0.0594	0.11262
0.0595	0.11271
0.0596	0.11199
0.0597	0.11144
0.0598	0.11071
0.0599	0.11027
0.06	0.11052
0.0601	0.11029
0.0602	0.10954
0.0603	0.10944
0.0604	0.11024
0.0605	0.11135
0.0606	0.11139
0.0607	0.11016
0.0608	0.10994
0.0609	0.11075
0.061	0.11003
0.0611	0.10891
0.0612	0.10931
0.0613	0.10921
0.0614	0.10841
0.0615	0.1091
0.0616	0.10974
0.0617	0.10897
0.0618	0.10912
0.0619	0.11025
0.062	0.11014
0.0621	0.109
0.0622	0.10814
0.0623	0.10817
0.0624	0.10893
0.0625	0.10887
0.0626	0.10772
0.0627	0.10744
0.0628	0.10804
0.0629	0.10816
0.063	0.10818
0.0631	0.10804
0.0632	0.10723
0.0633	0.10716
0.0634	0.1081
0.0635	0.10829
0.0636	0.10783
0.0637	0.10768
0.0638	0.10772
0.0639	0.10808
0.064	0.10829
0.0641	0.10757
0.0642	0.10717
0.0643	0.10751
0.0644	0.10687
0.0645	0.10571
0.0646	0.10562
0.0647	0.1058
0.0648	0.1055
0.0649	0.10555
0.065	0.10615
0.0651	0.10657
0.0652	0.10629
0.0653	0.10587
0.0654	0.10639
0.0655	0.10665
0.0656	0.10535
0.0657	0.10473
0.0658	0.10573
0.0659	0.10552
0.066	0.10409
0.0661	0.1042
0.0662	0.10514
0.0663	0.10516
0.0664	0.10511
0.0665	0.10516
0.0666	0.10463
0.0667	0.10455
0.0668	0.1051
0.0669	0.10497
0.067	0.10447
0.0671	0.10417
0.0672	0.10373
0.0673	0.1039
0.0674	0.10462
0.0675	0.10397
0.0676	0.10269
0.0677	0.10277
0.0678	0.10331
0.0679	0.1034
0.068	0.10356
0.0681	0.10306
0.0682	0.10212
0.0683	0.10245
0.0684	0.10334
0.0685	0.10316
0.0686	0.10268
0.0687	0.10293
0.0688	0.10341
0.0689	0.10335
0.069	0.10277
0.0691	0.10244
0.0692	0.10244
0.0693	0.10205
0.0694	0.10161
0.0695	0.1016
0.0696	0.10127
0.0697	0.10086
0.0698	0.10116
0.0699	0.10131
0.07	0.10114
0.0701	0.10176
0.0702	0.10226
0.0703	0.10129
0.0704	0.10048
0.0705	0.10111
0.0706	0.10186
0.0707	0.1017
0.0708	0.10093
0.0709	0.10009
0.071	0.10013
0.0711	0.10104
0.0712	0.10122
0.0713	0.10019
0.0714	0.09929
0.0715	0.09934
0.0716	0.10002
0.0717	0.10055
0.0718	0.10023
0.0719	0.0994
0.072	0.09902
0.0721	0.09928
0.0722	0.09976
0.0723	0.10001
0.0724	0.09951
0.0725	0.0986
0.0726	0.09854
0.0727	0.09951
0.0728	0.10015
0.0729	0.09973
0.073	0.09891
0.0731	0.09842
0.0732	0.09832
0.0733	0.09837
0.0734	0.0984
0.0735	0.0981
0.0736	0.09744
0.0737	0.09728
0.0738	0.09822
0.0739	0.09915
0.074	0.09859
0.0741	0.09719
0.0742	0.09718
0.0743	0.09877
0.0744	0.09939
0.0745	0.0981
0.0746	0.09701
0.0747	0.09718
0.0748	0.09761
0.0749	0.09782
0.075	0.09752
0.0751	0.09651
0.0752	0.09609
0.0753	0.09694
0.0754	0.09768
0.0755	0.09731
0.0756	0.0962
0.0757	0.09546
0.0758	0.09621
0.0759	0.09728
0.076	0.09665
0.0761	0.09553
0.0762	0.09574
0.0763	0.09601
0.0764	0.0955
0.0765	0.09538
0.0766	0.09554
0.0767	0.09549
0.0768	0.096
0.0769	0.09669
0.077	0.09624
0.0771	0.0954
0.0772	0.09536
0.0773	0.09561
0.0774	0.09557
0.0775	0.09522
0.0776	0.09444
0.0777	0.09375
0.0778	0.09381
0.0779	0.09418
0.078	0.09444
0.0781	0.09462
0.0782	0.09451
0.0783	0.09435
0.0784	0.09452
0.0785	0.09458
0.0786	0.09424
0.0787	0.09368
0.0788	0.09328
0.0789	0.09359
0.079	0.09409
0.0791	0.09377
0.0792	0.09348
0.0793	0.09383
0.0794	0.09349
0.0795	0.09276
0.0796	0.09314
0.0797	0.09379
0.0798	0.09354
0.0799	0.09301
0.08	0.09257
0.0801	0.09225
0.0802	0.09247
0.0803	0.09272
0.0804	0.09227
0.0805	0.09178
0.0806	0.09187
0.0807	0.09207
0.0808	0.09208
0.0809	0.09224
0.081	0.09246
0.0811	0.09231
0.0812	0.09223
0.0813	0.09286
0.0814	0.09328
0.0815	0.09259
0.0816	0.09177
0.0817	0.09163
0.0818	0.09146
0.0819	0.09114
0.082	0.09121
0.0821	0.09106
0.0822	0.0903
0.0823	0.09002
0.0824	0.0906
0.0825	0.09111
0.0826	0.0912
0.0827	0.09089
0.0828	0.09039
0.0829	0.09089
0.083	0.09212
0.0831	0.09172
0.0832	0.0899
0.0833	0.08957
0.0834	0.09077
0.0835	0.09112
0.0836	0.09039
0.0837	0.08985
0.0838	0.08954
0.0839	0.08925
0.084	0.08953
0.0841	0.09015
0.0842	0.08992
0.0843	0.08902
0.0844	0.08891
0.0845	0.08933
0.0846	0.08897
0.0847	0.08844
0.0848	0.08888
0.0849	0.08954
0.085	0.08951
0.0851	0.08905
0.0852	0.0888
0.0853	0.08904
0.0854	0.08943
0.0855	0.08927
0.0856	0.08867
0.0857	0.08824
0.0858	0.08822
0.0859	0.08844
0.086	0.08853
0.0861	0.08809
0.0862	0.08752
0.0863	0.08754
0.0864	0.08807
0.0865	0.08831
0.0866	0.08773
0.0867	0.0869
0.0868	0.08684
0.0869	0.08748
0.087	0.08787
0.0871	0.08754
0.0872	0.087
0.0873	0.08728
0.0874	0.08813
0.0875	0.08801
0.0876	0.08704
0.0877	0.08678
0.0878	0.08691
0.0879	0.08659
0.088	0.08682
0.0881	0.08743
0.0882	0.08665
0.0883	0.08543
0.0884	0.08598
0.0885	0.08716
0.0886	0.0868
0.0887	0.08554
0.0888	0.08506
0.0889	0.08559
0.089	0.08624
0.0891	0.08621
0.0892	0.08599
0.0893	0.08632
0.0894	0.08642
0.0895	0.086
0.0896	0.08622
0.0897	0.08629
0.0898	0.08481
0.0899	0.08388
0.09	0.08488
0.0901	0.08541
0.0902	0.08473
0.0903	0.08466
0.0904	0.08479
0.0905	0.08432
0.0906	0.08429
0.0907	0.08475
0.0908	0.08488
0.0909	0.08484
0.091	0.08473
0.0911	0.0846
0.0912	0.08485
0.0913	0.0849
0.0914	0.08445
0.0915	0.08438
0.0916	0.08446
0.0917	0.0838
0.0918	0.08321
0.0919	0.08321
0.092	0.08301
0.0921	0.08272
0.0922	0.08289
0.0923	0.08316
0.0924	0.08329
0.0925	0.0835
0.0926	0.08381
0.0927	0.084
0.0928	0.08369
0.0929	0.08297
0.093	0.08283
0.0931	0.0833
0.0932	0.08335
0.0933	0.08282
0.0934	0.08238
0.0935	0.08236
0.0936	0.08273
0.0937	0.08303
0.0938	0.08282
0.0939	0.08235
0.094	0.08195
0.0941	0.08184
0.0942	0.08222
0.0943	0.08243
0.0944	0.08195
0.0945	0.08159
0.0946	0.08182
0.0947	0.0819
0.0948	0.08179
0.0949	0.08201
0.095	0.08214
0.0951	0.08169
0.0952	0.08132
0.0953	0.08167
0.0954	0.08226
0.0955	0.08219
0.0956	0.08153
0.0957	0.08133
0.0958	0.08172
0.0959	0.08154
0.096	0.08068
0.0961	0.08046
0.0962	0.08098
0.0963	0.081
0.0964	0.08047
0.0965	0.08018
0.0966	0.08001
0.0967	0.07981
0.0968	0.08001
0.0969	0.08056
0.097	0.08084
0.0971	0.08064
0.0972	0.08035
0.0973	0.08036
0.0974	0.08037
0.0975	0.08006
0.0976	0.07984
0.0977	0.07991
0.0978	0.07971
0.0979	0.0793
0.098	0.07931
0.0981	0.07965
0.0982	0.07971
0.0983	0.07923
0.0984	0.07864
0.0985	0.07861
0.0986	0.07871
0.0987	0.07821
0.0988	0.07792
0.0989	0.07851
0.099	0.07892
0.0991	0.07888
0.0992	0.07939
0.0993	0.07994
0.0994	0.07944
0.0995	0.07884
0.0996	0.07911
0.0997	0.07914
0.0998	0.0782
0.0999	0.07743
0.1	0.07754
0.1001	0.07763
0.1002	0.07712
0.1003	0.07676
0.1004	0.07718
0.1005	0.07787
0.1006	0.07795
0.1007	0.07747
0.1008	0.07741
0.1009	0.07798
0.101	0.07819
0.1011	0.0779
0.1012	0.07807
0.1013	0.0784
0.1014	0.07787
0.1015	0.07713
0.1016	0.07697
0.1017	0.07664
0.1018	0.07607
0.1019	0.07603
0.102	0.07606
0.1021	0.0757
0.1022	0.07588
0.1023	0.07672
0.1024	0.0772
0.1025	0.07713
0.1026	0.07672
0.1027	0.07601
0.1028	0.07562
0.1029	0.07612
0.103	0.0768
0.1031	0.07648
0.1032	0.07544
0.1033	0.07528
0.1034	0.07614
0.1035	0.07632
0.1036	0.07562
0.1037	0.07529
0.1038	0.07507
0.1039	0.07455
0.104	0.07495
0.1041	0.07612
0.1042	0.07614
0.1043	0.07517
0.1044	0.07519
0.1045	0.07606
0.1046	0.07608
0.1047	0.0752
0.1048	0.07454
0.1049	0.07418
0.105	0.07395
0.1051	0.07416
0.1052	0.07454
0.1053	0.07456
0.1054	0.07453
0.1055	0.07462
0.1056	0.07467
0.1057	0.07484
0.1058	0.07472
0.1059	0.07398
0.106	0.07354
0.1061	0.07378
0.1062	0.07395
0.1063	0.07409
0.1064	0.07445
0.1065	0.0744
0.1066	0.07398
0.1067	0.07389
0.1068	0.07385
0.1069	0.07332
0.107	0.07283
0.1071	0.07281
0.1072	0.07279
0.1073	0.07271
0.1074	0.07332
0.1075	0.07419
0.1076	0.07402
0.1077	0.07327
0.1078	0.07322
0.1079	0.07335
0.108	0.07298
0.1081	0.07258
0.1082	0.07217
0.1083	0.07162
0.1084	0.07172
0.1085	0.07248
0.1086	0.07267
0.1087	0.07209
0.1088	0.07176
0.1089	0.07214
0.109	0.07283
0.1091	0.07321
0.1092	0.07272
0.1093	0.07189
0.1094	0.07189
0.1095	0.07238
0.1096	0.07216
0.1097	0.07173
0.1098	0.07189
0.1099	0.07181
0.11	0.07137
0.1101	0.07147
0.1102	0.07162
0.1103	0.07123
0.1104	0.07115
0.1105	0.07128
0.1106	0.07095
0.1107	0.07084
0.1108	0.0712
0.1109	0.07111
0.111	0.07082
0.1111	0.07105
0.1112	0.07117
0.1113	0.07083
0.1114	0.07078
0.1115	0.07093
0.1116	0.07044
0.1117	0.0698
0.1118	0.0702
0.1119	0.07086
0.112	0.07029
0.1121	0.06956
0.1122	0.07036
0.1123	0.07127
0.1124	0.07055
0.1125	0.06966
0.1126	0.07002
0.1127	0.07033
0.1128	0.06989
0.1129	0.0695
0.113	0.06924
0.1131	0.06906
0.1132	0.06926
0.1133	0.06934
0.1134	0.06924
0.1135	0.06966
0.1136	0.06992
0.1137	0.06936
0.1138	0.06916
0.1139	0.06957
0.114	0.06944
0.1141	0.06895
0.1142	0.06876
0.1143	0.06884
0.1144	0.06916
0.1145	0.06929
0.1146	0.0688
0.1147	0.06839
0.1148	0.06833
0.1149	0.06815
0.115	0.06816
0.1151	0.06844
0.1152	0.06833
0.1153	0.06809
0.1154	0.06822
0.1155	0.0684
0.1156	0.06843
0.1157	0.06817
0.1158	0.06782
0.1159	0.06806
0.116	0.06848
0.1161	0.06813
0.1162	0.06767
0.1163	0.06775
0.1164	0.06781
0.1165	0.06795
0.1166	0.06831
0.1167	0.06802
0.1168	0.06719
0.1169	0.06691
0.117	0.06706
0.1171	0.06706
0.1172	0.06698
0.1173	0.0669
0.1174	0.06695
0.1175	0.0672
0.1176	0.06721
0.1177	0.06702
0.1178	0.06709
0.1179	0.06706
0.118	0.06662
0.1181	0.06641
0.1182	0.06663
0.1183	0.06685
0.1184	0.06683
0.1185	0.06661
0.1186	0.06648
0.1187	0.06656
0.1188	0.06633
0.1189	0.06603
0.119	0.06635
0.1191	0.06644
0.1192	0.06574
0.1193	0.06551
0.1194	0.06594
0.1195	0.06599
0.1196	0.06606
0.1197	0.06642
0.1198	0.06617
0.1199	0.06565
0.12	0.06563
0.1201	0.06554
0.1202	0.06541
0.1203	0.0659
0.1204	0.06622
0.1205	0.0657
0.1206	0.06535
0.1207	0.06564
0.1208	0.06559
0.1209	0.0649
0.121	0.06438
0.1211	0.06432
0.1212	0.06424
0.1213	0.0641
0.1214	0.06428
0.1215	0.06449
0.1216	0.06439
0.1217	0.06449
0.1218	0.06499
0.1219	0.06521
0.122	0.065
0.1221	0.06473
0.1222	0.06439
0.1223	0.06403
0.1224	0.06402
0.1225	0.06424
0.1226	0.06428
0.1227	0.06426
0.1228	0.0643
0.1229	0.06416
0.123	0.06397
0.1231	0.06393
0.1232	0.0638
0.1233	0.06356
0.1234	0.06351
0.1235	0.06346
0.1236	0.06325
0.1237	0.06337
0.1238	0.06379
0.1239	0.06373
0.124	0.06336
0.1241	0.06341
0.1242	0.06344
0.1243	0.06292
0.1244	0.06279
0.1245	0.06335
0.1246	0.06328
0.1247	0.06267
0.1248	0.06283
0.1249	0.06327
0.125	0.06296
0.1251	0.06259
0.1252	0.06272
0.1253	0.0629
0.1254	0.06306
0.1255	0.06292
0.1256	0.06229
0.1257	0.06227
0.1258	0.06291
0.1259	0.06261
0.126	0.06177
0.1261	0.06193
0.1262	0.06233
0.1263	0.06216
0.1264	0.06223
0.1265	0.06254
0.1266	0.06228
0.1267	0.06178
0.1268	0.06164
0.1269	0.0618
0.127	0.06188
0.1271	0.06165
0.1272	0.06151
0.1273	0.06179
0.1274	0.0619
0.1275	0.06181
0.1276	0.06211
0.1277	0.06221
0.1278	0.06174
0.1279	0.06147
0.128	0.06142
0.1281	0.0612
0.1282	0.06113
0.1283	0.06096
0.1284	0.06053
0.1285	0.0607
0.1286	0.06128
0.1287	0.06127
0.1288	0.06102
0.1289	0.06089
0.129	0.06052
0.1291	0.06034
0.1292	0.06067
0.1293	0.06071
0.1294	0.06035
0.1295	0.06041
0.1296	0.0606
0.1297	0.06027
0.1298	0.06
0.1299	0.06045
0.13	0.06084
0.1301	0.06049
0.1302	0.06014
0.1303	0.06031
0.1304	0.06028
0.1305	0.05989
0.1306	0.0598
0.1307	0.06004
0.1308	0.06019
0.1309	0.06002
0.131	0.05934
0.1311	0.05874
0.1312	0.05903
0.1313	0.05962
0.1314	0.05947
0.1315	0.05917
0.1316	0.05961
0.1317	0.06009
0.1318	0.05995
0.1319	0.05967
0.132	0.05951
0.1321	0.05921
0.1322	0.05907
0.1323	0.05927
0.1324	0.05917
0.1325	0.05857
0.1326	0.05817
0.1327	0.05848
0.1328	0.05901
0.1329	0.05884
0.133	0.05815
0.1331	0.05813
0.1332	0.05886
0.1333	0.05908
0.1334	0.05867
0.1335	0.05864
0.1336	0.05894
0.1337	0.05889
0.1338	0.05873
0.1339	0.05879
0.134	0.05868
0.1341	0.05817
0.1342	0.05777
0.1343	0.05757
0.1344	0.05726
0.1345	0.05741
0.1346	0.05822
0.1347	0.05825
0.1348	0.05736
0.1349	0.05751
0.135	0.0585
0.1351	0.05836
0.1352	0.05765
0.1353	0.05762
0.1354	0.05774
0.1355	0.05788
0.1356	0.05822
0.1357	0.05771
0.1358	0.05672
0.1359	0.05705
0.136	0.05799
0.1361	0.05769
0.1362	0.05685
0.1363	0.05684
0.1364	0.0571
0.1365	0.05693
0.1366	0.05687
0.1367	0.05724
0.1368	0.05735
0.1369	0.05699
0.137	0.05682
0.1371	0.05685
0.1372	0.0565
0.1373	0.05627
0.1374	0.05655
0.1375	0.05665
0.1376	0.05644
0.1377	0.05651
0.1378	0.05653
0.1379	0.05629
0.138	0.05629
0.1381	0.05638
0.1382	0.05622
0.1383	0.05618
0.1384	0.05641
0.1385	0.05661
0.1386	0.05657
0.1387	0.05611
0.1388	0.05572
0.1389	0.05597
0.139	0.05603
0.1391	0.05542
0.1392	0.05531
0.1393	0.05582
0.1394	0.05578
0.1395	0.05543
0.1396	0.05563
0.1397	0.05589
0.1398	0.05564
0.1399	0.05527
0.14	0.05533
0.1401	0.05574
0.1402	0.05582
0.1403	0.05535
0.1404	0.05524
0.1405	0.05558
0.1406	0.05527
0.1407	0.05458
0.1408	0.05459
0.1409	0.05484
0.141	0.05469
0.1411	0.0545
0.1412	0.05439
0.1413	0.05449
0.1414	0.05512
0.1415	0.05545
0.1416	0.05498
0.1417	0.05474
0.1418	0.055
0.1419	0.05499
0.142	0.05472
0.1421	0.05433
0.1422	0.05388
0.1423	0.05395
0.1424	0.05426
0.1425	0.05412
0.1426	0.05392
0.1427	0.05387
0.1428	0.05382
0.1429	0.05428
0.143	0.05469
0.1431	0.05399
0.1432	0.05341
0.1433	0.05409
0.1434	0.0546
0.1435	0.05422
0.1436	0.05395
0.1437	0.05397
0.1438	0.05379
0.1439	0.05351
0.144	0.05346
0.1441	0.05351
0.1442	0.05306
0.1443	0.05238
0.1444	0.05278
0.1445	0.05369
0.1446	0.05336
0.1447	0.05274
0.1448	0.05336
0.1449	0.05406
0.145	0.05373
0.1451	0.05315
0.1452	0.05277
0.1453	0.05264
0.1454	0.05281
0.1455	0.05265
0.1456	0.05221
0.1457	0.05246
0.1458	0.05299
0.1459	0.05276
0.146	0.05234
0.1461	0.05244
0.1462	0.05248
0.1463	0.05218
0.1464	0.05222
0.1465	0.0527
0.1466	0.0528
0.1467	0.05236
0.1468	0.05226
0.1469	0.05284
0.147	0.05309
0.1471	0.05246
0.1472	0.05184
0.1473	0.05186
0.1474	0.05188
0.1475	0.05148
0.1476	0.05132
0.1477	0.05176
0.1478	0.05211
0.1479	0.05193
0.148	0.05173
0.1481	0.05181
0.1482	0.05184
0.1483	0.05179
0.1484	0.05178
0.1485	0.05149
0.1486	0.05108
0.1487	0.05129
0.1488	0.05188
0.1489	0.0519
0.149	0.05139
0.1491	0.05106
0.1492	0.05107
0.1493	0.05125
0.1494	0.05144
0.1495	0.05137
0.1496	0.05106
0.1497	0.05096
0.1498	0.05129
0.1499	0.05153
0.15	0.05109
0.1501	0.05043
0.1502	0.05054
0.1503	0.05119
0.1504	0.05116
0.1505	0.05044
0.1506	0.05013
0.1507	0.05047
0.1508	0.05086
0.1509	0.05082
0.151	0.05036
0.1511	0.05003
0.1512	0.05028
0.1513	0.0507
0.1514	0.05081
0.1515	0.05064
0.1516	0.05028
0.1517	0.05008
0.1518	0.05041
0.1519	0.05066
0.152	0.05024
0.1521	0.04982
0.1522	0.04989
0.1523	0.04995
0.1524	0.04979
0.1525	0.04964
0.1526	0.04963
0.1527	0.04981
0.1528	0.04987
0.1529	0.04954
0.153	0.04946
0.1531	0.04998
0.1532	0.05015
0.1533	0.04969
0.1534	0.04961
0.1535	0.05017
0.1536	0.05024
0.1537	0.04953
0.1538	0.04923
0.1539	0.04958
0.154	0.04926
0.1541	0.04838
0.1542	0.04857
0.1543	0.04932
0.1544	0.04886
0.1545	0.04815
0.1546	0.04868
0.1547	0.04929
0.1548	0.04909
0.1549	0.04907
0.155	0.04942
0.1551	0.04936
0.1552	0.04901
0.1553	0.04883
0.1554	0.04895
0.1555	0.0491
0.1556	0.04871
0.1557	0.04826
0.1558	0.04874
0.1559	0.04928
0.156	0.04854
0.1561	0.04746
0.1562	0.04741
0.1563	0.04793
0.1564	0.04808
0.1565	0.04773
0.1566	0.04742
0.1567	0.04766
0.1568	0.04812
0.1569	0.04824
0.157	0.04825
0.1571	0.04832
0.1572	0.04819
0.1573	0.04799
0.1574	0.04812
0.1575	0.04841
0.1576	0.04836
0.1577	0.04791
0.1578	0.04767
0.1579	0.04789
0.158	0.04775
0.1581	0.04721
0.1582	0.04722
0.1583	0.04747
0.1584	0.04699
0.1585	0.04655
0.1586	0.04705
0.1587	0.04758
0.1588	0.04739
0.1589	0.04717
0.159	0.04738
0.1591	0.04767
0.1592	0.04759
0.1593	0.04716
0.1594	0.04683
0.1595	0.04689
0.1596	0.04699
0.1597	0.04699
0.1598	0.04707
0.1599	0.0471
0.16	0.04694
0.1601	0.04687
0.1602	0.04702
0.1603	0.04711
0.1604	0.04694
0.1605	0.04661
0.1606	0.04657
0.1607	0.04685
0.1608	0.04673
0.1609	0.04621
0.161	0.04629
0.1611	0.04683
0.1612	0.04679
0.1613	0.04639
0.1614	0.04623
0.1615	0.04602
0.1616	0.04577
0.1617	0.046
0.1618	0.04645
0.1619	0.0464
0.162	0.04592
0.1621	0.04568
0.1622	0.04592
0.1623	0.04632
0.1624	0.04653
0.1625	0.04636
0.1626	0.04574
0.1627	0.04527
0.1628	0.04553
0.1629	0.04588
0.163	0.04569
0.1631	0.0454
0.1632	0.04532
0.1633	0.04545
0.1634	0.04589
0.1635	0.04618
0.1636	0.04595
0.1637	0.04572
0.1638	0.04556
0.1639	0.04527
0.164	0.04534
0.1641	0.04566
0.1642	0.04546
0.1643	0.04505
0.1644	0.04502
0.1645	0.04507
0.1646	0.04511
0.1647	0.0452
0.1648	0.04505
0.1649	0.04485
0.165	0.04497
0.1651	0.04513
0.1652	0.04514
0.1653	0.04517
0.1654	0.04517
0.1655	0.04495
0.1656	0.04463
0.1657	0.04457
0.1658	0.04479
0.1659	0.04469
0.166	0.04415
0.1661	0.04411
0.1662	0.04474
0.1663	0.04485
0.1664	0.04421
0.1665	0.04409
0.1666	0.04463
0.1667	0.04477
0.1668	0.04444
0.1669	0.04425
0.167	0.04418
0.1671	0.04418
0.1672	0.04436
0.1673	0.04439
0.1674	0.04405
0.1675	0.04366
0.1676	0.04364
0.1677	0.04401
0.1678	0.04423
0.1679	0.04395
0.168	0.04368
0.1681	0.04369
0.1682	0.04365
0.1683	0.04379
0.1684	0.04419
0.1685	0.04409
0.1686	0.04362
0.1687	0.04369
0.1688	0.04393
0.1689	0.04368
0.169	0.0434
0.1691	0.04342
0.1692	0.04347
0.1693	0.04323
0.1694	0.04279
0.1695	0.04261
0.1696	0.04282
0.1697	0.04291
0.1698	0.04296
0.1699	0.04326
0.17	0.04327
0.1701	0.04306
0.1702	0.04334
0.1703	0.04371
0.1704	0.04357
0.1705	0.04342
0.1706	0.04349
0.1707	0.0434
0.1708	0.04332
0.1709	0.04322
0.171	0.04267
0.1711	0.04207
0.1712	0.04217
0.1713	0.04247
0.1714	0.04211
0.1715	0.04167
0.1716	0.04211
0.1717	0.04277
0.1718	0.04271
0.1719	0.04251
0.172	0.04271
0.1721	0.04276
0.1722	0.04274
0.1723	0.04311
0.1724	0.0432
0.1725	0.04248
0.1726	0.04195
0.1727	0.04228
0.1728	0.0426
0.1729	0.0422
0.173	0.04164
0.1731	0.04157
0.1732	0.04166
0.1733	0.04153
0.1734	0.04162
0.1735	0.04205
0.1736	0.04197
0.1737	0.04143
0.1738	0.04176
0.1739	0.04275
0.174	0.04262
0.1741	0.04158
0.1742	0.04145
0.1743	0.04196
0.1744	0.04164
0.1745	0.04107
0.1746	0.0413
0.1747	0.04144
0.1748	0.04066
0.1749	0.04015
0.175	0.04088
0.1751	0.04178
0.1752	0.04171
0.1753	0.04132
0.1754	0.04155
0.1755	0.04191
0.1756	0.04172
0.1757	0.04149
0.1758	0.04161
0.1759	0.04149
0.176	0.04091
0.1761	0.0407
0.1762	0.04116
0.1763	0.04125
0.1764	0.04053
0.1765	0.04032
0.1766	0.04111
0.1767	0.04133
0.1768	0.04056
0.1769	0.04036
0.177	0.04087
0.1771	0.04083
0.1772	0.0405
0.1773	0.04072
0.1774	0.04095
0.1775	0.04062
0.1776	0.04031
0.1777	0.04044
0.1778	0.04059
0.1779	0.04039
0.178	0.04016
0.1781	0.04029
0.1782	0.04037
0.1783	0.04017
0.1784	0.04008
0.1785	0.04008
0.1786	0.04001
0.1787	0.04022
0.1788	0.04041
0.1789	0.04008
0.179	0.03996
0.1791	0.04031
0.1792	0.04023
0.1793	0.03993
0.1794	0.04014
0.1795	0.04013
0.1796	0.03965
0.1797	0.0397
0.1798	0.0401
0.1799	0.03988
0.18	0.03936
0.1801	0.03939
0.1802	0.0399
0.1803	0.04006
0.1804	0.03943
0.1805	0.03899
0.1806	0.0396
0.1807	0.04024
0.1808	0.0399
0.1809	0.03939
0.181	0.03942
0.1811	0.03944
0.1812	0.03927
0.1813	0.03932
0.1814	0.03939
0.1815	0.03916
0.1816	0.03893
0.1817	0.03905
0.1818	0.03923
0.1819	0.03899
0.182	0.03875
0.1821	0.039
0.1822	0.03905
0.1823	0.03835
0.1824	0.03799
0.1825	0.03865
0.1826	0.03921
0.1827	0.03894
0.1828	0.03858
0.1829	0.03862
0.183	0.03881
0.1831	0.03895
0.1832	0.03901
0.1833	0.0389
0.1834	0.03858
0.1835	0.03828
0.1836	0.03845
0.1837	0.03879
0.1838	0.03843
0.1839	0.03788
0.184	0.03823
0.1841	0.03868
0.1842	0.03825
0.1843	0.03798
0.1844	0.03841
0.1845	0.03843
0.1846	0.03808
0.1847	0.03829
0.1848	0.03855
0.1849	0.03826
0.185	0.03799
0.1851	0.03798
0.1852	0.03786
0.1853	0.03768
0.1854	0.03766
0.1855	0.03777
0.1856	0.03791
0.1857	0.03793
0.1858	0.03783
0.1859	0.03788
0.186	0.038
0.1861	0.03793
0.1862	0.03792
0.1863	0.03811
0.1864	0.03802
0.1865	0.03751
0.1866	0.03736
0.1867	0.03781
0.1868	0.03789
0.1869	0.03729
0.187	0.03695
0.1871	0.03711
0.1872	0.03711
0.1873	0.03701
0.1874	0.03712
0.1875	0.03707
0.1876	0.03689
0.1877	0.03705
0.1878	0.03724
0.1879	0.03706
0.188	0.03692
0.1881	0.03706
0.1882	0.03719
0.1883	0.03721
0.1884	0.0371
0.1885	0.03682
0.1886	0.03675
0.1887	0.03716
0.1888	0.03742
0.1889	0.03695
0.189	0.0363
0.1891	0.03637
0.1892	0.03688
0.1893	0.03703
0.1894	0.03686
0.1895	0.03666
0.1896	0.0364
0.1897	0.03632
0.1898	0.03657
0.1899	0.03671
0.19	0.03647
0.1901	0.03604
0.1902	0.03588
0.1903	0.0363
0.1904	0.03681
0.1905	0.03659
0.1906	0.03612
0.1907	0.03621
0.1908	0.03654
0.1909	0.03664
0.191	0.03657
0.1911	0.03623
0.1912	0.03584
0.1913	0.03585
0.1914	0.03612
0.1915	0.03635
0.1916	0.03641
0.1917	0.03603
0.1918	0.03558
0.1919	0.03582
0.192	0.03628
0.1921	0.03608
0.1922	0.03559
0.1923	0.03549
0.1924	0.03562
0.1925	0.03566
0.1926	0.03569
0.1927	0.03587
0.1928	0.03603
0.1929	0.03591
0.193	0.03575
0.1931	0.036
0.1932	0.03615
0.1933	0.03558
0.1934	0.03505
0.1935	0.03537
0.1936	0.03573
0.1937	0.03543
0.1938	0.03517
0.1939	0.03521
0.194	0.03512
0.1941	0.03519
0.1942	0.03558
0.1943	0.03558
0.1944	0.03508
0.1945	0.03484
0.1946	0.03509
0.1947	0.03531
0.1948	0.03526
0.1949	0.03519
0.195	0.03519
0.1951	0.03503
0.1952	0.03474
0.1953	0.03471
0.1954	0.03487
0.1955	0.0348
0.1956	0.03466
0.1957	0.03475
0.1958	0.03489
0.1959	0.03495
0.196	0.03512
0.1961	0.0353
0.1962	0.03518
0.1963	0.03486
0.1964	0.03485
0.1965	0.03509
0.1966	0.03498
0.1967	0.03452
0.1968	0.0342
0.1969	0.0341
0.197	0.03416
0.1971	0.03427
0.1972	0.03409
0.1973	0.03385
0.1974	0.03418
0.1975	0.03466
0.1976	0.03451
0.1977	0.03435
0.1978	0.03478
0.1979	0.03485
0.198	0.03416
0.1981	0.03391
0.1982	0.03444
0.1983	0.03458
0.1984	0.03408
0.1985	0.03386
0.1986	0.03387
0.1987	0.03377
0.1988	0.03394
0.1989	0.03425
0.199	0.03399
0.1991	0.03357
0.1992	0.03363
0.1993	0.03393
0.1994	0.03415
0.1995	0.03417
0.1996	0.03383
0.1997	0.03369
0.1998	0.03408
[truncated: 3,002 more rows]
