# Supplementary material for: Hierarchical incremental learning deciphers molecular arrangements in multi-component materials
Source: Nat Commun. 2025 Oct 22;16:9324. doi: 10.1038/s41467-025-64372-4 (PMC12546701; doi:10.1038/s41467-025-64372-4)
Supplement: Supplementary file 4 — Source data [file 41467_2025_64372_MOESM4_ESM.zip › FigS45.txt]

#time(ns), temperature(K)
0	299.321686
0.1	302.124603
0.2	291.210388
0.3	300.932678
0.4	301.816986
0.5	294.909607
0.6	304.468079
0.7	296.400757
0.8	295.090912
0.9	296.259216
1	296.256744
11	296.256409
11.01	302.050201
11.02	296.995789
11.03	293.593964
11.04	297.581329
11.05	299.135223
11.06	293.834167
11.07	298.209198
11.08	300.633209
11.09	302.924103
11.1	295.302368
11.11	303.832092
11.12	300.548737
11.13	296.870148
11.14	306.36319
11.15	302.519257
11.16	300.439575
11.17	293.029816
11.18	299.403961
11.19	290.893066
11.2	297.78064
11.21	299.619598
11.22	297.419189
11.23	302.477631
11.24	299.621887
11.25	297.134003
11.26	303.529877
11.27	298.821198
11.28	298.573792
11.29	302.04068
11.3	291.522034
11.31	299.471375
11.32	298.971008
11.33	291.172272
11.34	301.061951
11.35	296.062897
11.36	301.18399
11.37	302.775818
11.38	292.660217
11.39	300.876404
11.4	300.355377
11.41	296.268066
11.42	301.931427
11.43	301.321167
11.44	302.341888
11.45	301.848083
11.46	303.179291
11.47	295.473602
11.48	303.60965
11.49	300.874664
11.5	297.902985
11.51	299.587585
11.52	292.018982
11.53	296.097931
11.54	299.556793
11.55	306.287476
11.56	301.00412
11.57	295.935089
11.58	301.607971
11.59	294.809357
11.6	293.248901
11.61	298.519196
11.62	295.644897
11.63	295.011078
11.64	304.943512
11.65	304.197449
11.66	292.591797
11.67	301.236542
11.68	298.670868
11.69	304.008545
11.7	296.940247
11.71	298.67749
11.72	300.041718
11.73	297.97525
11.74	298.430878
11.75	299.351013
11.76	303.680298
11.77	301.190979
11.78	295.533661
11.79	303.289124
11.8	301.92984
11.81	299.539093
11.82	300.250397
11.83	304.94101
11.84	301.11145
11.85	303.913452
11.86	300.193512
11.87	300.475983
11.88	298.153473
11.89	294.5737
11.9	295.867004
11.91	299.876343
11.92	301.790375
11.93	296.349945
11.94	299.685638
11.95	305.853729
11.96	291.235077
11.97	298.996582
11.98	303.210938
11.99	298.826111
12	293.096893
12.01	298.137024
12.02	303.155579
12.03	293.989624
12.04	295.971619
12.05	304.252716
12.06	289.841431
12.07	295.608398
12.08	295.189423
12.09	300.951569
12.1	294.792145
12.11	297.460236
12.12	298.387604
12.13	299.594177
12.14	292.711975
12.15	299.818573
12.16	301.116089
12.17	294.166016
12.18	304.688141
12.19	298.330811
12.2	292.540192
12.21	295.473206
12.22	300.559631
12.23	294.8591
12.24	300.200958
12.25	294.912933
12.26	300.044586
12.27	296.662567
12.28	301.854218
12.29	297.226074
12.3	303.274536
12.31	300.179596
12.32	290.972656
12.33	300.092438
12.34	296.796234
12.35	298.149811
12.36	292.032043
12.37	301.372284
12.38	297.883118
12.39	293.861389
12.4	285.87677
12.41	296.169891
12.42	299.730377
12.43	297.186615
12.44	301.926666
12.45	295.865021
12.46	297.381714
12.47	298.668304
12.48	294.953644
12.49	297.917389
12.5	300.011658
12.51	301.334381
12.52	303.058411
12.53	299.18988
12.54	302.172852
12.55	306.452881
12.56	293.597076
12.57	295.789459
12.58	298.676392
12.59	296.737396
12.6	303.922241
12.61	302.998993
12.62	297.411957
12.63	297.644867
12.64	297.624359
12.65	300.743591
12.66	299.105896
12.67	296.413513
12.68	296.501526
12.69	304.651886
12.7	297.143951
12.71	294.879883
12.72	287.97522
12.73	302.082703
12.74	299.76947
12.75	301.971039
12.76	297.365295
12.77	300.736481
12.78	298.24646
12.79	298.960052
12.8	298.407715
12.81	296.485504
12.82	294.376862
12.83	297.936615
12.84	299.761841
12.85	293.37384
12.86	292.394135
12.87	292.806488
12.88	297.826569
12.89	297.528778
12.9	299.503967
12.91	291.727539
12.92	296.473602
12.93	304.547546
12.94	304.460022
12.95	296.544342
12.96	297.378784
12.97	294.597626
12.98	289.987183
12.99	305.618958
13	298.812378
13.01	294.391541
13.02	293.03067
13.03	297.75946
13.04	293.080994
13.05	302.950073
13.06	297.502045
13.07	300.005096
13.08	299.968872
13.09	300.618225
13.1	299.263123
13.11	297.629669
13.12	293.239136
13.13	302.767365
13.14	301.02594
13.15	293.903595
13.16	305.978821
13.17	296.52356
13.18	297.901245
13.19	297.815155
13.2	295.192963
13.21	305.346161
13.22	295.733612
13.23	291.545044
13.24	296.271484
13.25	293.103546
13.26	299.586334
13.27	294.876007
13.28	298.267975
13.29	298.229584
13.3	303.017975
13.31	302.714569
13.32	302.676971
13.33	294.091644
13.34	297.682892
13.35	291.313141
13.36	292.052704
13.37	292.653717
13.38	297.694336
13.39	296.43338
13.4	298.312347
13.41	292.564362
13.42	295.57901
13.43	294.320679
13.44	295.208771
13.45	293.417938
13.46	301.559875
13.47	301.122101
13.48	302.036713
13.49	297.264984
13.5	293.417511
13.51	301.426758
13.52	298.794373
13.53	297.993744
13.54	299.246246
13.55	299.621124
13.56	303.405823
13.57	303.019867
13.58	299.509918
13.59	296.974823
13.6	295.371887
13.61	298.420135
13.62	294.021545
13.63	295.900909
13.64	304.911255
13.65	301.184082
13.66	305.971863
13.67	304.100739
13.68	300.200623
13.69	303.113861
13.7	297.385254
13.71	304.713593
13.72	300.994202
13.73	292.249329
13.74	298.750122
13.75	300.334961
13.76	296.198914
13.77	287.189514
13.78	299.616943
13.79	296.879181
13.8	296.076691
13.81	294.652466
13.82	300.051514
13.83	301.099884
13.84	297.626923
13.85	298.115448
13.86	292.674591
13.87	300.323334
13.88	304.624725
13.89	291.736694
13.9	298.956146
13.91	295.749512
13.92	299.470032
13.93	294.333221
13.94	305.307434
13.95	300.858398
13.96	295.379517
13.97	298.313202
13.98	301.061157
13.99	303.182617
14	299.351227
14.01	302.040344
14.02	303.630554
14.03	295.160828
14.04	294.319458
14.05	298.722504
14.06	303.80307
14.07	295.298492
14.08	294.57135
14.09	302.839386
14.1	299.891296
14.11	299.398438
14.12	300.246765
14.13	293.221039
14.14	300.508179
14.15	298.125916
14.16	295.387085
14.17	303.938995
14.18	299.156128
14.19	292.61499
14.2	297.696442
14.21	289.910309
14.22	294.196289
14.23	292.193451
14.24	300.756622
14.25	298.980408
14.26	297.501831
14.27	306.305695
14.28	297.870056
14.29	300.439301
14.3	296.212006
14.31	300.77002
14.32	296.85376
14.33	296.024323
14.34	302.037781
14.35	295.026581
14.36	295.345337
14.37	297.869019
14.38	299.458282
14.39	295.268005
14.4	294.516113
14.41	299.148468
14.42	294.28949
14.43	294.772217
14.44	302.840424
14.45	302.377838
14.46	296.143433
14.47	301.459564
14.48	295.262848
14.49	297.596466
14.5	290.94165
14.51	295.806976
14.52	297.973602
14.53	294.322052
14.54	303.09967
14.55	294.886902
14.56	295.095398
14.57	297.147797
14.58	295.381042
14.59	304.508453
14.6	300.024078
14.61	301.274841
14.62	299.197357
14.63	304.604065
14.64	298.624207
14.65	295.883301
14.66	298.075073
14.67	299.329498
14.68	292.336395
14.69	300.312073
14.7	299.51767
14.71	299.167358
14.72	297.612305
14.73	299.686554
14.74	295.689148
14.75	290.381927
14.76	296.631104
14.77	296.359528
14.78	301.858948
14.79	298.167236
14.8	288.199585
14.81	290.981354
14.82	294.679565
14.83	297.485046
14.84	298.183899
14.85	306.062866
14.86	297.057251
14.87	300.556488
14.88	295.36908
14.89	302.76001
14.9	296.055389
14.91	290.814178
14.92	299.615723
14.93	295.274445
14.94	294.093719
14.95	296.954132
14.96	298.305237
14.97	294.541534
14.98	296.205261
14.99	303.309326
15	298.368713
15.01	294.481628
15.02	299.283997
15.03	298.226532
15.04	296.314758
15.05	297.508301
15.06	296.003296
15.07	306.099121
15.08	294.404877
15.09	300.535614
15.1	303.143311
15.11	298.479279
15.12	299.501068
15.13	298.245941
15.14	286.520782
15.15	306.889496
15.16	298.716156
15.17	300.56955
15.18	294.868073
15.19	290.346222
15.2	299.96106
15.21	298.498627
15.22	300.12442
15.23	304.325806
15.24	294.921173
15.25	296.730927
15.26	295.291077
15.27	297.023987
15.28	297.292389
15.29	297.468109
15.3	287.90036
15.31	292.228424
15.32	296.324768
15.33	290.191376
15.34	301.084229
15.35	297.621857
15.36	291.552185
15.37	308.09375
15.38	296.485016
15.39	295.369049
15.4	297.197601
15.41	299.319519
15.42	295.044769
15.43	305.352539
15.44	292.891724
15.45	297.949249
15.46	302.667145
15.47	294.341461
15.48	291.714508
15.49	301.324829
15.5	297.315369
15.51	301.163727
15.52	293.4487
15.53	294.004639
15.54	297.941437
15.55	297.675812
15.56	303.661743
15.57	300.349884
15.58	298.782349
15.59	296.176147
15.6	298.587921
15.61	292.241638
15.62	292.385437
15.63	304.722137
15.64	290.838287
15.65	291.765228
15.66	295.757294
15.67	294.466766
15.68	291.273621
15.69	296.032196
15.7	296.481628
15.71	288.037262
15.72	298.459351
15.73	301.035583
15.74	292.909607
15.75	296.498291
15.76	289.594482
15.77	299.198517
15.78	296.621979
15.79	300.278381
15.8	304.001312
15.81	294.964874
15.82	298.823395
15.83	304.113953
15.84	305.229065
15.85	299.750702
15.86	291.712311
15.87	294.481079
15.88	296.845795
15.89	301.254181
15.9	298.397797
15.91	301.399963
15.92	298.720856
15.93	296.349243
15.94	302.175964
15.95	291.535706
15.96	299.883392
15.97	298.80249
15.98	295.540039
15.99	298.232513
16	301.993378
16.01	297.351105
16.02	298.919189
16.03	297.122437
16.04	296.185669
16.05	299.81427
16.06	294.680298
16.07	295.291321
16.08	293.95282
16.09	293.501373
16.1	292.94577
16.11	293.438171
16.12	299.834351
16.13	304.178467
16.14	298.889099
16.15	304.29541
16.16	297.348083
16.17	300.223206
16.18	302.651306
16.19	302.531189
16.2	287.763336
16.21	293.733429
16.22	303.132233
16.23	296.346039
16.24	294.401337
16.25	294.825989
16.26	297.076782
16.27	298.719299
16.28	301.757538
16.29	298.680756
16.3	296.714844
16.31	300.733582
16.32	299.072479
16.33	296.415039
16.34	301.911163
16.35	298.666748
16.36	300.178986
16.37	294.908173
16.38	285.775116
16.39	297.862
16.4	294.756653
16.41	294.539337
16.42	292.730927
16.43	303.374756
16.44	297.631714
16.45	295.315247
16.46	298.454712
16.47	298.437958
16.48	301.319458
16.49	299.687866
16.5	297.757111
16.51	299.109833
16.52	301.58493
16.53	295.908051
16.54	293.91983
16.55	298.131439
16.56	300.423615
16.57	291.459381
16.58	295.274963
16.59	294.308411
16.6	306.676086
16.61	297.944092
16.62	304.737885
16.63	296.340637
16.64	291.897064
16.65	295.938751
16.66	305.712952
16.67	296.983002
16.68	304.462067
16.69	298.584045
16.7	295.676086
16.71	299.159058
16.72	297.714447
16.73	302.549713
16.74	295.96228
16.75	297.928467
16.76	290.226685
16.77	284.292603
16.78	292.353271
16.79	302.386963
16.8	301.797089
16.81	298.961456
16.82	297.183777
16.83	294.053467
16.84	299.858215
16.85	297.105896
16.86	299.549225
16.87	300.357452
16.88	295.984436
16.89	289.736023
16.9	297.641205
16.91	293.813599
16.92	303.939301
16.93	302.551208
16.94	294.177246
16.95	301.891388
16.96	300.099792
16.97	294.271149
16.98	299.156219
16.99	295.53653
17	300.206848
17.01	298.478943
17.02	302.059906
17.03	300.186584
17.04	298.285828
17.05	297.286133
17.06	300.102325
17.07	299.113861
17.08	295.081085
17.09	299.190918
17.1	299.10083
17.11	302.731171
17.12	297.042938
17.13	297.125824
17.14	288.315979
17.15	307.941284
17.16	298.359161
17.17	299.332611
17.18	296.083069
17.19	297.518829
17.2	295.849335
17.21	297.341156
17.22	297.690338
17.23	301.219116
17.24	302.182281
17.25	291.791718
17.26	294.061737
17.27	294.19751
17.28	296.258453
17.29	294.482147
17.3	307.720245
17.31	295.526794
17.32	292.564545
17.33	305.324768
17.34	297.851227
17.35	297.447845
17.36	301.624268
17.37	302.753937
17.38	302.995911
17.39	296.916901
17.4	290.365906
17.41	300.815399
17.42	302.755676
17.43	293.880432
17.44	300.494904
17.45	297.405579
17.46	292.720276
17.47	293.396454
17.48	299.569641
17.49	299.674103
17.5	297.715485
17.51	287.278778
17.52	295.266418
17.53	308.221619
17.54	294.132446
17.55	295.380676
17.56	291.190033
17.57	299.945801
17.58	290.835205
17.59	295.633453
17.6	301.806122
17.61	298.756531
17.62	302.648499
17.63	296.160553
17.64	301.238007
17.65	298.646973
17.66	298.363037
17.67	294.145996
17.68	302.242493
17.69	290.868347
17.7	294.74411
17.71	302.890991
17.72	296.815918
17.73	298.125916
17.74	296.008698
17.75	290.034698
17.76	306.110504
17.77	303.702515
17.78	298.273956
17.79	296.912354
17.8	298.938599
17.81	300.950012
17.82	294.242462
17.83	301.156189
17.84	298.106934
17.85	297.066162
17.86	299.063385
17.87	296.232513
17.88	302.377625
17.89	296.95462
17.9	305.018646
17.91	295.035431
17.92	293.305206
17.93	302.883148
17.94	298.119751
17.95	294.360748
17.96	291.765961
17.97	297.666779
17.98	295.877289
17.99	298.882507
18	297.542053
18.01	299.227814
18.02	302.989563
18.03	302.790802
18.04	292.664459
18.05	292.882812
18.06	313.481781
18.07	302.987091
18.08	297.913147
18.09	306.944122
18.1	297.778656
18.11	302.152893
18.12	298.953491
18.13	288.189484
18.14	304.312805
18.15	295.723175
18.16	298.800812
18.17	300.611603
18.18	298.846375
18.19	298.510437
18.2	297.302399
18.21	294.059448
18.22	303.743225
18.23	303.253998
18.24	296.9617
18.25	300.514893
18.26	301.529266
18.27	301.090729
18.28	296.751495
18.29	296.26532
18.3	300.844818
18.31	295.888641
18.32	299.572296
18.33	299.822174
18.34	298.470001
18.35	293.462891
18.36	301.689911
18.37	293.53186
18.38	295.625427
18.39	293.814087
18.4	293.891052
18.41	296.667175
18.42	294.666168
18.43	297.466736
18.44	298.261658
18.45	300.569733
18.46	299.571289
18.47	292.497925
18.48	296.685394
18.49	296.07193
18.5	295.330353
18.51	300.465637
18.52	295.507019
18.53	295.853394
18.54	300.0896
18.55	296.474762
18.56	299.526123
18.57	301.973114
18.58	297.493378
18.59	303.250244
18.6	299.706451
18.61	299.444397
18.62	300.599121
18.63	296.011078
18.64	293.196259
18.65	295.394409
18.66	299.446228
18.67	297.198456
18.68	299.18045
18.69	298.655975
18.7	296.440094
18.71	291.813202
18.72	295.451996
18.73	295.984344
18.74	303.345337
18.75	296.17746
18.76	306.705048
18.77	301.737122
18.78	301.271606
18.79	301.052979
18.8	296.06662
18.81	298.995056
18.82	297.548126
18.83	299.979858
18.84	297.445404
18.85	299.841217
18.86	296.652252
18.87	301.422241
18.88	301.664886
18.89	294.712982
18.9	306.558807
18.91	301.860474
18.92	299.573242
18.93	295.373322
18.94	289.776794
18.95	297.624512
18.96	294.765381
18.97	298.603424
18.98	294.652679
18.99	300.468658
19	296.715485
19.01	292.253998
19.02	303.53598
19.03	301.772186
19.04	305.203888
19.05	293.565277
19.06	300.824402
19.07	299.836365
19.08	302.296448
19.09	297.459595
19.1	299.122375
19.11	299.819794
19.12	292.649261
19.13	299.356445
19.14	299.216675
19.15	299.904419
19.16	300.894348
19.17	302.88739
19.18	302.678802
19.19	302.844208
19.2	298.715302
19.21	302.622955
19.22	295.232849
19.23	295.429993
19.24	298.860046
19.25	301.354919
19.26	295.109467
19.27	291.354095
19.28	303.492554
19.29	295.970703
19.3	296.996521
19.31	294.992462
19.32	293.796143
19.33	294.665131
19.34	303.637177
19.35	299.249207
19.36	298.783234
19.37	296.206848
19.38	291.972961
19.39	295.918488
19.4	292.353516
19.41	299.174561
19.42	303.54068
19.43	298.477478
19.44	304.652283
19.45	303.59729
19.46	287.371155
19.47	295.357788
19.48	300.895447
19.49	291.846161
19.5	285.398773
19.51	294.18869
19.52	292.944519
19.53	302.215912
19.54	302.106781
19.55	297.68512
19.56	301.979584
19.57	295.169922
19.58	294.903564
19.59	290.969208
19.6	297.756256
19.61	302.021393
19.62	301.337433
19.63	303.859344
19.64	291.629456
19.65	301.142609
19.66	299.060944
19.67	297.765076
19.68	301.993439
19.69	295.929108
19.7	307.295837
19.71	296.782043
19.72	300.864594
19.73	301.339111
19.74	301.216095
19.75	304.714081
19.76	299.678406
19.77	301.05838
19.78	300.853333
19.79	304.525787
19.8	305.365295
19.81	298.751892
19.82	297.856415
19.83	295.371552
19.84	302.995148
19.85	299.548676
19.86	301.382568
19.87	302.250885
19.88	298.409119
19.89	297.751801
19.9	296.788574
19.91	293.175262
19.92	292.188324
19.93	300.804993
19.94	302.888855
19.95	295.977905
19.96	294.33606
19.97	302.89267
19.98	291.051025
19.99	298.0867
20	305.08725
20.01	296.003387
20.02	304.004272
20.03	298.703979
20.04	307.32547
20.05	298.96347
20.06	303.108612
20.07	300.520477
20.08	301.114777
20.09	301.135437
20.1	299.249023
20.11	296.663849
20.12	293.432648
20.13	297.861206
20.14	297.383179
20.15	294.398438
20.16	307.140594
20.17	298.991943
20.18	289.408508
20.19	297.641541
20.2	296.29541
20.21	299.694641
20.22	298.702515
20.23	301.732574
20.24	302.222137
20.25	292.21402
20.26	299.498932
20.27	294.041016
20.28	291.913544
20.29	298.117096
20.3	305.678802
20.31	300.364685
20.32	289.987335
20.33	304.683075
20.34	297.136169
20.35	297.859802
20.36	301.99411
20.37	295.345703
20.38	290.860321
20.39	294.452606
20.4	297.503387
20.41	292.215729
20.42	297.725403
20.43	298.529938
20.44	298.794617
20.45	296.886475
20.46	300.039337
20.47	294.074921
20.48	293.800781
20.49	288.752258
20.5	307.436981
20.51	298.23584
20.52	295.450439
20.53	297.49408
20.54	300.352081
20.55	301.14267
20.56	299.60849
20.57	296.256927
20.58	296.2995
20.59	293.631744
20.6	292.316345
20.61	296.818726
20.62	299.444824
20.63	304.786835
20.64	305.076019
20.65	292.377441
20.66	293.145569
20.67	299.922302
20.68	298.258606
20.69	303.650696
20.7	301.058044
20.71	299.624756
20.72	299.397247
20.73	299.05426
20.74	297.287476
20.75	305.442352
20.76	297.231201
20.77	300.478577
20.78	294.939331
20.79	294.664093
20.8	296.14679
20.81	302.877441
20.82	297.448669
20.83	299.662109
20.84	304.791016
20.85	304.227448
20.86	296.930573
20.87	290.450348
20.88	301.155457
20.89	299.939911
20.9	298.80835
20.91	294.186188
20.92	305.555115
20.93	301.570374
20.94	298.057434
20.95	298.910065
20.96	295.851074
20.97	299.055939
20.98	290.184753
20.99	295.677979
21	295.903259
21.01	295.908783
21.02	300.267639
21.03	292.581451
21.04	298.159729
21.05	296.163574
21.06	296.422577
21.07	301.08371
21.08	293.467682
21.09	298.899292
21.1	298.424927
21.11	303.248566
21.12	300.098938
21.13	297.977722
21.14	299.310791
21.15	298.941711
21.16	299.196411
21.17	302.228119
21.18	291.088867
21.19	304.325134
21.2	299.12912
21.21	299.447784
21.22	298.4711
21.23	301.842377
21.24	294.296112
21.25	310.815796
21.26	301.883881
21.27	294.920502
21.28	299.051575
21.29	296.047729
21.3	295.523926
21.31	300.973907
21.32	298.794281
21.33	300.596985
21.34	298.217651
21.35	296.791016
21.36	300.423523
21.37	297.770966
21.38	294.801056
21.39	298.810699
21.4	297.221466
21.41	299.503479
21.42	305.477875
21.43	300.817505
21.44	302.306458
21.45	299.408264
21.46	295.424164
21.47	295.41333
21.48	299.82486
21.49	299.424652
21.5	300.596283
21.51	293.048279
21.52	296.393066
21.53	293.11673
21.54	312.058685
21.55	307.271515
21.56	295.999054
21.57	292.332947
21.58	295.827606
21.59	302.295074
21.6	300.252686
21.61	298.923187
21.62	299.206909
21.63	298.077698
21.64	300.454529
21.65	297.353424
21.66	295.648376
21.67	288.814758
21.68	294.204376
21.69	299.560516
21.7	295.852509
21.71	297.885193
21.72	292.674133
21.73	294.652802
21.74	296.856964
21.75	293.669952
21.76	300.470703
21.77	292.016846
21.78	293.162476
21.79	300.522217
21.8	290.167175
21.81	300.261139
21.82	308.465515
21.83	297.52301
21.84	293.018005
21.85	302.668671
21.86	295.239044
21.87	298.362366
21.88	299.099701
21.89	308.135315
21.9	298.920227
21.91	289.756378
21.92	301.159546
21.93	294.230469
21.94	296.695557
21.95	296.827515
21.96	295.206451
21.97	295.82312
21.98	298.584869
21.99	299.467865
22	299.530243
22.01	298.59021
22.02	291.877319
22.03	302.47998
22.04	297.352539
22.05	296.814026
22.06	291.308868
22.07	301.810059
22.08	301.246857
22.09	300.440613
22.1	300.477509
22.11	306.375031
22.12	302.964386
22.13	304.91684
22.14	300.738281
22.15	301.967987
22.16	298.053589
22.17	289.571899
22.18	294.118591
22.19	301.6586
22.2	300.177429
22.21	301.05368
22.22	299.369019
22.23	303.792358
22.24	295.338623
22.25	305.030212
22.26	300.764343
22.27	296.781097
22.28	297.46463
22.29	299.261108
22.3	302.019226
22.31	293.949066
22.32	303.983032
22.33	297.619385
22.34	299.094482
22.35	301.269836
22.36	295.511139
22.37	302.847656
22.38	297.405579
22.39	300.748901
22.4	298.829071
22.41	299.081512
22.42	307.083771
22.43	298.510834
22.44	303.759338
22.45	298.947357
22.46	293.621307
22.47	293.315125
22.48	300.04538
22.49	303.681641
22.5	298.760681
22.51	294.554565
22.52	298.112183
22.53	299.228577
22.54	298.056396
22.55	295.587799
22.56	297.006927
22.57	302.324921
22.58	297.771515
22.59	297.514923
22.6	300.162964
22.61	299.651093
22.62	293.155731
22.63	300.834412
22.64	295.600311
22.65	304.774933
22.66	295.163483
22.67	297.913422
22.68	300.925568
22.69	291.602692
22.7	298.838867
22.71	299.865875
22.72	291.921356
22.73	296.659302
22.74	294.214111
22.75	302.395538
22.76	300.700226
22.77	303.497284
22.78	293.307556
22.79	297.452789
22.8	296.60376
22.81	306.139069
22.82	307.365692
22.83	296.770935
22.84	304.111145
22.85	294.212158
22.86	296.904572
22.87	299.453674
22.88	293.75946
22.89	295.858032
22.9	298.868195
22.91	296.927338
22.92	305.76825
22.93	299.307922
22.94	294.218018
22.95	291.602142
22.96	301.042542
22.97	301.337158
22.98	305.265106
22.99	295.123352
23	298.174377
23.01	298.230194
23.02	298.113281
23.03	301.409729
23.04	298.191864
23.05	296.403351
23.06	294.544891
23.07	296.967255
23.08	306.355927
23.09	300.705261
23.1	295.390228
23.11	295.164246
23.12	295.084106
23.13	302.216309
23.14	301.744232
23.15	295.137604
23.16	297.449188
23.17	294.115631
23.18	300.220062
23.19	297.683258
23.2	300.760498
23.21	298.48526
23.22	289.016113
23.23	292.738312
23.24	299.676605
23.25	295.773926
23.26	299.124237
23.27	301.167908
23.28	298.494751
23.29	298.666046
23.3	296.345245
23.31	298.077026
23.32	294.17749
23.33	298.439545
23.34	303.70163
23.35	297.618866
23.36	294.084778
23.37	297.242737
23.38	300.740631
23.39	296.589996
23.4	299.356873
23.41	299.668549
23.42	304.588226
23.43	298.35318
23.44	300.575958
23.45	298.936768
23.46	301.421722
23.47	297.822113
23.48	297.404205
23.49	301.529785
23.5	298.740265
23.51	302.420166
23.52	303.912537
23.53	301.303223
23.54	304.333252
23.55	298.537292
23.56	296.459015
23.57	303.421753
23.58	297.21701
23.59	298.533142
23.6	299.710907
23.61	300.127686
23.62	298.189484
23.63	299.606537
23.64	293.582916
23.65	297.198792
23.66	299.856659
23.67	300.011322
23.68	299.701355
23.69	297.666962
23.7	299.92511
23.71	295.73468
23.72	296.722046
23.73	301.496094
23.74	295.855347
23.75	304.452698
23.76	299.258759
23.77	308.055389
23.78	300.948883
23.79	301.214264
23.8	297.017273
23.81	300.378937
23.82	288.925171
23.83	301.016296
23.84	296.961945
23.85	297.50412
23.86	292.779144
23.87	293.375488
23.88	298.672333
23.89	297.524902
23.9	294.624359
23.91	300.19281
23.92	301.612762
23.93	295.812103
23.94	302.017822
23.95	298.88028
23.96	300.899109
23.97	293.633759
23.98	303.085114
23.99	305.46347
24	300.199493
24.01	293.352051
24.02	304.710541
24.03	297.647552
24.04	296.983032
24.05	288.898438
24.06	295.723938
24.07	297.51062
24.08	294.075439
24.09	295.35788
24.1	300.546051
24.11	301.083862
24.12	299.194061
24.13	291.459381
24.14	302.626709
24.15	295.947754
24.16	296.902618
24.17	292.250977
24.18	301.5513
24.19	293.526672
24.2	297.341553
24.21	296.545013
24.22	296.920685
24.23	297.065521
24.24	306.061707
24.25	296.996826
24.26	292.949799
24.27	301.206512
24.28	303.074432
24.29	291.825317
24.3	297.980011
24.31	296.182098
24.32	295.471191
24.33	293.827209
24.34	294.232452
24.35	298.672058
24.36	289.786682
24.37	293.817383
24.38	297.335632
24.39	295.036621
24.4	301.013855
24.41	289.018707
24.42	292.61734
24.43	298.177643
24.44	293.417938
24.45	291.758423
24.46	292.089966
24.47	295.847656
24.48	295.13797
24.49	292.976044
24.5	293.288544
24.51	297.483948
24.52	296.935638
24.53	301.845428
24.54	293.393585
24.55	296.858521
24.56	301.318573
24.57	293.327545
24.58	296.482391
24.59	299.361816
24.6	292.921173
24.61	304.876465
24.62	298.010162
24.63	294.431824
24.64	300.397125
24.65	295.564484
24.66	291.661987
24.67	297.420624
24.68	300.698303
24.69	295.164856
24.7	292.522858
24.71	299.65271
24.72	300.219666
24.73	297.579987
24.74	300.069153
24.75	292.531921
24.76	297.291321
24.77	291.24472
24.78	300.286194
24.79	296.733643
24.8	294.429199
24.81	289.77713
24.82	292.624725
24.83	290.730225
24.84	293.722382
24.85	298.909485
24.86	302.734497
24.87	293.885895
24.88	306.182251
24.89	304.032257
24.9	302.774445
24.91	295.371643
24.92	296.933075
24.93	293.816406
24.94	295.112244
24.95	299.819489
24.96	288.36322
24.97	301.709625
24.98	293.475098
24.99	298.045715
25	295.002289
25.01	298.117523
25.02	296.883331
25.03	297.13208
25.04	297.113281
25.05	299.657501
25.06	303.245422
25.07	293.612976
25.08	302.645233
25.09	300.648987
25.1	303.528381
25.11	296.003479
25.12	298.087799
25.13	305.851349
25.14	301.657104
25.15	294.36496
25.16	300.845673
25.17	303.097412
25.18	301.174622
25.19	301.008148
25.2	296.701599
25.21	301.918335
25.22	297.284393
25.23	298.83493
25.24	301.434113
25.25	294.264526
25.26	299.136108
25.27	302.5242
25.28	300.622192
25.29	296.297638
25.3	290.901215
25.31	301.090973
25.32	296.273682
25.33	301.280304
25.34	291.448364
25.35	301.787476
25.36	294.461243
25.37	300.537964
25.38	299.986298
25.39	300.012482
25.4	295.317841
25.41	304.074036
25.42	293.946991
25.43	301.510193
25.44	298.471252
25.45	302.51355
25.46	295.586456
25.47	297.84024
25.48	302.243744
25.49	298.109283
25.5	295.595337
25.51	305.535217
25.52	291.781769
25.53	297.650726
25.54	305.224091
25.55	302.501862
25.56	303.044434
25.57	292.305328
25.58	293.782227
25.59	297.454163
25.6	304.166992
25.61	300.058716
25.62	302.466644
25.63	292.001221
25.64	294.389862
25.65	293.602417
25.66	297.108948
25.67	295.791534
25.68	300.503235
25.69	297.7388
25.7	294.700867
25.71	301.056152
25.72	288.59079
25.73	307.123779
25.74	303.956268
25.75	297.335815
25.76	295.487671
25.77	295.954834
25.78	294.649353
25.79	298.33963
25.8	301.839081
25.81	303.052551
25.82	301.724976
25.83	294.215485
25.84	298.361237
25.85	297.459076
25.86	296.703918
25.87	292.446411
25.88	305.198486
25.89	296.701538
25.9	293.575256
25.91	300.512482
25.92	302.309906
25.93	300.610199
25.94	289.727722
25.95	297.873199
25.96	300.394196
25.97	294.923462
25.98	295.541229
25.99	293.933868
26	296.541901
26.01	297.823822
26.02	291.68634
26.03	303.299774
26.04	297.216125
26.05	301.653473
26.06	297.5271
26.07	301.171631
26.08	298.419281
26.09	301.759247
26.1	292.258514
26.11	301.304352
26.12	295.908691
26.13	294.615021
26.14	301.006622
26.15	287.131012
26.16	297.734467
26.17	295.795959
26.18	298.898987
26.19	299.850342
26.2	295.788391
26.21	302.369476
26.22	299.123413
26.23	298.834869
26.24	304.107544
26.25	297.293182
26.26	296.437744
26.27	299.439697
26.28	296.34201
26.29	302.532684
26.3	299.019379
26.31	298.733429
26.32	295.921967
26.33	295.61087
26.34	295.613342
26.35	299.311737
26.36	302.727386
26.37	299.437622
26.38	299.335388
26.39	289.722565
26.4	301.675873
26.41	293.112976
26.42	298.918152
26.43	302.545471
26.44	290.822174
26.45	293.54361
26.46	299.245209
26.47	295.93866
26.48	297.319611
26.49	297.289612
26.5	299.639282
26.51	301.08609
26.52	295.149994
26.53	295.140991
26.54	299.60611
26.55	288.92923
26.56	293.762939
26.57	299.167877
26.58	292.485687
26.59	296.426514
26.6	295.964386
26.61	288.627808
26.62	298.282562
26.63	297.397278
26.64	307.186035
26.65	295.727722
26.66	302.106812
26.67	298.459167
26.68	303.282227
26.69	305.402588
26.7	302.365204
26.71	304.718414
26.72	295.309418
26.73	293.219849
26.74	294.960114
26.75	296.753479
26.76	297.510376
26.77	300.844208
26.78	294.681946
26.79	302.712952
26.8	297.220886
26.81	299.267029
26.82	294.721191
26.83	300.228302
26.84	294.520172
26.85	296.212769
26.86	290.783356
26.87	296.69693
26.88	294.946442
26.89	298.341156
26.9	297.985657
26.91	299.114624
26.92	293.132385
26.93	302.862518
26.94	294.023163
26.95	297.428345
26.96	291.132507
26.97	310.070343
26.98	302.538086
26.99	305.438721
27	300.971466
27.01	298.118103
27.02	294.17749
27.03	303.051697
27.04	300.450714
27.05	292.033783
27.06	297.339905
27.07	298.022339
27.08	298.198334
27.09	297.268219
27.1	298.995514
27.11	293.203766
27.12	296.051941
27.13	297.660126
27.14	294.657654
27.15	299.336914
27.16	296.606415
27.17	296.457428
27.18	300.40271
27.19	299.404968
27.2	296.548035
27.21	296.979858
27.22	297.605957
27.23	300.463318
27.24	305.717957
27.25	298.352203
27.26	307.478088
27.27	298.713409
27.28	288.225922
27.29	295.608978
27.3	306.400421
27.31	296.016846
27.32	295.26532
27.33	300.907898
27.34	291.807617
27.35	297.216248
27.36	291.789856
27.37	299.744354
27.38	297.141388
27.39	298.699493
27.4	290.124939
27.41	295.339081
27.42	299.142975
27.43	299.311127
27.44	289.649109
27.45	293.620453
27.46	295.541595
27.47	301.486877
27.48	298.239929
27.49	301.399597
27.5	293.182404
27.51	298.660736
27.52	302.543976
27.53	298.786926
27.54	293.403992
27.55	298.071136
27.56	298.125702
27.57	299.139679
27.58	303.277374
27.59	303.797791
27.6	298.255676
27.61	307.065399
27.62	304.817657
27.63	289.158356
27.64	291.957977
27.65	297.484924
27.66	297.665314
27.67	293.412201
27.68	299.052399
27.69	296.706116
27.7	300.088318
27.71	297.513367
27.72	293.785461
27.73	294.819611
27.74	304.958771
27.75	296.764893
27.76	302.327271
27.77	304.201508
27.78	307.775238
27.79	309.335297
27.8	299.371857
27.81	299.024902
27.82	303.206635
27.83	299.196838
27.84	296.02182
27.85	300.798767
27.86	298.928497
27.87	295.544983
27.88	297.215027
27.89	299.473175
27.9	299.218964
27.91	292.667969
27.92	300.545898
27.93	301.506531
27.94	297.971924
27.95	299.367493
27.96	295.534851
27.97	301.857086
27.98	302.831299
27.99	305.94632
28	296.590668
28.01	296.51767
28.02	295.320831
28.03	297.897919
28.04	293.977112
28.05	300.542328
28.06	296.72818
28.07	294.930603
28.08	294.980988
28.09	297.851807
28.1	296.68457
28.11	299.095123
28.12	295.685181
28.13	293.593964
28.14	295.908386
28.15	300.76123
28.16	299.266296
28.17	297.202362
28.18	304.727905
28.19	308.194122
28.2	295.595123
28.21	301.559784
28.22	294.769257
28.23	292.70517
28.24	292.403809
28.25	294.970001
28.26	301.913666
28.27	303.711823
28.28	302.839233
28.29	293.512421
28.3	294.412598
28.31	293.568695
28.32	302.261169
28.33	297.412262
28.34	301.144714
28.35	298.865967
28.36	294.593201
28.37	297.670868
28.38	295.066864
28.39	297.367371
28.4	295.657349
28.41	293.858521
28.42	303.288208
28.43	292.637756
28.44	296.008789
28.45	299.281738
28.46	301.593567
28.47	300.566223
28.48	295.616455
28.49	296.491821
28.5	299.897156
28.51	301.026733
28.52	300.479523
28.53	295.7995
28.54	301.926941
28.55	301.695862
28.56	299.553223
28.57	292.010895
28.58	299.156464
28.59	301.163971
28.6	304.059601
28.61	303.131653
28.62	299.803345
28.63	297.552399
28.64	292.055878
28.65	293.095703
28.66	300.459778
28.67	303.000122
28.68	295.428772
28.69	296.4823
28.7	298.101837
28.71	297.100983
28.72	296.293579
28.73	298.468628
28.74	306.60437
28.75	302.50766
28.76	301.433014
28.77	296.535736
28.78	296.851166
28.79	297.256287
28.8	296.112152
28.81	302.391663
28.82	294.88269
28.83	293.754944
28.84	303.041809
28.85	291.789062
28.86	300.601624
28.87	302.064606
28.88	295.281921
28.89	295.140747
28.9	299.017365
28.91	299.625336
28.92	301.432922
28.93	294.290466
28.94	299.256958
28.95	297.236572
28.96	293.782257
28.97	296.127502
28.98	295.596466
28.99	298.199005
29	298.913971
29.01	300.322144
29.02	299.349609
29.03	298.430115
29.04	292.085266
29.05	303.073883
29.06	295.67746
29.07	292.087524
29.08	297.872833
29.09	294.893951
29.1	300.228394
29.11	295.353424
29.12	297.254578
29.13	295.935272
29.14	299.80957
29.15	291.585114
29.16	296.035126
29.17	291.332855
29.18	304.484253
29.19	303.542297
29.2	294.210632
29.21	291.153442
29.22	303.513245
29.23	301.640503
29.24	295.455139
29.25	291.321899
29.26	299.110474
29.27	303.391724
29.28	302.357056
29.29	299.965973
29.3	298.55545
29.31	297.393799
29.32	290.332062
29.33	297.105042
29.34	295.569092
29.35	304.151154
29.36	299.735931
29.37	293.774109
29.38	297.042236
29.39	295.404236
29.4	301.275482
29.41	293.274689
29.42	299.774261
29.43	297.578125
29.44	290.058197
29.45	303.044922
29.46	292.161285
29.47	302.037323
29.48	292.994324
29.49	290.649231
29.5	297.252136
29.51	301.18924
29.52	292.147552
29.53	296.912231
29.54	297.516998
29.55	298.776611
29.56	304.498749
29.57	301.426575
29.58	298.177246
29.59	299.177673
29.6	298.605133
29.61	298.653809
29.62	294.752502
29.63	288.360535
29.64	297.97876
29.65	297.867615
29.66	296.629852
29.67	294.69693
29.68	303.596802
29.69	285.750641
29.7	300.67627
29.71	292.045868
29.72	298.549164
29.73	301.452332
29.74	297.144409
29.75	306.263824
29.76	296.105011
29.77	298.386902
29.78	297.654877
29.79	296.332886
29.8	299.8078
29.81	308.485138
29.82	296.190186
29.83	295.554871
29.84	298.777496
29.85	293.35733
29.86	294.799805
29.87	294.101807
29.88	297.640564
29.89	302.901062
29.9	299.558502
29.91	289.247498
29.92	292.601959
29.93	297.982391
29.94	299.693329
29.95	302.499603
29.96	295.391083
29.97	302.409271
29.98	295.864197
29.99	300.219788
30	296.683746
30.01	297.466034
30.02	297.641571
30.03	296.860962
30.04	293.837219
30.05	296.565216
30.06	296.845032
30.07	290.248688
30.08	295.366577
30.09	297.534576
30.1	297.867188
30.11	296.203644
30.12	305.108521
30.13	296.701508
30.14	294.988037
30.15	303.34259
30.16	297.287933
30.17	297.076172
30.18	301.536835
30.19	299.621429
30.2	296.261383
30.21	292.489044
30.22	294.786774
30.23	297.466278
30.24	300.30484
30.25	300.310455
30.26	296.802185
30.27	291.787506
30.28	305.730835
30.29	293.920197
30.3	295.007538
30.31	290.554474
30.32	296.0513
30.33	295.861328
30.34	298.862213
30.35	295.911224
30.36	304.386444
30.37	302.235779
30.38	300.585724
30.39	297.857635
30.4	294.497162
30.41	297.685211
30.42	295.739655
30.43	305.38559
30.44	299.229187
30.45	293.045746
30.46	296.758423
30.47	303.280212
30.48	299.732605
30.49	290.839813
30.5	301.817505
30.51	299.641357
30.52	300.434906
30.53	293.240814
30.54	297.433411
30.55	290.89621
30.56	299.255737
30.57	287.864899
30.58	294.902435
30.59	301.733887
30.6	300.139923
30.61	292.630188
30.62	296.416412
30.63	297.773621
30.64	297.983459
30.65	300.316162
30.66	302.998199
30.67	299.197968
30.68	300.138458
30.69	295.52063
30.7	297.066559
30.71	292.769226
30.72	295.916199
30.73	295.411987
30.74	304.648315
30.75	299.421448
30.76	306.109467
30.77	301.304382
30.78	299.444916
30.79	299.193176
30.8	296.454742
30.81	301.789429
30.82	303.223175
30.83	294.77124
30.84	299.281952
30.85	299.951477
30.86	294.240662
30.87	296.853149
[truncated: 12,914 more rows]
