# Supplementary material for: Hierarchical incremental learning deciphers molecular arrangements in multi-component materials
Source: Nat Commun. 2025 Oct 22;16:9324. doi: 10.1038/s41467-025-64372-4 (PMC12546701; doi:10.1038/s41467-025-64372-4)
Supplement: Supplementary file 4 — Source data [file 41467_2025_64372_MOESM4_ESM.zip › FigS46.txt]

#time(ns), velocity autocorrelation function
0	1
0.0001	0.05535
0.0002	-0.26588
0.0003	-0.15522
0.0004	0.21166
0.0005	0.02973
0.0006	-0.07407
0.0007	-0.04591
0.0008	0.04277
0.0009	-0.07994
0.001	-0.01644
0.0011	0.03429
0.0012	0.01386
0.0013	0.01111
0.0014	-0.13012
0.0015	0.02738
0.0016	0.03084
0.0017	0.08547
0.0018	0.01248
0.0019	-0.03061
0.002	0.03137
0.0021	0.00671
0.0022	-0.01534
0.0023	-0.05637
0.0024	-0.09356
0.0025	0.01161
0.0026	0.0529
0.0027	-0.06207
0.0028	-0.0387
0.0029	-0.04093
0.003	0.05997
0.0031	-0.02268
0.0032	-0.05339
0.0033	-0.07028
0.0034	0.01638
0.0035	0.10433
0.0036	0.02677
0.0037	-0.04433
0.0038	0.02481
0.0039	0.00396
0.004	0.01147
0.0041	-0.00497
0.0042	-0.01648
0.0043	0.01142
0.0044	-0.02227
0.0045	-0.00385
0.0046	-0.02806
0.0047	-0.00977
0.0048	0.01139
0.0049	-0.02432
0.005	-0.00644
0.0051	0.03956
0.0052	0.03053
0.0053	0.00923
0.0054	-0.03585
0.0055	0.02403
0.0056	0.05026
0.0057	0.01611
0.0058	-0.0034
0.0059	-0.04646
0.006	0.00807
0.0061	0.02629
0.0062	-0.02048
0.0063	-0.02369
0.0064	0.00665
0.0065	0.00938
0.0066	0.00748
0.0067	-0.00573
0.0068	-0.01304
0.0069	-0.00084
0.007	0.03275
0.0071	0.01728
0.0072	-0.00738
0.0073	0.01586
0.0074	-0.0149
0.0075	-0.00561
0.0076	-0.00189
0.0077	0.00424
0.0078	0.00254
0.0079	-0.00713
0.008	-0.01691
0.0081	0.00016
0.0082	-0.00944
0.0083	0.00368
0.0084	-0.01602
0.0085	0.00236
0.0086	0.01688
0.0087	0.00762
0.0088	0.00204
0.0089	-0.02879
0.009	0.00708
0.0091	0.01664
0.0092	0.00628
0.0093	-0.00294
0.0094	-0.01302
0.0095	-0.01458
0.0096	0.01884
0.0097	-0.01836
0.0098	0.00307
0.0099	-0.00012
0.01	0.00249
0.0101	0.00989
0.0102	0.00236
0.0103	-0.00351
0.0104	-0.00768
0.0105	0.00514
0.0106	0.00734
0.0107	0.00117
0.0108	0.00094
0.0109	0.00321
0.011	-0.02114
0.0111	0.01239
0.0112	-0.00403
0.0113	0.01243
0.0114	-0.00316
0.0115	0.00017
0.0116	-0.00126
0.0117	0.00518
0.0118	-0.00542
0.0119	-0.00368
0.012	-0.00569
0.0121	0.01058
0.0122	0.00278
0.0123	-0.00482
0.0124	-0.0066
0.0125	-0.00383
0.0126	0.01379
0.0127	0.00441
0.0128	0.00386
0.0129	-0.00728
0.013	0.00538
0.0131	0.00145
0.0132	0.00059
0.0133	-0.00723
0.0134	0.00218
0.0135	-0.00696
0.0136	0.00393
0.0137	-0.00275
0.0138	-0.00207
0.0139	-0.00287
0.014	-0.00195
0.0141	0.00772
0.0142	0.00464
0.0143	0.00775
0.0144	-0.00476
0.0145	-0.00477
0.0146	-0.00145
0.0147	0.00198
0.0148	-0.0047
0.0149	0.00349
0.015	-0.00788
0.0151	0.00312
0.0152	-0.00137
0.0153	-0.00277
0.0154	-0.00165
0.0155	0.00359
0.0156	0.00365
0.0157	0.00616
0.0158	-0.00037
0.0159	-0.00071
0.016	-0.00566
0.0161	0.00027
0.0162	-0.00062
0.0163	0.00212
0.0164	-0.00125
0.0165	-0.00408
0.0166	0.00099
0.0167	-0.00288
0.0168	0.00164
0.0169	0.00269
0.017	0.00296
0.0171	0.00095
0.0172	0.00311
0.0173	-0.00168
0.0174	-0.00108
0.0175	-0.00755
0.0176	0.003
0.0177	0.00082
0.0178	0.00409
0.0179	-0.00077
0.018	-0.00378
0.0181	-0.00117
0.0182	0.00577
0.0183	0.00071
0.0184	0.00316
0.0185	-0.00172
0.0186	0.00224
0.0187	-0.00247
0.0188	-0.00326
0.0189	0.00061
0.019	-0.00288
0.0191	0.00011
0.0192	0.00122
0.0193	0.00048
0.0194	0.00116
0.0195	0.00193
0.0196	-0.00541
0.0197	0.00565
0.0198	-0.00066
0.0199	0.0069
0.02	-0.00855
0.0201	0.00013
0.0202	-0.00052
0.0203	0.00234
0.0204	-0.003
0.0205	-0.00086
0.0206	-0.00045
0.0207	0.00745
0.0208	-0.00341
0.0209	-0.0028
0.021	-8e-05
0.0211	0.00061
0.0212	8e-05
0.0213	-0.00152
0.0214	0.00392
0.0215	-0.00436
0.0216	-0.0009
0.0217	-2e-05
0.0218	0.00035
0.0219	-0.00068
0.022	0.00543
0.0221	-0.00189
0.0222	0.00244
0.0223	-0.0025
0.0224	0.00167
0.0225	-0.00316
0.0226	-0.00039
0.0227	0.00078
0.0228	0.00179
0.0229	-0.00116
0.023	-0.00126
0.0231	-0.00151
0.0232	0.00202
0.0233	0.00247
0.0234	-0.00028
0.0235	0.00103
0.0236	-0.00284
0.0237	0.00228
0.0238	-0.00121
0.0239	-1e-05
0.024	-0.00205
0.0241	0.00413
0.0242	-0.00222
0.0243	0.00047
0.0244	-0.00236
0.0245	-0.0001
0.0246	0.00115
0.0247	0.00184
0.0248	-0.00113
0.0249	0.00081
0.025	0.00012
0.0251	0.00084
0.0252	-0.00132
0.0253	7e-05
0.0254	0.00043
0.0255	-2e-05
0.0256	-0.00152
0.0257	-0.00049
0.0258	0.00038
0.0259	0.00087
0.026	0.00041
0.0261	0.00092
0.0262	-2e-05
0.0263	-0.0004
0.0264	0.00098
0.0265	-0.0018
0.0266	0
0.0267	8e-05
0.0268	-0.0013
0.0269	0.0002
0.027	0.00269
0.0271	-0.002
0.0272	0.00071
0.0273	0.00041
0.0274	0.00058
0.0275	-0.0014
0.0276	0.00094
0.0277	-0.00023
0.0278	-0.00021
0.0279	-0.00091
0.028	-0.00097
0.0281	0.00044
0.0282	-0.00171
0.0283	0.00014
0.0284	0.00087
0.0285	0.00145
0.0286	0.00036
0.0287	0.00254
0.0288	-0.00105
0.0289	0.00249
0.029	-0.00289
0.0291	0.00074
0.0292	-0.00198
0.0293	0.00103
0.0294	-0.00046
0.0295	0.00059
0.0296	-0.0031
0.0297	0.00019
0.0298	0.0009
0.0299	0.00264
0.03	-0.0022
0.0301	0.00126
0.0302	0.00169
0.0303	-0.00057
0.0304	0.00142
0.0305	-0.00128
0.0306	-0.00039
0.0307	-0.0007
0.0308	0.00068
0.0309	-0.00167
0.031	0.00041
0.0311	-0.00075
0.0312	0.00206
0.0313	-0.00048
0.0314	-0.00085
0.0315	0.00066
0.0316	0.00109
0.0317	-0.00224
0.0318	7e-05
0.0319	0.0005
0.032	-0.00053
0.0321	0.0006
0.0322	0.0005
0.0323	0.00035
0.0324	-0.00131
0.0325	0.00139
0.0326	-0.00158
0.0327	0.00074
0.0328	0.00037
0.0329	0.00101
0.033	-0.002
0.0331	0.00056
0.0332	-0.00188
0.0333	0.00138
0.0334	0.00017
0.0335	-5e-05
0.0336	-0.00043
0.0337	-0.00024
0.0338	0.0009
0.0339	0.001
0.034	0.00069
0.0341	-0.00052
0.0342	-0.00106
0.0343	0.00157
0.0344	0.00019
0.0345	-0.00018
0.0346	-0.00044
0.0347	-0.00039
0.0348	-0.00076
0.0349	-0.00016
0.035	-0.00046
0.0351	0.00022
0.0352	-0.00021
0.0353	0.00136
0.0354	0.00076
0.0355	-0.00029
0.0356	-0.00035
0.0357	-7e-05
0.0358	0.0008
0.0359	0.00022
0.036	0.00105
0.0361	-0.00045
0.0362	0.00084
0.0363	-0.0009
0.0364	0.00052
0.0365	-0.00046
0.0366	-0.0008
0.0367	-0.00297
0.0368	0.00088
0.0369	0.00131
0.037	-0.00051
0.0371	0.00028
0.0372	0.00022
0.0373	0.00014
0.0374	-0.00028
0.0375	0.00016
0.0376	4e-05
0.0377	0.00087
0.0378	-0.00013
0.0379	-0.00019
0.038	-0.00033
0.0381	0.00053
0.0382	0.00021
0.0383	0.00017
0.0384	-0.00136
0.0385	-0.00053
0.0386	0.00093
0.0387	-6e-05
0.0388	-0.00072
0.0389	0.00168
0.039	6e-05
0.0391	-0.00023
0.0392	0.00073
0.0393	-0.00069
0.0394	0.00042
0.0395	0.00016
0.0396	0.00146
0.0397	-0.0007
0.0398	-0.00105
0.0399	-0.00053
0.04	0.00187
0.0401	-0.00098
0.0402	-0.00131
0.0403	-0.00047
0.0404	0.00077
0.0405	-0.00087
0.0406	0.00046
0.0407	0.00055
0.0408	0.00024
0.0409	0.00115
0.041	0.00011
0.0411	-0.00058
0.0412	0.0008
0.0413	-0.0014
0.0414	-0.00042
0.0415	0.00014
0.0416	0.00055
0.0417	-0.00056
0.0418	-0.00106
0.0419	0.0005
0.042	0.0009
0.0421	0.00028
0.0422	-0.00154
0.0423	8e-05
0.0424	0.00142
0.0425	-0.00077
0.0426	0.00015
0.0427	3e-05
0.0428	-0.00056
0.0429	0.00065
0.043	0.00018
0.0431	-0.00118
0.0432	0.0002
0.0433	0.00044
0.0434	0.0009
0.0435	3e-05
0.0436	-0.00084
0.0437	-0.00033
0.0438	0.00038
0.0439	-0.00103
0.044	-0.00113
0.0441	0.00086
0.0442	-0.0003
0.0443	-0.00058
0.0444	0.00153
0.0445	0.00032
0.0446	0.00066
0.0447	0.0011
0.0448	-0.00034
0.0449	-0.0003
0.045	0.00081
0.0451	-0.00035
0.0452	-6e-05
0.0453	-0.00163
0.0454	-0.00037
0.0455	-0.00032
0.0456	0.00115
0.0457	0.0001
0.0458	0.00146
0.0459	0.00093
0.046	0.00082
0.0461	-6e-05
0.0462	0.00065
0.0463	-0.00023
0.0464	0.00037
0.0465	-0.00202
0.0466	-0.00095
0.0467	0.00104
0.0468	0.00011
0.0469	-0.00117
0.047	0.00075
0.0471	0.00129
0.0472	2e-05
0.0473	-0.00092
0.0474	-0.0006
0.0475	0.00077
0.0476	0.00089
0.0477	-0.00013
0.0478	-0.00111
0.0479	-0.00062
0.048	-0.00033
0.0481	-0.00026
0.0482	-0.00062
0.0483	-0.00049
0.0484	-0.00026
0.0485	0.00016
0.0486	3e-05
0.0487	0.00046
0.0488	7e-05
0.0489	0.00023
0.049	-5e-05
0.0491	-0.00133
0.0492	-4e-05
0.0493	0.00139
0.0494	-0.00049
0.0495	-0.00061
0.0496	0.00052
0.0497	0.00017
0.0498	-0.00019
0.0499	-0.00053
0.05	-0.00026
