# Supplementary material for: Hierarchical incremental learning deciphers molecular arrangements in multi-component materials
Source: Nat Commun. 2025 Oct 22;16:9324. doi: 10.1038/s41467-025-64372-4 (PMC12546701; doi:10.1038/s41467-025-64372-4)
Supplement: Supplementary file 4 — Source data [file 41467_2025_64372_MOESM4_ESM.zip › FigS48.txt]

#time(ns), temperature(K)
0	299.093445
0.1	296.457245
0.2	298.519287
0.3	291.607361
0.4	301.882629
0.5	302.246429
0.6	299.365417
0.7	293.679169
0.8	305.721008
0.9	300.791107
1	302.557373
11	302.558716
11.01	301.457458
11.02	297.187988
11.03	298.104523
11.04	296.985931
11.05	301.167267
11.06	297.428375
11.07	300.156982
11.08	301.998535
11.09	301.716034
11.1	296.890747
11.11	296.240784
11.12	304.254913
11.13	301.871552
11.14	300.22818
11.15	297.58493
11.16	296.367767
11.17	296.8797
11.18	293.272156
11.19	295.686218
11.2	302.845917
11.21	302.21051
11.22	289.027863
11.23	299.814941
11.24	293.058746
11.25	295.108337
11.26	297.887665
11.27	293.792175
11.28	300.411469
11.29	293.066895
11.3	299.446259
11.31	295.881714
11.32	299.479401
11.33	295.135193
11.34	295.695312
11.35	296.309967
11.36	287.377533
11.37	295.202148
11.38	304.031647
11.39	290.447754
11.4	292.556335
11.41	306.391602
11.42	302.595886
11.43	302.412292
11.44	297.937683
11.45	299.888367
11.46	296.401215
11.47	298.072205
11.48	300.362
11.49	298.634674
11.5	293.802826
11.51	295.614716
11.52	300.33905
11.53	292.531708
11.54	294.936676
11.55	294.494171
11.56	298.080353
11.57	298.275604
11.58	298.782013
11.59	298.474426
11.6	297.884094
11.61	294.088684
11.62	295.067566
11.63	297.263824
11.64	300.766357
11.65	292.750031
11.66	301.162201
11.67	300.838989
11.68	293.19812
11.69	295.207642
11.7	300.263885
11.71	299.116699
11.72	295.909363
11.73	299.698975
11.74	296.647339
11.75	298.528687
11.76	296.754211
11.77	296.69101
11.78	294.196381
11.79	293.785004
11.8	290.068237
11.81	296.044983
11.82	299.010223
11.83	294.836578
11.84	303.407654
11.85	300.213226
11.86	298.023132
11.87	295.089752
11.88	294.52121
11.89	296.654633
11.9	300.722809
11.91	294.699585
11.92	298.731628
11.93	299.629974
11.94	296.295654
11.95	292.036224
11.96	298.861023
11.97	294.309601
11.98	301.198334
11.99	300.967438
12	303.324432
12.01	298.002106
12.02	291.460571
12.03	302.13739
12.04	298.953369
12.05	297.513641
12.06	293.312408
12.07	296.918182
12.08	294.921967
12.09	298.330811
12.1	294.290314
12.11	299.572174
12.12	306.513977
12.13	297.291718
12.14	299.503326
12.15	295.17392
12.16	297.310394
12.17	302.424103
12.18	298.004425
12.19	300.320404
12.2	300.702362
12.21	298.725189
12.22	290.861664
12.23	301.437897
12.24	305.417297
12.25	294.349304
12.26	298.275848
12.27	299.583435
12.28	299.549225
12.29	301.916473
12.3	296.174896
12.31	293.796783
12.32	295.432648
12.33	305.641754
12.34	297.475616
12.35	297.329803
12.36	298.96698
12.37	304.628235
12.38	299.756683
12.39	294.150085
12.4	297.921143
12.41	290.289062
12.42	291.570221
12.43	294.022949
12.44	293.967896
12.45	299.233124
12.46	297.081146
12.47	290.772156
12.48	297.359528
12.49	299.387207
12.5	294.770844
12.51	295.094269
12.52	294.500549
12.53	299.60199
12.54	300.774384
12.55	301.130707
12.56	304.085297
12.57	296.888733
12.58	302.381104
12.59	295.391632
12.6	299.861298
12.61	293.075165
12.62	304.726624
12.63	299.347565
12.64	299.208771
12.65	296.198639
12.66	300.832153
12.67	301.015259
12.68	294.127869
12.69	298.919708
12.7	298.365204
12.71	295.157227
12.72	287.845215
12.73	295.689087
12.74	300.708984
12.75	305.421692
12.76	298.267731
12.77	304.381744
12.78	301.245789
12.79	294.27243
12.8	284.419342
12.81	306.830536
12.82	298.083954
12.83	293.49469
12.84	299.408844
12.85	300.194977
12.86	305.813934
12.87	296.246307
12.88	295.694916
12.89	304.379578
12.9	302.994598
12.91	297.376648
12.92	299.771973
12.93	298.775909
12.94	301.63736
12.95	300.914764
12.96	297.080963
12.97	294.22113
12.98	302.485779
12.99	299.578186
13	298.731689
13.01	297.31192
13.02	290.538361
13.03	297.716797
13.04	295.159821
13.05	299.299866
13.06	296.299622
13.07	293.618866
13.08	295.215149
13.09	302.198334
13.1	299.680847
13.11	298.159912
13.12	303.539612
13.13	297.057251
13.14	293.728546
13.15	298.890045
13.16	294.874207
13.17	297.94342
13.18	298.851013
13.19	308.78833
13.2	300.595184
13.21	294.86969
13.22	295.546173
13.23	286.936646
13.24	296.061523
13.25	303.787048
13.26	302.997589
13.27	302.428345
13.28	296.7211
13.29	298.201477
13.3	292.004181
13.31	297.10379
13.32	302.207275
13.33	295.408417
13.34	304.199432
13.35	295.21817
13.36	297.446991
13.37	306.736511
13.38	300.7099
13.39	307.297791
13.4	300.371307
13.41	299.534668
13.42	306.472168
13.43	295.86618
13.44	300.797729
13.45	301.885834
13.46	294.577454
13.47	295.797699
13.48	302.53833
13.49	300.276794
13.5	296.907593
13.51	297.660706
13.52	296.781036
13.53	304.325165
13.54	299.663025
13.55	298.068665
13.56	295.249878
13.57	298.354126
13.58	295.763855
13.59	300.873657
13.6	290.666016
13.61	300.627838
13.62	301.556305
13.63	288.820801
13.64	303.770081
13.65	295.283478
13.66	295.260223
13.67	294.853363
13.68	297.919464
13.69	297.257233
13.7	296.415649
13.71	294.952942
13.72	305.21991
13.73	302.850891
13.74	298.637817
13.75	300.327667
13.76	298.010956
13.77	300.765289
13.78	294.107117
13.79	303.251526
13.8	293.851807
13.81	304.044373
13.82	297.895691
13.83	299.096008
13.84	300.285522
13.85	297.397064
13.86	293.044617
13.87	300.152191
13.88	296.694794
13.89	294.569305
13.9	295.444855
13.91	292.847076
13.92	302.86554
13.93	308.957336
13.94	297.432434
13.95	293.525421
13.96	300.289917
13.97	296.801849
13.98	293.286407
13.99	306.188293
14	296.307312
14.01	299.912872
14.02	299.135223
14.03	294.26416
14.04	300.283813
14.05	300.446289
14.06	296.445374
14.07	306.865112
14.08	300.271698
14.09	299.780487
14.1	301.929962
14.11	302.747986
14.12	300.279999
14.13	292.515808
14.14	294.059998
14.15	294.167206
14.16	292.7948
14.17	289.65387
14.18	294.258606
14.19	303.883179
14.2	292.788055
14.21	294.498779
14.22	302.755249
14.23	294.887482
14.24	300.405975
14.25	294.694977
14.26	296.363953
14.27	295.70285
14.28	296.736298
14.29	297.379272
14.3	293.91687
14.31	295.468445
14.32	296.63501
14.33	296.78833
14.34	298.132172
14.35	297.045807
14.36	297.069641
14.37	303.454956
14.38	295.300476
14.39	298.019165
14.4	295.305237
14.41	294.406464
14.42	294.660492
14.43	299.365173
14.44	303.333344
14.45	297.255371
14.46	301.312073
14.47	292.62262
14.48	300.854065
14.49	301.88208
14.5	298.404419
14.51	303.599426
14.52	302.116577
14.53	299.499237
14.54	296.130554
14.55	291.398041
14.56	294.938629
14.57	305.648895
14.58	301.198517
14.59	294.222229
14.6	302.041565
14.61	300.189117
14.62	301.001373
14.63	294.103729
14.64	298.64447
14.65	297.293701
14.66	302.161102
14.67	300.945068
14.68	298.012665
14.69	293.204132
14.7	292.676605
14.71	295.336334
14.72	295.768555
14.73	298.735565
14.74	300.562103
14.75	298.393463
14.76	297.254181
14.77	302.025696
14.78	308.005341
14.79	297.776367
14.8	301.634369
14.81	301.655029
14.82	290.704865
14.83	299.984528
14.84	296.249329
14.85	291.808563
14.86	305.552917
14.87	296.297089
14.88	295.310608
14.89	300.338196
14.9	292.732544
14.91	300.053101
14.92	292.137115
14.93	306.772552
14.94	302.100739
14.95	294.80542
14.96	298.370575
14.97	298.483032
14.98	299.636261
14.99	299.634918
15	299.828644
15.01	292.945618
15.02	300.139648
15.03	299.470093
15.04	295.07608
15.05	289.583191
15.06	293.519196
15.07	304.265259
15.08	293.540314
15.09	304.758331
15.1	297.858337
15.11	295.309784
15.12	297.169037
15.13	300.14505
15.14	297.526123
15.15	299.757874
15.16	295.154175
15.17	295.759735
15.18	299.006805
15.19	295.897766
15.2	293.332336
15.21	293.397247
15.22	298.342651
15.23	294.288727
15.24	292.704742
15.25	299.143066
15.26	296.085388
15.27	292.817078
15.28	303.606354
15.29	291.770874
15.3	301.325195
15.31	298.254028
15.32	295.655304
15.33	295.934204
15.34	296.977234
15.35	294.871674
15.36	299.26767
15.37	298.315399
15.38	301.284607
15.39	299.89917
15.4	305.185059
15.41	297.688019
15.42	305.815735
15.43	301.10553
15.44	302.235138
15.45	294.514648
15.46	307.611237
15.47	298.656708
15.48	299.538086
15.49	301.848785
15.5	304.765472
15.51	303.83429
15.52	291.913605
15.53	298.242126
15.54	295.751831
15.55	290.544037
15.56	296.733673
15.57	292.192505
15.58	293.994202
15.59	297.357635
15.6	297.003632
15.61	298.71875
15.62	304.127563
15.63	294.984741
15.64	296.868896
15.65	295.982758
15.66	297.665833
15.67	299.114044
15.68	305.448792
15.69	285.326263
15.7	296.414825
15.71	295.637695
15.72	296.952728
15.73	300.599762
15.74	298.185547
15.75	290.976318
15.76	298.743195
15.77	293.798309
15.78	298.696869
15.79	297.424622
15.8	298.950043
15.81	299.62265
15.82	294.062225
15.83	297.885559
15.84	299.476532
15.85	302.292328
15.86	296.419128
15.87	296.776398
15.88	296.0914
15.89	294.388031
15.9	296.699554
15.91	299.851288
15.92	295.303253
15.93	302.160492
15.94	305.542297
15.95	297.446106
15.96	300.1185
15.97	298.438934
15.98	304.840515
15.99	301.436981
16	291.422791
16.01	303.265411
16.02	298.389832
16.03	292.461639
16.04	300.27771
16.05	300.636139
16.06	294.091187
16.07	299.299164
16.08	294.29953
16.09	297.25116
16.1	299.748474
16.11	298.383179
16.12	305.113586
16.13	302.525909
16.14	301.232941
16.15	298.598053
16.16	302.807739
16.17	302.985626
16.18	293.200562
16.19	300.320007
16.2	293.578827
16.21	301.815338
16.22	302.992859
16.23	297.253784
16.24	293.606262
16.25	300.862732
16.26	289.512878
16.27	297.707062
16.28	298.363678
16.29	299.409912
16.3	292.324524
16.31	297.057251
16.32	295.765686
16.33	291.871552
16.34	293.294128
16.35	298.217346
16.36	297.622772
16.37	297.442627
16.38	299.177002
16.39	299.095154
16.4	300.510834
16.41	299.747284
16.42	293.05954
16.43	287.424011
16.44	301.163879
16.45	298.766418
16.46	292.957062
16.47	295.096375
16.48	301.982422
16.49	296.71933
16.5	298.365845
16.51	298.580261
16.52	302.234802
16.53	296.217499
16.54	303.830292
16.55	305.331085
16.56	298.983673
16.57	297.43576
16.58	300.685516
16.59	297.343903
16.6	296.052948
16.61	302.472412
16.62	294.372925
16.63	297.15863
16.64	306.00293
16.65	312.668457
16.66	300.791687
16.67	293.383759
16.68	299.951721
16.69	287.131622
16.7	303.595154
16.71	288.268677
16.72	296.26001
16.73	291.898438
16.74	296.663147
16.75	304.511749
16.76	301.878998
16.77	297.128357
16.78	293.483704
16.79	290.443604
16.8	289.478851
16.81	302.540833
16.82	294.674103
16.83	302.953094
16.84	300.020386
16.85	293.224548
16.86	294.965179
16.87	291.111877
16.88	300.371185
16.89	293.354553
16.9	295.694794
16.91	294.926392
16.92	292.960205
16.93	297.075439
16.94	296.786957
16.95	302.225159
16.96	296.262573
16.97	301.873016
16.98	302.509552
16.99	303.245697
17	298.08902
17.01	295.175598
17.02	305.413116
17.03	294.962494
17.04	298.447418
17.05	294.890289
17.06	299.345551
17.07	298.015686
17.08	302.930756
17.09	296.942108
17.1	307.310608
17.11	292.348206
17.12	298.058014
17.13	295.640778
17.14	297.375763
17.15	295.618378
17.16	296.622406
17.17	299.56308
17.18	295.750519
17.19	295.593628
17.2	299.504883
17.21	309.541077
17.22	291.212982
17.23	294.288513
17.24	294.528015
17.25	301.281189
17.26	300.62149
17.27	298.182312
17.28	291.845795
17.29	300.66391
17.3	303.134979
17.31	299.311371
17.32	297.723114
17.33	297.618256
17.34	294.335388
17.35	298.963501
17.36	294.811066
17.37	305.800964
17.38	297.179535
17.39	293.450439
17.4	297.051239
17.41	292.580933
17.42	300.258667
17.43	295.957214
17.44	307.222656
17.45	296.352325
17.46	296.742249
17.47	294.530151
17.48	298.712585
17.49	299.025421
17.5	293.750183
17.51	294.383057
17.52	295.193665
17.53	292.553314
17.54	296.603699
17.55	301.683228
17.56	295.451691
17.57	300.778717
17.58	300.564392
17.59	300.28891
17.6	295.069519
17.61	299.614502
17.62	307.126343
17.63	294.773987
17.64	297.193115
17.65	300.048615
17.66	299.270264
17.67	295.727325
17.68	292.161346
17.69	297.96524
17.7	298.357483
17.71	292.4039
17.72	299.252258
17.73	301.078674
17.74	294.273254
17.75	299.768585
17.76	309.669312
17.77	301.844055
17.78	302.951996
17.79	305.939056
17.8	300.992523
17.81	296.444336
17.82	298.849182
17.83	299.126862
17.84	299.809631
17.85	294.116272
17.86	296.84549
17.87	288.521912
17.88	302.666565
17.89	295.20224
17.9	298.298187
17.91	295.754211
17.92	292.01535
17.93	302.498871
17.94	295.193878
17.95	294.020935
17.96	290.193085
17.97	296.884491
17.98	302.144714
17.99	304.907837
18	302.471985
18.01	294.068512
18.02	298.453583
18.03	302.214478
18.04	303.27475
18.05	303.066376
18.06	297.463135
18.07	303.802277
18.08	303.573608
18.09	292.930084
18.1	299.264526
18.11	298.105591
18.12	296.382935
18.13	293.06131
18.14	302.531281
18.15	302.006012
18.16	295.508514
18.17	297.035736
18.18	296.118408
18.19	299.651184
18.2	291.431213
18.21	293.850006
18.22	297.562775
18.23	297.17453
18.24	297.654785
18.25	298.510468
18.26	299.062836
18.27	298.53775
18.28	294.156433
18.29	303.387146
18.3	293.905975
18.31	302.880188
18.32	300.26828
18.33	298.82901
18.34	296.220123
18.35	305.108795
18.36	297.636383
18.37	298.058472
18.38	298.089478
18.39	299.374542
18.4	302.735992
18.41	297.243195
18.42	296.542816
18.43	297.21521
18.44	299.99646
18.45	296.388916
18.46	297.307404
18.47	298.745728
18.48	295.855133
18.49	302.405487
18.5	309.031433
18.51	298.798584
18.52	296.218323
18.53	303.699799
18.54	291.772095
18.55	299.664337
18.56	301.698212
18.57	292.809509
18.58	293.487213
18.59	297.042358
18.6	299.949615
18.61	296.612061
18.62	301.018005
18.63	295.406647
18.64	294.882263
18.65	295.404053
18.66	297.660126
18.67	300.383728
18.68	292.171661
18.69	299.252838
18.7	297.752472
18.71	296.765869
18.72	296.116882
18.73	296.447968
18.74	299.746368
18.75	296.443909
18.76	300.803558
18.77	305.491089
18.78	286.067078
18.79	296.405334
18.8	296.695129
18.81	297.220581
18.82	298.795593
18.83	294.946503
18.84	296.712311
18.85	300.142822
18.86	298.617554
18.87	296.049255
18.88	294.314117
18.89	299.34845
18.9	295.572723
18.91	299.973816
18.92	305.496063
18.93	300.497925
18.94	299.352386
18.95	299.000793
18.96	295.662994
18.97	300.693909
18.98	292.98642
18.99	296.694061
19	302.164124
19.01	299.929108
19.02	296.633392
19.03	297.923218
19.04	296.328583
19.05	302.647034
19.06	296.345886
19.07	295.177429
19.08	295.701599
19.09	289.582245
19.1	299.744446
19.11	306.079254
19.12	305.208069
19.13	299.557953
19.14	296.076263
19.15	289.309143
19.16	296.968994
19.17	294.370087
19.18	289.452118
19.19	296.04306
19.2	302.077393
19.21	302.411987
19.22	299.809906
19.23	300.614777
19.24	298.423828
19.25	299.757385
19.26	303.758698
19.27	297.280548
19.28	296.287964
19.29	298.472992
19.3	302.260834
19.31	303.74762
19.32	297.583862
19.33	298.433014
19.34	302.37735
19.35	294.7677
19.36	301.989349
19.37	299.696472
19.38	294.335541
19.39	300.700226
19.4	291.910156
19.41	299.352875
19.42	296.568451
19.43	296.341614
19.44	303.109924
19.45	293.181305
19.46	295.657227
19.47	298.993225
19.48	297.491211
19.49	300.076263
19.5	294.819427
19.51	302.634277
19.52	295.773926
19.53	301.556915
19.54	299.033142
19.55	299.766174
19.56	306.709473
19.57	293.95166
19.58	301.930847
19.59	296.802429
19.6	300.071533
19.61	296.785431
19.62	300.230255
19.63	298.458557
19.64	299.762726
19.65	291.202026
19.66	303.088013
19.67	298.833588
19.68	300.61264
19.69	307.056824
19.7	298.531281
19.71	290.172272
19.72	304.420563
19.73	300.528015
19.74	296.467255
19.75	298.31076
19.76	297.938324
19.77	296.309937
19.78	296.220703
19.79	294.706726
19.8	297.258453
19.81	302.714539
19.82	300.893707
19.83	303.366638
19.84	296.687378
19.85	300.920776
19.86	299.229034
19.87	298.571442
19.88	300.294037
19.89	302.362427
19.9	296.192932
19.91	290.040253
19.92	304.440765
19.93	295.827332
19.94	300.298553
19.95	295.329193
19.96	299.426727
19.97	297.81778
19.98	298.419861
19.99	295.829895
20	288.728638
20.01	295.613586
20.02	308.030823
20.03	297.102142
20.04	297.768707
20.05	300.40033
20.06	298.481415
20.07	297.115997
20.08	302.041138
20.09	295.985565
20.1	300.858368
20.11	299.284454
20.12	296.943481
20.13	294.823669
20.14	298.838562
20.15	293.452911
20.16	300.437531
20.17	293.095795
20.18	299.606018
20.19	294.669403
20.2	295.756897
20.21	289.465363
20.22	302.522919
20.23	290.35144
20.24	288.707703
20.25	301.004974
20.26	296.82077
20.27	301.321228
20.28	293.921539
20.29	289.466492
20.3	298.903809
20.31	294.832916
20.32	299.380432
20.33	290.896484
20.34	298.302277
20.35	296.053925
20.36	293.239868
20.37	304.587646
20.38	305.127258
20.39	296.979309
20.4	302.496948
20.41	299.604065
20.42	300.05957
20.43	294.683411
20.44	295.069
20.45	303.885345
20.46	298.983368
20.47	290.532623
20.48	295.218811
20.49	298.710632
20.5	298.168365
20.51	297.405273
20.52	294.221191
20.53	295.484406
20.54	295.138611
20.55	295.881592
20.56	301.427979
20.57	296.263977
20.58	293.945648
20.59	295.800171
20.6	295.970734
20.61	296.971222
20.62	296.096649
20.63	300.35379
20.64	293.200348
20.65	299.114319
20.66	299.370087
20.67	295.995239
20.68	296.74472
20.69	294.461578
20.7	300.561493
20.71	290.951111
20.72	298.436707
20.73	296.044525
20.74	302.10556
20.75	299.923767
20.76	293.14975
20.77	301.630371
20.78	301.427704
20.79	296.696503
20.8	296.326294
20.81	299.304626
20.82	302.278961
20.83	302.325134
20.84	303.410645
20.85	302.034149
20.86	294.627869
20.87	299.642487
20.88	297.983276
20.89	292.994873
20.9	298.48584
20.91	297.207886
20.92	299.669464
20.93	307.281097
20.94	294.547821
20.95	297.696625
20.96	298.785828
20.97	294.906219
20.98	299.425354
20.99	305.693665
21	296.889648
21.01	296.514313
21.02	298.428894
21.03	294.887695
21.04	297.22641
21.05	297.942352
21.06	307.949463
21.07	297.33078
21.08	300.833679
21.09	301.001678
21.1	290.126495
21.11	297.827087
21.12	298.436035
21.13	299.361481
21.14	299.596558
21.15	298.980377
21.16	299.264038
21.17	291.29248
21.18	292.535004
21.19	294.142426
21.2	288.797699
21.21	300.299011
21.22	298.990814
21.23	288.928802
21.24	301.358887
21.25	295.347839
21.26	298.920074
21.27	299.972809
21.28	295.766815
21.29	300.484314
21.3	293.068176
21.31	302.443481
21.32	302.231476
21.33	300.267395
21.34	296.374908
21.35	293.592377
21.36	302.648193
21.37	295.735229
21.38	300.54007
21.39	302.006714
21.4	293.669403
21.41	303.454651
21.42	302.899902
21.43	302.756714
21.44	298.166626
21.45	295.46524
21.46	294.710632
21.47	299.826874
21.48	301.614685
21.49	295.558838
21.5	300.422272
21.51	305.42276
21.52	303.713287
21.53	304.725616
21.54	292.419556
21.55	296.546173
21.56	294.526794
21.57	295.726654
21.58	299.648438
21.59	298.016663
21.6	295.392487
21.61	290.17926
21.62	297.252472
21.63	301.108521
21.64	296.224884
21.65	303.440399
21.66	301.331757
21.67	295.445618
21.68	299.156464
21.69	295.610779
21.7	295.590149
21.71	304.852631
21.72	296.156921
21.73	295.478058
21.74	301.373901
21.75	289.671051
21.76	297.454681
21.77	301.250488
21.78	302.500214
21.79	300.133759
21.8	309.434204
21.81	299.333435
21.82	302.28833
21.83	299.003998
21.84	297.240601
21.85	303.628357
21.86	296.868866
21.87	295.32843
21.88	302.063293
21.89	305.803162
21.9	300.447998
21.91	294.197174
21.92	295.96759
21.93	302.451721
21.94	297.801697
21.95	292.732025
21.96	296.797546
21.97	294.77121
21.98	301.611267
21.99	298.030853
22	292.745758
22.01	295.952301
22.02	299.997833
22.03	291.836365
22.04	301.10437
22.05	297.439484
22.06	297.848663
22.07	300.622345
22.08	296.170868
22.09	294.920074
22.1	290.224396
22.11	297.808868
22.12	296.741241
22.13	298.594574
22.14	300.38739
22.15	292.047546
22.16	296.4776
22.17	302.134247
22.18	290.569061
22.19	296.460419
22.2	300.747314
22.21	298.798004
22.22	301.369629
22.23	293.733704
22.24	303.445282
22.25	296.92041
22.26	295.527191
22.27	293.735687
22.28	292.067535
22.29	298.110596
22.3	298.106293
22.31	298.429932
22.32	297.601532
22.33	295.417603
22.34	297.82312
22.35	300.702759
22.36	297.188782
22.37	300.340515
22.38	297.125519
22.39	295.874542
22.4	295.373322
22.41	296.743652
22.42	300.700775
22.43	297.214661
22.44	293.548401
22.45	301.27063
22.46	298.393646
22.47	296.437012
22.48	289.593628
22.49	305.967865
22.5	308.471527
22.51	291.156616
22.52	297.940552
22.53	294.176117
22.54	299.590515
22.55	302.511444
22.56	298.776489
22.57	303.060455
22.58	294.084595
22.59	305.741943
22.6	296.69928
22.61	294.44223
22.62	298.015228
22.63	292.702789
22.64	300.294281
22.65	302.546631
22.66	300.070984
22.67	297.931763
22.68	292.693054
22.69	306.688385
22.7	301.14035
22.71	296.367279
22.72	299.354706
22.73	297.04837
22.74	307.24649
22.75	304.042206
22.76	297.827148
22.77	300.907013
22.78	295.203674
22.79	294.632446
22.8	307.21286
22.81	297.24942
22.82	297.221283
22.83	299.330353
22.84	296.33136
22.85	306.442047
22.86	299.983124
22.87	294.54892
22.88	291.842163
22.89	296.395477
22.9	300.817169
22.91	295.583862
22.92	306.670685
22.93	293.47821
22.94	309.445404
22.95	296.25885
22.96	300.947388
22.97	296.069031
22.98	302.308411
22.99	297.607788
23	306.359894
23.01	292.086914
23.02	296.854584
23.03	294.657349
23.04	296.641144
23.05	302.021912
23.06	297.39447
23.07	299.030853
23.08	301.4104
23.09	292.277008
23.1	298.014709
23.11	292.280243
23.12	310.63916
23.13	300.547791
23.14	294.894012
23.15	296.694763
23.16	300.161591
23.17	306.835815
23.18	304.583954
23.19	295.756226
23.2	298.283752
23.21	293.227234
23.22	301.930237
23.23	297.631531
23.24	298.462128
23.25	293.030853
23.26	302.699646
23.27	301.006073
23.28	286.219391
23.29	298.311188
23.3	294.713837
23.31	299.448639
23.32	298.822723
23.33	291.612
23.34	301.271606
23.35	294.410706
23.36	299.766937
23.37	294.362457
23.38	296.266998
23.39	302.700775
23.4	290.276428
23.41	288.619354
23.42	301.345642
23.43	300.884094
23.44	293.693054
23.45	292.075012
23.46	301.429504
23.47	303.082214
23.48	298.152802
23.49	299.670502
23.5	300.183167
23.51	295.680206
23.52	299.158813
23.53	308.172668
23.54	301.595459
23.55	294.366821
23.56	299.236664
23.57	301.065979
23.58	295.324677
23.59	295.889954
23.6	295.965851
23.61	293.243164
23.62	297.037231
23.63	301.256622
23.64	295.978577
23.65	288.132355
23.66	304.907379
23.67	294.553131
23.68	293.558868
23.69	296.362213
23.7	297.797577
23.71	301.939636
23.72	294.493256
23.73	297.272827
23.74	297.231476
23.75	298.489532
23.76	298.123993
23.77	288.278961
23.78	297.256805
23.79	295.728912
23.8	304.143311
23.81	291.557281
23.82	293.799866
23.83	296.832916
23.84	299.270355
23.85	299.5896
23.86	301.14212
23.87	294.690338
23.88	299.957153
23.89	297.642395
23.9	298.789459
23.91	301.537445
23.92	291.637085
23.93	303.640106
23.94	293.053223
23.95	298.514923
23.96	301.434387
23.97	301.792603
23.98	297.831085
23.99	298.402954
24	293.4823
24.01	295.459564
24.02	297.738953
24.03	297.240051
24.04	294.050568
24.05	299.069366
24.06	302.341766
24.07	299.975494
24.08	300.557709
24.09	298.397308
24.1	292.272461
24.11	299.121063
24.12	295.335938
24.13	301.940308
24.14	296.656982
24.15	300.589386
24.16	295.463654
24.17	295.625122
24.18	292.768585
24.19	294.861847
24.2	299.938507
24.21	285.732819
24.22	302.403503
24.23	296.805145
24.24	303.701416
24.25	296.349915
24.26	309.30722
24.27	295.344025
24.28	301.997406
24.29	300.369537
24.3	300.036896
24.31	305.125641
24.32	302.975189
24.33	305.883545
24.34	298.41394
24.35	299.991333
24.36	299.147339
24.37	298.835999
24.38	296.601349
24.39	299.585297
24.4	295.843262
24.41	293.05127
24.42	297.941925
24.43	299.467804
24.44	296.694336
24.45	298.454498
24.46	292.673492
24.47	298.51416
24.48	294.362701
24.49	300.174347
24.5	312.13623
24.51	294.163361
24.52	294.388489
24.53	286.916962
24.54	296.881622
24.55	295.825653
24.56	296.713257
24.57	299.926117
24.58	300.293915
24.59	295.34671
24.6	298.126892
24.61	300.094482
24.62	300.435028
24.63	288.239349
24.64	297.502014
24.65	300.885193
24.66	298.567688
24.67	290.313293
24.68	294.403809
24.69	300.752686
24.7	289.765594
24.71	295.33902
24.72	300.282349
24.73	303.914185
24.74	297.569336
24.75	298.20752
24.76	296.117889
24.77	299.92395
24.78	295.210571
24.79	296.603638
24.8	299.720093
24.81	302.152405
24.82	299.50769
24.83	295.485748
24.84	302.080933
24.85	299.953156
24.86	297.771667
24.87	291.644409
24.88	291.861511
24.89	302.057831
24.9	298.535034
24.91	297.039886
24.92	297.064117
24.93	300.780029
24.94	295.778412
24.95	295.616821
24.96	309.028137
24.97	289.393677
24.98	295.360718
24.99	304.389923
25	303.421814
25.01	300.103638
25.02	298.004974
25.03	299.848877
25.04	292.04071
25.05	299.2995
25.06	307.482178
25.07	299.23819
25.08	297.574097
25.09	296.540131
25.1	301.400177
25.11	294.245697
25.12	308.518738
25.13	297.119202
25.14	298.220154
25.15	301.216705
25.16	301.531555
25.17	295.639618
25.18	297.510498
25.19	297.124939
25.2	298.029694
25.21	298.404297
25.22	299.38092
25.23	295.714325
25.24	299.528442
25.25	303.398438
25.26	296.575287
25.27	295.795624
25.28	296.896942
25.29	294.762512
25.3	294.042084
25.31	299.648804
25.32	297.485291
25.33	293.433807
25.34	295.49176
25.35	300.756348
25.36	301.988007
25.37	303.856293
25.38	302.093964
25.39	298.920898
25.4	291.144012
25.41	302.129517
25.42	304.865814
25.43	302.460724
25.44	291.020966
25.45	297.340118
25.46	300.665558
25.47	300.68277
25.48	299.937469
25.49	301.847382
25.5	296.416809
25.51	298.664215
25.52	296.053375
25.53	295.298035
25.54	307.622253
25.55	303.567322
25.56	302.756287
25.57	304.474487
25.58	294.136353
25.59	293.742859
25.6	298.091766
25.61	297.79715
25.62	297.921997
25.63	295.796326
25.64	294.022949
25.65	300.032928
25.66	293.569366
25.67	300.18219
25.68	302.127625
25.69	297.934418
25.7	296.442596
25.71	291.554749
25.72	288.937592
25.73	296.461151
25.74	294.456451
25.75	300.310638
25.76	297.882111
25.77	297.261963
25.78	298.577423
25.79	291.35791
25.8	295.121552
25.81	301.290649
25.82	296.596283
25.83	300.489746
25.84	297.785156
25.85	296.610138
25.86	299.982056
25.87	291.003967
25.88	298.580322
25.89	304.320618
25.9	304.903809
25.91	301.06842
25.92	297.021454
25.93	295.016052
25.94	300.488831
25.95	306.072815
25.96	295.052521
25.97	293.551392
25.98	298.598816
25.99	286.951324
26	298.670898
26.01	296.391205
26.02	297.469147
26.03	300.598785
26.04	289.877808
26.05	298.114349
26.06	300.655609
26.07	294.845215
26.08	299.532166
26.09	294.358795
26.1	295.945007
26.11	290.671722
26.12	305.974945
26.13	298.482391
26.14	296.821198
26.15	301.381836
26.16	293.159058
26.17	299.326294
26.18	303.394745
26.19	293.969604
26.2	304.686829
26.21	302.886932
26.22	300.473633
26.23	300.20047
26.24	292.93924
26.25	299.706268
26.26	293.078308
26.27	298.420349
26.28	299.172791
26.29	297.624817
26.3	301.203217
26.31	303.202393
26.32	298.464142
26.33	297.594055
26.34	298.778656
26.35	296.263336
26.36	295.78656
26.37	291.528412
26.38	301.582062
26.39	296.312378
26.4	303.674286
26.41	298.362579
26.42	298.233948
26.43	296.56781
26.44	301.98233
26.45	300.954254
26.46	298.829468
26.47	300.301056
26.48	295.792633
26.49	299.836639
26.5	294.155762
26.51	296.870026
26.52	301.977325
26.53	301.962158
26.54	302.379242
26.55	295.042694
26.56	298.357452
26.57	298.178802
26.58	301.276978
26.59	302.425964
26.6	295.812225
26.61	298.242859
26.62	296.62735
26.63	294.944427
26.64	293.753143
26.65	296.143463
26.66	301.125
26.67	301.967407
26.68	298.692413
26.69	297.414734
26.7	299.753082
26.71	297.841949
26.72	302.481537
26.73	299.282501
26.74	296.026642
26.75	291.465179
26.76	303.980896
26.77	299.880432
26.78	300.387024
26.79	304.787903
26.8	304.315186
26.81	298.19281
26.82	300.128601
26.83	297.619751
26.84	301.615448
26.85	298.796783
26.86	295.591888
26.87	297.439148
26.88	294.174469
26.89	305.159027
26.9	300.199707
26.91	290.86084
26.92	292.169647
26.93	297.318939
26.94	293.28299
26.95	302.140381
26.96	294.788086
26.97	292.063904
26.98	293.899017
26.99	297.868683
27	300.048676
27.01	300.015991
27.02	293.451263
27.03	299.502258
27.04	297.953644
27.05	298.294037
27.06	293.035889
27.07	297.477539
27.08	294.13855
27.09	298.181671
27.1	296.399323
27.11	297.500336
27.12	301.168823
27.13	303.112976
27.14	294.699097
27.15	294.452942
27.16	296.61911
27.17	293.705505
27.18	294.203461
27.19	307.799103
27.2	295.993958
27.21	294.209137
27.22	302.953613
27.23	294.735504
27.24	293.917908
27.25	290.981201
27.26	300.518494
27.27	297.791809
27.28	293.821625
27.29	295.081879
27.3	297.115326
27.31	292.978088
27.32	299.137085
27.33	296.388367
27.34	298.691681
27.35	297.731842
27.36	295.773834
27.37	296.148407
27.38	306.65979
27.39	300.717987
27.4	292.744019
27.41	298.267731
27.42	304.126038
27.43	301.684875
27.44	298.493134
27.45	303.848846
27.46	297.928711
27.47	299.642761
27.48	298.512238
27.49	302.804443
27.5	295.983612
27.51	300.213379
27.52	296.59079
27.53	297.699432
27.54	296.179382
27.55	297.860535
27.56	297.456146
27.57	288.952484
27.58	293.899872
27.59	298.03479
27.6	295.374329
27.61	299.736389
27.62	301.962616
27.63	302.911499
27.64	296.522583
27.65	298.179504
27.66	300.694489
27.67	299.466431
27.68	295.89032
27.69	299.29422
27.7	297.34613
27.71	296.335876
27.72	298.791992
27.73	296.873169
27.74	291.097626
27.75	296.625122
27.76	291.970215
27.77	292.300385
27.78	303.982361
27.79	297.034149
27.8	292.751587
27.81	301.911346
27.82	292.383911
27.83	302.014496
27.84	298.052673
27.85	300.649323
27.86	296.949036
27.87	290.345276
27.88	300.188171
27.89	293.456238
27.9	293.564117
27.91	299.468353
27.92	298.308746
27.93	291.437653
27.94	294.991302
27.95	304.733063
27.96	298.558868
27.97	293.0047
27.98	301.386017
27.99	293.118774
28	299.137604
28.01	294.70871
28.02	293.905365
28.03	299.771606
28.04	295.460144
28.05	301.551056
28.06	296.983978
28.07	300.095734
28.08	299.414154
28.09	295.683838
28.1	299.520111
28.11	296.166962
28.12	299.312775
28.13	294.66391
28.14	295.524902
28.15	295.721466
28.16	296.595245
28.17	297.087769
28.18	297.636169
28.19	306.926422
28.2	301.058167
28.21	295.324005
28.22	291.68985
28.23	304.550323
28.24	297.884033
28.25	295.641876
28.26	294.738861
28.27	298.529907
28.28	300.433289
28.29	300.85321
28.3	304.822723
28.31	294.684448
28.32	300.121338
28.33	296.781464
28.34	298.99884
28.35	299.807495
28.36	300.926208
28.37	296.73056
28.38	297.590485
28.39	294.76944
28.4	290.68689
28.41	295.242798
28.42	303.035126
28.43	295.305847
28.44	304.94281
28.45	303.863434
28.46	295.12793
28.47	301.971649
28.48	295.147308
28.49	304.547668
28.5	298.775299
28.51	297.700256
28.52	292.772461
28.53	302.777039
28.54	294.890778
28.55	299.012115
28.56	295.845734
28.57	295.028717
28.58	296.255524
28.59	293.48764
28.6	289.109863
28.61	297.114471
28.62	300.247986
28.63	298.376099
28.64	298.806366
28.65	293.60791
28.66	298.348633
28.67	291.827148
28.68	300.355835
28.69	293.572693
28.7	293.365723
28.71	300.86557
28.72	297.613037
28.73	298.688354
28.74	300.913452
28.75	299.815887
28.76	300.994171
28.77	298.494995
28.78	298.840454
28.79	298.500824
28.8	299.403839
28.81	291.42334
28.82	302.438202
28.83	295.720093
28.84	290.144318
28.85	292.108856
28.86	304.366302
28.87	304.407562
28.88	302.493652
28.89	298.385529
28.9	295.222565
28.91	301.905731
28.92	301.391266
28.93	304.706635
28.94	302.680176
28.95	295.275024
28.96	300.704834
28.97	297.685242
28.98	295.89505
28.99	293.725555
29	296.770142
29.01	296.742615
29.02	298.250366
29.03	292.775238
29.04	297.449951
29.05	295.982452
29.06	299.952911
29.07	297.185059
29.08	302.541534
29.09	296.572784
29.1	297.847687
29.11	303.159485
29.12	299.743011
29.13	301.165161
29.14	297.223267
29.15	292.123047
29.16	298.190063
29.17	297.663269
29.18	298.746033
29.19	301.605011
29.2	301.240906
29.21	300.225739
29.22	295.095062
29.23	294.603027
29.24	298.754791
29.25	300.760284
29.26	290.654999
29.27	296.289764
29.28	294.312897
29.29	296.753662
29.3	294.534058
29.31	297.886414
29.32	299.566132
29.33	290.116913
29.34	300.047607
29.35	298.224945
29.36	299.009521
29.37	303.283813
29.38	295.938232
29.39	298.700623
29.4	303.469421
29.41	300.461487
29.42	298.81781
29.43	300.787018
29.44	297.193878
29.45	297.977783
29.46	288.034912
29.47	295.096191
29.48	302.852753
29.49	299.908752
29.5	300.873688
29.51	292.4104
29.52	297.45697
29.53	300.167603
29.54	300.139374
29.55	298.553955
29.56	302.889984
29.57	297.509613
29.58	292.004608
29.59	293.538116
29.6	296.925934
29.61	294.620117
29.62	294.662048
29.63	293.405975
29.64	299.060028
29.65	298.487518
29.66	299.224854
29.67	297.069946
29.68	301.374237
29.69	300.700775
29.7	304.067963
29.71	297.290344
29.72	298.493591
29.73	294.963531
29.74	299.618256
29.75	299.850189
29.76	296.529968
29.77	301.806213
29.78	300.015778
29.79	297.460693
29.8	294.619507
29.81	296.001892
29.82	292.127686
29.83	302.523193
29.84	301.20517
29.85	296.822235
29.86	300.099091
29.87	293.902466
29.88	291.92569
29.89	297.543335
29.9	290.855591
29.91	296.313721
29.92	297.916595
29.93	297.195618
29.94	295.619385
29.95	300.06723
29.96	299.167206
29.97	299.883209
29.98	296.767975
29.99	300.585175
30	292.075348
30.01	300.269165
30.02	299.543243
30.03	299.500702
30.04	291.467804
30.05	297.41449
30.06	296.189575
30.07	296.349121
30.08	302.707367
30.09	300.175964
30.1	292.122742
30.11	300.413086
30.12	303.020203
30.13	301.895325
30.14	302.627716
30.15	302.751221
30.16	291.083588
30.17	294.233551
30.18	307.708954
30.19	300.767731
30.2	292.610138
30.21	289.650604
30.22	288.292786
30.23	301.809509
30.24	293.572632
30.25	295.729492
30.26	307.314728
30.27	293.454132
30.28	297.249786
30.29	300.128448
30.3	294.212128
30.31	290.365723
30.32	289.913818
30.33	295.075958
30.34	290.652374
30.35	299.991913
30.36	300.101776
30.37	297.479065
30.38	296.12616
30.39	303.537811
30.4	296.270416
30.41	293.288788
30.42	301.016174
30.43	297.053497
30.44	302.043884
30.45	295.557465
30.46	296.344727
30.47	301.633423
30.48	299.799377
30.49	289.843292
30.5	297.587982
30.51	302.882263
30.52	301.545837
30.53	298.949188
30.54	302.196411
30.55	292.299774
30.56	296.565399
30.57	299.689789
30.58	301.211517
30.59	301.133301
30.6	296.628326
30.61	294.793213
30.62	293.111481
30.63	302.981628
30.64	294.91922
30.65	299.756805
30.66	305.165466
30.67	301.245575
30.68	295.394562
30.69	299.284515
30.7	303.790436
30.71	296.881104
30.72	298.818207
30.73	301.635834
30.74	296.114838
30.75	296.915466
30.76	291.157928
30.77	291.725464
30.78	306.361938
30.79	297.169403
30.8	296.572906
30.81	296.356628
30.82	295.851013
30.83	300.866913
30.84	305.908661
30.85	293.581909
30.86	291.963226
30.87	296.650543
[truncated: 12,914 more rows]
