# Supplementary material for: Hierarchical incremental learning deciphers molecular arrangements in multi-component materials
Source: Nat Commun. 2025 Oct 22;16:9324. doi: 10.1038/s41467-025-64372-4 (PMC12546701; doi:10.1038/s41467-025-64372-4)
Supplement: Supplementary file 4 — Source data [file 41467_2025_64372_MOESM4_ESM.zip › FigS49.txt]

#time(ns), velocity autocorrelation function
0	1
0.0001	0.0648
0.0002	-0.25743
0.0003	-0.14793
0.0004	0.2086
0.0005	0.02773
0.0006	-0.07241
0.0007	-0.04267
0.0008	0.04122
0.0009	-0.08011
0.001	-0.0205
0.0011	0.03057
0.0012	0.01479
0.0013	0.0106
0.0014	-0.12745
0.0015	0.02978
0.0016	0.03136
0.0017	0.08455
0.0018	0.01276
0.0019	-0.02672
0.002	0.03222
0.0021	0.00421
0.0022	-0.01503
0.0023	-0.05411
0.0024	-0.0863
0.0025	0.01472
0.0026	0.05154
0.0027	-0.06458
0.0028	-0.03853
0.0029	-0.04055
0.003	0.05823
0.0031	-0.02839
0.0032	-0.05286
0.0033	-0.07025
0.0034	0.01832
0.0035	0.10304
0.0036	0.02314
0.0037	-0.04197
0.0038	0.02577
0.0039	0.00176
0.004	0.01037
0.0041	-0.00357
0.0042	-0.01244
0.0043	0.00922
0.0044	-0.02169
0.0045	-0.00343
0.0046	-0.02979
0.0047	-0.00907
0.0048	0.00906
0.0049	-0.02765
0.005	-0.00287
0.0051	0.03908
0.0052	0.02908
0.0053	0.00559
0.0054	-0.03471
0.0055	0.02509
0.0056	0.04894
0.0057	0.0126
0.0058	-0.00267
0.0059	-0.043
0.006	0.01162
0.0061	0.02252
0.0062	-0.02246
0.0063	-0.02153
0.0064	0.00865
0.0065	0.0097
0.0066	0.00582
0.0067	-0.00902
0.0068	-0.01099
0.0069	-0.00164
0.007	0.0315
0.0071	0.01346
0.0072	-0.00766
0.0073	0.0175
0.0074	-0.01588
0.0075	-0.00794
0.0076	0.00105
0.0077	0.00801
0.0078	0.00124
0.0079	-0.00763
0.008	-0.0154
0.0081	0.00098
0.0082	-0.00819
0.0083	0.00288
0.0084	-0.01615
0.0085	0.00585
0.0086	0.01652
0.0087	0.00639
0.0088	0.00024
0.0089	-0.02833
0.009	0.00808
0.0091	0.01615
0.0092	0.00515
0.0093	-0.0011
0.0094	-0.00954
0.0095	-0.01401
0.0096	0.01785
0.0097	-0.01654
0.0098	0.0012
0.0099	0.00027
0.01	0.00427
0.0101	0.00834
0.0102	0.00439
0.0103	-0.00447
0.0104	-0.00741
0.0105	0.00481
0.0106	0.00634
0.0107	0.00081
0.0108	6e-05
0.0109	0.00108
0.011	-0.01966
0.0111	0.0144
0.0112	-0.00402
0.0113	0.01032
0.0114	-0.00339
0.0115	0.00144
0.0116	-0.00103
0.0117	0.00414
0.0118	-0.00851
0.0119	-0.00154
0.012	-0.00305
0.0121	0.00784
0.0122	0.00251
0.0123	-0.00579
0.0124	-0.00739
0.0125	-0.00382
0.0126	0.01051
0.0127	0.00372
0.0128	0.00658
0.0129	-0.00737
0.013	0.0038
0.0131	0.00299
0.0132	-0.0003
0.0133	-0.00709
0.0134	0.00112
0.0135	-0.00681
0.0136	0.00609
0.0137	-0.00123
0.0138	-0.0017
0.0139	-0.0051
0.014	-0.00157
0.0141	0.00865
0.0142	0.00432
0.0143	0.00559
0.0144	-0.00507
0.0145	-0.00332
0.0146	0.00122
0.0147	5e-05
0.0148	-0.00336
0.0149	0.00461
0.015	-0.00634
0.0151	0.00332
0.0152	-0.00231
0.0153	-0.00061
0.0154	0.00042
0.0155	0.00213
0.0156	0.00259
0.0157	0.00744
0.0158	0.00106
0.0159	-0.00238
0.016	-0.00695
0.0161	-0.00113
0.0162	0.00134
0.0163	0.00158
0.0164	0
0.0165	-0.00466
0.0166	-9e-05
0.0167	-0.00031
0.0168	0.00126
0.0169	0.00163
0.017	0.00167
0.0171	0.00345
0.0172	0.0024
0.0173	-0.00323
0.0174	-0.00059
0.0175	-0.0054
0.0176	0.00096
0.0177	0.00122
0.0178	0.00377
0.0179	-0.00281
0.018	-0.00425
0.0181	0.00037
0.0182	0.00385
0.0183	0.00145
0.0184	0.00319
0.0185	-0.00274
0.0186	0.00322
0.0187	-0.00238
0.0188	-0.00233
0.0189	0.00021
0.019	-0.00466
0.0191	0.00089
0.0192	0.00138
0.0193	0.00239
0.0194	0.00076
0.0195	-0.00247
0.0196	-0.00298
0.0197	0.00354
0.0198	0.00179
0.0199	0.00355
0.02	-0.00657
0.0201	0.00022
0.0202	-0.00034
0.0203	0.00153
0.0204	-0.00108
0.0205	-0.00139
0.0206	0.00025
0.0207	0.00385
0.0208	-0.00047
0.0209	-0.00185
0.021	-0.00151
0.0211	-7e-05
0.0212	0.00112
0.0213	-0.00118
0.0214	0.00115
0.0215	-0.0031
0.0216	0.00068
0.0217	8e-05
0.0218	0.00067
0.0219	5e-05
0.022	0.00369
0.0221	-0.00072
0.0222	0.00187
0.0223	-0.00054
0.0224	-8e-05
0.0225	-0.00409
0.0226	0.00085
0.0227	-0.00092
0.0228	0.00096
0.0229	0.00057
0.023	-0.00232
0.0231	-0.00108
0.0232	0.00159
0.0233	0.00246
0.0234	0.00093
0.0235	0.00076
0.0236	-0.00131
0.0237	0.0004
0.0238	-0.00105
0.0239	0.00042
0.024	-0.00179
0.0241	0.00247
0.0242	-0.00019
0.0243	-0.00034
0.0244	-0.0021
0.0245	-0.00027
0.0246	0.00106
0.0247	0.00055
0.0248	-0.00108
0.0249	0.00029
0.025	-0.0003
0.0251	-0.00145
0.0252	0.00086
0.0253	-0.00015
0.0254	0.00119
0.0255	0.00127
0.0256	0.00017
0.0257	-0.00203
0.0258	0.00121
0.0259	0.00108
0.026	0.00133
0.0261	-0.00047
0.0262	-0.00028
0.0263	0.00025
0.0264	-4e-05
0.0265	-0.00173
0.0266	-0.00042
0.0267	-0.00064
0.0268	0.00026
0.0269	-0.00037
0.027	0.00266
0.0271	-0.00029
0.0272	0.00151
0.0273	0.00071
0.0274	0.0002
0.0275	-0.00127
0.0276	0.0009
0.0277	-0.00089
0.0278	0.00013
0.0279	-0.00091
0.028	-0.00023
0.0281	-0.00036
0.0282	-0.00185
0.0283	0.00029
0.0284	0.00016
0.0285	0.00088
0.0286	-0.00053
0.0287	0.00123
0.0288	0.00016
0.0289	0.00099
0.029	-0.0003
0.0291	-0.00056
0.0292	-0.00233
0.0293	-0.00046
0.0294	-0.00052
0.0295	0.00132
0.0296	-5e-05
0.0297	-0.00121
0.0298	0.00064
0.0299	0.00069
0.03	0.00061
0.0301	0.00022
0.0302	0.00014
0.0303	-0.00167
0.0304	0.00164
0.0305	-0.00066
0.0306	6e-05
0.0307	-0.00034
0.0308	0.00085
0.0309	-0.00185
0.031	0.00016
0.0311	-0.00113
0.0312	0.00167
0.0313	0.00143
0.0314	-0.00082
0.0315	-0.00144
0.0316	0.00141
0.0317	0.00054
0.0318	-0.0007
0.0319	0.0002
0.032	-0.00057
0.0321	7e-05
0.0322	-0.00087
0.0323	8e-05
0.0324	-0.0003
0.0325	0.00252
0.0326	-0.00173
0.0327	-0.0004
0.0328	-0.00043
0.0329	0.00052
0.033	-0.00039
0.0331	0.00055
0.0332	-0.00011
0.0333	0.00127
0.0334	-0.00089
0.0335	-0.00045
0.0336	-0.00028
0.0337	0.00054
0.0338	0
0.0339	-0.00033
0.034	-3e-05
0.0341	-0.00045
0.0342	0.0004
0.0343	0.00045
0.0344	-0.00108
0.0345	-0.00039
0.0346	-1e-05
0.0347	-0.00055
0.0348	0.00021
0.0349	-0.00063
0.035	0.00039
0.0351	0.0009
0.0352	-0.00058
0.0353	0.00075
0.0354	0.00077
0.0355	-2e-05
0.0356	-0.00072
0.0357	-0.00074
0.0358	0.00033
0.0359	8e-05
0.036	-0.00033
0.0361	0.00074
0.0362	0.00026
0.0363	-0.00032
0.0364	-0.0006
0.0365	0.0005
0.0366	-2e-05
0.0367	0.00027
0.0368	0.00181
0.0369	-4e-05
0.037	-0.00069
0.0371	0.00081
0.0372	-0.00115
0.0373	0.00032
0.0374	0.00104
0.0375	0.00075
0.0376	-0.00129
0.0377	0.00042
0.0378	0.00027
0.0379	-0.00024
0.038	-0.00024
0.0381	-4e-05
0.0382	-0.00037
0.0383	0.00119
0.0384	-0.00131
0.0385	-0.00015
0.0386	0.00067
0.0387	-0.00045
0.0388	-0.00131
0.0389	0.00064
0.039	0.00094
0.0391	-0.00013
0.0392	-0.00055
0.0393	-0.0003
0.0394	-2e-05
0.0395	0.00061
0.0396	1e-05
0.0397	-0.00089
0.0398	-0.00046
0.0399	-0.00044
0.04	-7e-05
