# Supplementary material for: Hierarchical incremental learning deciphers molecular arrangements in multi-component materials
Source: Nat Commun. 2025 Oct 22;16:9324. doi: 10.1038/s41467-025-64372-4 (PMC12546701; doi:10.1038/s41467-025-64372-4)
Supplement: Supplementary file 4 — Source data [file 41467_2025_64372_MOESM4_ESM.zip › FigS51.txt]

#time(ns), temperature(K)
0	299.168793
0.1	303.539368
0.2	301.941559
0.3	298.862579
0.4	295.284698
0.5	302.517181
0.6	299.028412
0.7	297.528107
0.8	298.466827
0.9	298.067566
1	301.76825
11	301.767517
11.01	304.279388
11.02	299.416962
11.03	298.581665
11.04	296.146606
11.05	298.72406
11.06	298.527496
11.07	304.622437
11.08	302.257721
11.09	300.807526
11.1	295.62616
11.11	297.934143
11.12	301.428101
11.13	299.686462
11.14	296.83551
11.15	290.671631
11.16	300.403442
11.17	304.959534
11.18	293.875336
11.19	302.747864
11.2	302.992615
11.21	300.872864
11.22	297.481445
11.23	293.868073
11.24	297.108307
11.25	293.43573
11.26	299.182678
11.27	298.730804
11.28	294.921814
11.29	299.018616
11.3	303.048035
11.31	296.499603
11.32	300.780762
11.33	297.338165
11.34	295.457397
11.35	301.384277
11.36	301.527893
11.37	298.658417
11.38	299.527222
11.39	299.851105
11.4	299.645477
11.41	298.355896
11.42	299.622589
11.43	293.530609
11.44	301.131348
11.45	296.759186
11.46	304.688049
11.47	293.778625
11.48	297.862793
11.49	301.626099
11.5	295.141022
11.51	297.33902
11.52	289.303711
11.53	297.645477
11.54	298.492279
11.55	294.639069
11.56	301.817352
11.57	293.741669
11.58	300.532196
11.59	301.08786
11.6	300.66983
11.61	291.922333
11.62	294.524506
11.63	294.198059
11.64	299.91748
11.65	299.713928
11.66	292.546143
11.67	296.975006
11.68	298.148712
11.69	297.767365
11.7	294.692261
11.71	301.425476
11.72	292.67746
11.73	293.986755
11.74	300.384644
11.75	299.886993
11.76	295.194397
11.77	299.666626
11.78	299.725952
11.79	300.292725
11.8	303.512238
11.81	302.213806
11.82	301.96521
11.83	296.819336
11.84	300.285797
11.85	300.863281
11.86	302.69281
11.87	297.408081
11.88	299.571625
11.89	299.129364
11.9	297.732025
11.91	295.787567
11.92	300.75415
11.93	299.698395
11.94	302.718353
11.95	289.906464
11.96	302.096954
11.97	294.309631
11.98	299.452026
11.99	294.186066
12	299.888611
12.01	299.698578
12.02	300.860687
12.03	300.247833
12.04	298.387543
12.05	297.913879
12.06	298.550568
12.07	297.951324
12.08	293.595154
12.09	294.477509
12.1	295.452087
12.11	297.340973
12.12	301.933441
12.13	289.638031
12.14	295.052887
12.15	302.620544
12.16	300.523926
12.17	299.974365
12.18	299.023376
12.19	295.700592
12.2	297.00885
12.21	298.248962
12.22	296.751678
12.23	306.459106
12.24	296.940582
12.25	299.241211
12.26	300.432068
12.27	298.149323
12.28	298.548004
12.29	304.434326
12.3	293.343781
12.31	297.4617
12.32	300.431854
12.33	297.96698
12.34	292.81189
12.35	300.960632
12.36	301.856171
12.37	298.611023
12.38	299.077911
12.39	300.121246
12.4	301.178772
12.41	299.171967
12.42	294.715454
12.43	298.52301
12.44	295.182098
12.45	298.254669
12.46	294.806763
12.47	298.028198
12.48	293.971741
12.49	294.682068
12.5	301.814301
12.51	294.315002
12.52	292.837769
12.53	291.540253
12.54	303.043945
12.55	293.170868
12.56	292.348114
12.57	293.694
12.58	293.231842
12.59	303.300781
12.6	306.677643
12.61	304.092072
12.62	298.916229
12.63	299.22757
12.64	302.031281
12.65	300.748871
12.66	300.297821
12.67	296.056122
12.68	299.314789
12.69	293.15976
12.7	299.246033
12.71	299.351532
12.72	301.438385
12.73	301.527588
12.74	298.859558
12.75	299.224792
12.76	300.656311
12.77	297.946716
12.78	295.132172
12.79	300.780548
12.8	295.567383
12.81	300.557007
12.82	295.546265
12.83	299.904236
12.84	299.950409
12.85	302.087128
12.86	298.794556
12.87	294.736145
12.88	293.088104
12.89	303.060486
12.9	297.226532
12.91	298.369324
12.92	306.695435
12.93	296.954834
12.94	291.425323
12.95	295.11911
12.96	292.348053
12.97	297.744446
12.98	296.152283
12.99	298.60141
13	295.174377
13.01	295.313965
13.02	299.785767
13.03	302.656494
13.04	297.189301
13.05	305.542725
13.06	299.352142
13.07	306.045837
13.08	294.174011
13.09	297.398743
13.1	300.599792
13.11	299.520477
13.12	292.515015
13.13	300.691589
13.14	297.456146
13.15	295.717529
13.16	299.283203
13.17	303.008759
13.18	297.302612
13.19	295.444397
13.2	295.089081
13.21	303.613281
13.22	301.632111
13.23	299.759949
13.24	296.223724
13.25	297.250854
13.26	301.39035
13.27	301.936676
13.28	300.836273
13.29	299.120422
13.3	297.325989
13.31	299.492615
13.32	302.866669
13.33	297.368439
13.34	299.992126
13.35	298.683716
13.36	303.861847
13.37	297.092957
13.38	296.908752
13.39	294.338318
13.4	298.558716
13.41	302.647675
13.42	294.63974
13.43	300.132996
13.44	292.433197
13.45	296.131714
13.46	295.779022
13.47	295.372528
13.48	298.495239
13.49	293.06958
13.5	300.953094
13.51	303.531738
13.52	292.181061
13.53	301.109741
13.54	297.591248
13.55	299.05188
13.56	300.573669
13.57	298.161591
13.58	300.51889
13.59	301.451508
13.6	306.581268
13.61	297.620117
13.62	291.577484
13.63	290.354889
13.64	298.652039
13.65	295.201599
13.66	299.886078
13.67	296.338135
13.68	302.09256
13.69	297.714386
13.7	294.967804
13.71	301.237122
13.72	297.500244
13.73	293.780609
13.74	295.603058
13.75	300.035217
13.76	297.612457
13.77	303.063171
13.78	296.094604
13.79	297.11441
13.8	296.820068
13.81	299.504974
13.82	304.280365
13.83	296.913361
13.84	298.207825
13.85	305.395996
13.86	304.299133
13.87	292.112335
13.88	296.587677
13.89	304.141235
13.9	292.329865
13.91	294.630615
13.92	295.605316
13.93	299.694031
13.94	298.045013
13.95	292.679932
13.96	303.243347
13.97	296.482086
13.98	297.13089
13.99	299.814362
14	296.073883
14.01	292.505096
14.02	301.782349
14.03	298.52887
14.04	299.910034
14.05	298.344025
14.06	300.90033
14.07	301.601166
14.08	297.286041
14.09	294.336853
14.1	293.7612
14.11	297.376465
14.12	295.80127
14.13	297.38858
14.14	304.861725
14.15	297.784882
14.16	300.344604
14.17	300.666748
14.18	292.888641
14.19	294.901642
14.2	301.253784
14.21	298.252655
14.22	298.075989
14.23	296.719727
14.24	299.02359
14.25	296.675995
14.26	300.088898
14.27	299.307892
14.28	294.76474
14.29	293.652252
14.3	295.12384
14.31	301.323547
14.32	291.331238
14.33	300.486725
14.34	290.740417
14.35	296.198883
14.36	299.840485
14.37	301.205566
14.38	300.595215
14.39	292.484131
14.4	298.478882
14.41	299.593079
14.42	296.525909
14.43	297.547577
14.44	301.809021
14.45	300.132812
14.46	301.78598
14.47	295.144226
14.48	296.596344
14.49	295.076721
14.5	302.396606
14.51	294.396606
14.52	295.200378
14.53	298.212402
14.54	297.214417
14.55	306.068146
14.56	296.195618
14.57	295.876343
14.58	296.997498
14.59	291.24472
14.6	301.275635
14.61	301.185944
14.62	296.672821
14.63	298.159302
14.64	297.398163
14.65	304.691071
14.66	295.471283
14.67	301.74115
14.68	294.014862
14.69	294.23349
14.7	299.65271
14.71	297.742004
14.72	298.641937
14.73	294.770752
14.74	298.118103
14.75	301.090027
14.76	297.030273
14.77	300.712311
14.78	298.17276
14.79	296.69809
14.8	293.675079
14.81	303.37851
14.82	293.463104
14.83	297.357483
14.84	300.71756
14.85	299.582977
14.86	299.599457
14.87	297.335907
14.88	298.297607
14.89	291.935425
14.9	299.059143
14.91	296.895264
14.92	296.579315
14.93	297.568451
14.94	297.928253
14.95	292.514496
14.96	299.485382
14.97	296.140381
14.98	298.978607
14.99	295.02774
15	297.358429
15.01	303.772461
15.02	301.430573
15.03	291.797791
15.04	300.301392
15.05	304.855377
15.06	298.282043
15.07	294.925232
15.08	297.731079
15.09	295.335144
15.1	297.436951
15.11	301.543518
15.12	299.322205
15.13	301.866882
15.14	293.829315
15.15	298.716705
15.16	300.367737
15.17	298.448364
15.18	299.475311
15.19	294.632019
15.2	294.197418
15.21	302.010895
15.22	298.964508
15.23	300.184601
15.24	301.10434
15.25	295.027344
15.26	300.346954
15.27	295.803467
15.28	295.382385
15.29	295.686707
15.3	293.128998
15.31	300.873962
15.32	299.703003
15.33	295.554749
15.34	297.384979
15.35	302.107697
15.36	293.217255
15.37	302.284973
15.38	289.53302
15.39	301.324097
15.4	294.311493
15.41	297.25705
15.42	296.619324
15.43	295.528015
15.44	288.818451
15.45	293.51651
15.46	301.59967
15.47	292.238159
15.48	299.714691
15.49	296.499359
15.5	307.925201
15.51	291.615173
15.52	299.017914
15.53	298.513885
15.54	302.738464
15.55	291.276031
15.56	302.046295
15.57	293.112488
15.58	295.266998
15.59	298.492981
15.6	298.966461
15.61	293.414124
15.62	294.131714
15.63	300.597534
15.64	299.472992
15.65	292.089996
15.66	293.162231
15.67	299.373383
15.68	297.581848
15.69	302.068268
15.7	296.457214
15.71	293.432281
15.72	299.385529
15.73	291.24469
15.74	299.732635
15.75	296.903992
15.76	297.498901
15.77	298.272522
15.78	297.061493
15.79	298.815399
15.8	298.809357
15.81	301.923035
15.82	305.989746
15.83	294.99054
15.84	298.385162
15.85	301.930023
15.86	304.250641
15.87	297.475464
15.88	297.61673
15.89	291.674133
15.9	298.780975
15.91	301.81781
15.92	297.259705
15.93	293.858124
15.94	298.884338
15.95	300.817871
15.96	296.044617
15.97	298.411682
15.98	303.909912
15.99	294.129211
16	298.881073
16.01	290.830048
16.02	299.2146
16.03	298.459137
16.04	300.690125
16.05	296.069214
16.06	289.762421
16.07	295.42215
16.08	295.7742
16.09	304.651733
16.1	297.127319
16.11	297.16095
16.12	303.947693
16.13	298.653259
16.14	301.234161
16.15	298.901459
16.16	298.429169
16.17	298.387848
16.18	297.388275
16.19	297.9534
16.2	299.901855
16.21	298.107269
16.22	302.176514
16.23	300.822998
16.24	298.518829
16.25	300.659637
16.26	302.588501
16.27	290.043213
16.28	301.204926
16.29	295.630371
16.3	298.044586
16.31	300.925995
16.32	298.83078
16.33	298.962402
16.34	292.197754
16.35	297.558228
16.36	291.772003
16.37	293.7742
16.38	296.328796
16.39	297.137665
16.4	294.198669
16.41	294.310852
16.42	295.315277
16.43	295.475922
16.44	299.924988
16.45	301.908142
16.46	296.538513
16.47	301.072876
16.48	300.808685
16.49	296.584717
16.5	292.820496
16.51	300.213196
16.52	301.783936
16.53	299.956512
16.54	295.763977
16.55	296.318268
16.56	298.746582
16.57	298.130768
16.58	297.874329
16.59	300.922455
16.6	294.612213
16.61	301.808594
16.62	292.538452
16.63	306.691895
16.64	295.526398
16.65	294.069794
16.66	298.136688
16.67	296.057312
16.68	298.383087
16.69	301.068146
16.7	292.442841
16.71	293.687195
16.72	296.315948
16.73	295.068665
16.74	302.486755
16.75	297.978699
16.76	294.856995
16.77	297.19455
16.78	298.387238
16.79	302.828918
16.8	300.983948
16.81	298.27356
16.82	292.460449
16.83	298.685577
16.84	300.003052
16.85	296.09845
16.86	295.821075
16.87	302.126251
16.88	301.816193
16.89	294.200684
16.9	301.556458
16.91	298.676453
16.92	290.934601
16.93	296.086426
16.94	301.817474
16.95	298.431671
16.96	303.158997
16.97	297.756714
16.98	294.676208
16.99	295.435425
17	297.832703
17.01	295.268707
17.02	301.055786
17.03	305.511536
17.04	288.94809
17.05	298.577728
17.06	302.995819
17.07	303.639069
17.08	299.034393
17.09	296.13385
17.1	294.657196
17.11	290.936707
17.12	297.058655
17.13	299.933655
17.14	298.183289
17.15	303.663147
17.16	297.271973
17.17	294.38382
17.18	299.482086
17.19	296.509491
17.2	295.328827
17.21	302.437439
17.22	298.941254
17.23	297.466461
17.24	293.979523
17.25	293.284546
17.26	299.546112
17.27	297.786163
17.28	292.507935
17.29	302.025574
17.3	296.451202
17.31	305.759888
17.32	297.93924
17.33	301.787292
17.34	301.297424
17.35	302.140533
17.36	299.66983
17.37	298.174225
17.38	296.279541
17.39	298.762573
17.4	297.325653
17.41	292.299622
17.42	291.766357
17.43	298.671417
17.44	297.292664
17.45	298.245667
17.46	298.200623
17.47	300.22348
17.48	293.952911
17.49	301.004456
17.5	302.891998
17.51	301.773895
17.52	304.985718
17.53	298.179077
17.54	299.029999
17.55	297.061554
17.56	297.515381
17.57	294.730347
17.58	297.782013
17.59	299.120789
17.6	304.957184
17.61	297.963593
17.62	298.671814
17.63	301.559113
17.64	300.73053
17.65	295.144043
17.66	299.186188
17.67	298.397491
17.68	297.451843
17.69	300.398865
17.7	300.562927
17.71	297.134216
17.72	297.431244
17.73	299.611145
17.74	297.761475
17.75	293.54245
17.76	298.199524
17.77	299.530151
17.78	294.739624
17.79	300.36615
17.8	294.315216
17.81	296.843506
17.82	302.227692
17.83	296.72113
17.84	299.6008
17.85	300.331482
17.86	299.699768
17.87	302.844452
17.88	302.331238
17.89	294.651306
17.9	303.363953
17.91	295.131104
17.92	294.614838
17.93	294.024811
17.94	295.65274
17.95	302.736023
17.96	289.072723
17.97	300.576385
17.98	293.734467
17.99	298.112
18	300.509644
18.01	297.886902
18.02	299.204559
18.03	296.5401
18.04	297.392212
18.05	296.030273
18.06	296.103149
18.07	290.745422
18.08	303.208099
18.09	297.927094
18.1	301.971161
18.11	302.675049
18.12	304.493134
18.13	290.305206
18.14	294.920868
18.15	291.88266
18.16	298.88028
18.17	297.570526
18.18	299.123718
18.19	296.746796
18.2	300.450714
18.21	300.80899
18.22	302.319366
18.23	293.837677
18.24	293.966003
18.25	297.038971
18.26	299.901398
18.27	297.566406
18.28	299.747864
18.29	291.88855
18.3	295.164154
18.31	297.105774
18.32	295.58548
18.33	296.208679
18.34	298.206757
18.35	294.755646
18.36	296.252563
18.37	298.600128
18.38	293.959808
18.39	298.309631
18.4	298.806824
18.41	295.641602
18.42	300.022888
18.43	294.462921
18.44	292.13855
18.45	299.69696
18.46	298.127502
18.47	300.577332
18.48	297.230652
18.49	298.071869
18.5	296.80423
18.51	296.226105
18.52	298.643158
18.53	298.047943
18.54	291.657562
18.55	300.339508
18.56	290.348206
18.57	297.509186
18.58	298.765961
18.59	294.689697
18.6	296.516754
18.61	296.7659
18.62	300.352478
18.63	292.685944
18.64	297.309967
18.65	295.806152
18.66	302.133759
18.67	293.463684
18.68	298.913239
18.69	297.078613
18.7	298.894989
18.71	296.726929
18.72	291.598724
18.73	301.306732
18.74	302.41803
18.75	301.10968
18.76	300.503876
18.77	300.366913
18.78	304.286713
18.79	298.290985
18.8	299.178192
18.81	295.771606
18.82	294.022797
18.83	296.178192
18.84	297.04837
18.85	292.517242
18.86	296.93988
18.87	297.686798
18.88	297.542755
18.89	300.948029
18.9	292.400421
18.91	300.049591
18.92	298.228607
18.93	295.329956
18.94	307.824249
18.95	302.544983
18.96	300.106293
18.97	297.922089
18.98	304.020203
18.99	294.702759
19	296.952728
19.01	296.154907
19.02	300.800262
19.03	297.0112
19.04	292.920898
19.05	301.535675
19.06	298.898132
19.07	294.464813
19.08	297.394257
19.09	296.266663
19.1	298.032104
19.11	298.68103
19.12	293.613312
19.13	296.972412
19.14	304.453491
19.15	295.441986
19.16	298.738739
19.17	296.122375
19.18	292.805573
19.19	298.632233
19.2	298.356873
19.21	298.227753
19.22	296.247864
19.23	296.284607
19.24	298.449615
19.25	299.895813
19.26	300.074127
19.27	299.144348
19.28	304.520752
19.29	298.658447
19.3	299.234528
19.31	298.099701
19.32	294.207672
19.33	300.768524
19.34	296.932159
19.35	301.206879
19.36	297.47998
19.37	299.220764
19.38	294.929199
19.39	298.077393
19.4	300.688354
19.41	301.154846
19.42	299.23645
19.43	292.036957
19.44	298.275665
19.45	306.49707
19.46	303.24881
19.47	306.553436
19.48	298.383301
19.49	304.487518
19.5	298.39917
19.51	301.43338
19.52	295.311249
19.53	291.360382
19.54	289.116638
19.55	302.221588
19.56	291.588379
19.57	300.476807
19.58	299.624237
19.59	296.31189
19.6	300.122528
19.61	304.01355
19.62	298.900665
19.63	291.922546
19.64	295.781067
19.65	295.272949
19.66	301.625397
19.67	297.832855
19.68	291.627197
19.69	296.009186
19.7	291.314514
19.71	293.452209
19.72	302.443146
19.73	294.459137
19.74	297.068024
19.75	302.919769
19.76	293.763153
19.77	298.479614
19.78	295.91272
19.79	295.701355
19.8	300.566956
19.81	301.917023
19.82	292.243713
19.83	294.822266
19.84	291.461609
19.85	298.472992
19.86	297.785156
19.87	298.668671
19.88	298.816528
19.89	298.244049
19.9	296.164764
19.91	297.559967
19.92	302.207489
19.93	295.294128
19.94	297.621429
19.95	300.697906
19.96	298.913269
19.97	297.622223
19.98	296.961792
19.99	300.790771
20	291.333588
20.01	298.417511
20.02	296.03894
20.03	299.554688
20.04	299.811371
20.05	297.260315
20.06	294.758331
20.07	294.350525
20.08	301.000275
20.09	293.379211
20.1	298.851868
20.11	292.832184
20.12	302.128296
20.13	296.916779
20.14	298.190613
20.15	291.706818
20.16	303.114075
20.17	292.17157
20.18	301.858337
20.19	300.838959
20.2	305.942413
20.21	297.347565
20.22	298.824066
20.23	297.388184
20.24	302.443665
20.25	298.739655
20.26	294.18158
20.27	295.372772
20.28	297.210022
20.29	297.544922
20.3	296.537384
20.31	290.822479
20.32	296.565033
20.33	291.368103
20.34	294.944977
20.35	295.896759
20.36	298.582703
20.37	291.041504
20.38	296.183868
20.39	302.918671
20.4	299.122589
20.41	298.714172
20.42	299.469025
20.43	300.568329
20.44	295.655975
20.45	295.06076
20.46	296.236298
20.47	295.562897
20.48	302.117645
20.49	298.908356
20.5	295.860474
20.51	296.978333
20.52	298.86731
20.53	299.51651
20.54	295.900665
20.55	300.37558
20.56	301.319824
20.57	302.241089
20.58	299.086426
20.59	303.387939
20.6	296.700897
20.61	301.639618
20.62	294.623688
20.63	301.848328
20.64	295.666321
20.65	295.976135
20.66	295.762604
20.67	300.413879
20.68	303.086639
20.69	296.659912
20.7	296.636017
20.71	301.665131
20.72	295.209686
20.73	304.75589
20.74	297.39859
20.75	296.61026
20.76	296.01767
20.77	298.350403
20.78	299.252716
20.79	296.491272
20.8	297.167328
20.81	295.566833
20.82	306.024963
20.83	297.070984
20.84	291.236664
20.85	298.654663
20.86	296.872589
20.87	299.012512
20.88	295.564331
20.89	299.365234
20.9	302.338196
20.91	297.900391
20.92	293.254791
20.93	295.312775
20.94	291.890259
20.95	297.283264
20.96	299.787506
20.97	298.839447
20.98	294.231873
20.99	296.8396
21	297.446228
21.01	296.055359
21.02	291.415619
21.03	290.495178
21.04	298.562958
21.05	295.178772
21.06	298.399841
21.07	296.540894
21.08	289.256042
21.09	296.938904
21.1	302.774902
21.11	301.293732
21.12	297.188995
21.13	292.774048
21.14	297.178864
21.15	297.184204
21.16	298.131104
21.17	298.550995
21.18	289.570343
21.19	301.096741
21.2	295.529541
21.21	299.230225
21.22	289.681549
21.23	295.98587
21.24	298.392792
21.25	302.365051
21.26	301.037994
21.27	299.346222
21.28	301.941895
21.29	298.136475
21.3	294.795654
21.31	301.11615
21.32	298.861206
21.33	296.63266
21.34	301.596771
21.35	300.549377
21.36	303.728607
21.37	298.012909
21.38	299.494263
21.39	301.192841
21.4	305.64798
21.41	295.945312
21.42	299.584869
21.43	299.341156
21.44	294.430786
21.45	293.710724
21.46	294.337585
21.47	294.279663
21.48	300.428253
21.49	296.78598
21.5	303.144104
21.51	303.569733
21.52	299.935425
21.53	298.896088
21.54	303.974609
21.55	298.670502
21.56	297.926941
21.57	295.614227
21.58	299.625092
21.59	293.123993
21.6	299.857635
21.61	302.312866
21.62	300.002716
21.63	302.148193
21.64	296.051788
21.65	300.913818
21.66	298.571503
21.67	296.757233
21.68	293.392151
21.69	292.492554
21.7	303.812683
21.71	292.688049
21.72	299.079193
21.73	293.852203
21.74	299.627838
21.75	302.029266
21.76	297.842773
21.77	302.089752
21.78	299.664337
21.79	289.830139
21.8	298.195343
21.81	297.27179
21.82	292.885834
21.83	300.317322
21.84	298.373993
21.85	292.866394
21.86	303.858887
21.87	293.6315
21.88	299.747681
21.89	293.815979
21.9	292.553314
21.91	296.365021
21.92	294.158661
21.93	301.792847
21.94	292.797455
21.95	294.299408
21.96	302.965363
21.97	296.900757
21.98	301.29303
21.99	300.083344
22	302.592773
22.01	297.373047
22.02	298.263428
22.03	301.130493
22.04	299.253876
22.05	301.70047
22.06	293.974091
22.07	299.480438
22.08	291.193512
22.09	296.242737
22.1	297.764252
22.11	293.292114
22.12	297.644989
22.13	296.962341
22.14	301.535309
22.15	300.044983
22.16	302.567352
22.17	300.080658
22.18	306.199799
22.19	298.3479
22.2	293.176361
22.21	300.053162
22.22	296.660645
22.23	297.68924
22.24	300.225281
22.25	292.700439
22.26	300.204437
22.27	302.864807
22.28	296.556213
22.29	291.091217
22.3	297.839691
22.31	292.57312
22.32	299.291687
22.33	298.472137
22.34	301.3284
22.35	293.304382
22.36	294.498962
22.37	297.907806
22.38	296.248352
22.39	295.492828
22.4	297.269897
22.41	297.30896
22.42	299.93103
22.43	301.852875
22.44	303.776733
22.45	302.100067
22.46	301.967926
22.47	296.893768
22.48	302.732697
22.49	292.16861
22.5	299.603241
22.51	295.164276
22.52	292.293701
22.53	300.796539
22.54	295.462402
22.55	304.84491
22.56	301.077148
22.57	301.066895
22.58	294.520477
22.59	294.385376
22.6	297.035583
22.61	300.605133
22.62	296.298218
22.63	302.358002
22.64	295.321014
22.65	299.06015
22.66	300.222443
22.67	303.569855
22.68	298.743011
22.69	300.553467
22.7	293.004486
22.71	303.707611
22.72	295.81662
22.73	299.500916
22.74	297.102356
22.75	292.97876
22.76	297.469788
22.77	300.923798
22.78	299.903259
22.79	299.716339
22.8	301.541229
22.81	293.59549
22.82	295.995758
22.83	299.681488
22.84	297.017487
22.85	299.363556
22.86	297.619873
22.87	294.670624
22.88	302.625366
22.89	298.12323
22.9	288.975098
22.91	292.558807
22.92	294.921997
22.93	297.371918
22.94	296.213318
22.95	297.98819
22.96	296.680267
22.97	304.192566
22.98	296.278015
22.99	295.197327
23	300.805908
23.01	295.52887
23.02	295.96994
23.03	296.787933
23.04	299.991913
23.05	299.628082
23.06	298.802521
23.07	295.547668
23.08	295.54538
23.09	297.781067
23.1	299.233643
23.11	296.915802
23.12	301.116913
23.13	299.966217
23.14	295.278625
23.15	296.048157
23.16	299.685822
23.17	296.586456
23.18	298.149872
23.19	294.617462
23.2	297.297882
23.21	293.673737
23.22	300.103546
23.23	297.975311
23.24	295.706848
23.25	291.647247
23.26	294.162994
23.27	292.95813
23.28	298.214569
23.29	300.100128
23.3	295.517639
23.31	295.307312
23.32	297.186584
23.33	297.350647
23.34	295.573303
23.35	292.133026
23.36	300.133667
23.37	295.239319
23.38	292.978333
23.39	296.884766
23.4	295.421967
23.41	294.825623
23.42	294.553223
23.43	305.435577
23.44	296.371216
23.45	297.194244
23.46	296.423615
23.47	300.498566
23.48	300.812836
23.49	296.415039
23.5	296.989075
23.51	305.998047
23.52	302.320831
23.53	299.3573
23.54	299.812836
23.55	302.09848
23.56	293.946899
23.57	301.533447
23.58	296.838898
23.59	293.093567
23.6	294.33316
23.61	298.137787
23.62	297.542999
23.63	301.865479
23.64	299.588715
23.65	302.808075
23.66	305.404907
23.67	296.763458
23.68	296.398254
23.69	303.42514
23.7	294.407532
23.71	296.355133
23.72	298.71283
23.73	301.91452
23.74	296.795044
23.75	299.849243
23.76	294.814667
23.77	292.888458
23.78	297.236023
23.79	295.27182
23.8	296.505737
23.81	295.848846
23.82	302.614136
23.83	298.255676
23.84	304.24826
23.85	299.872131
23.86	297.39447
23.87	302.109711
23.88	293.878906
23.89	297.107666
23.9	300.485565
23.91	295.999908
23.92	298.467407
23.93	299.242432
23.94	300.466278
23.95	303.811493
23.96	300.234955
23.97	302.563293
23.98	290.232574
23.99	291.03598
24	292.390564
24.01	300.344666
24.02	293.939789
24.03	298.080231
24.04	298.796509
24.05	300.991455
24.06	300.560486
24.07	295.297607
24.08	299.975739
24.09	304.165527
24.1	296.619385
24.11	294.239014
24.12	294.816986
24.13	300.991486
24.14	295.462708
24.15	290.204742
24.16	297.753174
24.17	295.670227
24.18	295.976715
24.19	295.171997
24.2	298.312408
24.21	303.480347
24.22	303.643555
24.23	302.357086
24.24	300.204163
24.25	293.684204
24.26	302.61264
24.27	298.253479
24.28	303.055237
24.29	300.029938
24.3	298.3479
24.31	299.521301
24.32	300.14151
24.33	293.951965
24.34	289.107452
24.35	298.846649
24.36	300.079803
24.37	303.543213
24.38	302.490295
24.39	299.680908
24.4	297.190826
24.41	296.454742
24.42	299.979736
24.43	298.979889
24.44	300.958679
24.45	293.202118
24.46	298.466461
24.47	290.048462
24.48	297.321259
24.49	293.381866
24.5	297.750793
24.51	295.331268
24.52	299.422516
24.53	299.347198
24.54	297.734283
24.55	300.270752
24.56	297.027222
24.57	293.379456
24.58	297.145538
24.59	293.215668
24.6	302.429169
24.61	297.443512
24.62	295.690918
24.63	303.55661
24.64	295.873169
24.65	295.874054
24.66	303.280884
24.67	296.175629
24.68	299.41272
24.69	300.701172
24.7	301.763977
24.71	298.06955
24.72	296.971252
24.73	301.227631
24.74	299.531738
24.75	302.272949
24.76	296.250397
24.77	296.097412
24.78	299.408936
24.79	299.855103
24.8	296.967682
24.81	302.572937
24.82	303.961029
24.83	305.678253
24.84	296.872681
24.85	299.145325
24.86	298.196899
24.87	300.61441
24.88	296.253754
24.89	297.485748
24.9	299.703186
24.91	298.285767
24.92	295.979492
24.93	300.305084
24.94	297.402313
24.95	294.026154
24.96	291.557159
24.97	298.65683
24.98	297.193604
24.99	300.238953
25	301.124664
25.01	296.827576
25.02	296.295624
25.03	294.446808
25.04	301.636475
25.05	298.77121
25.06	299.162994
25.07	295.216583
25.08	301.135345
25.09	297.337616
25.1	298.584625
25.11	296.196747
25.12	298.394897
25.13	298.902802
25.14	303.815857
25.15	299.830139
25.16	295.649323
25.17	294.744293
25.18	305.775696
25.19	296.597198
25.2	297.15332
25.21	298.280396
25.22	292.782013
25.23	294.458466
25.24	297.975464
25.25	303.898651
25.26	300.759064
25.27	298.790955
25.28	299.495544
25.29	298.049835
25.3	295.380493
25.31	300.761475
25.32	298.660919
25.33	293.413239
25.34	302.440125
25.35	292.937836
25.36	301.80896
25.37	298.688782
25.38	294.541321
25.39	295.66983
25.4	297.637878
25.41	295.514343
25.42	297.694031
25.43	298.744568
25.44	297.671936
25.45	296.908173
25.46	294.729797
25.47	293.711182
25.48	292.510895
25.49	297.909729
25.5	303.165039
25.51	300.234497
25.52	293.996124
25.53	299.522461
25.54	299.661011
25.55	299.855103
25.56	296.156464
25.57	299.470886
25.58	301.883972
25.59	301.910889
25.6	296.297791
25.61	298.688568
25.62	294.072601
25.63	296.211761
25.64	292.872803
25.65	299.517975
25.66	301.718994
25.67	298.828064
25.68	301.862335
25.69	300.10202
25.7	298.085236
25.71	292.075775
25.72	302.854248
25.73	298.907104
25.74	305.256134
25.75	296.531494
25.76	294.743805
25.77	302.661041
25.78	293.970032
25.79	298.536316
25.8	295.59317
25.81	300.610138
25.82	298.598969
25.83	299.090637
25.84	297.550262
25.85	294.454834
25.86	297.528961
25.87	300.280487
25.88	294.104401
25.89	296.596741
25.9	298.560272
25.91	302.213684
25.92	303.739075
25.93	298.677795
25.94	298.451019
25.95	294.119446
25.96	291.43634
25.97	298.627075
25.98	298.848877
25.99	295.477051
26	298.180603
26.01	294.238281
26.02	308.218689
26.03	302.114838
26.04	300.150604
26.05	297.543915
26.06	293.963989
26.07	293.940979
26.08	298.126434
26.09	298.41864
26.1	299.463348
26.11	291.863495
26.12	298.068787
26.13	298.464813
26.14	293.889526
26.15	289.472015
26.16	297.774841
26.17	296.513611
26.18	301.126648
26.19	295.938507
26.2	305.413025
26.21	297.478912
26.22	303.311615
26.23	297.490814
26.24	298.723816
26.25	299.259277
26.26	296.554443
26.27	295.797333
26.28	295.59848
26.29	300.682617
26.3	306.610596
26.31	292.498871
26.32	297.516541
26.33	300.805817
26.34	303.427399
26.35	297.381805
26.36	295.906372
26.37	301.428192
26.38	298.520844
26.39	293.538361
26.4	296.327148
26.41	297.983551
26.42	300.849335
26.43	297.630035
26.44	298.163422
26.45	305.66922
26.46	298.433167
26.47	304.251251
26.48	293.783203
26.49	299.244171
26.5	301.164429
26.51	303.401642
26.52	298.171204
26.53	296.667694
26.54	296.837494
26.55	298.060822
26.56	299.440826
26.57	300.529816
26.58	299.531525
26.59	299.007874
26.6	298.088104
26.61	299.082275
26.62	301.591003
26.63	299.124359
26.64	297.002777
26.65	296.598907
26.66	292.266754
26.67	297.261047
26.68	299.128052
26.69	298.692688
26.7	296.344116
26.71	296.763275
26.72	303.91568
26.73	303.146576
26.74	296.634125
26.75	303.368713
26.76	299.758209
26.77	300.641602
26.78	297.177094
26.79	298.017761
26.8	294.764587
26.81	301.02597
26.82	299.595062
26.83	301.371307
26.84	294.115112
26.85	302.966248
26.86	301.189758
26.87	297.394196
26.88	300.952576
26.89	296.415192
26.9	299.666473
26.91	296.68988
26.92	298.766571
26.93	291.837982
26.94	303.147858
26.95	292.955688
26.96	299.668091
26.97	293.993073
26.98	295.22821
26.99	294.08136
27	294.195404
27.01	300.525635
27.02	300.550049
27.03	298.323364
27.04	291.894836
27.05	298.644226
27.06	296.662079
27.07	295.2565
27.08	294.969116
27.09	299.817413
27.1	295.966553
27.11	299.01062
27.12	297.093506
27.13	300.881073
27.14	299.414215
27.15	296.850739
27.16	297.341919
27.17	297.457336
27.18	298.274872
27.19	301.903168
27.2	293.884003
27.21	298.120941
27.22	300.984161
27.23	291.937805
27.24	296.170166
27.25	296.962311
27.26	296.835754
27.27	301.213013
27.28	299.152863
27.29	298.115723
27.3	296.227478
27.31	301.41272
27.32	299.083832
27.33	295.681671
27.34	302.24411
27.35	299.097839
27.36	296.18808
27.37	305.562561
27.38	301.255005
27.39	290.551636
27.4	301.706879
27.41	298.926483
27.42	299.321259
27.43	295.470245
27.44	299.056763
27.45	292.031738
27.46	300.888275
27.47	298.836243
27.48	295.634521
27.49	301.681396
27.5	301.790375
27.51	305.124695
27.52	296.345154
27.53	295.634003
27.54	293.367615
27.55	297.503845
27.56	303.824036
27.57	294.889954
27.58	302.81427
27.59	292.929077
27.6	300.303375
27.61	300.977692
27.62	305.153839
27.63	293.876831
27.64	298.540649
27.65	300.143494
27.66	299.36026
27.67	299.53418
27.68	300.128723
27.69	300.095947
27.7	298.751251
27.71	296.805695
27.72	297.049896
27.73	298.330688
27.74	298.239746
27.75	302.618683
27.76	297.502136
27.77	292.623901
27.78	298.023895
27.79	296.158905
27.8	299.835602
27.81	300.472778
27.82	299.443298
27.83	298.076416
27.84	302.690887
27.85	297.22644
27.86	304.114594
27.87	299.849884
27.88	294.013611
27.89	298.840454
27.9	294.091522
27.91	296.217468
27.92	298.188629
27.93	294.506805
27.94	296.182526
27.95	303.299377
27.96	296.380859
27.97	293.990662
27.98	299.015289
27.99	300.502228
28	293.820984
28.01	295.116638
28.02	296.359314
28.03	297.821594
28.04	301.785583
28.05	302.984802
28.06	298.324463
28.07	299.465118
28.08	298.999359
28.09	301.999969
28.1	297.494385
28.11	293.553284
28.12	302.488098
28.13	293.268219
28.14	305.650116
28.15	294.692535
28.16	301.094879
28.17	300.115448
28.18	298.7005
28.19	301.667969
28.2	301.952667
28.21	292.673889
28.22	304.814728
28.23	301.906769
28.24	293.573578
28.25	303.485504
28.26	294.52597
28.27	298.913788
28.28	301.336365
28.29	301.700195
28.3	294.585083
28.31	296.357971
28.32	297.972107
28.33	294.590179
28.34	298.758667
28.35	300.701813
28.36	297.536713
28.37	300.042511
28.38	294.007599
28.39	296.022705
28.4	301.240997
28.41	293.271301
28.42	296.401062
28.43	292.085052
28.44	300.035309
28.45	297.331055
28.46	297.527832
28.47	296.614319
28.48	296.352844
28.49	298.505402
28.5	299.517426
28.51	300.689178
28.52	295.399689
28.53	299.038208
28.54	298.412933
28.55	300.064941
28.56	293.988281
28.57	296.930023
28.58	307.461914
28.59	300.630676
28.6	294.918427
28.61	298.998016
28.62	296.180359
28.63	301.476898
28.64	296.158661
28.65	297.343384
28.66	304.55304
28.67	295.007416
28.68	297.529358
28.69	296.674255
28.7	299.366852
28.71	296.355957
28.72	297.187988
28.73	296.005188
28.74	297.921814
28.75	300.932922
28.76	299.772369
28.77	302.024445
28.78	296.092712
28.79	295.616699
28.8	295.777008
28.81	294.720001
28.82	300.870117
28.83	297.226715
28.84	302.509644
28.85	302.009583
28.86	303.562469
28.87	299.613953
28.88	293.977478
28.89	293.844116
28.9	299.154938
28.91	299.1427
28.92	302.30835
28.93	300.186371
28.94	298.084167
28.95	303.836365
28.96	298.103699
28.97	294.755188
28.98	303.11087
28.99	300.905182
29	297.469452
29.01	292.398132
29.02	295.976349
29.03	299.299164
29.04	297.228912
29.05	291.053711
29.06	298.19397
29.07	303.555908
29.08	300.58374
29.09	296.092194
29.1	301.201965
29.11	298.077667
29.12	299.45929
29.13	296.058807
29.14	297.401703
29.15	299.413391
29.16	297.008331
29.17	297.667786
29.18	302.974701
29.19	296.152008
29.2	304.347443
29.21	293.128815
29.22	289.74234
29.23	300.069672
29.24	298.957611
29.25	301.204834
29.26	295.037231
29.27	293.840027
29.28	304.109314
29.29	296.694
29.3	296.938446
29.31	295.65918
29.32	300.218719
29.33	296.691772
29.34	292.334961
29.35	300.119049
29.36	297.276031
29.37	300.636017
29.38	297.294647
29.39	302.064728
29.4	297.000641
29.41	302.318115
29.42	300.858398
29.43	293.876801
29.44	303.425995
29.45	295.304596
29.46	299.449951
29.47	294.677948
29.48	293.744598
29.49	294.781738
29.5	295.602783
29.51	303.016266
29.52	300.78125
29.53	301.410248
29.54	299.230347
29.55	295.893799
29.56	299.967987
29.57	299.110016
29.58	297.226776
29.59	301.566803
29.6	295.112396
29.61	302.488464
29.62	300.024353
29.63	301.312317
29.64	296.349091
29.65	299.798492
29.66	297.68866
29.67	297.446289
29.68	297.980286
29.69	295.02359
29.7	296.645966
29.71	295.665802
29.72	297.692963
29.73	297.219818
29.74	299.655975
29.75	296.900391
29.76	296.279541
29.77	299.459045
29.78	296.948029
29.79	292.149017
29.8	294.93576
29.81	296.934601
29.82	293.873566
29.83	300.182526
29.84	298.821564
29.85	293.255829
29.86	295.473419
29.87	292.871002
29.88	300.100677
29.89	297.124176
29.9	300.235138
29.91	293.280762
29.92	302.994965
29.93	293.307373
29.94	294.446655
29.95	298.59317
29.96	299.122162
29.97	294.387939
29.98	292.430695
29.99	295.698792
30	297.337189
30.01	295.192383
30.02	299.216919
30.03	300.506409
30.04	302.967468
30.05	295.97406
30.06	306.012878
30.07	302.165039
30.08	293.553558
30.09	299.276459
30.1	297.473419
30.11	300.640991
30.12	298.049164
30.13	295.277069
30.14	288.154053
30.15	297.611267
30.16	297.892731
30.17	301.811798
30.18	299.551361
30.19	294.805511
30.2	294.54483
30.21	302.142883
30.22	301.986633
30.23	295.718872
30.24	297.225037
30.25	298.560944
30.26	297.591766
30.27	302.705414
30.28	297.440125
30.29	297.834229
30.3	294.958588
30.31	301.981476
30.32	299.461273
30.33	297.222992
30.34	303.764771
30.35	301.490784
30.36	299.536041
30.37	298.696686
30.38	301.550079
30.39	295.905334
30.4	294.85202
30.41	293.708099
30.42	293.092987
30.43	297.716003
30.44	293.976624
30.45	297.1987
30.46	294.258362
30.47	291.616394
30.48	299.088684
30.49	297.212463
30.5	302.721741
30.51	299.322205
30.52	294.967102
30.53	293.350525
30.54	299.628693
30.55	298.058441
30.56	296.765778
30.57	298.638062
30.58	296.235443
30.59	298.615906
30.6	301.665649
30.61	298.604767
30.62	296.939301
30.63	298.490936
30.64	293.46106
30.65	292.780884
30.66	299.450226
30.67	294.513977
30.68	300.917725
30.69	301.182404
30.7	301.060486
30.71	295.347961
30.72	302.890259
30.73	298.377838
30.74	296.001709
30.75	298.350006
30.76	297.057495
30.77	298.227478
30.78	292.214111
30.79	296.239685
30.8	296.834167
30.81	299.126709
30.82	299.342102
30.83	302.115204
30.84	297.107269
30.85	293.612122
30.86	297.885925
30.87	301.440826
[truncated: 12,914 more rows]
