# Supplementary material for: Hierarchical incremental learning deciphers molecular arrangements in multi-component materials
Source: Nat Commun. 2025 Oct 22;16:9324. doi: 10.1038/s41467-025-64372-4 (PMC12546701; doi:10.1038/s41467-025-64372-4)
Supplement: Supplementary file 4 — Source data [file 41467_2025_64372_MOESM4_ESM.zip › FigS54.txt]

#time(ns), temperature(K)
0	298.872986
0.1	300.851807
0.2	296.688446
0.3	291.696014
0.4	295.212372
0.5	293.314056
0.6	297.541107
0.7	294.932129
0.8	296.215424
0.9	296.456207
1	298.230652
11	298.230774
11.01	292.496765
11.02	297.011902
11.03	300.234924
11.04	299.751862
11.05	296.928558
11.06	301.182373
11.07	295.789185
11.08	301.382812
11.09	290.749939
11.1	297.470276
11.11	300.122131
11.12	293.513947
11.13	298.316376
11.14	296.420685
11.15	302.353668
11.16	296.592987
11.17	299.753357
11.18	293.673065
11.19	300.576294
11.2	296.973145
11.21	304.440002
11.22	302.746368
11.23	298.784149
11.24	296.49939
11.25	301.49826
11.26	296.061646
11.27	298.148773
11.28	298.827637
11.29	305.574432
11.3	295.336426
11.31	298.538727
11.32	295.954987
11.33	302.920593
11.34	296.056122
11.35	298.099854
11.36	293.4935
11.37	297.909058
11.38	301.220245
11.39	301.405762
11.4	301.086395
11.41	294.027863
11.42	295.370056
11.43	299.278564
11.44	301.697449
11.45	300.8255
11.46	302.593811
11.47	296.607635
11.48	301.044037
11.49	297.848145
11.5	298.273773
11.51	298.678284
11.52	297.403381
11.53	304.214264
11.54	298.587158
11.55	297.586853
11.56	303.269592
11.57	296.011475
11.58	297.523834
11.59	300.200714
11.6	297.939026
11.61	297.395996
11.62	298.272827
11.63	306.492645
11.64	297.035217
11.65	300.510925
11.66	301.891785
11.67	299.901764
11.68	298.04422
11.69	294.573761
11.7	298.594604
11.71	293.854584
11.72	301.433929
11.73	297.829895
11.74	299.232117
11.75	298.867035
11.76	299.098053
11.77	299.053406
11.78	298.501495
11.79	297.186462
11.8	302.60376
11.81	298.17627
11.82	300.204895
11.83	294.752655
11.84	296.572449
11.85	296.44046
11.86	298.680511
11.87	301.82489
11.88	294.147278
11.89	297.304993
11.9	301.229767
11.91	296.224487
11.92	299.932373
11.93	297.62323
11.94	302.077728
11.95	298.417267
11.96	298.359467
11.97	295.995148
11.98	300.540222
11.99	295.932953
12	296.388519
12.01	297.075958
12.02	296.861664
12.03	295.536591
12.04	300.273071
12.05	303.149933
12.06	299.195709
12.07	301.2052
12.08	299.28891
12.09	295.82077
12.1	302.25235
12.11	303.424591
12.12	297.824249
12.13	297.901764
12.14	305.106354
12.15	297.255798
12.16	296.065125
12.17	295.078613
12.18	301.293182
12.19	295.049438
12.2	299.02475
12.21	296.956787
12.22	297.674561
12.23	302.767426
12.24	296.629059
12.25	299.394531
12.26	298.153412
12.27	297.780243
12.28	301.066193
12.29	291.234619
12.3	300.786346
12.31	292.501373
12.32	296.557037
12.33	294.903107
12.34	304.792206
12.35	298.981628
12.36	298.279053
12.37	295.898041
12.38	301.222504
12.39	301.515045
12.4	302.498016
12.41	299.246857
12.42	297.205414
12.43	297.974091
12.44	296.603577
12.45	300.113007
12.46	303.170135
12.47	293.522247
12.48	300.216156
12.49	300.233246
12.5	294.094818
12.51	293.048828
12.52	296.208405
12.53	298.06662
12.54	297.874329
12.55	298.303955
12.56	296.598907
12.57	295.129883
12.58	302.088196
12.59	301.740906
12.6	298.605316
12.61	296.50885
12.62	295.831787
12.63	299.305542
12.64	294.326569
12.65	299.863159
12.66	300.665771
12.67	303.571075
12.68	298.912598
12.69	294.260834
12.7	300.614838
12.71	303.367126
12.72	297.339294
12.73	295.30838
12.74	299.579071
12.75	296.384979
12.76	296.174988
12.77	301.581238
12.78	298.671082
12.79	299.659332
12.8	299.016266
12.81	303.227295
12.82	299.639923
12.83	300.108551
12.84	300.702759
12.85	296.021271
12.86	301.985474
12.87	302.133209
12.88	290.815735
12.89	298.952454
12.9	299.617371
12.91	296.071655
12.92	303.542175
12.93	300.52063
12.94	294.074371
12.95	297.88623
12.96	296.853241
12.97	298.149017
12.98	295.144623
12.99	300.341614
13	298.288574
13.01	295.742798
13.02	302.208527
13.03	297.858795
13.04	298.51178
13.05	301.247498
13.06	303.550842
13.07	297.911041
13.08	300.080078
13.09	297.814819
13.1	304.422668
13.11	299.279205
13.12	300.017609
13.13	298.634186
13.14	299.694397
13.15	297.256409
13.16	299.347565
13.17	299.509583
13.18	301.922821
13.19	292.880402
13.2	297.716858
13.21	302.972443
13.22	298.659821
13.23	297.310669
13.24	298.987518
13.25	296.972961
13.26	295.803589
13.27	291.479248
13.28	295.562988
13.29	295.858459
13.3	296.832001
13.31	299.280121
13.32	299.329926
13.33	293.655914
13.34	299.091705
13.35	298.621185
13.36	298.41507
13.37	295.820709
13.38	296.960907
13.39	298.2211
13.4	299.825226
13.41	301.559204
13.42	295.132812
13.43	304.46402
13.44	300.002533
13.45	297.805298
13.46	296.985657
13.47	300.183502
13.48	297.639954
13.49	302.244019
13.5	298.064728
13.51	294.864655
13.52	299.949158
13.53	294.846313
13.54	294.260925
13.55	292.857208
13.56	303.354034
13.57	290.797119
13.58	293.846649
13.59	300.690857
13.6	306.841217
13.61	299.583679
13.62	294.613922
13.63	300.125549
13.64	304.61319
13.65	304.543243
13.66	295.469727
13.67	293.228271
13.68	297.644928
13.69	298.853058
13.7	296.304474
13.71	295.495758
13.72	298.845001
13.73	297.988831
13.74	298.645905
13.75	300.554749
13.76	303.116821
13.77	296.913239
13.78	300.840607
13.79	299.637238
13.8	297.65448
13.81	298.802521
13.82	293.395691
13.83	295.661102
13.84	301.878448
13.85	296.141388
13.86	299.841919
13.87	296.442902
13.88	292.796967
13.89	294.735352
13.9	296.147949
13.91	303.258972
13.92	296.134308
13.93	303.794525
13.94	300.44873
13.95	298.712433
13.96	297.018524
13.97	303.288818
13.98	299.360199
13.99	301.044006
14	296.68512
14.01	296.926361
14.02	293.309082
14.03	297.583527
14.04	296.725861
14.05	295.616821
14.06	297.502441
14.07	298.831787
14.08	304.621429
14.09	299.21283
14.1	294.34082
14.11	299.788696
14.12	296.135834
14.13	297.026947
14.14	297.751312
14.15	295.424011
14.16	304.582245
14.17	297.789032
14.18	298.95932
14.19	296.182068
14.2	297.04483
14.21	301.167236
14.22	298.640106
14.23	297.287567
14.24	298.017426
14.25	297.406952
14.26	299.91272
14.27	297.734802
14.28	300.917542
14.29	299.376221
14.3	297.7742
14.31	297.178101
14.32	294.99118
14.33	297.803925
14.34	291.62146
14.35	298.126831
14.36	302.00116
14.37	298.910156
14.38	293.245026
14.39	305.590668
14.4	296.490723
14.41	302.883728
14.42	296.337524
14.43	297.38031
14.44	298.852753
14.45	301.557281
14.46	296.343475
14.47	300.126129
14.48	298.50766
14.49	296.565094
14.5	298.830933
14.51	296.095184
14.52	296.352356
14.53	293.842865
14.54	300.088318
14.55	298.05484
14.56	295.419861
14.57	291.468262
14.58	296.643646
14.59	304.473877
14.6	299.584473
14.61	296.285187
14.62	294.149658
14.63	296.108887
14.64	297.980072
14.65	297.104553
14.66	295.577087
14.67	298.34967
14.68	303.238129
14.69	302.709778
14.7	294.955109
14.71	296.965057
14.72	299.805145
14.73	296.842468
14.74	303.057312
14.75	299.248444
14.76	296.821838
14.77	295.263824
14.78	299.680542
14.79	296.65506
14.8	298.793823
14.81	296.089722
14.82	298.529327
14.83	293.964325
14.84	296.765289
14.85	299.409393
14.86	301.190979
14.87	297.183563
14.88	300.002289
14.89	306.615417
14.9	302.231293
14.91	298.009399
14.92	292.430634
14.93	299.670166
14.94	296.640472
14.95	293.740356
14.96	298.355774
14.97	298.915161
14.98	293.52179
14.99	291.778656
15	292.180115
15.01	296.403687
15.02	299.443451
15.03	297.944611
15.04	293.55249
15.05	299.771393
15.06	300.990753
15.07	289.386841
15.08	292.869171
15.09	297.130249
15.1	298.057251
15.11	296.919403
15.12	294.570435
15.13	301.58667
15.14	302.99585
15.15	300.21048
15.16	301.35321
15.17	296.765594
15.18	300.123413
15.19	296.62796
15.2	296.545563
15.21	303.399567
15.22	300.728333
15.23	294.806091
15.24	300.15564
15.25	292.673431
15.26	295.872498
15.27	295.724976
15.28	293.128845
15.29	295.983551
15.3	295.146332
15.31	300.070862
15.32	301.370544
15.33	295.5625
15.34	298.552612
15.35	302.578888
15.36	298.712982
15.37	299.27298
15.38	304.86618
15.39	297.692444
15.4	299.058502
15.41	291.945923
15.42	304.915222
15.43	303.752533
15.44	302.31192
15.45	299.390533
15.46	296.97403
15.47	297.212585
15.48	298.256653
15.49	297.736115
15.5	296.545197
15.51	301.48111
15.52	300.223633
15.53	298.087128
15.54	300.700684
15.55	291.072876
15.56	294.814148
15.57	296.208923
15.58	295.53714
15.59	297.905334
15.6	301.496216
15.61	296.635712
15.62	294.717804
15.63	297.205597
15.64	299.59375
15.65	295.605225
15.66	297.724426
15.67	299.839386
15.68	294.460632
15.69	294.710358
15.7	302.364227
15.71	301.956299
15.72	300.88916
15.73	297.456512
15.74	299.890778
15.75	300.350983
15.76	300.210938
15.77	300.447845
15.78	298.461212
15.79	295.927582
15.8	299.719086
15.81	298.59259
15.82	295.250366
15.83	300.529724
15.84	296.738953
15.85	299.116211
15.86	299.665436
15.87	300.55249
15.88	291.803192
15.89	295.484497
15.9	297.94043
15.91	296.472443
15.92	298.6138
15.93	299.296173
15.94	299.372742
15.95	295.714447
15.96	300.11792
15.97	297.51236
15.98	299.378967
15.99	299.87738
16	292.992859
16.01	299.518219
16.02	294.747772
16.03	299.122894
16.04	298.465271
16.05	292.671143
16.06	294.39444
16.07	294.539978
16.08	296.931549
16.09	295.190582
16.1	297.839996
16.11	298.291809
16.12	295.448669
16.13	294.802032
16.14	299.038971
16.15	296.354492
16.16	297.683533
16.17	297.073212
16.18	300.982819
16.19	294.593964
16.2	295.385254
16.21	302.649536
16.22	295.168549
16.23	294.107208
16.24	297.640015
16.25	298.856812
16.26	298.262878
16.27	297.263428
16.28	300.713226
16.29	299.446381
16.3	293.608124
16.31	296.370911
16.32	295.900055
16.33	294.978577
16.34	300.391968
16.35	302.197601
16.36	297.919067
16.37	299.911133
16.38	300.079102
16.39	298.740173
16.4	294.600311
16.41	303.432068
16.42	297.740997
16.43	300.736694
16.44	294.121155
16.45	297.331543
16.46	290.038086
16.47	298.323792
16.48	300.656158
16.49	295.225891
16.5	302.22995
16.51	300.519989
16.52	294.848267
16.53	302.217041
16.54	298.16449
16.55	292.757874
16.56	300.925232
16.57	299.906708
16.58	294.493042
16.59	298.90976
16.6	297.127716
16.61	300.953217
16.62	298.296143
16.63	299.567322
16.64	300.292328
16.65	297.846649
16.66	301.842133
16.67	297.440521
16.68	298.002258
16.69	300.98172
16.7	300.460754
16.71	300.707367
16.72	298.913483
16.73	301.788696
16.74	293.526367
16.75	290.999084
16.76	293.581604
16.77	294.259125
16.78	294.315216
16.79	298.261993
16.8	297.783936
16.81	303.745819
16.82	298.855774
16.83	292.376862
16.84	296.957581
16.85	299.615448
16.86	303.624695
16.87	300.510254
16.88	305.027954
16.89	298.826904
16.9	297.118652
16.91	300.53241
16.92	296.139343
16.93	293.852509
16.94	300.382782
16.95	296.593903
16.96	297.718872
16.97	290.352722
16.98	300.964294
16.99	300.696625
17	298.542786
17.01	296.253693
17.02	301.667389
17.03	298.234985
17.04	297.296234
17.05	304.758942
17.06	297.221313
17.07	299.254974
17.08	295.268066
17.09	295.953308
17.1	299.151672
17.11	294.062775
17.12	296.222412
17.13	299.653778
17.14	294.330933
17.15	295.634094
17.16	296.504547
17.17	298.582367
17.18	301.894501
17.19	298.433899
17.2	302.51181
17.21	296.213684
17.22	291.921753
17.23	298.380768
17.24	301.721039
17.25	302.332306
17.26	297.800995
17.27	293.264465
17.28	302.806824
17.29	297.502045
17.3	301.207214
17.31	296.076508
17.32	299.559875
17.33	298.40036
17.34	298.395203
17.35	293.409576
17.36	300.591736
17.37	301.769867
17.38	297.178772
17.39	298.000824
17.4	298.207184
17.41	298.060364
17.42	297.91806
17.43	296.121155
17.44	298.500366
17.45	304.195618
17.46	296.930389
17.47	296.134064
17.48	296.160187
17.49	300.758118
17.5	299.442749
17.51	295.276459
17.52	295.246216
17.53	299.560516
17.54	292.877075
17.55	294.608093
17.56	294.372864
17.57	299.665009
17.58	305.085968
17.59	301.006866
17.6	301.315216
17.61	299.734558
17.62	297.328583
17.63	295.248444
17.64	300.157928
17.65	297.114807
17.66	296.729095
17.67	297.123535
17.68	298.206696
17.69	296.632111
17.7	298.439758
17.71	299.114838
17.72	302.094055
17.73	295.455719
17.74	302.750641
17.75	298.003113
17.76	298.964569
17.77	299.7836
17.78	295.387878
17.79	297.006226
17.8	301.177399
17.81	291.664093
17.82	300.16864
17.83	298.509583
17.84	303.973724
17.85	298.578308
17.86	297.251434
17.87	300.225098
17.88	300.214294
17.89	299.02478
17.9	301.473572
17.91	297.310028
17.92	300.749481
17.93	302.10257
17.94	297.273926
17.95	296.519501
17.96	304.472656
17.97	299.577362
17.98	296.442261
17.99	293.761353
18	300.762177
18.01	299.309113
18.02	293.390076
18.03	296.006836
18.04	300.537964
18.05	298.709656
18.06	298.023407
18.07	299.527191
18.08	294.089417
18.09	303.30722
18.1	295.093231
18.11	301.297424
18.12	294.194794
18.13	295.573944
18.14	298.133453
18.15	298.339111
18.16	301.880249
18.17	297.694397
18.18	297.279602
18.19	302.383698
18.2	300.227875
18.21	300.023346
18.22	297.737671
18.23	298.031677
18.24	297.276245
18.25	297.829895
18.26	297.532562
18.27	302.821564
18.28	296.240692
18.29	296.293091
18.3	301.579865
18.31	300.86084
18.32	301.059052
18.33	296.511688
18.34	296.564148
18.35	291.909119
18.36	301.034576
18.37	295.641052
18.38	296.477325
18.39	299.060699
18.4	300.717651
18.41	300.099365
18.42	294.387299
18.43	295.97229
18.44	296.305237
18.45	299.661438
18.46	302.082397
18.47	301.68689
18.48	292.402222
18.49	297.62326
18.5	298.30365
18.51	306.643829
18.52	300.214417
18.53	292.012146
18.54	297.912567
18.55	299.890533
18.56	297.127167
18.57	299.864929
18.58	293.981476
18.59	298.462585
18.6	296.313538
18.61	293.670746
18.62	303.348511
18.63	297.555359
18.64	300.193695
18.65	297.194458
18.66	294.497498
18.67	303.839783
18.68	298.26947
18.69	297.636292
18.7	300.694214
18.71	297.964661
18.72	297.838959
18.73	293.210266
18.74	296.481201
18.75	296.147858
18.76	292.725403
18.77	292.179077
18.78	296.468964
18.79	297.027466
18.8	299.106415
18.81	298.669403
18.82	301.716675
18.83	297.246338
18.84	303.0336
18.85	296.760681
18.86	295.694
18.87	298.516022
18.88	294.577148
18.89	303.497833
18.9	303.453461
18.91	293.827423
18.92	298.628998
18.93	296.189423
18.94	301.964844
18.95	300.995422
18.96	299.542664
18.97	295.669403
18.98	294.325409
18.99	299.688507
19	297.064178
19.01	298.839813
19.02	297.43866
19.03	300.022461
19.04	297.931183
19.05	298.352264
19.06	294.436554
19.07	298.53183
19.08	297.431763
19.09	300.100525
19.1	296.81543
19.11	297.277313
19.12	298.161713
19.13	297.635529
19.14	296.704102
19.15	298.323639
19.16	301.071045
19.17	305.417511
19.18	298.886108
19.19	299.865753
19.2	294.047577
19.21	296.698029
19.22	295.431488
19.23	296.759308
19.24	291.474518
19.25	296.548218
19.26	302.180084
19.27	298.21283
19.28	298.365967
19.29	297.88324
19.3	296.145386
19.31	295.485382
19.32	294.374176
19.33	296.481262
19.34	295.368195
19.35	296.666656
19.36	296.176971
19.37	298.478973
19.38	296.728821
19.39	296.155304
19.4	298.045593
19.41	299.58606
19.42	297.989441
19.43	293.41568
19.44	293.808502
19.45	295.535431
19.46	300.025787
19.47	303.619354
19.48	293.063538
19.49	301.301636
19.5	294.520294
19.51	300.035309
19.52	302.01944
19.53	299.628723
19.54	299.173523
19.55	299.760071
19.56	302.74472
19.57	302.678314
19.58	296.2659
19.59	297.972565
19.6	297.452789
19.61	298.579254
19.62	294.463654
19.63	303.752106
19.64	296.012329
19.65	296.04776
19.66	304.351593
19.67	291.542053
19.68	299.254425
19.69	296.022064
19.7	302.870789
19.71	304.289398
19.72	298.480316
19.73	295.524719
19.74	297.560455
19.75	297.982239
19.76	297.151581
19.77	299.865997
19.78	298.027832
19.79	299.668091
19.8	299.906311
19.81	294.838257
19.82	296.516541
19.83	298.599976
19.84	295.532593
19.85	299.84845
19.86	294.352081
19.87	303.27774
19.88	296.389374
19.89	296.96701
19.9	298.144012
19.91	297.742828
19.92	293.855743
19.93	300.384827
19.94	298.111053
19.95	292.669159
19.96	294.46402
19.97	297.567352
19.98	298.662933
19.99	298.186951
20	293.782288
20.01	300.139893
20.02	298.780914
20.03	300.001099
20.04	296.923767
20.05	297.199402
20.06	297.869446
20.07	300.672699
20.08	300.207123
20.09	294.866486
20.1	295.764252
20.11	302.244873
20.12	296.209229
20.13	298.269409
20.14	297.103668
20.15	297.999451
20.16	298.113037
20.17	297.520233
20.18	303.298279
20.19	295.20285
20.2	294.417145
20.21	302.079926
20.22	297.246155
20.23	294.603577
20.24	302.228119
20.25	296.444397
20.26	297.188202
20.27	294.355621
20.28	298.953033
20.29	296.723572
20.3	296.628479
20.31	296.556519
20.32	300.231567
20.33	302.708344
20.34	295.535065
20.35	302.144684
20.36	300.028961
20.37	298.36084
20.38	294.94339
20.39	293.737488
20.4	295.706024
20.41	297.808594
20.42	294.005676
20.43	294.941681
20.44	302.150269
20.45	301.359314
20.46	293.706146
20.47	298.97403
20.48	299.182068
20.49	299.552338
20.5	299.033112
20.51	296.540131
20.52	299.335205
20.53	296.017975
20.54	299.086945
20.55	301.61499
20.56	299.34491
20.57	300.701843
20.58	294.172791
20.59	299.51767
20.6	297.180145
20.61	295.58667
20.62	297.015869
20.63	296.877563
20.64	299.227631
20.65	299.926422
20.66	297.055115
20.67	294.401306
20.68	294.142548
20.69	297.795624
20.7	291.644348
20.71	297.699432
20.72	298.975281
20.73	296.598175
20.74	299.602966
20.75	300.543579
20.76	299.938202
20.77	291.624725
20.78	299.952271
20.79	298.926849
20.8	293.232666
20.81	299.210144
20.82	297.728851
20.83	296.096497
20.84	297.089569
20.85	301.889343
20.86	299.332123
20.87	295.530914
20.88	299.332886
20.89	297.089233
20.9	298.317322
20.91	298.291931
20.92	295.164429
20.93	297.387238
20.94	299.000763
20.95	303.440796
20.96	298.907074
20.97	295.936798
20.98	300.921783
20.99	303.01178
21	301.335724
21.01	300.383636
21.02	300.289612
21.03	300.309479
21.04	301.910706
21.05	297.01239
21.06	302.695618
21.07	295.179688
21.08	298.042755
21.09	299.280701
21.1	298.767761
21.11	297.280731
21.12	295.005127
21.13	301.37558
21.14	295.609558
21.15	294.710999
21.16	297.326813
21.17	296.888275
21.18	296.012909
21.19	297.216034
21.2	299.120972
21.21	299.8396
21.22	299.268433
21.23	303.910675
21.24	296.301819
21.25	298.575836
21.26	294.669006
21.27	291.007019
21.28	299.79776
21.29	301.303345
21.3	297.043915
21.31	297.601715
21.32	295.270905
21.33	297.609711
21.34	297.43927
21.35	297.165039
21.36	302.003113
21.37	295.7211
21.38	295.408173
21.39	302.631897
21.4	293.540588
21.41	297.160034
21.42	302.324921
21.43	295.168518
21.44	294.961548
21.45	299.51651
21.46	301.394958
21.47	294.938995
21.48	297.15625
21.49	297.745026
21.5	294.541779
21.51	295.592896
21.52	293.797577
21.53	297.928772
21.54	296.499084
21.55	302.583008
21.56	298.804382
21.57	299.538849
21.58	297.97467
21.59	300.919769
21.6	297.955292
21.61	295.346558
21.62	297.452271
21.63	300.042633
21.64	297.835541
21.65	299.214783
21.66	298.245239
21.67	299.900024
21.68	302.823578
21.69	301.154541
21.7	298.532928
21.71	300.445892
21.72	300.526489
21.73	300.707947
21.74	299.207428
21.75	297.962646
21.76	299.105438
21.77	297.217041
21.78	300.664642
21.79	297.064331
21.8	302.08313
21.81	297.047485
21.82	302.052216
21.83	299.503174
21.84	299.217194
21.85	300.7034
21.86	300.231567
21.87	298.757111
21.88	304.393463
21.89	298.390808
21.9	301.064392
21.91	299.93158
21.92	298.711548
21.93	297.383453
21.94	297.387665
21.95	301.057281
21.96	298.372894
21.97	297.691559
21.98	302.560211
21.99	300.50119
22	295.032898
22.01	298.966003
22.02	298.593506
22.03	300.312836
22.04	294.412262
22.05	297.347961
22.06	296.660522
22.07	296.617584
22.08	289.632385
22.09	294.942871
22.1	298.39212
22.11	295.321259
22.12	294.802765
22.13	301.637634
22.14	298.43866
22.15	296.725006
22.16	301.093353
22.17	294.477295
22.18	297.725464
22.19	296.309631
22.2	297.045593
22.21	299.985168
22.22	300.373169
22.23	298.66687
22.24	299.506958
22.25	301.928802
22.26	294.349884
22.27	297.880554
22.28	296.257599
22.29	296.61026
22.3	295.481689
22.31	299.302002
22.32	298.70694
22.33	299.912537
22.34	298.384888
22.35	297.747345
22.36	298.331818
22.37	298.845764
22.38	297.143036
22.39	301.453339
22.4	296.73941
22.41	299.167023
22.42	290.940369
22.43	302.351501
22.44	299.008148
22.45	297.820038
22.46	298.090729
22.47	296.200836
22.48	300.376251
22.49	298.884552
22.5	302.399139
22.51	297.427246
22.52	295.943726
22.53	300.186188
22.54	301.334106
22.55	296.642731
22.56	293.630524
22.57	296.56076
22.58	300.606232
22.59	300.989166
22.6	297.773468
22.61	297.821533
22.62	302.452454
22.63	300.587006
22.64	293.92392
22.65	305.56897
22.66	302.694153
22.67	299.276123
22.68	294.961823
22.69	292.799957
22.7	298.041199
22.71	301.219147
22.72	297.958679
22.73	296.950745
22.74	299.691376
22.75	306.606995
22.76	297.319092
22.77	297.212402
22.78	300.143372
22.79	299.294434
22.8	302.116699
22.81	299.486694
22.82	296.139893
22.83	296.890778
22.84	294.991241
22.85	294.805603
22.86	294.760162
22.87	298.269226
22.88	299.587952
22.89	300.26532
22.9	298.687683
22.91	298.09964
22.92	296.443329
22.93	299.254089
22.94	293.874878
22.95	294.994415
22.96	298.141998
22.97	296.578918
22.98	293.000366
22.99	294.360718
23	297.738678
23.01	296.725494
23.02	297.667389
23.03	300.505341
23.04	296.903473
23.05	295.615204
23.06	299.83194
23.07	299.403381
23.08	302.691833
23.09	294.825073
23.1	298.178619
23.11	299.194
23.12	296.331207
23.13	293.987274
23.14	296.023773
23.15	299.753601
23.16	296.341034
23.17	296.762421
23.18	301.846375
23.19	296.499634
23.2	297.90506
23.21	302.070496
23.22	298.678497
23.23	299.639984
23.24	291.846436
23.25	299.371155
23.26	300.219849
23.27	299.95166
23.28	298.028046
23.29	296.009888
23.3	292.260773
23.31	303.416992
23.32	296.264862
23.33	297.919495
23.34	297.508423
23.35	296.942169
23.36	299.16391
23.37	299.533661
23.38	299.437897
23.39	300.742798
23.4	295.629944
23.41	300.130524
23.42	298.005463
23.43	302.436554
23.44	301.262299
23.45	297.85318
23.46	294.15802
23.47	298.642151
23.48	302.753967
23.49	300.858948
23.5	302.136322
23.51	300.708496
23.52	299.577118
23.53	291.401581
23.54	306.464752
23.55	302.148956
23.56	298.148071
23.57	299.980499
23.58	300.262512
23.59	300.29306
23.6	298.170074
23.61	294.764252
23.62	296.721344
23.63	294.105133
23.64	302.110016
23.65	299.930573
23.66	300.463531
23.67	296.138245
23.68	300.08493
23.69	298.100281
23.7	297.10376
23.71	298.343964
23.72	299.56601
23.73	297.188934
23.74	296.756927
23.75	302.811127
23.76	299.845184
23.77	298.854401
23.78	299.020874
23.79	297.378784
23.8	296.898346
23.81	290.650024
23.82	295.998383
23.83	297.336121
23.84	300.382355
23.85	299.634735
23.86	300.111664
23.87	297.107605
23.88	295.56134
23.89	296.311462
23.9	304.17746
23.91	295.683411
23.92	299.497681
23.93	300.749084
23.94	300.874573
23.95	295.550995
23.96	296.31665
23.97	291.361298
23.98	302.655884
23.99	295.299255
24	297.158356
24.01	298.622162
24.02	304.244598
24.03	298.971283
24.04	299.333221
24.05	295.652496
24.06	295.912567
24.07	301.774109
24.08	300.208618
24.09	298.879364
24.1	299.360992
24.11	302.780518
24.12	298.280945
24.13	291.663177
24.14	301.746155
24.15	296.099884
24.16	294.101471
24.17	301.24057
24.18	300.274017
24.19	295.137756
24.2	300.394714
24.21	298.996796
24.22	301.321381
24.23	293.531097
24.24	296.608337
24.25	299.224518
24.26	303.169189
24.27	296.780823
24.28	300.587616
24.29	297.052979
24.3	300.411804
24.31	299.578064
24.32	294.924133
24.33	299.722168
24.34	296.183929
24.35	299.513
24.36	299.49173
24.37	295.198944
24.38	295.697876
24.39	293.842712
24.4	301.86908
24.41	298.552979
24.42	299.488434
24.43	300.339142
24.44	296.034515
24.45	297.743835
24.46	294.027466
24.47	299.216705
24.48	298.108978
24.49	296.068817
24.5	296.195038
24.51	298.472961
24.52	298.600647
24.53	297.642822
24.54	293.947815
24.55	300.709015
24.56	299.41156
24.57	296.213104
24.58	299.811096
24.59	297.707733
24.6	298.18399
24.61	294.514099
24.62	294.488464
24.63	294.358521
24.64	296.834473
24.65	301.80545
24.66	300.688354
24.67	298.70047
24.68	297.065979
24.69	292.180511
24.7	302.067352
24.71	299.858093
24.72	303.971863
24.73	294.397278
24.74	293.897003
24.75	297.080078
24.76	296.940094
24.77	295.757385
24.78	297.161987
24.79	294.572021
24.8	296.800842
24.81	295.511444
24.82	298.761292
24.83	298.577271
24.84	297.536011
24.85	299.341187
24.86	299.319183
24.87	293.210205
24.88	296.215942
24.89	298.457367
24.9	298.936432
24.91	298.475159
24.92	296.840881
24.93	299.226013
24.94	296.429596
24.95	297.34436
24.96	299.237
24.97	296.185059
24.98	294.696289
24.99	301.954132
25	299.224701
25.01	298.505981
25.02	293.281586
25.03	296.349152
25.04	299.034637
25.05	299.598877
25.06	297.172607
25.07	299.581848
25.08	299.947723
25.09	295.530396
25.1	295.752716
25.11	295.158661
25.12	295.927338
25.13	301.59967
25.14	299.403992
25.15	293.708252
25.16	301.442108
25.17	294.233734
25.18	300.517578
25.19	294.660034
25.2	301.087982
25.21	303.65213
25.22	300.429321
25.23	298.206848
25.24	295.857483
25.25	298.109619
25.26	300.956451
25.27	299.646057
25.28	289.598907
25.29	294.730896
25.3	296.572906
25.31	298.59903
25.32	297.020691
25.33	297.911652
25.34	296.751617
25.35	300.5466
25.36	299.012299
25.37	298.306641
25.38	299.913055
25.39	296.871735
25.4	300.229614
25.41	300.5047
25.42	298.928741
25.43	297.373718
25.44	298.584503
25.45	295.857452
25.46	295.182983
25.47	295.876007
25.48	298.405396
25.49	297.823608
25.5	295.120514
25.51	295.905426
25.52	295.600922
25.53	297.203857
25.54	295.914581
25.55	297.875824
25.56	302.071045
25.57	295.672119
25.58	294.81134
25.59	295.713379
25.6	303.911255
25.61	300.760406
25.62	295.868469
25.63	297.80603
25.64	296.217682
25.65	304.631958
25.66	300.424316
25.67	302.583893
25.68	297.343933
25.69	297.570831
25.7	301.689545
25.71	295.518127
25.72	297.683105
25.73	296.958099
25.74	292.628418
25.75	293.705505
25.76	294.604614
25.77	293.444611
25.78	299.910706
25.79	301.474182
25.8	297.170227
25.81	298.83548
25.82	295.917358
25.83	300.934662
25.84	296.303711
25.85	296.633179
25.86	297.570129
25.87	293.022278
25.88	303.378876
25.89	297.374268
25.9	294.431519
25.91	297.065125
25.92	301.939636
25.93	299.256683
25.94	301.027466
25.95	292.710693
25.96	294.750305
25.97	298.314178
25.98	298.989441
25.99	298.543365
26	298.955933
26.01	299.396545
26.02	301.431763
26.03	292.478333
26.04	296.527191
26.05	294.287048
26.06	301.385162
26.07	294.341919
26.08	299.364441
26.09	298.25946
26.1	297.107666
26.11	296.726227
26.12	302.897705
26.13	297.824829
26.14	301.718292
26.15	303.397797
26.16	301.32196
26.17	294.254852
26.18	298.402557
26.19	300.101959
26.2	300.114624
26.21	296.498383
26.22	298.442017
26.23	300.779053
26.24	295.390228
26.25	299.038086
26.26	296.193939
26.27	296.488007
26.28	303.485779
26.29	299.151276
26.3	295.945648
26.31	298.187958
26.32	291.874512
26.33	297.931244
26.34	299.222198
26.35	299.692108
26.36	299.105774
26.37	293.724396
26.38	299.985626
26.39	300.251678
26.4	296.892853
26.41	298.080139
26.42	302.844177
26.43	304.319366
26.44	298.031738
26.45	299.039337
26.46	294.744385
26.47	298.796204
26.48	295.899475
26.49	297.604431
26.5	297.539886
26.51	298.216827
26.52	294.24234
26.53	299.177612
26.54	298.339447
26.55	295.721039
26.56	304.5914
26.57	294.223419
26.58	294.895233
26.59	299.86731
26.6	299.54187
26.61	302.233826
26.62	296.98703
26.63	296.155334
26.64	299.493408
26.65	296.829651
26.66	293.881165
26.67	301.227386
26.68	297.376892
26.69	296.939636
26.7	298.187378
26.71	297.064026
26.72	297.605652
26.73	298.444
26.74	301.557434
26.75	297.083923
26.76	300.120667
26.77	295.368561
26.78	300.782715
26.79	300.778748
26.8	299.339478
26.81	298.11084
26.82	296.779388
26.83	297.265656
26.84	299.533356
26.85	298.071564
26.86	299.65979
26.87	298.968262
26.88	295.878357
26.89	299.273712
26.9	300.056671
26.91	298.077881
26.92	296.249207
26.93	297.913086
26.94	300.91571
26.95	294.383606
26.96	294.536133
26.97	297.678955
26.98	297.451721
26.99	299.056091
27	298.135681
27.01	300.723389
27.02	298.613403
27.03	297.943787
27.04	297.78833
27.05	293.832489
27.06	294.530884
27.07	298.884796
27.08	298.57016
27.09	297.149475
27.1	301.028442
27.11	296.897919
27.12	299.578278
27.13	296.552246
27.14	302.450989
27.15	296.962006
27.16	300.61499
27.17	295.068756
27.18	297.337921
27.19	299.157349
27.2	297.170349
27.21	300.917023
27.22	292.300079
27.23	296.122559
27.24	297.894318
27.25	302.798737
27.26	298.39859
27.27	295.258026
27.28	294.614136
27.29	301.120209
27.3	294.424316
27.31	297.395569
27.32	299.769012
27.33	301.326813
27.34	295.901031
27.35	293.503021
27.36	297.801086
27.37	293.368927
27.38	293.954651
27.39	304.555939
27.4	303.710022
27.41	299.767944
27.42	294.078522
27.43	299.817596
27.44	300.26358
27.45	297.438873
27.46	299.86908
27.47	296.914154
27.48	299.970398
27.49	298.896301
27.5	298.266113
27.51	296.668579
27.52	296.720551
27.53	304.011353
27.54	300.744049
27.55	300.913544
27.56	303.915649
27.57	298.339874
27.58	303.19397
27.59	299.774231
27.6	300.417206
27.61	299.180328
27.62	300.31842
27.63	300.725616
27.64	299.126587
27.65	294.949677
27.66	299.228271
27.67	295.779541
27.68	295.367096
27.69	299.721344
27.7	300.224792
27.71	295.915375
27.72	300.336273
27.73	294.189697
27.74	295.242889
27.75	297.691193
27.76	298.766052
27.77	298.812134
27.78	295.651489
27.79	295.492279
27.8	303.461182
27.81	296.379669
27.82	294.807709
27.83	294.443146
27.84	296.229523
27.85	294.548523
27.86	304.287109
27.87	297.891144
27.88	299.7276
27.89	300.704193
27.9	295.970398
27.91	302.250488
27.92	302.402344
27.93	296.70047
27.94	298.723389
27.95	297.993134
27.96	302.144531
27.97	298.328918
27.98	298.555817
27.99	295.217804
28	295.810547
28.01	296.176514
28.02	297.920288
28.03	301.500763
28.04	295.890015
28.05	297.464203
28.06	294.055573
28.07	295.84906
28.08	298.57901
28.09	298.050354
28.1	295.350616
28.11	300.532166
28.12	293.69458
28.13	299.27243
28.14	299.593658
28.15	296.979523
28.16	303.743622
28.17	300.423492
28.18	296.61853
28.19	299.950439
28.2	294.838654
28.21	295.331757
28.22	296.143982
28.23	291.962799
28.24	301.802582
28.25	295.765594
28.26	299.929047
28.27	298.531158
28.28	297.523438
28.29	293.409607
28.3	296.951782
28.31	296.778809
28.32	302.491699
28.33	298.889862
28.34	293.460144
28.35	303.65271
28.36	303.41861
28.37	302.957001
28.38	296.542969
28.39	296.934998
28.4	301.970154
28.41	295.698944
28.42	296.040619
28.43	302.000122
28.44	299.940155
28.45	299.154541
28.46	299.863129
28.47	299.108826
28.48	298.971405
28.49	297.95874
28.5	297.393311
28.51	297.737274
28.52	294.850281
28.53	295.718842
28.54	296.79187
28.55	297.891266
28.56	298.739532
28.57	299.851349
28.58	292.565979
28.59	295.78418
28.6	296.780334
28.61	299.891357
28.62	297.46225
28.63	293.829865
28.64	298.263947
28.65	300.808899
28.66	295.845947
28.67	297.900452
28.68	300.29953
28.69	297.988464
28.7	300.207581
28.71	296.873962
28.72	295.142365
28.73	294.008148
28.74	295.05896
28.75	301.4216
28.76	300.410828
28.77	297.397034
28.78	300.264557
28.79	296.723114
28.8	300.669373
28.81	298.488434
28.82	295.877533
28.83	297.326263
28.84	300.180023
28.85	291.893616
28.86	294.216553
28.87	297.043457
28.88	298.873535
28.89	299.087494
28.9	299.411194
28.91	296.929962
28.92	299.189911
28.93	294.858856
28.94	298.906128
28.95	298.626862
28.96	297.326904
28.97	294.106171
28.98	299.125214
28.99	296.632507
29	296.833679
29.01	293.700867
29.02	300.802063
29.03	301.640656
29.04	298.790375
29.05	299.8414
29.06	302.506042
29.07	297.2164
29.08	294.895905
29.09	296.179443
29.1	299.173615
29.11	295.528961
29.12	303.801758
29.13	298.677856
29.14	291.207825
29.15	301.108215
29.16	302.376282
29.17	299.023132
29.18	296.707916
29.19	295.170898
29.2	295.080444
29.21	302.606079
29.22	293.032471
29.23	293.976562
29.24	301.788483
29.25	298.864349
29.26	294.692474
29.27	296.409271
29.28	297.555176
29.29	299.557465
29.3	294.178528
29.31	300.85733
29.32	301.212189
29.33	292.584473
29.34	294.285645
29.35	298.267181
29.36	299.244965
29.37	296.70462
29.38	299.763367
29.39	299.102142
29.4	298.304382
29.41	297.917877
29.42	296.697815
29.43	302.485565
29.44	301.096771
29.45	303.951782
29.46	297.856384
29.47	298.006165
29.48	294.924835
29.49	294.797241
29.5	302.465057
29.51	298.545166
29.52	298.324554
29.53	301.23645
29.54	303.157471
29.55	299.834137
29.56	299.387299
29.57	296.2099
29.58	291.877808
29.59	295.998993
29.6	298.274872
29.61	295.955688
29.62	296.217285
29.63	296.159454
29.64	300.286194
29.65	299.131592
29.66	303.947998
29.67	295.854034
29.68	293.707275
29.69	301.446899
29.7	299.452179
29.71	300.507812
29.72	299.139099
29.73	300.481384
29.74	303.033569
29.75	295.729126
29.76	290.57489
29.77	296.089813
29.78	293.398834
29.79	293.615723
29.8	294.896088
29.81	293.227844
29.82	301.40683
29.83	296.663696
29.84	294.85498
29.85	302.402802
29.86	295.303375
29.87	301.533661
29.88	299.292053
29.89	297.378998
29.9	298.069061
29.91	305.257721
29.92	298.817596
29.93	299.974548
29.94	295.431549
29.95	304.924103
29.96	299.390259
29.97	302.014862
29.98	297.241425
29.99	294.578918
30	299.613464
30.01	297.879364
30.02	294.281555
30.03	299.923523
30.04	300.977844
30.05	293.672882
30.06	303.046631
30.07	298.807098
30.08	296.115784
30.09	302.55719
30.1	292.742035
30.11	293.409485
30.12	293.852234
30.13	298.095032
30.14	295.328308
30.15	297.072601
30.16	295.923615
30.17	298.799225
30.18	292.760162
30.19	296.123199
30.2	294.681152
30.21	299.086121
30.22	292.853607
30.23	295.722198
30.24	299.152618
30.25	293.411438
30.26	301.260529
30.27	297.224396
30.28	298.193237
30.29	295.521667
30.3	298.983795
30.31	296.192932
30.32	297.388062
30.33	296.948822
30.34	297.891418
30.35	294.475342
30.36	298.728577
30.37	302.36145
30.38	298.789856
30.39	298.736084
30.4	298.644379
30.41	301.788452
30.42	295.850464
30.43	297.575287
30.44	301.640625
30.45	297.569519
30.46	296.79776
30.47	296.924316
30.48	298.084473
30.49	291.231995
30.5	296.918213
30.51	295.036224
30.52	300.122589
30.53	302.022797
30.54	294.325378
30.55	297.87561
30.56	301.015991
30.57	296.534729
30.58	299.155426
30.59	300.725616
30.6	301.690308
30.61	297.521393
30.62	296.896851
30.63	294.161285
30.64	298.719696
30.65	300.94223
30.66	298.785004
30.67	302.44928
30.68	299.440979
30.69	303.419189
30.7	293.424469
30.71	292.45932
30.72	296.818176
30.73	296.342102
30.74	299.815643
30.75	298.945801
30.76	298.410645
30.77	297.477966
30.78	300.224854
30.79	300.680328
30.8	297.264404
30.81	301.146027
30.82	296.993164
30.83	298.558472
30.84	297.8862
30.85	298.738434
30.86	296.098816
30.87	300.862579
[truncated: 12,914 more rows]
