# Supplementary material for: Hierarchical incremental learning deciphers molecular arrangements in multi-component materials
Source: Nat Commun. 2025 Oct 22;16:9324. doi: 10.1038/s41467-025-64372-4 (PMC12546701; doi:10.1038/s41467-025-64372-4)
Supplement: Supplementary file 4 — Source data [file 41467_2025_64372_MOESM4_ESM.zip › FigS55.txt]

#time(ns), velocity autocorrelation function
0	1
0.0001	0.13328
0.0002	-0.20863
0.0003	-0.10112
0.0004	0.19204
0.0005	0.01637
0.0006	-0.08766
0.0007	-0.01518
0.0008	0.04764
0.0009	-0.0642
0.001	-0.07466
0.0011	-0.01363
0.0012	0.01171
0.0013	0.01851
0.0014	-0.10192
0.0015	0.05455
0.0016	0.04074
0.0017	0.06967
0.0018	-0.0189
0.0019	-0.01262
0.002	0.05307
0.0021	0.01225
0.0022	-0.03978
0.0023	-0.05242
0.0024	0.00091
0.0025	0.05318
0.0026	-0.00017
0.0027	-0.05923
0.0028	-0.01935
0.0029	-0.02664
0.003	0.01582
0.0031	-0.03942
0.0032	-0.01502
0.0033	-0.02941
0.0034	0.01254
0.0035	0.05304
0.0036	0.00454
0.0037	-0.00286
0.0038	0.00127
0.0039	-0.01697
0.004	0.01669
0.0041	0.00748
0.0042	-0.00634
0.0043	-0.01795
0.0044	-0.02103
0.0045	-0.00713
0.0046	-0.02546
0.0047	-0.00606
0.0048	-0.03443
0.0049	-0.02037
0.005	0.0339
0.0051	0.00936
0.0052	0.00042
0.0053	-0.00599
0.0054	-0.01875
0.0055	0.01932
0.0056	0.02035
0.0057	0.00501
0.0058	-0.00921
0.0059	-0.0018
0.006	0.01127
0.0061	-0.01655
0.0062	0.00151
0.0063	-0.00649
0.0064	-0.00407
0.0065	0.01007
0.0066	0.0019
0.0067	0.00016
0.0068	-0.00654
0.0069	-0.01099
0.007	0.01578
0.0071	0.01656
0.0072	0.01348
0.0073	-0.00206
0.0074	-0.01342
0.0075	0.00997
0.0076	0.00307
0.0077	0.00974
0.0078	-0.00745
0.0079	-0.00087
0.008	0.00158
0.0081	-0.00042
0.0082	-0.00313
0.0083	-0.01103
0.0084	-0.00422
0.0085	0.01472
0.0086	0.00219
0.0087	0.00733
0.0088	-0.00015
0.0089	-0.01674
0.009	0.00599
0.0091	0.00061
0.0092	0.01183
0.0093	-0.00789
0.0094	0.00035
0.0095	-0.00372
0.0096	0.00273
0.0097	0.0008
0.0098	-0.00496
0.0099	-0.00891
0.01	0.01201
0.0101	0.0002
0.0102	0.0052
0.0103	-0.00545
0.0104	-0.01225
0.0105	0.00469
0.0106	0.00182
0.0107	0.00883
0.0108	-0.00576
0.0109	0.00116
0.011	-0.00582
0.0111	0.00327
0.0112	-5e-05
0.0113	0.0027
0.0114	-0.00857
0.0115	0.00821
0.0116	-0.004
0.0117	0.00561
0.0118	-0.01104
0.0119	-0.00398
0.012	0.00119
0.0121	0.00403
0.0122	0.00689
0.0123	-0.00036
0.0124	-0.00343
0.0125	-0.00406
0.0126	0.00204
0.0127	0.00221
0.0128	0.00296
0.0129	-0.00652
0.013	0.00445
0.0131	-0.0048
0.0132	0.00636
0.0133	-0.00892
0.0134	0.00179
0.0135	0.00256
0.0136	0.00438
0.0137	0.00397
0.0138	0.00141
0.0139	-0.00847
0.014	-0.00143
0.0141	0.00251
0.0142	0.00467
0.0143	0.00359
0.0144	-0.00374
0.0145	-0.00332
0.0146	-0.00565
0.0147	0.00557
0.0148	-0.00348
0.0149	0.00405
0.015	0.00073
0.0151	0.00163
0.0152	-0.00133
0.0153	-0.00031
0.0154	-0.0065
0.0155	0.00214
0.0156	-0.00065
0.0157	0.00425
0.0158	-0.00052
0.0159	-0.0009
0.016	-0.00262
0.0161	-0.00181
0.0162	0.00314
0.0163	0.00148
0.0164	0.00067
0.0165	-0.00113
0.0166	-0.00186
0.0167	0.00016
0.0168	0.00061
0.0169	-0.00345
0.017	8e-05
0.0171	-0.001
0.0172	0.00432
0.0173	-0.00068
0.0174	-0.00244
0.0175	-0.00238
0.0176	0.00182
0.0177	0.00169
0.0178	0.0038
0.0179	-0.00139
0.018	-0.00112
0.0181	-0.00277
0.0182	0.0012
0.0183	-0.00026
0.0184	0.00052
0.0185	-0.00152
0.0186	0.00011
0.0187	0.00167
0.0188	0.00182
0.0189	-0.00118
0.019	-0.00198
0.0191	-0.0004
0.0192	0.00194
0.0193	0.00269
0.0194	-0.00074
0.0195	-0.00261
0.0196	-0.00372
0.0197	0.00164
0.0198	-0.00107
0.0199	0.00312
0.02	-0.00214
0.0201	0.00094
0.0202	-5e-05
0.0203	0.00168
0.0204	-0.00232
0.0205	0.00092
0.0206	-0.00026
0.0207	0.00364
0.0208	-0.00033
0.0209	-0.00098
0.021	-0.00164
0.0211	-0.00171
0.0212	0.00041
0.0213	-0.00022
0.0214	0.00308
0.0215	-0.00123
0.0216	-0.00102
0.0217	-0.00123
0.0218	0.00158
0.0219	-0.00191
0.022	0.0011
0.0221	-0.00189
0.0222	0.00346
0.0223	-0.00101
0.0224	0.00053
0.0225	-0.00215
0.0226	0.00091
0.0227	0.00079
0.0228	0.00168
0.0229	-0.00082
0.023	-3e-05
0.0231	-0.00123
0.0232	-0.00107
0.0233	-0.00043
0.0234	-0.00024
0.0235	0.00125
0.0236	-0.00088
0.0237	0.00165
0.0238	-0.00097
0.0239	0.00156
0.024	-0.00111
0.0241	-3e-05
0.0242	-6e-05
0.0243	0.00233
0.0244	-0.00044
0.0245	0.00039
0.0246	-0.00219
0.0247	-0.0001
0.0248	-2e-05
0.0249	0.00094
0.025	0.00061
0.0251	0.00037
0.0252	4e-05
0.0253	-0.00128
0.0254	0.00066
0.0255	0.00029
0.0256	9e-05
0.0257	-0.00057
0.0258	0.00117
0.0259	-0.00051
0.026	0.00028
0.0261	-0.00193
0.0262	0.00056
0.0263	-0.00017
0.0264	0.00173
0.0265	-0.00044
0.0266	0.00097
0.0267	-0.00181
0.0268	-6e-05
0.0269	-0.0003
0.027	0.00127
0.0271	-0.0012
0.0272	0.00098
0.0273	0.00042
0.0274	0.00157
0.0275	-0.00057
0.0276	-0.00015
0.0277	0.00032
0.0278	0.00033
0.0279	0.00013
0.028	0.00031
0.0281	-0.00026
0.0282	-0.00214
0.0283	-0.00115
0.0284	-0.00027
0.0285	0.00073
0.0286	-0.00035
0.0287	0.00088
0.0288	-0.00099
0.0289	0.00116
0.029	-7e-05
0.0291	0.00101
0.0292	-0.00023
0.0293	0.00097
0.0294	-0.00032
0.0295	0.00057
0.0296	-0.00191
0.0297	-0.00113
0.0298	0.0004
0.0299	-4e-05
0.03	-0.00061
0.0301	-0.00052
0.0302	3e-05
0.0303	-0.00084
0.0304	0.0008
0.0305	-0.00029
0.0306	0.00168
0.0307	8e-05
0.0308	0.00076
0.0309	-0.00129
0.031	0.00052
0.0311	-0.00132
0.0312	0.0008
0.0313	-9e-05
0.0314	0.0012
0.0315	-0.00045
0.0316	9e-05
0.0317	-0.0009
0.0318	0.00024
0.0319	-1e-05
0.032	-0.00026
0.0321	0.00081
0.0322	-0.00022
0.0323	-0.00064
0.0324	-0.00093
0.0325	0.00095
0.0326	-0.00038
0.0327	0.00108
0.0328	-0.00059
0.0329	0.00134
0.033	0.0007
0.0331	0.00076
0.0332	-0.001
0.0333	0.00066
0.0334	-0.00081
0.0335	-0.00036
0.0336	-0.00039
0.0337	0.00092
0.0338	-0.00011
0.0339	-0.00053
0.034	-0.00012
0.0341	-0.00011
0.0342	0.00102
0.0343	0.00013
0.0344	0.00021
0.0345	0.00021
0.0346	0.00076
0.0347	0.00022
0.0348	0.0001
0.0349	-0.00075
0.035	-0.00013
0.0351	-0.0012
0.0352	-0.00025
0.0353	-0.00019
0.0354	0.00021
0.0355	5e-05
0.0356	8e-05
0.0357	0.00028
0.0358	-8e-05
0.0359	5e-05
0.036	-3e-05
0.0361	-0.00031
0.0362	0.00058
0.0363	0.00015
0.0364	0.00051
0.0365	0.00051
0.0366	-0.0002
0.0367	-0.00085
0.0368	-0.00066
0.0369	0.00019
0.037	0.00038
0.0371	-0.00046
0.0372	-0.00062
0.0373	-0.00016
0.0374	0.00023
0.0375	-0.00025
0.0376	-0.00027
0.0377	0.0013
0.0378	-0.00077
0.0379	-8e-05
0.038	0.00039
0.0381	0.00132
0.0382	0.00097
0.0383	-0.00016
0.0384	-0.00117
0.0385	-0.00015
0.0386	7e-05
0.0387	-0.00024
0.0388	-0.0011
0.0389	-7e-05
0.039	0.00039
0.0391	-0.00046
0.0392	-0.00056
0.0393	-0.00048
0.0394	0.00094
0.0395	-0.0001
0.0396	-0.00015
0.0397	0.00079
0.0398	0.00036
0.0399	1e-05
0.04	0.00025
