# Supplementary material for: Hierarchical incremental learning deciphers molecular arrangements in multi-component materials
Source: Nat Commun. 2025 Oct 22;16:9324. doi: 10.1038/s41467-025-64372-4 (PMC12546701; doi:10.1038/s41467-025-64372-4)
Supplement: Supplementary file 4 — Source data [file 41467_2025_64372_MOESM4_ESM.zip › FigS58.txt]

#time(ns)	density(g/cm3)	time(ns)	density(g/cm3)	time(ns)	density(g/cm3)	time(ns)	density(g/cm3)	time(ns)	density(g/cm3)	time(ns)	density(g/cm3)	time(ns)	density(g/cm3)	time(ns)	density(g/cm3)	time(ns)	density(g/cm3)	time(ns)	density(g/cm3)	time(ns)	density(g/cm3)	time(ns)	density(g/cm3)	time(ns)	density(g/cm3)	time(ns)	density(g/cm3)	time(ns)	density(g/cm3)	time(ns)	density(g/cm3)
0.000000	0.437284	0.000000	0.437284	0.000000	0.437284	0.000000	0.437284	0.000000	0.437284	0.000000	0.437284	0.000000	0.437284	0.000000	0.437284	0.000000	0.437284	0.000000	0.437284	0.000000	0.437284	0.000000	0.437284	0.000000	0.437284	0.000000	0.437284	0.000000	0.437284	0.000000	0.437284
0.100000	0.914187	0.100000	0.973203	0.100000	1.011444	0.100000	0.923864	0.100000	1.011204	0.100000	1.014754	0.100000	0.987452	0.100000	0.939460	0.100000	0.983590	0.100000	0.924424	0.100000	0.976728	0.100000	1.021460	0.100000	0.941301	0.100000	0.991191	0.100000	1.004241	0.100000	0.978818
0.200000	0.921489	0.200000	0.979850	0.200000	1.021390	0.200000	0.945286	0.200000	0.984139	0.200000	1.031332	0.200000	0.989886	0.200000	0.953122	0.200000	0.978181	0.200000	0.950029	0.200000	0.993194	0.200000	1.028253	0.200000	0.951284	0.200000	0.997630	0.200000	1.011925	0.200000	0.986649
0.300000	0.974246	0.300000	0.986099	0.300000	1.029729	0.300000	0.998035	0.300000	1.002785	0.300000	1.047487	0.300000	1.003973	0.300000	0.973984	0.300000	0.986869	0.300000	0.953381	0.300000	0.995002	0.300000	1.030443	0.300000	0.971436	0.300000	1.033104	0.300000	1.027385	0.300000	0.990531
0.400000	0.991432	0.400000	1.001785	0.400000	1.020047	0.400000	1.020038	0.400000	1.004045	0.400000	1.045312	0.400000	1.001275	0.400000	1.012159	0.400000	1.023798	0.400000	0.961333	0.400000	0.989164	0.400000	1.034383	0.400000	0.998717	0.400000	1.041556	0.400000	1.024370	0.400000	0.992230
0.500000	1.003042	0.500000	0.992239	0.500000	1.012537	0.500000	1.031411	0.500000	1.023387	0.500000	1.023455	0.500000	1.024714	0.500000	1.013405	0.500000	1.010691	0.500000	0.983636	0.500000	1.010616	0.500000	1.020600	0.500000	1.001195	0.500000	1.031678	0.500000	1.010104	0.500000	1.006172
0.600000	1.017259	0.600000	0.990301	0.600000	0.994303	0.600000	1.017735	0.600000	1.016445	0.600000	1.007581	0.600000	1.027251	0.600000	1.003460	0.600000	1.001704	0.600000	0.983675	0.600000	1.010001	0.600000	1.014254	0.600000	0.986054	0.600000	1.018437	0.600000	0.994059	0.600000	0.986115
0.700000	0.981282	0.700000	0.971444	0.700000	0.985372	0.700000	0.994966	0.700000	0.990683	0.700000	0.993682	0.700000	0.996972	0.700000	0.967587	0.700000	0.985654	0.700000	0.982236	0.700000	1.008448	0.700000	0.982443	0.700000	0.977829	0.700000	0.993811	0.700000	0.986572	0.700000	0.968791
0.800000	0.931146	0.800000	0.944612	0.800000	0.939173	0.800000	0.940064	0.800000	0.934472	0.800000	0.940064	0.800000	0.937120	0.800000	0.946869	0.800000	0.918959	0.800000	0.935276	0.800000	0.935815	0.800000	0.936328	0.800000	0.939443	0.800000	0.943234	0.800000	0.944870	0.800000	0.932804
0.900000	0.881540	0.900000	0.897569	0.900000	0.908757	0.900000	0.884356	0.900000	0.897993	0.900000	0.868318	0.900000	0.886818	0.900000	0.891295	0.900000	0.876488	0.900000	0.882471	0.900000	0.872276	0.900000	0.870255	0.900000	0.888367	0.900000	0.872373	0.900000	0.901000	0.900000	0.895335
1.000000	0.810407	1.000000	0.806936	1.000000	0.820918	1.000000	0.826891	1.000000	0.850463	1.000000	0.795723	1.000000	0.826602	1.000000	0.826251	1.000000	0.812754	1.000000	0.838613	1.000000	0.813157	1.000000	0.807235	1.000000	0.798443	1.000000	0.791187	1.000000	0.824362	1.000000	0.813208
1.100000	0.807986	1.100000	0.797185	1.100000	0.791549	1.100000	0.799591	1.100000	0.810218	1.100000	0.782297	1.100000	0.818032	1.100000	0.807767	1.100000	0.810868	1.100000	0.761919	1.100000	0.774930	1.100000	0.819072	1.100000	0.793049	1.100000	0.792554	1.100000	0.795623	1.100000	0.774950
1.200000	0.809396	1.200000	0.797960	1.200000	0.799074	1.200000	0.788724	1.200000	0.796951	1.200000	0.777195	1.200000	0.824935	1.200000	0.786603	1.200000	0.785664	1.200000	0.764220	1.200000	0.781798	1.200000	0.779659	1.200000	0.794276	1.200000	0.810795	1.200000	0.795792	1.200000	0.799156
1.300000	0.778211	1.300000	0.800273	1.300000	0.789860	1.300000	0.777633	1.300000	0.791909	1.300000	0.787537	1.300000	0.794287	1.300000	0.777003	1.300000	0.770874	1.300000	0.789646	1.300000	0.805499	1.300000	0.782600	1.300000	0.817623	1.300000	0.784601	1.300000	0.757339	1.300000	0.800472
1.400000	0.806262	1.400000	0.777483	1.400000	0.799216	1.400000	0.778446	1.400000	0.797424	1.400000	0.801622	1.400000	0.793366	1.400000	0.799441	1.400000	0.767908	1.400000	0.808430	1.400000	0.795645	1.400000	0.768214	1.400000	0.803819	1.400000	0.793231	1.400000	0.795781	1.400000	0.765029
1.500000	0.791647	1.500000	0.809941	1.500000	0.792629	1.500000	0.780233	1.500000	0.813764	1.500000	0.806291	1.500000	0.807149	1.500000	0.755966	1.500000	0.776551	1.500000	0.795229	1.500000	0.777506	1.500000	0.796120	1.500000	0.795519	1.500000	0.809794	1.500000	0.797423	1.500000	0.774082
1.600000	0.769674	1.600000	0.794131	1.600000	0.802365	1.600000	0.800783	1.600000	0.806540	1.600000	0.789726	1.600000	0.828894	1.600000	0.801134	1.600000	0.781002	1.600000	0.787075	1.600000	0.788717	1.600000	0.812741	1.600000	0.790993	1.600000	0.795096	1.600000	0.796202	1.600000	0.817179
1.700000	0.771399	1.700000	0.792591	1.700000	0.782647	1.700000	0.795830	1.700000	0.793552	1.700000	0.786045	1.700000	0.805307	1.700000	0.803225	1.700000	0.816852	1.700000	0.792331	1.700000	0.794667	1.700000	0.800027	1.700000	0.803643	1.700000	0.777912	1.700000	0.798256	1.700000	0.794257
1.800000	0.806525	1.800000	0.807558	1.800000	0.794463	1.800000	0.782295	1.800000	0.805613	1.800000	0.796069	1.800000	0.775726	1.800000	0.781932	1.800000	0.796164	1.800000	0.811215	1.800000	0.807012	1.800000	0.798886	1.800000	0.786986	1.800000	0.789615	1.800000	0.780070	1.800000	0.776059
1.900000	0.772630	1.900000	0.802055	1.900000	0.776411	1.900000	0.766398	1.900000	0.799596	1.900000	0.793181	1.900000	0.782749	1.900000	0.774609	1.900000	0.797737	1.900000	0.790054	1.900000	0.787156	1.900000	0.785208	1.900000	0.775335	1.900000	0.788796	1.900000	0.816065	1.900000	0.805776
2.000000	0.788267	2.000000	0.778677	2.000000	0.817765	2.000000	0.807806	2.000000	0.798975	2.000000	0.776856	2.000000	0.804768	2.000000	0.804853	2.000000	0.817561	2.000000	0.823503	2.000000	0.775479	2.000000	0.817171	2.000000	0.784352	2.000000	0.794470	2.000000	0.817921	2.000000	0.794508
2.100000	0.799356	2.100000	0.803278	2.100000	0.776739	2.100000	0.782790	2.100000	0.807170	2.100000	0.797287	2.100000	0.803592	2.100000	0.813406	2.100000	0.794660	2.100000	0.783788	2.100000	0.782413	2.100000	0.803532	2.100000	0.806837	2.100000	0.784668	2.100000	0.799552	2.100000	0.809478
2.200000	0.793972	2.200000	0.811218	2.200000	0.803071	2.200000	0.790122	2.200000	0.777992	2.200000	0.821407	2.200000	0.775075	2.200000	0.803800	2.200000	0.792625	2.200000	0.787068	2.200000	0.815819	2.200000	0.787280	2.200000	0.779827	2.200000	0.777576	2.200000	0.825129	2.200000	0.793114
2.300000	0.797146	2.300000	0.798921	2.300000	0.795852	2.300000	0.802783	2.300000	0.793744	2.300000	0.801472	2.300000	0.801541	2.300000	0.793494	2.300000	0.805849	2.300000	0.811797	2.300000	0.794271	2.300000	0.786423	2.300000	0.794070	2.300000	0.796895	2.300000	0.795852	2.300000	0.785307
2.400000	0.802384	2.400000	0.808888	2.400000	0.788772	2.400000	0.798985	2.400000	0.809259	2.400000	0.796856	2.400000	0.807282	2.400000	0.797811	2.400000	0.796097	2.400000	0.821552	2.400000	0.806369	2.400000	0.800590	2.400000	0.819234	2.400000	0.808074	2.400000	0.778678	2.400000	0.792430
2.500000	0.785961	2.500000	0.772711	2.500000	0.790222	2.500000	0.790197	2.500000	0.814310	2.500000	0.820106	2.500000	0.818733	2.500000	0.812625	2.500000	0.787686	2.500000	0.796063	2.500000	0.788807	2.500000	0.819131	2.500000	0.808534	2.500000	0.781062	2.500000	0.814511	2.500000	0.778256
2.600000	0.798787	2.600000	0.789122	2.600000	0.807630	2.600000	0.786562	2.600000	0.777603	2.600000	0.820675	2.600000	0.799448	2.600000	0.798023	2.600000	0.807490	2.600000	0.778976	2.600000	0.803674	2.600000	0.791866	2.600000	0.828388	2.600000	0.825088	2.600000	0.785127	2.600000	0.800604
2.700000	0.801412	2.700000	0.802675	2.700000	0.817235	2.700000	0.781711	2.700000	0.812867	2.700000	0.799211	2.700000	0.796620	2.700000	0.805154	2.700000	0.796306	2.700000	0.771534	2.700000	0.777774	2.700000	0.800407	2.700000	0.795739	2.700000	0.787069	2.700000	0.805623	2.700000	0.787573
2.800000	0.814751	2.800000	0.809323	2.800000	0.773925	2.800000	0.781615	2.800000	0.782969	2.800000	0.798898	2.800000	0.808420	2.800000	0.783299	2.800000	0.804111	2.800000	0.789353	2.800000	0.794876	2.800000	0.792492	2.800000	0.778784	2.800000	0.807849	2.800000	0.789025	2.800000	0.804415
2.900000	0.809006	2.900000	0.798150	2.900000	0.800584	2.900000	0.779768	2.900000	0.798307	2.900000	0.823894	2.900000	0.788835	2.900000	0.794638	2.900000	0.786541	2.900000	0.799096	2.900000	0.780586	2.900000	0.816932	2.900000	0.782172	2.900000	0.812410	2.900000	0.798699	2.900000	0.796859
3.000000	0.800638	3.000000	0.806088	3.000000	0.771078	3.000000	0.780583	3.000000	0.824452	3.000000	0.775150	3.000000	0.804520	3.000000	0.793650	3.000000	0.802534	3.000000	0.801767	3.000000	0.774422	3.000000	0.827045	3.000000	0.808752	3.000000	0.778997	3.000000	0.779693	3.000000	0.800746
3.100000	0.787713	3.100000	0.789393	3.100000	0.771781	3.100000	0.799388	3.100000	0.788461	3.100000	0.805866	3.100000	0.779983	3.100000	0.794959	3.100000	0.770352	3.100000	0.789332	3.100000	0.799754	3.100000	0.797868	3.100000	0.799501	3.100000	0.759443	3.100000	0.797143	3.100000	0.820053
3.200000	0.792536	3.200000	0.788720	3.200000	0.781887	3.200000	0.798109	3.200000	0.794469	3.200000	0.810130	3.200000	0.808827	3.200000	0.772567	3.200000	0.804450	3.200000	0.800363	3.200000	0.804806	3.200000	0.804103	3.200000	0.779914	3.200000	0.801011	3.200000	0.792273	3.200000	0.794053
3.300000	0.797574	3.300000	0.806982	3.300000	0.810348	3.300000	0.792248	3.300000	0.792918	3.300000	0.781425	3.300000	0.819020	3.300000	0.772145	3.300000	0.808626	3.300000	0.806635	3.300000	0.799179	3.300000	0.815395	3.300000	0.814455	3.300000	0.828808	3.300000	0.779831	3.300000	0.803540
3.400000	0.811970	3.400000	0.818710	3.400000	0.800077	3.400000	0.777044	3.400000	0.775641	3.400000	0.793439	3.400000	0.807697	3.400000	0.804383	3.400000	0.777973	3.400000	0.806368	3.400000	0.798352	3.400000	0.800877	3.400000	0.800076	3.400000	0.808622	3.400000	0.770386	3.400000	0.781528
3.500000	0.791270	3.500000	0.790476	3.500000	0.815411	3.500000	0.806555	3.500000	0.779329	3.500000	0.805378	3.500000	0.811212	3.500000	0.817639	3.500000	0.802857	3.500000	0.800899	3.500000	0.782037	3.500000	0.783629	3.500000	0.813715	3.500000	0.802142	3.500000	0.811546	3.500000	0.795706
3.600000	0.814016	3.600000	0.803689	3.600000	0.805845	3.600000	0.786324	3.600000	0.808930	3.600000	0.796228	3.600000	0.806621	3.600000	0.826319	3.600000	0.800498	3.600000	0.784197	3.600000	0.804185	3.600000	0.783766	3.600000	0.822065	3.600000	0.814358	3.600000	0.801318	3.600000	0.798572
3.700000	0.775492	3.700000	0.803195	3.700000	0.796885	3.700000	0.782210	3.700000	0.799545	3.700000	0.794306	3.700000	0.801419	3.700000	0.789432	3.700000	0.802002	3.700000	0.823984	3.700000	0.789178	3.700000	0.796739	3.700000	0.796135	3.700000	0.800110	3.700000	0.802754	3.700000	0.806224
3.800000	0.796804	3.800000	0.811005	3.800000	0.803678	3.800000	0.799282	3.800000	0.770286	3.800000	0.806423	3.800000	0.804865	3.800000	0.785088	3.800000	0.816912	3.800000	0.801242	3.800000	0.768407	3.800000	0.774078	3.800000	0.752065	3.800000	0.795374	3.800000	0.797260	3.800000	0.815117
3.900000	0.807105	3.900000	0.779218	3.900000	0.751229	3.900000	0.809345	3.900000	0.784503	3.900000	0.811802	3.900000	0.828537	3.900000	0.784200	3.900000	0.782166	3.900000	0.802564	3.900000	0.788689	3.900000	0.776810	3.900000	0.779769	3.900000	0.794897	3.900000	0.788638	3.900000	0.793197
4.000000	0.801855	4.000000	0.790236	4.000000	0.778774	4.000000	0.800191	4.000000	0.768989	4.000000	0.829280	4.000000	0.823610	4.000000	0.774987	4.000000	0.785524	4.000000	0.826763	4.000000	0.787548	4.000000	0.799247	4.000000	0.798706	4.000000	0.777284	4.000000	0.816617	4.000000	0.807678
4.100000	0.798771	4.100000	0.793973	4.100000	0.799551	4.100000	0.777756	4.100000	0.793497	4.100000	0.784446	4.100000	0.800307	4.100000	0.825077	4.100000	0.797385	4.100000	0.766112	4.100000	0.786536	4.100000	0.802998	4.100000	0.800119	4.100000	0.800077	4.100000	0.788199	4.100000	0.811158
4.200000	0.789931	4.200000	0.804220	4.200000	0.789914	4.200000	0.774496	4.200000	0.812376	4.200000	0.766625	4.200000	0.803950	4.200000	0.802077	4.200000	0.790241	4.200000	0.788037	4.200000	0.798411	4.200000	0.793192	4.200000	0.809257	4.200000	0.785372	4.200000	0.800736	4.200000	0.803640
4.300000	0.772341	4.300000	0.818040	4.300000	0.811550	4.300000	0.768527	4.300000	0.796402	4.300000	0.772547	4.300000	0.781565	4.300000	0.808883	4.300000	0.797243	4.300000	0.808403	4.300000	0.792700	4.300000	0.799563	4.300000	0.794437	4.300000	0.785612	4.300000	0.799212	4.300000	0.788188
4.400000	0.786763	4.400000	0.772002	4.400000	0.802893	4.400000	0.805345	4.400000	0.817116	4.400000	0.797739	4.400000	0.797537	4.400000	0.792254	4.400000	0.786851	4.400000	0.804989	4.400000	0.802201	4.400000	0.787666	4.400000	0.786795	4.400000	0.792727	4.400000	0.785888	4.400000	0.775860
4.500000	0.799309	4.500000	0.782066	4.500000	0.804393	4.500000	0.806055	4.500000	0.822034	4.500000	0.799361	4.500000	0.798711	4.500000	0.790811	4.500000	0.786588	4.500000	0.775936	4.500000	0.829497	4.500000	0.800814	4.500000	0.806122	4.500000	0.807617	4.500000	0.781876	4.500000	0.811557
4.600000	0.782340	4.600000	0.773959	4.600000	0.800857	4.600000	0.796662	4.600000	0.792710	4.600000	0.789909	4.600000	0.793315	4.600000	0.808200	4.600000	0.791200	4.600000	0.781490	4.600000	0.799723	4.600000	0.806623	4.600000	0.812482	4.600000	0.801567	4.600000	0.810682	4.600000	0.786650
4.700000	0.816549	4.700000	0.795330	4.700000	0.763859	4.700000	0.817914	4.700000	0.820419	4.700000	0.824883	4.700000	0.819173	4.700000	0.779176	4.700000	0.808049	4.700000	0.775892	4.700000	0.791520	4.700000	0.801162	4.700000	0.823644	4.700000	0.797605	4.700000	0.775598	4.700000	0.802166
4.800000	0.773451	4.800000	0.798190	4.800000	0.783497	4.800000	0.788915	4.800000	0.789116	4.800000	0.800749	4.800000	0.788930	4.800000	0.827323	4.800000	0.788643	4.800000	0.788187	4.800000	0.787111	4.800000	0.799206	4.800000	0.787415	4.800000	0.807895	4.800000	0.819899	4.800000	0.807078
4.900000	0.809430	4.900000	0.810219	4.900000	0.763253	4.900000	0.785809	4.900000	0.808059	4.900000	0.803163	4.900000	0.801119	4.900000	0.785944	4.900000	0.792799	4.900000	0.809851	4.900000	0.780933	4.900000	0.781386	4.900000	0.805400	4.900000	0.778392	4.900000	0.796346	4.900000	0.802705
5.000000	0.821146	5.000000	0.797628	5.000000	0.793269	5.000000	0.824348	5.000000	0.797585	5.000000	0.791266	5.000000	0.798359	5.000000	0.796682	5.000000	0.783954	5.000000	0.820047	5.000000	0.787519	5.000000	0.803809	5.000000	0.798491	5.000000	0.777256	5.000000	0.804535	5.000000	0.786825
5.100000	0.790524	5.100000	0.788047	5.100000	0.801484	5.100000	0.798513	5.100000	0.801695	5.100000	0.800095	5.100000	0.783986	5.100000	0.775514	5.100000	0.818644	5.100000	0.760239	5.100000	0.809274	5.100000	0.798023	5.100000	0.792948	5.100000	0.796991	5.100000	0.785407	5.100000	0.786012
5.200000	0.797345	5.200000	0.784595	5.200000	0.799528	5.200000	0.801603	5.200000	0.788780	5.200000	0.800411	5.200000	0.796814	5.200000	0.801870	5.200000	0.808510	5.200000	0.791333	5.200000	0.801942	5.200000	0.811843	5.200000	0.811720	5.200000	0.775775	5.200000	0.803104	5.200000	0.816429
5.300000	0.789182	5.300000	0.824147	5.300000	0.813048	5.300000	0.790974	5.300000	0.788198	5.300000	0.775077	5.300000	0.798298	5.300000	0.795330	5.300000	0.799165	5.300000	0.792555	5.300000	0.792146	5.300000	0.824801	5.300000	0.817153	5.300000	0.816791	5.300000	0.776119	5.300000	0.799500
5.400000	0.806422	5.400000	0.786552	5.400000	0.776861	5.400000	0.792207	5.400000	0.786324	5.400000	0.769652	5.400000	0.787321	5.400000	0.800602	5.400000	0.786873	5.400000	0.783577	5.400000	0.806408	5.400000	0.808038	5.400000	0.776341	5.400000	0.776587	5.400000	0.806056	5.400000	0.789354
5.500000	0.786428	5.500000	0.796649	5.500000	0.787278	5.500000	0.786995	5.500000	0.800389	5.500000	0.797199	5.500000	0.800603	5.500000	0.772780	5.500000	0.795969	5.500000	0.810046	5.500000	0.777547	5.500000	0.780489	5.500000	0.789695	5.500000	0.785164	5.500000	0.785643	5.500000	0.782737
5.600000	0.796235	5.600000	0.780590	5.600000	0.804759	5.600000	0.774980	5.600000	0.804293	5.600000	0.785138	5.600000	0.806466	5.600000	0.802830	5.600000	0.792106	5.600000	0.786562	5.600000	0.801788	5.600000	0.773697	5.600000	0.782482	5.600000	0.808360	5.600000	0.803038	5.600000	0.794845
5.700000	0.795641	5.700000	0.801933	5.700000	0.803300	5.700000	0.784846	5.700000	0.802258	5.700000	0.797085	5.700000	0.765077	5.700000	0.805273	5.700000	0.778698	5.700000	0.806161	5.700000	0.803618	5.700000	0.786565	5.700000	0.773760	5.700000	0.799278	5.700000	0.776098	5.700000	0.794251
5.800000	0.801970	5.800000	0.797516	5.800000	0.774052	5.800000	0.789181	5.800000	0.805907	5.800000	0.799474	5.800000	0.823146	5.800000	0.802586	5.800000	0.804132	5.800000	0.800698	5.800000	0.765636	5.800000	0.788074	5.800000	0.805544	5.800000	0.801662	5.800000	0.803457	5.800000	0.812095
5.900000	0.785255	5.900000	0.813804	5.900000	0.808484	5.900000	0.765882	5.900000	0.804046	5.900000	0.814976	5.900000	0.782365	5.900000	0.823800	5.900000	0.775984	5.900000	0.796607	5.900000	0.808828	5.900000	0.771321	5.900000	0.801798	5.900000	0.799897	5.900000	0.793445	5.900000	0.813538
6.000000	0.796050	6.000000	0.801106	6.000000	0.794727	6.000000	0.819442	6.000000	0.783507	6.000000	0.815484	6.000000	0.787057	6.000000	0.795290	6.000000	0.790193	6.000000	0.782710	6.000000	0.813719	6.000000	0.813924	6.000000	0.800869	6.000000	0.796153	6.000000	0.806094	6.000000	0.796211
6.100000	0.789636	6.100000	0.783434	6.100000	0.775788	6.100000	0.825616	6.100000	0.803704	6.100000	0.781985	6.100000	0.799983	6.100000	0.806191	6.100000	0.761124	6.100000	0.793956	6.100000	0.797430	6.100000	0.773609	6.100000	0.817020	6.100000	0.805078	6.100000	0.795363	6.100000	0.767719
6.200000	0.789678	6.200000	0.821458	6.200000	0.783731	6.200000	0.799085	6.200000	0.790933	6.200000	0.805827	6.200000	0.798325	6.200000	0.803299	6.200000	0.794380	6.200000	0.806313	6.200000	0.819205	6.200000	0.798720	6.200000	0.805844	6.200000	0.788546	6.200000	0.815242	6.200000	0.780641
6.300000	0.812932	6.300000	0.814107	6.300000	0.801157	6.300000	0.778746	6.300000	0.787761	6.300000	0.801722	6.300000	0.808833	6.300000	0.802192	6.300000	0.801780	6.300000	0.778379	6.300000	0.780038	6.300000	0.814281	6.300000	0.836310	6.300000	0.812800	6.300000	0.792461	6.300000	0.803530
6.400000	0.758926	6.400000	0.796286	6.400000	0.810805	6.400000	0.808968	6.400000	0.797930	6.400000	0.806823	6.400000	0.796318	6.400000	0.809698	6.400000	0.795243	6.400000	0.801596	6.400000	0.807364	6.400000	0.809212	6.400000	0.803175	6.400000	0.790536	6.400000	0.777854	6.400000	0.794603
6.500000	0.791597	6.500000	0.813033	6.500000	0.803488	6.500000	0.782464	6.500000	0.771246	6.500000	0.812815	6.500000	0.792131	6.500000	0.809792	6.500000	0.792989	6.500000	0.793714	6.500000	0.799713	6.500000	0.795547	6.500000	0.803738	6.500000	0.808520	6.500000	0.787902	6.500000	0.841352
6.600000	0.777234	6.600000	0.783398	6.600000	0.802524	6.600000	0.779986	6.600000	0.757594	6.600000	0.795715	6.600000	0.801350	6.600000	0.813789	6.600000	0.778080	6.600000	0.822198	6.600000	0.808142	6.600000	0.781515	6.600000	0.789256	6.600000	0.803165	6.600000	0.813706	6.600000	0.782220
6.700000	0.778349	6.700000	0.805246	6.700000	0.778694	6.700000	0.801637	6.700000	0.816663	6.700000	0.801464	6.700000	0.798933	6.700000	0.789727	6.700000	0.804187	6.700000	0.782519	6.700000	0.795982	6.700000	0.796149	6.700000	0.797926	6.700000	0.803036	6.700000	0.792100	6.700000	0.794072
6.800000	0.807809	6.800000	0.802098	6.800000	0.778074	6.800000	0.804132	6.800000	0.800527	6.800000	0.811509	6.800000	0.799573	6.800000	0.795625	6.800000	0.815181	6.800000	0.800890	6.800000	0.800095	6.800000	0.778348	6.800000	0.789793	6.800000	0.803637	6.800000	0.816718	6.800000	0.790298
6.900000	0.785193	6.900000	0.800678	6.900000	0.779301	6.900000	0.814427	6.900000	0.793035	6.900000	0.794322	6.900000	0.779717	6.900000	0.780402	6.900000	0.828610	6.900000	0.798179	6.900000	0.782696	6.900000	0.804326	6.900000	0.793400	6.900000	0.784691	6.900000	0.794310	6.900000	0.804442
7.000000	0.812384	7.000000	0.790305	7.000000	0.784574	7.000000	0.815740	7.000000	0.799831	7.000000	0.822327	7.000000	0.800666	7.000000	0.776930	7.000000	0.798010	7.000000	0.809326	7.000000	0.780701	7.000000	0.791307	7.000000	0.815163	7.000000	0.780354	7.000000	0.803844	7.000000	0.799655
7.100000	0.772808	7.100000	0.792334	7.100000	0.800382	7.100000	0.816416	7.100000	0.798312	7.100000	0.807008	7.100000	0.784570	7.100000	0.757990	7.100000	0.788123	7.100000	0.794752	7.100000	0.802785	7.100000	0.795254	7.100000	0.775355	7.100000	0.796395	7.100000	0.801610	7.100000	0.808058
7.200000	0.779479	7.200000	0.808037	7.200000	0.803261	7.200000	0.797625	7.200000	0.794033	7.200000	0.822470	7.200000	0.788872	7.200000	0.806463	7.200000	0.762637	7.200000	0.812909	7.200000	0.810062	7.200000	0.796465	7.200000	0.778315	7.200000	0.804797	7.200000	0.793180	7.200000	0.777148
7.300000	0.793265	7.300000	0.813008	7.300000	0.818641	7.300000	0.790529	7.300000	0.783272	7.300000	0.812810	7.300000	0.804457	7.300000	0.781908	7.300000	0.809877	7.300000	0.789898	7.300000	0.789625	7.300000	0.809659	7.300000	0.797937	7.300000	0.796152	7.300000	0.801877	7.300000	0.780878
7.400000	0.785011	7.400000	0.798892	7.400000	0.809855	7.400000	0.829661	7.400000	0.793113	7.400000	0.788362	7.400000	0.780604	7.400000	0.792601	7.400000	0.801979	7.400000	0.806142	7.400000	0.798722	7.400000	0.783749	7.400000	0.800819	7.400000	0.791852	7.400000	0.814941	7.400000	0.798031
7.500000	0.795327	7.500000	0.775626	7.500000	0.795528	7.500000	0.775526	7.500000	0.796625	7.500000	0.784172	7.500000	0.784038	7.500000	0.770143	7.500000	0.797830	7.500000	0.783882	7.500000	0.804170	7.500000	0.790626	7.500000	0.763690	7.500000	0.806698	7.500000	0.799235	7.500000	0.823028
7.600000	0.769473	7.600000	0.787777	7.600000	0.808018	7.600000	0.806370	7.600000	0.803701	7.600000	0.795623	7.600000	0.791640	7.600000	0.784037	7.600000	0.809738	7.600000	0.790133	7.600000	0.787451	7.600000	0.769911	7.600000	0.799331	7.600000	0.774955	7.600000	0.796023	7.600000	0.799333
7.700000	0.804706	7.700000	0.787882	7.700000	0.783581	7.700000	0.810451	7.700000	0.789892	7.700000	0.814607	7.700000	0.794094	7.700000	0.797025	7.700000	0.799852	7.700000	0.785392	7.700000	0.798239	7.700000	0.779386	7.700000	0.794659	7.700000	0.816148	7.700000	0.790983	7.700000	0.796448
7.800000	0.833951	7.800000	0.782953	7.800000	0.780940	7.800000	0.826180	7.800000	0.792325	7.800000	0.787100	7.800000	0.809222	7.800000	0.807016	7.800000	0.805885	7.800000	0.778557	7.800000	0.791083	7.800000	0.783508	7.800000	0.779330	7.800000	0.809152	7.800000	0.786330	7.800000	0.790901
7.900000	0.803227	7.900000	0.822094	7.900000	0.785801	7.900000	0.813530	7.900000	0.802584	7.900000	0.795312	7.900000	0.798818	7.900000	0.805287	7.900000	0.814118	7.900000	0.785401	7.900000	0.807571	7.900000	0.763365	7.900000	0.765421	7.900000	0.802478	7.900000	0.803703	7.900000	0.773225
8.000000	0.784458	8.000000	0.776329	8.000000	0.805023	8.000000	0.800226	8.000000	0.807356	8.000000	0.800446	8.000000	0.783134	8.000000	0.781534	8.000000	0.809944	8.000000	0.790466	8.000000	0.780989	8.000000	0.780429	8.000000	0.809477	8.000000	0.819119	8.000000	0.804268	8.000000	0.778595
8.100000	0.801175	8.100000	0.804262	8.100000	0.797272	8.100000	0.783983	8.100000	0.799602	8.100000	0.801895	8.100000	0.753417	8.100000	0.798121	8.100000	0.783143	8.100000	0.775235	8.100000	0.810441	8.100000	0.794184	8.100000	0.788821	8.100000	0.802738	8.100000	0.798184	8.100000	0.799475
8.200000	0.812128	8.200000	0.785046	8.200000	0.780057	8.200000	0.793059	8.200000	0.811476	8.200000	0.778035	8.200000	0.794845	8.200000	0.790636	8.200000	0.815152	8.200000	0.796898	8.200000	0.777261	8.200000	0.802230	8.200000	0.782586	8.200000	0.801501	8.200000	0.773525	8.200000	0.793432
8.300000	0.796408	8.300000	0.774703	8.300000	0.801581	8.300000	0.813182	8.300000	0.796644	8.300000	0.781104	8.300000	0.799665	8.300000	0.776943	8.300000	0.807718	8.300000	0.786413	8.300000	0.798308	8.300000	0.790368	8.300000	0.800430	8.300000	0.801852	8.300000	0.769113	8.300000	0.768388
8.400000	0.804576	8.400000	0.789668	8.400000	0.811341	8.400000	0.791039	8.400000	0.790451	8.400000	0.789880	8.400000	0.819942	8.400000	0.768551	8.400000	0.804274	8.400000	0.791737	8.400000	0.810947	8.400000	0.802228	8.400000	0.807930	8.400000	0.802532	8.400000	0.772346	8.400000	0.817767
8.500000	0.810011	8.500000	0.798762	8.500000	0.807176	8.500000	0.789237	8.500000	0.816151	8.500000	0.797188	8.500000	0.798251	8.500000	0.787930	8.500000	0.799468	8.500000	0.790040	8.500000	0.800680	8.500000	0.786955	8.500000	0.776640	8.500000	0.767222	8.500000	0.787493	8.500000	0.784957
8.600000	0.796003	8.600000	0.800901	8.600000	0.795825	8.600000	0.806697	8.600000	0.801692	8.600000	0.815617	8.600000	0.776661	8.600000	0.791493	8.600000	0.808261	8.600000	0.831896	8.600000	0.799908	8.600000	0.812288	8.600000	0.804460	8.600000	0.805697	8.600000	0.789149	8.600000	0.781250
8.700000	0.797819	8.700000	0.784141	8.700000	0.769387	8.700000	0.783563	8.700000	0.791905	8.700000	0.786575	8.700000	0.776689	8.700000	0.798296	8.700000	0.802536	8.700000	0.821389	8.700000	0.807601	8.700000	0.802851	8.700000	0.786461	8.700000	0.788198	8.700000	0.772286	8.700000	0.806737
8.800000	0.798801	8.800000	0.804819	8.800000	0.771179	8.800000	0.820455	8.800000	0.795896	8.800000	0.793415	8.800000	0.797423	8.800000	0.770917	8.800000	0.799102	8.800000	0.804216	8.800000	0.807368	8.800000	0.802221	8.800000	0.788550	8.800000	0.797911	8.800000	0.785925	8.800000	0.806612
8.900000	0.796060	8.900000	0.795760	8.900000	0.791554	8.900000	0.795789	8.900000	0.807995	8.900000	0.788230	8.900000	0.805455	8.900000	0.786891	8.900000	0.777670	8.900000	0.800416	8.900000	0.805273	8.900000	0.810566	8.900000	0.804294	8.900000	0.774457	8.900000	0.786033	8.900000	0.798044
9.000000	0.770594	9.000000	0.771464	9.000000	0.759880	9.000000	0.789660	9.000000	0.774740	9.000000	0.802961	9.000000	0.792288	9.000000	0.787405	9.000000	0.808634	9.000000	0.792672	9.000000	0.814666	9.000000	0.804816	9.000000	0.800254	9.000000	0.771918	9.000000	0.801647	9.000000	0.788444
9.100000	0.793959	9.100000	0.813242	9.100000	0.805483	9.100000	0.785302	9.100000	0.774762	9.100000	0.793230	9.100000	0.818792	9.100000	0.792359	9.100000	0.805436	9.100000	0.792746	9.100000	0.778923	9.100000	0.813479	9.100000	0.814107	9.100000	0.799196	9.100000	0.786227	9.100000	0.825221
9.200000	0.810719	9.200000	0.829245	9.200000	0.791607	9.200000	0.789694	9.200000	0.776331	9.200000	0.791722	9.200000	0.792543	9.200000	0.799947	9.200000	0.789673	9.200000	0.795529	9.200000	0.809956	9.200000	0.792519	9.200000	0.812657	9.200000	0.789892	9.200000	0.779336	9.200000	0.813837
9.300000	0.788703	9.300000	0.828769	9.300000	0.797902	9.300000	0.791057	9.300000	0.794178	9.300000	0.775205	9.300000	0.793979	9.300000	0.792819	9.300000	0.785908	9.300000	0.798751	9.300000	0.783876	9.300000	0.766595	9.300000	0.801188	9.300000	0.785164	9.300000	0.792386	9.300000	0.795194
9.400000	0.775344	9.400000	0.759822	9.400000	0.781017	9.400000	0.800582	9.400000	0.782439	9.400000	0.789587	9.400000	0.775876	9.400000	0.816108	9.400000	0.806122	9.400000	0.807969	9.400000	0.795980	9.400000	0.789973	9.400000	0.824607	9.400000	0.767697	9.400000	0.785586	9.400000	0.774704
9.500000	0.777365	9.500000	0.807628	9.500000	0.827107	9.500000	0.814810	9.500000	0.803890	9.500000	0.795619	9.500000	0.787687	9.500000	0.785937	9.500000	0.809244	9.500000	0.801333	9.500000	0.794607	9.500000	0.803381	9.500000	0.792549	9.500000	0.786428	9.500000	0.797701	9.500000	0.802885
9.600000	0.788446	9.600000	0.819476	9.600000	0.787610	9.600000	0.804030	9.600000	0.800293	9.600000	0.808707	9.600000	0.819755	9.600000	0.749665	9.600000	0.800818	9.600000	0.766000	9.600000	0.802516	9.600000	0.773067	9.600000	0.777855	9.600000	0.811428	9.600000	0.815928	9.600000	0.806862
9.700000	0.800413	9.700000	0.795421	9.700000	0.796332	9.700000	0.793694	9.700000	0.771799	9.700000	0.802337	9.700000	0.781221	9.700000	0.790328	9.700000	0.817558	9.700000	0.788875	9.700000	0.803339	9.700000	0.793927	9.700000	0.784898	9.700000	0.805620	9.700000	0.816275	9.700000	0.796471
9.800000	0.798000	9.800000	0.803662	9.800000	0.812423	9.800000	0.773871	9.800000	0.772011	9.800000	0.826426	9.800000	0.798315	9.800000	0.781645	9.800000	0.793167	9.800000	0.811467	9.800000	0.824576	9.800000	0.798443	9.800000	0.795856	9.800000	0.807493	9.800000	0.797046	9.800000	0.773792
9.900000	0.827841	9.900000	0.794504	9.900000	0.796229	9.900000	0.782248	9.900000	0.790787	9.900000	0.796973	9.900000	0.802078	9.900000	0.789840	9.900000	0.776978	9.900000	0.768509	9.900000	0.778539	9.900000	0.801109	9.900000	0.815623	9.900000	0.768316	9.900000	0.828995	9.900000	0.770247
10.000000	0.806701	10.000000	0.785307	10.000000	0.770855	10.000000	0.822842	10.000000	0.805968	10.000000	0.792128	10.000000	0.821482	10.000000	0.761561	10.000000	0.806573	10.000000	0.765500	10.000000	0.782036	10.000000	0.796275	10.000000	0.793627	10.000000	0.821032	10.000000	0.783314	10.000000	0.787734
10.100000	0.811064	10.100000	0.794949	10.100000	0.780062	10.100000	0.798351	10.100000	0.795819	10.100000	0.794123	10.100000	0.802251	10.100000	0.820824	10.100000	0.796736	10.100000	0.764690	10.100000	0.829283	10.100000	0.785983	10.100000	0.790435	10.100000	0.778226	10.100000	0.794706	10.100000	0.804634
10.200000	0.792347	10.200000	0.780484	10.200000	0.784012	10.200000	0.802714	10.200000	0.784211	10.200000	0.790404	10.200000	0.753344	10.200000	0.799648	10.200000	0.789129	10.200000	0.820165	10.200000	0.775777	10.200000	0.820303	10.200000	0.785311	10.200000	0.789818	10.200000	0.802524	10.200000	0.803541
10.300000	0.816976	10.300000	0.796205	10.300000	0.761210	10.300000	0.797965	10.300000	0.815788	10.300000	0.803602	10.300000	0.797121	10.300000	0.798496	10.300000	0.813541	10.300000	0.774597	10.300000	0.800091	10.300000	0.820070	10.300000	0.802551	10.300000	0.791406	10.300000	0.794711	10.300000	0.815270
10.400000	0.800248	10.400000	0.805180	10.400000	0.793411	10.400000	0.815597	10.400000	0.780169	10.400000	0.782653	10.400000	0.783510	10.400000	0.788635	10.400000	0.772782	10.400000	0.806729	10.400000	0.793310	10.400000	0.795892	10.400000	0.811420	10.400000	0.808117	10.400000	0.807546	10.400000	0.802748
10.500000	0.784119	10.500000	0.795496	10.500000	0.777712	10.500000	0.784120	10.500000	0.797258	10.500000	0.793406	10.500000	0.823308	10.500000	0.805407	10.500000	0.807405	10.500000	0.816534	10.500000	0.787830	10.500000	0.819509	10.500000	0.792092	10.500000	0.785820	10.500000	0.810769	10.500000	0.817964
10.600000	0.792029	10.600000	0.798178	10.600000	0.804281	10.600000	0.815360	10.600000	0.828720	10.600000	0.785343	10.600000	0.810339	10.600000	0.801318	10.600000	0.785726	10.600000	0.792707	10.600000	0.783261	10.600000	0.811554	10.600000	0.799766	10.600000	0.811577	10.600000	0.816082	10.600000	0.802242
10.700000	0.804909	10.700000	0.789311	10.700000	0.791023	10.700000	0.782186	10.700000	0.801469	10.700000	0.808735	10.700000	0.787853	10.700000	0.795094	10.700000	0.812835	10.700000	0.794964	10.700000	0.757729	10.700000	0.831566	10.700000	0.796739	10.700000	0.770985	10.700000	0.823661	10.700000	0.803548
10.800000	0.799723	10.800000	0.790235	10.800000	0.792134	10.800000	0.785313	10.800000	0.779929	10.800000	0.821309	10.800000	0.796134	10.800000	0.805025	10.800000	0.789307	10.800000	0.800980	10.800000	0.795626	10.800000	0.807984	10.800000	0.791664	10.800000	0.809481	10.800000	0.793400	10.800000	0.780782
10.900000	0.767912	10.900000	0.775440	10.900000	0.780898	10.900000	0.805554	10.900000	0.775184	10.900000	0.797804	10.900000	0.813377	10.900000	0.780434	10.900000	0.808907	10.900000	0.807343	10.900000	0.813529	10.900000	0.796720	10.900000	0.817857	10.900000	0.792504	10.900000	0.793124	10.900000	0.790670
11.000000	0.785975	11.000000	0.781684	11.000000	0.799113	11.000000	0.810005	11.000000	0.798506	11.000000	0.797193	11.000000	0.793722	11.000000	0.757713	11.000000	0.783107	11.000000	0.794901	11.000000	0.758959	11.000000	0.798205	11.000000	0.785306	11.000000	0.782726	11.000000	0.795021	11.000000	0.804817
11.100000	0.790379	11.100000	0.809624	11.100000	0.797315	11.100000	0.786097	11.100000	0.800971	11.100000	0.795238	11.100000	0.804267	11.100000	0.816387	11.100000	0.789628	11.100000	0.808353	11.100000	0.807221	11.100000	0.801608	11.100000	0.802803	11.100000	0.796454	11.100000	0.796322	11.100000	0.791710
11.200000	0.782909	11.200000	0.789904	11.200000	0.783185	11.200000	0.807958	11.200000	0.773458	11.200000	0.797733	11.200000	0.786680	11.200000	0.790627	11.200000	0.800232	11.200000	0.793653	11.200000	0.758785	11.200000	0.807152	11.200000	0.803246	11.200000	0.792141	11.200000	0.780640	11.200000	0.792932
11.300000	0.793554	11.300000	0.806289	11.300000	0.789561	11.300000	0.773597	11.300000	0.785406	11.300000	0.818102	11.300000	0.799837	11.300000	0.794698	11.300000	0.753561	11.300000	0.811183	11.300000	0.805057	11.300000	0.801409	11.300000	0.789499	11.300000	0.803564	11.300000	0.789264	11.300000	0.798157
11.400000	0.796801	11.400000	0.782315	11.400000	0.787567	11.400000	0.783226	11.400000	0.804796	11.400000	0.797977	11.400000	0.798756	11.400000	0.781078	11.400000	0.786839	11.400000	0.823823	11.400000	0.781526	11.400000	0.807412	11.400000	0.794214	11.400000	0.786183	11.400000	0.792254	11.400000	0.773099
11.500000	0.810016	11.500000	0.803179	11.500000	0.789575	11.500000	0.797551	11.500000	0.813164	11.500000	0.828645	11.500000	0.784819	11.500000	0.783250	11.500000	0.767479	11.500000	0.805313	11.500000	0.789528	11.500000	0.804073	11.500000	0.797413	11.500000	0.783283	11.500000	0.807175	11.500000	0.784070
11.600000	0.798252	11.600000	0.767957	11.600000	0.807219	11.600000	0.785416	11.600000	0.793347	11.600000	0.818156	11.600000	0.775868	11.600000	0.773372	11.600000	0.789895	11.600000	0.793703	11.600000	0.796419	11.600000	0.812885	11.600000	0.781253	11.600000	0.795925	11.600000	0.792516	11.600000	0.787969
11.700000	0.788215	11.700000	0.795037	11.700000	0.799460	11.700000	0.818177	11.700000	0.813691	11.700000	0.785833	11.700000	0.795420	11.700000	0.824137	11.700000	0.786210	11.700000	0.792962	11.700000	0.769216	11.700000	0.790508	11.700000	0.796441	11.700000	0.802859	11.700000	0.776488	11.700000	0.773756
11.800000	0.808287	11.800000	0.798159	11.800000	0.796904	11.800000	0.795688	11.800000	0.797494	11.800000	0.810307	11.800000	0.770639	11.800000	0.815059	11.800000	0.786622	11.800000	0.808527	11.800000	0.785528	11.800000	0.794520	11.800000	0.790641	11.800000	0.810161	11.800000	0.788732	11.800000	0.782590
11.900000	0.800368	11.900000	0.790945	11.900000	0.798670	11.900000	0.797229	11.900000	0.796079	11.900000	0.798005	11.900000	0.788914	11.900000	0.796067	11.900000	0.786286	11.900000	0.795729	11.900000	0.795070	11.900000	0.789151	11.900000	0.813745	11.900000	0.790929	11.900000	0.790940	11.900000	0.787442
12.000000	0.797211	12.000000	0.790020	12.000000	0.817066	12.000000	0.787618	12.000000	0.771919	12.000000	0.802622	12.000000	0.796075	12.000000	0.785755	12.000000	0.790786	12.000000	0.793007	12.000000	0.782178	12.000000	0.811005	12.000000	0.810923	12.000000	0.777550	12.000000	0.801725	12.000000	0.789223
12.100000	0.823055	12.100000	0.787870	12.100000	0.798790	12.100000	0.779111	12.100000	0.801711	12.100000	0.778037	12.100000	0.828178	12.100000	0.802886	12.100000	0.787638	12.100000	0.797521	12.100000	0.777707	12.100000	0.800039	12.100000	0.786267	12.100000	0.793414	12.100000	0.787375	12.100000	0.808994
12.200000	0.767715	12.200000	0.761664	12.200000	0.803294	12.200000	0.811191	12.200000	0.764915	12.200000	0.787527	12.200000	0.792654	12.200000	0.815894	12.200000	0.794091	12.200000	0.780421	12.200000	0.793984	12.200000	0.824187	12.200000	0.765675	12.200000	0.781691	12.200000	0.792775	12.200000	0.795471
12.300000	0.777848	12.300000	0.784800	12.300000	0.806038	12.300000	0.816883	12.300000	0.781802	12.300000	0.800915	12.300000	0.825150	12.300000	0.799825	12.300000	0.816751	12.300000	0.798187	12.300000	0.783065	12.300000	0.779691	12.300000	0.787169	12.300000	0.790752	12.300000	0.786026	12.300000	0.825766
12.400000	0.796566	12.400000	0.807573	12.400000	0.792738	12.400000	0.806926	12.400000	0.790636	12.400000	0.810924	12.400000	0.802905	12.400000	0.781908	12.400000	0.793426	12.400000	0.789101	12.400000	0.807965	12.400000	0.804237	12.400000	0.781692	12.400000	0.779457	12.400000	0.792686	12.400000	0.779423
12.500000	0.820854	12.500000	0.782753	12.500000	0.796520	12.500000	0.803694	12.500000	0.769973	12.500000	0.775237	12.500000	0.786516	12.500000	0.791620	12.500000	0.799947	12.500000	0.824644	12.500000	0.805394	12.500000	0.786716	12.500000	0.816170	12.500000	0.781467	12.500000	0.804878	12.500000	0.812631
12.600000	0.808084	12.600000	0.805352	12.600000	0.790802	12.600000	0.809303	12.600000	0.792801	12.600000	0.814927	12.600000	0.788183	12.600000	0.806020	12.600000	0.791663	12.600000	0.799627	12.600000	0.792375	12.600000	0.808825	12.600000	0.790098	12.600000	0.800563	12.600000	0.800166	12.600000	0.821094
12.700000	0.805361	12.700000	0.790406	12.700000	0.793003	12.700000	0.800938	12.700000	0.805088	12.700000	0.802109	12.700000	0.784728	12.700000	0.801158	12.700000	0.791808	12.700000	0.793486	12.700000	0.803702	12.700000	0.777448	12.700000	0.817098	12.700000	0.802922	12.700000	0.795772	12.700000	0.808625
12.800000	0.772924	12.800000	0.796754	12.800000	0.782384	12.800000	0.776795	12.800000	0.788170	12.800000	0.796261	12.800000	0.808368	12.800000	0.796711	12.800000	0.779930	12.800000	0.798715	12.800000	0.813358	12.800000	0.778438	12.800000	0.795156	12.800000	0.818315	12.800000	0.790726	12.800000	0.809269
12.900000	0.788516	12.900000	0.814353	12.900000	0.801387	12.900000	0.791459	12.900000	0.763292	12.900000	0.814829	12.900000	0.806130	12.900000	0.799486	12.900000	0.779412	12.900000	0.793162	12.900000	0.784105	12.900000	0.820846	12.900000	0.809436	12.900000	0.806908	12.900000	0.799633	12.900000	0.787096
13.000000	0.782062	13.000000	0.793752	13.000000	0.810018	13.000000	0.790908	13.000000	0.781501	13.000000	0.798126	13.000000	0.792117	13.000000	0.784070	13.000000	0.760244	13.000000	0.823267	13.000000	0.794551	13.000000	0.805243	13.000000	0.778028	13.000000	0.809114	13.000000	0.801573	13.000000	0.818430
13.100000	0.776615	13.100000	0.774193	13.100000	0.787687	13.100000	0.794077	13.100000	0.795529	13.100000	0.804737	13.100000	0.787575	13.100000	0.775532	13.100000	0.814902	13.100000	0.794860	13.100000	0.779416	13.100000	0.787401	13.100000	0.774832	13.100000	0.794192	13.100000	0.817128	13.100000	0.807380
13.200000	0.770439	13.200000	0.789578	13.200000	0.823529	13.200000	0.819773	13.200000	0.795785	13.200000	0.816815	13.200000	0.801622	13.200000	0.794046	13.200000	0.790228	13.200000	0.810027	13.200000	0.777883	13.200000	0.811831	13.200000	0.797299	13.200000	0.813071	13.200000	0.804457	13.200000	0.804434
13.300000	0.797954	13.300000	0.775532	13.300000	0.788271	13.300000	0.824989	13.300000	0.800641	13.300000	0.790281	13.300000	0.820001	13.300000	0.791330	13.300000	0.801635	13.300000	0.816538	13.300000	0.803523	13.300000	0.797720	13.300000	0.795103	13.300000	0.780787	13.300000	0.766518	13.300000	0.821641
13.400000	0.791697	13.400000	0.781436	13.400000	0.803330	13.400000	0.818783	13.400000	0.791732	13.400000	0.778813	13.400000	0.775270	13.400000	0.778590	13.400000	0.785091	13.400000	0.790329	13.400000	0.798917	13.400000	0.788966	13.400000	0.796610	13.400000	0.787494	13.400000	0.795925	13.400000	0.795897
13.500000	0.789997	13.500000	0.795138	13.500000	0.785765	13.500000	0.800519	13.500000	0.807393	13.500000	0.788645	13.500000	0.798186	13.500000	0.796308	13.500000	0.790701	13.500000	0.795457	13.500000	0.805677	13.500000	0.770939	13.500000	0.790673	13.500000	0.789532	13.500000	0.776873	13.500000	0.784341
13.600000	0.808768	13.600000	0.777256	13.600000	0.793346	13.600000	0.808298	13.600000	0.791269	13.600000	0.806555	13.600000	0.798556	13.600000	0.825009	13.600000	0.805788	13.600000	0.774809	13.600000	0.796892	13.600000	0.795583	13.600000	0.788431	13.600000	0.791691	13.600000	0.782754	13.600000	0.800191
13.700000	0.794329	13.700000	0.790075	13.700000	0.810037	13.700000	0.800145	13.700000	0.785997	13.700000	0.790257	13.700000	0.795852	13.700000	0.782484	13.700000	0.781362	13.700000	0.791332	13.700000	0.798389	13.700000	0.787715	13.700000	0.792214	13.700000	0.796598	13.700000	0.787330	13.700000	0.781212
13.800000	0.792127	13.800000	0.778314	13.800000	0.787441	13.800000	0.754477	13.800000	0.810657	13.800000	0.801133	13.800000	0.794845	13.800000	0.805926	13.800000	0.793637	13.800000	0.768708	13.800000	0.787128	13.800000	0.798345	13.800000	0.786311	13.800000	0.801627	13.800000	0.783433	13.800000	0.777286
13.900000	0.811736	13.900000	0.812809	13.900000	0.773716	13.900000	0.810795	13.900000	0.811633	13.900000	0.793349	13.900000	0.797736	13.900000	0.782008	13.900000	0.774712	13.900000	0.789044	13.900000	0.786235	13.900000	0.803499	13.900000	0.795308	13.900000	0.773490	13.900000	0.824279	13.900000	0.779179
14.000000	0.794027	14.000000	0.811460	14.000000	0.803673	14.000000	0.780828	14.000000	0.792073	14.000000	0.797755	14.000000	0.796084	14.000000	0.806010	14.000000	0.796343	14.000000	0.793984	14.000000	0.793321	14.000000	0.802076	14.000000	0.777998	14.000000	0.775968	14.000000	0.803775	14.000000	0.778743
14.100000	0.815253	14.100000	0.814731	14.100000	0.794353	14.100000	0.824362	14.100000	0.785957	14.100000	0.792004	14.100000	0.793055	14.100000	0.804215	14.100000	0.790221	14.100000	0.795013	14.100000	0.813055	14.100000	0.794959	14.100000	0.808373	14.100000	0.797718	14.100000	0.770557	14.100000	0.791092
14.200000	0.777555	14.200000	0.790604	14.200000	0.793073	14.200000	0.786211	14.200000	0.802628	14.200000	0.793544	14.200000	0.789611	14.200000	0.816795	14.200000	0.808144	14.200000	0.806705	14.200000	0.793970	14.200000	0.835097	14.200000	0.808214	14.200000	0.795669	14.200000	0.794115	14.200000	0.813221
14.300000	0.800348	14.300000	0.766346	14.300000	0.796696	14.300000	0.799676	14.300000	0.806810	14.300000	0.796804	14.300000	0.780824	14.300000	0.801498	14.300000	0.773583	14.300000	0.796662	14.300000	0.779092	14.300000	0.776291	14.300000	0.777136	14.300000	0.796848	14.300000	0.805089	14.300000	0.800066
14.400000	0.800597	14.400000	0.769354	14.400000	0.758847	14.400000	0.795922	14.400000	0.794119	14.400000	0.802579	14.400000	0.817308	14.400000	0.793769	14.400000	0.781248	14.400000	0.815969	14.400000	0.827449	14.400000	0.803717	14.400000	0.795610	14.400000	0.789492	14.400000	0.794861	14.400000	0.786504
14.500000	0.789559	14.500000	0.801252	14.500000	0.798654	14.500000	0.809697	14.500000	0.792290	14.500000	0.820005	14.500000	0.806819	14.500000	0.800812	14.500000	0.796778	14.500000	0.772835	14.500000	0.764278	14.500000	0.798255	14.500000	0.806294	14.500000	0.802840	14.500000	0.804820	14.500000	0.781802
14.600000	0.789241	14.600000	0.765474	14.600000	0.815073	14.600000	0.792228	14.600000	0.796544	14.600000	0.795478	14.600000	0.806456	14.600000	0.771475	14.600000	0.791952	14.600000	0.798191	14.600000	0.789798	14.600000	0.800189	14.600000	0.781593	14.600000	0.806714	14.600000	0.802625	14.600000	0.802437
14.700000	0.820888	14.700000	0.783605	14.700000	0.802520	14.700000	0.786848	14.700000	0.817159	14.700000	0.813161	14.700000	0.781512	14.700000	0.802429	14.700000	0.828242	14.700000	0.811455	14.700000	0.794781	14.700000	0.801321	14.700000	0.800270	14.700000	0.803941	14.700000	0.782268	14.700000	0.785752
14.800000	0.811866	14.800000	0.793848	14.800000	0.789470	14.800000	0.779776	14.800000	0.793250	14.800000	0.802913	14.800000	0.799854	14.800000	0.807184	14.800000	0.802767	14.800000	0.793669	14.800000	0.784346	14.800000	0.778029	14.800000	0.774555	14.800000	0.797324	14.800000	0.794040	14.800000	0.772943
14.900000	0.783046	14.900000	0.807994	14.900000	0.785393	14.900000	0.795006	14.900000	0.809334	14.900000	0.816040	14.900000	0.784582	14.900000	0.800389	14.900000	0.809118	14.900000	0.800709	14.900000	0.797453	14.900000	0.786279	14.900000	0.781595	14.900000	0.797214	14.900000	0.785859	14.900000	0.802179
15.000000	0.794396	15.000000	0.814198	15.000000	0.813617	15.000000	0.806909	15.000000	0.810094	15.000000	0.812777	15.000000	0.781466	15.000000	0.789786	15.000000	0.792186	15.000000	0.764858	15.000000	0.801924	15.000000	0.789294	15.000000	0.778829	15.000000	0.792506	15.000000	0.801779	15.000000	0.788629
15.100000	0.793614	15.100000	0.766948	15.100000	0.798461	15.100000	0.813184	15.100000	0.792122	15.100000	0.803417	15.100000	0.791990	15.100000	0.792622	15.100000	0.796513	15.100000	0.804507	15.100000	0.803796	15.100000	0.788931	15.100000	0.797396	15.100000	0.812262	15.100000	0.790086	15.100000	0.801550
15.200000	0.769560	15.200000	0.784965	15.200000	0.796046	15.200000	0.793409	15.200000	0.822494	15.200000	0.781792	15.200000	0.774601	15.200000	0.782701	15.200000	0.794585	15.200000	0.785200	15.200000	0.818314	15.200000	0.815660	15.200000	0.792190	15.200000	0.823705	15.200000	0.787463	15.200000	0.810253
15.300000	0.797354	15.300000	0.791162	15.300000	0.820891	15.300000	0.765029	15.300000	0.803354	15.300000	0.787390	15.300000	0.806865	15.300000	0.789947	15.300000	0.793214	15.300000	0.796729	15.300000	0.809483	15.300000	0.772077	15.300000	0.792740	15.300000	0.814480	15.300000	0.803134	15.300000	0.816188
15.400000	0.796502	15.400000	0.783527	15.400000	0.796735	15.400000	0.793870	15.400000	0.815776	15.400000	0.787370	15.400000	0.770401	15.400000	0.799133	15.400000	0.773800	15.400000	0.802825	15.400000	0.801625	15.400000	0.781866	15.400000	0.798934	15.400000	0.790589	15.400000	0.777325	15.400000	0.819904
15.500000	0.774650	15.500000	0.798611	15.500000	0.810982	15.500000	0.807134	15.500000	0.797263	15.500000	0.808337	15.500000	0.799243	15.500000	0.787328	15.500000	0.803635	15.500000	0.798634	15.500000	0.805314	15.500000	0.798961	15.500000	0.835031	15.500000	0.793265	15.500000	0.771477	15.500000	0.797519
15.600000	0.782770	15.600000	0.796102	15.600000	0.779326	15.600000	0.797241	15.600000	0.793036	15.600000	0.802084	15.600000	0.800902	15.600000	0.790505	15.600000	0.805855	15.600000	0.807157	15.600000	0.788970	15.600000	0.812741	15.600000	0.807369	15.600000	0.805983	15.600000	0.798236	15.600000	0.796831
15.700000	0.781125	15.700000	0.800741	15.700000	0.818276	15.700000	0.772866	15.700000	0.819009	15.700000	0.777361	15.700000	0.816552	15.700000	0.807068	15.700000	0.810562	15.700000	0.804514	15.700000	0.770923	15.700000	0.765496	15.700000	0.808408	15.700000	0.814024	15.700000	0.785150	15.700000	0.823909
15.800000	0.803637	15.800000	0.769527	15.800000	0.788988	15.800000	0.777672	15.800000	0.802603	15.800000	0.810230	15.800000	0.810997	15.800000	0.799313	15.800000	0.810072	15.800000	0.784280	15.800000	0.787945	15.800000	0.792632	15.800000	0.777041	15.800000	0.789391	15.800000	0.784179	15.800000	0.799371
15.900000	0.793827	15.900000	0.796595	15.900000	0.785479	15.900000	0.799900	15.900000	0.809769	15.900000	0.803036	15.900000	0.773424	15.900000	0.775546	15.900000	0.789579	15.900000	0.806529	15.900000	0.815324	15.900000	0.796179	15.900000	0.809410	15.900000	0.795628	15.900000	0.783287	15.900000	0.800547
16.000000	0.803828	16.000000	0.822987	16.000000	0.797080	16.000000	0.818639	16.000000	0.787182	16.000000	0.803631	16.000000	0.797398	16.000000	0.770714	16.000000	0.783104	16.000000	0.795586	16.000000	0.813096	16.000000	0.803599	16.000000	0.791523	16.000000	0.781433	16.000000	0.794139	16.000000	0.791991
16.100000	0.797689	16.100000	0.798588	16.100000	0.781376	16.100000	0.777173	16.100000	0.772558	16.100000	0.802662	16.100000	0.796663	16.100000	0.775124	16.100000	0.792294	16.100000	0.776571	16.100000	0.826115	16.100000	0.783276	16.100000	0.779048	16.100000	0.765297	16.100000	0.802161	16.100000	0.799217
16.200000	0.817388	16.200000	0.776631	16.200000	0.818666	16.200000	0.794667	16.200000	0.791390	16.200000	0.774863	16.200000	0.801024	16.200000	0.786693	16.200000	0.789600	16.200000	0.790591	16.200000	0.783375	16.200000	0.773014	16.200000	0.788019	16.200000	0.785435	16.200000	0.810457	16.200000	0.796957
16.300000	0.801056	16.300000	0.785483	16.300000	0.767878	16.300000	0.817273	16.300000	0.782950	16.300000	0.790888	16.300000	0.795982	16.300000	0.799330	16.300000	0.792703	16.300000	0.820084	16.300000	0.774408	16.300000	0.772330	16.300000	0.788486	16.300000	0.814254	16.300000	0.808157	16.300000	0.787544
16.400000	0.807483	16.400000	0.794232	16.400000	0.793977	16.400000	0.809794	16.400000	0.798089	16.400000	0.802934	16.400000	0.791034	16.400000	0.819235	16.400000	0.782300	16.400000	0.796439	16.400000	0.785499	16.400000	0.787944	16.400000	0.830828	16.400000	0.786313	16.400000	0.821699	16.400000	0.792634
16.500000	0.821189	16.500000	0.799533	16.500000	0.787093	16.500000	0.773211	16.500000	0.770504	16.500000	0.770323	16.500000	0.795211	16.500000	0.773681	16.500000	0.794190	16.500000	0.777930	16.500000	0.787147	16.500000	0.804036	16.500000	0.796896	16.500000	0.820350	16.500000	0.809704	16.500000	0.792525
16.600000	0.808640	16.600000	0.772384	16.600000	0.778456	16.600000	0.780810	16.600000	0.777538	16.600000	0.792209	16.600000	0.810973	16.600000	0.803563	16.600000	0.821224	16.600000	0.800530	16.600000	0.803589	16.600000	0.786643	16.600000	0.794657	16.600000	0.785890	16.600000	0.785978	16.600000	0.770555
16.700000	0.795546	16.700000	0.783140	16.700000	0.797417	16.700000	0.791010	16.700000	0.794201	16.700000	0.775177	16.700000	0.790240	16.700000	0.784237	16.700000	0.780093	16.700000	0.787011	16.700000	0.769682	16.700000	0.770781	16.700000	0.789961	16.700000	0.799075	16.700000	0.804749	16.700000	0.775266
16.800000	0.794701	16.800000	0.798939	16.800000	0.800373	16.800000	0.795376	16.800000	0.785133	16.800000	0.779471	16.800000	0.804681	16.800000	0.808712	16.800000	0.780203	16.800000	0.809669	16.800000	0.802681	16.800000	0.795710	16.800000	0.825423	16.800000	0.798461	16.800000	0.799687	16.800000	0.780508
16.900000	0.785123	16.900000	0.785456	16.900000	0.782513	16.900000	0.797551	16.900000	0.751884	16.900000	0.817693	16.900000	0.794209	16.900000	0.788891	16.900000	0.785008	16.900000	0.799704	16.900000	0.792286	16.900000	0.767698	16.900000	0.808824	16.900000	0.792992	16.900000	0.796298	16.900000	0.806252
17.000000	0.791256	17.000000	0.784990	17.000000	0.796694	17.000000	0.783877	17.000000	0.781316	17.000000	0.801916	17.000000	0.781713	17.000000	0.798954	17.000000	0.769455	17.000000	0.794287	17.000000	0.792963	17.000000	0.799833	17.000000	0.774576	17.000000	0.788976	17.000000	0.827023	17.000000	0.795359
17.100000	0.782503	17.100000	0.781523	17.100000	0.802934	17.100000	0.782711	17.100000	0.809112	17.100000	0.805115	17.100000	0.808985	17.100000	0.782449	17.100000	0.792223	17.100000	0.807269	17.100000	0.800608	17.100000	0.799724	17.100000	0.808454	17.100000	0.807882	17.100000	0.780233	17.100000	0.804419
17.200000	0.797914	17.200000	0.790436	17.200000	0.795197	17.200000	0.792541	17.200000	0.795427	17.200000	0.796297	17.200000	0.797306	17.200000	0.787718	17.200000	0.802911	17.200000	0.800772	17.200000	0.790419	17.200000	0.777199	17.200000	0.813269	17.200000	0.786014	17.200000	0.803758	17.200000	0.815760
17.300000	0.767092	17.300000	0.767192	17.300000	0.824572	17.300000	0.793120	17.300000	0.784056	17.300000	0.775493	17.300000	0.792545	17.300000	0.785404	17.300000	0.799487	17.300000	0.835948	17.300000	0.784712	17.300000	0.782173	17.300000	0.825864	17.300000	0.784023	17.300000	0.786376	17.300000	0.773367
17.400000	0.776061	17.400000	0.821184	17.400000	0.788590	17.400000	0.770466	17.400000	0.795184	17.400000	0.787361	17.400000	0.776287	17.400000	0.792121	17.400000	0.816682	17.400000	0.819980	17.400000	0.765459	17.400000	0.804299	17.400000	0.819826	17.400000	0.811438	17.400000	0.807611	17.400000	0.810171
17.500000	0.800247	17.500000	0.758372	17.500000	0.817664	17.500000	0.794994	17.500000	0.782475	17.500000	0.811828	17.500000	0.776801	17.500000	0.784226	17.500000	0.806161	17.500000	0.777958	17.500000	0.799974	17.500000	0.810579	17.500000	0.799678	17.500000	0.790363	17.500000	0.769289	17.500000	0.822107
17.600000	0.791634	17.600000	0.797949	17.600000	0.787962	17.600000	0.811040	17.600000	0.774498	17.600000	0.803579	17.600000	0.776386	17.600000	0.794177	17.600000	0.783719	17.600000	0.798303	17.600000	0.791282	17.600000	0.766646	17.600000	0.802942	17.600000	0.814407	17.600000	0.768260	17.600000	0.814218
17.700000	0.792155	17.700000	0.805529	17.700000	0.771047	17.700000	0.786048	17.700000	0.803955	17.700000	0.789332	17.700000	0.781638	17.700000	0.761359	17.700000	0.803916	17.700000	0.806244	17.700000	0.800179	17.700000	0.775183	17.700000	0.783375	17.700000	0.772162	17.700000	0.803697	17.700000	0.808020
17.800000	0.770728	17.800000	0.784574	17.800000	0.797708	17.800000	0.804392	17.800000	0.789688	17.800000	0.821944	17.800000	0.811185	17.800000	0.786530	17.800000	0.785275	17.800000	0.787586	17.800000	0.778850	17.800000	0.791514	17.800000	0.750641	17.800000	0.782676	17.800000	0.792277	17.800000	0.807599
17.900000	0.778135	17.900000	0.789764	17.900000	0.818299	17.900000	0.776522	17.900000	0.786166	17.900000	0.790337	17.900000	0.800272	17.900000	0.786656	17.900000	0.801972	17.900000	0.827420	17.900000	0.802165	17.900000	0.797366	17.900000	0.763081	17.900000	0.805166	17.900000	0.796056	17.900000	0.804175
18.000000	0.778081	18.000000	0.802403	18.000000	0.783141	18.000000	0.789847	18.000000	0.816859	18.000000	0.796912	18.000000	0.804388	18.000000	0.809928	18.000000	0.763253	18.000000	0.775899	18.000000	0.795987	18.000000	0.806443	18.000000	0.793742	18.000000	0.797171	18.000000	0.772223	18.000000	0.818697
18.100000	0.787260	18.100000	0.783381	18.100000	0.792428	18.100000	0.786552	18.100000	0.836373	18.100000	0.816786	18.100000	0.807421	18.100000	0.814695	18.100000	0.823084	18.100000	0.810478	18.100000	0.787393	18.100000	0.800473	18.100000	0.811462	18.100000	0.796575	18.100000	0.813112	18.100000	0.779853
18.200000	0.802634	18.200000	0.800665	18.200000	0.798463	18.200000	0.825494	18.200000	0.805617	18.200000	0.802398	18.200000	0.789409	18.200000	0.810761	18.200000	0.785263	18.200000	0.807744	18.200000	0.800193	18.200000	0.805590	18.200000	0.767926	18.200000	0.813402	18.200000	0.813892	18.200000	0.799932
18.300000	0.766591	18.300000	0.810727	18.300000	0.796934	18.300000	0.764666	18.300000	0.799623	18.300000	0.787937	18.300000	0.766978	18.300000	0.814654	18.300000	0.798246	18.300000	0.784049	18.300000	0.776507	18.300000	0.813656	18.300000	0.784800	18.300000	0.791401	18.300000	0.825818	18.300000	0.794355
18.400000	0.828584	18.400000	0.806042	18.400000	0.806530	18.400000	0.799460	18.400000	0.819701	18.400000	0.803516	18.400000	0.793591	18.400000	0.777664	18.400000	0.785364	18.400000	0.809435	18.400000	0.783027	18.400000	0.807728	18.400000	0.797778	18.400000	0.787053	18.400000	0.802471	18.400000	0.796189
18.500000	0.798802	18.500000	0.794649	18.500000	0.786013	18.500000	0.756560	18.500000	0.812535	18.500000	0.792139	18.500000	0.824499	18.500000	0.801299	18.500000	0.805851	18.500000	0.800629	18.500000	0.777286	18.500000	0.808646	18.500000	0.790056	18.500000	0.784663	18.500000	0.811148	18.500000	0.814743
18.600000	0.811593	18.600000	0.778832	18.600000	0.812367	18.600000	0.780277	18.600000	0.794560	18.600000	0.797698	18.600000	0.813610	18.600000	0.803969	18.600000	0.806905	18.600000	0.807698	18.600000	0.802999	18.600000	0.818253	18.600000	0.797265	18.600000	0.777750	18.600000	0.802625	18.600000	0.783996
18.700000	0.789061	18.700000	0.795677	18.700000	0.807935	18.700000	0.785455	18.700000	0.794627	18.700000	0.805875	18.700000	0.794088	18.700000	0.780391	18.700000	0.800306	18.700000	0.781630	18.700000	0.777805	18.700000	0.778677	18.700000	0.794522	18.700000	0.799538	18.700000	0.793344	18.700000	0.794739
18.800000	0.795156	18.800000	0.826762	18.800000	0.760319	18.800000	0.773991	18.800000	0.797501	18.800000	0.788432	18.800000	0.792629	18.800000	0.784134	18.800000	0.797085	18.800000	0.830341	18.800000	0.792965	18.800000	0.801685	18.800000	0.798299	18.800000	0.801290	18.800000	0.795893	18.800000	0.805763
18.900000	0.789394	18.900000	0.806359	18.900000	0.795514	18.900000	0.818903	18.900000	0.781740	18.900000	0.812789	18.900000	0.812049	18.900000	0.808597	18.900000	0.785008	18.900000	0.780211	18.900000	0.820796	18.900000	0.801756	18.900000	0.796989	18.900000	0.795036	18.900000	0.770782	18.900000	0.810780
19.000000	0.801521	19.000000	0.792816	19.000000	0.805019	19.000000	0.827054	19.000000	0.812500	19.000000	0.826465	19.000000	0.802808	19.000000	0.811393	19.000000	0.813349	19.000000	0.803421	19.000000	0.753867	19.000000	0.792354	19.000000	0.793877	19.000000	0.781062	19.000000	0.795559	19.000000	0.776357
19.100000	0.798844	19.100000	0.801964	19.100000	0.806047	19.100000	0.759385	19.100000	0.788419	19.100000	0.794532	19.100000	0.813682	19.100000	0.807964	19.100000	0.813175	19.100000	0.799535	19.100000	0.798007	19.100000	0.808490	19.100000	0.764760	19.100000	0.797098	19.100000	0.775036	19.100000	0.782382
19.200000	0.819309	19.200000	0.788080	19.200000	0.790703	19.200000	0.787481	19.200000	0.783459	19.200000	0.797930	19.200000	0.803519	19.200000	0.815494	19.200000	0.791532	19.200000	0.801843	19.200000	0.767744	19.200000	0.793803	19.200000	0.796361	19.200000	0.768947	19.200000	0.802603	19.200000	0.830089
19.300000	0.781069	19.300000	0.784774	19.300000	0.812588	19.300000	0.792117	19.300000	0.770050	19.300000	0.791374	19.300000	0.787161	19.300000	0.803083	19.300000	0.795147	19.300000	0.799822	19.300000	0.777139	19.300000	0.798175	19.300000	0.799050	19.300000	0.787393	19.300000	0.786022	19.300000	0.786644
19.400000	0.809302	19.400000	0.798001	19.400000	0.789539	19.400000	0.790983	19.400000	0.797835	19.400000	0.790191	19.400000	0.801455	19.400000	0.814634	19.400000	0.813282	19.400000	0.799974	19.400000	0.796076	19.400000	0.785329	19.400000	0.803169	19.400000	0.774104	19.400000	0.797524	19.400000	0.803809
19.500000	0.802373	19.500000	0.813630	19.500000	0.763068	19.500000	0.785290	19.500000	0.778724	19.500000	0.777340	19.500000	0.818863	19.500000	0.779629	19.500000	0.806338	19.500000	0.774290	19.500000	0.796652	19.500000	0.819880	19.500000	0.772457	19.500000	0.794626	19.500000	0.789047	19.500000	0.806885
19.600000	0.789941	19.600000	0.774641	19.600000	0.785197	19.600000	0.794165	19.600000	0.784359	19.600000	0.783964	19.600000	0.810211	19.600000	0.781364	19.600000	0.807252	19.600000	0.798107	19.600000	0.783939	19.600000	0.796054	19.600000	0.772030	19.600000	0.770438	19.600000	0.805586	19.600000	0.800955
19.700000	0.797728	19.700000	0.783092	19.700000	0.823683	19.700000	0.817461	19.700000	0.778982	19.700000	0.804269	19.700000	0.801753	19.700000	0.775548	19.700000	0.795576	19.700000	0.810046	19.700000	0.791341	19.700000	0.760861	19.700000	0.829937	19.700000	0.786849	19.700000	0.810002	19.700000	0.828421
19.800000	0.763222	19.800000	0.776768	19.800000	0.816212	19.800000	0.802538	19.800000	0.800537	19.800000	0.801674	19.800000	0.814490	19.800000	0.796546	19.800000	0.784091	19.800000	0.794046	19.800000	0.822054	19.800000	0.785475	19.800000	0.791472	19.800000	0.766662	19.800000	0.792619	19.800000	0.776796
19.900000	0.799263	19.900000	0.779716	19.900000	0.785620	19.900000	0.781452	19.900000	0.794279	19.900000	0.810329	19.900000	0.787719	19.900000	0.783601	19.900000	0.805428	19.900000	0.802931	19.900000	0.787040	19.900000	0.788942	19.900000	0.796965	19.900000	0.797580	19.900000	0.807349	19.900000	0.780743
20.000000	0.791585	20.000000	0.786063	20.000000	0.772847	20.000000	0.813636	20.000000	0.769922	20.000000	0.812521	20.000000	0.789570	20.000000	0.781891	20.000000	0.806967	20.000000	0.793620	20.000000	0.782587	20.000000	0.822508	20.000000	0.800740	20.000000	0.776407	20.000000	0.807280	20.000000	0.826896
20.100000	0.809002	20.100000	0.789431	20.100000	0.806843	20.100000	0.790982	20.100000	0.784647	20.100000	0.795265	20.100000	0.801360	20.100000	0.805018	20.100000	0.826397	20.100000	0.817288	20.100000	0.773133	20.100000	0.806341	20.100000	0.812989	20.100000	0.784360	20.100000	0.814160	20.100000	0.811934
20.200000	0.797522	20.200000	0.792742	20.200000	0.797268	20.200000	0.787914	20.200000	0.788376	20.200000	0.795909	20.200000	0.779336	20.200000	0.752619	20.200000	0.797256	20.200000	0.792230	20.200000	0.791959	20.200000	0.803771	20.200000	0.800290	20.200000	0.795391	20.200000	0.779794	20.200000	0.766430
20.300000	0.770970	20.300000	0.789940	20.300000	0.781944	20.300000	0.769115	20.300000	0.805037	20.300000	0.809478	20.300000	0.815583	20.300000	0.761253	20.300000	0.810319	20.300000	0.796645	20.300000	0.800507	20.300000	0.820837	20.300000	0.799846	20.300000	0.779555	20.300000	0.798816	20.300000	0.787381
20.400000	0.783777	20.400000	0.799227	20.400000	0.815618	20.400000	0.791029	20.400000	0.829758	20.400000	0.806162	20.400000	0.795804	20.400000	0.784235	20.400000	0.797525	20.400000	0.794072	20.400000	0.830563	20.400000	0.771476	20.400000	0.782422	20.400000	0.798523	20.400000	0.780288	20.400000	0.807442
20.500000	0.819942	20.500000	0.813617	20.500000	0.767780	20.500000	0.783457	20.500000	0.827068	20.500000	0.783851	20.500000	0.798818	20.500000	0.812553	20.500000	0.799963	20.500000	0.801247	20.500000	0.808561	20.500000	0.807001	20.500000	0.789394	20.500000	0.807911	20.500000	0.808509	20.500000	0.802269
20.600000	0.823100	20.600000	0.796147	20.600000	0.793142	20.600000	0.775925	20.600000	0.790000	20.600000	0.768607	20.600000	0.799351	20.600000	0.791609	20.600000	0.826342	20.600000	0.776092	20.600000	0.810624	20.600000	0.799448	20.600000	0.788517	20.600000	0.802682	20.600000	0.795092	20.600000	0.804882
20.700000	0.789762	20.700000	0.783224	20.700000	0.764242	20.700000	0.798435	20.700000	0.788048	20.700000	0.775210	20.700000	0.791204	20.700000	0.809638	20.700000	0.811122	20.700000	0.806861	20.700000	0.785480	20.700000	0.786339	20.700000	0.801077	20.700000	0.800151	20.700000	0.814239	20.700000	0.803452
20.800000	0.810734	20.800000	0.796425	20.800000	0.767862	20.800000	0.788808	20.800000	0.805378	20.800000	0.795022	20.800000	0.772984	20.800000	0.808840	20.800000	0.795092	20.800000	0.792492	20.800000	0.788557	20.800000	0.794891	20.800000	0.786330	20.800000	0.791767	20.800000	0.797569	20.800000	0.804558
20.900000	0.798066	20.900000	0.817501	20.900000	0.812014	20.900000	0.817084	20.900000	0.790919	20.900000	0.805206	20.900000	0.799403	20.900000	0.808878	20.900000	0.793335	20.900000	0.808920	20.900000	0.803345	20.900000	0.808712	20.900000	0.794689	20.900000	0.822517	20.900000	0.803560	20.900000	0.787407
21.000000	0.794227	21.000000	0.833215	21.000000	0.799731	21.000000	0.791760	21.000000	0.795903	21.000000	0.796818	21.000000	0.811090	21.000000	0.797866	21.000000	0.793282	21.000000	0.800797	21.000000	0.789910	21.000000	0.793612	21.000000	0.775935	21.000000	0.804242	21.000000	0.794496	21.000000	0.782154
21.100000	0.770735	21.100000	0.822182	21.100000	0.782707	21.100000	0.814728	21.100000	0.782079	21.100000	0.778786	21.100000	0.790310	21.100000	0.789497	21.100000	0.799969	21.100000	0.806448	21.100000	0.778422	21.100000	0.805078	21.100000	0.770732	21.100000	0.763775	21.100000	0.804444	21.100000	0.815903
21.200000	0.777686	21.200000	0.783190	21.200000	0.792797	21.200000	0.798558	21.200000	0.788040	21.200000	0.813316	21.200000	0.776160	21.200000	0.798476	21.200000	0.781248	21.200000	0.783783	21.200000	0.790397	21.200000	0.801668	21.200000	0.810262	21.200000	0.777725	21.200000	0.818771	21.200000	0.783960
21.300000	0.781607	21.300000	0.780433	21.300000	0.813092	21.300000	0.803217	21.300000	0.788683	21.300000	0.813169	21.300000	0.807384	21.300000	0.790754	21.300000	0.793270	21.300000	0.786314	21.300000	0.788735	21.300000	0.767494	21.300000	0.798348	21.300000	0.793962	21.300000	0.809090	21.300000	0.799542
21.400000	0.808153	21.400000	0.783761	21.400000	0.806556	21.400000	0.802551	21.400000	0.782313	21.400000	0.795735	21.400000	0.811842	21.400000	0.771798	21.400000	0.794324	21.400000	0.776884	21.400000	0.800501	21.400000	0.812530	21.400000	0.794595	21.400000	0.810388	21.400000	0.792915	21.400000	0.820142
21.500000	0.808442	21.500000	0.788086	21.500000	0.805135	21.500000	0.813755	21.500000	0.795159	21.500000	0.779022	21.500000	0.798369	21.500000	0.764396	21.500000	0.781735	21.500000	0.794809	21.500000	0.792205	21.500000	0.795539	21.500000	0.812246	21.500000	0.797492	21.500000	0.813237	21.500000	0.817227
21.600000	0.782691	21.600000	0.777557	21.600000	0.809518	21.600000	0.793000	21.600000	0.799647	21.600000	0.775179	21.600000	0.778173	21.600000	0.790411	21.600000	0.797446	21.600000	0.793747	21.600000	0.798707	21.600000	0.769458	21.600000	0.802589	21.600000	0.778044	21.600000	0.827076	21.600000	0.773130
21.700000	0.768043	21.700000	0.794807	21.700000	0.834694	21.700000	0.799369	21.700000	0.802279	21.700000	0.786046	21.700000	0.798351	21.700000	0.752543	21.700000	0.785769	21.700000	0.819570	21.700000	0.800035	21.700000	0.805825	21.700000	0.770366	21.700000	0.806888	21.700000	0.771407	21.700000	0.805497
21.800000	0.792960	21.800000	0.765707	21.800000	0.806347	21.800000	0.797378	21.800000	0.801134	21.800000	0.813484	21.800000	0.768642	21.800000	0.800596	21.800000	0.795277	21.800000	0.779118	21.800000	0.795424	21.800000	0.822782	21.800000	0.766536	21.800000	0.790660	21.800000	0.778257	21.800000	0.822148
21.900000	0.792701	21.900000	0.778356	21.900000	0.782342	21.900000	0.793091	21.900000	0.783398	21.900000	0.805744	21.900000	0.810128	21.900000	0.802263	21.900000	0.782235	21.900000	0.800498	21.900000	0.774967	21.900000	0.823759	21.900000	0.807644	21.900000	0.790369	21.900000	0.804908	21.900000	0.814298
22.000000	0.800114	22.000000	0.831790	22.000000	0.792561	22.000000	0.805402	22.000000	0.821521	22.000000	0.789659	22.000000	0.794242	22.000000	0.803655	22.000000	0.800321	22.000000	0.803239	22.000000	0.787206	22.000000	0.798154	22.000000	0.793079	22.000000	0.796859	22.000000	0.800735	22.000000	0.786123
22.100000	0.789564	22.100000	0.797247	22.100000	0.815304	22.100000	0.811384	22.100000	0.799549	22.100000	0.808566	22.100000	0.810507	22.100000	0.802323	22.100000	0.804212	22.100000	0.796612	22.100000	0.777194	22.100000	0.783459	22.100000	0.786731	22.100000	0.781051	22.100000	0.803043	22.100000	0.806776
22.200000	0.799998	22.200000	0.804414	22.200000	0.815735	22.200000	0.802084	22.200000	0.803048	22.200000	0.796377	22.200000	0.779737	22.200000	0.781630	22.200000	0.793168	22.200000	0.796304	22.200000	0.799106	22.200000	0.809219	22.200000	0.812730	22.200000	0.828518	22.200000	0.810713	22.200000	0.804224
22.300000	0.806672	22.300000	0.782462	22.300000	0.789539	22.300000	0.783695	22.300000	0.792178	22.300000	0.790698	22.300000	0.803595	22.300000	0.796448	22.300000	0.784980	22.300000	0.814687	22.300000	0.780149	22.300000	0.803764	22.300000	0.801712	22.300000	0.793635	22.300000	0.799871	22.300000	0.813755
22.400000	0.810320	22.400000	0.804453	22.400000	0.811000	22.400000	0.793599	22.400000	0.818344	22.400000	0.809768	22.400000	0.793625	22.400000	0.790223	22.400000	0.788255	22.400000	0.789511	22.400000	0.791465	22.400000	0.804093	22.400000	0.789590	22.400000	0.814152	22.400000	0.789821	22.400000	0.795443
22.500000	0.794948	22.500000	0.784516	22.500000	0.801345	22.500000	0.804299	22.500000	0.796488	22.500000	0.804452	22.500000	0.806229	22.500000	0.796006	22.500000	0.782277	22.500000	0.818935	22.500000	0.791982	22.500000	0.786663	22.500000	0.785389	22.500000	0.795250	22.500000	0.809586	22.500000	0.790504
22.600000	0.798641	22.600000	0.801334	22.600000	0.803106	22.600000	0.769837	22.600000	0.806429	22.600000	0.806857	22.600000	0.787773	22.600000	0.768255	22.600000	0.810426	22.600000	0.804268	22.600000	0.783785	22.600000	0.802270	22.600000	0.812045	22.600000	0.826095	22.600000	0.797064	22.600000	0.773376
22.700000	0.797367	22.700000	0.798865	22.700000	0.784695	22.700000	0.795135	22.700000	0.803543	22.700000	0.804396	22.700000	0.789081	22.700000	0.791497	22.700000	0.800576	22.700000	0.787886	22.700000	0.783903	22.700000	0.782179	22.700000	0.806739	22.700000	0.801093	22.700000	0.785324	22.700000	0.801008
22.800000	0.820599	22.800000	0.788345	22.800000	0.777773	22.800000	0.783948	22.800000	0.784838	22.800000	0.794739	22.800000	0.789347	22.800000	0.810814	22.800000	0.791527	22.800000	0.809163	22.800000	0.800756	22.800000	0.800554	22.800000	0.824431	22.800000	0.802634	22.800000	0.807355	22.800000	0.791591
22.900000	0.829243	22.900000	0.813228	22.900000	0.811823	22.900000	0.812490	22.900000	0.786952	22.900000	0.775410	22.900000	0.800331	22.900000	0.790956	22.900000	0.806198	22.900000	0.777004	22.900000	0.792914	22.900000	0.788540	22.900000	0.809953	22.900000	0.801388	22.900000	0.829351	22.900000	0.803266
23.000000	0.786013	23.000000	0.774570	23.000000	0.824889	23.000000	0.795686	23.000000	0.797764	23.000000	0.799191	23.000000	0.773562	23.000000	0.786953	23.000000	0.774108	23.000000	0.802990	23.000000	0.809487	23.000000	0.788000	23.000000	0.791381	23.000000	0.798855	23.000000	0.809313	23.000000	0.801262
23.100000	0.773135	23.100000	0.803851	23.100000	0.786051	23.100000	0.784724	23.100000	0.792230	23.100000	0.770146	23.100000	0.788679	23.100000	0.800915	23.100000	0.780113	23.100000	0.806676	23.100000	0.787081	23.100000	0.806835	23.100000	0.807110	23.100000	0.810293	23.100000	0.778102	23.100000	0.779133
23.200000	0.784931	23.200000	0.805045	23.200000	0.783489	23.200000	0.787721	23.200000	0.793210	23.200000	0.816150	23.200000	0.788920	23.200000	0.809083	23.200000	0.800857	23.200000	0.758454	23.200000	0.786747	23.200000	0.798641	23.200000	0.786552	23.200000	0.800075	23.200000	0.791365	23.200000	0.785511
23.300000	0.773422	23.300000	0.803012	23.300000	0.798346	23.300000	0.796118	23.300000	0.812755	23.300000	0.817846	23.300000	0.803344	23.300000	0.821890	23.300000	0.779085	23.300000	0.794503	23.300000	0.772265	23.300000	0.811681	23.300000	0.782366	23.300000	0.793433	23.300000	0.786820	23.300000	0.795140
23.400000	0.804305	23.400000	0.796368	23.400000	0.799541	23.400000	0.788889	23.400000	0.799496	23.400000	0.798771	23.400000	0.804132	23.400000	0.799449	23.400000	0.800105	23.400000	0.773059	23.400000	0.803374	23.400000	0.782615	23.400000	0.778814	23.400000	0.786507	23.400000	0.787459	23.400000	0.819522
23.500000	0.791297	23.500000	0.794233	23.500000	0.777605	23.500000	0.809944	23.500000	0.790120	23.500000	0.815650	23.500000	0.780490	23.500000	0.822909	23.500000	0.796334	23.500000	0.783234	23.500000	0.793560	23.500000	0.774821	23.500000	0.806901	23.500000	0.777064	23.500000	0.805904	23.500000	0.788038
23.600000	0.767067	23.600000	0.792306	23.600000	0.776325	23.600000	0.800863	23.600000	0.804024	23.600000	0.819200	23.600000	0.795179	23.600000	0.813366	23.600000	0.782381	23.600000	0.808249	23.600000	0.824064	23.600000	0.771467	23.600000	0.814306	23.600000	0.794034	23.600000	0.814828	23.600000	0.806898
23.700000	0.777160	23.700000	0.803750	23.700000	0.783829	23.700000	0.808598	23.700000	0.813049	23.700000	0.812304	23.700000	0.795925	23.700000	0.793941	23.700000	0.793421	23.700000	0.799692	23.700000	0.768783	23.700000	0.789875	23.700000	0.787755	23.700000	0.779812	23.700000	0.795586	23.700000	0.816058
23.800000	0.799866	23.800000	0.791294	23.800000	0.777052	23.800000	0.792130	23.800000	0.806875	23.800000	0.795313	23.800000	0.806185	23.800000	0.807895	23.800000	0.812844	23.800000	0.786466	23.800000	0.809244	23.800000	0.808275	23.800000	0.779155	23.800000	0.786760	23.800000	0.799914	23.800000	0.778385
23.900000	0.791570	23.900000	0.754930	23.900000	0.779210	23.900000	0.766118	23.900000	0.783525	23.900000	0.776584	23.900000	0.786046	23.900000	0.798181	23.900000	0.802660	23.900000	0.793902	23.900000	0.797285	23.900000	0.806317	23.900000	0.809376	23.900000	0.781395	23.900000	0.820585	23.900000	0.786433
24.000000	0.781677	24.000000	0.802264	24.000000	0.797924	24.000000	0.789008	24.000000	0.800708	24.000000	0.788434	24.000000	0.810625	24.000000	0.789877	24.000000	0.815066	24.000000	0.784950	24.000000	0.801098	24.000000	0.803675	24.000000	0.784656	24.000000	0.803974	24.000000	0.795200	24.000000	0.770283
24.100000	0.800444	24.100000	0.792538	24.100000	0.799664	24.100000	0.790888	24.100000	0.776443	24.100000	0.799961	24.100000	0.791762	24.100000	0.795145	24.100000	0.775017	24.100000	0.784668	24.100000	0.777247	24.100000	0.825285	24.100000	0.807021	24.100000	0.787889	24.100000	0.793405	24.100000	0.782446
24.200000	0.797087	24.200000	0.823336	24.200000	0.781722	24.200000	0.797288	24.200000	0.797618	24.200000	0.758830	24.200000	0.787292	24.200000	0.809644	24.200000	0.785010	24.200000	0.767454	24.200000	0.786839	24.200000	0.807383	24.200000	0.777453	24.200000	0.812095	24.200000	0.769673	24.200000	0.812127
24.300000	0.783301	24.300000	0.800842	24.300000	0.774376	24.300000	0.792214	24.300000	0.766877	24.300000	0.816761	24.300000	0.811153	24.300000	0.793840	24.300000	0.817133	24.300000	0.810347	24.300000	0.807983	24.300000	0.812207	24.300000	0.801947	24.300000	0.786109	24.300000	0.817077	24.300000	0.827587
24.400000	0.801523	24.400000	0.814905	24.400000	0.791624	24.400000	0.765231	24.400000	0.824158	24.400000	0.769965	24.400000	0.785652	24.400000	0.778720	24.400000	0.789253	24.400000	0.788311	24.400000	0.813725	24.400000	0.787214	24.400000	0.769171	24.400000	0.784267	24.400000	0.803419	24.400000	0.799368
24.500000	0.779292	24.500000	0.792275	24.500000	0.790109	24.500000	0.791957	24.500000	0.777141	24.500000	0.789333	24.500000	0.779127	24.500000	0.782888	24.500000	0.773252	24.500000	0.795003	24.500000	0.781616	24.500000	0.814792	24.500000	0.815218	24.500000	0.806999	24.500000	0.782767	24.500000	0.812025
24.600000	0.806733	24.600000	0.801155	24.600000	0.784906	24.600000	0.832428	24.600000	0.795538	24.600000	0.804969	24.600000	0.787139	24.600000	0.781913	24.600000	0.774838	24.600000	0.802930	24.600000	0.780110	24.600000	0.799823	24.600000	0.821498	24.600000	0.790160	24.600000	0.792854	24.600000	0.797972
24.700000	0.786482	24.700000	0.761684	24.700000	0.785520	24.700000	0.795941	24.700000	0.787578	24.700000	0.789800	24.700000	0.802317	24.700000	0.766840	24.700000	0.786551	24.700000	0.803019	24.700000	0.773616	24.700000	0.802339	24.700000	0.804285	24.700000	0.795763	24.700000	0.796810	24.700000	0.779003
24.800000	0.801201	24.800000	0.778421	24.800000	0.792873	24.800000	0.798687	24.800000	0.761747	24.800000	0.764391	24.800000	0.794221	24.800000	0.798199	24.800000	0.787956	24.800000	0.808477	24.800000	0.799278	24.800000	0.801258	24.800000	0.785914	24.800000	0.777045	24.800000	0.783060	24.800000	0.811418
24.900000	0.764918	24.900000	0.775016	24.900000	0.801882	24.900000	0.763651	24.900000	0.784035	24.900000	0.805166	24.900000	0.785873	24.900000	0.788908	24.900000	0.796770	24.900000	0.812156	24.900000	0.804824	24.900000	0.809187	24.900000	0.786483	24.900000	0.783061	24.900000	0.791713	24.900000	0.782022
25.000000	0.776329	25.000000	0.824661	25.000000	0.802200	25.000000	0.795655	25.000000	0.790946	25.000000	0.775828	25.000000	0.801377	25.000000	0.787672	25.000000	0.795172	25.000000	0.774157	25.000000	0.787205	25.000000	0.807170	25.000000	0.802794	25.000000	0.793745	25.000000	0.823036	25.000000	0.798700
25.100000	0.787576	25.100000	0.793537	25.100000	0.809898	25.100000	0.789016	25.100000	0.797039	25.100000	0.785309	25.100000	0.801077	25.100000	0.792389	25.100000	0.793991	25.100000	0.775430	25.100000	0.797658	25.100000	0.787488	25.100000	0.777818	25.100000	0.804196	25.100000	0.782431	25.100000	0.812875
25.200000	0.780941	25.200000	0.793387	25.200000	0.776078	25.200000	0.774257	25.200000	0.791514	25.200000	0.803173	25.200000	0.805925	25.200000	0.794542	25.200000	0.799337	25.200000	0.789683	25.200000	0.765788	25.200000	0.810296	25.200000	0.789566	25.200000	0.808537	25.200000	0.810135	25.200000	0.775901
25.300000	0.797131	25.300000	0.795734	25.300000	0.820050	25.300000	0.787602	25.300000	0.800978	25.300000	0.811071	25.300000	0.794523	25.300000	0.794195	25.300000	0.830367	25.300000	0.816659	25.300000	0.788019	25.300000	0.813380	25.300000	0.787702	25.300000	0.788828	25.300000	0.811778	25.300000	0.801171
25.400000	0.815244	25.400000	0.806077	25.400000	0.824253	25.400000	0.788690	25.400000	0.791522	25.400000	0.805516	25.400000	0.778533	25.400000	0.809679	25.400000	0.818401	25.400000	0.778845	25.400000	0.792819	25.400000	0.803354	25.400000	0.800776	25.400000	0.793635	25.400000	0.793010	25.400000	0.796829
25.500000	0.789462	25.500000	0.793428	25.500000	0.780114	25.500000	0.792298	25.500000	0.788863	25.500000	0.804335	25.500000	0.772158	25.500000	0.794831	25.500000	0.770805	25.500000	0.809947	25.500000	0.791300	25.500000	0.818460	25.500000	0.787595	25.500000	0.803028	25.500000	0.789957	25.500000	0.792554
25.600000	0.793456	25.600000	0.806721	25.600000	0.797375	25.600000	0.800207	25.600000	0.795660	25.600000	0.805313	25.600000	0.798420	25.600000	0.801147	25.600000	0.819880	25.600000	0.799415	25.600000	0.813009	25.600000	0.815129	25.600000	0.799238	25.600000	0.795290	25.600000	0.773654	25.600000	0.779259
25.700000	0.805524	25.700000	0.798912	25.700000	0.807574	25.700000	0.789392	25.700000	0.781227	25.700000	0.794988	25.700000	0.794965	25.700000	0.787200	25.700000	0.812823	25.700000	0.806533	25.700000	0.783720	25.700000	0.813133	25.700000	0.769524	25.700000	0.799767	25.700000	0.790968	25.700000	0.790639
25.800000	0.813389	25.800000	0.786211	25.800000	0.803300	25.800000	0.795701	25.800000	0.791777	25.800000	0.788701	25.800000	0.782647	25.800000	0.810012	25.800000	0.743187	25.800000	0.813613	25.800000	0.799547	25.800000	0.790989	25.800000	0.800569	25.800000	0.792254	25.800000	0.791520	25.800000	0.793444
25.900000	0.805411	25.900000	0.782419	25.900000	0.823047	25.900000	0.807858	25.900000	0.780375	25.900000	0.849691	25.900000	0.784432	25.900000	0.813327	25.900000	0.796880	25.900000	0.802671	25.900000	0.822349	25.900000	0.806629	25.900000	0.801508	25.900000	0.786924	25.900000	0.815704	25.900000	0.785578
26.000000	0.798072	26.000000	0.798966	26.000000	0.799427	26.000000	0.815671	26.000000	0.794206	26.000000	0.785314	26.000000	0.780646	26.000000	0.778720	26.000000	0.789194	26.000000	0.799962	26.000000	0.798018	26.000000	0.798440	26.000000	0.809711	26.000000	0.785968	26.000000	0.775522	26.000000	0.823073
26.100000	0.776941	26.100000	0.798688	26.100000	0.814648	26.100000	0.798341	26.100000	0.783197	26.100000	0.783497	26.100000	0.788399	26.100000	0.796069	26.100000	0.789064	26.100000	0.806011	26.100000	0.788516	26.100000	0.772725	26.100000	0.808647	26.100000	0.802647	26.100000	0.772231	26.100000	0.794795
26.200000	0.786822	26.200000	0.805960	26.200000	0.788893	26.200000	0.794018	26.200000	0.785895	26.200000	0.789488	26.200000	0.781454	26.200000	0.794154	26.200000	0.795627	26.200000	0.793317	26.200000	0.786604	26.200000	0.800997	26.200000	0.806342	26.200000	0.818416	26.200000	0.802071	26.200000	0.776889
26.300000	0.801665	26.300000	0.778014	26.300000	0.801257	26.300000	0.797806	26.300000	0.818036	26.300000	0.788568	26.300000	0.798180	26.300000	0.798997	26.300000	0.788768	26.300000	0.784219	26.300000	0.808869	26.300000	0.813939	26.300000	0.799404	26.300000	0.784591	26.300000	0.797045	26.300000	0.802025
26.400000	0.771615	26.400000	0.800187	26.400000	0.799291	26.400000	0.807155	26.400000	0.805195	26.400000	0.810819	26.400000	0.821409	26.400000	0.805059	26.400000	0.810733	26.400000	0.776451	26.400000	0.786160	26.400000	0.793041	26.400000	0.806205	26.400000	0.791810	26.400000	0.784479	26.400000	0.802762
26.500000	0.770965	26.500000	0.802431	26.500000	0.785052	26.500000	0.783161	26.500000	0.809188	26.500000	0.821208	26.500000	0.795018	26.500000	0.791070	26.500000	0.786064	26.500000	0.789475	26.500000	0.776532	26.500000	0.794654	26.500000	0.799903	26.500000	0.809120	26.500000	0.781106	26.500000	0.797092
26.600000	0.783703	26.600000	0.787444	26.600000	0.806353	26.600000	0.802063	26.600000	0.787851	26.600000	0.777548	26.600000	0.792893	26.600000	0.799850	26.600000	0.798758	26.600000	0.815028	26.600000	0.784656	26.600000	0.805623	26.600000	0.790683	26.600000	0.775332	26.600000	0.781139	26.600000	0.818851
26.700000	0.781799	26.700000	0.793541	26.700000	0.792927	26.700000	0.779207	26.700000	0.813794	26.700000	0.780488	26.700000	0.786020	26.700000	0.792308	26.700000	0.802593	26.700000	0.815735	26.700000	0.794806	26.700000	0.821723	26.700000	0.790015	26.700000	0.771131	26.700000	0.804408	26.700000	0.803242
26.800000	0.791171	26.800000	0.805537	26.800000	0.785212	26.800000	0.768172	26.800000	0.810720	26.800000	0.775460	26.800000	0.780218	26.800000	0.792617	26.800000	0.829114	26.800000	0.784054	26.800000	0.807552	26.800000	0.802966	26.800000	0.776982	26.800000	0.786639	26.800000	0.806890	26.800000	0.799610
26.900000	0.801159	26.900000	0.816109	26.900000	0.762673	26.900000	0.812121	26.900000	0.807098	26.900000	0.788624	26.900000	0.789679	26.900000	0.783336	26.900000	0.781704	26.900000	0.783871	26.900000	0.789728	26.900000	0.774378	26.900000	0.794776	26.900000	0.784000	26.900000	0.781181	26.900000	0.804841
27.000000	0.814106	27.000000	0.794608	27.000000	0.798433	27.000000	0.796541	27.000000	0.831349	27.000000	0.792908	27.000000	0.807607	27.000000	0.796448	27.000000	0.797540	27.000000	0.785026	27.000000	0.800180	27.000000	0.792848	27.000000	0.784788	27.000000	0.805266	27.000000	0.800354	27.000000	0.777407
27.100000	0.775958	27.100000	0.763001	27.100000	0.776332	27.100000	0.796254	27.100000	0.823659	27.100000	0.807870	27.100000	0.788889	27.100000	0.797885	27.100000	0.808256	27.100000	0.792593	27.100000	0.828412	27.100000	0.796825	27.100000	0.794468	27.100000	0.788054	27.100000	0.799708	27.100000	0.800856
27.200000	0.786836	27.200000	0.799139	27.200000	0.806115	27.200000	0.790373	27.200000	0.807352	27.200000	0.807121	27.200000	0.786598	27.200000	0.792719	27.200000	0.783367	27.200000	0.806221	27.200000	0.785900	27.200000	0.807321	27.200000	0.779307	27.200000	0.797560	27.200000	0.817664	27.200000	0.803280
27.300000	0.768768	27.300000	0.771021	27.300000	0.776866	27.300000	0.812965	27.300000	0.809464	27.300000	0.806880	27.300000	0.785651	27.300000	0.797747	27.300000	0.791318	27.300000	0.799598	27.300000	0.803870	27.300000	0.799211	27.300000	0.791884	27.300000	0.798925	27.300000	0.763187	27.300000	0.778943
27.400000	0.782346	27.400000	0.766934	27.400000	0.786883	27.400000	0.792630	27.400000	0.804416	27.400000	0.778090	27.400000	0.788870	27.400000	0.795048	27.400000	0.786428	27.400000	0.768480	27.400000	0.791524	27.400000	0.808948	27.400000	0.810344	27.400000	0.794626	27.400000	0.769126	27.400000	0.783764
27.500000	0.776945	27.500000	0.800565	27.500000	0.779699	27.500000	0.811327	27.500000	0.784989	27.500000	0.810392	27.500000	0.785482	27.500000	0.786169	27.500000	0.808524	27.500000	0.787646	27.500000	0.788338	27.500000	0.780813	27.500000	0.785574	27.500000	0.805557	27.500000	0.805088	27.500000	0.798548
27.600000	0.792531	27.600000	0.808260	27.600000	0.798523	27.600000	0.819107	27.600000	0.772239	27.600000	0.800046	27.600000	0.782482	27.600000	0.793402	27.600000	0.806119	27.600000	0.808252	27.600000	0.772717	27.600000	0.811514	27.600000	0.806468	27.600000	0.783869	27.600000	0.798061	27.600000	0.826925
27.700000	0.781758	27.700000	0.795654	27.700000	0.790526	27.700000	0.810573	27.700000	0.799415	27.700000	0.779036	27.700000	0.792474	27.700000	0.803665	27.700000	0.782018	27.700000	0.802126	27.700000	0.775651	27.700000	0.794886	27.700000	0.797936	27.700000	0.818608	27.700000	0.788676	27.700000	0.787635
27.800000	0.801946	27.800000	0.775655	27.800000	0.784684	27.800000	0.809281	27.800000	0.759815	27.800000	0.773799	27.800000	0.788356	27.800000	0.807818	27.800000	0.757531	27.800000	0.798285	27.800000	0.786385	27.800000	0.791299	27.800000	0.773285	27.800000	0.778590	27.800000	0.791216	27.800000	0.805556
27.900000	0.819774	27.900000	0.808366	27.900000	0.807608	27.900000	0.789670	27.900000	0.795141	27.900000	0.802620	27.900000	0.787784	27.900000	0.794457	27.900000	0.813626	27.900000	0.765093	27.900000	0.783563	27.900000	0.818521	27.900000	0.792636	27.900000	0.796180	27.900000	0.810877	27.900000	0.809774
28.000000	0.790680	28.000000	0.764962	28.000000	0.816329	28.000000	0.804070	28.000000	0.768871	28.000000	0.791329	28.000000	0.809357	28.000000	0.794851	28.000000	0.792527	28.000000	0.785696	28.000000	0.793834	28.000000	0.793300	28.000000	0.803250	28.000000	0.809041	28.000000	0.814865	28.000000	0.820067
28.100000	0.803570	28.100000	0.794877	28.100000	0.787076	28.100000	0.773538	28.100000	0.799420	28.100000	0.793365	28.100000	0.790023	28.100000	0.805896	28.100000	0.829024	28.100000	0.780998	28.100000	0.796748	28.100000	0.799558	28.100000	0.793493	28.100000	0.778101	28.100000	0.815535	28.100000	0.804551
28.200000	0.778507	28.200000	0.794405	28.200000	0.782731	28.200000	0.789157	28.200000	0.814355	28.200000	0.790605	28.200000	0.802511	28.200000	0.778123	28.200000	0.802823	28.200000	0.801881	28.200000	0.804894	28.200000	0.829139	28.200000	0.809593	28.200000	0.784612	28.200000	0.820081	28.200000	0.795048
28.300000	0.786070	28.300000	0.796079	28.300000	0.782348	28.300000	0.809761	28.300000	0.798988	28.300000	0.792716	28.300000	0.797870	28.300000	0.762608	28.300000	0.807641	28.300000	0.788801	28.300000	0.774594	28.300000	0.802794	28.300000	0.788393	28.300000	0.787351	28.300000	0.810581	28.300000	0.805482
28.400000	0.757264	28.400000	0.777479	28.400000	0.785965	28.400000	0.803569	28.400000	0.794175	28.400000	0.780169	28.400000	0.809150	28.400000	0.798992	28.400000	0.794470	28.400000	0.816674	28.400000	0.770196	28.400000	0.835544	28.400000	0.801556	28.400000	0.787250	28.400000	0.817537	28.400000	0.771406
28.500000	0.785218	28.500000	0.782573	28.500000	0.808542	28.500000	0.814072	28.500000	0.796767	28.500000	0.806917	28.500000	0.776532	28.500000	0.791809	28.500000	0.779208	28.500000	0.768064	28.500000	0.813845	28.500000	0.769687	28.500000	0.814101	28.500000	0.783697	28.500000	0.777623	28.500000	0.784514
28.600000	0.805295	28.600000	0.777927	28.600000	0.790198	28.600000	0.781206	28.600000	0.811248	28.600000	0.812600	28.600000	0.787398	28.600000	0.777157	28.600000	0.788207	28.600000	0.780646	28.600000	0.794953	28.600000	0.809544	28.600000	0.797601	28.600000	0.814240	28.600000	0.765848	28.600000	0.816441
28.700000	0.804319	28.700000	0.777768	28.700000	0.781915	28.700000	0.793589	28.700000	0.808346	28.700000	0.806421	28.700000	0.791462	28.700000	0.804292	28.700000	0.763851	28.700000	0.793186	28.700000	0.794150	28.700000	0.793845	28.700000	0.798937	28.700000	0.801451	28.700000	0.786405	28.700000	0.828085
28.800000	0.787934	28.800000	0.817939	28.800000	0.812916	28.800000	0.789046	28.800000	0.812284	28.800000	0.811849	28.800000	0.796019	28.800000	0.784064	28.800000	0.780866	28.800000	0.777946	28.800000	0.780474	28.800000	0.787534	28.800000	0.826675	28.800000	0.814280	28.800000	0.788068	28.800000	0.798968
28.900000	0.787490	28.900000	0.792989	28.900000	0.797859	28.900000	0.800027	28.900000	0.788299	28.900000	0.786960	28.900000	0.797953	28.900000	0.812875	28.900000	0.815618	28.900000	0.798244	28.900000	0.789709	28.900000	0.798347	28.900000	0.783940	28.900000	0.777473	28.900000	0.800136	28.900000	0.801492
29.000000	0.796794	29.000000	0.817783	29.000000	0.816299	29.000000	0.797017	29.000000	0.795109	29.000000	0.793803	29.000000	0.794152	29.000000	0.777714	29.000000	0.815952	29.000000	0.812706	29.000000	0.820776	29.000000	0.769073	29.000000	0.794210	29.000000	0.807286	29.000000	0.808598	29.000000	0.784237
29.100000	0.772779	29.100000	0.787466	29.100000	0.807180	29.100000	0.798172	29.100000	0.797499	29.100000	0.806579	29.100000	0.800105	29.100000	0.783052	29.100000	0.797650	29.100000	0.784891	29.100000	0.792783	29.100000	0.808520	29.100000	0.832953	29.100000	0.786482	29.100000	0.788158	29.100000	0.798647
29.200000	0.810057	29.200000	0.809870	29.200000	0.814563	29.200000	0.773450	29.200000	0.782354	29.200000	0.779762	29.200000	0.810850	29.200000	0.777424	29.200000	0.825166	29.200000	0.793756	29.200000	0.806670	29.200000	0.808424	29.200000	0.810875	29.200000	0.823650	29.200000	0.789563	29.200000	0.803076
29.300000	0.809752	29.300000	0.814654	29.300000	0.798758	29.300000	0.767455	29.300000	0.784229	29.300000	0.814085	29.300000	0.818662	29.300000	0.805302	29.300000	0.805397	29.300000	0.791425	29.300000	0.793463	29.300000	0.765346	29.300000	0.790494	29.300000	0.786981	29.300000	0.773189	29.300000	0.815477
29.400000	0.795705	29.400000	0.786004	29.400000	0.777422	29.400000	0.785064	29.400000	0.809460	29.400000	0.794709	29.400000	0.808637	29.400000	0.818815	29.400000	0.797295	29.400000	0.798913	29.400000	0.797810	29.400000	0.795254	29.400000	0.824786	29.400000	0.812465	29.400000	0.775659	29.400000	0.783293
29.500000	0.807451	29.500000	0.819473	29.500000	0.802353	29.500000	0.808781	29.500000	0.797569	29.500000	0.795432	29.500000	0.807531	29.500000	0.805760	29.500000	0.792969	29.500000	0.795646	29.500000	0.784923	29.500000	0.814330	29.500000	0.813093	29.500000	0.798687	29.500000	0.809008	29.500000	0.799574
29.600000	0.808804	29.600000	0.779230	29.600000	0.797520	29.600000	0.752485	29.600000	0.810820	29.600000	0.798909	29.600000	0.783286	29.600000	0.788349	29.600000	0.826352	29.600000	0.790847	29.600000	0.822907	29.600000	0.813111	29.600000	0.796770	29.600000	0.774142	29.600000	0.785712	29.600000	0.795263
29.700000	0.808469	29.700000	0.796917	29.700000	0.796927	29.700000	0.790227	29.700000	0.797850	29.700000	0.785636	29.700000	0.819165	29.700000	0.818568	29.700000	0.787882	29.700000	0.810380	29.700000	0.782914	29.700000	0.777446	29.700000	0.785435	29.700000	0.789951	29.700000	0.789610	29.700000	0.784660
29.800000	0.803554	29.800000	0.803866	29.800000	0.799172	29.800000	0.786132	29.800000	0.760693	29.800000	0.767598	29.800000	0.808290	29.800000	0.798782	29.800000	0.793819	29.800000	0.803996	29.800000	0.803413	29.800000	0.804810	29.800000	0.801154	29.800000	0.773225	29.800000	0.806397	29.800000	0.781493
29.900000	0.784977	29.900000	0.809842	29.900000	0.829525	29.900000	0.767581	29.900000	0.773058	29.900000	0.813319	29.900000	0.799535	29.900000	0.811484	29.900000	0.813930	29.900000	0.803615	29.900000	0.808687	29.900000	0.785267	29.900000	0.771161	29.900000	0.778182	29.900000	0.792292	29.900000	0.799801
30.000000	0.821947	30.000000	0.805988	30.000000	0.783137	30.000000	0.792385	30.000000	0.767688	30.000000	0.791592	30.000000	0.783107	30.000000	0.793276	30.000000	0.787555	30.000000	0.795508	30.000000	0.765604	30.000000	0.800890	30.000000	0.793411	30.000000	0.791888	30.000000	0.789491	30.000000	0.802541
30.100000	0.794622	30.100000	0.817079	30.100000	0.784822	30.100000	0.785487	30.100000	0.776884	30.100000	0.775299	30.100000	0.803302	30.100000	0.798015	30.100000	0.776687	30.100000	0.798879	30.100000	0.794247	30.100000	0.768976	30.100000	0.808231	30.100000	0.790838	30.100000	0.784984	30.100000	0.801856
30.200000	0.784473	30.200000	0.805574	30.200000	0.788142	30.200000	0.764802	30.200000	0.799865	30.200000	0.782146	30.200000	0.801077	30.200000	0.816243	30.200000	0.793991	30.200000	0.769294	30.200000	0.787961	30.200000	0.804453	30.200000	0.816357	30.200000	0.794694	30.200000	0.785940	30.200000	0.780833
30.300000	0.787069	30.300000	0.809441	30.300000	0.792411	30.300000	0.795058	30.300000	0.802319	30.300000	0.809931	30.300000	0.777056	30.300000	0.817102	30.300000	0.801226	30.300000	0.794513	30.300000	0.793901	30.300000	0.794996	30.300000	0.795801	30.300000	0.778980	30.300000	0.807049	30.300000	0.810139
30.400000	0.795200	30.400000	0.789185	30.400000	0.790788	30.400000	0.804801	30.400000	0.796884	30.400000	0.788164	30.400000	0.795113	30.400000	0.778119	30.400000	0.785305	30.400000	0.799059	30.400000	0.802541	30.400000	0.796548	30.400000	0.799824	30.400000	0.766336	30.400000	0.808969	30.400000	0.801328
30.500000	0.811159	30.500000	0.810087	30.500000	0.796000	30.500000	0.805162	30.500000	0.785029	30.500000	0.794572	30.500000	0.791142	30.500000	0.783755	30.500000	0.799661	30.500000	0.809352	30.500000	0.803795	30.500000	0.786703	30.500000	0.797225	30.500000	0.791869	30.500000	0.790999	30.500000	0.809989
30.600000	0.794515	30.600000	0.784100	30.600000	0.825373	30.600000	0.782044	30.600000	0.792525	30.600000	0.791452	30.600000	0.785831	30.600000	0.806319	30.600000	0.826298	30.600000	0.775305	30.600000	0.796336	30.600000	0.818958	30.600000	0.793453	30.600000	0.786018	30.600000	0.793989	30.600000	0.796342
30.700000	0.793718	30.700000	0.806325	30.700000	0.811857	30.700000	0.797343	30.700000	0.812561	30.700000	0.774760	30.700000	0.820188	30.700000	0.806511	30.700000	0.765200	30.700000	0.807323	30.700000	0.826530	30.700000	0.776912	30.700000	0.783849	30.700000	0.798545	30.700000	0.790760	30.700000	0.801646
30.800000	0.799271	30.800000	0.800273	30.800000	0.807216	30.800000	0.819599	30.800000	0.793389	30.800000	0.791216	30.800000	0.793695	30.800000	0.794473	30.800000	0.778500	30.800000	0.776519	30.800000	0.794753	30.800000	0.806468	30.800000	0.786042	30.800000	0.780435	30.800000	0.826558	30.800000	0.806652
30.900000	0.815356	30.900000	0.786124	30.900000	0.792032	30.900000	0.789108	30.900000	0.806931	30.900000	0.773731	30.900000	0.786957	30.900000	0.815754	30.900000	0.784671	30.900000	0.807805	30.900000	0.755861	30.900000	0.819638	30.900000	0.810118	30.900000	0.785050	30.900000	0.782547	30.900000	0.782886
31.000000	0.804329	31.000000	0.775356	31.000000	0.790413	31.000000	0.786824	31.000000	0.816923	31.000000	0.794620	31.000000	0.779878	31.000000	0.803238	31.000000	0.777688	31.000000	0.804823	31.000000	0.835235	31.000000	0.803319	31.000000	0.771046	31.000000	0.817364	31.000000	0.807172	31.000000	0.770740
31.100000	0.766273	31.100000	0.792301	31.100000	0.810187	31.100000	0.775227	31.100000	0.777448	31.100000	0.799735	31.100000	0.810281	31.100000	0.818508	31.100000	0.791406	31.100000	0.800426	31.100000	0.764849	31.100000	0.792264	31.100000	0.785163	31.100000	0.773948	31.100000	0.770902	31.100000	0.783379
31.200000	0.789500	31.200000	0.782360	31.200000	0.810720	31.200000	0.780629	31.200000	0.803319	31.200000	0.799791	31.200000	0.809968	31.200000	0.803616	31.200000	0.800126	31.200000	0.789984	31.200000	0.810386	31.200000	0.819012	31.200000	0.808837	31.200000	0.789655	31.200000	0.796543	31.200000	0.818255
31.300000	0.796405	31.300000	0.788877	31.300000	0.791424	31.300000	0.796791	31.300000	0.784870	31.300000	0.811560	31.300000	0.784282	31.300000	0.790223	31.300000	0.803573	31.300000	0.788603	31.300000	0.805261	31.300000	0.781121	31.300000	0.794131	31.300000	0.791757	31.300000	0.785987	31.300000	0.793487
31.400000	0.779880	31.400000	0.777690	31.400000	0.784969	31.400000	0.794981	31.400000	0.807798	31.400000	0.809685	31.400000	0.803156	31.400000	0.810831	31.400000	0.792471	31.400000	0.780479	31.400000	0.799936	31.400000	0.767262	31.400000	0.814213	31.400000	0.808690	31.400000	0.798873	31.400000	0.796338
31.500000	0.810128	31.500000	0.785486	31.500000	0.805683	31.500000	0.805195	31.500000	0.806850	31.500000	0.813031	31.500000	0.796394	31.500000	0.787501	31.500000	0.812763	31.500000	0.791718	31.500000	0.798592	31.500000	0.793436	31.500000	0.823683	31.500000	0.803210	31.500000	0.807771	31.500000	0.788418
31.600000	0.811212	31.600000	0.770523	31.600000	0.766084	31.600000	0.799350	31.600000	0.790935	31.600000	0.786884	31.600000	0.785956	31.600000	0.793054	31.600000	0.802359	31.600000	0.793509	31.600000	0.792037	31.600000	0.792300	31.600000	0.795969	31.600000	0.804782	31.600000	0.817688	31.600000	0.766574
31.700000	0.794491	31.700000	0.813284	31.700000	0.796095	31.700000	0.805752	31.700000	0.826806	31.700000	0.822718	31.700000	0.786093	31.700000	0.797160	31.700000	0.769533	31.700000	0.777872	31.700000	0.802793	31.700000	0.822364	31.700000	0.798236	31.700000	0.793291	31.700000	0.794944	31.700000	0.769190
31.800000	0.805350	31.800000	0.786392	31.800000	0.810350	31.800000	0.802232	31.800000	0.795638	31.800000	0.821946	31.800000	0.815652	31.800000	0.780434	31.800000	0.785039	31.800000	0.783456	31.800000	0.805441	31.800000	0.803465	31.800000	0.797231	31.800000	0.804352	31.800000	0.784327	31.800000	0.770756
31.900000	0.794402	31.900000	0.795173	31.900000	0.803711	31.900000	0.803475	31.900000	0.823029	31.900000	0.770385	31.900000	0.793544	31.900000	0.774078	31.900000	0.825504	31.900000	0.800797	31.900000	0.806387	31.900000	0.782772	31.900000	0.763745	31.900000	0.802316	31.900000	0.815401	31.900000	0.797658
32.000000	0.818611	32.000000	0.806154	32.000000	0.823257	32.000000	0.800145	32.000000	0.800678	32.000000	0.800949	32.000000	0.807802	32.000000	0.798084	32.000000	0.790432	32.000000	0.783160	32.000000	0.794107	32.000000	0.783176	32.000000	0.756109	32.000000	0.813919	32.000000	0.790897	32.000000	0.790910
32.100000	0.786053	32.100000	0.808390	32.100000	0.791559	32.100000	0.784648	32.100000	0.781378	32.100000	0.772952	32.100000	0.787498	32.100000	0.789610	32.100000	0.828288	32.100000	0.790823	32.100000	0.814717	32.100000	0.802800	32.100000	0.780605	32.100000	0.787803	32.100000	0.772556	32.100000	0.803249
32.200000	0.793195	32.200000	0.827518	32.200000	0.781198	32.200000	0.799193	32.200000	0.811174	32.200000	0.803829	32.200000	0.814812	32.200000	0.811352	32.200000	0.809664	32.200000	0.769819	32.200000	0.797786	32.200000	0.797698	32.200000	0.802589	32.200000	0.815850	32.200000	0.805370	32.200000	0.761434
32.300000	0.801410	32.300000	0.804458	32.300000	0.811150	32.300000	0.798392	32.300000	0.779715	32.300000	0.817992	32.300000	0.787174	32.300000	0.793819	32.300000	0.804429	32.300000	0.777931	32.300000	0.792696	32.300000	0.790289	32.300000	0.793158	32.300000	0.798850	32.300000	0.789923	32.300000	0.801131
32.400000	0.802319	32.400000	0.802910	32.400000	0.789993	32.400000	0.803176	32.400000	0.790818	32.400000	0.786146	32.400000	0.809487	32.400000	0.778709	32.400000	0.805561	32.400000	0.803953	32.400000	0.793990	32.400000	0.789591	32.400000	0.816404	32.400000	0.805027	32.400000	0.777629	32.400000	0.803282
32.500000	0.776484	32.500000	0.822073	32.500000	0.801208	32.500000	0.787340	32.500000	0.802425	32.500000	0.792495	32.500000	0.797506	32.500000	0.769444	32.500000	0.800269	32.500000	0.779710	32.500000	0.774598	32.500000	0.804518	32.500000	0.791953	32.500000	0.798612	32.500000	0.798150	32.500000	0.775378
32.600000	0.786770	32.600000	0.812609	32.600000	0.773677	32.600000	0.814844	32.600000	0.805983	32.600000	0.794466	32.600000	0.802607	32.600000	0.795028	32.600000	0.778814	32.600000	0.782799	32.600000	0.812101	32.600000	0.767207	32.600000	0.796213	32.600000	0.794365	32.600000	0.791540	32.600000	0.788804
32.700000	0.781213	32.700000	0.799042	32.700000	0.787819	32.700000	0.784452	32.700000	0.810915	32.700000	0.807877	32.700000	0.807718	32.700000	0.767091	32.700000	0.812463	32.700000	0.808649	32.700000	0.794834	32.700000	0.795394	32.700000	0.803806	32.700000	0.797955	32.700000	0.795992	32.700000	0.808487
32.800000	0.783511	32.800000	0.760074	32.800000	0.801688	32.800000	0.796210	32.800000	0.811290	32.800000	0.807233	32.800000	0.809708	32.800000	0.794759	32.800000	0.780336	32.800000	0.820938	32.800000	0.794489	32.800000	0.786337	32.800000	0.807857	32.800000	0.787330	32.800000	0.804825	32.800000	0.806470
32.900000	0.786040	32.900000	0.761541	32.900000	0.795809	32.900000	0.807920	32.900000	0.816650	32.900000	0.810919	32.900000	0.806194	32.900000	0.781107	32.900000	0.802492	32.900000	0.786822	32.900000	0.793875	32.900000	0.809497	32.900000	0.784936	32.900000	0.808651	32.900000	0.779294	32.900000	0.766929
33.000000	0.792174	33.000000	0.814081	33.000000	0.785911	33.000000	0.808276	33.000000	0.816843	33.000000	0.810844	33.000000	0.791222	33.000000	0.802697	33.000000	0.808857	33.000000	0.808601	33.000000	0.794928	33.000000	0.785346	33.000000	0.800770	33.000000	0.793361	33.000000	0.794708	33.000000	0.764189
33.100000	0.817425	33.100000	0.766479	33.100000	0.768437	33.100000	0.782819	33.100000	0.802448	33.100000	0.783833	33.100000	0.783833	33.100000	0.799092	33.100000	0.784556	33.100000	0.814156	33.100000	0.803768	33.100000	0.815942	33.100000	0.794196	33.100000	0.775973	33.100000	0.801585	33.100000	0.798830
33.200000	0.771957	33.200000	0.808520	33.200000	0.804020	33.200000	0.812362	33.200000	0.780704	33.200000	0.793011	33.200000	0.797048	33.200000	0.783412	33.200000	0.770738	33.200000	0.805211	33.200000	0.792919	33.200000	0.843747	33.200000	0.788849	33.200000	0.795431	33.200000	0.774520	33.200000	0.771712
33.300000	0.789534	33.300000	0.787698	33.300000	0.820191	33.300000	0.802584	33.300000	0.810756	33.300000	0.790485	33.300000	0.774028	33.300000	0.788426	33.300000	0.805431	33.300000	0.788736	33.300000	0.815387	33.300000	0.803874	33.300000	0.798366	33.300000	0.814714	33.300000	0.779582	33.300000	0.801768
33.400000	0.809517	33.400000	0.805248	33.400000	0.806363	33.400000	0.774589	33.400000	0.785168	33.400000	0.788945	33.400000	0.809476	33.400000	0.789879	33.400000	0.789246	33.400000	0.805853	33.400000	0.811493	33.400000	0.822638	33.400000	0.787917	33.400000	0.780273	33.400000	0.817367	33.400000	0.810956
33.500000	0.806739	33.500000	0.795254	33.500000	0.775367	33.500000	0.800204	33.500000	0.808269	33.500000	0.820280	33.500000	0.765058	33.500000	0.807801	33.500000	0.790101	33.500000	0.796205	33.500000	0.798759	33.500000	0.791895	33.500000	0.775177	33.500000	0.808652	33.500000	0.783868	33.500000	0.819729
33.600000	0.791531	33.600000	0.809412	33.600000	0.779946	33.600000	0.793777	33.600000	0.782043	33.600000	0.820034	33.600000	0.779058	33.600000	0.787085	33.600000	0.801567	33.600000	0.804297	33.600000	0.797081	33.600000	0.794911	33.600000	0.777105	33.600000	0.788194	33.600000	0.782746	33.600000	0.821937
33.700000	0.808979	33.700000	0.823703	33.700000	0.788574	33.700000	0.780887	33.700000	0.800175	33.700000	0.791435	33.700000	0.821821	33.700000	0.809574	33.700000	0.800570	33.700000	0.781536	33.700000	0.820704	33.700000	0.800048	33.700000	0.804122	33.700000	0.807322	33.700000	0.778060	33.700000	0.785271
33.800000	0.791201	33.800000	0.776140	33.800000	0.789824	33.800000	0.806332	33.800000	0.787422	33.800000	0.772158	33.800000	0.807362	33.800000	0.769526	33.800000	0.787170	33.800000	0.804854	33.800000	0.793436	33.800000	0.816761	33.800000	0.829111	33.800000	0.798818	33.800000	0.781483	33.800000	0.809143
33.900000	0.807913	33.900000	0.794533	33.900000	0.784193	33.900000	0.800670	33.900000	0.799977	33.900000	0.791502	33.900000	0.808362	33.900000	0.743999	33.900000	0.832509	33.900000	0.807363	33.900000	0.789072	33.900000	0.817073	33.900000	0.772802	33.900000	0.796799	33.900000	0.816404	33.900000	0.786364
34.000000	0.807343	34.000000	0.793402	34.000000	0.795817	34.000000	0.804165	34.000000	0.796908	34.000000	0.831575	34.000000	0.793763	34.000000	0.815259	34.000000	0.802439	34.000000	0.784802	34.000000	0.822599	34.000000	0.798822	34.000000	0.780632	34.000000	0.789778	34.000000	0.790004	34.000000	0.778179
34.100000	0.786178	34.100000	0.817544	34.100000	0.791757	34.100000	0.804647	34.100000	0.807071	34.100000	0.814246	34.100000	0.782302	34.100000	0.781576	34.100000	0.796536	34.100000	0.794596	34.100000	0.805143	34.100000	0.810679	34.100000	0.788332	34.100000	0.788261	34.100000	0.784940	34.100000	0.802857
34.200000	0.802601	34.200000	0.798593	34.200000	0.788003	34.200000	0.811339	34.200000	0.807471	34.200000	0.794252	34.200000	0.776925	34.200000	0.792039	34.200000	0.798755	34.200000	0.769399	34.200000	0.776620	34.200000	0.816815	34.200000	0.779869	34.200000	0.794226	34.200000	0.786799	34.200000	0.818800
34.300000	0.802105	34.300000	0.798824	34.300000	0.812995	34.300000	0.793642	34.300000	0.779552	34.300000	0.817452	34.300000	0.785162	34.300000	0.763360	34.300000	0.812029	34.300000	0.819071	34.300000	0.780641	34.300000	0.782237	34.300000	0.795262	34.300000	0.788572	34.300000	0.781684	34.300000	0.811769
34.400000	0.818149	34.400000	0.765486	34.400000	0.777569	34.400000	0.793260	34.400000	0.783281	34.400000	0.800283	34.400000	0.787759	34.400000	0.785563	34.400000	0.797811	34.400000	0.791042	34.400000	0.810931	34.400000	0.819759	34.400000	0.785272	34.400000	0.783627	34.400000	0.794905	34.400000	0.789177
34.500000	0.815248	34.500000	0.782814	34.500000	0.800740	34.500000	0.828753	34.500000	0.786204	34.500000	0.790054	34.500000	0.786117	34.500000	0.783174	34.500000	0.788947	34.500000	0.788359	34.500000	0.793552	34.500000	0.792701	34.500000	0.794784	34.500000	0.808272	34.500000	0.824967	34.500000	0.784659
34.600000	0.796151	34.600000	0.783917	34.600000	0.806812	34.600000	0.797154	34.600000	0.804952	34.600000	0.798524	34.600000	0.788253	34.600000	0.815035	34.600000	0.801495	34.600000	0.768351	34.600000	0.760539	34.600000	0.793577	34.600000	0.804560	34.600000	0.782460	34.600000	0.774152	34.600000	0.807341
34.700000	0.790594	34.700000	0.782820	34.700000	0.801086	34.700000	0.802054	34.700000	0.791052	34.700000	0.761719	34.700000	0.775810	34.700000	0.812468	34.700000	0.784964	34.700000	0.810848	34.700000	0.791095	34.700000	0.805447	34.700000	0.811141	34.700000	0.781241	34.700000	0.817490	34.700000	0.789542
34.800000	0.764296	34.800000	0.801177	34.800000	0.776546	34.800000	0.813149	34.800000	0.804971	34.800000	0.790442	34.800000	0.765389	34.800000	0.785756	34.800000	0.789226	34.800000	0.802801	34.800000	0.804766	34.800000	0.801709	34.800000	0.789723	34.800000	0.772799	34.800000	0.813319	34.800000	0.798075
34.900000	0.784399	34.900000	0.787949	34.900000	0.796091	34.900000	0.815398	34.900000	0.792664	34.900000	0.796945	34.900000	0.763273	34.900000	0.803318	34.900000	0.806662	34.900000	0.777553	34.900000	0.765075	34.900000	0.780648	34.900000	0.793930	34.900000	0.808751	34.900000	0.819507	34.900000	0.785973
35.000000	0.792607	35.000000	0.784784	35.000000	0.776439	35.000000	0.807806	35.000000	0.794826	35.000000	0.788497	35.000000	0.812803	35.000000	0.804347	35.000000	0.807075	35.000000	0.783865	35.000000	0.789120	35.000000	0.800502	35.000000	0.815312	35.000000	0.800670	35.000000	0.777693	35.000000	0.781888
35.100000	0.806583	35.100000	0.808088	35.100000	0.803429	35.100000	0.774402	35.100000	0.781772	35.100000	0.795813	35.100000	0.772987	35.100000	0.799300	35.100000	0.799664	35.100000	0.764782	35.100000	0.793390	35.100000	0.771755	35.100000	0.803110	35.100000	0.824681	35.100000	0.803099	35.100000	0.803314
35.200000	0.789286	35.200000	0.796210	35.200000	0.778162	35.200000	0.769097	35.200000	0.806574	35.200000	0.788632	35.200000	0.811522	35.200000	0.815905	35.200000	0.782593	35.200000	0.803738	35.200000	0.800723	35.200000	0.796413	35.200000	0.800628	35.200000	0.777664	35.200000	0.809280	35.200000	0.793273
35.300000	0.797225	35.300000	0.792912	35.300000	0.803610	35.300000	0.810334	35.300000	0.805660	35.300000	0.794648	35.300000	0.777060	35.300000	0.764461	35.300000	0.817439	35.300000	0.779684	35.300000	0.798874	35.300000	0.814920	35.300000	0.799454	35.300000	0.789861	35.300000	0.800567	35.300000	0.822953
35.400000	0.791736	35.400000	0.790922	35.400000	0.777102	35.400000	0.777663	35.400000	0.815717	35.400000	0.779952	35.400000	0.799391	35.400000	0.802132	35.400000	0.793356	35.400000	0.799656	35.400000	0.783429	35.400000	0.794376	35.400000	0.827573	35.400000	0.797380	35.400000	0.819178	35.400000	0.794002
35.500000	0.798444	35.500000	0.772501	35.500000	0.774001	35.500000	0.792961	35.500000	0.812018	35.500000	0.805749	35.500000	0.791933	35.500000	0.794149	35.500000	0.801293	35.500000	0.772793	35.500000	0.797717	35.500000	0.802101	35.500000	0.797359	35.500000	0.802215	35.500000	0.800916	35.500000	0.774182
35.600000	0.792684	35.600000	0.756178	35.600000	0.816782	35.600000	0.796119	35.600000	0.801258	35.600000	0.794383	35.600000	0.789814	35.600000	0.804778	35.600000	0.807892	35.600000	0.810615	35.600000	0.791640	35.600000	0.819525	35.600000	0.805677	35.600000	0.789139	35.600000	0.773488	35.600000	0.794096
35.700000	0.810833	35.700000	0.793492	35.700000	0.802017	35.700000	0.830662	35.700000	0.801659	35.700000	0.806592	35.700000	0.761953	35.700000	0.795141	35.700000	0.783954	35.700000	0.800422	35.700000	0.797800	35.700000	0.789927	35.700000	0.788207	35.700000	0.788056	35.700000	0.772163	35.700000	0.785158
35.800000	0.827307	35.800000	0.819623	35.800000	0.787565	35.800000	0.784100	35.800000	0.790830	35.800000	0.805134	35.800000	0.777646	35.800000	0.796778	35.800000	0.817843	35.800000	0.758850	35.800000	0.788660	35.800000	0.781713	35.800000	0.781925	35.800000	0.790015	35.800000	0.791130	35.800000	0.799966
35.900000	0.792848	35.900000	0.804271	35.900000	0.803982	35.900000	0.806173	35.900000	0.796546	35.900000	0.787520	35.900000	0.771372	35.900000	0.786788	35.900000	0.796562	35.900000	0.782295	35.900000	0.813343	35.900000	0.790143	35.900000	0.791083	35.900000	0.802611	35.900000	0.780006	35.900000	0.778057
36.000000	0.797359	36.000000	0.805609	36.000000	0.781757	36.000000	0.803482	36.000000	0.810713	36.000000	0.816966	36.000000	0.784940	36.000000	0.777411	36.000000	0.762885	36.000000	0.792167	36.000000	0.801886	36.000000	0.819932	36.000000	0.805125	36.000000	0.783299	36.000000	0.801597	36.000000	0.807821
36.100000	0.760291	36.100000	0.804645	36.100000	0.795250	36.100000	0.805024	36.100000	0.795582	36.100000	0.814438	36.100000	0.777088	36.100000	0.774007	36.100000	0.801745	36.100000	0.803423	36.100000	0.796860	36.100000	0.809956	36.100000	0.770988	36.100000	0.773712	36.100000	0.803078	36.100000	0.796494
36.200000	0.796740	36.200000	0.804100	36.200000	0.811462	36.200000	0.801926	36.200000	0.797966	36.200000	0.769940	36.200000	0.814708	36.200000	0.801136	36.200000	0.783055	36.200000	0.796762	36.200000	0.800837	36.200000	0.781712	36.200000	0.804024	36.200000	0.783535	36.200000	0.788932	36.200000	0.762449
36.300000	0.797176	36.300000	0.795546	36.300000	0.809707	36.300000	0.781068	36.300000	0.786504	36.300000	0.784297	36.300000	0.787057	36.300000	0.806234	36.300000	0.784332	36.300000	0.792557	36.300000	0.788459	36.300000	0.810904	36.300000	0.805772	36.300000	0.772104	36.300000	0.786475	36.300000	0.786447
36.400000	0.784494	36.400000	0.792580	36.400000	0.800457	36.400000	0.815173	36.400000	0.819081	36.400000	0.812928	36.400000	0.806531	36.400000	0.787733	36.400000	0.811007	36.400000	0.809973	36.400000	0.779623	36.400000	0.803318	36.400000	0.794508	36.400000	0.791554	36.400000	0.795891	36.400000	0.796992
36.500000	0.812695	36.500000	0.799958	36.500000	0.818228	36.500000	0.793643	36.500000	0.801478	36.500000	0.805124	36.500000	0.793549	36.500000	0.807100	36.500000	0.774513	36.500000	0.791792	36.500000	0.807168	36.500000	0.800828	36.500000	0.806134	36.500000	0.786554	36.500000	0.784817	36.500000	0.779838
36.600000	0.793467	36.600000	0.788150	36.600000	0.801369	36.600000	0.776408	36.600000	0.784587	36.600000	0.780509	36.600000	0.800719	36.600000	0.782848	36.600000	0.804814	36.600000	0.794189	36.600000	0.767742	36.600000	0.823333	36.600000	0.795221	36.600000	0.802204	36.600000	0.797377	36.600000	0.792488
36.700000	0.799901	36.700000	0.815778	36.700000	0.819958	36.700000	0.795292	36.700000	0.773711	36.700000	0.804354	36.700000	0.775731	36.700000	0.798382	36.700000	0.782388	36.700000	0.810513	36.700000	0.789815	36.700000	0.794328	36.700000	0.775369	36.700000	0.806718	36.700000	0.812311	36.700000	0.794826
36.800000	0.800875	36.800000	0.818755	36.800000	0.786323	36.800000	0.807606	36.800000	0.787635	36.800000	0.771025	36.800000	0.780942	36.800000	0.810255	36.800000	0.788675	36.800000	0.802138	36.800000	0.801296	36.800000	0.797372	36.800000	0.812871	36.800000	0.804598	36.800000	0.790406	36.800000	0.805642
36.900000	0.803386	36.900000	0.771900	36.900000	0.792062	36.900000	0.800643	36.900000	0.803890	36.900000	0.791711	36.900000	0.810143	36.900000	0.814738	36.900000	0.804565	36.900000	0.794732	36.900000	0.761805	36.900000	0.784363	36.900000	0.793672	36.900000	0.798888	36.900000	0.803115	36.900000	0.794243
37.000000	0.786334	37.000000	0.796606	37.000000	0.818442	37.000000	0.765791	37.000000	0.802984	37.000000	0.812662	37.000000	0.814856	37.000000	0.781199	37.000000	0.785312	37.000000	0.795514	37.000000	0.774891	37.000000	0.788067	37.000000	0.803717	37.000000	0.822405	37.000000	0.789351	37.000000	0.792922
37.100000	0.799129	37.100000	0.797556	37.100000	0.803633	37.100000	0.785366	37.100000	0.789313	37.100000	0.813150	37.100000	0.801661	37.100000	0.789014	37.100000	0.816344	37.100000	0.792708	37.100000	0.790911	37.100000	0.792464	37.100000	0.809044	37.100000	0.788474	37.100000	0.782547	37.100000	0.816241
37.200000	0.823768	37.200000	0.776748	37.200000	0.793036	37.200000	0.789143	37.200000	0.808563	37.200000	0.823019	37.200000	0.823527	37.200000	0.798808	37.200000	0.784065	37.200000	0.807096	37.200000	0.780042	37.200000	0.789911	37.200000	0.802053	37.200000	0.776195	37.200000	0.769085	37.200000	0.793841
37.300000	0.818097	37.300000	0.782097	37.300000	0.803434	37.300000	0.792448	37.300000	0.767894	37.300000	0.796694	37.300000	0.778702	37.300000	0.778406	37.300000	0.766881	37.300000	0.802301	37.300000	0.795972	37.300000	0.778426	37.300000	0.808167	37.300000	0.777370	37.300000	0.799772	37.300000	0.785117
37.400000	0.794815	37.400000	0.777425	37.400000	0.797844	37.400000	0.789233	37.400000	0.769441	37.400000	0.780297	37.400000	0.802389	37.400000	0.807534	37.400000	0.760333	37.400000	0.789415	37.400000	0.805593	37.400000	0.779976	37.400000	0.791049	37.400000	0.783143	37.400000	0.813417	37.400000	0.797147
37.500000	0.794606	37.500000	0.799430	37.500000	0.763081	37.500000	0.766905	37.500000	0.785606	37.500000	0.804079	37.500000	0.777808	37.500000	0.809465	37.500000	0.791647	37.500000	0.800195	37.500000	0.823125	37.500000	0.823150	37.500000	0.811647	37.500000	0.786600	37.500000	0.794511	37.500000	0.785166
37.600000	0.777892	37.600000	0.788954	37.600000	0.799387	37.600000	0.778030	37.600000	0.801509	37.600000	0.808901	37.600000	0.809242	37.600000	0.816625	37.600000	0.790345	37.600000	0.810654	37.600000	0.827082	37.600000	0.811277	37.600000	0.796132	37.600000	0.782237	37.600000	0.801985	37.600000	0.810019
37.700000	0.798474	37.700000	0.790874	37.700000	0.789353	37.700000	0.804078	37.700000	0.771278	37.700000	0.796998	37.700000	0.818226	37.700000	0.800596	37.700000	0.797666	37.700000	0.821618	37.700000	0.807428	37.700000	0.813772	37.700000	0.801821	37.700000	0.787477	37.700000	0.811255	37.700000	0.767579
37.800000	0.791035	37.800000	0.795395	37.800000	0.801010	37.800000	0.795856	37.800000	0.771648	37.800000	0.807139	37.800000	0.793517	37.800000	0.801266	37.800000	0.784736	37.800000	0.805357	37.800000	0.762783	37.800000	0.785502	37.800000	0.794751	37.800000	0.809989	37.800000	0.809109	37.800000	0.781526
37.900000	0.790685	37.900000	0.794402	37.900000	0.790138	37.900000	0.796818	37.900000	0.820601	37.900000	0.795973	37.900000	0.794749	37.900000	0.796157	37.900000	0.807021	37.900000	0.786756	37.900000	0.792288	37.900000	0.809038	37.900000	0.791357	37.900000	0.786063	37.900000	0.789597	37.900000	0.801779
38.000000	0.791976	38.000000	0.807734	38.000000	0.782610	38.000000	0.784500	38.000000	0.827554	38.000000	0.779717	38.000000	0.780423	38.000000	0.795716	38.000000	0.796244	38.000000	0.796922	38.000000	0.797319	38.000000	0.802628	38.000000	0.796896	38.000000	0.777204	38.000000	0.791040	38.000000	0.801168
38.100000	0.794551	38.100000	0.791640	38.100000	0.799726	38.100000	0.813970	38.100000	0.809860	38.100000	0.756282	38.100000	0.790879	38.100000	0.809785	38.100000	0.780096	38.100000	0.785489	38.100000	0.816479	38.100000	0.791556	38.100000	0.789419	38.100000	0.793553	38.100000	0.795929	38.100000	0.786300
38.200000	0.795937	38.200000	0.769758	38.200000	0.794195	38.200000	0.825739	38.200000	0.783939	38.200000	0.785957	38.200000	0.796599	38.200000	0.798831	38.200000	0.797449	38.200000	0.794295	38.200000	0.818451	38.200000	0.809991	38.200000	0.791912	38.200000	0.776155	38.200000	0.785106	38.200000	0.772355
38.300000	0.802015	38.300000	0.791690	38.300000	0.792649	38.300000	0.790722	38.300000	0.828737	38.300000	0.792385	38.300000	0.798800	38.300000	0.819144	38.300000	0.798987	38.300000	0.790558	38.300000	0.808140	38.300000	0.802383	38.300000	0.796896	38.300000	0.801205	38.300000	0.789098	38.300000	0.785796
38.400000	0.770093	38.400000	0.803578	38.400000	0.802610	38.400000	0.793635	38.400000	0.787202	38.400000	0.788685	38.400000	0.803002	38.400000	0.803511	38.400000	0.803817	38.400000	0.781693	38.400000	0.790749	38.400000	0.814630	38.400000	0.800451	38.400000	0.790162	38.400000	0.783696	38.400000	0.791377
38.500000	0.808499	38.500000	0.780143	38.500000	0.801613	38.500000	0.819411	38.500000	0.806709	38.500000	0.820562	38.500000	0.787563	38.500000	0.775950	38.500000	0.787217	38.500000	0.771630	38.500000	0.800782	38.500000	0.807852	38.500000	0.822680	38.500000	0.809039	38.500000	0.804079	38.500000	0.776703
38.600000	0.816987	38.600000	0.796256	38.600000	0.777112	38.600000	0.790618	38.600000	0.797740	38.600000	0.824942	38.600000	0.803913	38.600000	0.788982	38.600000	0.802461	38.600000	0.777750	38.600000	0.783968	38.600000	0.803698	38.600000	0.820666	38.600000	0.794549	38.600000	0.805699	38.600000	0.775053
38.700000	0.771715	38.700000	0.798577	38.700000	0.775956	38.700000	0.794820	38.700000	0.769590	38.700000	0.790293	38.700000	0.808347	38.700000	0.773629	38.700000	0.808241	38.700000	0.759089	38.700000	0.786646	38.700000	0.804996	38.700000	0.798219	38.700000	0.767011	38.700000	0.797148	38.700000	0.791695
38.800000	0.795133	38.800000	0.790780	38.800000	0.795516	38.800000	0.794359	38.800000	0.775835	38.800000	0.776827	38.800000	0.782570	38.800000	0.787122	38.800000	0.782950	38.800000	0.793549	38.800000	0.799543	38.800000	0.797475	38.800000	0.798701	38.800000	0.785520	38.800000	0.780905	38.800000	0.802582
38.900000	0.787763	38.900000	0.813320	38.900000	0.783958	38.900000	0.772606	38.900000	0.753898	38.900000	0.788312	38.900000	0.779074	38.900000	0.786407	38.900000	0.780101	38.900000	0.814343	38.900000	0.790101	38.900000	0.787692	38.900000	0.800276	38.900000	0.799126	38.900000	0.801878	38.900000	0.818102
39.000000	0.796374	39.000000	0.797371	39.000000	0.819954	39.000000	0.781517	39.000000	0.793621	39.000000	0.794159	39.000000	0.791729	39.000000	0.754915	39.000000	0.796502	39.000000	0.779133	39.000000	0.808441	39.000000	0.815573	39.000000	0.796272	39.000000	0.791617	39.000000	0.815493	39.000000	0.786510
39.100000	0.805478	39.100000	0.798411	39.100000	0.781191	39.100000	0.793304	39.100000	0.792044	39.100000	0.789351	39.100000	0.787554	39.100000	0.776117	39.100000	0.801490	39.100000	0.775235	39.100000	0.806394	39.100000	0.814455	39.100000	0.794708	39.100000	0.810493	39.100000	0.797782	39.100000	0.808326
39.200000	0.782261	39.200000	0.785395	39.200000	0.794806	39.200000	0.779253	39.200000	0.801435	39.200000	0.806996	39.200000	0.768163	39.200000	0.789449	39.200000	0.792796	39.200000	0.764736	39.200000	0.784543	39.200000	0.775147	39.200000	0.779553	39.200000	0.808842	39.200000	0.811017	39.200000	0.814028
39.300000	0.758529	39.300000	0.776150	39.300000	0.793666	39.300000	0.801640	39.300000	0.805422	39.300000	0.815368	39.300000	0.798475	39.300000	0.823281	39.300000	0.781670	39.300000	0.785264	39.300000	0.824955	39.300000	0.809534	39.300000	0.787628	39.300000	0.814509	39.300000	0.820184	39.300000	0.796412
39.400000	0.769073	39.400000	0.794856	39.400000	0.786313	39.400000	0.785410	39.400000	0.800735	39.400000	0.792187	39.400000	0.798430	39.400000	0.791580	39.400000	0.806290	39.400000	0.799343	39.400000	0.818502	39.400000	0.794988	39.400000	0.779876	39.400000	0.809448	39.400000	0.827671	39.400000	0.763445
39.500000	0.809424	39.500000	0.811612	39.500000	0.780879	39.500000	0.770135	39.500000	0.809886	39.500000	0.779341	39.500000	0.809571	39.500000	0.809723	39.500000	0.813152	39.500000	0.808786	39.500000	0.809480	39.500000	0.803340	39.500000	0.795219	39.500000	0.783984	39.500000	0.819962	39.500000	0.811834
39.600000	0.779002	39.600000	0.779627	39.600000	0.816335	39.600000	0.794047	39.600000	0.789785	39.600000	0.791032	39.600000	0.794826	39.600000	0.808096	39.600000	0.799707	39.600000	0.790288	39.600000	0.771269	39.600000	0.795455	39.600000	0.780121	39.600000	0.782934	39.600000	0.795129	39.600000	0.806064
39.700000	0.801420	39.700000	0.813500	39.700000	0.755375	39.700000	0.815598	39.700000	0.790523	39.700000	0.808741	39.700000	0.798338	39.700000	0.799173	39.700000	0.786650	39.700000	0.810265	39.700000	0.786370	39.700000	0.785023	39.700000	0.778232	39.700000	0.805203	39.700000	0.778824	39.700000	0.800277
39.800000	0.792580	39.800000	0.799271	39.800000	0.806202	39.800000	0.803959	39.800000	0.790888	39.800000	0.813371	39.800000	0.810117	39.800000	0.794609	39.800000	0.774313	39.800000	0.814925	39.800000	0.812919	39.800000	0.795901	39.800000	0.796522	39.800000	0.803103	39.800000	0.776616	39.800000	0.788890
39.900000	0.790990	39.900000	0.808374	39.900000	0.799188	39.900000	0.804878	39.900000	0.801937	39.900000	0.762323	39.900000	0.810303	39.900000	0.802055	39.900000	0.801846	39.900000	0.772208	39.900000	0.767647	39.900000	0.816298	39.900000	0.802184	39.900000	0.768658	39.900000	0.788145	39.900000	0.791848
40.000000	0.781541	40.000000	0.795253	40.000000	0.782295	40.000000	0.836581	40.000000	0.794616	40.000000	0.799878	40.000000	0.782942	40.000000	0.775511	40.000000	0.797641	40.000000	0.784273	40.000000	0.802221	40.000000	0.808910	40.000000	0.799314	40.000000	0.800060	40.000000	0.811160	40.000000	0.787979
40.100000	0.799208	40.100000	0.810378	40.100000	0.808732	40.100000	0.799981	40.100000	0.790372	40.100000	0.787499	40.100000	0.790483	40.100000	0.809844	40.100000	0.758856	40.100000	0.807408	40.100000	0.773913	40.100000	0.805229	40.100000	0.818370	40.100000	0.795386	40.100000	0.822524	40.100000	0.780071
40.200000	0.803876	40.200000	0.786428	40.200000	0.767800	40.200000	0.801700	40.200000	0.802609	40.200000	0.787161	40.200000	0.801881	40.200000	0.806955	40.200000	0.793892	40.200000	0.808207	40.200000	0.782503	40.200000	0.799651	40.200000	0.811462	40.200000	0.776775	40.200000	0.793363	40.200000	0.808333
40.300000	0.791278	40.300000	0.818709	40.300000	0.813260	40.300000	0.814667	40.300000	0.797511	40.300000	0.800778	40.300000	0.789298	40.300000	0.761103	40.300000	0.780207	40.300000	0.810276	40.300000	0.812679	40.300000	0.793503	40.300000	0.799789	40.300000	0.796867	40.300000	0.813923	40.300000	0.791089
40.400000	0.786493	40.400000	0.810973	40.400000	0.807590	40.400000	0.800761	40.400000	0.813977	40.400000	0.807726	40.400000	0.791564	40.400000	0.811335	40.400000	0.779023	40.400000	0.782032	40.400000	0.781072	40.400000	0.810341	40.400000	0.790716	40.400000	0.786023	40.400000	0.812981	40.400000	0.782434
40.500000	0.804968	40.500000	0.815523	40.500000	0.819912	40.500000	0.793481	40.500000	0.800762	40.500000	0.782437	40.500000	0.785408	40.500000	0.812143	40.500000	0.791643	40.500000	0.822405	40.500000	0.787988	40.500000	0.830889	40.500000	0.761462	40.500000	0.789371	40.500000	0.808152	40.500000	0.797212
40.600000	0.782520	40.600000	0.792722	40.600000	0.820137	40.600000	0.797045	40.600000	0.824289	40.600000	0.783481	40.600000	0.797091	40.600000	0.817420	40.600000	0.790226	40.600000	0.802481	40.600000	0.789786	40.600000	0.781950	40.600000	0.808280	40.600000	0.806006	40.600000	0.799781	40.600000	0.791678
40.700000	0.794708	40.700000	0.803150	40.700000	0.783541	40.700000	0.794136	40.700000	0.801284	40.700000	0.781825	40.700000	0.797758	40.700000	0.782715	40.700000	0.801638	40.700000	0.802525	40.700000	0.780785	40.700000	0.810697	40.700000	0.801233	40.700000	0.788663	40.700000	0.796902	40.700000	0.812145
40.800000	0.802049	40.800000	0.812355	40.800000	0.801920	40.800000	0.809527	40.800000	0.778787	40.800000	0.773264	40.800000	0.789175	40.800000	0.795443	40.800000	0.801717	40.800000	0.797477	40.800000	0.784364	40.800000	0.818110	40.800000	0.797549	40.800000	0.798383	40.800000	0.780459	40.800000	0.765030
40.900000	0.813461	40.900000	0.800246	40.900000	0.783410	40.900000	0.794149	40.900000	0.797472	40.900000	0.819485	40.900000	0.780522	40.900000	0.784012	40.900000	0.777108	40.900000	0.796604	40.900000	0.784460	40.900000	0.782876	40.900000	0.801582	40.900000	0.768938	40.900000	0.809450	40.900000	0.808186
41.000000	0.810988	41.000000	0.780944	41.000000	0.777165	41.000000	0.809127	41.000000	0.803946	41.000000	0.769888	41.000000	0.811267	41.000000	0.777791	41.000000	0.801359	41.000000	0.779497	41.000000	0.819919	41.000000	0.775493	41.000000	0.791938	41.000000	0.811036	41.000000	0.814914	41.000000	0.784636
41.100000	0.802058	41.100000	0.796390	41.100000	0.800944	41.100000	0.800908	41.100000	0.783427	41.100000	0.801427	41.100000	0.797911	41.100000	0.756912	41.100000	0.773804	41.100000	0.795276	41.100000	0.808953	41.100000	0.791749	41.100000	0.790814	41.100000	0.815351	41.100000	0.816004	41.100000	0.804702
41.200000	0.799994	41.200000	0.793977	41.200000	0.757506	41.200000	0.774857	41.200000	0.806141	41.200000	0.762126	41.200000	0.795725	41.200000	0.784770	41.200000	0.785542	41.200000	0.783701	41.200000	0.795669	41.200000	0.799671	41.200000	0.788118	41.200000	0.789412	41.200000	0.812835	41.200000	0.795786
41.300000	0.806898	41.300000	0.800823	41.300000	0.804092	41.300000	0.791145	41.300000	0.782839	41.300000	0.785073	41.300000	0.806826	41.300000	0.819084	41.300000	0.798930	41.300000	0.795623	41.300000	0.814650	41.300000	0.808337	41.300000	0.804462	41.300000	0.785473	41.300000	0.798551	41.300000	0.809604
41.400000	0.807740	41.400000	0.815200	41.400000	0.770805	41.400000	0.797160	41.400000	0.797028	41.400000	0.787879	41.400000	0.781645	41.400000	0.789794	41.400000	0.814955	41.400000	0.803169	41.400000	0.796937	41.400000	0.787632	41.400000	0.792025	41.400000	0.774834	41.400000	0.805646	41.400000	0.802792
41.500000	0.781683	41.500000	0.783294	41.500000	0.783443	41.500000	0.821187	41.500000	0.828309	41.500000	0.815617	41.500000	0.803676	41.500000	0.802727	41.500000	0.811943	41.500000	0.793882	41.500000	0.807797	41.500000	0.793549	41.500000	0.798007	41.500000	0.780199	41.500000	0.805024	41.500000	0.820557
41.600000	0.797803	41.600000	0.807831	41.600000	0.791089	41.600000	0.831239	41.600000	0.825308	41.600000	0.792850	41.600000	0.785377	41.600000	0.801590	41.600000	0.792070	41.600000	0.800875	41.600000	0.784341	41.600000	0.797807	41.600000	0.780917	41.600000	0.783983	41.600000	0.793695	41.600000	0.802899
41.700000	0.806472	41.700000	0.794432	41.700000	0.781073	41.700000	0.807768	41.700000	0.797196	41.700000	0.789365	41.700000	0.811256	41.700000	0.772562	41.700000	0.814675	41.700000	0.782941	41.700000	0.779661	41.700000	0.811873	41.700000	0.810714	41.700000	0.797316	41.700000	0.798330	41.700000	0.790136
41.800000	0.807886	41.800000	0.782139	41.800000	0.790587	41.800000	0.784471	41.800000	0.808156	41.800000	0.822540	41.800000	0.791217	41.800000	0.787893	41.800000	0.788391	41.800000	0.806950	41.800000	0.811430	41.800000	0.799912	41.800000	0.790630	41.800000	0.801039	41.800000	0.798203	41.800000	0.791225
41.900000	0.808675	41.900000	0.791407	41.900000	0.770996	41.900000	0.797550	41.900000	0.794180	41.900000	0.798099	41.900000	0.767845	41.900000	0.790109	41.900000	0.812058	41.900000	0.792593	41.900000	0.792208	41.900000	0.781044	41.900000	0.774404	41.900000	0.799961	41.900000	0.816182	41.900000	0.794491
42.000000	0.805428	42.000000	0.820899	42.000000	0.812408	42.000000	0.801072	42.000000	0.816110	42.000000	0.787962	42.000000	0.795002	42.000000	0.805621	42.000000	0.787484	42.000000	0.805779	42.000000	0.807346	42.000000	0.798087	42.000000	0.796393	42.000000	0.793029	42.000000	0.800901	42.000000	0.786632
42.100000	0.768778	42.100000	0.792119	42.100000	0.785915	42.100000	0.781472	42.100000	0.785236	42.100000	0.792934	42.100000	0.791670	42.100000	0.799136	42.100000	0.807565	42.100000	0.803136	42.100000	0.786969	42.100000	0.806582	42.100000	0.792589	42.100000	0.789890	42.100000	0.807613	42.100000	0.809294
42.200000	0.787630	42.200000	0.810474	42.200000	0.787333	42.200000	0.786703	42.200000	0.796709	42.200000	0.794530	42.200000	0.754751	42.200000	0.804866	42.200000	0.793807	42.200000	0.796518	42.200000	0.804674	42.200000	0.796799	42.200000	0.799918	42.200000	0.783928	42.200000	0.813839	42.200000	0.795320
42.300000	0.774440	42.300000	0.807431	42.300000	0.780325	42.300000	0.742453	42.300000	0.805366	42.300000	0.793581	42.300000	0.792464	42.300000	0.797113	42.300000	0.794885	42.300000	0.808971	42.300000	0.797869	42.300000	0.781605	42.300000	0.784222	42.300000	0.801672	42.300000	0.809780	42.300000	0.829996
42.400000	0.797904	42.400000	0.804716	42.400000	0.810833	42.400000	0.769360	42.400000	0.817298	42.400000	0.826384	42.400000	0.807200	42.400000	0.802791	42.400000	0.789777	42.400000	0.838271	42.400000	0.796087	42.400000	0.791631	42.400000	0.825119	42.400000	0.790460	42.400000	0.792714	42.400000	0.814116
42.500000	0.785866	42.500000	0.796680	42.500000	0.776529	42.500000	0.797203	42.500000	0.776557	42.500000	0.783446	42.500000	0.795932	42.500000	0.784245	42.500000	0.796104	42.500000	0.807407	42.500000	0.796240	42.500000	0.819473	42.500000	0.807720	42.500000	0.793393	42.500000	0.821625	42.500000	0.781264
42.600000	0.819830	42.600000	0.786214	42.600000	0.781078	42.600000	0.806013	42.600000	0.770592	42.600000	0.780603	42.600000	0.806131	42.600000	0.798104	42.600000	0.797460	42.600000	0.770822	42.600000	0.812860	42.600000	0.786806	42.600000	0.792784	42.600000	0.802916	42.600000	0.789815	42.600000	0.811774
42.700000	0.822077	42.700000	0.792629	42.700000	0.804495	42.700000	0.780819	42.700000	0.805405	42.700000	0.782654	42.700000	0.777585	42.700000	0.812800	42.700000	0.793300	42.700000	0.792079	42.700000	0.785740	42.700000	0.795907	42.700000	0.825964	42.700000	0.790087	42.700000	0.811315	42.700000	0.807064
42.800000	0.828840	42.800000	0.789995	42.800000	0.799101	42.800000	0.814513	42.800000	0.793176	42.800000	0.773774	42.800000	0.807614	42.800000	0.818785	42.800000	0.821057	42.800000	0.768679	42.800000	0.783826	42.800000	0.783644	42.800000	0.802952	42.800000	0.817304	42.800000	0.818555	42.800000	0.806003
42.900000	0.788212	42.900000	0.803307	42.900000	0.828634	42.900000	0.805252	42.900000	0.807529	42.900000	0.793512	42.900000	0.806751	42.900000	0.807365	42.900000	0.786971	42.900000	0.794529	42.900000	0.785469	42.900000	0.776903	42.900000	0.799048	42.900000	0.774210	42.900000	0.792975	42.900000	0.795700
43.000000	0.789794	43.000000	0.802741	43.000000	0.798759	43.000000	0.810720	43.000000	0.794123	43.000000	0.791604	43.000000	0.805152	43.000000	0.815652	43.000000	0.807176	43.000000	0.837306	43.000000	0.791760	43.000000	0.813750	43.000000	0.796594	43.000000	0.803408	43.000000	0.811992	43.000000	0.794621
43.100000	0.810188	43.100000	0.798728	43.100000	0.808365	43.100000	0.811644	43.100000	0.818362	43.100000	0.822393	43.100000	0.794584	43.100000	0.781953	43.100000	0.802622	43.100000	0.800038	43.100000	0.785535	43.100000	0.784342	43.100000	0.778258	43.100000	0.772575	43.100000	0.809574	43.100000	0.792554
43.200000	0.787625	43.200000	0.788953	43.200000	0.785284	43.200000	0.800510	43.200000	0.807281	43.200000	0.838236	43.200000	0.780164	43.200000	0.789559	43.200000	0.794227	43.200000	0.797710	43.200000	0.813587	43.200000	0.792642	43.200000	0.819785	43.200000	0.777527	43.200000	0.795956	43.200000	0.773940
43.300000	0.803818	43.300000	0.788960	43.300000	0.799227	43.300000	0.821040	43.300000	0.815303	43.300000	0.793105	43.300000	0.774535	43.300000	0.824765	43.300000	0.785001	43.300000	0.827778	43.300000	0.778156	43.300000	0.796723	43.300000	0.805421	43.300000	0.785291	43.300000	0.799293	43.300000	0.782538
43.400000	0.800081	43.400000	0.805567	43.400000	0.769265	43.400000	0.806789	43.400000	0.809950	43.400000	0.788584	43.400000	0.809514	43.400000	0.828210	43.400000	0.788107	43.400000	0.811076	43.400000	0.795446	43.400000	0.784756	43.400000	0.802420	43.400000	0.793468	43.400000	0.792066	43.400000	0.825442
43.500000	0.786882	43.500000	0.794039	43.500000	0.752334	43.500000	0.778937	43.500000	0.782048	43.500000	0.809747	43.500000	0.820119	43.500000	0.814983	43.500000	0.779262	43.500000	0.792053	43.500000	0.804230	43.500000	0.781438	43.500000	0.811179	43.500000	0.829794	43.500000	0.786187	43.500000	0.798368
43.600000	0.795028	43.600000	0.827883	43.600000	0.781634	43.600000	0.774293	43.600000	0.806327	43.600000	0.780662	43.600000	0.804703	43.600000	0.771720	43.600000	0.766601	43.600000	0.809119	43.600000	0.827656	43.600000	0.810370	43.600000	0.808857	43.600000	0.784659	43.600000	0.779123	43.600000	0.786524
43.700000	0.791103	43.700000	0.812080	43.700000	0.787605	43.700000	0.782798	43.700000	0.787474	43.700000	0.800614	43.700000	0.785871	43.700000	0.820357	43.700000	0.803990	43.700000	0.817533	43.700000	0.836175	43.700000	0.770720	43.700000	0.802531	43.700000	0.820874	43.700000	0.782463	43.700000	0.780973
43.800000	0.756969	43.800000	0.764099	43.800000	0.794991	43.800000	0.769758	43.800000	0.797575	43.800000	0.803899	43.800000	0.782595	43.800000	0.806907	43.800000	0.769537	43.800000	0.793101	43.800000	0.810255	43.800000	0.790658	43.800000	0.801269	43.800000	0.787085	43.800000	0.813960	43.800000	0.819515
43.900000	0.797984	43.900000	0.785250	43.900000	0.806684	43.900000	0.801575	43.900000	0.814197	43.900000	0.843758	43.900000	0.777148	43.900000	0.807397	43.900000	0.797105	43.900000	0.811833	43.900000	0.779250	43.900000	0.801848	43.900000	0.791654	43.900000	0.798551	43.900000	0.756223	43.900000	0.820094
44.000000	0.805578	44.000000	0.803238	44.000000	0.766181	44.000000	0.782472	44.000000	0.794640	44.000000	0.794943	44.000000	0.783490	44.000000	0.800610	44.000000	0.816559	44.000000	0.786943	44.000000	0.791148	44.000000	0.812227	44.000000	0.770619	44.000000	0.770217	44.000000	0.802731	44.000000	0.789453
44.100000	0.808988	44.100000	0.796170	44.100000	0.778129	44.100000	0.804586	44.100000	0.787815	44.100000	0.764924	44.100000	0.795748	44.100000	0.784993	44.100000	0.773012	44.100000	0.794329	44.100000	0.798379	44.100000	0.817846	44.100000	0.773352	44.100000	0.795346	44.100000	0.785557	44.100000	0.761415
44.200000	0.786200	44.200000	0.794975	44.200000	0.785773	44.200000	0.791263	44.200000	0.796846	44.200000	0.784922	44.200000	0.812185	44.200000	0.770563	44.200000	0.820974	44.200000	0.808520	44.200000	0.796606	44.200000	0.822553	44.200000	0.780828	44.200000	0.801829	44.200000	0.791958	44.200000	0.792461
44.300000	0.773176	44.300000	0.804935	44.300000	0.783853	44.300000	0.794361	44.300000	0.796927	44.300000	0.770719	44.300000	0.803099	44.300000	0.791201	44.300000	0.793344	44.300000	0.807855	44.300000	0.808281	44.300000	0.772878	44.300000	0.791056	44.300000	0.787221	44.300000	0.807563	44.300000	0.810339
44.400000	0.822449	44.400000	0.775401	44.400000	0.772947	44.400000	0.827204	44.400000	0.795950	44.400000	0.774904	44.400000	0.779669	44.400000	0.785857	44.400000	0.803602	44.400000	0.765738	44.400000	0.794831	44.400000	0.782838	44.400000	0.775496	44.400000	0.796517	44.400000	0.803045	44.400000	0.784732
44.500000	0.802546	44.500000	0.804194	44.500000	0.765425	44.500000	0.807391	44.500000	0.764773	44.500000	0.759559	44.500000	0.796262	44.500000	0.796156	44.500000	0.815247	44.500000	0.806921	44.500000	0.783091	44.500000	0.778610	44.500000	0.818789	44.500000	0.793965	44.500000	0.814380	44.500000	0.813062
44.600000	0.815977	44.600000	0.790611	44.600000	0.778664	44.600000	0.802658	44.600000	0.794719	44.600000	0.791008	44.600000	0.770095	44.600000	0.796295	44.600000	0.801709	44.600000	0.791787	44.600000	0.807011	44.600000	0.816894	44.600000	0.799025	44.600000	0.765804	44.600000	0.777505	44.600000	0.796844
44.700000	0.809700	44.700000	0.809712	44.700000	0.806488	44.700000	0.802744	44.700000	0.798010	44.700000	0.766710	44.700000	0.788912	44.700000	0.780959	44.700000	0.795167	44.700000	0.780913	44.700000	0.805237	44.700000	0.794250	44.700000	0.792787	44.700000	0.790868	44.700000	0.789512	44.700000	0.801951
44.800000	0.787270	44.800000	0.794350	44.800000	0.809573	44.800000	0.829671	44.800000	0.798499	44.800000	0.797270	44.800000	0.804799	44.800000	0.796978	44.800000	0.784196	44.800000	0.790635	44.800000	0.804425	44.800000	0.786769	44.800000	0.798593	44.800000	0.786021	44.800000	0.780436	44.800000	0.803375
44.900000	0.812893	44.900000	0.798578	44.900000	0.769979	44.900000	0.812482	44.900000	0.779474	44.900000	0.806395	44.900000	0.816334	44.900000	0.799334	44.900000	0.794236	44.900000	0.778692	44.900000	0.808769	44.900000	0.789669	44.900000	0.810899	44.900000	0.807065	44.900000	0.799674	44.900000	0.798997
45.000000	0.808761	45.000000	0.811418	45.000000	0.812568	45.000000	0.775972	45.000000	0.790821	45.000000	0.794848	45.000000	0.784635	45.000000	0.802863	45.000000	0.774358	45.000000	0.796191	45.000000	0.793396	45.000000	0.787535	45.000000	0.768239	45.000000	0.802159	45.000000	0.799799	45.000000	0.793061
45.100000	0.787441	45.100000	0.796472	45.100000	0.782073	45.100000	0.787310	45.100000	0.788964	45.100000	0.797324	45.100000	0.784820	45.100000	0.815212	45.100000	0.805772	45.100000	0.791992	45.100000	0.799068	45.100000	0.807342	45.100000	0.783621	45.100000	0.805953	45.100000	0.806303	45.100000	0.796350
45.200000	0.789045	45.200000	0.821961	45.200000	0.803833	45.200000	0.774832	45.200000	0.766391	45.200000	0.802553	45.200000	0.775465	45.200000	0.816381	45.200000	0.805681	45.200000	0.812933	45.200000	0.796480	45.200000	0.806639	45.200000	0.808977	45.200000	0.810799	45.200000	0.780069	45.200000	0.804898
45.300000	0.796657	45.300000	0.816255	45.300000	0.822697	45.300000	0.800646	45.300000	0.786833	45.300000	0.810633	45.300000	0.804573	45.300000	0.824406	45.300000	0.796220	45.300000	0.803806	45.300000	0.798631	45.300000	0.789341	45.300000	0.797310	45.300000	0.809820	45.300000	0.776954	45.300000	0.803226
45.400000	0.804871	45.400000	0.793985	45.400000	0.791932	45.400000	0.793373	45.400000	0.789719	45.400000	0.816582	45.400000	0.788262	45.400000	0.798838	45.400000	0.805787	45.400000	0.787959	45.400000	0.800625	45.400000	0.791421	45.400000	0.795927	45.400000	0.752651	45.400000	0.786462	45.400000	0.815696
45.500000	0.822931	45.500000	0.809010	45.500000	0.793776	45.500000	0.778616	45.500000	0.775326	45.500000	0.814596	45.500000	0.824545	45.500000	0.809718	45.500000	0.800778	45.500000	0.819289	45.500000	0.783578	45.500000	0.790956	45.500000	0.785259	45.500000	0.806448	45.500000	0.784783	45.500000	0.802724
45.600000	0.791581	45.600000	0.790678	45.600000	0.774604	45.600000	0.791669	45.600000	0.811387	45.600000	0.797269	45.600000	0.799415	45.600000	0.804738	45.600000	0.793403	45.600000	0.810372	45.600000	0.797405	45.600000	0.774351	45.600000	0.788276	45.600000	0.801206	45.600000	0.800805	45.600000	0.807486
45.700000	0.786739	45.700000	0.788838	45.700000	0.782356	45.700000	0.805042	45.700000	0.789874	45.700000	0.754237	45.700000	0.778316	45.700000	0.796690	45.700000	0.779241	45.700000	0.797917	45.700000	0.786120	45.700000	0.795347	45.700000	0.781912	45.700000	0.793821	45.700000	0.783400	45.700000	0.779168
45.800000	0.787151	45.800000	0.776120	45.800000	0.795834	45.800000	0.767501	45.800000	0.773874	45.800000	0.771260	45.800000	0.791497	45.800000	0.808292	45.800000	0.788546	45.800000	0.825638	45.800000	0.810125	45.800000	0.799859	45.800000	0.780238	45.800000	0.802783	45.800000	0.794443	45.800000	0.806164
45.900000	0.809666	45.900000	0.793965	45.900000	0.819033	45.900000	0.820821	45.900000	0.802714	45.900000	0.818515	45.900000	0.817427	45.900000	0.803626	45.900000	0.790759	45.900000	0.784347	45.900000	0.801304	45.900000	0.791009	45.900000	0.776971	45.900000	0.794544	45.900000	0.792551	45.900000	0.787463
46.000000	0.794473	46.000000	0.785496	46.000000	0.791164	46.000000	0.819538	46.000000	0.793100	46.000000	0.805688	46.000000	0.780058	46.000000	0.784883	46.000000	0.804426	46.000000	0.785638	46.000000	0.793168	46.000000	0.810609	46.000000	0.761263	46.000000	0.815605	46.000000	0.777819	46.000000	0.767365
46.100000	0.766251	46.100000	0.782996	46.100000	0.793134	46.100000	0.780263	46.100000	0.796114	46.100000	0.805259	46.100000	0.808046	46.100000	0.794798	46.100000	0.805605	46.100000	0.805648	46.100000	0.796753	46.100000	0.793309	46.100000	0.808915	46.100000	0.805884	46.100000	0.792901	46.100000	0.799663
46.200000	0.794242	46.200000	0.787742	46.200000	0.812975	46.200000	0.783516	46.200000	0.799241	46.200000	0.794382	46.200000	0.788150	46.200000	0.790415	46.200000	0.800013	46.200000	0.786890	46.200000	0.816167	46.200000	0.780216	46.200000	0.803218	46.200000	0.806914	46.200000	0.819241	46.200000	0.795273
46.300000	0.812249	46.300000	0.755219	46.300000	0.797204	46.300000	0.789673	46.300000	0.777744	46.300000	0.789988	46.300000	0.817510	46.300000	0.792645	46.300000	0.805224	46.300000	0.806894	46.300000	0.806917	46.300000	0.802962	46.300000	0.776727	46.300000	0.824038	46.300000	0.789878	46.300000	0.787513
46.400000	0.820735	46.400000	0.783659	46.400000	0.795154	46.400000	0.814914	46.400000	0.786556	46.400000	0.803562	46.400000	0.794247	46.400000	0.787990	46.400000	0.797343	46.400000	0.821846	46.400000	0.802631	46.400000	0.803200	46.400000	0.798360	46.400000	0.790510	46.400000	0.789475	46.400000	0.820068
46.500000	0.771944	46.500000	0.809470	46.500000	0.788698	46.500000	0.787303	46.500000	0.773443	46.500000	0.767400	46.500000	0.794487	46.500000	0.781696	46.500000	0.805724	46.500000	0.768984	46.500000	0.787712	46.500000	0.790456	46.500000	0.811250	46.500000	0.796024	46.500000	0.803057	46.500000	0.832643
46.600000	0.809983	46.600000	0.787097	46.600000	0.813995	46.600000	0.813149	46.600000	0.812444	46.600000	0.785025	46.600000	0.795695	46.600000	0.820678	46.600000	0.801260	46.600000	0.797747	46.600000	0.799752	46.600000	0.802579	46.600000	0.815781	46.600000	0.769672	46.600000	0.820839	46.600000	0.800249
46.700000	0.781189	46.700000	0.821638	46.700000	0.821033	46.700000	0.785621	46.700000	0.807234	46.700000	0.784834	46.700000	0.818806	46.700000	0.801816	46.700000	0.814718	46.700000	0.772483	46.700000	0.802928	46.700000	0.778062	46.700000	0.816306	46.700000	0.777478	46.700000	0.822250	46.700000	0.821875
46.800000	0.805557	46.800000	0.772803	46.800000	0.797988	46.800000	0.790338	46.800000	0.806813	46.800000	0.787997	46.800000	0.798263	46.800000	0.805691	46.800000	0.797423	46.800000	0.769626	46.800000	0.780700	46.800000	0.774301	46.800000	0.791167	46.800000	0.802936	46.800000	0.806519	46.800000	0.785606
46.900000	0.818004	46.900000	0.791974	46.900000	0.827623	46.900000	0.791279	46.900000	0.787001	46.900000	0.768038	46.900000	0.796347	46.900000	0.773682	46.900000	0.798463	46.900000	0.785245	46.900000	0.817871	46.900000	0.801826	46.900000	0.779706	46.900000	0.800625	46.900000	0.786423	46.900000	0.790846
47.000000	0.800493	47.000000	0.777366	47.000000	0.804706	47.000000	0.799656	47.000000	0.817415	47.000000	0.788667	47.000000	0.813392	47.000000	0.790966	47.000000	0.809511	47.000000	0.795297	47.000000	0.784157	47.000000	0.776780	47.000000	0.790517	47.000000	0.794004	47.000000	0.805779	47.000000	0.792256
47.100000	0.782465	47.100000	0.813082	47.100000	0.819471	47.100000	0.781249	47.100000	0.822357	47.100000	0.791011	47.100000	0.825221	47.100000	0.810953	47.100000	0.820268	47.100000	0.815714	47.100000	0.806917	47.100000	0.809951	47.100000	0.791576	47.100000	0.802516	47.100000	0.773192	47.100000	0.811250
47.200000	0.805722	47.200000	0.794451	47.200000	0.790614	47.200000	0.795552	47.200000	0.799884	47.200000	0.800226	47.200000	0.809738	47.200000	0.811667	47.200000	0.813896	47.200000	0.782352	47.200000	0.784091	47.200000	0.792333	47.200000	0.788873	47.200000	0.774018	47.200000	0.787897	47.200000	0.792521
47.300000	0.784789	47.300000	0.773038	47.300000	0.806539	47.300000	0.787523	47.300000	0.815739	47.300000	0.781361	47.300000	0.792805	47.300000	0.786249	47.300000	0.814464	47.300000	0.805253	47.300000	0.797704	47.300000	0.796315	47.300000	0.787412	47.300000	0.804047	47.300000	0.800904	47.300000	0.793329
47.400000	0.797115	47.400000	0.798701	47.400000	0.808445	47.400000	0.820613	47.400000	0.807213	47.400000	0.809439	47.400000	0.803511	47.400000	0.792378	47.400000	0.775116	47.400000	0.814014	47.400000	0.790286	47.400000	0.798038	47.400000	0.813345	47.400000	0.809223	47.400000	0.801640	47.400000	0.778126
47.500000	0.806216	47.500000	0.799623	47.500000	0.786997	47.500000	0.798865	47.500000	0.781063	47.500000	0.792351	47.500000	0.772305	47.500000	0.779275	47.500000	0.786504	47.500000	0.785978	47.500000	0.816250	47.500000	0.787175	47.500000	0.772468	47.500000	0.781423	47.500000	0.761196	47.500000	0.790410
47.600000	0.802733	47.600000	0.813270	47.600000	0.811059	47.600000	0.812622	47.600000	0.791824	47.600000	0.782200	47.600000	0.784022	47.600000	0.822475	47.600000	0.784111	47.600000	0.800148	47.600000	0.798719	47.600000	0.788198	47.600000	0.789649	47.600000	0.801637	47.600000	0.801257	47.600000	0.801616
47.700000	0.799696	47.700000	0.796316	47.700000	0.812574	47.700000	0.807424	47.700000	0.779203	47.700000	0.790687	47.700000	0.800508	47.700000	0.787462	47.700000	0.823590	47.700000	0.823491	47.700000	0.816360	47.700000	0.815747	47.700000	0.825575	47.700000	0.800599	47.700000	0.808491	47.700000	0.800617
47.800000	0.790761	47.800000	0.816562	47.800000	0.777911	47.800000	0.792270	47.800000	0.805147	47.800000	0.785056	47.800000	0.798629	47.800000	0.794166	47.800000	0.798411	47.800000	0.813185	47.800000	0.793815	47.800000	0.777824	47.800000	0.797959	47.800000	0.797268	47.800000	0.801093	47.800000	0.804459
47.900000	0.767935	47.900000	0.816896	47.900000	0.788340	47.900000	0.797675	47.900000	0.822801	47.900000	0.798148	47.900000	0.809632	47.900000	0.798285	47.900000	0.779763	47.900000	0.818228	47.900000	0.800564	47.900000	0.795116	47.900000	0.792057	47.900000	0.779736	47.900000	0.755692	47.900000	0.795771
48.000000	0.814826	48.000000	0.797273	48.000000	0.807499	48.000000	0.788597	48.000000	0.811627	48.000000	0.820691	48.000000	0.779093	48.000000	0.820022	48.000000	0.792670	48.000000	0.787401	48.000000	0.797391	48.000000	0.787015	48.000000	0.803135	48.000000	0.819962	48.000000	0.809234	48.000000	0.790061
48.100000	0.801557	48.100000	0.803231	48.100000	0.785984	48.100000	0.800772	48.100000	0.813430	48.100000	0.804146	48.100000	0.795717	48.100000	0.776479	48.100000	0.789336	48.100000	0.818731	48.100000	0.777352	48.100000	0.778064	48.100000	0.799945	48.100000	0.799160	48.100000	0.798050	48.100000	0.826690
48.200000	0.781852	48.200000	0.784378	48.200000	0.839242	48.200000	0.796012	48.200000	0.800736	48.200000	0.776596	48.200000	0.809376	48.200000	0.780228	48.200000	0.792575	48.200000	0.822429	48.200000	0.816475	48.200000	0.805177	48.200000	0.797644	48.200000	0.766512	48.200000	0.799563	48.200000	0.805153
48.300000	0.817650	48.300000	0.802991	48.300000	0.778172	48.300000	0.773438	48.300000	0.802250	48.300000	0.794466	48.300000	0.791500	48.300000	0.794005	48.300000	0.781912	48.300000	0.798370	48.300000	0.800498	48.300000	0.823084	48.300000	0.808822	48.300000	0.794527	48.300000	0.803081	48.300000	0.826023
48.400000	0.788625	48.400000	0.806159	48.400000	0.806213	48.400000	0.813151	48.400000	0.809971	48.400000	0.770488	48.400000	0.804994	48.400000	0.812560	48.400000	0.807378	48.400000	0.776731	48.400000	0.782693	48.400000	0.786187	48.400000	0.778791	48.400000	0.801038	48.400000	0.783576	48.400000	0.799625
48.500000	0.807260	48.500000	0.802611	48.500000	0.768065	48.500000	0.788377	48.500000	0.812157	48.500000	0.764157	48.500000	0.825472	48.500000	0.813895	48.500000	0.793917	48.500000	0.805684	48.500000	0.796879	48.500000	0.799020	48.500000	0.805446	48.500000	0.823571	48.500000	0.798597	48.500000	0.794286
48.600000	0.787444	48.600000	0.805555	48.600000	0.776578	48.600000	0.800006	48.600000	0.807745	48.600000	0.799929	48.600000	0.782277	48.600000	0.804149	48.600000	0.800532	48.600000	0.802695	48.600000	0.808399	48.600000	0.808730	48.600000	0.791180	48.600000	0.792944	48.600000	0.800651	48.600000	0.793542
48.700000	0.804671	48.700000	0.788339	48.700000	0.776707	48.700000	0.779570	48.700000	0.785674	48.700000	0.808380	48.700000	0.801002	48.700000	0.791193	48.700000	0.790574	48.700000	0.788967	48.700000	0.825166	48.700000	0.811696	48.700000	0.777987	48.700000	0.813615	48.700000	0.781054	48.700000	0.804105
48.800000	0.806239	48.800000	0.793835	48.800000	0.794588	48.800000	0.793408	48.800000	0.756971	48.800000	0.786831	48.800000	0.776346	48.800000	0.805187	48.800000	0.809796	48.800000	0.777501	48.800000	0.791066	48.800000	0.794448	48.800000	0.800393	48.800000	0.794520	48.800000	0.780377	48.800000	0.796120
48.900000	0.797642	48.900000	0.805717	48.900000	0.805692	48.900000	0.791637	48.900000	0.816478	48.900000	0.802178	48.900000	0.811028	48.900000	0.770547	48.900000	0.778888	48.900000	0.799110	48.900000	0.820433	48.900000	0.802789	48.900000	0.804356	48.900000	0.762820	48.900000	0.813799	48.900000	0.789771
49.000000	0.821464	49.000000	0.796251	49.000000	0.809186	49.000000	0.824375	49.000000	0.786105	49.000000	0.814800	49.000000	0.788040	49.000000	0.794861	49.000000	0.804228	49.000000	0.781104	49.000000	0.797578	49.000000	0.812103	49.000000	0.802162	49.000000	0.793944	49.000000	0.770974	49.000000	0.806084
49.100000	0.804705	49.100000	0.770506	49.100000	0.818392	49.100000	0.785079	49.100000	0.774103	49.100000	0.804850	49.100000	0.798592	49.100000	0.803405	49.100000	0.791837	49.100000	0.814854	49.100000	0.797213	49.100000	0.804319	49.100000	0.800884	49.100000	0.802754	49.100000	0.792080	49.100000	0.812726
49.200000	0.793463	49.200000	0.782148	49.200000	0.805967	49.200000	0.777688	49.200000	0.781213	49.200000	0.812795	49.200000	0.798793	49.200000	0.822161	49.200000	0.791311	49.200000	0.811568	49.200000	0.800332	49.200000	0.789274	49.200000	0.790341	49.200000	0.761226	49.200000	0.799267	49.200000	0.818460
49.300000	0.795630	49.300000	0.808523	49.300000	0.798603	49.300000	0.763654	49.300000	0.821057	49.300000	0.790017	49.300000	0.818269	49.300000	0.798778	49.300000	0.806801	49.300000	0.791611	49.300000	0.810536	49.300000	0.782101	49.300000	0.785941	49.300000	0.794150	49.300000	0.789991	49.300000	0.802443
49.400000	0.819311	49.400000	0.801745	49.400000	0.824333	49.400000	0.791426	49.400000	0.791726	49.400000	0.792463	49.400000	0.806593	49.400000	0.792626	49.400000	0.801886	49.400000	0.787929	49.400000	0.776146	49.400000	0.805618	49.400000	0.789419	49.400000	0.785568	49.400000	0.803644	49.400000	0.791686
49.500000	0.798877	49.500000	0.816029	49.500000	0.782221	49.500000	0.811047	49.500000	0.769242	49.500000	0.801869	49.500000	0.815938	49.500000	0.808250	49.500000	0.810838	49.500000	0.797184	49.500000	0.799553	49.500000	0.813641	49.500000	0.826967	49.500000	0.815054	49.500000	0.794065	49.500000	0.794086
49.600000	0.782222	49.600000	0.782249	49.600000	0.799837	49.600000	0.807957	49.600000	0.815446	49.600000	0.781527	49.600000	0.748518	49.600000	0.802968	49.600000	0.769807	49.600000	0.806490	49.600000	0.785257	49.600000	0.783322	49.600000	0.801658	49.600000	0.803948	49.600000	0.779053	49.600000	0.781569
49.700000	0.794174	49.700000	0.786284	49.700000	0.756716	49.700000	0.795741	49.700000	0.805488	49.700000	0.792335	49.700000	0.772364	49.700000	0.793976	49.700000	0.810108	49.700000	0.797528	49.700000	0.781227	49.700000	0.828593	49.700000	0.800026	49.700000	0.772415	49.700000	0.791189	49.700000	0.802607
49.800000	0.797102	49.800000	0.790262	49.800000	0.815420	49.800000	0.813508	49.800000	0.819278	49.800000	0.807702	49.800000	0.822803	49.800000	0.790910	49.800000	0.775439	49.800000	0.779389	49.800000	0.827176	49.800000	0.820861	49.800000	0.800284	49.800000	0.796276	49.800000	0.792765	49.800000	0.805847
49.900000	0.790281	49.900000	0.799750	49.900000	0.778973	49.900000	0.793867	49.900000	0.819236	49.900000	0.798881	49.900000	0.837171	49.900000	0.807263	49.900000	0.823535	49.900000	0.801702	49.900000	0.793880	49.900000	0.794655	49.900000	0.813800	49.900000	0.809698	49.900000	0.780486	49.900000	0.772278
50.000000	0.784133	50.000000	0.794335	50.000000	0.812854	50.000000	0.816961	50.000000	0.791056	50.000000	0.787737	50.000000	0.787798	50.000000	0.803673	50.000000	0.816310	50.000000	0.773077	50.000000	0.782203	50.000000	0.790695	50.000000	0.805242	50.000000	0.794546	50.000000	0.780980	50.000000	0.804452
50.000000	0.784133	50.000000	0.794335	50.000000	0.812854	50.000000	0.816961	50.000000	0.791056	50.000000	0.787737	50.000000	0.787798	50.000000	0.803673	50.000000	0.816310	50.000000	0.773077	50.000000	0.782203	50.000000	0.790695	50.000000	0.805242	50.000000	0.794546	50.000000	0.780980	50.000000	0.804452
50.100000	0.793262	50.100000	0.797870	50.100000	0.799141	50.100000	0.762818	50.100000	0.781998	50.100000	0.790149	50.100000	0.793943	50.100000	0.787179	50.100000	0.819020	50.100000	0.797620	50.100000	0.779641	50.100000	0.809497	50.100000	0.795617	50.100000	0.769361	50.100000	0.816422	50.100000	0.796279
50.200000	0.784789	50.200000	0.799685	50.200000	0.789544	50.200000	0.800174	50.200000	0.812353	50.200000	0.796780	50.200000	0.797140	50.200000	0.805656	50.200000	0.796471	50.200000	0.805488	50.200000	0.814288	50.200000	0.809130	50.200000	0.812673	50.200000	0.778831	50.200000	0.791050	50.200000	0.811726
50.300000	0.793678	50.300000	0.799408	50.300000	0.800134	50.300000	0.794079	50.300000	0.814190	50.300000	0.805599	50.300000	0.795215	50.300000	0.806627	50.300000	0.793413	50.300000	0.794059	50.300000	0.792581	50.300000	0.790332	50.300000	0.786280	50.300000	0.812485	50.300000	0.792664	50.300000	0.803387
50.400000	0.805255	50.400000	0.788970	50.400000	0.778791	50.400000	0.806160	50.400000	0.804112	50.400000	0.797998	50.400000	0.766146	50.400000	0.801492	50.400000	0.794383	50.400000	0.796714	50.400000	0.794754	50.400000	0.783713	50.400000	0.782319	50.400000	0.796990	50.400000	0.807159	50.400000	0.808572
50.500000	0.788328	50.500000	0.768058	50.500000	0.799472	50.500000	0.757378	50.500000	0.799254	50.500000	0.799094	50.500000	0.797410	50.500000	0.794994	50.500000	0.790690	50.500000	0.807378	50.500000	0.785784	50.500000	0.775486	50.500000	0.792936	50.500000	0.792894	50.500000	0.800193	50.500000	0.803038
50.600000	0.787449	50.600000	0.793712	50.600000	0.792971	50.600000	0.777788	50.600000	0.813426	50.600000	0.801892	50.600000	0.802049	50.600000	0.796931	50.600000	0.813412	50.600000	0.804318	50.600000	0.821856	50.600000	0.811025	50.600000	0.810556	50.600000	0.798143	50.600000	0.820302	50.600000	0.795184
50.700000	0.807083	50.700000	0.777052	50.700000	0.810336	50.700000	0.811661	50.700000	0.780870	50.700000	0.794526	50.700000	0.788317	50.700000	0.812494	50.700000	0.812065	50.700000	0.802251	50.700000	0.807951	50.700000	0.816748	50.700000	0.767335	50.700000	0.794348	50.700000	0.815513	50.700000	0.802018
50.800000	0.799746	50.800000	0.809807	50.800000	0.819393	50.800000	0.801582	50.800000	0.827389	50.800000	0.808059	50.800000	0.809613	50.800000	0.816357	50.800000	0.812589	50.800000	0.805841	50.800000	0.770256	50.800000	0.787140	50.800000	0.795183	50.800000	0.784498	50.800000	0.798753	50.800000	0.812051
50.900000	0.786807	50.900000	0.802762	50.900000	0.797389	50.900000	0.773230	50.900000	0.795803	50.900000	0.809746	50.900000	0.803264	50.900000	0.818666	50.900000	0.782707	50.900000	0.767328	50.900000	0.817143	50.900000	0.776431	50.900000	0.804875	50.900000	0.798227	50.900000	0.807942	50.900000	0.795535
51.000000	0.801702	51.000000	0.800298	51.000000	0.813708	51.000000	0.776565	51.000000	0.800555	51.000000	0.824814	51.000000	0.802556	51.000000	0.798535	51.000000	0.796279	51.000000	0.805005	51.000000	0.782614	51.000000	0.832298	51.000000	0.793039	51.000000	0.800362	51.000000	0.808753	51.000000	0.793233
51.100000	0.825255	51.100000	0.792700	51.100000	0.786724	51.100000	0.805826	51.100000	0.799655	51.100000	0.805330	51.100000	0.783512	51.100000	0.805616	51.100000	0.821191	51.100000	0.798128	51.100000	0.812872	51.100000	0.837162	51.100000	0.786362	51.100000	0.776180	51.100000	0.809752	51.100000	0.816523
51.200000	0.782619	51.200000	0.802345	51.200000	0.796871	51.200000	0.780761	51.200000	0.791758	51.200000	0.816498	51.200000	0.811431	51.200000	0.761600	51.200000	0.811442	51.200000	0.804316	51.200000	0.825648	51.200000	0.797399	51.200000	0.774126	51.200000	0.795233	51.200000	0.798889	51.200000	0.801053
51.300000	0.821286	51.300000	0.818394	51.300000	0.823471	51.300000	0.798287	51.300000	0.823917	51.300000	0.776462	51.300000	0.789044	51.300000	0.790776	51.300000	0.796943	51.300000	0.817492	51.300000	0.818673	51.300000	0.849669	51.300000	0.784723	51.300000	0.814168	51.300000	0.814841	51.300000	0.811948
51.400000	0.792594	51.400000	0.799013	51.400000	0.811072	51.400000	0.798421	51.400000	0.817661	51.400000	0.796204	51.400000	0.798999	51.400000	0.793623	51.400000	0.794784	51.400000	0.805101	51.400000	0.818215	51.400000	0.810147	51.400000	0.766604	51.400000	0.824416	51.400000	0.801676	51.400000	0.799430
51.500000	0.784718	51.500000	0.813643	51.500000	0.787965	51.500000	0.807881	51.500000	0.815180	51.500000	0.824238	51.500000	0.812353	51.500000	0.801805	51.500000	0.800896	51.500000	0.819108	51.500000	0.800178	51.500000	0.796749	51.500000	0.806142	51.500000	0.800007	51.500000	0.806510	51.500000	0.815806
51.600000	0.800161	51.600000	0.825711	51.600000	0.797079	51.600000	0.809657	51.600000	0.816519	51.600000	0.806929	51.600000	0.787564	51.600000	0.834939	51.600000	0.822369	51.600000	0.789799	51.600000	0.792863	51.600000	0.789957	51.600000	0.784427	51.600000	0.809517	51.600000	0.799185	51.600000	0.812846
51.700000	0.799606	51.700000	0.814956	51.700000	0.810950	51.700000	0.833227	51.700000	0.826279	51.700000	0.781571	51.700000	0.812381	51.700000	0.793566	51.700000	0.810843	51.700000	0.801640	51.700000	0.801554	51.700000	0.805635	51.700000	0.788596	51.700000	0.806213	51.700000	0.797219	51.700000	0.811599
51.800000	0.802335	51.800000	0.803746	51.800000	0.819756	51.800000	0.823529	51.800000	0.789242	51.800000	0.784287	51.800000	0.802425	51.800000	0.795361	51.800000	0.801047	51.800000	0.792268	51.800000	0.792164	51.800000	0.834684	51.800000	0.827605	51.800000	0.804622	51.800000	0.805150	51.800000	0.797436
51.900000	0.796418	51.900000	0.806149	51.900000	0.809485	51.900000	0.806954	51.900000	0.777291	51.900000	0.795058	51.900000	0.802327	51.900000	0.793998	51.900000	0.821673	51.900000	0.813454	51.900000	0.813198	51.900000	0.815133	51.900000	0.826158	51.900000	0.804628	51.900000	0.809634	51.900000	0.802254
52.000000	0.803940	52.000000	0.785193	52.000000	0.810103	52.000000	0.833632	52.000000	0.802282	52.000000	0.796015	52.000000	0.781682	52.000000	0.819127	52.000000	0.813094	52.000000	0.795104	52.000000	0.790001	52.000000	0.829097	52.000000	0.814575	52.000000	0.781308	52.000000	0.816464	52.000000	0.833872
52.100000	0.796162	52.100000	0.822708	52.100000	0.806091	52.100000	0.817012	52.100000	0.806297	52.100000	0.807036	52.100000	0.794633	52.100000	0.797870	52.100000	0.783032	52.100000	0.826791	52.100000	0.812745	52.100000	0.795687	52.100000	0.820093	52.100000	0.791876	52.100000	0.810262	52.100000	0.814856
52.200000	0.813638	52.200000	0.809256	52.200000	0.796668	52.200000	0.795984	52.200000	0.808668	52.200000	0.799826	52.200000	0.830567	52.200000	0.780263	52.200000	0.826643	52.200000	0.822309	52.200000	0.785360	52.200000	0.817848	52.200000	0.781275	52.200000	0.817327	52.200000	0.824665	52.200000	0.819914
52.300000	0.818473	52.300000	0.788262	52.300000	0.810403	52.300000	0.816001	52.300000	0.802781	52.300000	0.811046	52.300000	0.809048	52.300000	0.816660	52.300000	0.809546	52.300000	0.814683	52.300000	0.787384	52.300000	0.810232	52.300000	0.792759	52.300000	0.818842	52.300000	0.805451	52.300000	0.795394
52.400000	0.794077	52.400000	0.815983	52.400000	0.800727	52.400000	0.824132	52.400000	0.804914	52.400000	0.832423	52.400000	0.792491	52.400000	0.810873	52.400000	0.803797	52.400000	0.797780	52.400000	0.811134	52.400000	0.794943	52.400000	0.794389	52.400000	0.840853	52.400000	0.804450	52.400000	0.818855
52.500000	0.822220	52.500000	0.789004	52.500000	0.801392	52.500000	0.813760	52.500000	0.814094	52.500000	0.801321	52.500000	0.805859	52.500000	0.823364	52.500000	0.826570	52.500000	0.802719	52.500000	0.792509	52.500000	0.811014	52.500000	0.819190	52.500000	0.785526	52.500000	0.820406	52.500000	0.832274
52.600000	0.774050	52.600000	0.802973	52.600000	0.807413	52.600000	0.825895	52.600000	0.814644	52.600000	0.813722	52.600000	0.826486	52.600000	0.819784	52.600000	0.818345	52.600000	0.806194	52.600000	0.817587	52.600000	0.801990	52.600000	0.804109	52.600000	0.826297	52.600000	0.796405	52.600000	0.776031
52.700000	0.781256	52.700000	0.803963	52.700000	0.813748	52.700000	0.822092	52.700000	0.794307	52.700000	0.812911	52.700000	0.793481	52.700000	0.805797	52.700000	0.809661	52.700000	0.790145	52.700000	0.815938	52.700000	0.783503	52.700000	0.793522	52.700000	0.818477	52.700000	0.802014	52.700000	0.827320
52.800000	0.785660	52.800000	0.794384	52.800000	0.767687	52.800000	0.813621	52.800000	0.820762	52.800000	0.821291	52.800000	0.788373	52.800000	0.816399	52.800000	0.807148	52.800000	0.802978	52.800000	0.822144	52.800000	0.811070	52.800000	0.785768	52.800000	0.807310	52.800000	0.805181	52.800000	0.821532
52.900000	0.798892	52.900000	0.816857	52.900000	0.813927	52.900000	0.804383	52.900000	0.809713	52.900000	0.802479	52.900000	0.815369	52.900000	0.817601	52.900000	0.812427	52.900000	0.827194	52.900000	0.822463	52.900000	0.806633	52.900000	0.811779	52.900000	0.805053	52.900000	0.827835	52.900000	0.802291
53.000000	0.793963	53.000000	0.799061	53.000000	0.795097	53.000000	0.824075	53.000000	0.800933	53.000000	0.805121	53.000000	0.840307	53.000000	0.835900	53.000000	0.796294	53.000000	0.831152	53.000000	0.825147	53.000000	0.835154	53.000000	0.817842	53.000000	0.814333	53.000000	0.814234	53.000000	0.820243
53.100000	0.792182	53.100000	0.820060	53.100000	0.804755	53.100000	0.815859	53.100000	0.811012	53.100000	0.796302	53.100000	0.835077	53.100000	0.798141	53.100000	0.824538	53.100000	0.813188	53.100000	0.814199	53.100000	0.812417	53.100000	0.813215	53.100000	0.814805	53.100000	0.825935	53.100000	0.814016
53.200000	0.786179	53.200000	0.807866	53.200000	0.800445	53.200000	0.801494	53.200000	0.799518	53.200000	0.816635	53.200000	0.795939	53.200000	0.799695	53.200000	0.811058	53.200000	0.824963	53.200000	0.818089	53.200000	0.810988	53.200000	0.809601	53.200000	0.778884	53.200000	0.834307	53.200000	0.834402
53.300000	0.805111	53.300000	0.819879	53.300000	0.807297	53.300000	0.801574	53.300000	0.805584	53.300000	0.807292	53.300000	0.813809	53.300000	0.808998	53.300000	0.805164	53.300000	0.814890	53.300000	0.836564	53.300000	0.809195	53.300000	0.772117	53.300000	0.817730	53.300000	0.825168	53.300000	0.809874
53.400000	0.804025	53.400000	0.813456	53.400000	0.809987	53.400000	0.807150	53.400000	0.812969	53.400000	0.801401	53.400000	0.827075	53.400000	0.826398	53.400000	0.816684	53.400000	0.796699	53.400000	0.821430	53.400000	0.798419	53.400000	0.828402	53.400000	0.805832	53.400000	0.826919	53.400000	0.819761
53.500000	0.815760	53.500000	0.795044	53.500000	0.791206	53.500000	0.818705	53.500000	0.809963	53.500000	0.822601	53.500000	0.823194	53.500000	0.811214	53.500000	0.834264	53.500000	0.816992	53.500000	0.843664	53.500000	0.802480	53.500000	0.805905	53.500000	0.816338	53.500000	0.801232	53.500000	0.813782
53.600000	0.805329	53.600000	0.817819	53.600000	0.800689	53.600000	0.839437	53.600000	0.793418	53.600000	0.800671	53.600000	0.800878	53.600000	0.816866	53.600000	0.795347	53.600000	0.775705	53.600000	0.842871	53.600000	0.797456	53.600000	0.805530	53.600000	0.803928	53.600000	0.819191	53.600000	0.801037
53.700000	0.826891	53.700000	0.819531	53.700000	0.817268	53.700000	0.792025	53.700000	0.831364	53.700000	0.813759	53.700000	0.810946	53.700000	0.807049	53.700000	0.811152	53.700000	0.838578	53.700000	0.817383	53.700000	0.817365	53.700000	0.814740	53.700000	0.820637	53.700000	0.813460	53.700000	0.818440
53.800000	0.824528	53.800000	0.815387	53.800000	0.817998	53.800000	0.801194	53.800000	0.810690	53.800000	0.832083	53.800000	0.810235	53.800000	0.822937	53.800000	0.837167	53.800000	0.810631	53.800000	0.794604	53.800000	0.842182	53.800000	0.808312	53.800000	0.820015	53.800000	0.831573	53.800000	0.824114
53.900000	0.834002	53.900000	0.800050	53.900000	0.790208	53.900000	0.826657	53.900000	0.810693	53.900000	0.807423	53.900000	0.833710	53.900000	0.808272	53.900000	0.809175	53.900000	0.810672	53.900000	0.807295	53.900000	0.832790	53.900000	0.811518	53.900000	0.809017	53.900000	0.811260	53.900000	0.816717
54.000000	0.822689	54.000000	0.812372	54.000000	0.824362	54.000000	0.812253	54.000000	0.818707	54.000000	0.818828	54.000000	0.825297	54.000000	0.826587	54.000000	0.793552	54.000000	0.811754	54.000000	0.794787	54.000000	0.819634	54.000000	0.817708	54.000000	0.799157	54.000000	0.823820	54.000000	0.831525
54.100000	0.818353	54.100000	0.805880	54.100000	0.815199	54.100000	0.796116	54.100000	0.843056	54.100000	0.849093	54.100000	0.823954	54.100000	0.827240	54.100000	0.827955	54.100000	0.809702	54.100000	0.834710	54.100000	0.838453	54.100000	0.818795	54.100000	0.798858	54.100000	0.797897	54.100000	0.810934
54.200000	0.827964	54.200000	0.811289	54.200000	0.812174	54.200000	0.834818	54.200000	0.815772	54.200000	0.825406	54.200000	0.823448	54.200000	0.846165	54.200000	0.812680	54.200000	0.818308	54.200000	0.809828	54.200000	0.807736	54.200000	0.819202	54.200000	0.794634	54.200000	0.825534	54.200000	0.837237
54.300000	0.813477	54.300000	0.816745	54.300000	0.839077	54.300000	0.833530	54.300000	0.824209	54.300000	0.815506	54.300000	0.796939	54.300000	0.829174	54.300000	0.810301	54.300000	0.819242	54.300000	0.832026	54.300000	0.824380	54.300000	0.820148	54.300000	0.826332	54.300000	0.814947	54.300000	0.820982
54.400000	0.821028	54.400000	0.834192	54.400000	0.828817	54.400000	0.826273	54.400000	0.833341	54.400000	0.828646	54.400000	0.826129	54.400000	0.834353	54.400000	0.832843	54.400000	0.835231	54.400000	0.810123	54.400000	0.811802	54.400000	0.825042	54.400000	0.805354	54.400000	0.813615	54.400000	0.812267
54.500000	0.822422	54.500000	0.818633	54.500000	0.825520	54.500000	0.824909	54.500000	0.832335	54.500000	0.800087	54.500000	0.832351	54.500000	0.803718	54.500000	0.830081	54.500000	0.849168	54.500000	0.817309	54.500000	0.827878	54.500000	0.819506	54.500000	0.808326	54.500000	0.823690	54.500000	0.796200
54.600000	0.840143	54.600000	0.826091	54.600000	0.817446	54.600000	0.824483	54.600000	0.835630	54.600000	0.822875	54.600000	0.816844	54.600000	0.822612	54.600000	0.829653	54.600000	0.835043	54.600000	0.801198	54.600000	0.806070	54.600000	0.820769	54.600000	0.817373	54.600000	0.809985	54.600000	0.802510
54.700000	0.814179	54.700000	0.824421	54.700000	0.806890	54.700000	0.813717	54.700000	0.835361	54.700000	0.834420	54.700000	0.794359	54.700000	0.808894	54.700000	0.812314	54.700000	0.822755	54.700000	0.818324	54.700000	0.812230	54.700000	0.820263	54.700000	0.828693	54.700000	0.829442	54.700000	0.817525
54.800000	0.813760	54.800000	0.819303	54.800000	0.810390	54.800000	0.825884	54.800000	0.815468	54.800000	0.802869	54.800000	0.827756	54.800000	0.779438	54.800000	0.821814	54.800000	0.838227	54.800000	0.831369	54.800000	0.801323	54.800000	0.838549	54.800000	0.839297	54.800000	0.836778	54.800000	0.814692
54.900000	0.823641	54.900000	0.819548	54.900000	0.808781	54.900000	0.821886	54.900000	0.807555	54.900000	0.806198	54.900000	0.814707	54.900000	0.812949	54.900000	0.826711	54.900000	0.831943	54.900000	0.823179	54.900000	0.815446	54.900000	0.824505	54.900000	0.803717	54.900000	0.839884	54.900000	0.816635
55.000000	0.839965	55.000000	0.821938	55.000000	0.808612	55.000000	0.824692	55.000000	0.812634	55.000000	0.823987	55.000000	0.824816	55.000000	0.827012	55.000000	0.826457	55.000000	0.822507	55.000000	0.805227	55.000000	0.830493	55.000000	0.838880	55.000000	0.811192	55.000000	0.799704	55.000000	0.818727
55.100000	0.841965	55.100000	0.817163	55.100000	0.837774	55.100000	0.812667	55.100000	0.822367	55.100000	0.823703	55.100000	0.818831	55.100000	0.834718	55.100000	0.821151	55.100000	0.817300	55.100000	0.817430	55.100000	0.831706	55.100000	0.821505	55.100000	0.848535	55.100000	0.842628	55.100000	0.823299
55.200000	0.806340	55.200000	0.843174	55.200000	0.796209	55.200000	0.839401	55.200000	0.808554	55.200000	0.823105	55.200000	0.820622	55.200000	0.828729	55.200000	0.814696	55.200000	0.834139	55.200000	0.820061	55.200000	0.834549	55.200000	0.851024	55.200000	0.832103	55.200000	0.840577	55.200000	0.823550
55.300000	0.799307	55.300000	0.797417	55.300000	0.809125	55.300000	0.838556	55.300000	0.820184	55.300000	0.808602	55.300000	0.796645	55.300000	0.823255	55.300000	0.806388	55.300000	0.822383	55.300000	0.810945	55.300000	0.822681	55.300000	0.843499	55.300000	0.804912	55.300000	0.834580	55.300000	0.829197
55.400000	0.816661	55.400000	0.806440	55.400000	0.794695	55.400000	0.858699	55.400000	0.804809	55.400000	0.815656	55.400000	0.819056	55.400000	0.844930	55.400000	0.830077	55.400000	0.807483	55.400000	0.818378	55.400000	0.817987	55.400000	0.828820	55.400000	0.830131	55.400000	0.831347	55.400000	0.814698
55.500000	0.808695	55.500000	0.820991	55.500000	0.822419	55.500000	0.827943	55.500000	0.789629	55.500000	0.845949	55.500000	0.809804	55.500000	0.818688	55.500000	0.831068	55.500000	0.806702	55.500000	0.834302	55.500000	0.814362	55.500000	0.822232	55.500000	0.821784	55.500000	0.822613	55.500000	0.813329
55.600000	0.818625	55.600000	0.828496	55.600000	0.841212	55.600000	0.810555	55.600000	0.812535	55.600000	0.831256	55.600000	0.818916	55.600000	0.834130	55.600000	0.828465	55.600000	0.840853	55.600000	0.856430	55.600000	0.825793	55.600000	0.835898	55.600000	0.823269	55.600000	0.825497	55.600000	0.817733
55.700000	0.826038	55.700000	0.829034	55.700000	0.812313	55.700000	0.838945	55.700000	0.816788	55.700000	0.859144	55.700000	0.821113	55.700000	0.838913	55.700000	0.827597	55.700000	0.804436	55.700000	0.826946	55.700000	0.817287	55.700000	0.834499	55.700000	0.788901	55.700000	0.823022	55.700000	0.816851
55.800000	0.804838	55.800000	0.828880	55.800000	0.811303	55.800000	0.801096	55.800000	0.814359	55.800000	0.856161	55.800000	0.833171	55.800000	0.838652	55.800000	0.829375	55.800000	0.820757	55.800000	0.824714	55.800000	0.838744	55.800000	0.838589	55.800000	0.829316	55.800000	0.815153	55.800000	0.833347
55.900000	0.806370	55.900000	0.832420	55.900000	0.825664	55.900000	0.858712	55.900000	0.840417	55.900000	0.829694	55.900000	0.837903	55.900000	0.845719	55.900000	0.825821	55.900000	0.833947	55.900000	0.812555	55.900000	0.826232	55.900000	0.826467	55.900000	0.826139	55.900000	0.853112	55.900000	0.851205
56.000000	0.828146	56.000000	0.817336	56.000000	0.821897	56.000000	0.832411	56.000000	0.792134	56.000000	0.834115	56.000000	0.804762	56.000000	0.813352	56.000000	0.819620	56.000000	0.827735	56.000000	0.838286	56.000000	0.833990	56.000000	0.810529	56.000000	0.828316	56.000000	0.840652	56.000000	0.819324
56.100000	0.832006	56.100000	0.833876	56.100000	0.836526	56.100000	0.820474	56.100000	0.822035	56.100000	0.828049	56.100000	0.820673	56.100000	0.832634	56.100000	0.815025	56.100000	0.831958	56.100000	0.826004	56.100000	0.836937	56.100000	0.809090	56.100000	0.802190	56.100000	0.820396	56.100000	0.827609
56.200000	0.850607	56.200000	0.842045	56.200000	0.823629	56.200000	0.819246	56.200000	0.850330	56.200000	0.847411	56.200000	0.843196	56.200000	0.822771	56.200000	0.841808	56.200000	0.816376	56.200000	0.834502	56.200000	0.819126	56.200000	0.832398	56.200000	0.818208	56.200000	0.841050	56.200000	0.806471
56.300000	0.813655	56.300000	0.824918	56.300000	0.835526	56.300000	0.825993	56.300000	0.857569	56.300000	0.774307	56.300000	0.828138	56.300000	0.811015	56.300000	0.817646	56.300000	0.832852	56.300000	0.817606	56.300000	0.833236	56.300000	0.844145	56.300000	0.816982	56.300000	0.821851	56.300000	0.801164
56.400000	0.836982	56.400000	0.825197	56.400000	0.837414	56.400000	0.847589	56.400000	0.818354	56.400000	0.830773	56.400000	0.816445	56.400000	0.841534	56.400000	0.811244	56.400000	0.840396	56.400000	0.837370	56.400000	0.841201	56.400000	0.830715	56.400000	0.808844	56.400000	0.819560	56.400000	0.835016
56.500000	0.837185	56.500000	0.824270	56.500000	0.816104	56.500000	0.823775	56.500000	0.845434	56.500000	0.828339	56.500000	0.824859	56.500000	0.825989	56.500000	0.841854	56.500000	0.838499	56.500000	0.799871	56.500000	0.829443	56.500000	0.862088	56.500000	0.833928	56.500000	0.847571	56.500000	0.847703
56.600000	0.823652	56.600000	0.813375	56.600000	0.827645	56.600000	0.830192	56.600000	0.823981	56.600000	0.822045	56.600000	0.829222	56.600000	0.816193	56.600000	0.843129	56.600000	0.803733	56.600000	0.836143	56.600000	0.822151	56.600000	0.837446	56.600000	0.804501	56.600000	0.838252	56.600000	0.809890
56.700000	0.790321	56.700000	0.827495	56.700000	0.852350	56.700000	0.840917	56.700000	0.837411	56.700000	0.831638	56.700000	0.837121	56.700000	0.830570	56.700000	0.833683	56.700000	0.828137	56.700000	0.822436	56.700000	0.838558	56.700000	0.835282	56.700000	0.837828	56.700000	0.823592	56.700000	0.851772
56.800000	0.823653	56.800000	0.846294	56.800000	0.818375	56.800000	0.842071	56.800000	0.826278	56.800000	0.840551	56.800000	0.821344	56.800000	0.843125	56.800000	0.845469	56.800000	0.852046	56.800000	0.819707	56.800000	0.846889	56.800000	0.830946	56.800000	0.843903	56.800000	0.837188	56.800000	0.830769
56.900000	0.838013	56.900000	0.816112	56.900000	0.835906	56.900000	0.845937	56.900000	0.829053	56.900000	0.836817	56.900000	0.827412	56.900000	0.812934	56.900000	0.852597	56.900000	0.819509	56.900000	0.851227	56.900000	0.837799	56.900000	0.816866	56.900000	0.839861	56.900000	0.844798	56.900000	0.819372
57.000000	0.829526	57.000000	0.827199	57.000000	0.844245	57.000000	0.836402	57.000000	0.814374	57.000000	0.821129	57.000000	0.834578	57.000000	0.834116	57.000000	0.835963	57.000000	0.802328	57.000000	0.827567	57.000000	0.806547	57.000000	0.836924	57.000000	0.824904	57.000000	0.834790	57.000000	0.841487
57.100000	0.823996	57.100000	0.834898	57.100000	0.842972	57.100000	0.813809	57.100000	0.846942	57.100000	0.828564	57.100000	0.846005	57.100000	0.844586	57.100000	0.858994	57.100000	0.849215	57.100000	0.853658	57.100000	0.838935	57.100000	0.826770	57.100000	0.823667	57.100000	0.833675	57.100000	0.818857
57.200000	0.829526	57.200000	0.810368	57.200000	0.826422	57.200000	0.828733	57.200000	0.831443	57.200000	0.824689	57.200000	0.845360	57.200000	0.845879	57.200000	0.833321	57.200000	0.845499	57.200000	0.839959	57.200000	0.826561	57.200000	0.855370	57.200000	0.858114	57.200000	0.803492	57.200000	0.825214
57.300000	0.822689	57.300000	0.816866	57.300000	0.850136	57.300000	0.831784	57.300000	0.832621	57.300000	0.809312	57.300000	0.833067	57.300000	0.817620	57.300000	0.832719	57.300000	0.857371	57.300000	0.849971	57.300000	0.833520	57.300000	0.820103	57.300000	0.829232	57.300000	0.791380	57.300000	0.806684
57.400000	0.839417	57.400000	0.839997	57.400000	0.839982	57.400000	0.822619	57.400000	0.809932	57.400000	0.841172	57.400000	0.816234	57.400000	0.833158	57.400000	0.851641	57.400000	0.832648	57.400000	0.840322	57.400000	0.836083	57.400000	0.841175	57.400000	0.812725	57.400000	0.831115	57.400000	0.847548
57.500000	0.847112	57.500000	0.849706	57.500000	0.825717	57.500000	0.828609	57.500000	0.845563	57.500000	0.823939	57.500000	0.805064	57.500000	0.821257	57.500000	0.827620	57.500000	0.820653	57.500000	0.830926	57.500000	0.838367	57.500000	0.855020	57.500000	0.821835	57.500000	0.839986	57.500000	0.870028
57.600000	0.842959	57.600000	0.831628	57.600000	0.846918	57.600000	0.845276	57.600000	0.823906	57.600000	0.840664	57.600000	0.837615	57.600000	0.853277	57.600000	0.843857	57.600000	0.830584	57.600000	0.820327	57.600000	0.854126	57.600000	0.864085	57.600000	0.820841	57.600000	0.844474	57.600000	0.849857
57.700000	0.838878	57.700000	0.842509	57.700000	0.843863	57.700000	0.830751	57.700000	0.843350	57.700000	0.837420	57.700000	0.826840	57.700000	0.832559	57.700000	0.841870	57.700000	0.854465	57.700000	0.854791	57.700000	0.829740	57.700000	0.841150	57.700000	0.803035	57.700000	0.845280	57.700000	0.857633
57.800000	0.852669	57.800000	0.812088	57.800000	0.824145	57.800000	0.831184	57.800000	0.834876	57.800000	0.859021	57.800000	0.846781	57.800000	0.828979	57.800000	0.843672	57.800000	0.848453	57.800000	0.829589	57.800000	0.831574	57.800000	0.833702	57.800000	0.832908	57.800000	0.844083	57.800000	0.840295
57.900000	0.827062	57.900000	0.817630	57.900000	0.849543	57.900000	0.823883	57.900000	0.829437	57.900000	0.857138	57.900000	0.838315	57.900000	0.838048	57.900000	0.851586	57.900000	0.823351	57.900000	0.845172	57.900000	0.820177	57.900000	0.823793	57.900000	0.853482	57.900000	0.832289	57.900000	0.854944
58.000000	0.855394	58.000000	0.825546	58.000000	0.872205	58.000000	0.820413	58.000000	0.846606	58.000000	0.845048	58.000000	0.833796	58.000000	0.845061	58.000000	0.842792	58.000000	0.833746	58.000000	0.839482	58.000000	0.853665	58.000000	0.836934	58.000000	0.842851	58.000000	0.833131	58.000000	0.834365
58.100000	0.862907	58.100000	0.851844	58.100000	0.849162	58.100000	0.856861	58.100000	0.849518	58.100000	0.871896	58.100000	0.852063	58.100000	0.829585	58.100000	0.835068	58.100000	0.859801	58.100000	0.836459	58.100000	0.845724	58.100000	0.815321	58.100000	0.831308	58.100000	0.813600	58.100000	0.847771
58.200000	0.820552	58.200000	0.835839	58.200000	0.839328	58.200000	0.840671	58.200000	0.829726	58.200000	0.860625	58.200000	0.831685	58.200000	0.836359	58.200000	0.861320	58.200000	0.827929	58.200000	0.834327	58.200000	0.841813	58.200000	0.846682	58.200000	0.860709	58.200000	0.841411	58.200000	0.843797
58.300000	0.852783	58.300000	0.829991	58.300000	0.815304	58.300000	0.831417	58.300000	0.823633	58.300000	0.838421	58.300000	0.856874	58.300000	0.832763	58.300000	0.850756	58.300000	0.851802	58.300000	0.860905	58.300000	0.840496	58.300000	0.819887	58.300000	0.859353	58.300000	0.854102	58.300000	0.821988
58.400000	0.854817	58.400000	0.834122	58.400000	0.860557	58.400000	0.837541	58.400000	0.830632	58.400000	0.832333	58.400000	0.857305	58.400000	0.852361	58.400000	0.848200	58.400000	0.807417	58.400000	0.851562	58.400000	0.859296	58.400000	0.837857	58.400000	0.840302	58.400000	0.842556	58.400000	0.854132
58.500000	0.849597	58.500000	0.866573	58.500000	0.852470	58.500000	0.827658	58.500000	0.866184	58.500000	0.845953	58.500000	0.846093	58.500000	0.829294	58.500000	0.841261	58.500000	0.850827	58.500000	0.831117	58.500000	0.833028	58.500000	0.840041	58.500000	0.822007	58.500000	0.840551	58.500000	0.860258
58.600000	0.851139	58.600000	0.840316	58.600000	0.843624	58.600000	0.858112	58.600000	0.856168	58.600000	0.837106	58.600000	0.852364	58.600000	0.842779	58.600000	0.839214	58.600000	0.852203	58.600000	0.837625	58.600000	0.839801	58.600000	0.842197	58.600000	0.848258	58.600000	0.825186	58.600000	0.840946
58.700000	0.839286	58.700000	0.827455	58.700000	0.848229	58.700000	0.821690	58.700000	0.840312	58.700000	0.842837	58.700000	0.833850	58.700000	0.847579	58.700000	0.826264	58.700000	0.850469	58.700000	0.851963	58.700000	0.840567	58.700000	0.835526	58.700000	0.844509	58.700000	0.848369	58.700000	0.859962
58.800000	0.821770	58.800000	0.840209	58.800000	0.831466	58.800000	0.858212	58.800000	0.859146	58.800000	0.845929	58.800000	0.835806	58.800000	0.829824	58.800000	0.847138	58.800000	0.858926	58.800000	0.838593	58.800000	0.833464	58.800000	0.794299	58.800000	0.845725	58.800000	0.836119	58.800000	0.843934
58.900000	0.819087	58.900000	0.856960	58.900000	0.841366	58.900000	0.830109	58.900000	0.857701	58.900000	0.835240	58.900000	0.854354	58.900000	0.832317	58.900000	0.866275	58.900000	0.834348	58.900000	0.852034	58.900000	0.840424	58.900000	0.852634	58.900000	0.841631	58.900000	0.842633	58.900000	0.846166
59.000000	0.833881	59.000000	0.830868	59.000000	0.851837	59.000000	0.835802	59.000000	0.845415	59.000000	0.846635	59.000000	0.837361	59.000000	0.834905	59.000000	0.857623	59.000000	0.862841	59.000000	0.839629	59.000000	0.868606	59.000000	0.844640	59.000000	0.857342	59.000000	0.841136	59.000000	0.843665
59.100000	0.845063	59.100000	0.808297	59.100000	0.831100	59.100000	0.827928	59.100000	0.841633	59.100000	0.862796	59.100000	0.836617	59.100000	0.850455	59.100000	0.845148	59.100000	0.853365	59.100000	0.844856	59.100000	0.841471	59.100000	0.852196	59.100000	0.846511	59.100000	0.850582	59.100000	0.845708
59.200000	0.836780	59.200000	0.833454	59.200000	0.846343	59.200000	0.840997	59.200000	0.852602	59.200000	0.848123	59.200000	0.836510	59.200000	0.839853	59.200000	0.848701	59.200000	0.835522	59.200000	0.831518	59.200000	0.847459	59.200000	0.847037	59.200000	0.836708	59.200000	0.845528	59.200000	0.832762
59.300000	0.845402	59.300000	0.842727	59.300000	0.827479	59.300000	0.846942	59.300000	0.829817	59.300000	0.847378	59.300000	0.835980	59.300000	0.847276	59.300000	0.840637	59.300000	0.848865	59.300000	0.830032	59.300000	0.847775	59.300000	0.824613	59.300000	0.846123	59.300000	0.850186	59.300000	0.842068
59.400000	0.832708	59.400000	0.870329	59.400000	0.816577	59.400000	0.836385	59.400000	0.843951	59.400000	0.852250	59.400000	0.856203	59.400000	0.826650	59.400000	0.852547	59.400000	0.862969	59.400000	0.849055	59.400000	0.853092	59.400000	0.835503	59.400000	0.846591	59.400000	0.845595	59.400000	0.851023
59.500000	0.815256	59.500000	0.862504	59.500000	0.833092	59.500000	0.840073	59.500000	0.853717	59.500000	0.834992	59.500000	0.863044	59.500000	0.841299	59.500000	0.845502	59.500000	0.848412	59.500000	0.862566	59.500000	0.873790	59.500000	0.841231	59.500000	0.847915	59.500000	0.849918	59.500000	0.845954
59.600000	0.839569	59.600000	0.857403	59.600000	0.837048	59.600000	0.845033	59.600000	0.863707	59.600000	0.840325	59.600000	0.842474	59.600000	0.858127	59.600000	0.853757	59.600000	0.854081	59.600000	0.843587	59.600000	0.833474	59.600000	0.859746	59.600000	0.826776	59.600000	0.820589	59.600000	0.832360
59.700000	0.860786	59.700000	0.833315	59.700000	0.822549	59.700000	0.847645	59.700000	0.855774	59.700000	0.831553	59.700000	0.834404	59.700000	0.849816	59.700000	0.828176	59.700000	0.848423	59.700000	0.828414	59.700000	0.862269	59.700000	0.843026	59.700000	0.844850	59.700000	0.830660	59.700000	0.838937
59.800000	0.847421	59.800000	0.840368	59.800000	0.842626	59.800000	0.852490	59.800000	0.846144	59.800000	0.866055	59.800000	0.843591	59.800000	0.854133	59.800000	0.823423	59.800000	0.841081	59.800000	0.867458	59.800000	0.851899	59.800000	0.844235	59.800000	0.845123	59.800000	0.826162	59.800000	0.836617
59.900000	0.846620	59.900000	0.837336	59.900000	0.828615	59.900000	0.842273	59.900000	0.835999	59.900000	0.849034	59.900000	0.846116	59.900000	0.851186	59.900000	0.840778	59.900000	0.845532	59.900000	0.849269	59.900000	0.866171	59.900000	0.842704	59.900000	0.846428	59.900000	0.850934	59.900000	0.861045
60.000000	0.832018	60.000000	0.841224	60.000000	0.845503	60.000000	0.838778	60.000000	0.847713	60.000000	0.848879	60.000000	0.855420	60.000000	0.858140	60.000000	0.847684	60.000000	0.854539	60.000000	0.836177	60.000000	0.848055	60.000000	0.847947	60.000000	0.865714	60.000000	0.842620	60.000000	0.864357
60.100000	0.847962	60.100000	0.863027	60.100000	0.857825	60.100000	0.859031	60.100000	0.859342	60.100000	0.848699	60.100000	0.864241	60.100000	0.830819	60.100000	0.851258	60.100000	0.850022	60.100000	0.830827	60.100000	0.862263	60.100000	0.824786	60.100000	0.847233	60.100000	0.862233	60.100000	0.868820
60.200000	0.865990	60.200000	0.858982	60.200000	0.831123	60.200000	0.885258	60.200000	0.835823	60.200000	0.858401	60.200000	0.860489	60.200000	0.843994	60.200000	0.854733	60.200000	0.837282	60.200000	0.837958	60.200000	0.831276	60.200000	0.857053	60.200000	0.843404	60.200000	0.843156	60.200000	0.861603
60.300000	0.835187	60.300000	0.844784	60.300000	0.846884	60.300000	0.824214	60.300000	0.841732	60.300000	0.865005	60.300000	0.867713	60.300000	0.844463	60.300000	0.827857	60.300000	0.852028	60.300000	0.870814	60.300000	0.859837	60.300000	0.864325	60.300000	0.837844	60.300000	0.847264	60.300000	0.836923
60.400000	0.873563	60.400000	0.840706	60.400000	0.850469	60.400000	0.848213	60.400000	0.850683	60.400000	0.860693	60.400000	0.840293	60.400000	0.830624	60.400000	0.835096	60.400000	0.853928	60.400000	0.869967	60.400000	0.838121	60.400000	0.842359	60.400000	0.843901	60.400000	0.836397	60.400000	0.868085
60.500000	0.853022	60.500000	0.852172	60.500000	0.845254	60.500000	0.833574	60.500000	0.848578	60.500000	0.824035	60.500000	0.866016	60.500000	0.846792	60.500000	0.857464	60.500000	0.876643	60.500000	0.846219	60.500000	0.860257	60.500000	0.827585	60.500000	0.865311	60.500000	0.850243	60.500000	0.829551
60.600000	0.868018	60.600000	0.875623	60.600000	0.832421	60.600000	0.824811	60.600000	0.849281	60.600000	0.854503	60.600000	0.864891	60.600000	0.844687	60.600000	0.855865	60.600000	0.831446	60.600000	0.860379	60.600000	0.857212	60.600000	0.848127	60.600000	0.860498	60.600000	0.845237	60.600000	0.854842
60.700000	0.858702	60.700000	0.850822	60.700000	0.859574	60.700000	0.848265	60.700000	0.859128	60.700000	0.853073	60.700000	0.848430	60.700000	0.862243	60.700000	0.849686	60.700000	0.832555	60.700000	0.851357	60.700000	0.854582	60.700000	0.850727	60.700000	0.844226	60.700000	0.851222	60.700000	0.831861
60.800000	0.854029	60.800000	0.872173	60.800000	0.847011	60.800000	0.850463	60.800000	0.835602	60.800000	0.846581	60.800000	0.843360	60.800000	0.845274	60.800000	0.848440	60.800000	0.845849	60.800000	0.862266	60.800000	0.843593	60.800000	0.833845	60.800000	0.872917	60.800000	0.871953	60.800000	0.866172
60.900000	0.851805	60.900000	0.854807	60.900000	0.849683	60.900000	0.850711	60.900000	0.852679	60.900000	0.858123	60.900000	0.828349	60.900000	0.864932	60.900000	0.853108	60.900000	0.854821	60.900000	0.868902	60.900000	0.846992	60.900000	0.845148	60.900000	0.835520	60.900000	0.865434	60.900000	0.845514
61.000000	0.856093	61.000000	0.862780	61.000000	0.849686	61.000000	0.865394	61.000000	0.842784	61.000000	0.858213	61.000000	0.861115	61.000000	0.843509	61.000000	0.859558	61.000000	0.847375	61.000000	0.841534	61.000000	0.858697	61.000000	0.867978	61.000000	0.840223	61.000000	0.864316	61.000000	0.843966
61.100000	0.845354	61.100000	0.815454	61.100000	0.858609	61.100000	0.863495	61.100000	0.862508	61.100000	0.848426	61.100000	0.859121	61.100000	0.838212	61.100000	0.841618	61.100000	0.859578	61.100000	0.832451	61.100000	0.850141	61.100000	0.840354	61.100000	0.853930	61.100000	0.855501	61.100000	0.862749
61.200000	0.843175	61.200000	0.838351	61.200000	0.843996	61.200000	0.860593	61.200000	0.833990	61.200000	0.875639	61.200000	0.846402	61.200000	0.851098	61.200000	0.857787	61.200000	0.842616	61.200000	0.856157	61.200000	0.871637	61.200000	0.857190	61.200000	0.865723	61.200000	0.851683	61.200000	0.847884
61.300000	0.846906	61.300000	0.837136	61.300000	0.879353	61.300000	0.844625	61.300000	0.881677	61.300000	0.878463	61.300000	0.846912	61.300000	0.846746	61.300000	0.872119	61.300000	0.846061	61.300000	0.842988	61.300000	0.855129	61.300000	0.876484	61.300000	0.854672	61.300000	0.837321	61.300000	0.854260
61.400000	0.829746	61.400000	0.854088	61.400000	0.855171	61.400000	0.839367	61.400000	0.864264	61.400000	0.858688	61.400000	0.839321	61.400000	0.870707	61.400000	0.857527	61.400000	0.839281	61.400000	0.845876	61.400000	0.854267	61.400000	0.881969	61.400000	0.862589	61.400000	0.825176	61.400000	0.851843
61.500000	0.850356	61.500000	0.834090	61.500000	0.836513	61.500000	0.851288	61.500000	0.859125	61.500000	0.854475	61.500000	0.859442	61.500000	0.861666	61.500000	0.848346	61.500000	0.864114	61.500000	0.861851	61.500000	0.851567	61.500000	0.847292	61.500000	0.857325	61.500000	0.873784	61.500000	0.857098
61.600000	0.848699	61.600000	0.842833	61.600000	0.859217	61.600000	0.857668	61.600000	0.843165	61.600000	0.852777	61.600000	0.849828	61.600000	0.857132	61.600000	0.876660	61.600000	0.863517	61.600000	0.849523	61.600000	0.851713	61.600000	0.863243	61.600000	0.858093	61.600000	0.855516	61.600000	0.851530
61.700000	0.850338	61.700000	0.849461	61.700000	0.857200	61.700000	0.865272	61.700000	0.856279	61.700000	0.877572	61.700000	0.856776	61.700000	0.870966	61.700000	0.854327	61.700000	0.851448	61.700000	0.854653	61.700000	0.852207	61.700000	0.846348	61.700000	0.874945	61.700000	0.853370	61.700000	0.860990
61.800000	0.832303	61.800000	0.880581	61.800000	0.849304	61.800000	0.869732	61.800000	0.878134	61.800000	0.837415	61.800000	0.858778	61.800000	0.864176	61.800000	0.856014	61.800000	0.862065	61.800000	0.837490	61.800000	0.864608	61.800000	0.850676	61.800000	0.858531	61.800000	0.870495	61.800000	0.833900
61.900000	0.853877	61.900000	0.871078	61.900000	0.862174	61.900000	0.849836	61.900000	0.877057	61.900000	0.868185	61.900000	0.861764	61.900000	0.872195	61.900000	0.859442	61.900000	0.859573	61.900000	0.876764	61.900000	0.868170	61.900000	0.854287	61.900000	0.852049	61.900000	0.845520	61.900000	0.850785
62.000000	0.847302	62.000000	0.859559	62.000000	0.865395	62.000000	0.840044	62.000000	0.849167	62.000000	0.854440	62.000000	0.858746	62.000000	0.844111	62.000000	0.860718	62.000000	0.863393	62.000000	0.858238	62.000000	0.844715	62.000000	0.864501	62.000000	0.850566	62.000000	0.870736	62.000000	0.852216
62.100000	0.860827	62.100000	0.855657	62.100000	0.847916	62.100000	0.846081	62.100000	0.849044	62.100000	0.839091	62.100000	0.861568	62.100000	0.859772	62.100000	0.854044	62.100000	0.841127	62.100000	0.867510	62.100000	0.844908	62.100000	0.856411	62.100000	0.837607	62.100000	0.854459	62.100000	0.869060
62.200000	0.870719	62.200000	0.852963	62.200000	0.868068	62.200000	0.857703	62.200000	0.847994	62.200000	0.859440	62.200000	0.846902	62.200000	0.876575	62.200000	0.877219	62.200000	0.858978	62.200000	0.863620	62.200000	0.863885	62.200000	0.878487	62.200000	0.860881	62.200000	0.864634	62.200000	0.846371
62.300000	0.877472	62.300000	0.853498	62.300000	0.849725	62.300000	0.849094	62.300000	0.844179	62.300000	0.854529	62.300000	0.858243	62.300000	0.863211	62.300000	0.833386	62.300000	0.866685	62.300000	0.842153	62.300000	0.867586	62.300000	0.836754	62.300000	0.847010	62.300000	0.888799	62.300000	0.853283
62.400000	0.884334	62.400000	0.852322	62.400000	0.858158	62.400000	0.847786	62.400000	0.870327	62.400000	0.845630	62.400000	0.851829	62.400000	0.863848	62.400000	0.869090	62.400000	0.854080	62.400000	0.865725	62.400000	0.863442	62.400000	0.872956	62.400000	0.873155	62.400000	0.878361	62.400000	0.866436
62.500000	0.855745	62.500000	0.863945	62.500000	0.865004	62.500000	0.869485	62.500000	0.875637	62.500000	0.856832	62.500000	0.849694	62.500000	0.862778	62.500000	0.873773	62.500000	0.869078	62.500000	0.869213	62.500000	0.858380	62.500000	0.884234	62.500000	0.828447	62.500000	0.872849	62.500000	0.871015
62.600000	0.842511	62.600000	0.857688	62.600000	0.855707	62.600000	0.846014	62.600000	0.865775	62.600000	0.882770	62.600000	0.862191	62.600000	0.850066	62.600000	0.869931	62.600000	0.852401	62.600000	0.832741	62.600000	0.867799	62.600000	0.845772	62.600000	0.852162	62.600000	0.876711	62.600000	0.869247
62.700000	0.870939	62.700000	0.867946	62.700000	0.839001	62.700000	0.875091	62.700000	0.856141	62.700000	0.856896	62.700000	0.852230	62.700000	0.855521	62.700000	0.876088	62.700000	0.866622	62.700000	0.879097	62.700000	0.861015	62.700000	0.872126	62.700000	0.852279	62.700000	0.856817	62.700000	0.876904
62.800000	0.883858	62.800000	0.872961	62.800000	0.837918	62.800000	0.848802	62.800000	0.868905	62.800000	0.842727	62.800000	0.846053	62.800000	0.864760	62.800000	0.847896	62.800000	0.871722	62.800000	0.860329	62.800000	0.839482	62.800000	0.858677	62.800000	0.844464	62.800000	0.867647	62.800000	0.874252
62.900000	0.858138	62.900000	0.872142	62.900000	0.851842	62.900000	0.848472	62.900000	0.879481	62.900000	0.884151	62.900000	0.859785	62.900000	0.855927	62.900000	0.867090	62.900000	0.854657	62.900000	0.842543	62.900000	0.856692	62.900000	0.860337	62.900000	0.867682	62.900000	0.893470	62.900000	0.868600
63.000000	0.844284	63.000000	0.859423	63.000000	0.848578	63.000000	0.835695	63.000000	0.862610	63.000000	0.850025	63.000000	0.868051	63.000000	0.865424	63.000000	0.869527	63.000000	0.853216	63.000000	0.872979	63.000000	0.863032	63.000000	0.877130	63.000000	0.849819	63.000000	0.853601	63.000000	0.854133
63.100000	0.858173	63.100000	0.850564	63.100000	0.884590	63.100000	0.868588	63.100000	0.877251	63.100000	0.866864	63.100000	0.866039	63.100000	0.865572	63.100000	0.843273	63.100000	0.870300	63.100000	0.851684	63.100000	0.868659	63.100000	0.854651	63.100000	0.870875	63.100000	0.846274	63.100000	0.844766
63.200000	0.880638	63.200000	0.863432	63.200000	0.847712	63.200000	0.836894	63.200000	0.869693	63.200000	0.850230	63.200000	0.871448	63.200000	0.861465	63.200000	0.864186	63.200000	0.863175	63.200000	0.849126	63.200000	0.865598	63.200000	0.874417	63.200000	0.844057	63.200000	0.854995	63.200000	0.862668
63.300000	0.856088	63.300000	0.866578	63.300000	0.878372	63.300000	0.859057	63.300000	0.842491	63.300000	0.863018	63.300000	0.870083	63.300000	0.841066	63.300000	0.870125	63.300000	0.879127	63.300000	0.826141	63.300000	0.878197	63.300000	0.869851	63.300000	0.877273	63.300000	0.853644	63.300000	0.874697
63.400000	0.877905	63.400000	0.873674	63.400000	0.856682	63.400000	0.856324	63.400000	0.846152	63.400000	0.870988	63.400000	0.834822	63.400000	0.852643	63.400000	0.863216	63.400000	0.853695	63.400000	0.869433	63.400000	0.882566	63.400000	0.855271	63.400000	0.867508	63.400000	0.844274	63.400000	0.863845
63.500000	0.846626	63.500000	0.872444	63.500000	0.869158	63.500000	0.850483	63.500000	0.847984	63.500000	0.884208	63.500000	0.859609	63.500000	0.870849	63.500000	0.864342	63.500000	0.874577	63.500000	0.860484	63.500000	0.870781	63.500000	0.878784	63.500000	0.864924	63.500000	0.865043	63.500000	0.877643
63.600000	0.848281	63.600000	0.876877	63.600000	0.868925	63.600000	0.844381	63.600000	0.857058	63.600000	0.860610	63.600000	0.856807	63.600000	0.881590	63.600000	0.874954	63.600000	0.838937	63.600000	0.882430	63.600000	0.878193	63.600000	0.865126	63.600000	0.862964	63.600000	0.861522	63.600000	0.878565
63.700000	0.834802	63.700000	0.839185	63.700000	0.866088	63.700000	0.878135	63.700000	0.862016	63.700000	0.865118	63.700000	0.843682	63.700000	0.875886	63.700000	0.851551	63.700000	0.882420	63.700000	0.880052	63.700000	0.865786	63.700000	0.891256	63.700000	0.865720	63.700000	0.866251	63.700000	0.873770
63.800000	0.867823	63.800000	0.876668	63.800000	0.859575	63.800000	0.864151	63.800000	0.867279	63.800000	0.877369	63.800000	0.860873	63.800000	0.852457	63.800000	0.881159	63.800000	0.879707	63.800000	0.852496	63.800000	0.879984	63.800000	0.881769	63.800000	0.888046	63.800000	0.855636	63.800000	0.874016
63.900000	0.853739	63.900000	0.856716	63.900000	0.861503	63.900000	0.854108	63.900000	0.874382	63.900000	0.858217	63.900000	0.852608	63.900000	0.865032	63.900000	0.865666	63.900000	0.858824	63.900000	0.859824	63.900000	0.899220	63.900000	0.859371	63.900000	0.845029	63.900000	0.847677	63.900000	0.873113
64.000000	0.883511	64.000000	0.871508	64.000000	0.868313	64.000000	0.869443	64.000000	0.880077	64.000000	0.862214	64.000000	0.864538	64.000000	0.876108	64.000000	0.863391	64.000000	0.851986	64.000000	0.878300	64.000000	0.876156	64.000000	0.888356	64.000000	0.857529	64.000000	0.862483	64.000000	0.850175
64.100000	0.868124	64.100000	0.880823	64.100000	0.884139	64.100000	0.870500	64.100000	0.877531	64.100000	0.857647	64.100000	0.872083	64.100000	0.856910	64.100000	0.855786	64.100000	0.861590	64.100000	0.878483	64.100000	0.862709	64.100000	0.849435	64.100000	0.848910	64.100000	0.872093	64.100000	0.857702
64.200000	0.866939	64.200000	0.864138	64.200000	0.851528	64.200000	0.860219	64.200000	0.901841	64.200000	0.875295	64.200000	0.882981	64.200000	0.860038	64.200000	0.879478	64.200000	0.842564	64.200000	0.866067	64.200000	0.856813	64.200000	0.854797	64.200000	0.894318	64.200000	0.874685	64.200000	0.862178
64.300000	0.855078	64.300000	0.886527	64.300000	0.877435	64.300000	0.842589	64.300000	0.866476	64.300000	0.843574	64.300000	0.867967	64.300000	0.856365	64.300000	0.890165	64.300000	0.874053	64.300000	0.855886	64.300000	0.876414	64.300000	0.848273	64.300000	0.885002	64.300000	0.882344	64.300000	0.873319
64.400000	0.879558	64.400000	0.885059	64.400000	0.845639	64.400000	0.866020	64.400000	0.880383	64.400000	0.871495	64.400000	0.837827	64.400000	0.856035	64.400000	0.878176	64.400000	0.872739	64.400000	0.858661	64.400000	0.882502	64.400000	0.877561	64.400000	0.864264	64.400000	0.880773	64.400000	0.859935
64.500000	0.849545	64.500000	0.874702	64.500000	0.822907	64.500000	0.871975	64.500000	0.882662	64.500000	0.881863	64.500000	0.845607	64.500000	0.864660	64.500000	0.860306	64.500000	0.887216	64.500000	0.887223	64.500000	0.877246	64.500000	0.866955	64.500000	0.877110	64.500000	0.888219	64.500000	0.870598
64.600000	0.860526	64.600000	0.869310	64.600000	0.843771	64.600000	0.863198	64.600000	0.871518	64.600000	0.876824	64.600000	0.868533	64.600000	0.885304	64.600000	0.883123	64.600000	0.882976	64.600000	0.857485	64.600000	0.871237	64.600000	0.885983	64.600000	0.872018	64.600000	0.842919	64.600000	0.864090
64.700000	0.843017	64.700000	0.886270	64.700000	0.874219	64.700000	0.868483	64.700000	0.870441	64.700000	0.864244	64.700000	0.862955	64.700000	0.892825	64.700000	0.877573	64.700000	0.878000	64.700000	0.867259	64.700000	0.875749	64.700000	0.876909	64.700000	0.878150	64.700000	0.848152	64.700000	0.864624
64.800000	0.845537	64.800000	0.871153	64.800000	0.842047	64.800000	0.864449	64.800000	0.868445	64.800000	0.856402	64.800000	0.898452	64.800000	0.862820	64.800000	0.895597	64.800000	0.872696	64.800000	0.872376	64.800000	0.870144	64.800000	0.878914	64.800000	0.844230	64.800000	0.883837	64.800000	0.865532
64.900000	0.852808	64.900000	0.888730	64.900000	0.865140	64.900000	0.862124	64.900000	0.861282	64.900000	0.868014	64.900000	0.875594	64.900000	0.873334	64.900000	0.884279	64.900000	0.875300	64.900000	0.896384	64.900000	0.878808	64.900000	0.877734	64.900000	0.879459	64.900000	0.864410	64.900000	0.874310
65.000000	0.873107	65.000000	0.871864	65.000000	0.874258	65.000000	0.879771	65.000000	0.865999	65.000000	0.865770	65.000000	0.882391	65.000000	0.870376	65.000000	0.876603	65.000000	0.871000	65.000000	0.880765	65.000000	0.880711	65.000000	0.877445	65.000000	0.908649	65.000000	0.873527	65.000000	0.889045
65.100000	0.857841	65.100000	0.886558	65.100000	0.888130	65.100000	0.875955	65.100000	0.868521	65.100000	0.867834	65.100000	0.880799	65.100000	0.876957	65.100000	0.883065	65.100000	0.874191	65.100000	0.860968	65.100000	0.873805	65.100000	0.869592	65.100000	0.882259	65.100000	0.902826	65.100000	0.867223
65.200000	0.874382	65.200000	0.892067	65.200000	0.884396	65.200000	0.890765	65.200000	0.870277	65.200000	0.861190	65.200000	0.835793	65.200000	0.856915	65.200000	0.858245	65.200000	0.895421	65.200000	0.877231	65.200000	0.888956	65.200000	0.860984	65.200000	0.886541	65.200000	0.873838	65.200000	0.859398
65.300000	0.890607	65.300000	0.886821	65.300000	0.877994	65.300000	0.874894	65.300000	0.882397	65.300000	0.879911	65.300000	0.861737	65.300000	0.869275	65.300000	0.900676	65.300000	0.889431	65.300000	0.887538	65.300000	0.876695	65.300000	0.855696	65.300000	0.869512	65.300000	0.867742	65.300000	0.859126
65.400000	0.872335	65.400000	0.860349	65.400000	0.872954	65.400000	0.850945	65.400000	0.880302	65.400000	0.881421	65.400000	0.843252	65.400000	0.858648	65.400000	0.891438	65.400000	0.864141	65.400000	0.886535	65.400000	0.859913	65.400000	0.874018	65.400000	0.877852	65.400000	0.858888	65.400000	0.882818
65.500000	0.863136	65.500000	0.884632	65.500000	0.859722	65.500000	0.877169	65.500000	0.884540	65.500000	0.875842	65.500000	0.871829	65.500000	0.888894	65.500000	0.884983	65.500000	0.854225	65.500000	0.893098	65.500000	0.869207	65.500000	0.885922	65.500000	0.884846	65.500000	0.886912	65.500000	0.893243
65.600000	0.865340	65.600000	0.894534	65.600000	0.897289	65.600000	0.859111	65.600000	0.876513	65.600000	0.875315	65.600000	0.873330	65.600000	0.859914	65.600000	0.875548	65.600000	0.881978	65.600000	0.877703	65.600000	0.863450	65.600000	0.869460	65.600000	0.893592	65.600000	0.879239	65.600000	0.879554
65.700000	0.863963	65.700000	0.867301	65.700000	0.872634	65.700000	0.871042	65.700000	0.902698	65.700000	0.861115	65.700000	0.882548	65.700000	0.877843	65.700000	0.901936	65.700000	0.900882	65.700000	0.886601	65.700000	0.880818	65.700000	0.868073	65.700000	0.867011	65.700000	0.854386	65.700000	0.888590
65.800000	0.855939	65.800000	0.885677	65.800000	0.886979	65.800000	0.880816	65.800000	0.871490	65.800000	0.863208	65.800000	0.864516	65.800000	0.875168	65.800000	0.868017	65.800000	0.882176	65.800000	0.883246	65.800000	0.880783	65.800000	0.875458	65.800000	0.857830	65.800000	0.878809	65.800000	0.881534
65.900000	0.872594	65.900000	0.869707	65.900000	0.882516	65.900000	0.883922	65.900000	0.874357	65.900000	0.869018	65.900000	0.886237	65.900000	0.890167	65.900000	0.876109	65.900000	0.872258	65.900000	0.878082	65.900000	0.870700	65.900000	0.876430	65.900000	0.882841	65.900000	0.875001	65.900000	0.860619
66.000000	0.869294	66.000000	0.878110	66.000000	0.883911	66.000000	0.898484	66.000000	0.874491	66.000000	0.857406	66.000000	0.878409	66.000000	0.878409	66.000000	0.882439	66.000000	0.861265	66.000000	0.867115	66.000000	0.870542	66.000000	0.885963	66.000000	0.884890	66.000000	0.880867	66.000000	0.856248
66.100000	0.876831	66.100000	0.876692	66.100000	0.893313	66.100000	0.865772	66.100000	0.890000	66.100000	0.876025	66.100000	0.888631	66.100000	0.869891	66.100000	0.906643	66.100000	0.877494	66.100000	0.879147	66.100000	0.883289	66.100000	0.874558	66.100000	0.876499	66.100000	0.871250	66.100000	0.889158
66.200000	0.869279	66.200000	0.874984	66.200000	0.888310	66.200000	0.878823	66.200000	0.876781	66.200000	0.886750	66.200000	0.914643	66.200000	0.885204	66.200000	0.877880	66.200000	0.884179	66.200000	0.858771	66.200000	0.883189	66.200000	0.894574	66.200000	0.884114	66.200000	0.874304	66.200000	0.870300
66.300000	0.892939	66.300000	0.880581	66.300000	0.861578	66.300000	0.869767	66.300000	0.886165	66.300000	0.863040	66.300000	0.894110	66.300000	0.872649	66.300000	0.858513	66.300000	0.851157	66.300000	0.885550	66.300000	0.884483	66.300000	0.872183	66.300000	0.876639	66.300000	0.877457	66.300000	0.878355
66.400000	0.861984	66.400000	0.861088	66.400000	0.854405	66.400000	0.895753	66.400000	0.878917	66.400000	0.872365	66.400000	0.871013	66.400000	0.865162	66.400000	0.874609	66.400000	0.880772	66.400000	0.862769	66.400000	0.860424	66.400000	0.892652	66.400000	0.862551	66.400000	0.871034	66.400000	0.882323
66.500000	0.870431	66.500000	0.869719	66.500000	0.881751	66.500000	0.890264	66.500000	0.872946	66.500000	0.896892	66.500000	0.887723	66.500000	0.873643	66.500000	0.889299	66.500000	0.895847	66.500000	0.886750	66.500000	0.891907	66.500000	0.878599	66.500000	0.875988	66.500000	0.868105	66.500000	0.864739
66.600000	0.872895	66.600000	0.876573	66.600000	0.876455	66.600000	0.881247	66.600000	0.882278	66.600000	0.882583	66.600000	0.889643	66.600000	0.897002	66.600000	0.874959	66.600000	0.884417	66.600000	0.873792	66.600000	0.889155	66.600000	0.877380	66.600000	0.871450	66.600000	0.881457	66.600000	0.891287
66.700000	0.862052	66.700000	0.882051	66.700000	0.870591	66.700000	0.893306	66.700000	0.884503	66.700000	0.865838	66.700000	0.878629	66.700000	0.903516	66.700000	0.898192	66.700000	0.900963	66.700000	0.887203	66.700000	0.884220	66.700000	0.877249	66.700000	0.884137	66.700000	0.889130	66.700000	0.891317
66.800000	0.870720	66.800000	0.883884	66.800000	0.873943	66.800000	0.889289	66.800000	0.869302	66.800000	0.871663	66.800000	0.876570	66.800000	0.896637	66.800000	0.879119	66.800000	0.889275	66.800000	0.899160	66.800000	0.890644	66.800000	0.879927	66.800000	0.902734	66.800000	0.876135	66.800000	0.899698
66.900000	0.884780	66.900000	0.887959	66.900000	0.857163	66.900000	0.872055	66.900000	0.874676	66.900000	0.870351	66.900000	0.867281	66.900000	0.893414	66.900000	0.887941	66.900000	0.888385	66.900000	0.872794	66.900000	0.863896	66.900000	0.889492	66.900000	0.867966	66.900000	0.876272	66.900000	0.869120
67.000000	0.875748	67.000000	0.862054	67.000000	0.881105	67.000000	0.880730	67.000000	0.874064	67.000000	0.886979	67.000000	0.880731	67.000000	0.912810	67.000000	0.877569	67.000000	0.889710	67.000000	0.889023	67.000000	0.869315	67.000000	0.913716	67.000000	0.907107	67.000000	0.874252	67.000000	0.891167
67.100000	0.882171	67.100000	0.892845	67.100000	0.875764	67.100000	0.883143	67.100000	0.890141	67.100000	0.892875	67.100000	0.889059	67.100000	0.890248	67.100000	0.906535	67.100000	0.876294	67.100000	0.881085	67.100000	0.877969	67.100000	0.885225	67.100000	0.888025	67.100000	0.886168	67.100000	0.874164
67.200000	0.893786	67.200000	0.877142	67.200000	0.897328	67.200000	0.888661	67.200000	0.902801	67.200000	0.883239	67.200000	0.886040	67.200000	0.885801	67.200000	0.872064	67.200000	0.877373	67.200000	0.879189	67.200000	0.890148	67.200000	0.867262	67.200000	0.904501	67.200000	0.889126	67.200000	0.860181
67.300000	0.876566	67.300000	0.874500	67.300000	0.906444	67.300000	0.878025	67.300000	0.909024	67.300000	0.881616	67.300000	0.890079	67.300000	0.871119	67.300000	0.870268	67.300000	0.890162	67.300000	0.878905	67.300000	0.877240	67.300000	0.885043	67.300000	0.889349	67.300000	0.891990	67.300000	0.877795
67.400000	0.863781	67.400000	0.890218	67.400000	0.880751	67.400000	0.867487	67.400000	0.885206	67.400000	0.878451	67.400000	0.899820	67.400000	0.874546	67.400000	0.880495	67.400000	0.882041	67.400000	0.886866	67.400000	0.898963	67.400000	0.894257	67.400000	0.885755	67.400000	0.886878	67.400000	0.889567
67.500000	0.890793	67.500000	0.902330	67.500000	0.895657	67.500000	0.906914	67.500000	0.875293	67.500000	0.895812	67.500000	0.886138	67.500000	0.882284	67.500000	0.870946	67.500000	0.879107	67.500000	0.896138	67.500000	0.906296	67.500000	0.884140	67.500000	0.874520	67.500000	0.892146	67.500000	0.886489
67.600000	0.871688	67.600000	0.864115	67.600000	0.894126	67.600000	0.877779	67.600000	0.881912	67.600000	0.891557	67.600000	0.885624	67.600000	0.884632	67.600000	0.886181	67.600000	0.881440	67.600000	0.875127	67.600000	0.888290	67.600000	0.885887	67.600000	0.898565	67.600000	0.876819	67.600000	0.882505
67.700000	0.895699	67.700000	0.876901	67.700000	0.901895	67.700000	0.911904	67.700000	0.888366	67.700000	0.913683	67.700000	0.873258	67.700000	0.883305	67.700000	0.886328	67.700000	0.898232	67.700000	0.910918	67.700000	0.904537	67.700000	0.892648	67.700000	0.886929	67.700000	0.890020	67.700000	0.879732
67.800000	0.881955	67.800000	0.881265	67.800000	0.884756	67.800000	0.877446	67.800000	0.868348	67.800000	0.885637	67.800000	0.882802	67.800000	0.880468	67.800000	0.902173	67.800000	0.888742	67.800000	0.877884	67.800000	0.891978	67.800000	0.898473	67.800000	0.881622	67.800000	0.893539	67.800000	0.894840
67.900000	0.866359	67.900000	0.902155	67.900000	0.874160	67.900000	0.878274	67.900000	0.881139	67.900000	0.905882	67.900000	0.891390	67.900000	0.882278	67.900000	0.874580	67.900000	0.902180	67.900000	0.908767	67.900000	0.898499	67.900000	0.899934	67.900000	0.874092	67.900000	0.874306	67.900000	0.877775
68.000000	0.892753	68.000000	0.882458	68.000000	0.883749	68.000000	0.881393	68.000000	0.884613	68.000000	0.872066	68.000000	0.866955	68.000000	0.882509	68.000000	0.881305	68.000000	0.872269	68.000000	0.895734	68.000000	0.892145	68.000000	0.882076	68.000000	0.880039	68.000000	0.911108	68.000000	0.906935
68.100000	0.913708	68.100000	0.877575	68.100000	0.890989	68.100000	0.891247	68.100000	0.876367	68.100000	0.870988	68.100000	0.889986	68.100000	0.902197	68.100000	0.889951	68.100000	0.900150	68.100000	0.891205	68.100000	0.905022	68.100000	0.880114	68.100000	0.884881	68.100000	0.859882	68.100000	0.886354
68.200000	0.871310	68.200000	0.874668	68.200000	0.858424	68.200000	0.899178	68.200000	0.864665	68.200000	0.869014	68.200000	0.897943	68.200000	0.888040	68.200000	0.873899	68.200000	0.893854	68.200000	0.895884	68.200000	0.883803	68.200000	0.887516	68.200000	0.878488	68.200000	0.881190	68.200000	0.874463
68.300000	0.887207	68.300000	0.879730	68.300000	0.875367	68.300000	0.890716	68.300000	0.873628	68.300000	0.886028	68.300000	0.898427	68.300000	0.876903	68.300000	0.903125	68.300000	0.887970	68.300000	0.882795	68.300000	0.906519	68.300000	0.889947	68.300000	0.897694	68.300000	0.883362	68.300000	0.894063
68.400000	0.894616	68.400000	0.893754	68.400000	0.878419	68.400000	0.888368	68.400000	0.885520	68.400000	0.871212	68.400000	0.895466	68.400000	0.879362	68.400000	0.907674	68.400000	0.899171	68.400000	0.883038	68.400000	0.891697	68.400000	0.887562	68.400000	0.902243	68.400000	0.880491	68.400000	0.896228
68.500000	0.893441	68.500000	0.896163	68.500000	0.897551	68.500000	0.904367	68.500000	0.885136	68.500000	0.884732	68.500000	0.891432	68.500000	0.888352	68.500000	0.882701	68.500000	0.868464	68.500000	0.898812	68.500000	0.891316	68.500000	0.893365	68.500000	0.882809	68.500000	0.887178	68.500000	0.915012
68.600000	0.906165	68.600000	0.896461	68.600000	0.875045	68.600000	0.894231	68.600000	0.901110	68.600000	0.887208	68.600000	0.892187	68.600000	0.886107	68.600000	0.886248	68.600000	0.889391	68.600000	0.885849	68.600000	0.901816	68.600000	0.885944	68.600000	0.904333	68.600000	0.901208	68.600000	0.869070
68.700000	0.906744	68.700000	0.873203	68.700000	0.899082	68.700000	0.885083	68.700000	0.871587	68.700000	0.899307	68.700000	0.901114	68.700000	0.908114	68.700000	0.883146	68.700000	0.884619	68.700000	0.913007	68.700000	0.885236	68.700000	0.881548	68.700000	0.895716	68.700000	0.906186	68.700000	0.903364
68.800000	0.898936	68.800000	0.868417	68.800000	0.882463	68.800000	0.892396	68.800000	0.876098	68.800000	0.873905	68.800000	0.875745	68.800000	0.896742	68.800000	0.899118	68.800000	0.903554	68.800000	0.908156	68.800000	0.885176	68.800000	0.890442	68.800000	0.887562	68.800000	0.897239	68.800000	0.883118
68.900000	0.882417	68.900000	0.921435	68.900000	0.898990	68.900000	0.887475	68.900000	0.889357	68.900000	0.884785	68.900000	0.879308	68.900000	0.866890	68.900000	0.890725	68.900000	0.896312	68.900000	0.883574	68.900000	0.881024	68.900000	0.895062	68.900000	0.911872	68.900000	0.906755	68.900000	0.891006
69.000000	0.888818	69.000000	0.894954	69.000000	0.897971	69.000000	0.875898	69.000000	0.904758	69.000000	0.897911	69.000000	0.879337	69.000000	0.875072	69.000000	0.910213	69.000000	0.907830	69.000000	0.900779	69.000000	0.888308	69.000000	0.895945	69.000000	0.898799	69.000000	0.901622	69.000000	0.871628
69.100000	0.892200	69.100000	0.891084	69.100000	0.904092	69.100000	0.891532	69.100000	0.899947	69.100000	0.886554	69.100000	0.886031	69.100000	0.892775	69.100000	0.883813	69.100000	0.876639	69.100000	0.872498	69.100000	0.908037	69.100000	0.874312	69.100000	0.903540	69.100000	0.890818	69.100000	0.899995
69.200000	0.892818	69.200000	0.892368	69.200000	0.888222	69.200000	0.910691	69.200000	0.901603	69.200000	0.894222	69.200000	0.888803	69.200000	0.880923	69.200000	0.887116	69.200000	0.881508	69.200000	0.884453	69.200000	0.907516	69.200000	0.917813	69.200000	0.892336	69.200000	0.889561	69.200000	0.890779
69.300000	0.886810	69.300000	0.899984	69.300000	0.919108	69.300000	0.888924	69.300000	0.907049	69.300000	0.882934	69.300000	0.896049	69.300000	0.895284	69.300000	0.880469	69.300000	0.875129	69.300000	0.900118	69.300000	0.887858	69.300000	0.910959	69.300000	0.881292	69.300000	0.893487	69.300000	0.906504
69.400000	0.889882	69.400000	0.891812	69.400000	0.891919	69.400000	0.902055	69.400000	0.889083	69.400000	0.893073	69.400000	0.886713	69.400000	0.903673	69.400000	0.885668	69.400000	0.882014	69.400000	0.898381	69.400000	0.901319	69.400000	0.890133	69.400000	0.910241	69.400000	0.892318	69.400000	0.905066
69.500000	0.891154	69.500000	0.902533	69.500000	0.881827	69.500000	0.878828	69.500000	0.904075	69.500000	0.909755	69.500000	0.922785	69.500000	0.913340	69.500000	0.872089	69.500000	0.906376	69.500000	0.914664	69.500000	0.891906	69.500000	0.902046	69.500000	0.902558	69.500000	0.901964	69.500000	0.893910
69.600000	0.890770	69.600000	0.878461	69.600000	0.886140	69.600000	0.892950	69.600000	0.898639	69.600000	0.911944	69.600000	0.902787	69.600000	0.898310	69.600000	0.900398	69.600000	0.890765	69.600000	0.890061	69.600000	0.904284	69.600000	0.890742	69.600000	0.884282	69.600000	0.888164	69.600000	0.890442
69.700000	0.888194	69.700000	0.898732	69.700000	0.898390	69.700000	0.903008	69.700000	0.870484	69.700000	0.904015	69.700000	0.905484	69.700000	0.895358	69.700000	0.904759	69.700000	0.888262	69.700000	0.891884	69.700000	0.892612	69.700000	0.885195	69.700000	0.898854	69.700000	0.890292	69.700000	0.914324
69.800000	0.886873	69.800000	0.904160	69.800000	0.913734	69.800000	0.912889	69.800000	0.901862	69.800000	0.900152	69.800000	0.904501	69.800000	0.896315	69.800000	0.904867	69.800000	0.881388	69.800000	0.900191	69.800000	0.887584	69.800000	0.891205	69.800000	0.904378	69.800000	0.889626	69.800000	0.910108
69.900000	0.896169	69.900000	0.912061	69.900000	0.899367	69.900000	0.902864	69.900000	0.907651	69.900000	0.898789	69.900000	0.893854	69.900000	0.891171	69.900000	0.909761	69.900000	0.896525	69.900000	0.878437	69.900000	0.889430	69.900000	0.888568	69.900000	0.915417	69.900000	0.912816	69.900000	0.894970
70.000000	0.896282	70.000000	0.895427	70.000000	0.919198	70.000000	0.914265	70.000000	0.887986	70.000000	0.893147	70.000000	0.918595	70.000000	0.898221	70.000000	0.909544	70.000000	0.882318	70.000000	0.893479	70.000000	0.920479	70.000000	0.917284	70.000000	0.907300	70.000000	0.895615	70.000000	0.897065
70.100000	0.905967	70.100000	0.910046	70.100000	0.897330	70.100000	0.904780	70.100000	0.891578	70.100000	0.904706	70.100000	0.901431	70.100000	0.888509	70.100000	0.900454	70.100000	0.897961	70.100000	0.898627	70.100000	0.888494	70.100000	0.886811	70.100000	0.895705	70.100000	0.906268	70.100000	0.925399
70.200000	0.894096	70.200000	0.904962	70.200000	0.917384	70.200000	0.895523	70.200000	0.907682	70.200000	0.889648	70.200000	0.901634	70.200000	0.891567	70.200000	0.918728	70.200000	0.899981	70.200000	0.906637	70.200000	0.896739	70.200000	0.896935	70.200000	0.911034	70.200000	0.914702	70.200000	0.882289
70.300000	0.897546	70.300000	0.929994	70.300000	0.887856	70.300000	0.890567	70.300000	0.898914	70.300000	0.915372	70.300000	0.893025	70.300000	0.912948	70.300000	0.912532	70.300000	0.899176	70.300000	0.873291	70.300000	0.897188	70.300000	0.901868	70.300000	0.902026	70.300000	0.909891	70.300000	0.878289
70.400000	0.889140	70.400000	0.916868	70.400000	0.900921	70.400000	0.904353	70.400000	0.886250	70.400000	0.899913	70.400000	0.896125	70.400000	0.880853	70.400000	0.901082	70.400000	0.908771	70.400000	0.913508	70.400000	0.908906	70.400000	0.882285	70.400000	0.903255	70.400000	0.899650	70.400000	0.889137
70.500000	0.885614	70.500000	0.901311	70.500000	0.909365	70.500000	0.886875	70.500000	0.899442	70.500000	0.894765	70.500000	0.897882	70.500000	0.890161	70.500000	0.906670	70.500000	0.914699	70.500000	0.900926	70.500000	0.908706	70.500000	0.897080	70.500000	0.915762	70.500000	0.901536	70.500000	0.897253
70.600000	0.893003	70.600000	0.892247	70.600000	0.911534	70.600000	0.891020	70.600000	0.909465	70.600000	0.910965	70.600000	0.899901	70.600000	0.889166	70.600000	0.898655	70.600000	0.894063	70.600000	0.911657	70.600000	0.901440	70.600000	0.914762	70.600000	0.907942	70.600000	0.896671	70.600000	0.886734
70.700000	0.895829	70.700000	0.886577	70.700000	0.900235	70.700000	0.895520	70.700000	0.895868	70.700000	0.894997	70.700000	0.904724	70.700000	0.909023	70.700000	0.896983	70.700000	0.907220	70.700000	0.898332	70.700000	0.894985	70.700000	0.922572	70.700000	0.904898	70.700000	0.907947	70.700000	0.894248
70.800000	0.880404	70.800000	0.889748	70.800000	0.901475	70.800000	0.889571	70.800000	0.899038	70.800000	0.889299	70.800000	0.909171	70.800000	0.888155	70.800000	0.899516	70.800000	0.897968	70.800000	0.896210	70.800000	0.886161	70.800000	0.895721	70.800000	0.902781	70.800000	0.907789	70.800000	0.900976
70.900000	0.900300	70.900000	0.899260	70.900000	0.897918	70.900000	0.871301	70.900000	0.908588	70.900000	0.888124	70.900000	0.914591	70.900000	0.893385	70.900000	0.916479	70.900000	0.906680	70.900000	0.899249	70.900000	0.894452	70.900000	0.891328	70.900000	0.898285	70.900000	0.919700	70.900000	0.889293
71.000000	0.878285	71.000000	0.910393	71.000000	0.905233	71.000000	0.873658	71.000000	0.896838	71.000000	0.909057	71.000000	0.901789	71.000000	0.867010	71.000000	0.907077	71.000000	0.889607	71.000000	0.912202	71.000000	0.901668	71.000000	0.898927	71.000000	0.910840	71.000000	0.923958	71.000000	0.914370
71.100000	0.894399	71.100000	0.902761	71.100000	0.906896	71.100000	0.901340	71.100000	0.914251	71.100000	0.908188	71.100000	0.917321	71.100000	0.899204	71.100000	0.911049	71.100000	0.925470	71.100000	0.904126	71.100000	0.899267	71.100000	0.907302	71.100000	0.903008	71.100000	0.891568	71.100000	0.920170
71.200000	0.894843	71.200000	0.895863	71.200000	0.910991	71.200000	0.896701	71.200000	0.909075	71.200000	0.911022	71.200000	0.907602	71.200000	0.909547	71.200000	0.892618	71.200000	0.906520	71.200000	0.898266	71.200000	0.890978	71.200000	0.912069	71.200000	0.902472	71.200000	0.920045	71.200000	0.901128
71.300000	0.899883	71.300000	0.894956	71.300000	0.907779	71.300000	0.883430	71.300000	0.909313	71.300000	0.901589	71.300000	0.914361	71.300000	0.911741	71.300000	0.918540	71.300000	0.913628	71.300000	0.908943	71.300000	0.907224	71.300000	0.878204	71.300000	0.887450	71.300000	0.907703	71.300000	0.925468
71.400000	0.886638	71.400000	0.886468	71.400000	0.909934	71.400000	0.884356	71.400000	0.914047	71.400000	0.885839	71.400000	0.904149	71.400000	0.901442	71.400000	0.898162	71.400000	0.902394	71.400000	0.916578	71.400000	0.899988	71.400000	0.893837	71.400000	0.916501	71.400000	0.891805	71.400000	0.908646
71.500000	0.908809	71.500000	0.901248	71.500000	0.919521	71.500000	0.889342	71.500000	0.904233	71.500000	0.904980	71.500000	0.897929	71.500000	0.904996	71.500000	0.902188	71.500000	0.897883	71.500000	0.898868	71.500000	0.899069	71.500000	0.913220	71.500000	0.912814	71.500000	0.908401	71.500000	0.916455
71.600000	0.907451	71.600000	0.910634	71.600000	0.912443	71.600000	0.906051	71.600000	0.916073	71.600000	0.936680	71.600000	0.917151	71.600000	0.886300	71.600000	0.912975	71.600000	0.903520	71.600000	0.909689	71.600000	0.895664	71.600000	0.907340	71.600000	0.901229	71.600000	0.910563	71.600000	0.917763
71.700000	0.894638	71.700000	0.906372	71.700000	0.909880	71.700000	0.909791	71.700000	0.915448	71.700000	0.920217	71.700000	0.915868	71.700000	0.910912	71.700000	0.911936	71.700000	0.894354	71.700000	0.906702	71.700000	0.911473	71.700000	0.895980	71.700000	0.928708	71.700000	0.918779	71.700000	0.919179
71.800000	0.912273	71.800000	0.896871	71.800000	0.901075	71.800000	0.942283	71.800000	0.910004	71.800000	0.907302	71.800000	0.927797	71.800000	0.921611	71.800000	0.919519	71.800000	0.910899	71.800000	0.910047	71.800000	0.905366	71.800000	0.908753	71.800000	0.914825	71.800000	0.915336	71.800000	0.922542
71.900000	0.913144	71.900000	0.914155	71.900000	0.910680	71.900000	0.899812	71.900000	0.911098	71.900000	0.912103	71.900000	0.900774	71.900000	0.912268	71.900000	0.922876	71.900000	0.902835	71.900000	0.902446	71.900000	0.910291	71.900000	0.898371	71.900000	0.900531	71.900000	0.914012	71.900000	0.914751
72.000000	0.915770	72.000000	0.919828	72.000000	0.915559	72.000000	0.893788	72.000000	0.921144	72.000000	0.925553	72.000000	0.917518	72.000000	0.903983	72.000000	0.892737	72.000000	0.915116	72.000000	0.914109	72.000000	0.913301	72.000000	0.898458	72.000000	0.892304	72.000000	0.905714	72.000000	0.898428
72.100000	0.901664	72.100000	0.909315	72.100000	0.901202	72.100000	0.907916	72.100000	0.905232	72.100000	0.911230	72.100000	0.900978	72.100000	0.904107	72.100000	0.910819	72.100000	0.898354	72.100000	0.896401	72.100000	0.914266	72.100000	0.899510	72.100000	0.895703	72.100000	0.917044	72.100000	0.922967
72.200000	0.908926	72.200000	0.906505	72.200000	0.925221	72.200000	0.925495	72.200000	0.907516	72.200000	0.896984	72.200000	0.891293	72.200000	0.904866	72.200000	0.876068	72.200000	0.905769	72.200000	0.886292	72.200000	0.896179	72.200000	0.896708	72.200000	0.907805	72.200000	0.905879	72.200000	0.916925
72.300000	0.907719	72.300000	0.921198	72.300000	0.881791	72.300000	0.892433	72.300000	0.912322	72.300000	0.906255	72.300000	0.896075	72.300000	0.929728	72.300000	0.905899	72.300000	0.902640	72.300000	0.911440	72.300000	0.894146	72.300000	0.908684	72.300000	0.929123	72.300000	0.923480	72.300000	0.897437
72.400000	0.903492	72.400000	0.914054	72.400000	0.895476	72.400000	0.888760	72.400000	0.899888	72.400000	0.904376	72.400000	0.892924	72.400000	0.910666	72.400000	0.917400	72.400000	0.911509	72.400000	0.920664	72.400000	0.903769	72.400000	0.919606	72.400000	0.922362	72.400000	0.901332	72.400000	0.903070
72.500000	0.902553	72.500000	0.935296	72.500000	0.908670	72.500000	0.905093	72.500000	0.905298	72.500000	0.912381	72.500000	0.896022	72.500000	0.920196	72.500000	0.897563	72.500000	0.917227	72.500000	0.908236	72.500000	0.906939	72.500000	0.911594	72.500000	0.906108	72.500000	0.919184	72.500000	0.914663
72.600000	0.916833	72.600000	0.911308	72.600000	0.918726	72.600000	0.915304	72.600000	0.910903	72.600000	0.913702	72.600000	0.902894	72.600000	0.915543	72.600000	0.909179	72.600000	0.908196	72.600000	0.915319	72.600000	0.898219	72.600000	0.915019	72.600000	0.928742	72.600000	0.915436	72.600000	0.924319
72.700000	0.904681	72.700000	0.918415	72.700000	0.908762	72.700000	0.895956	72.700000	0.899587	72.700000	0.916161	72.700000	0.916442	72.700000	0.892132	72.700000	0.908664	72.700000	0.929070	72.700000	0.906475	72.700000	0.936161	72.700000	0.920711	72.700000	0.915886	72.700000	0.924556	72.700000	0.908628
72.800000	0.914529	72.800000	0.917817	72.800000	0.897028	72.800000	0.920124	72.800000	0.920083	72.800000	0.921102	72.800000	0.920223	72.800000	0.922874	72.800000	0.919758	72.800000	0.927485	72.800000	0.907599	72.800000	0.900337	72.800000	0.910671	72.800000	0.934834	72.800000	0.907987	72.800000	0.895333
72.900000	0.920168	72.900000	0.903833	72.900000	0.922807	72.900000	0.906708	72.900000	0.891121	72.900000	0.901208	72.900000	0.913280	72.900000	0.900641	72.900000	0.897265	72.900000	0.912486	72.900000	0.925401	72.900000	0.904678	72.900000	0.905169	72.900000	0.908328	72.900000	0.924657	72.900000	0.901878
73.000000	0.889438	73.000000	0.914632	73.000000	0.919830	73.000000	0.918566	73.000000	0.925622	73.000000	0.924956	73.000000	0.919917	73.000000	0.897528	73.000000	0.896641	73.000000	0.894777	73.000000	0.922397	73.000000	0.910288	73.000000	0.919249	73.000000	0.916928	73.000000	0.918337	73.000000	0.912495
73.100000	0.888577	73.100000	0.907265	73.100000	0.910481	73.100000	0.904045	73.100000	0.906611	73.100000	0.914805	73.100000	0.931977	73.100000	0.902258	73.100000	0.926069	73.100000	0.910932	73.100000	0.919982	73.100000	0.924938	73.100000	0.911606	73.100000	0.899694	73.100000	0.915370	73.100000	0.904517
73.200000	0.929144	73.200000	0.915269	73.200000	0.901522	73.200000	0.913268	73.200000	0.901235	73.200000	0.922266	73.200000	0.912685	73.200000	0.927631	73.200000	0.902155	73.200000	0.928491	73.200000	0.912517	73.200000	0.908798	73.200000	0.927125	73.200000	0.931257	73.200000	0.922254	73.200000	0.905841
73.300000	0.900549	73.300000	0.908298	73.300000	0.903719	73.300000	0.925945	73.300000	0.914986	73.300000	0.893709	73.300000	0.906826	73.300000	0.899508	73.300000	0.898436	73.300000	0.917910	73.300000	0.917790	73.300000	0.915736	73.300000	0.925732	73.300000	0.918431	73.300000	0.927169	73.300000	0.923527
73.400000	0.902633	73.400000	0.898016	73.400000	0.919850	73.400000	0.924178	73.400000	0.899755	73.400000	0.918958	73.400000	0.909716	73.400000	0.909031	73.400000	0.921609	73.400000	0.909264	73.400000	0.911019	73.400000	0.926666	73.400000	0.915215	73.400000	0.908210	73.400000	0.916842	73.400000	0.927208
73.500000	0.921291	73.500000	0.919736	73.500000	0.907399	73.500000	0.904371	73.500000	0.913837	73.500000	0.913617	73.500000	0.915480	73.500000	0.913056	73.500000	0.900393	73.500000	0.921677	73.500000	0.894222	73.500000	0.900986	73.500000	0.901616	73.500000	0.940598	73.500000	0.908391	73.500000	0.913805
73.600000	0.930052	73.600000	0.901972	73.600000	0.911622	73.600000	0.911325	73.600000	0.911669	73.600000	0.908029	73.600000	0.915450	73.600000	0.897137	73.600000	0.915176	73.600000	0.920017	73.600000	0.903676	73.600000	0.904247	73.600000	0.907705	73.600000	0.931393	73.600000	0.912167	73.600000	0.920994
73.700000	0.911906	73.700000	0.927216	73.700000	0.908695	73.700000	0.924775	73.700000	0.908671	73.700000	0.920321	73.700000	0.907424	73.700000	0.891010	73.700000	0.899111	73.700000	0.917970	73.700000	0.921211	73.700000	0.917935	73.700000	0.922173	73.700000	0.918340	73.700000	0.917374	73.700000	0.918981
73.800000	0.934828	73.800000	0.915148	73.800000	0.922492	73.800000	0.930497	73.800000	0.917911	73.800000	0.909145	73.800000	0.912970	73.800000	0.933574	73.800000	0.915173	73.800000	0.918126	73.800000	0.924109	73.800000	0.934769	73.800000	0.925438	73.800000	0.920839	73.800000	0.931688	73.800000	0.913065
73.900000	0.918800	73.900000	0.918701	73.900000	0.903391	73.900000	0.922181	73.900000	0.916359	73.900000	0.934396	73.900000	0.924205	73.900000	0.912639	73.900000	0.915175	73.900000	0.929118	73.900000	0.925410	73.900000	0.921265	73.900000	0.945831	73.900000	0.936162	73.900000	0.918101	73.900000	0.913121
74.000000	0.913583	74.000000	0.917191	74.000000	0.916579	74.000000	0.913509	74.000000	0.899648	74.000000	0.909205	74.000000	0.925436	74.000000	0.912720	74.000000	0.913952	74.000000	0.900935	74.000000	0.921921	74.000000	0.921370	74.000000	0.920561	74.000000	0.921978	74.000000	0.928973	74.000000	0.930998
74.100000	0.943360	74.100000	0.914066	74.100000	0.932437	74.100000	0.924216	74.100000	0.928531	74.100000	0.930227	74.100000	0.941590	74.100000	0.901733	74.100000	0.929743	74.100000	0.908304	74.100000	0.907916	74.100000	0.920312	74.100000	0.917332	74.100000	0.933268	74.100000	0.922704	74.100000	0.918805
74.200000	0.923761	74.200000	0.926178	74.200000	0.926041	74.200000	0.926662	74.200000	0.931623	74.200000	0.930888	74.200000	0.921644	74.200000	0.920363	74.200000	0.889939	74.200000	0.917720	74.200000	0.907294	74.200000	0.905663	74.200000	0.911918	74.200000	0.923006	74.200000	0.928813	74.200000	0.923027
74.300000	0.923497	74.300000	0.919605	74.300000	0.917382	74.300000	0.919291	74.300000	0.906638	74.300000	0.929691	74.300000	0.918783	74.300000	0.928936	74.300000	0.909624	74.300000	0.922545	74.300000	0.896700	74.300000	0.925563	74.300000	0.922854	74.300000	0.924183	74.300000	0.929217	74.300000	0.913551
74.400000	0.936406	74.400000	0.925205	74.400000	0.912449	74.400000	0.948492	74.400000	0.916280	74.400000	0.921233	74.400000	0.925518	74.400000	0.893324	74.400000	0.915900	74.400000	0.906409	74.400000	0.915807	74.400000	0.925659	74.400000	0.923150	74.400000	0.928168	74.400000	0.912061	74.400000	0.913642
74.500000	0.915359	74.500000	0.924289	74.500000	0.914293	74.500000	0.922240	74.500000	0.883123	74.500000	0.916819	74.500000	0.917470	74.500000	0.927108	74.500000	0.912580	74.500000	0.928184	74.500000	0.929231	74.500000	0.901204	74.500000	0.943864	74.500000	0.926458	74.500000	0.928609	74.500000	0.899653
74.600000	0.918035	74.600000	0.915639	74.600000	0.909237	74.600000	0.922363	74.600000	0.915480	74.600000	0.897835	74.600000	0.908034	74.600000	0.914292	74.600000	0.921513	74.600000	0.923567	74.600000	0.913539	74.600000	0.910332	74.600000	0.912874	74.600000	0.918605	74.600000	0.929140	74.600000	0.918585
74.700000	0.917267	74.700000	0.909040	74.700000	0.924896	74.700000	0.911414	74.700000	0.929682	74.700000	0.923949	74.700000	0.923009	74.700000	0.916564	74.700000	0.916529	74.700000	0.907357	74.700000	0.897983	74.700000	0.920841	74.700000	0.896312	74.700000	0.944714	74.700000	0.936409	74.700000	0.929090
74.800000	0.919488	74.800000	0.907188	74.800000	0.907802	74.800000	0.924510	74.800000	0.920109	74.800000	0.923500	74.800000	0.922308	74.800000	0.895703	74.800000	0.903791	74.800000	0.942783	74.800000	0.912775	74.800000	0.928996	74.800000	0.923071	74.800000	0.920242	74.800000	0.926223	74.800000	0.918890
74.900000	0.936980	74.900000	0.926159	74.900000	0.930525	74.900000	0.940309	74.900000	0.917324	74.900000	0.932381	74.900000	0.910334	74.900000	0.928288	74.900000	0.903399	74.900000	0.903017	74.900000	0.906810	74.900000	0.903285	74.900000	0.935289	74.900000	0.895206	74.900000	0.918055	74.900000	0.915080
75.000000	0.915616	75.000000	0.922784	75.000000	0.933180	75.000000	0.902331	75.000000	0.913323	75.000000	0.919097	75.000000	0.907316	75.000000	0.914898	75.000000	0.917300	75.000000	0.914889	75.000000	0.913266	75.000000	0.896519	75.000000	0.915269	75.000000	0.919360	75.000000	0.916455	75.000000	0.932422
75.100000	0.938288	75.100000	0.927995	75.100000	0.923030	75.100000	0.902469	75.100000	0.939635	75.100000	0.925347	75.100000	0.923648	75.100000	0.933715	75.100000	0.908244	75.100000	0.916712	75.100000	0.903188	75.100000	0.914942	75.100000	0.910749	75.100000	0.944834	75.100000	0.928281	75.100000	0.933071
75.200000	0.942789	75.200000	0.910413	75.200000	0.928400	75.200000	0.921050	75.200000	0.931227	75.200000	0.919674	75.200000	0.922087	75.200000	0.925200	75.200000	0.925308	75.200000	0.923505	75.200000	0.936923	75.200000	0.922105	75.200000	0.925069	75.200000	0.920880	75.200000	0.930543	75.200000	0.919135
75.300000	0.931081	75.300000	0.938985	75.300000	0.912499	75.300000	0.931507	75.300000	0.915079	75.300000	0.922149	75.300000	0.912146	75.300000	0.908094	75.300000	0.929243	75.300000	0.921623	75.300000	0.928952	75.300000	0.914297	75.300000	0.929371	75.300000	0.926995	75.300000	0.926010	75.300000	0.904326
75.400000	0.919570	75.400000	0.951987	75.400000	0.929263	75.400000	0.922984	75.400000	0.924663	75.400000	0.927078	75.400000	0.908411	75.400000	0.930169	75.400000	0.924388	75.400000	0.930686	75.400000	0.914078	75.400000	0.906630	75.400000	0.930645	75.400000	0.955023	75.400000	0.919929	75.400000	0.910416
75.500000	0.931944	75.500000	0.918365	75.500000	0.937406	75.500000	0.942743	75.500000	0.930240	75.500000	0.928917	75.500000	0.922717	75.500000	0.923934	75.500000	0.923492	75.500000	0.928174	75.500000	0.923969	75.500000	0.917383	75.500000	0.906404	75.500000	0.935980	75.500000	0.929291	75.500000	0.924857
75.600000	0.902154	75.600000	0.920385	75.600000	0.915011	75.600000	0.918906	75.600000	0.935879	75.600000	0.926925	75.600000	0.926824	75.600000	0.927999	75.600000	0.933089	75.600000	0.926790	75.600000	0.919046	75.600000	0.913828	75.600000	0.931888	75.600000	0.935442	75.600000	0.936845	75.600000	0.946917
75.700000	0.927916	75.700000	0.930513	75.700000	0.931101	75.700000	0.950455	75.700000	0.928144	75.700000	0.928792	75.700000	0.924559	75.700000	0.922851	75.700000	0.941252	75.700000	0.943596	75.700000	0.930382	75.700000	0.918430	75.700000	0.942090	75.700000	0.909003	75.700000	0.941020	75.700000	0.941926
75.800000	0.933591	75.800000	0.935745	75.800000	0.924693	75.800000	0.924683	75.800000	0.914068	75.800000	0.938725	75.800000	0.926882	75.800000	0.917969	75.800000	0.909989	75.800000	0.910430	75.800000	0.916787	75.800000	0.931289	75.800000	0.926409	75.800000	0.930416	75.800000	0.933511	75.800000	0.943436
75.900000	0.925911	75.900000	0.942302	75.900000	0.907670	75.900000	0.923668	75.900000	0.914110	75.900000	0.946518	75.900000	0.923411	75.900000	0.927981	75.900000	0.927141	75.900000	0.911753	75.900000	0.929794	75.900000	0.926691	75.900000	0.936854	75.900000	0.955717	75.900000	0.951742	75.900000	0.945661
76.000000	0.929668	76.000000	0.934152	76.000000	0.912004	76.000000	0.926712	76.000000	0.912953	76.000000	0.917640	76.000000	0.933142	76.000000	0.933769	76.000000	0.928497	76.000000	0.905676	76.000000	0.931194	76.000000	0.931994	76.000000	0.921272	76.000000	0.945964	76.000000	0.945607	76.000000	0.939061
76.100000	0.924163	76.100000	0.913895	76.100000	0.929960	76.100000	0.911234	76.100000	0.934851	76.100000	0.922978	76.100000	0.925853	76.100000	0.931295	76.100000	0.922520	76.100000	0.932382	76.100000	0.920482	76.100000	0.935348	76.100000	0.918775	76.100000	0.928063	76.100000	0.938126	76.100000	0.934163
76.200000	0.932945	76.200000	0.953315	76.200000	0.911514	76.200000	0.933293	76.200000	0.924933	76.200000	0.939293	76.200000	0.937198	76.200000	0.933469	76.200000	0.936171	76.200000	0.918064	76.200000	0.923851	76.200000	0.929553	76.200000	0.917412	76.200000	0.930222	76.200000	0.919720	76.200000	0.913198
76.300000	0.929626	76.300000	0.913647	76.300000	0.942591	76.300000	0.935471	76.300000	0.916737	76.300000	0.928067	76.300000	0.934007	76.300000	0.928005	76.300000	0.941813	76.300000	0.926824	76.300000	0.948023	76.300000	0.907111	76.300000	0.935337	76.300000	0.940199	76.300000	0.917474	76.300000	0.928523
76.400000	0.950897	76.400000	0.933125	76.400000	0.934125	76.400000	0.931532	76.400000	0.911497	76.400000	0.928873	76.400000	0.921916	76.400000	0.949504	76.400000	0.931277	76.400000	0.924851	76.400000	0.921054	76.400000	0.928290	76.400000	0.930302	76.400000	0.932843	76.400000	0.926877	76.400000	0.923974
76.500000	0.938557	76.500000	0.950888	76.500000	0.940171	76.500000	0.942179	76.500000	0.924116	76.500000	0.926507	76.500000	0.923014	76.500000	0.927481	76.500000	0.924632	76.500000	0.919943	76.500000	0.930750	76.500000	0.919358	76.500000	0.923797	76.500000	0.933686	76.500000	0.943480	76.500000	0.925935
76.600000	0.941627	76.600000	0.921746	76.600000	0.909370	76.600000	0.924656	76.600000	0.918478	76.600000	0.921936	76.600000	0.945203	76.600000	0.929622	76.600000	0.936105	76.600000	0.933987	76.600000	0.922462	76.600000	0.921100	76.600000	0.950093	76.600000	0.924877	76.600000	0.919401	76.600000	0.940360
76.700000	0.938765	76.700000	0.931260	76.700000	0.918799	76.700000	0.939045	76.700000	0.931633	76.700000	0.929866	76.700000	0.915102	76.700000	0.930526	76.700000	0.930828	76.700000	0.915945	76.700000	0.932410	76.700000	0.921416	76.700000	0.934549	76.700000	0.945037	76.700000	0.935077	76.700000	0.931715
76.800000	0.907583	76.800000	0.920712	76.800000	0.923569	76.800000	0.934051	76.800000	0.924831	76.800000	0.928445	76.800000	0.916555	76.800000	0.925253	76.800000	0.925982	76.800000	0.930883	76.800000	0.908879	76.800000	0.935520	76.800000	0.940470	76.800000	0.925629	76.800000	0.934838	76.800000	0.915027
76.900000	0.942245	76.900000	0.929897	76.900000	0.923752	76.900000	0.935815	76.900000	0.927339	76.900000	0.925287	76.900000	0.940623	76.900000	0.933388	76.900000	0.932147	76.900000	0.948844	76.900000	0.938225	76.900000	0.926544	76.900000	0.945497	76.900000	0.946341	76.900000	0.947925	76.900000	0.945078
77.000000	0.931448	77.000000	0.940735	77.000000	0.930669	77.000000	0.930208	77.000000	0.901821	77.000000	0.927794	77.000000	0.920316	77.000000	0.919943	77.000000	0.929259	77.000000	0.934151	77.000000	0.947561	77.000000	0.936868	77.000000	0.910134	77.000000	0.942715	77.000000	0.934402	77.000000	0.932333
77.100000	0.944816	77.100000	0.943577	77.100000	0.930656	77.100000	0.946262	77.100000	0.911970	77.100000	0.923573	77.100000	0.924952	77.100000	0.940320	77.100000	0.915239	77.100000	0.954969	77.100000	0.923321	77.100000	0.913081	77.100000	0.922906	77.100000	0.914453	77.100000	0.950512	77.100000	0.944960
77.200000	0.937931	77.200000	0.908204	77.200000	0.944447	77.200000	0.909900	77.200000	0.943938	77.200000	0.925643	77.200000	0.930217	77.200000	0.929948	77.200000	0.928539	77.200000	0.930594	77.200000	0.927479	77.200000	0.926165	77.200000	0.942102	77.200000	0.934493	77.200000	0.924654	77.200000	0.929162
77.300000	0.921297	77.300000	0.952520	77.300000	0.926876	77.300000	0.943512	77.300000	0.926976	77.300000	0.931458	77.300000	0.931783	77.300000	0.935952	77.300000	0.922096	77.300000	0.928653	77.300000	0.923641	77.300000	0.915701	77.300000	0.950156	77.300000	0.920384	77.300000	0.922979	77.300000	0.933283
77.400000	0.947588	77.400000	0.936063	77.400000	0.929346	77.400000	0.938485	77.400000	0.932467	77.400000	0.921993	77.400000	0.940652	77.400000	0.924909	77.400000	0.919060	77.400000	0.932537	77.400000	0.937704	77.400000	0.909699	77.400000	0.942889	77.400000	0.928279	77.400000	0.942858	77.400000	0.947675
77.500000	0.932399	77.500000	0.934158	77.500000	0.928741	77.500000	0.938518	77.500000	0.948917	77.500000	0.942466	77.500000	0.955774	77.500000	0.937500	77.500000	0.936420	77.500000	0.933040	77.500000	0.930569	77.500000	0.916900	77.500000	0.927539	77.500000	0.927679	77.500000	0.944437	77.500000	0.943042
77.600000	0.933014	77.600000	0.950656	77.600000	0.911991	77.600000	0.943456	77.600000	0.928389	77.600000	0.945531	77.600000	0.921279	77.600000	0.923444	77.600000	0.931513	77.600000	0.953284	77.600000	0.938428	77.600000	0.939046	77.600000	0.933075	77.600000	0.936927	77.600000	0.925217	77.600000	0.934248
77.700000	0.927484	77.700000	0.924616	77.700000	0.929867	77.700000	0.954092	77.700000	0.917001	77.700000	0.939733	77.700000	0.897675	77.700000	0.930284	77.700000	0.925196	77.700000	0.928871	77.700000	0.925465	77.700000	0.939483	77.700000	0.948024	77.700000	0.934497	77.700000	0.942675	77.700000	0.933302
77.800000	0.945793	77.800000	0.953506	77.800000	0.913690	77.800000	0.923265	77.800000	0.934072	77.800000	0.940114	77.800000	0.903978	77.800000	0.941546	77.800000	0.938821	77.800000	0.940514	77.800000	0.941151	77.800000	0.936022	77.800000	0.933399	77.800000	0.939925	77.800000	0.947096	77.800000	0.920211
77.900000	0.940593	77.900000	0.943827	77.900000	0.926618	77.900000	0.938329	77.900000	0.948417	77.900000	0.940409	77.900000	0.917374	77.900000	0.932973	77.900000	0.940956	77.900000	0.932468	77.900000	0.928054	77.900000	0.938360	77.900000	0.938931	77.900000	0.941413	77.900000	0.928554	77.900000	0.921729
78.000000	0.943805	78.000000	0.936373	78.000000	0.932048	78.000000	0.927377	78.000000	0.926151	78.000000	0.938625	78.000000	0.947895	78.000000	0.925633	78.000000	0.924647	78.000000	0.933269	78.000000	0.935973	78.000000	0.949955	78.000000	0.953201	78.000000	0.966975	78.000000	0.922026	78.000000	0.933581
78.100000	0.946893	78.100000	0.962307	78.100000	0.931087	78.100000	0.944006	78.100000	0.933447	78.100000	0.945288	78.100000	0.946153	78.100000	0.922149	78.100000	0.941573	78.100000	0.933869	78.100000	0.922808	78.100000	0.935930	78.100000	0.925534	78.100000	0.935786	78.100000	0.929031	78.100000	0.925666
78.200000	0.912546	78.200000	0.946461	78.200000	0.921428	78.200000	0.928652	78.200000	0.940344	78.200000	0.941074	78.200000	0.933409	78.200000	0.933183	78.200000	0.922551	78.200000	0.932276	78.200000	0.923172	78.200000	0.935118	78.200000	0.955118	78.200000	0.956942	78.200000	0.927472	78.200000	0.943880
78.300000	0.932831	78.300000	0.946039	78.300000	0.923767	78.300000	0.935100	78.300000	0.938480	78.300000	0.932645	78.300000	0.934552	78.300000	0.928236	78.300000	0.946820	78.300000	0.928557	78.300000	0.921620	78.300000	0.943013	78.300000	0.929759	78.300000	0.941812	78.300000	0.939682	78.300000	0.946470
78.400000	0.935344	78.400000	0.971215	78.400000	0.934461	78.400000	0.946302	78.400000	0.950462	78.400000	0.934857	78.400000	0.932699	78.400000	0.953407	78.400000	0.943187	78.400000	0.938595	78.400000	0.937440	78.400000	0.936693	78.400000	0.949952	78.400000	0.951497	78.400000	0.916523	78.400000	0.927797
78.500000	0.945886	78.500000	0.954004	78.500000	0.950313	78.500000	0.946000	78.500000	0.935981	78.500000	0.938732	78.500000	0.952955	78.500000	0.934405	78.500000	0.953220	78.500000	0.940392	78.500000	0.953237	78.500000	0.933391	78.500000	0.933585	78.500000	0.951362	78.500000	0.935731	78.500000	0.936648
78.600000	0.934706	78.600000	0.941022	78.600000	0.957407	78.600000	0.944670	78.600000	0.918709	78.600000	0.951372	78.600000	0.939017	78.600000	0.937839	78.600000	0.930509	78.600000	0.950122	78.600000	0.932620	78.600000	0.940073	78.600000	0.939126	78.600000	0.946547	78.600000	0.968541	78.600000	0.941111
78.700000	0.946306	78.700000	0.954300	78.700000	0.945400	78.700000	0.950065	78.700000	0.935474	78.700000	0.930717	78.700000	0.945758	78.700000	0.936941	78.700000	0.975253	78.700000	0.931206	78.700000	0.939139	78.700000	0.929221	78.700000	0.928462	78.700000	0.953307	78.700000	0.952094	78.700000	0.941636
78.800000	0.958724	78.800000	0.941135	78.800000	0.931795	78.800000	0.937841	78.800000	0.950593	78.800000	0.939265	78.800000	0.939507	78.800000	0.933968	78.800000	0.931039	78.800000	0.938886	78.800000	0.919053	78.800000	0.938425	78.800000	0.944374	78.800000	0.953424	78.800000	0.946815	78.800000	0.939696
78.900000	0.925172	78.900000	0.930414	78.900000	0.943173	78.900000	0.939696	78.900000	0.949742	78.900000	0.931186	78.900000	0.934591	78.900000	0.942248	78.900000	0.960580	78.900000	0.954189	78.900000	0.931333	78.900000	0.942064	78.900000	0.913586	78.900000	0.936768	78.900000	0.949422	78.900000	0.935991
79.000000	0.942659	79.000000	0.932570	79.000000	0.937804	79.000000	0.936558	79.000000	0.955419	79.000000	0.960830	79.000000	0.943676	79.000000	0.935106	79.000000	0.954564	79.000000	0.927083	79.000000	0.940740	79.000000	0.943946	79.000000	0.922507	79.000000	0.949880	79.000000	0.941769	79.000000	0.955492
79.100000	0.948568	79.100000	0.954640	79.100000	0.930358	79.100000	0.930225	79.100000	0.951219	79.100000	0.952436	79.100000	0.940361	79.100000	0.949681	79.100000	0.938269	79.100000	0.941110	79.100000	0.934996	79.100000	0.948102	79.100000	0.934802	79.100000	0.951790	79.100000	0.936658	79.100000	0.939135
79.200000	0.933104	79.200000	0.951242	79.200000	0.942842	79.200000	0.928971	79.200000	0.938090	79.200000	0.939710	79.200000	0.945634	79.200000	0.959341	79.200000	0.942786	79.200000	0.956421	79.200000	0.917147	79.200000	0.939347	79.200000	0.944394	79.200000	0.954564	79.200000	0.947692	79.200000	0.924123
79.300000	0.949761	79.300000	0.960344	79.300000	0.958544	79.300000	0.942428	79.300000	0.935989	79.300000	0.941759	79.300000	0.953889	79.300000	0.944115	79.300000	0.930191	79.300000	0.938565	79.300000	0.948400	79.300000	0.949218	79.300000	0.937327	79.300000	0.952506	79.300000	0.937049	79.300000	0.931648
79.400000	0.963024	79.400000	0.945615	79.400000	0.936043	79.400000	0.964341	79.400000	0.931534	79.400000	0.939171	79.400000	0.917905	79.400000	0.929292	79.400000	0.949588	79.400000	0.958186	79.400000	0.944708	79.400000	0.957620	79.400000	0.934375	79.400000	0.970028	79.400000	0.932729	79.400000	0.940148
79.500000	0.944106	79.500000	0.949077	79.500000	0.937484	79.500000	0.937115	79.500000	0.941119	79.500000	0.949557	79.500000	0.942622	79.500000	0.942919	79.500000	0.943382	79.500000	0.945097	79.500000	0.938906	79.500000	0.944000	79.500000	0.941380	79.500000	0.957615	79.500000	0.952670	79.500000	0.931782
79.600000	0.950038	79.600000	0.952665	79.600000	0.934349	79.600000	0.934707	79.600000	0.939522	79.600000	0.936054	79.600000	0.947699	79.600000	0.930563	79.600000	0.954660	79.600000	0.941573	79.600000	0.946351	79.600000	0.955325	79.600000	0.920327	79.600000	0.957448	79.600000	0.942141	79.600000	0.938966
79.700000	0.950567	79.700000	0.947154	79.700000	0.934152	79.700000	0.959641	79.700000	0.932015	79.700000	0.943232	79.700000	0.925893	79.700000	0.943842	79.700000	0.936994	79.700000	0.942660	79.700000	0.949579	79.700000	0.956272	79.700000	0.935664	79.700000	0.972726	79.700000	0.951154	79.700000	0.959292
79.800000	0.952083	79.800000	0.936680	79.800000	0.952998	79.800000	0.937273	79.800000	0.945345	79.800000	0.945446	79.800000	0.944270	79.800000	0.945702	79.800000	0.958949	79.800000	0.955717	79.800000	0.959015	79.800000	0.952042	79.800000	0.933656	79.800000	0.949078	79.800000	0.968083	79.800000	0.951629
79.900000	0.952839	79.900000	0.958938	79.900000	0.934613	79.900000	0.944215	79.900000	0.942365	79.900000	0.944143	79.900000	0.952735	79.900000	0.969629	79.900000	0.939702	79.900000	0.946909	79.900000	0.934323	79.900000	0.942330	79.900000	0.936284	79.900000	0.942659	79.900000	0.952833	79.900000	0.940417
80.000000	0.958200	80.000000	0.953561	80.000000	0.939488	80.000000	0.948428	80.000000	0.935374	80.000000	0.951293	80.000000	0.939986	80.000000	0.941655	80.000000	0.931230	80.000000	0.938005	80.000000	0.940182	80.000000	0.948769	80.000000	0.961879	80.000000	0.967069	80.000000	0.944942	80.000000	0.940617
80.100000	0.951021	80.100000	0.951381	80.100000	0.943846	80.100000	0.964473	80.100000	0.936929	80.100000	0.963219	80.100000	0.966010	80.100000	0.946719	80.100000	0.947539	80.100000	0.954868	80.100000	0.927889	80.100000	0.929230	80.100000	0.943287	80.100000	0.965242	80.100000	0.945178	80.100000	0.948954
80.200000	0.952730	80.200000	0.950365	80.200000	0.923981	80.200000	0.946759	80.200000	0.926772	80.200000	0.960061	80.200000	0.947658	80.200000	0.936044	80.200000	0.934812	80.200000	0.969099	80.200000	0.944755	80.200000	0.945367	80.200000	0.943626	80.200000	0.951995	80.200000	0.932752	80.200000	0.938295
80.300000	0.958993	80.300000	0.959696	80.300000	0.929471	80.300000	0.955751	80.300000	0.951784	80.300000	0.961357	80.300000	0.950068	80.300000	0.954955	80.300000	0.931501	80.300000	0.940318	80.300000	0.943451	80.300000	0.955847	80.300000	0.952841	80.300000	0.940962	80.300000	0.948673	80.300000	0.947678
80.400000	0.948017	80.400000	0.952294	80.400000	0.939508	80.400000	0.962072	80.400000	0.943334	80.400000	0.951978	80.400000	0.942224	80.400000	0.954672	80.400000	0.948682	80.400000	0.949093	80.400000	0.950762	80.400000	0.951412	80.400000	0.941358	80.400000	0.963936	80.400000	0.939664	80.400000	0.956221
80.500000	0.971752	80.500000	0.947404	80.500000	0.933613	80.500000	0.950513	80.500000	0.930825	80.500000	0.938814	80.500000	0.957655	80.500000	0.965792	80.500000	0.935735	80.500000	0.955409	80.500000	0.934046	80.500000	0.928064	80.500000	0.955623	80.500000	0.971432	80.500000	0.941803	80.500000	0.937030
80.600000	0.952636	80.600000	0.954635	80.600000	0.948053	80.600000	0.950295	80.600000	0.950799	80.600000	0.947590	80.600000	0.933306	80.600000	0.940615	80.600000	0.927177	80.600000	0.939441	80.600000	0.955003	80.600000	0.945534	80.600000	0.962244	80.600000	0.947111	80.600000	0.965236	80.600000	0.950931
80.700000	0.937612	80.700000	0.937401	80.700000	0.940197	80.700000	0.954861	80.700000	0.952229	80.700000	0.949300	80.700000	0.946476	80.700000	0.950053	80.700000	0.929338	80.700000	0.952060	80.700000	0.935386	80.700000	0.954346	80.700000	0.968499	80.700000	0.957560	80.700000	0.944450	80.700000	0.942913
80.800000	0.947114	80.800000	0.946403	80.800000	0.931920	80.800000	0.959591	80.800000	0.966485	80.800000	0.947692	80.800000	0.935557	80.800000	0.941704	80.800000	0.942103	80.800000	0.951953	80.800000	0.953493	80.800000	0.951806	80.800000	0.930625	80.800000	0.961203	80.800000	0.962994	80.800000	0.956224
80.900000	0.932013	80.900000	0.948752	80.900000	0.934303	80.900000	0.965711	80.900000	0.932406	80.900000	0.945342	80.900000	0.951332	80.900000	0.950397	80.900000	0.932676	80.900000	0.952943	80.900000	0.955780	80.900000	0.954835	80.900000	0.938604	80.900000	0.963006	80.900000	0.965920	80.900000	0.953585
81.000000	0.950906	81.000000	0.945282	81.000000	0.938901	81.000000	0.967863	81.000000	0.938075	81.000000	0.953652	81.000000	0.946379	81.000000	0.958610	81.000000	0.967372	81.000000	0.943905	81.000000	0.961810	81.000000	0.945570	81.000000	0.944247	81.000000	0.946863	81.000000	0.960843	81.000000	0.951617
81.100000	0.952658	81.100000	0.952101	81.100000	0.939081	81.100000	0.963297	81.100000	0.961625	81.100000	0.969660	81.100000	0.954757	81.100000	0.927724	81.100000	0.973704	81.100000	0.944442	81.100000	0.952306	81.100000	0.938366	81.100000	0.954867	81.100000	0.951776	81.100000	0.950244	81.100000	0.970988
81.200000	0.956157	81.200000	0.937932	81.200000	0.940208	81.200000	0.935024	81.200000	0.943417	81.200000	0.949614	81.200000	0.944681	81.200000	0.935753	81.200000	0.947998	81.200000	0.955248	81.200000	0.957386	81.200000	0.941451	81.200000	0.962624	81.200000	0.947484	81.200000	0.954762	81.200000	0.957696
81.300000	0.941557	81.300000	0.940487	81.300000	0.945305	81.300000	0.956506	81.300000	0.938055	81.300000	0.965933	81.300000	0.938397	81.300000	0.952801	81.300000	0.957901	81.300000	0.951561	81.300000	0.972564	81.300000	0.942066	81.300000	0.952359	81.300000	0.962772	81.300000	0.960966	81.300000	0.960668
81.400000	0.956646	81.400000	0.950524	81.400000	0.927511	81.400000	0.952236	81.400000	0.953450	81.400000	0.948212	81.400000	0.950857	81.400000	0.948966	81.400000	0.947738	81.400000	0.951200	81.400000	0.958875	81.400000	0.938669	81.400000	0.942173	81.400000	0.949411	81.400000	0.953694	81.400000	0.952936
81.500000	0.951852	81.500000	0.958934	81.500000	0.929687	81.500000	0.957768	81.500000	0.960211	81.500000	0.962235	81.500000	0.956505	81.500000	0.956936	81.500000	0.935662	81.500000	0.955773	81.500000	0.936477	81.500000	0.933074	81.500000	0.942924	81.500000	0.951707	81.500000	0.944682	81.500000	0.956179
81.600000	0.956957	81.600000	0.964801	81.600000	0.946176	81.600000	0.957532	81.600000	0.942131	81.600000	0.951633	81.600000	0.947879	81.600000	0.945580	81.600000	0.949309	81.600000	0.940740	81.600000	0.941902	81.600000	0.946401	81.600000	0.966612	81.600000	0.949341	81.600000	0.941797	81.600000	0.948113
81.700000	0.957968	81.700000	0.966820	81.700000	0.966618	81.700000	0.953342	81.700000	0.955205	81.700000	0.956382	81.700000	0.956470	81.700000	0.959582	81.700000	0.954486	81.700000	0.949006	81.700000	0.941182	81.700000	0.951364	81.700000	0.946979	81.700000	0.950043	81.700000	0.955626	81.700000	0.954486
81.800000	0.963662	81.800000	0.957348	81.800000	0.952472	81.800000	0.950077	81.800000	0.962427	81.800000	0.941047	81.800000	0.962872	81.800000	0.948565	81.800000	0.947184	81.800000	0.957286	81.800000	0.957501	81.800000	0.959100	81.800000	0.955420	81.800000	0.958048	81.800000	0.964502	81.800000	0.944723
81.900000	0.959154	81.900000	0.964855	81.900000	0.946254	81.900000	0.958175	81.900000	0.957739	81.900000	0.959738	81.900000	0.937588	81.900000	0.959628	81.900000	0.960860	81.900000	0.970791	81.900000	0.951606	81.900000	0.937017	81.900000	0.951544	81.900000	0.954985	81.900000	0.965932	81.900000	0.968807
82.000000	0.963809	82.000000	0.951343	82.000000	0.948640	82.000000	0.952754	82.000000	0.940710	82.000000	0.955072	82.000000	0.952389	82.000000	0.955157	82.000000	0.931354	82.000000	0.945567	82.000000	0.955934	82.000000	0.948338	82.000000	0.939611	82.000000	0.942835	82.000000	0.947999	82.000000	0.954919
82.100000	0.971308	82.100000	0.952974	82.100000	0.966356	82.100000	0.964371	82.100000	0.948306	82.100000	0.945953	82.100000	0.936015	82.100000	0.959333	82.100000	0.950125	82.100000	0.939238	82.100000	0.959290	82.100000	0.949000	82.100000	0.950738	82.100000	0.956985	82.100000	0.959339	82.100000	0.962149
82.200000	0.975138	82.200000	0.961558	82.200000	0.966456	82.200000	0.976423	82.200000	0.959518	82.200000	0.944356	82.200000	0.949136	82.200000	0.949831	82.200000	0.959866	82.200000	0.943614	82.200000	0.953172	82.200000	0.942856	82.200000	0.958303	82.200000	0.941217	82.200000	0.967866	82.200000	0.971119
82.300000	0.964942	82.300000	0.949385	82.300000	0.951573	82.300000	0.964913	82.300000	0.950808	82.300000	0.963723	82.300000	0.956902	82.300000	0.972864	82.300000	0.949087	82.300000	0.965136	82.300000	0.958571	82.300000	0.938637	82.300000	0.968324	82.300000	0.956192	82.300000	0.982997	82.300000	0.957540
82.400000	0.949294	82.400000	0.954986	82.400000	0.937382	82.400000	0.969117	82.400000	0.937489	82.400000	0.965669	82.400000	0.958901	82.400000	0.935942	82.400000	0.963752	82.400000	0.944049	82.400000	0.964187	82.400000	0.943295	82.400000	0.971029	82.400000	0.954365	82.400000	0.950226	82.400000	0.948206
82.500000	0.933053	82.500000	0.959627	82.500000	0.946300	82.500000	0.969043	82.500000	0.957691	82.500000	0.949487	82.500000	0.954340	82.500000	0.959054	82.500000	0.938259	82.500000	0.967259	82.500000	0.956419	82.500000	0.949257	82.500000	0.941515	82.500000	0.950268	82.500000	0.972175	82.500000	0.944324
82.600000	0.963644	82.600000	0.956219	82.600000	0.953466	82.600000	0.958694	82.600000	0.950078	82.600000	0.958433	82.600000	0.962291	82.600000	0.946173	82.600000	0.949327	82.600000	0.965092	82.600000	0.954562	82.600000	0.951281	82.600000	0.956928	82.600000	0.961888	82.600000	0.971593	82.600000	0.953979
82.700000	0.973109	82.700000	0.958622	82.700000	0.965001	82.700000	0.960725	82.700000	0.938322	82.700000	0.953571	82.700000	0.961905	82.700000	0.962390	82.700000	0.943138	82.700000	0.962500	82.700000	0.971226	82.700000	0.958779	82.700000	0.949852	82.700000	0.950266	82.700000	0.974927	82.700000	0.961642
82.800000	0.949570	82.800000	0.949703	82.800000	0.954797	82.800000	0.969419	82.800000	0.959405	82.800000	0.960128	82.800000	0.965365	82.800000	0.944419	82.800000	0.945220	82.800000	0.970134	82.800000	0.950683	82.800000	0.967811	82.800000	0.949742	82.800000	0.951216	82.800000	0.953788	82.800000	0.947110
82.900000	0.973813	82.900000	0.968282	82.900000	0.969857	82.900000	0.953113	82.900000	0.952900	82.900000	0.946161	82.900000	0.968277	82.900000	0.964656	82.900000	0.967432	82.900000	0.961816	82.900000	0.939012	82.900000	0.953805	82.900000	0.948410	82.900000	0.968670	82.900000	0.972838	82.900000	0.956083
83.000000	0.965455	83.000000	0.971962	83.000000	0.957990	83.000000	0.957490	83.000000	0.954159	83.000000	0.961449	83.000000	0.956707	83.000000	0.971697	83.000000	0.958205	83.000000	0.968142	83.000000	0.944214	83.000000	0.973261	83.000000	0.957895	83.000000	0.972440	83.000000	0.969031	83.000000	0.950023
83.100000	0.975470	83.100000	0.952891	83.100000	0.965347	83.100000	0.955464	83.100000	0.962428	83.100000	0.942908	83.100000	0.956516	83.100000	0.958852	83.100000	0.953818	83.100000	0.958294	83.100000	0.972918	83.100000	0.957585	83.100000	0.971995	83.100000	0.951624	83.100000	0.959714	83.100000	0.952831
83.200000	0.964827	83.200000	0.960277	83.200000	0.960134	83.200000	0.960808	83.200000	0.949758	83.200000	0.970666	83.200000	0.951723	83.200000	0.952508	83.200000	0.967183	83.200000	0.994637	83.200000	0.959666	83.200000	0.958888	83.200000	0.977118	83.200000	0.966697	83.200000	0.969265	83.200000	0.967612
83.300000	0.966265	83.300000	0.979019	83.300000	0.977232	83.300000	0.936274	83.300000	0.964552	83.300000	0.963469	83.300000	0.961519	83.300000	0.945928	83.300000	0.946960	83.300000	0.960995	83.300000	0.969683	83.300000	0.945074	83.300000	0.965575	83.300000	0.975067	83.300000	0.970637	83.300000	0.963026
83.400000	0.950647	83.400000	0.964683	83.400000	0.971739	83.400000	0.956501	83.400000	0.954648	83.400000	0.954766	83.400000	0.955009	83.400000	0.948348	83.400000	0.958671	83.400000	0.963860	83.400000	0.946443	83.400000	0.954823	83.400000	0.960640	83.400000	0.954595	83.400000	0.970209	83.400000	0.956056
83.500000	0.958703	83.500000	0.966543	83.500000	0.948090	83.500000	0.944751	83.500000	0.970924	83.500000	0.963635	83.500000	0.971574	83.500000	0.979421	83.500000	0.973624	83.500000	0.971502	83.500000	0.972330	83.500000	0.957835	83.500000	0.940553	83.500000	0.963186	83.500000	0.964276	83.500000	0.969471
83.600000	0.962240	83.600000	0.957463	83.600000	0.965728	83.600000	0.974738	83.600000	0.962766	83.600000	0.977222	83.600000	0.947159	83.600000	0.967182	83.600000	0.970712	83.600000	0.958821	83.600000	0.952760	83.600000	0.963101	83.600000	0.975385	83.600000	0.949458	83.600000	0.972138	83.600000	0.967500
83.700000	0.959349	83.700000	0.960297	83.700000	0.953390	83.700000	0.965946	83.700000	0.951026	83.700000	0.957548	83.700000	0.965600	83.700000	0.947691	83.700000	0.966318	83.700000	0.958045	83.700000	0.967444	83.700000	0.964691	83.700000	0.982327	83.700000	0.966378	83.700000	0.975866	83.700000	0.952399
83.800000	0.959821	83.800000	0.966273	83.800000	0.962957	83.800000	0.970319	83.800000	0.946337	83.800000	0.966966	83.800000	0.963091	83.800000	0.965173	83.800000	0.977477	83.800000	0.968734	83.800000	0.960659	83.800000	0.935727	83.800000	0.961882	83.800000	0.962841	83.800000	0.966417	83.800000	0.965932
83.900000	0.953788	83.900000	0.967373	83.900000	0.973021	83.900000	0.962513	83.900000	0.969338	83.900000	0.958468	83.900000	0.959298	83.900000	0.967771	83.900000	0.963403	83.900000	0.976115	83.900000	0.966834	83.900000	0.959609	83.900000	0.965388	83.900000	0.973305	83.900000	0.972568	83.900000	0.959928
84.000000	0.964800	84.000000	0.971876	84.000000	0.963894	84.000000	0.963210	84.000000	0.940658	84.000000	0.959464	84.000000	0.962071	84.000000	0.958399	84.000000	0.953857	84.000000	0.961327	84.000000	0.956893	84.000000	0.963883	84.000000	0.959206	84.000000	0.965133	84.000000	0.945546	84.000000	0.965865
84.100000	0.967266	84.100000	0.978905	84.100000	0.973367	84.100000	0.968611	84.100000	0.955885	84.100000	0.955543	84.100000	0.958707	84.100000	0.964174	84.100000	0.978698	84.100000	0.954118	84.100000	0.946282	84.100000	0.951489	84.100000	0.978757	84.100000	0.978477	84.100000	0.938379	84.100000	0.945183
84.200000	0.978363	84.200000	0.960032	84.200000	0.980847	84.200000	0.961102	84.200000	0.956584	84.200000	0.939489	84.200000	0.965841	84.200000	0.949041	84.200000	0.971092	84.200000	0.970808	84.200000	0.948553	84.200000	0.951553	84.200000	0.983664	84.200000	0.969027	84.200000	0.962061	84.200000	0.963931
84.300000	0.947599	84.300000	0.970374	84.300000	0.980708	84.300000	0.955312	84.300000	0.965499	84.300000	0.954649	84.300000	0.969283	84.300000	0.967025	84.300000	0.961025	84.300000	0.958291	84.300000	0.948237	84.300000	0.962086	84.300000	0.957063	84.300000	0.971867	84.300000	0.953580	84.300000	0.942610
84.400000	0.963187	84.400000	0.983091	84.400000	0.963772	84.400000	0.966780	84.400000	0.957044	84.400000	0.947985	84.400000	0.967520	84.400000	0.962330	84.400000	0.964439	84.400000	0.956626	84.400000	0.968652	84.400000	0.955355	84.400000	0.957488	84.400000	0.954742	84.400000	0.965696	84.400000	0.959782
84.500000	0.955902	84.500000	0.963279	84.500000	0.959246	84.500000	0.952653	84.500000	0.975836	84.500000	0.954899	84.500000	0.957003	84.500000	0.967741	84.500000	0.983911	84.500000	0.970891	84.500000	0.955179	84.500000	0.958899	84.500000	0.962419	84.500000	0.971287	84.500000	0.982999	84.500000	0.976124
84.600000	0.964507	84.600000	0.962640	84.600000	0.959696	84.600000	0.959746	84.600000	0.967477	84.600000	0.959743	84.600000	0.954876	84.600000	0.955993	84.600000	0.970813	84.600000	0.974188	84.600000	0.965984	84.600000	0.973055	84.600000	0.952721	84.600000	0.963381	84.600000	0.977740	84.600000	0.961661
84.700000	0.965005	84.700000	0.975156	84.700000	0.977363	84.700000	0.956147	84.700000	0.971850	84.700000	0.963112	84.700000	0.974463	84.700000	0.954070	84.700000	0.965865	84.700000	0.975026	84.700000	0.961243	84.700000	0.970809	84.700000	0.982455	84.700000	0.972674	84.700000	0.987723	84.700000	0.966893
84.800000	0.978099	84.800000	0.968432	84.800000	0.964545	84.800000	0.974842	84.800000	0.948093	84.800000	0.951843	84.800000	0.978797	84.800000	0.962992	84.800000	0.969532	84.800000	0.976627	84.800000	0.956416	84.800000	0.969470	84.800000	0.960073	84.800000	0.992864	84.800000	0.978543	84.800000	0.966512
84.900000	0.958995	84.900000	0.971481	84.900000	0.969790	84.900000	0.976297	84.900000	0.953655	84.900000	0.950362	84.900000	0.962827	84.900000	0.957175	84.900000	0.965172	84.900000	0.978559	84.900000	0.960559	84.900000	0.977606	84.900000	0.960126	84.900000	0.975602	84.900000	0.971824	84.900000	0.961407
85.000000	0.981449	85.000000	0.976372	85.000000	0.978521	85.000000	0.964257	85.000000	0.959767	85.000000	0.975471	85.000000	0.951314	85.000000	0.972320	85.000000	0.955726	85.000000	0.977775	85.000000	0.957727	85.000000	0.969427	85.000000	0.965468	85.000000	0.966518	85.000000	0.974332	85.000000	0.969357
85.100000	0.965611	85.100000	0.966099	85.100000	0.981764	85.100000	0.975760	85.100000	0.954341	85.100000	0.972706	85.100000	0.954465	85.100000	0.950366	85.100000	0.967562	85.100000	0.978949	85.100000	0.970978	85.100000	0.962470	85.100000	0.972386	85.100000	0.971116	85.100000	0.960938	85.100000	0.967848
85.200000	0.972378	85.200000	0.986146	85.200000	0.972341	85.200000	0.978781	85.200000	0.979647	85.200000	0.968489	85.200000	0.966070	85.200000	0.961873	85.200000	0.960698	85.200000	0.958331	85.200000	0.975656	85.200000	0.979956	85.200000	0.950323	85.200000	0.975013	85.200000	0.962442	85.200000	0.965346
85.300000	0.976823	85.300000	0.981792	85.300000	0.956280	85.300000	0.967566	85.300000	0.968104	85.300000	0.964566	85.300000	0.973381	85.300000	0.962033	85.300000	0.975020	85.300000	0.987240	85.300000	0.967740	85.300000	0.951360	85.300000	0.965070	85.300000	0.968883	85.300000	0.947040	85.300000	0.961943
85.400000	0.970867	85.400000	0.978580	85.400000	0.978503	85.400000	0.973271	85.400000	0.959875	85.400000	0.975940	85.400000	0.964373	85.400000	0.978685	85.400000	0.959560	85.400000	0.976588	85.400000	0.966290	85.400000	0.956796	85.400000	0.967906	85.400000	0.981232	85.400000	0.962125	85.400000	0.970464
85.500000	0.977467	85.500000	0.970685	85.500000	0.972351	85.500000	0.965952	85.500000	0.977579	85.500000	0.961664	85.500000	0.964577	85.500000	0.965592	85.500000	0.970229	85.500000	0.972933	85.500000	0.967989	85.500000	0.966764	85.500000	0.967443	85.500000	0.969917	85.500000	0.967142	85.500000	0.956646
85.600000	0.974840	85.600000	0.973463	85.600000	0.958933	85.600000	0.963984	85.600000	0.972930	85.600000	0.974639	85.600000	0.974675	85.600000	0.962559	85.600000	0.968566	85.600000	0.964575	85.600000	0.974844	85.600000	0.958415	85.600000	0.966915	85.600000	0.965842	85.600000	0.971068	85.600000	0.982114
85.700000	0.973623	85.700000	0.976005	85.700000	0.991699	85.700000	0.958044	85.700000	0.982004	85.700000	0.961522	85.700000	0.975330	85.700000	0.970426	85.700000	0.952373	85.700000	0.988345	85.700000	0.985781	85.700000	0.948412	85.700000	0.963607	85.700000	0.962260	85.700000	0.972732	85.700000	0.971009
85.800000	0.969021	85.800000	0.967471	85.800000	0.979808	85.800000	0.971822	85.800000	0.973788	85.800000	0.980369	85.800000	0.961101	85.800000	0.958872	85.800000	0.968175	85.800000	0.969546	85.800000	0.983776	85.800000	0.974666	85.800000	0.988948	85.800000	0.970490	85.800000	0.955761	85.800000	0.966231
85.900000	0.974600	85.900000	0.970641	85.900000	0.975327	85.900000	0.963308	85.900000	0.984051	85.900000	0.965963	85.900000	0.974604	85.900000	0.964001	85.900000	0.964491	85.900000	0.976603	85.900000	0.966191	85.900000	0.987587	85.900000	0.966245	85.900000	0.977613	85.900000	0.982034	85.900000	0.968988
86.000000	0.960654	86.000000	0.981609	86.000000	0.990926	86.000000	0.976610	86.000000	0.966448	86.000000	0.968673	86.000000	0.966400	86.000000	0.977279	86.000000	0.960007	86.000000	0.962327	86.000000	0.974540	86.000000	0.973171	86.000000	0.978770	86.000000	0.977234	86.000000	0.983520	86.000000	0.984058
86.100000	0.981960	86.100000	0.979754	86.100000	0.988312	86.100000	0.999768	86.100000	0.972158	86.100000	0.977430	86.100000	0.970026	86.100000	0.972100	86.100000	0.965282	86.100000	0.965013	86.100000	0.979404	86.100000	0.977182	86.100000	0.981376	86.100000	0.982444	86.100000	0.972975	86.100000	0.965423
86.200000	0.974028	86.200000	0.966027	86.200000	0.984488	86.200000	0.965509	86.200000	0.963959	86.200000	0.960911	86.200000	0.971473	86.200000	0.964474	86.200000	0.962863	86.200000	0.967640	86.200000	0.976507	86.200000	0.969524	86.200000	0.976846	86.200000	0.973745	86.200000	0.982081	86.200000	0.964906
86.300000	0.971770	86.300000	0.981943	86.300000	0.968642	86.300000	0.973224	86.300000	0.971477	86.300000	0.960844	86.300000	0.969540	86.300000	0.966265	86.300000	0.979604	86.300000	0.975079	86.300000	0.960980	86.300000	0.968940	86.300000	0.967557	86.300000	0.968596	86.300000	0.990166	86.300000	0.978313
86.400000	0.973472	86.400000	0.995721	86.400000	0.983648	86.400000	0.982443	86.400000	0.965081	86.400000	0.974580	86.400000	0.970338	86.400000	0.968913	86.400000	0.981746	86.400000	0.963717	86.400000	0.975635	86.400000	0.979182	86.400000	0.963495	86.400000	0.974027	86.400000	0.993225	86.400000	0.983985
86.500000	0.957369	86.500000	0.965544	86.500000	0.976959	86.500000	0.988349	86.500000	0.979740	86.500000	0.972097	86.500000	0.966819	86.500000	0.973823	86.500000	0.966394	86.500000	0.959449	86.500000	0.968629	86.500000	0.978658	86.500000	0.964475	86.500000	0.989752	86.500000	0.973228	86.500000	0.988693
86.600000	0.953731	86.600000	0.979251	86.600000	0.967726	86.600000	0.982761	86.600000	0.968428	86.600000	0.977061	86.600000	0.963068	86.600000	0.972338	86.600000	0.979606	86.600000	0.980364	86.600000	0.963487	86.600000	0.981666	86.600000	0.966431	86.600000	0.976753	86.600000	0.976971	86.600000	0.961945
86.700000	0.972806	86.700000	0.975505	86.700000	0.985751	86.700000	0.975160	86.700000	0.978170	86.700000	0.969287	86.700000	0.963650	86.700000	0.970363	86.700000	0.954776	86.700000	0.976994	86.700000	0.992113	86.700000	0.978982	86.700000	0.974137	86.700000	0.983341	86.700000	0.968203	86.700000	0.975557
86.800000	0.968560	86.800000	0.980236	86.800000	0.962607	86.800000	0.976370	86.800000	0.976474	86.800000	0.964801	86.800000	0.978177	86.800000	0.972193	86.800000	0.970240	86.800000	0.979522	86.800000	0.976153	86.800000	0.973239	86.800000	0.967779	86.800000	0.963927	86.800000	0.959069	86.800000	0.962928
86.900000	0.960034	86.900000	0.985558	86.900000	0.986080	86.900000	0.981018	86.900000	0.961549	86.900000	0.982519	86.900000	0.986300	86.900000	0.962280	86.900000	0.965248	86.900000	0.995562	86.900000	0.971111	86.900000	0.964927	86.900000	0.982641	86.900000	0.971136	86.900000	0.976085	86.900000	0.978589
87.000000	0.972782	87.000000	0.968554	87.000000	0.984397	87.000000	0.979067	87.000000	0.962582	87.000000	0.968551	87.000000	0.968904	87.000000	0.970775	87.000000	0.984633	87.000000	0.975434	87.000000	0.974624	87.000000	0.976617	87.000000	0.974038	87.000000	0.966896	87.000000	0.980451	87.000000	0.992184
87.100000	0.977554	87.100000	0.972114	87.100000	0.972485	87.100000	0.967930	87.100000	0.972102	87.100000	0.979181	87.100000	0.970910	87.100000	0.974697	87.100000	0.992820	87.100000	0.977946	87.100000	0.963827	87.100000	0.984253	87.100000	0.975546	87.100000	0.973336	87.100000	0.990129	87.100000	0.991830
87.200000	0.957289	87.200000	0.991068	87.200000	0.967271	87.200000	0.967070	87.200000	0.958195	87.200000	0.973986	87.200000	0.966897	87.200000	0.956857	87.200000	0.971275	87.200000	0.984857	87.200000	0.982272	87.200000	0.983077	87.200000	0.991491	87.200000	0.981999	87.200000	0.968736	87.200000	0.991017
87.300000	0.978987	87.300000	0.985417	87.300000	0.974508	87.300000	0.985490	87.300000	0.966094	87.300000	0.965627	87.300000	0.983171	87.300000	0.967576	87.300000	0.977517	87.300000	0.972889	87.300000	0.966124	87.300000	0.979362	87.300000	0.973829	87.300000	0.969322	87.300000	0.961101	87.300000	0.971774
87.400000	0.975382	87.400000	0.964518	87.400000	0.977775	87.400000	0.983982	87.400000	0.961035	87.400000	0.993802	87.400000	0.982450	87.400000	0.967410	87.400000	0.977294	87.400000	0.980302	87.400000	0.992978	87.400000	0.972374	87.400000	0.979113	87.400000	0.964265	87.400000	0.983055	87.400000	0.995439
87.500000	0.977004	87.500000	0.982168	87.500000	0.973221	87.500000	0.985704	87.500000	0.978870	87.500000	0.974404	87.500000	0.974665	87.500000	0.977512	87.500000	0.978455	87.500000	0.984452	87.500000	0.970286	87.500000	0.970679	87.500000	0.965274	87.500000	0.969610	87.500000	0.986430	87.500000	0.996707
87.600000	0.984977	87.600000	0.974610	87.600000	0.974716	87.600000	0.976038	87.600000	0.986214	87.600000	0.970008	87.600000	0.994148	87.600000	0.981188	87.600000	0.983066	87.600000	0.994770	87.600000	0.976252	87.600000	0.991156	87.600000	0.984322	87.600000	0.985081	87.600000	0.962903	87.600000	0.997451
87.700000	0.993120	87.700000	0.971922	87.700000	0.986474	87.700000	0.991292	87.700000	0.978128	87.700000	0.977138	87.700000	0.981826	87.700000	0.978227	87.700000	0.976775	87.700000	0.984875	87.700000	0.984084	87.700000	0.979050	87.700000	0.973242	87.700000	0.969615	87.700000	0.982621	87.700000	0.974013
87.800000	0.973207	87.800000	0.991269	87.800000	0.989584	87.800000	0.974639	87.800000	0.972492	87.800000	0.971497	87.800000	0.963612	87.800000	0.974215	87.800000	0.987939	87.800000	0.982659	87.800000	0.986377	87.800000	0.997673	87.800000	0.963063	87.800000	0.973265	87.800000	0.979834	87.800000	0.982817
87.900000	0.983362	87.900000	0.968103	87.900000	0.980448	87.900000	0.979166	87.900000	0.973909	87.900000	0.981434	87.900000	0.980604	87.900000	0.990007	87.900000	0.992303	87.900000	0.974911	87.900000	0.994044	87.900000	0.988913	87.900000	0.977382	87.900000	0.980228	87.900000	0.992940	87.900000	0.982113
88.000000	0.977124	88.000000	0.996585	88.000000	0.971998	88.000000	0.959101	88.000000	0.969060	88.000000	0.985496	88.000000	0.994560	88.000000	0.966003	88.000000	0.979093	88.000000	0.980304	88.000000	0.973836	88.000000	0.990719	88.000000	0.987527	88.000000	0.967193	88.000000	0.986245	88.000000	0.978251
88.100000	0.980121	88.100000	0.997565	88.100000	0.984460	88.100000	0.969532	88.100000	0.980989	88.100000	0.992494	88.100000	0.974356	88.100000	0.972242	88.100000	0.995445	88.100000	0.984495	88.100000	0.990070	88.100000	0.982656	88.100000	0.973117	88.100000	0.994458	88.100000	0.978760	88.100000	0.978197
88.200000	0.979623	88.200000	0.973631	88.200000	0.996518	88.200000	0.969464	88.200000	0.967892	88.200000	0.974976	88.200000	0.976464	88.200000	0.982907	88.200000	0.992255	88.200000	0.990685	88.200000	0.992052	88.200000	0.983125	88.200000	0.972395	88.200000	0.982564	88.200000	0.992169	88.200000	0.977383
88.300000	0.976723	88.300000	0.973492	88.300000	0.981042	88.300000	0.993447	88.300000	0.996874	88.300000	0.986464	88.300000	0.976983	88.300000	0.983134	88.300000	0.975190	88.300000	0.977682	88.300000	0.980914	88.300000	0.971758	88.300000	0.982456	88.300000	0.992726	88.300000	0.987173	88.300000	0.987253
88.400000	0.979365	88.400000	0.975599	88.400000	0.973393	88.400000	0.986644	88.400000	0.970379	88.400000	0.975868	88.400000	0.980996	88.400000	0.973639	88.400000	0.965068	88.400000	0.991413	88.400000	0.975425	88.400000	0.981690	88.400000	0.986323	88.400000	0.977151	88.400000	0.978507	88.400000	0.979826
88.500000	0.968434	88.500000	0.975565	88.500000	0.978219	88.500000	0.980089	88.500000	0.978202	88.500000	0.991937	88.500000	0.988100	88.500000	0.965323	88.500000	0.968541	88.500000	0.981347	88.500000	0.987719	88.500000	0.990729	88.500000	0.975294	88.500000	0.978711	88.500000	0.990147	88.500000	0.993014
88.600000	0.996028	88.600000	0.987710	88.600000	0.974756	88.600000	0.990749	88.600000	0.972382	88.600000	0.970034	88.600000	0.979685	88.600000	0.983725	88.600000	0.971905	88.600000	0.993135	88.600000	0.978459	88.600000	0.989367	88.600000	0.981509	88.600000	0.984561	88.600000	0.985170	88.600000	0.993899
88.700000	0.970289	88.700000	0.983494	88.700000	0.982738	88.700000	0.981290	88.700000	0.979174	88.700000	0.968448	88.700000	0.981039	88.700000	0.983471	88.700000	0.988034	88.700000	0.999434	88.700000	0.994223	88.700000	0.986852	88.700000	0.991985	88.700000	0.975698	88.700000	0.983508	88.700000	0.986839
88.800000	0.992785	88.800000	0.982204	88.800000	0.964336	88.800000	0.973005	88.800000	0.982067	88.800000	0.989872	88.800000	0.986015	88.800000	0.993438	88.800000	0.975549	88.800000	0.990687	88.800000	0.982869	88.800000	0.988252	88.800000	0.968139	88.800000	0.988345	88.800000	0.998956	88.800000	0.994090
88.900000	0.982955	88.900000	0.981940	88.900000	0.994488	88.900000	0.986659	88.900000	0.984200	88.900000	0.983342	88.900000	0.984273	88.900000	0.974433	88.900000	0.984327	88.900000	0.980478	88.900000	0.977053	88.900000	0.976827	88.900000	0.982186	88.900000	0.992641	88.900000	0.992257	88.900000	0.998315
89.000000	0.992074	89.000000	0.990319	89.000000	0.972690	89.000000	0.993316	89.000000	0.969559	89.000000	0.986143	89.000000	0.989347	89.000000	0.975366	89.000000	0.993572	89.000000	0.979932	89.000000	0.974883	89.000000	0.996031	89.000000	0.989797	89.000000	0.966530	89.000000	0.995398	89.000000	0.991583
89.100000	0.989511	89.100000	0.968587	89.100000	0.970870	89.100000	0.997335	89.100000	0.969077	89.100000	0.978716	89.100000	0.986177	89.100000	0.984637	89.100000	0.983401	89.100000	0.989827	89.100000	0.989121	89.100000	0.981780	89.100000	0.998108	89.100000	0.987559	89.100000	0.993814	89.100000	0.990655
89.200000	0.992877	89.200000	0.958014	89.200000	0.984363	89.200000	0.970730	89.200000	0.959533	89.200000	0.981098	89.200000	0.986323	89.200000	0.991133	89.200000	0.991567	89.200000	0.979107	89.200000	0.993640	89.200000	0.977077	89.200000	0.993709	89.200000	0.976735	89.200000	0.989051	89.200000	0.987245
89.300000	0.996944	89.300000	0.973851	89.300000	0.985868	89.300000	0.991383	89.300000	0.986442	89.300000	0.992154	89.300000	0.975371	89.300000	0.982766	89.300000	0.985229	89.300000	0.983611	89.300000	0.999229	89.300000	0.995950	89.300000	1.009993	89.300000	1.014479	89.300000	0.981111	89.300000	0.992746
89.400000	0.979845	89.400000	0.971646	89.400000	0.981474	89.400000	0.978566	89.400000	0.979593	89.400000	0.989162	89.400000	0.983156	89.400000	1.001648	89.400000	0.973179	89.400000	0.971671	89.400000	0.994511	89.400000	0.986396	89.400000	1.002808	89.400000	0.986233	89.400000	1.005766	89.400000	0.979075
89.500000	0.989273	89.500000	0.987832	89.500000	0.986457	89.500000	0.970170	89.500000	0.986067	89.500000	0.985006	89.500000	0.977904	89.500000	0.989406	89.500000	0.997149	89.500000	0.983772	89.500000	0.986546	89.500000	0.991494	89.500000	0.992991	89.500000	0.986725	89.500000	0.994201	89.500000	0.991234
89.600000	0.991079	89.600000	0.996683	89.600000	0.985326	89.600000	0.987108	89.600000	0.982907	89.600000	0.994109	89.600000	0.991985	89.600000	1.005721	89.600000	0.968910	89.600000	0.985811	89.600000	0.976095	89.600000	0.985242	89.600000	0.987589	89.600000	0.986759	89.600000	0.989858	89.600000	1.005294
89.700000	0.971317	89.700000	0.981059	89.700000	0.995648	89.700000	0.983316	89.700000	0.994570	89.700000	0.985050	89.700000	0.995965	89.700000	1.002071	89.700000	0.981963	89.700000	0.974295	89.700000	0.988399	89.700000	0.986661	89.700000	0.983830	89.700000	0.989310	89.700000	0.997559	89.700000	0.987860
89.800000	0.984910	89.800000	0.990162	89.800000	0.984390	89.800000	0.978085	89.800000	0.978948	89.800000	0.992207	89.800000	0.987619	89.800000	0.998410	89.800000	0.976570	89.800000	0.970732	89.800000	0.993511	89.800000	0.981436	89.800000	0.987784	89.800000	1.002849	89.800000	1.004792	89.800000	0.981195
89.900000	0.985475	89.900000	0.992537	89.900000	1.000378	89.900000	0.998220	89.900000	0.995588	89.900000	0.979810	89.900000	0.991117	89.900000	0.986146	89.900000	0.990303	89.900000	0.976547	89.900000	0.982030	89.900000	0.993954	89.900000	0.987998	89.900000	0.995200	89.900000	0.996043	89.900000	0.991755
90.000000	0.997801	90.000000	0.995381	90.000000	0.981040	90.000000	0.980557	90.000000	0.999427	90.000000	0.985082	90.000000	0.980717	90.000000	0.991558	90.000000	0.997028	90.000000	0.989327	90.000000	0.995760	90.000000	0.998800	90.000000	0.997378	90.000000	1.008586	90.000000	1.001641	90.000000	0.969404
90.100000	1.003220	90.100000	0.991267	90.100000	0.993472	90.100000	0.987091	90.100000	0.987747	90.100000	0.990531	90.100000	0.988241	90.100000	0.996584	90.100000	0.993815	90.100000	0.982310	90.100000	0.984752	90.100000	0.983266	90.100000	1.006958	90.100000	0.988047	90.100000	1.000956	90.100000	0.978712
90.200000	0.993409	90.200000	0.984118	90.200000	0.979889	90.200000	0.976615	90.200000	0.991254	90.200000	0.993235	90.200000	0.997380	90.200000	0.994519	90.200000	0.997462	90.200000	0.999612	90.200000	0.982449	90.200000	0.985853	90.200000	0.997908	90.200000	0.994227	90.200000	0.987922	90.200000	0.982922
90.300000	0.995309	90.300000	0.970761	90.300000	0.992175	90.300000	0.992957	90.300000	0.983338	90.300000	0.991246	90.300000	0.980108	90.300000	0.986590	90.300000	0.997384	90.300000	1.000313	90.300000	0.976788	90.300000	0.987463	90.300000	0.996056	90.300000	0.994758	90.300000	0.990433	90.300000	0.991688
90.400000	0.974198	90.400000	0.989710	90.400000	0.993184	90.400000	0.999262	90.400000	1.003585	90.400000	0.991122	90.400000	0.984084	90.400000	0.996503	90.400000	1.005064	90.400000	0.990128	90.400000	0.982007	90.400000	0.990537	90.400000	0.995065	90.400000	0.997881	90.400000	1.002658	90.400000	1.003472
90.500000	0.995924	90.500000	0.993245	90.500000	0.989439	90.500000	1.005525	90.500000	1.005841	90.500000	0.981402	90.500000	1.000710	90.500000	1.010308	90.500000	0.996830	90.500000	0.989582	90.500000	0.976685	90.500000	0.985078	90.500000	0.999228	90.500000	1.000052	90.500000	0.999027	90.500000	0.983066
90.600000	0.998349	90.600000	1.010302	90.600000	0.981021	90.600000	0.981846	90.600000	1.008855	90.600000	0.987523	90.600000	0.982149	90.600000	0.998785	90.600000	0.991675	90.600000	1.003797	90.600000	0.997790	90.600000	0.985369	90.600000	0.989417	90.600000	0.995721	90.600000	1.000031	90.600000	0.982529
90.700000	1.002610	90.700000	0.995072	90.700000	1.003543	90.700000	1.007445	90.700000	0.982789	90.700000	0.979887	90.700000	0.999608	90.700000	0.989051	90.700000	1.001315	90.700000	1.001386	90.700000	0.962151	90.700000	0.988979	90.700000	0.994010	90.700000	0.989106	90.700000	1.005821	90.700000	0.978958
90.800000	1.003764	90.800000	0.996835	90.800000	0.992410	90.800000	0.989883	90.800000	0.992648	90.800000	0.979689	90.800000	0.999023	90.800000	0.988720	90.800000	0.970688	90.800000	0.991581	90.800000	0.997651	90.800000	0.989452	90.800000	0.989977	90.800000	0.977589	90.800000	0.985194	90.800000	0.999524
90.900000	0.993260	90.900000	0.992556	90.900000	0.995760	90.900000	0.991598	90.900000	0.994824	90.900000	0.981868	90.900000	1.002798	90.900000	0.997993	90.900000	0.986895	90.900000	0.997107	90.900000	1.000587	90.900000	0.973455	90.900000	1.004325	90.900000	0.984764	90.900000	1.001187	90.900000	1.003826
91.000000	0.997010	91.000000	0.987756	91.000000	1.009155	91.000000	1.003499	91.000000	0.992488	91.000000	0.999126	91.000000	0.992001	91.000000	1.008454	91.000000	0.994368	91.000000	0.990721	91.000000	0.988335	91.000000	0.995937	91.000000	0.992273	91.000000	0.980328	91.000000	0.995124	91.000000	0.997576
91.100000	1.016385	91.100000	0.983001	91.100000	0.996901	91.100000	0.995376	91.100000	0.978789	91.100000	0.981729	91.100000	0.997468	91.100000	0.999767	91.100000	0.984737	91.100000	0.996863	91.100000	0.980596	91.100000	0.998849	91.100000	0.992662	91.100000	0.996660	91.100000	0.994600	91.100000	0.999251
91.200000	0.994344	91.200000	0.988853	91.200000	0.982212	91.200000	0.999373	91.200000	0.993359	91.200000	0.975733	91.200000	0.981971	91.200000	0.995951	91.200000	0.998499	91.200000	0.997583	91.200000	0.980854	91.200000	0.989970	91.200000	0.996747	91.200000	0.978661	91.200000	0.997913	91.200000	0.992276
91.300000	0.986179	91.300000	0.986649	91.300000	0.971119	91.300000	0.988759	91.300000	0.992312	91.300000	0.984685	91.300000	0.985487	91.300000	0.992719	91.300000	0.997178	91.300000	1.005571	91.300000	0.995805	91.300000	0.989524	91.300000	0.994309	91.300000	0.992672	91.300000	1.009041	91.300000	0.992070
91.400000	0.986838	91.400000	1.005152	91.400000	0.990691	91.400000	0.995758	91.400000	0.993681	91.400000	0.983258	91.400000	0.988806	91.400000	1.001541	91.400000	0.995901	91.400000	1.000073	91.400000	0.996940	91.400000	1.006130	91.400000	0.984023	91.400000	0.981278	91.400000	0.992230	91.400000	1.014923
91.500000	0.999741	91.500000	0.991256	91.500000	1.004606	91.500000	0.983132	91.500000	0.998502	91.500000	0.981269	91.500000	0.990483	91.500000	1.004071	91.500000	0.998216	91.500000	0.985538	91.500000	0.985303	91.500000	0.988368	91.500000	0.997878	91.500000	0.995788	91.500000	0.989809	91.500000	0.996743
91.600000	1.004980	91.600000	1.003528	91.600000	0.985902	91.600000	0.979897	91.600000	0.980893	91.600000	0.981618	91.600000	1.007415	91.600000	0.996769	91.600000	0.989000	91.600000	1.001102	91.600000	0.991641	91.600000	1.005279	91.600000	0.991168	91.600000	1.012013	91.600000	1.001065	91.600000	0.989211
91.700000	0.992630	91.700000	0.996256	91.700000	0.997187	91.700000	0.998557	91.700000	0.989022	91.700000	0.993905	91.700000	1.003418	91.700000	0.987226	91.700000	1.008484	91.700000	0.996321	91.700000	0.994696	91.700000	0.997262	91.700000	0.987209	91.700000	0.997065	91.700000	1.016543	91.700000	0.990107
91.800000	0.992216	91.800000	0.975511	91.800000	1.000344	91.800000	0.979664	91.800000	1.003838	91.800000	0.989363	91.800000	0.993170	91.800000	1.001148	91.800000	0.996963	91.800000	1.000169	91.800000	1.008604	91.800000	0.993421	91.800000	0.987253	91.800000	0.997998	91.800000	1.010099	91.800000	0.992541
91.900000	1.006039	91.900000	0.998708	91.900000	1.010049	91.900000	0.999165	91.900000	0.992780	91.900000	0.994156	91.900000	0.994983	91.900000	0.996264	91.900000	1.003890	91.900000	0.990401	91.900000	1.011181	91.900000	0.992909	91.900000	0.981273	91.900000	0.998199	91.900000	0.998864	91.900000	0.996888
92.000000	1.011227	92.000000	0.995317	92.000000	0.994625	92.000000	0.998762	92.000000	0.992611	92.000000	0.998419	92.000000	0.984403	92.000000	0.988944	92.000000	0.993043	92.000000	1.003953	92.000000	0.983365	92.000000	1.001424	92.000000	0.994947	92.000000	0.979077	92.000000	1.001780	92.000000	0.988877
92.100000	0.984810	92.100000	0.987590	92.100000	1.012687	92.100000	1.009509	92.100000	0.980102	92.100000	0.986352	92.100000	1.000487	92.100000	1.006794	92.100000	0.982847	92.100000	0.995899	92.100000	0.991602	92.100000	0.995467	92.100000	0.996234	92.100000	0.995808	92.100000	1.002184	92.100000	0.995077
92.200000	0.991538	92.200000	0.997968	92.200000	1.009158	92.200000	0.992211	92.200000	0.974724	92.200000	0.993228	92.200000	0.988815	92.200000	1.017573	92.200000	0.982458	92.200000	1.010426	92.200000	0.999823	92.200000	1.003250	92.200000	1.001305	92.200000	0.979163	92.200000	1.006247	92.200000	0.997484
92.300000	0.990201	92.300000	1.005067	92.300000	1.009513	92.300000	0.995878	92.300000	0.983765	92.300000	0.990976	92.300000	1.008396	92.300000	1.002918	92.300000	0.996548	92.300000	1.003508	92.300000	0.993025	92.300000	1.001462	92.300000	1.005719	92.300000	1.002264	92.300000	1.001857	92.300000	0.995996
92.400000	1.003687	92.400000	0.998968	92.400000	0.995741	92.400000	1.005242	92.400000	0.996825	92.400000	1.000089	92.400000	1.001764	92.400000	1.000766	92.400000	0.995678	92.400000	1.006156	92.400000	1.002069	92.400000	0.995895	92.400000	1.004044	92.400000	1.010285	92.400000	1.006920	92.400000	0.991569
92.500000	1.014248	92.500000	1.004918	92.500000	1.010313	92.500000	0.997908	92.500000	0.982398	92.500000	0.993760	92.500000	0.994270	92.500000	1.002611	92.500000	0.997560	92.500000	1.004339	92.500000	1.000938	92.500000	0.994264	92.500000	0.993356	92.500000	1.012215	92.500000	1.008290	92.500000	0.989114
92.600000	0.995209	92.600000	0.989328	92.600000	1.002619	92.600000	1.017404	92.600000	0.993235	92.600000	1.002101	92.600000	1.005574	92.600000	1.001032	92.600000	1.008889	92.600000	0.992427	92.600000	1.000204	92.600000	1.001531	92.600000	0.995027	92.600000	1.010513	92.600000	1.017286	92.600000	0.996069
92.700000	0.991868	92.700000	1.015068	92.700000	1.011316	92.700000	0.996161	92.700000	1.008978	92.700000	0.988078	92.700000	0.998690	92.700000	1.014115	92.700000	1.010637	92.700000	1.005169	92.700000	0.992107	92.700000	0.986454	92.700000	0.997706	92.700000	0.997009	92.700000	1.005834	92.700000	1.009568
92.800000	1.004331	92.800000	1.008948	92.800000	0.996124	92.800000	0.989973	92.800000	0.982552	92.800000	0.995941	92.800000	0.996519	92.800000	1.011131	92.800000	1.000738	92.800000	1.012197	92.800000	1.006908	92.800000	1.001624	92.800000	0.996534	92.800000	1.012700	92.800000	1.009257	92.800000	1.005907
92.900000	0.995410	92.900000	1.005472	92.900000	0.991050	92.900000	1.009043	92.900000	0.974534	92.900000	0.983723	92.900000	0.987181	92.900000	0.990903	92.900000	1.003704	92.900000	0.992396	92.900000	1.011640	92.900000	1.008883	92.900000	1.000790	92.900000	1.000917	92.900000	1.010801	92.900000	1.003783
93.000000	1.007410	93.000000	0.985102	93.000000	0.996900	93.000000	0.997566	93.000000	1.000098	93.000000	1.007339	93.000000	0.995987	93.000000	1.003715	93.000000	1.001554	93.000000	1.010438	93.000000	0.992723	93.000000	1.004805	93.000000	1.007869	93.000000	0.997779	93.000000	1.004192	93.000000	1.003390
93.100000	0.999617	93.100000	0.988073	93.100000	0.983418	93.100000	0.985850	93.100000	0.992739	93.100000	1.008791	93.100000	1.002910	93.100000	0.993155	93.100000	1.014132	93.100000	0.997748	93.100000	1.002024	93.100000	1.000773	93.100000	1.012475	93.100000	0.991484	93.100000	1.009609	93.100000	0.981924
93.200000	1.014486	93.200000	1.001740	93.200000	1.008636	93.200000	0.981005	93.200000	1.007689	93.200000	1.004590	93.200000	0.997599	93.200000	0.994461	93.200000	1.013770	93.200000	1.010377	93.200000	0.999783	93.200000	0.998653	93.200000	0.983570	93.200000	0.996679	93.200000	0.998787	93.200000	0.992037
93.300000	1.005933	93.300000	0.993901	93.300000	1.013169	93.300000	1.009744	93.300000	0.989386	93.300000	0.998040	93.300000	1.006807	93.300000	1.001571	93.300000	1.001846	93.300000	1.018641	93.300000	0.996421	93.300000	1.007674	93.300000	1.011241	93.300000	1.007462	93.300000	1.002319	93.300000	0.998730
93.400000	0.996908	93.400000	1.001666	93.400000	0.997881	93.400000	1.006773	93.400000	1.004860	93.400000	0.996424	93.400000	1.003626	93.400000	1.002407	93.400000	0.993767	93.400000	1.002114	93.400000	0.994632	93.400000	1.007165	93.400000	1.013711	93.400000	1.007777	93.400000	1.010395	93.400000	1.013639
93.500000	1.005046	93.500000	1.005588	93.500000	1.010690	93.500000	1.001109	93.500000	0.997635	93.500000	1.005922	93.500000	0.997023	93.500000	0.983936	93.500000	0.995229	93.500000	1.009086	93.500000	0.998128	93.500000	1.003600	93.500000	1.009685	93.500000	1.015324	93.500000	1.021240	93.500000	1.003885
93.600000	1.006929	93.600000	1.013374	93.600000	1.018735	93.600000	0.993680	93.600000	1.010298	93.600000	1.001722	93.600000	1.000044	93.600000	1.000175	93.600000	1.007237	93.600000	1.011191	93.600000	1.000245	93.600000	0.995025	93.600000	0.997383	93.600000	1.004199	93.600000	1.015446	93.600000	0.999533
93.700000	1.014095	93.700000	0.982183	93.700000	0.992202	93.700000	1.012476	93.700000	1.000216	93.700000	1.010094	93.700000	1.008227	93.700000	1.003880	93.700000	0.979705	93.700000	1.002595	93.700000	0.997245	93.700000	1.005147	93.700000	1.015101	93.700000	1.008460	93.700000	1.010571	93.700000	1.006752
93.800000	1.006740	93.800000	0.997598	93.800000	0.985554	93.800000	1.016547	93.800000	0.990981	93.800000	1.019793	93.800000	1.013239	93.800000	1.011333	93.800000	0.993308	93.800000	1.002494	93.800000	0.999148	93.800000	1.006897	93.800000	0.998281	93.800000	1.002496	93.800000	1.006316	93.800000	1.016555
93.900000	1.027034	93.900000	0.987477	93.900000	1.008652	93.900000	0.999301	93.900000	1.000402	93.900000	0.990840	93.900000	0.993441	93.900000	1.006158	93.900000	1.005608	93.900000	1.001194	93.900000	1.001707	93.900000	0.994152	93.900000	1.000137	93.900000	1.005549	93.900000	1.011536	93.900000	1.016093
94.000000	1.002343	94.000000	1.006086	94.000000	0.992601	94.000000	1.007810	94.000000	1.012078	94.000000	1.001103	94.000000	0.996194	94.000000	0.986961	94.000000	1.000972	94.000000	1.014677	94.000000	1.009130	94.000000	0.996410	94.000000	0.994776	94.000000	1.015435	94.000000	1.013097	94.000000	1.019570
94.100000	1.004767	94.100000	0.997552	94.100000	1.004170	94.100000	0.996892	94.100000	1.005487	94.100000	1.019507	94.100000	0.988888	94.100000	1.003218	94.100000	0.989749	94.100000	1.008478	94.100000	1.004186	94.100000	0.996384	94.100000	1.010344	94.100000	1.000418	94.100000	1.016020	94.100000	1.007703
94.200000	0.992662	94.200000	0.995828	94.200000	1.003625	94.200000	0.997880	94.200000	1.010837	94.200000	1.008458	94.200000	0.995215	94.200000	1.003309	94.200000	1.004519	94.200000	1.012724	94.200000	1.001943	94.200000	0.997862	94.200000	0.980268	94.200000	1.007667	94.200000	1.007103	94.200000	1.009943
94.300000	1.011921	94.300000	1.006056	94.300000	0.998439	94.300000	1.005472	94.300000	0.996025	94.300000	1.006029	94.300000	1.001956	94.300000	1.023698	94.300000	0.997304	94.300000	1.007074	94.300000	1.010399	94.300000	1.004700	94.300000	1.014687	94.300000	1.006124	94.300000	1.007123	94.300000	1.024595
94.400000	1.010690	94.400000	1.007774	94.400000	1.014471	94.400000	1.004561	94.400000	1.011681	94.400000	0.994702	94.400000	1.000731	94.400000	1.021886	94.400000	1.005593	94.400000	1.014246	94.400000	1.002731	94.400000	1.010565	94.400000	0.999923	94.400000	1.006385	94.400000	1.024591	94.400000	1.001273
94.500000	1.012894	94.500000	1.002207	94.500000	1.002254	94.500000	0.998318	94.500000	1.009905	94.500000	1.008158	94.500000	1.002398	94.500000	1.007292	94.500000	0.997699	94.500000	1.007346	94.500000	1.000224	94.500000	1.022576	94.500000	0.991100	94.500000	1.005277	94.500000	1.017400	94.500000	1.012360
94.600000	0.992475	94.600000	0.999798	94.600000	0.990744	94.600000	1.007987	94.600000	1.001730	94.600000	1.002260	94.600000	0.996654	94.600000	1.007970	94.600000	1.011849	94.600000	1.009633	94.600000	1.010544	94.600000	1.019783	94.600000	1.002517	94.600000	1.002383	94.600000	1.008674	94.600000	1.009851
94.700000	1.021774	94.700000	0.998658	94.700000	0.998574	94.700000	1.000017	94.700000	1.000907	94.700000	1.011378	94.700000	1.017886	94.700000	1.008219	94.700000	1.003823	94.700000	1.005661	94.700000	0.994379	94.700000	1.012740	94.700000	0.998846	94.700000	1.021095	94.700000	1.013025	94.700000	1.004542
94.800000	1.013796	94.800000	1.009988	94.800000	1.024652	94.800000	1.004835	94.800000	1.013981	94.800000	1.018332	94.800000	0.998453	94.800000	1.016746	94.800000	1.007285	94.800000	1.017494	94.800000	1.012366	94.800000	1.006313	94.800000	1.002268	94.800000	1.001443	94.800000	1.018861	94.800000	1.013624
94.900000	1.019655	94.900000	1.004295	94.900000	1.011397	94.900000	0.999001	94.900000	1.012926	94.900000	1.030803	94.900000	1.020948	94.900000	1.020556	94.900000	1.006971	94.900000	1.023212	94.900000	0.994325	94.900000	1.005598	94.900000	0.994344	94.900000	1.008983	94.900000	1.012595	94.900000	1.018031
95.000000	1.026517	95.000000	0.994644	95.000000	1.008849	95.000000	0.998983	95.000000	0.994466	95.000000	1.015834	95.000000	1.011774	95.000000	1.016483	95.000000	1.004302	95.000000	1.002447	95.000000	1.001811	95.000000	1.014096	95.000000	0.996572	95.000000	1.014424	95.000000	1.010203	95.000000	1.004690
95.100000	1.016214	95.100000	1.012992	95.100000	1.006813	95.100000	1.002610	95.100000	1.015352	95.100000	1.005966	95.100000	1.018115	95.100000	1.022019	95.100000	1.012490	95.100000	1.003034	95.100000	1.008555	95.100000	1.009458	95.100000	1.001906	95.100000	1.011253	95.100000	0.997312	95.100000	1.001674
95.200000	1.018458	95.200000	1.007699	95.200000	1.018435	95.200000	0.995667	95.200000	0.997680	95.200000	1.018558	95.200000	1.019977	95.200000	1.000390	95.200000	1.022311	95.200000	1.015651	95.200000	0.997502	95.200000	1.008877	95.200000	1.008249	95.200000	1.001320	95.200000	1.022787	95.200000	1.019776
95.300000	1.023058	95.300000	1.009605	95.300000	1.010979	95.300000	1.005914	95.300000	1.003665	95.300000	1.015140	95.300000	1.005308	95.300000	1.015120	95.300000	1.006460	95.300000	1.010977	95.300000	1.006306	95.300000	1.006596	95.300000	1.010551	95.300000	1.017608	95.300000	1.017937	95.300000	1.015149
95.400000	1.016314	95.400000	0.999227	95.400000	1.021099	95.400000	1.013564	95.400000	0.999623	95.400000	1.002505	95.400000	1.006221	95.400000	1.008603	95.400000	1.003785	95.400000	1.004996	95.400000	1.009138	95.400000	1.013682	95.400000	1.008650	95.400000	1.015656	95.400000	1.006691	95.400000	1.006112
95.500000	1.011619	95.500000	1.000207	95.500000	0.997346	95.500000	1.001526	95.500000	1.007278	95.500000	1.012487	95.500000	1.007600	95.500000	1.004084	95.500000	1.029887	95.500000	0.998043	95.500000	1.005192	95.500000	1.014789	95.500000	1.008940	95.500000	1.010761	95.500000	1.025353	95.500000	1.003520
95.600000	1.021642	95.600000	1.017725	95.600000	1.025200	95.600000	1.016474	95.600000	1.002210	95.600000	1.019116	95.600000	1.012868	95.600000	1.016184	95.600000	1.017609	95.600000	1.000531	95.600000	1.007907	95.600000	1.010485	95.600000	1.016582	95.600000	1.023663	95.600000	1.018907	95.600000	1.006635
95.700000	1.009467	95.700000	1.013817	95.700000	1.014693	95.700000	1.006550	95.700000	0.998105	95.700000	1.011835	95.700000	1.013664	95.700000	1.001184	95.700000	1.015907	95.700000	1.008024	95.700000	1.023961	95.700000	1.004121	95.700000	1.013249	95.700000	1.006346	95.700000	1.013851	95.700000	1.017436
95.800000	1.004920	95.800000	1.025847	95.800000	1.001630	95.800000	0.996862	95.800000	1.015058	95.800000	1.020329	95.800000	1.024781	95.800000	1.005081	95.800000	1.014497	95.800000	1.018602	95.800000	1.013060	95.800000	1.015184	95.800000	1.017627	95.800000	0.993832	95.800000	1.018681	95.800000	1.006695
95.900000	1.029085	95.900000	1.001358	95.900000	0.997988	95.900000	0.993253	95.900000	0.996344	95.900000	1.017835	95.900000	1.018427	95.900000	1.007916	95.900000	1.001515	95.900000	1.003167	95.900000	1.013086	95.900000	1.017589	95.900000	1.003456	95.900000	1.001364	95.900000	1.015404	95.900000	1.022725
96.000000	1.011720	96.000000	1.008869	96.000000	1.020687	96.000000	1.010835	96.000000	1.017085	96.000000	1.012603	96.000000	1.014261	96.000000	1.031334	96.000000	1.006650	96.000000	1.009327	96.000000	0.998245	96.000000	1.009122	96.000000	1.017770	96.000000	1.006926	96.000000	1.030227	96.000000	1.009437
96.100000	1.014066	96.100000	1.015617	96.100000	1.014843	96.100000	1.007896	96.100000	1.010669	96.100000	1.017584	96.100000	1.010815	96.100000	1.023161	96.100000	1.004844	96.100000	1.027083	96.100000	1.016457	96.100000	1.008636	96.100000	1.012165	96.100000	1.013875	96.100000	1.021930	96.100000	1.010717
96.200000	1.019680	96.200000	1.005814	96.200000	1.010003	96.200000	1.021183	96.200000	1.012389	96.200000	1.017768	96.200000	1.022293	96.200000	1.013947	96.200000	1.004126	96.200000	1.010445	96.200000	1.027092	96.200000	1.002526	96.200000	0.997528	96.200000	1.007238	96.200000	1.022122	96.200000	0.998870
96.300000	1.020228	96.300000	1.011234	96.300000	1.009434	96.300000	1.009903	96.300000	1.001328	96.300000	1.008496	96.300000	1.000932	96.300000	1.014685	96.300000	1.016075	96.300000	1.011047	96.300000	1.002806	96.300000	1.010162	96.300000	1.019301	96.300000	0.995498	96.300000	1.015929	96.300000	1.001380
96.400000	1.012029	96.400000	1.019408	96.400000	1.015233	96.400000	1.008605	96.400000	1.004250	96.400000	1.010402	96.400000	1.013071	96.400000	1.021198	96.400000	1.003374	96.400000	1.011409	96.400000	1.019661	96.400000	1.003395	96.400000	1.013113	96.400000	1.022696	96.400000	1.026777	96.400000	1.018819
96.500000	1.015086	96.500000	1.020185	96.500000	1.015385	96.500000	1.011112	96.500000	1.011938	96.500000	1.012392	96.500000	1.003131	96.500000	1.033234	96.500000	1.007440	96.500000	1.003297	96.500000	1.007293	96.500000	1.020937	96.500000	0.998272	96.500000	1.016761	96.500000	1.024444	96.500000	1.023030
96.600000	1.003910	96.600000	1.025940	96.600000	1.020586	96.600000	0.992129	96.600000	1.022898	96.600000	1.017736	96.600000	1.011620	96.600000	1.008602	96.600000	1.024791	96.600000	1.022807	96.600000	1.012402	96.600000	1.012160	96.600000	1.005226	96.600000	1.004599	96.600000	1.018797	96.600000	1.008209
96.700000	1.008748	96.700000	1.011034	96.700000	1.005199	96.700000	1.007381	96.700000	0.993213	96.700000	1.017264	96.700000	1.004201	96.700000	1.028347	96.700000	1.011217	96.700000	1.007907	96.700000	0.995802	96.700000	1.008130	96.700000	1.029332	96.700000	0.997950	96.700000	1.026614	96.700000	1.002802
96.800000	1.023468	96.800000	1.017236	96.800000	1.022516	96.800000	1.016466	96.800000	0.995427	96.800000	1.013688	96.800000	1.008695	96.800000	1.021156	96.800000	1.014679	96.800000	1.011084	96.800000	1.011283	96.800000	1.022260	96.800000	1.004001	96.800000	1.015062	96.800000	1.011105	96.800000	1.008355
96.900000	1.010336	96.900000	1.024303	96.900000	1.020779	96.900000	1.016685	96.900000	1.000515	96.900000	1.002161	96.900000	1.013918	96.900000	1.032094	96.900000	1.004740	96.900000	1.020711	96.900000	1.013064	96.900000	1.010701	96.900000	1.025728	96.900000	1.016853	96.900000	1.017609	96.900000	1.002291
97.000000	1.021781	97.000000	1.022124	97.000000	1.022488	97.000000	1.021860	97.000000	1.001177	97.000000	1.014684	97.000000	1.009058	97.000000	1.013881	97.000000	1.017579	97.000000	1.026686	97.000000	1.017346	97.000000	1.010772	97.000000	0.998216	97.000000	1.006641	97.000000	1.014672	97.000000	1.016550
97.100000	1.010454	97.100000	1.024450	97.100000	1.021679	97.100000	1.020802	97.100000	1.013474	97.100000	1.011708	97.100000	1.017694	97.100000	1.015487	97.100000	1.020143	97.100000	1.025038	97.100000	1.019234	97.100000	1.008034	97.100000	1.012876	97.100000	1.023463	97.100000	1.025450	97.100000	1.020482
97.200000	1.024207	97.200000	1.008816	97.200000	1.012505	97.200000	1.013114	97.200000	1.008078	97.200000	1.031844	97.200000	1.008785	97.200000	1.025335	97.200000	1.021163	97.200000	1.010062	97.200000	1.040655	97.200000	1.021204	97.200000	1.025543	97.200000	1.005129	97.200000	1.026196	97.200000	1.013572
97.300000	1.013669	97.300000	1.033997	97.300000	1.008107	97.300000	1.004618	97.300000	1.008104	97.300000	1.018646	97.300000	1.017062	97.300000	1.022072	97.300000	1.031888	97.300000	1.034300	97.300000	1.028060	97.300000	1.010631	97.300000	1.023249	97.300000	1.026522	97.300000	1.022118	97.300000	1.016333
97.400000	1.033119	97.400000	1.028066	97.400000	1.007039	97.400000	1.012740	97.400000	0.994632	97.400000	1.013523	97.400000	1.010232	97.400000	1.016723	97.400000	1.016317	97.400000	1.020753	97.400000	1.021985	97.400000	1.015595	97.400000	1.008438	97.400000	1.025902	97.400000	1.021263	97.400000	1.020593
97.500000	1.016222	97.500000	1.031326	97.500000	1.014913	97.500000	1.006125	97.500000	1.022832	97.500000	1.015491	97.500000	1.024325	97.500000	1.012461	97.500000	1.020496	97.500000	1.019451	97.500000	1.008014	97.500000	1.006110	97.500000	1.020904	97.500000	1.017688	97.500000	1.026572	97.500000	1.014658
97.600000	1.019706	97.600000	1.026390	97.600000	1.015230	97.600000	1.012099	97.600000	1.012737	97.600000	1.005616	97.600000	1.019077	97.600000	1.018152	97.600000	1.010070	97.600000	1.018097	97.600000	1.021194	97.600000	1.015656	97.600000	1.015077	97.600000	1.015515	97.600000	1.019441	97.600000	1.006842
97.700000	1.030127	97.700000	1.021689	97.700000	1.027251	97.700000	1.020084	97.700000	1.011905	97.700000	1.025395	97.700000	1.017318	97.700000	1.021518	97.700000	1.016353	97.700000	1.024492	97.700000	1.016643	97.700000	1.018578	97.700000	1.013160	97.700000	1.019909	97.700000	1.023912	97.700000	1.031753
97.800000	1.017767	97.800000	1.025614	97.800000	1.011508	97.800000	1.016767	97.800000	1.023283	97.800000	1.019370	97.800000	1.018365	97.800000	1.033693	97.800000	1.014419	97.800000	1.007976	97.800000	1.013195	97.800000	1.019064	97.800000	1.011087	97.800000	1.019880	97.800000	1.026340	97.800000	1.020836
97.900000	1.023156	97.900000	1.038186	97.900000	1.029589	97.900000	1.016817	97.900000	1.030764	97.900000	1.015096	97.900000	1.016617	97.900000	1.025751	97.900000	1.023459	97.900000	1.029676	97.900000	1.026491	97.900000	1.029825	97.900000	1.014612	97.900000	1.016019	97.900000	1.025891	97.900000	1.022229
98.000000	1.024673	98.000000	1.029370	98.000000	1.035326	98.000000	1.030674	98.000000	1.026819	98.000000	1.017476	98.000000	1.007696	98.000000	1.033752	98.000000	1.031484	98.000000	1.019074	98.000000	1.011133	98.000000	1.028362	98.000000	1.023085	98.000000	1.023793	98.000000	1.020060	98.000000	1.020407
98.100000	1.017040	98.100000	1.027615	98.100000	1.012078	98.100000	1.019766	98.100000	1.019775	98.100000	1.025780	98.100000	1.026828	98.100000	1.019335	98.100000	1.027615	98.100000	1.033363	98.100000	1.021773	98.100000	1.026098	98.100000	1.031287	98.100000	1.017521	98.100000	1.027892	98.100000	1.008908
98.200000	1.007121	98.200000	1.025737	98.200000	1.021651	98.200000	1.034270	98.200000	1.022280	98.200000	1.019391	98.200000	1.025205	98.200000	1.026296	98.200000	1.011135	98.200000	1.018079	98.200000	1.013986	98.200000	1.024621	98.200000	1.012992	98.200000	1.021322	98.200000	1.026856	98.200000	1.024670
98.300000	1.017810	98.300000	1.023398	98.300000	1.027822	98.300000	1.020369	98.300000	1.033303	98.300000	1.018540	98.300000	1.021424	98.300000	1.029149	98.300000	1.013978	98.300000	1.033119	98.300000	1.023244	98.300000	1.012006	98.300000	1.021668	98.300000	1.038153	98.300000	1.025186	98.300000	1.024766
98.400000	1.026867	98.400000	1.023482	98.400000	1.020705	98.400000	1.030562	98.400000	1.027780	98.400000	1.022725	98.400000	1.019924	98.400000	1.014357	98.400000	1.014561	98.400000	1.027937	98.400000	1.008252	98.400000	1.027470	98.400000	1.018980	98.400000	1.029565	98.400000	1.022229	98.400000	1.017862
98.500000	1.007599	98.500000	1.015959	98.500000	1.022688	98.500000	1.031558	98.500000	1.031326	98.500000	1.027339	98.500000	1.011510	98.500000	1.017545	98.500000	1.021474	98.500000	1.014096	98.500000	1.025873	98.500000	1.024078	98.500000	1.020903	98.500000	1.009725	98.500000	1.010228	98.500000	1.033206
98.600000	1.026482	98.600000	1.032209	98.600000	1.023148	98.600000	1.014651	98.600000	1.036604	98.600000	1.031181	98.600000	1.023714	98.600000	1.017453	98.600000	1.029943	98.600000	1.022469	98.600000	1.011074	98.600000	1.026184	98.600000	1.010181	98.600000	1.034681	98.600000	1.033894	98.600000	1.008251
98.700000	1.016771	98.700000	1.021139	98.700000	1.028930	98.700000	1.018427	98.700000	1.023022	98.700000	1.043015	98.700000	1.026147	98.700000	1.034040	98.700000	1.018102	98.700000	1.023891	98.700000	1.012761	98.700000	1.028456	98.700000	1.019286	98.700000	1.028741	98.700000	1.028694	98.700000	1.014334
98.800000	1.015751	98.800000	1.014474	98.800000	1.024662	98.800000	1.009238	98.800000	1.030099	98.800000	1.030744	98.800000	1.010603	98.800000	1.030634	98.800000	1.023020	98.800000	1.027202	98.800000	1.011912	98.800000	1.012815	98.800000	1.030997	98.800000	1.024106	98.800000	1.027479	98.800000	1.019731
98.900000	1.018595	98.900000	1.021712	98.900000	1.023571	98.900000	1.014945	98.900000	1.029289	98.900000	1.035598	98.900000	1.009663	98.900000	1.019441	98.900000	1.008810	98.900000	1.024134	98.900000	1.038532	98.900000	1.020755	98.900000	1.029245	98.900000	1.019960	98.900000	1.023869	98.900000	1.010825
99.000000	1.014950	99.000000	1.025515	99.000000	1.021998	99.000000	1.030000	99.000000	1.013998	99.000000	1.015564	99.000000	1.042974	99.000000	1.028528	99.000000	1.014004	99.000000	1.028652	99.000000	1.013388	99.000000	1.022334	99.000000	1.035764	99.000000	1.029706	99.000000	1.032061	99.000000	1.031219
99.100000	1.028974	99.100000	1.021151	99.100000	1.021368	99.100000	1.028489	99.100000	1.028568	99.100000	1.021762	99.100000	1.027853	99.100000	1.027687	99.100000	1.020193	99.100000	1.035060	99.100000	1.016634	99.100000	1.023251	99.100000	1.023737	99.100000	1.025443	99.100000	1.019110	99.100000	1.011198
99.200000	1.036977	99.200000	1.022888	99.200000	1.043316	99.200000	1.015540	99.200000	1.023761	99.200000	1.025691	99.200000	1.012592	99.200000	1.025646	99.200000	1.022904	99.200000	1.025508	99.200000	1.008749	99.200000	1.025997	99.200000	1.030436	99.200000	1.018105	99.200000	1.013155	99.200000	1.025076
99.300000	1.034608	99.300000	1.032048	99.300000	1.032996	99.300000	1.020428	99.300000	1.022740	99.300000	1.010321	99.300000	1.026613	99.300000	1.027718	99.300000	1.025295	99.300000	1.032297	99.300000	1.026638	99.300000	1.020819	99.300000	1.034646	99.300000	1.031573	99.300000	1.030309	99.300000	1.030009
99.400000	1.008005	99.400000	1.018507	99.400000	1.042305	99.400000	1.012076	99.400000	1.031952	99.400000	1.023799	99.400000	1.023641	99.400000	1.036312	99.400000	1.019788	99.400000	1.034799	99.400000	1.028709	99.400000	1.016092	99.400000	1.026458	99.400000	1.033160	99.400000	1.031460	99.400000	1.014819
99.500000	1.016984	99.500000	1.035764	99.500000	1.025880	99.500000	1.036808	99.500000	1.028560	99.500000	1.024538	99.500000	1.032564	99.500000	1.024283	99.500000	1.022597	99.500000	1.031395	99.500000	1.032789	99.500000	1.029236	99.500000	1.020667	99.500000	1.043222	99.500000	1.027907	99.500000	1.030623
99.600000	1.033510	99.600000	1.019955	99.600000	1.023588	99.600000	1.030191	99.600000	1.027429	99.600000	1.025880	99.600000	1.021884	99.600000	1.022035	99.600000	1.024947	99.600000	1.022576	99.600000	1.030139	99.600000	1.012735	99.600000	1.025204	99.600000	1.029057	99.600000	1.024327	99.600000	1.029743
99.700000	1.025017	99.700000	1.032172	99.700000	1.033381	99.700000	1.031825	99.700000	1.019786	99.700000	1.034470	99.700000	1.019912	99.700000	1.024462	99.700000	1.032953	99.700000	1.031869	99.700000	1.021401	99.700000	1.012015	99.700000	1.030212	99.700000	1.021164	99.700000	1.022918	99.700000	1.023413
99.800000	1.022706	99.800000	1.028687	99.800000	1.027297	99.800000	1.036372	99.800000	1.028419	99.800000	1.023202	99.800000	1.035673	99.800000	1.023672	99.800000	1.028232	99.800000	1.027917	99.800000	1.022071	99.800000	1.022427	99.800000	1.007946	99.800000	1.032850	99.800000	1.014150	99.800000	1.026175
99.900000	1.014871	99.900000	1.034380	99.900000	1.033084	99.900000	1.021878	99.900000	1.025969	99.900000	1.024079	99.900000	1.015897	99.900000	1.016026	99.900000	1.029864	99.900000	1.028400	99.900000	1.009376	99.900000	1.025811	99.900000	1.022187	99.900000	1.020495	99.900000	1.029186	99.900000	1.026549
100.000000	1.037721	100.000000	1.014439	100.000000	1.026148	100.000000	1.026614	100.000000	1.045058	100.000000	1.026846	100.000000	1.044890	100.000000	1.020752	100.000000	1.029733	100.000000	1.040502	100.000000	1.020787	100.000000	1.020888	100.000000	1.011938	100.000000	1.022294	100.000000	1.034011	100.000000	1.037395
100.100000	1.028400	100.100000	1.022449	100.100000	1.028485	100.100000	1.023058	100.100000	1.031904	100.100000	1.025204	100.100000	1.022835	100.100000	1.034848	100.100000	1.034706	100.100000	1.035635	100.100000	1.025882	100.100000	1.033598	100.100000	1.024899	100.100000	1.021601	100.100000	1.035281	100.100000	1.027453
100.200000	1.024743	100.200000	1.030633	100.200000	1.037272	100.200000	1.015667	100.200000	1.032906	100.200000	1.034926	100.200000	1.022273	100.200000	1.026137	100.200000	1.036552	100.200000	1.029503	100.200000	1.023582	100.200000	1.038562	100.200000	1.025868	100.200000	1.014352	100.200000	1.032154	100.200000	1.034640
100.300000	1.032105	100.300000	1.039478	100.300000	1.026357	100.300000	1.032822	100.300000	1.036484	100.300000	1.027885	100.300000	1.022383	100.300000	1.028673	100.300000	1.030248	100.300000	1.039607	100.300000	1.013852	100.300000	1.032885	100.300000	1.024663	100.300000	1.029695	100.300000	1.020924	100.300000	1.029219
100.400000	1.037069	100.400000	1.034032	100.400000	1.038112	100.400000	1.037530	100.400000	1.018516	100.400000	1.035561	100.400000	1.032134	100.400000	1.024186	100.400000	1.028915	100.400000	1.038914	100.400000	1.027042	100.400000	1.039300	100.400000	1.027346	100.400000	1.032510	100.400000	1.041429	100.400000	1.034905
100.500000	1.031629	100.500000	1.026398	100.500000	1.035486	100.500000	1.032892	100.500000	1.039071	100.500000	1.026267	100.500000	1.034936	100.500000	1.025717	100.500000	1.031958	100.500000	1.029215	100.500000	1.022535	100.500000	1.036956	100.500000	1.041123	100.500000	1.040271	100.500000	1.048870	100.500000	1.029002
100.600000	1.034336	100.600000	1.032271	100.600000	1.022340	100.600000	1.036801	100.600000	1.020978	100.600000	1.034314	100.600000	1.020381	100.600000	1.020398	100.600000	1.027538	100.600000	1.033229	100.600000	1.038158	100.600000	1.019117	100.600000	1.032280	100.600000	1.025549	100.600000	1.033751	100.600000	1.037397
100.700000	1.037993	100.700000	1.040998	100.700000	1.041963	100.700000	1.034970	100.700000	1.028610	100.700000	1.036335	100.700000	1.018989	100.700000	1.031961	100.700000	1.026727	100.700000	1.037898	100.700000	1.036948	100.700000	1.037342	100.700000	1.025294	100.700000	1.043319	100.700000	1.029162	100.700000	1.034910
100.800000	1.038893	100.800000	1.039017	100.800000	1.034516	100.800000	1.036828	100.800000	1.019050	100.800000	1.025893	100.800000	1.026561	100.800000	1.025598	100.800000	1.032680	100.800000	1.041226	100.800000	1.020774	100.800000	1.029742	100.800000	1.025777	100.800000	1.026124	100.800000	1.040635	100.800000	1.024463
100.900000	1.038936	100.900000	1.020840	100.900000	1.030060	100.900000	1.036060	100.900000	1.024789	100.900000	1.026280	100.900000	1.021565	100.900000	1.043276	100.900000	1.046262	100.900000	1.026730	100.900000	1.028762	100.900000	1.018787	100.900000	1.025580	100.900000	1.036070	100.900000	1.037257	100.900000	1.027830
101.000000	1.034570	101.000000	1.040242	101.000000	1.034721	101.000000	1.028831	101.000000	1.023875	101.000000	1.036741	101.000000	1.031935	101.000000	1.035346	101.000000	1.023421	101.000000	1.040726	101.000000	1.038168	101.000000	1.022502	101.000000	1.035458	101.000000	1.029647	101.000000	1.030215	101.000000	1.029838
101.100000	1.026283	101.100000	1.021098	101.100000	1.026552	101.100000	1.021920	101.100000	1.021890	101.100000	1.040020	101.100000	1.026856	101.100000	1.020836	101.100000	1.025445	101.100000	1.035891	101.100000	1.042916	101.100000	1.019565	101.100000	1.033171	101.100000	1.034316	101.100000	1.042327	101.100000	1.028110
101.200000	1.020224	101.200000	1.032185	101.200000	1.029795	101.200000	1.054809	101.200000	1.022697	101.200000	1.025125	101.200000	1.032548	101.200000	1.025407	101.200000	1.024129	101.200000	1.029057	101.200000	1.029288	101.200000	1.032260	101.200000	1.030266	101.200000	1.033366	101.200000	1.041170	101.200000	1.028873
101.300000	1.032460	101.300000	1.040747	101.300000	1.034907	101.300000	1.043632	101.300000	1.029175	101.300000	1.045031	101.300000	1.025895	101.300000	1.038110	101.300000	1.036615	101.300000	1.039308	101.300000	1.019625	101.300000	1.031802	101.300000	1.024602	101.300000	1.031575	101.300000	1.038343	101.300000	1.038977
101.400000	1.030820	101.400000	1.035184	101.400000	1.038907	101.400000	1.033432	101.400000	1.034143	101.400000	1.034615	101.400000	1.034430	101.400000	1.037675	101.400000	1.021656	101.400000	1.031033	101.400000	1.025670	101.400000	1.035114	101.400000	1.010794	101.400000	1.039491	101.400000	1.034811	101.400000	1.041639
101.500000	1.037942	101.500000	1.036076	101.500000	1.036524	101.500000	1.035222	101.500000	1.027291	101.500000	1.017624	101.500000	1.017417	101.500000	1.030535	101.500000	1.034221	101.500000	1.041460	101.500000	1.037249	101.500000	1.037718	101.500000	1.013640	101.500000	1.033471	101.500000	1.031248	101.500000	1.032262
101.600000	1.035789	101.600000	1.031001	101.600000	1.033527	101.600000	1.028231	101.600000	1.038765	101.600000	1.040755	101.600000	1.027611	101.600000	1.043214	101.600000	1.027348	101.600000	1.035921	101.600000	1.025702	101.600000	1.037259	101.600000	1.036671	101.600000	1.024649	101.600000	1.034227	101.600000	1.032784
101.700000	1.051007	101.700000	1.049073	101.700000	1.028176	101.700000	1.037441	101.700000	1.027628	101.700000	1.038139	101.700000	1.035595	101.700000	1.032541	101.700000	1.030551	101.700000	1.028936	101.700000	1.029807	101.700000	1.044433	101.700000	1.027111	101.700000	1.037121	101.700000	1.055389	101.700000	1.044550
101.800000	1.040917	101.800000	1.032850	101.800000	1.039645	101.800000	1.037175	101.800000	1.044965	101.800000	1.034632	101.800000	1.024748	101.800000	1.042630	101.800000	1.043283	101.800000	1.030932	101.800000	1.042161	101.800000	1.042411	101.800000	1.024166	101.800000	1.039322	101.800000	1.035467	101.800000	1.033328
101.900000	1.029512	101.900000	1.019353	101.900000	1.036162	101.900000	1.041288	101.900000	1.034005	101.900000	1.028987	101.900000	1.034229	101.900000	1.037589	101.900000	1.037442	101.900000	1.042280	101.900000	1.037680	101.900000	1.030580	101.900000	1.032225	101.900000	1.041335	101.900000	1.045609	101.900000	1.047481
102.000000	1.034823	102.000000	1.029469	102.000000	1.029141	102.000000	1.024498	102.000000	1.050112	102.000000	1.026876	102.000000	1.032590	102.000000	1.027856	102.000000	1.026009	102.000000	1.037031	102.000000	1.033755	102.000000	1.029789	102.000000	1.033880	102.000000	1.026935	102.000000	1.040741	102.000000	1.028668
102.100000	1.033126	102.100000	1.041279	102.100000	1.026978	102.100000	1.044215	102.100000	1.050520	102.100000	1.021681	102.100000	1.035204	102.100000	1.011210	102.100000	1.033444	102.100000	1.038570	102.100000	1.048243	102.100000	1.031422	102.100000	1.034861	102.100000	1.037671	102.100000	1.041688	102.100000	1.035837
102.200000	1.046820	102.200000	1.025731	102.200000	1.024922	102.200000	1.046094	102.200000	1.036845	102.200000	1.030492	102.200000	1.026890	102.200000	1.026912	102.200000	1.027117	102.200000	1.023947	102.200000	1.039583	102.200000	1.020696	102.200000	1.031442	102.200000	1.043415	102.200000	1.038683	102.200000	1.027670
102.300000	1.038848	102.300000	1.031391	102.300000	1.037389	102.300000	1.041779	102.300000	1.036031	102.300000	1.035962	102.300000	1.036040	102.300000	1.042801	102.300000	1.030687	102.300000	1.034071	102.300000	1.040576	102.300000	1.027899	102.300000	1.028039	102.300000	1.037228	102.300000	1.038188	102.300000	1.037167
102.400000	1.031201	102.400000	1.040081	102.400000	1.034675	102.400000	1.043215	102.400000	1.043718	102.400000	1.036445	102.400000	1.031651	102.400000	1.043155	102.400000	1.031907	102.400000	1.044012	102.400000	1.024169	102.400000	1.032077	102.400000	1.027049	102.400000	1.039838	102.400000	1.032570	102.400000	1.038223
102.500000	1.046585	102.500000	1.043013	102.500000	1.045834	102.500000	1.039626	102.500000	1.017430	102.500000	1.036116	102.500000	1.029785	102.500000	1.037309	102.500000	1.030947	102.500000	1.039132	102.500000	1.031351	102.500000	1.039355	102.500000	1.036930	102.500000	1.041020	102.500000	1.048783	102.500000	1.035312
102.600000	1.041744	102.600000	1.033877	102.600000	1.039282	102.600000	1.036671	102.600000	1.025628	102.600000	1.035283	102.600000	1.040695	102.600000	1.033653	102.600000	1.031783	102.600000	1.041268	102.600000	1.032826	102.600000	1.042923	102.600000	1.035667	102.600000	1.036990	102.600000	1.036233	102.600000	1.054228
102.700000	1.027518	102.700000	1.052830	102.700000	1.048338	102.700000	1.035618	102.700000	1.010186	102.700000	1.034533	102.700000	1.029811	102.700000	1.029652	102.700000	1.043697	102.700000	1.036219	102.700000	1.043436	102.700000	1.038250	102.700000	1.037947	102.700000	1.045635	102.700000	1.041881	102.700000	1.029202
102.800000	1.042829	102.800000	1.037384	102.800000	1.045643	102.800000	1.031422	102.800000	1.042615	102.800000	1.031130	102.800000	1.035700	102.800000	1.041757	102.800000	1.024344	102.800000	1.039887	102.800000	1.024938	102.800000	1.028219	102.800000	1.023774	102.800000	1.039049	102.800000	1.043742	102.800000	1.033641
102.900000	1.050126	102.900000	1.046621	102.900000	1.038181	102.900000	1.038762	102.900000	1.030855	102.900000	1.028140	102.900000	1.037377	102.900000	1.037178	102.900000	1.054743	102.900000	1.032442	102.900000	1.032395	102.900000	1.014351	102.900000	1.033365	102.900000	1.043073	102.900000	1.052400	102.900000	1.032328
103.000000	1.038038	103.000000	1.035695	103.000000	1.034485	103.000000	1.030236	103.000000	1.033879	103.000000	1.040157	103.000000	1.048793	103.000000	1.035813	103.000000	1.031381	103.000000	1.027336	103.000000	1.035381	103.000000	1.036906	103.000000	1.026044	103.000000	1.034132	103.000000	1.030387	103.000000	1.040420
103.100000	1.042917	103.100000	1.049439	103.100000	1.035231	103.100000	1.036738	103.100000	1.040736	103.100000	1.039410	103.100000	1.029073	103.100000	1.029451	103.100000	1.037562	103.100000	1.043414	103.100000	1.033680	103.100000	1.032011	103.100000	1.043253	103.100000	1.037218	103.100000	1.036078	103.100000	1.037987
103.200000	1.051915	103.200000	1.026170	103.200000	1.041789	103.200000	1.043421	103.200000	1.032873	103.200000	1.032245	103.200000	1.023185	103.200000	1.038312	103.200000	1.029217	103.200000	1.047633	103.200000	1.026509	103.200000	1.044781	103.200000	1.047627	103.200000	1.037787	103.200000	1.055700	103.200000	1.048546
103.300000	1.050986	103.300000	1.027141	103.300000	1.040433	103.300000	1.045594	103.300000	1.014095	103.300000	1.039822	103.300000	1.044655	103.300000	1.021061	103.300000	1.034683	103.300000	1.035130	103.300000	1.035278	103.300000	1.032027	103.300000	1.034633	103.300000	1.050734	103.300000	1.045445	103.300000	1.050238
103.400000	1.044925	103.400000	1.036211	103.400000	1.039632	103.400000	1.046322	103.400000	1.037302	103.400000	1.036239	103.400000	1.032042	103.400000	1.046525	103.400000	1.040810	103.400000	1.036712	103.400000	1.042165	103.400000	1.047334	103.400000	1.035532	103.400000	1.031717	103.400000	1.059336	103.400000	1.045207
103.500000	1.041979	103.500000	1.065653	103.500000	1.030389	103.500000	1.046492	103.500000	1.022135	103.500000	1.026817	103.500000	1.015044	103.500000	1.044636	103.500000	1.024916	103.500000	1.047234	103.500000	1.034341	103.500000	1.031964	103.500000	1.026917	103.500000	1.039836	103.500000	1.058197	103.500000	1.044135
103.600000	1.048214	103.600000	1.034909	103.600000	1.047881	103.600000	1.051173	103.600000	1.038518	103.600000	1.032996	103.600000	1.036120	103.600000	1.034263	103.600000	1.038192	103.600000	1.047198	103.600000	1.035107	103.600000	1.036713	103.600000	1.037637	103.600000	1.039349	103.600000	1.051969	103.600000	1.044119
103.700000	1.049993	103.700000	1.027434	103.700000	1.049896	103.700000	1.038827	103.700000	1.037634	103.700000	1.034376	103.700000	1.038737	103.700000	1.042353	103.700000	1.030689	103.700000	1.046804	103.700000	1.039466	103.700000	1.038443	103.700000	1.026483	103.700000	1.039928	103.700000	1.055785	103.700000	1.035109
103.800000	1.064035	103.800000	1.047128	103.800000	1.022157	103.800000	1.038627	103.800000	1.041849	103.800000	1.031074	103.800000	1.042811	103.800000	1.026831	103.800000	1.042193	103.800000	1.039223	103.800000	1.040062	103.800000	1.039601	103.800000	1.041087	103.800000	1.034621	103.800000	1.034703	103.800000	1.036017
103.900000	1.061150	103.900000	1.045953	103.900000	1.043556	103.900000	1.042786	103.900000	1.028427	103.900000	1.038072	103.900000	1.043887	103.900000	1.041660	103.900000	1.024688	103.900000	1.035241	103.900000	1.058553	103.900000	1.043254	103.900000	1.028642	103.900000	1.035588	103.900000	1.040027	103.900000	1.043211
104.000000	1.041350	104.000000	1.037206	104.000000	1.048992	104.000000	1.036011	104.000000	1.041024	104.000000	1.028869	104.000000	1.036003	104.000000	1.052062	104.000000	1.043211	104.000000	1.026441	104.000000	1.029659	104.000000	1.041265	104.000000	1.052265	104.000000	1.045734	104.000000	1.043551	104.000000	1.049134
104.100000	1.054353	104.100000	1.039915	104.100000	1.046191	104.100000	1.054364	104.100000	1.038915	104.100000	1.043063	104.100000	1.038011	104.100000	1.046394	104.100000	1.046353	104.100000	1.049609	104.100000	1.048038	104.100000	1.040194	104.100000	1.047377	104.100000	1.029788	104.100000	1.039616	104.100000	1.040498
104.200000	1.046881	104.200000	1.036474	104.200000	1.040012	104.200000	1.029852	104.200000	1.042927	104.200000	1.021515	104.200000	1.039415	104.200000	1.040195	104.200000	1.036651	104.200000	1.043346	104.200000	1.045013	104.200000	1.032830	104.200000	1.033653	104.200000	1.046907	104.200000	1.054406	104.200000	1.054803
104.300000	1.045799	104.300000	1.032942	104.300000	1.041087	104.300000	1.048291	104.300000	1.041757	104.300000	1.042262	104.300000	1.047070	104.300000	1.034210	104.300000	1.047639	104.300000	1.044458	104.300000	1.034890	104.300000	1.041919	104.300000	1.052578	104.300000	1.045550	104.300000	1.053184	104.300000	1.039501
104.400000	1.041118	104.400000	1.042926	104.400000	1.038907	104.400000	1.054733	104.400000	1.040212	104.400000	1.030404	104.400000	1.045485	104.400000	1.046537	104.400000	1.041288	104.400000	1.026983	104.400000	1.048409	104.400000	1.045203	104.400000	1.033444	104.400000	1.036576	104.400000	1.053972	104.400000	1.045342
104.500000	1.061026	104.500000	1.046310	104.500000	1.040754	104.500000	1.046591	104.500000	1.038119	104.500000	1.050868	104.500000	1.035090	104.500000	1.038949	104.500000	1.042085	104.500000	1.049045	104.500000	1.019525	104.500000	1.036788	104.500000	1.037093	104.500000	1.038658	104.500000	1.053425	104.500000	1.048880
104.600000	1.040018	104.600000	1.042525	104.600000	1.049478	104.600000	1.040363	104.600000	1.026129	104.600000	1.028100	104.600000	1.056607	104.600000	1.030551	104.600000	1.037405	104.600000	1.035015	104.600000	1.044638	104.600000	1.044703	104.600000	1.038239	104.600000	1.040933	104.600000	1.045264	104.600000	1.037189
104.700000	1.040330	104.700000	1.040272	104.700000	1.049834	104.700000	1.046846	104.700000	1.037078	104.700000	1.040944	104.700000	1.059134	104.700000	1.046170	104.700000	1.046764	104.700000	1.043861	104.700000	1.051870	104.700000	1.045260	104.700000	1.027229	104.700000	1.040753	104.700000	1.053364	104.700000	1.041049
104.800000	1.046068	104.800000	1.041602	104.800000	1.045635	104.800000	1.041893	104.800000	1.050280	104.800000	1.045519	104.800000	1.053434	104.800000	1.049392	104.800000	1.051909	104.800000	1.034020	104.800000	1.040264	104.800000	1.042172	104.800000	1.033400	104.800000	1.037010	104.800000	1.053706	104.800000	1.056773
104.900000	1.038913	104.900000	1.031616	104.900000	1.049083	104.900000	1.044571	104.900000	1.044729	104.900000	1.043940	104.900000	1.042805	104.900000	1.036670	104.900000	1.051966	104.900000	1.043532	104.900000	1.041374	104.900000	1.042941	104.900000	1.033639	104.900000	1.030950	104.900000	1.037896	104.900000	1.042380
105.000000	1.049261	105.000000	1.040718	105.000000	1.038996	105.000000	1.030127	105.000000	1.045799	105.000000	1.038226	105.000000	1.044809	105.000000	1.044805	105.000000	1.052002	105.000000	1.048403	105.000000	1.044780	105.000000	1.039722	105.000000	1.046553	105.000000	1.048543	105.000000	1.062153	105.000000	1.047629
105.100000	1.051560	105.100000	1.035005	105.100000	1.055000	105.100000	1.043903	105.100000	1.036013	105.100000	1.042943	105.100000	1.048619	105.100000	1.042118	105.100000	1.046982	105.100000	1.056146	105.100000	1.039274	105.100000	1.037696	105.100000	1.055709	105.100000	1.048910	105.100000	1.062065	105.100000	1.049655
105.200000	1.054670	105.200000	1.025472	105.200000	1.035951	105.200000	1.057065	105.200000	1.047955	105.200000	1.043900	105.200000	1.048986	105.200000	1.043718	105.200000	1.046843	105.200000	1.050743	105.200000	1.047556	105.200000	1.044968	105.200000	1.045921	105.200000	1.037793	105.200000	1.053795	105.200000	1.046607
105.300000	1.052483	105.300000	1.049759	105.300000	1.043254	105.300000	1.042862	105.300000	1.043008	105.300000	1.047243	105.300000	1.042041	105.300000	1.046010	105.300000	1.035662	105.300000	1.048571	105.300000	1.043642	105.300000	1.041821	105.300000	1.046306	105.300000	1.041731	105.300000	1.046013	105.300000	1.051893
105.400000	1.044755	105.400000	1.051362	105.400000	1.047770	105.400000	1.045453	105.400000	1.043744	105.400000	1.037571	105.400000	1.044786	105.400000	1.040495	105.400000	1.045119	105.400000	1.038964	105.400000	1.046218	105.400000	1.044081	105.400000	1.052140	105.400000	1.051653	105.400000	1.046305	105.400000	1.053795
105.500000	1.042622	105.500000	1.033768	105.500000	1.044222	105.500000	1.053628	105.500000	1.045623	105.500000	1.045146	105.500000	1.044790	105.500000	1.058810	105.500000	1.046149	105.500000	1.059844	105.500000	1.047491	105.500000	1.043428	105.500000	1.047055	105.500000	1.047768	105.500000	1.050627	105.500000	1.044181
105.600000	1.047583	105.600000	1.025963	105.600000	1.050660	105.600000	1.059115	105.600000	1.041133	105.600000	1.049404	105.600000	1.042587	105.600000	1.050461	105.600000	1.050442	105.600000	1.051698	105.600000	1.039899	105.600000	1.046825	105.600000	1.048675	105.600000	1.053749	105.600000	1.046745	105.600000	1.045288
105.700000	1.051095	105.700000	1.041979	105.700000	1.037952	105.700000	1.053754	105.700000	1.040887	105.700000	1.045584	105.700000	1.049900	105.700000	1.048711	105.700000	1.044959	105.700000	1.034325	105.700000	1.055052	105.700000	1.045097	105.700000	1.027228	105.700000	1.035053	105.700000	1.051531	105.700000	1.059612
105.800000	1.051705	105.800000	1.045526	105.800000	1.048177	105.800000	1.055307	105.800000	1.052500	105.800000	1.040780	105.800000	1.048204	105.800000	1.056081	105.800000	1.057735	105.800000	1.049678	105.800000	1.037946	105.800000	1.041526	105.800000	1.032005	105.800000	1.060500	105.800000	1.043278	105.800000	1.051191
105.900000	1.059441	105.900000	1.048114	105.900000	1.044461	105.900000	1.050433	105.900000	1.058483	105.900000	1.048983	105.900000	1.040949	105.900000	1.039188	105.900000	1.031939	105.900000	1.055157	105.900000	1.056813	105.900000	1.044612	105.900000	1.035769	105.900000	1.042105	105.900000	1.051937	105.900000	1.048845
106.000000	1.050535	106.000000	1.036450	106.000000	1.036184	106.000000	1.056951	106.000000	1.037105	106.000000	1.050415	106.000000	1.051279	106.000000	1.057690	106.000000	1.043388	106.000000	1.053757	106.000000	1.057031	106.000000	1.048030	106.000000	1.051413	106.000000	1.056507	106.000000	1.049679	106.000000	1.045693
106.100000	1.052335	106.100000	1.058677	106.100000	1.056194	106.100000	1.055944	106.100000	1.045344	106.100000	1.051646	106.100000	1.053680	106.100000	1.053494	106.100000	1.041312	106.100000	1.042074	106.100000	1.041469	106.100000	1.047264	106.100000	1.057552	106.100000	1.046677	106.100000	1.045801	106.100000	1.046770
106.200000	1.054920	106.200000	1.042796	106.200000	1.044183	106.200000	1.049147	106.200000	1.035366	106.200000	1.047992	106.200000	1.053173	106.200000	1.047830	106.200000	1.042665	106.200000	1.049652	106.200000	1.044063	106.200000	1.036129	106.200000	1.042864	106.200000	1.046671	106.200000	1.042032	106.200000	1.043178
106.300000	1.057316	106.300000	1.038272	106.300000	1.057997	106.300000	1.034179	106.300000	1.037924	106.300000	1.040002	106.300000	1.059411	106.300000	1.059330	106.300000	1.038316	106.300000	1.048361	106.300000	1.037187	106.300000	1.051925	106.300000	1.047016	106.300000	1.036642	106.300000	1.060368	106.300000	1.049283
106.400000	1.055514	106.400000	1.048853	106.400000	1.047108	106.400000	1.044521	106.400000	1.046671	106.400000	1.048470	106.400000	1.046203	106.400000	1.054015	106.400000	1.037014	106.400000	1.053267	106.400000	1.047218	106.400000	1.049123	106.400000	1.042791	106.400000	1.052528	106.400000	1.066144	106.400000	1.052460
106.500000	1.059864	106.500000	1.043859	106.500000	1.045975	106.500000	1.033837	106.500000	1.048074	106.500000	1.041858	106.500000	1.061109	106.500000	1.045260	106.500000	1.053084	106.500000	1.048942	106.500000	1.047693	106.500000	1.052720	106.500000	1.039395	106.500000	1.049812	106.500000	1.051427	106.500000	1.052868
106.600000	1.057242	106.600000	1.049262	106.600000	1.049008	106.600000	1.061425	106.600000	1.054390	106.600000	1.055670	106.600000	1.049837	106.600000	1.042606	106.600000	1.049655	106.600000	1.042116	106.600000	1.052862	106.600000	1.042377	106.600000	1.047233	106.600000	1.049533	106.600000	1.061223	106.600000	1.055990
106.700000	1.052423	106.700000	1.053462	106.700000	1.059899	106.700000	1.046647	106.700000	1.047214	106.700000	1.047894	106.700000	1.049595	106.700000	1.061353	106.700000	1.053600	106.700000	1.054917	106.700000	1.055361	106.700000	1.040574	106.700000	1.028699	106.700000	1.057329	106.700000	1.054530	106.700000	1.056329
106.800000	1.046574	106.800000	1.049678	106.800000	1.052659	106.800000	1.052389	106.800000	1.049998	106.800000	1.042536	106.800000	1.057210	106.800000	1.051460	106.800000	1.052078	106.800000	1.050141	106.800000	1.046556	106.800000	1.048891	106.800000	1.041079	106.800000	1.053245	106.800000	1.055074	106.800000	1.046817
106.900000	1.038184	106.900000	1.055721	106.900000	1.045231	106.900000	1.054015	106.900000	1.035106	106.900000	1.053937	106.900000	1.051215	106.900000	1.059901	106.900000	1.042430	106.900000	1.061915	106.900000	1.055952	106.900000	1.049111	106.900000	1.044398	106.900000	1.052491	106.900000	1.057254	106.900000	1.057211
107.000000	1.045824	107.000000	1.050077	107.000000	1.048275	107.000000	1.051642	107.000000	1.038464	107.000000	1.049383	107.000000	1.046088	107.000000	1.057595	107.000000	1.044321	107.000000	1.046272	107.000000	1.062553	107.000000	1.050458	107.000000	1.032432	107.000000	1.044927	107.000000	1.041623	107.000000	1.054271
107.100000	1.055666	107.100000	1.066776	107.100000	1.047609	107.100000	1.053508	107.100000	1.055546	107.100000	1.048209	107.100000	1.060763	107.100000	1.056755	107.100000	1.038623	107.100000	1.050610	107.100000	1.065062	107.100000	1.049152	107.100000	1.050530	107.100000	1.037184	107.100000	1.063142	107.100000	1.052894
107.200000	1.059834	107.200000	1.065267	107.200000	1.052378	107.200000	1.045379	107.200000	1.048848	107.200000	1.057297	107.200000	1.049620	107.200000	1.052635	107.200000	1.050808	107.200000	1.061328	107.200000	1.057585	107.200000	1.050506	107.200000	1.024805	107.200000	1.048398	107.200000	1.070061	107.200000	1.061350
107.300000	1.055464	107.300000	1.067130	107.300000	1.049322	107.300000	1.049742	107.300000	1.056863	107.300000	1.058334	107.300000	1.046083	107.300000	1.058675	107.300000	1.048930	107.300000	1.042138	107.300000	1.064969	107.300000	1.036543	107.300000	1.051278	107.300000	1.069593	107.300000	1.058425	107.300000	1.058019
107.400000	1.043929	107.400000	1.054974	107.400000	1.056874	107.400000	1.053943	107.400000	1.054537	107.400000	1.047980	107.400000	1.070256	107.400000	1.049783	107.400000	1.044263	107.400000	1.050617	107.400000	1.065811	107.400000	1.051186	107.400000	1.027556	107.400000	1.042844	107.400000	1.059885	107.400000	1.047337
107.500000	1.048122	107.500000	1.052615	107.500000	1.060662	107.500000	1.062712	107.500000	1.048030	107.500000	1.050234	107.500000	1.056766	107.500000	1.052145	107.500000	1.040837	107.500000	1.058497	107.500000	1.049271	107.500000	1.052948	107.500000	1.042132	107.500000	1.062746	107.500000	1.064599	107.500000	1.046391
107.600000	1.068272	107.600000	1.046348	107.600000	1.057212	107.600000	1.062080	107.600000	1.053597	107.600000	1.047169	107.600000	1.049388	107.600000	1.055290	107.600000	1.043194	107.600000	1.061691	107.600000	1.062529	107.600000	1.064288	107.600000	1.047252	107.600000	1.054671	107.600000	1.062487	107.600000	1.049106
107.700000	1.063353	107.700000	1.056609	107.700000	1.045794	107.700000	1.054160	107.700000	1.057789	107.700000	1.060832	107.700000	1.043260	107.700000	1.049736	107.700000	1.062024	107.700000	1.060314	107.700000	1.051007	107.700000	1.050514	107.700000	1.037142	107.700000	1.049359	107.700000	1.060113	107.700000	1.068750
107.800000	1.062326	107.800000	1.059952	107.800000	1.055297	107.800000	1.050475	107.800000	1.047509	107.800000	1.057963	107.800000	1.068064	107.800000	1.051360	107.800000	1.051565	107.800000	1.049486	107.800000	1.049007	107.800000	1.043285	107.800000	1.054501	107.800000	1.047006	107.800000	1.059833	107.800000	1.049722
107.900000	1.066378	107.900000	1.047380	107.900000	1.054747	107.900000	1.048279	107.900000	1.051180	107.900000	1.045898	107.900000	1.059245	107.900000	1.044263	107.900000	1.041943	107.900000	1.058676	107.900000	1.041596	107.900000	1.053914	107.900000	1.045919	107.900000	1.054763	107.900000	1.053047	107.900000	1.045071
108.000000	1.059083	108.000000	1.071236	108.000000	1.064876	108.000000	1.071452	108.000000	1.030658	108.000000	1.060569	108.000000	1.051825	108.000000	1.041664	108.000000	1.041107	108.000000	1.055497	108.000000	1.054445	108.000000	1.053657	108.000000	1.047581	108.000000	1.053305	108.000000	1.061826	108.000000	1.065850
108.100000	1.054813	108.100000	1.044191	108.100000	1.069779	108.100000	1.052122	108.100000	1.053245	108.100000	1.057965	108.100000	1.053285	108.100000	1.045347	108.100000	1.034522	108.100000	1.046282	108.100000	1.047483	108.100000	1.057022	108.100000	1.039851	108.100000	1.053734	108.100000	1.060517	108.100000	1.057519
108.200000	1.070286	108.200000	1.058636	108.200000	1.049536	108.200000	1.047973	108.200000	1.045508	108.200000	1.045702	108.200000	1.063407	108.200000	1.045258	108.200000	1.050256	108.200000	1.057899	108.200000	1.044578	108.200000	1.049225	108.200000	1.046022	108.200000	1.057745	108.200000	1.065413	108.200000	1.069437
108.300000	1.053894	108.300000	1.054654	108.300000	1.053052	108.300000	1.045818	108.300000	1.043237	108.300000	1.051096	108.300000	1.049208	108.300000	1.058833	108.300000	1.046775	108.300000	1.054882	108.300000	1.055986	108.300000	1.058159	108.300000	1.045216	108.300000	1.051865	108.300000	1.051415	108.300000	1.067842
108.400000	1.051840	108.400000	1.058214	108.400000	1.052463	108.400000	1.057281	108.400000	1.048198	108.400000	1.046702	108.400000	1.068024	108.400000	1.054408	108.400000	1.058814	108.400000	1.048550	108.400000	1.055774	108.400000	1.061796	108.400000	1.058128	108.400000	1.049757	108.400000	1.059163	108.400000	1.061822
108.500000	1.053181	108.500000	1.055632	108.500000	1.052287	108.500000	1.061283	108.500000	1.049414	108.500000	1.060649	108.500000	1.069282	108.500000	1.063135	108.500000	1.048868	108.500000	1.055439	108.500000	1.047142	108.500000	1.047214	108.500000	1.046092	108.500000	1.063127	108.500000	1.076026	108.500000	1.065008
108.600000	1.053671	108.600000	1.046496	108.600000	1.062647	108.600000	1.062945	108.600000	1.047293	108.600000	1.059395	108.600000	1.063161	108.600000	1.040859	108.600000	1.046757	108.600000	1.040595	108.600000	1.047598	108.600000	1.065225	108.600000	1.060663	108.600000	1.053178	108.600000	1.068377	108.600000	1.052422
108.700000	1.057615	108.700000	1.066727	108.700000	1.056480	108.700000	1.064389	108.700000	1.053552	108.700000	1.068626	108.700000	1.052347	108.700000	1.063550	108.700000	1.056327	108.700000	1.061109	108.700000	1.049261	108.700000	1.048771	108.700000	1.060467	108.700000	1.057828	108.700000	1.053001	108.700000	1.060309
108.800000	1.064800	108.800000	1.053389	108.800000	1.055268	108.800000	1.061944	108.800000	1.052843	108.800000	1.055799	108.800000	1.065962	108.800000	1.062798	108.800000	1.050621	108.800000	1.062013	108.800000	1.051731	108.800000	1.059826	108.800000	1.050707	108.800000	1.074746	108.800000	1.070216	108.800000	1.058750
108.900000	1.064679	108.900000	1.056863	108.900000	1.059339	108.900000	1.058907	108.900000	1.063697	108.900000	1.052579	108.900000	1.057134	108.900000	1.060663	108.900000	1.063039	108.900000	1.052113	108.900000	1.056879	108.900000	1.061226	108.900000	1.053331	108.900000	1.054868	108.900000	1.048358	108.900000	1.058199
109.000000	1.066048	109.000000	1.057313	109.000000	1.058263	109.000000	1.046273	109.000000	1.038776	109.000000	1.050235	109.000000	1.040564	109.000000	1.056687	109.000000	1.057416	109.000000	1.048527	109.000000	1.053104	109.000000	1.056254	109.000000	1.054920	109.000000	1.058134	109.000000	1.057352	109.000000	1.041468
109.100000	1.053281	109.100000	1.063063	109.100000	1.062958	109.100000	1.065173	109.100000	1.045291	109.100000	1.058771	109.100000	1.067353	109.100000	1.060774	109.100000	1.063588	109.100000	1.045324	109.100000	1.070191	109.100000	1.050984	109.100000	1.044704	109.100000	1.057884	109.100000	1.052562	109.100000	1.055865
109.200000	1.067095	109.200000	1.051651	109.200000	1.054228	109.200000	1.066806	109.200000	1.044389	109.200000	1.061688	109.200000	1.064781	109.200000	1.046084	109.200000	1.055549	109.200000	1.053310	109.200000	1.052009	109.200000	1.061165	109.200000	1.060754	109.200000	1.062495	109.200000	1.070267	109.200000	1.059437
109.300000	1.058398	109.300000	1.061906	109.300000	1.062672	109.300000	1.056277	109.300000	1.051588	109.300000	1.045870	109.300000	1.052764	109.300000	1.070249	109.300000	1.060121	109.300000	1.064307	109.300000	1.069904	109.300000	1.050282	109.300000	1.048727	109.300000	1.058747	109.300000	1.057409	109.300000	1.063056
109.400000	1.059580	109.400000	1.054420	109.400000	1.049567	109.400000	1.058895	109.400000	1.055822	109.400000	1.056450	109.400000	1.059882	109.400000	1.053504	109.400000	1.065786	109.400000	1.058535	109.400000	1.067384	109.400000	1.056264	109.400000	1.050803	109.400000	1.064917	109.400000	1.058103	109.400000	1.059989
109.500000	1.054528	109.500000	1.069089	109.500000	1.069171	109.500000	1.066640	109.500000	1.057629	109.500000	1.044541	109.500000	1.069422	109.500000	1.046764	109.500000	1.066211	109.500000	1.055491	109.500000	1.054255	109.500000	1.034530	109.500000	1.060586	109.500000	1.050619	109.500000	1.061025	109.500000	1.062481
109.600000	1.055504	109.600000	1.074862	109.600000	1.053062	109.600000	1.053485	109.600000	1.046155	109.600000	1.058615	109.600000	1.054090	109.600000	1.059496	109.600000	1.054138	109.600000	1.054346	109.600000	1.053804	109.600000	1.052158	109.600000	1.059697	109.600000	1.066814	109.600000	1.067269	109.600000	1.069368
109.700000	1.067191	109.700000	1.050692	109.700000	1.068851	109.700000	1.072530	109.700000	1.069675	109.700000	1.057678	109.700000	1.056104	109.700000	1.062580	109.700000	1.039625	109.700000	1.073794	109.700000	1.053598	109.700000	1.044416	109.700000	1.056261	109.700000	1.063695	109.700000	1.054600	109.700000	1.055401
109.800000	1.061780	109.800000	1.066023	109.800000	1.065850	109.800000	1.045995	109.800000	1.049185	109.800000	1.045506	109.800000	1.065759	109.800000	1.062393	109.800000	1.050383	109.800000	1.057484	109.800000	1.047395	109.800000	1.059707	109.800000	1.066166	109.800000	1.059272	109.800000	1.057821	109.800000	1.059425
109.900000	1.060726	109.900000	1.057782	109.900000	1.052791	109.900000	1.055221	109.900000	1.045263	109.900000	1.058280	109.900000	1.050285	109.900000	1.043848	109.900000	1.054499	109.900000	1.058117	109.900000	1.063179	109.900000	1.067723	109.900000	1.044473	109.900000	1.071954	109.900000	1.059819	109.900000	1.055088
110.000000	1.058623	110.000000	1.069185	110.000000	1.061360	110.000000	1.070508	110.000000	1.058138	110.000000	1.051380	110.000000	1.055639	110.000000	1.058475	110.000000	1.065263	110.000000	1.057057	110.000000	1.058205	110.000000	1.057917	110.000000	1.051119	110.000000	1.062579	110.000000	1.068107	110.000000	1.072910
110.100000	1.061535	110.100000	1.062691	110.100000	1.060054	110.100000	1.064651	110.100000	1.062296	110.100000	1.057677	110.100000	1.075634	110.100000	1.052090	110.100000	1.050597	110.100000	1.050359	110.100000	1.055149	110.100000	1.058519	110.100000	1.064334	110.100000	1.067819	110.100000	1.064354	110.100000	1.072083
110.200000	1.075251	110.200000	1.059172	110.200000	1.074156	110.200000	1.059947	110.200000	1.056325	110.200000	1.058865	110.200000	1.069769	110.200000	1.046538	110.200000	1.059541	110.200000	1.069319	110.200000	1.057931	110.200000	1.061275	110.200000	1.055500	110.200000	1.062423	110.200000	1.062177	110.200000	1.063578
110.300000	1.062299	110.300000	1.068823	110.300000	1.048415	110.300000	1.064067	110.300000	1.058540	110.300000	1.066922	110.300000	1.061653	110.300000	1.064928	110.300000	1.059264	110.300000	1.055011	110.300000	1.053067	110.300000	1.050141	110.300000	1.051158	110.300000	1.068183	110.300000	1.077168	110.300000	1.069429
110.400000	1.059449	110.400000	1.064568	110.400000	1.053728	110.400000	1.049209	110.400000	1.039684	110.400000	1.064773	110.400000	1.054852	110.400000	1.057990	110.400000	1.063236	110.400000	1.077169	110.400000	1.061562	110.400000	1.051557	110.400000	1.051887	110.400000	1.061250	110.400000	1.062558	110.400000	1.070966
110.500000	1.068437	110.500000	1.062548	110.500000	1.059626	110.500000	1.048938	110.500000	1.061250	110.500000	1.061182	110.500000	1.062396	110.500000	1.063115	110.500000	1.051434	110.500000	1.061109	110.500000	1.059576	110.500000	1.055952	110.500000	1.060777	110.500000	1.074171	110.500000	1.065874	110.500000	1.062682
110.600000	1.060592	110.600000	1.062343	110.600000	1.061240	110.600000	1.069737	110.600000	1.058403	110.600000	1.052189	110.600000	1.062331	110.600000	1.064403	110.600000	1.062934	110.600000	1.064100	110.600000	1.064485	110.600000	1.057370	110.600000	1.057893	110.600000	1.063407	110.600000	1.066233	110.600000	1.075073
110.700000	1.069380	110.700000	1.058898	110.700000	1.057597	110.700000	1.059775	110.700000	1.058464	110.700000	1.042904	110.700000	1.056145	110.700000	1.046006	110.700000	1.063886	110.700000	1.061451	110.700000	1.061824	110.700000	1.065791	110.700000	1.063717	110.700000	1.057022	110.700000	1.065774	110.700000	1.061993
110.800000	1.064436	110.800000	1.064621	110.800000	1.066993	110.800000	1.071867	110.800000	1.055295	110.800000	1.058548	110.800000	1.065994	110.800000	1.052209	110.800000	1.049969	110.800000	1.067809	110.800000	1.050739	110.800000	1.056044	110.800000	1.048926	110.800000	1.075605	110.800000	1.061919	110.800000	1.058728
110.900000	1.072821	110.900000	1.065860	110.900000	1.064249	110.900000	1.064069	110.900000	1.050958	110.900000	1.058728	110.900000	1.062101	110.900000	1.052361	110.900000	1.063122	110.900000	1.064917	110.900000	1.057890	110.900000	1.061810	110.900000	1.060491	110.900000	1.071603	110.900000	1.067181	110.900000	1.066592
111.000000	1.065119	111.000000	1.069210	111.000000	1.064322	111.000000	1.069295	111.000000	1.068235	111.000000	1.064350	111.000000	1.065840	111.000000	1.059184	111.000000	1.069248	111.000000	1.060987	111.000000	1.057506	111.000000	1.070133	111.000000	1.060815	111.000000	1.069316	111.000000	1.077064	111.000000	1.064791
111.100000	1.054044	111.100000	1.052298	111.100000	1.067126	111.100000	1.051992	111.100000	1.057897	111.100000	1.052423	111.100000	1.064598	111.100000	1.057565	111.100000	1.060079	111.100000	1.060420	111.100000	1.059829	111.100000	1.057886	111.100000	1.054747	111.100000	1.074292	111.100000	1.071491	111.100000	1.075662
111.200000	1.059928	111.200000	1.055190	111.200000	1.054050	111.200000	1.057857	111.200000	1.069183	111.200000	1.052750	111.200000	1.061830	111.200000	1.060607	111.200000	1.054942	111.200000	1.062703	111.200000	1.069483	111.200000	1.066236	111.200000	1.053664	111.200000	1.068967	111.200000	1.063126	111.200000	1.078090
111.300000	1.066203	111.300000	1.062693	111.300000	1.063868	111.300000	1.073074	111.300000	1.058368	111.300000	1.062692	111.300000	1.068598	111.300000	1.064804	111.300000	1.069785	111.300000	1.059894	111.300000	1.058296	111.300000	1.071150	111.300000	1.060471	111.300000	1.079361	111.300000	1.070220	111.300000	1.068868
111.400000	1.074537	111.400000	1.060550	111.400000	1.068809	111.400000	1.070446	111.400000	1.056975	111.400000	1.060216	111.400000	1.075467	111.400000	1.068007	111.400000	1.068688	111.400000	1.056497	111.400000	1.057954	111.400000	1.060482	111.400000	1.061375	111.400000	1.069807	111.400000	1.072306	111.400000	1.067799
111.500000	1.066964	111.500000	1.063995	111.500000	1.058100	111.500000	1.068395	111.500000	1.061590	111.500000	1.049025	111.500000	1.068315	111.500000	1.068073	111.500000	1.068353	111.500000	1.048960	111.500000	1.060179	111.500000	1.070121	111.500000	1.058480	111.500000	1.058943	111.500000	1.075848	111.500000	1.062590
111.600000	1.085281	111.600000	1.069818	111.600000	1.062507	111.600000	1.062315	111.600000	1.061549	111.600000	1.063983	111.600000	1.068651	111.600000	1.064542	111.600000	1.065280	111.600000	1.049737	111.600000	1.056283	111.600000	1.059739	111.600000	1.074987	111.600000	1.078473	111.600000	1.060798	111.600000	1.070453
111.700000	1.069695	111.700000	1.063330	111.700000	1.052079	111.700000	1.071485	111.700000	1.074170	111.700000	1.061712	111.700000	1.065576	111.700000	1.049866	111.700000	1.049622	111.700000	1.066706	111.700000	1.058811	111.700000	1.064336	111.700000	1.066286	111.700000	1.064728	111.700000	1.081677	111.700000	1.072707
111.800000	1.067268	111.800000	1.060061	111.800000	1.055077	111.800000	1.066145	111.800000	1.055289	111.800000	1.057696	111.800000	1.075603	111.800000	1.052333	111.800000	1.063601	111.800000	1.064173	111.800000	1.058825	111.800000	1.055751	111.800000	1.066663	111.800000	1.079238	111.800000	1.074552	111.800000	1.071818
111.900000	1.065333	111.900000	1.068195	111.900000	1.074655	111.900000	1.061498	111.900000	1.055598	111.900000	1.053356	111.900000	1.064187	111.900000	1.059910	111.900000	1.061031	111.900000	1.068547	111.900000	1.051710	111.900000	1.073990	111.900000	1.067073	111.900000	1.072868	111.900000	1.081117	111.900000	1.064702
112.000000	1.067781	112.000000	1.068646	112.000000	1.076746	112.000000	1.060241	112.000000	1.063189	112.000000	1.060748	112.000000	1.063614	112.000000	1.049944	112.000000	1.061483	112.000000	1.064412	112.000000	1.059634	112.000000	1.062998	112.000000	1.061041	112.000000	1.065442	112.000000	1.073772	112.000000	1.060168
112.100000	1.061278	112.100000	1.070189	112.100000	1.066984	112.100000	1.068615	112.100000	1.071647	112.100000	1.065829	112.100000	1.062479	112.100000	1.040610	112.100000	1.066836	112.100000	1.062373	112.100000	1.063441	112.100000	1.071517	112.100000	1.058950	112.100000	1.059609	112.100000	1.064365	112.100000	1.076349
112.200000	1.066678	112.200000	1.067830	112.200000	1.059789	112.200000	1.072151	112.200000	1.063360	112.200000	1.069259	112.200000	1.069765	112.200000	1.060993	112.200000	1.071847	112.200000	1.071243	112.200000	1.069375	112.200000	1.073311	112.200000	1.059646	112.200000	1.082548	112.200000	1.073941	112.200000	1.070263
112.300000	1.062617	112.300000	1.068661	112.300000	1.069090	112.300000	1.061643	112.300000	1.067176	112.300000	1.049418	112.300000	1.057067	112.300000	1.063938	112.300000	1.054176	112.300000	1.065266	112.300000	1.076332	112.300000	1.058045	112.300000	1.064564	112.300000	1.068699	112.300000	1.080378	112.300000	1.070040
112.400000	1.083348	112.400000	1.069957	112.400000	1.068314	112.400000	1.059942	112.400000	1.064934	112.400000	1.056994	112.400000	1.071654	112.400000	1.064061	112.400000	1.053086	112.400000	1.064506	112.400000	1.060933	112.400000	1.073911	112.400000	1.057676	112.400000	1.071569	112.400000	1.074931	112.400000	1.064574
112.500000	1.075996	112.500000	1.077610	112.500000	1.070006	112.500000	1.065863	112.500000	1.063243	112.500000	1.065543	112.500000	1.079769	112.500000	1.072131	112.500000	1.050481	112.500000	1.059504	112.500000	1.069860	112.500000	1.064661	112.500000	1.070639	112.500000	1.072693	112.500000	1.066229	112.500000	1.077438
112.600000	1.066282	112.600000	1.076399	112.600000	1.059892	112.600000	1.063172	112.600000	1.059730	112.600000	1.055528	112.600000	1.080231	112.600000	1.069526	112.600000	1.057964	112.600000	1.067876	112.600000	1.060818	112.600000	1.055356	112.600000	1.060434	112.600000	1.069496	112.600000	1.074831	112.600000	1.071652
112.700000	1.074070	112.700000	1.057127	112.700000	1.074644	112.700000	1.066354	112.700000	1.063219	112.700000	1.074075	112.700000	1.072729	112.700000	1.072319	112.700000	1.059539	112.700000	1.058887	112.700000	1.069829	112.700000	1.066208	112.700000	1.077010	112.700000	1.071306	112.700000	1.091987	112.700000	1.062114
112.800000	1.076439	112.800000	1.075802	112.800000	1.065980	112.800000	1.062609	112.800000	1.066639	112.800000	1.059059	112.800000	1.068112	112.800000	1.060563	112.800000	1.064193	112.800000	1.068049	112.800000	1.072429	112.800000	1.066560	112.800000	1.080542	112.800000	1.080541	112.800000	1.078184	112.800000	1.073831
112.900000	1.065532	112.900000	1.068100	112.900000	1.080777	112.900000	1.054866	112.900000	1.062176	112.900000	1.067209	112.900000	1.077296	112.900000	1.064495	112.900000	1.075042	112.900000	1.052871	112.900000	1.067835	112.900000	1.070568	112.900000	1.068568	112.900000	1.070304	112.900000	1.070883	112.900000	1.074186
113.000000	1.067889	113.000000	1.072153	113.000000	1.068755	113.000000	1.066672	113.000000	1.059100	113.000000	1.071063	113.000000	1.066782	113.000000	1.069067	113.000000	1.071861	113.000000	1.065122	113.000000	1.091370	113.000000	1.073042	113.000000	1.067490	113.000000	1.073793	113.000000	1.078077	113.000000	1.071962
113.100000	1.066267	113.100000	1.055765	113.100000	1.068984	113.100000	1.067671	113.100000	1.074102	113.100000	1.070464	113.100000	1.064955	113.100000	1.071863	113.100000	1.080573	113.100000	1.058908	113.100000	1.081898	113.100000	1.075346	113.100000	1.074611	113.100000	1.069618	113.100000	1.073365	113.100000	1.081743
113.200000	1.077207	113.200000	1.067412	113.200000	1.071263	113.200000	1.057844	113.200000	1.067035	113.200000	1.074371	113.200000	1.066129	113.200000	1.074267	113.200000	1.068915	113.200000	1.062500	113.200000	1.070376	113.200000	1.069401	113.200000	1.076188	113.200000	1.064618	113.200000	1.069097	113.200000	1.089267
113.300000	1.074914	113.300000	1.069069	113.300000	1.064391	113.300000	1.067798	113.300000	1.062926	113.300000	1.061316	113.300000	1.078245	113.300000	1.058749	113.300000	1.074200	113.300000	1.071349	113.300000	1.070413	113.300000	1.059177	113.300000	1.062576	113.300000	1.067394	113.300000	1.078118	113.300000	1.079538
113.400000	1.070715	113.400000	1.084500	113.400000	1.062742	113.400000	1.073948	113.400000	1.056757	113.400000	1.058627	113.400000	1.064394	113.400000	1.074042	113.400000	1.059117	113.400000	1.076313	113.400000	1.064622	113.400000	1.073677	113.400000	1.065433	113.400000	1.067621	113.400000	1.067188	113.400000	1.080036
113.500000	1.073729	113.500000	1.060663	113.500000	1.064949	113.500000	1.072397	113.500000	1.065444	113.500000	1.075686	113.500000	1.065302	113.500000	1.078294	113.500000	1.067010	113.500000	1.064056	113.500000	1.073630	113.500000	1.072489	113.500000	1.066153	113.500000	1.077315	113.500000	1.076627	113.500000	1.072951
113.600000	1.071203	113.600000	1.069429	113.600000	1.076540	113.600000	1.078153	113.600000	1.064273	113.600000	1.078553	113.600000	1.073192	113.600000	1.069645	113.600000	1.073516	113.600000	1.067401	113.600000	1.079751	113.600000	1.070822	113.600000	1.074634	113.600000	1.072847	113.600000	1.086404	113.600000	1.066225
113.700000	1.060197	113.700000	1.073090	113.700000	1.069697	113.700000	1.081956	113.700000	1.068553	113.700000	1.069680	113.700000	1.067446	113.700000	1.082279	113.700000	1.069431	113.700000	1.069616	113.700000	1.055148	113.700000	1.077901	113.700000	1.078547	113.700000	1.075201	113.700000	1.078996	113.700000	1.066304
113.800000	1.077763	113.800000	1.080173	113.800000	1.068376	113.800000	1.074503	113.800000	1.057757	113.800000	1.081089	113.800000	1.069224	113.800000	1.065413	113.800000	1.065879	113.800000	1.059588	113.800000	1.068027	113.800000	1.063126	113.800000	1.069504	113.800000	1.074312	113.800000	1.071754	113.800000	1.070543
113.900000	1.083287	113.900000	1.070182	113.900000	1.076299	113.900000	1.069282	113.900000	1.062218	113.900000	1.067240	113.900000	1.070673	113.900000	1.069776	113.900000	1.066897	113.900000	1.066168	113.900000	1.064969	113.900000	1.061435	113.900000	1.074201	113.900000	1.070537	113.900000	1.073465	113.900000	1.074562
114.000000	1.074943	114.000000	1.082729	114.000000	1.076107	114.000000	1.075538	114.000000	1.056442	114.000000	1.065601	114.000000	1.072565	114.000000	1.072185	114.000000	1.070213	114.000000	1.068512	114.000000	1.066510	114.000000	1.072112	114.000000	1.077443	114.000000	1.070198	114.000000	1.071392	114.000000	1.076950
114.100000	1.072209	114.100000	1.063031	114.100000	1.072875	114.100000	1.079070	114.100000	1.059760	114.100000	1.063639	114.100000	1.074621	114.100000	1.062518	114.100000	1.067855	114.100000	1.068073	114.100000	1.073251	114.100000	1.072567	114.100000	1.063434	114.100000	1.074164	114.100000	1.072503	114.100000	1.075495
114.200000	1.070114	114.200000	1.068223	114.200000	1.072336	114.200000	1.078821	114.200000	1.073413	114.200000	1.071804	114.200000	1.078385	114.200000	1.066518	114.200000	1.072823	114.200000	1.075741	114.200000	1.059596	114.200000	1.067242	114.200000	1.072211	114.200000	1.072643	114.200000	1.081767	114.200000	1.087040
114.300000	1.067026	114.300000	1.082238	114.300000	1.073725	114.300000	1.071115	114.300000	1.059647	114.300000	1.067284	114.300000	1.077825	114.300000	1.080561	114.300000	1.074779	114.300000	1.079318	114.300000	1.076333	114.300000	1.079138	114.300000	1.063900	114.300000	1.062666	114.300000	1.069596	114.300000	1.075719
114.400000	1.078972	114.400000	1.070498	114.400000	1.075722	114.400000	1.086962	114.400000	1.063844	114.400000	1.067335	114.400000	1.066324	114.400000	1.063991	114.400000	1.059359	114.400000	1.076305	114.400000	1.077690	114.400000	1.076976	114.400000	1.079058	114.400000	1.069265	114.400000	1.063632	114.400000	1.086616
114.500000	1.078085	114.500000	1.072169	114.500000	1.073360	114.500000	1.075581	114.500000	1.077687	114.500000	1.074708	114.500000	1.077255	114.500000	1.069414	114.500000	1.070527	114.500000	1.060797	114.500000	1.070027	114.500000	1.070616	114.500000	1.071816	114.500000	1.084269	114.500000	1.084844	114.500000	1.076228
114.600000	1.072942	114.600000	1.078363	114.600000	1.071730	114.600000	1.068307	114.600000	1.057143	114.600000	1.071037	114.600000	1.074099	114.600000	1.070019	114.600000	1.060915	114.600000	1.066258	114.600000	1.084889	114.600000	1.078772	114.600000	1.067009	114.600000	1.073690	114.600000	1.077048	114.600000	1.078402
114.700000	1.082494	114.700000	1.075840	114.700000	1.065074	114.700000	1.072861	114.700000	1.073583	114.700000	1.074626	114.700000	1.078802	114.700000	1.081800	114.700000	1.076584	114.700000	1.065376	114.700000	1.065794	114.700000	1.084258	114.700000	1.072166	114.700000	1.076949	114.700000	1.091979	114.700000	1.075996
114.800000	1.082331	114.800000	1.070195	114.800000	1.063123	114.800000	1.073634	114.800000	1.065754	114.800000	1.070536	114.800000	1.069226	114.800000	1.070070	114.800000	1.071476	114.800000	1.073079	114.800000	1.081835	114.800000	1.068221	114.800000	1.079097	114.800000	1.084175	114.800000	1.076276	114.800000	1.063995
114.900000	1.074570	114.900000	1.085242	114.900000	1.081401	114.900000	1.074257	114.900000	1.081544	114.900000	1.081118	114.900000	1.064425	114.900000	1.064412	114.900000	1.061648	114.900000	1.078147	114.900000	1.075470	114.900000	1.068196	114.900000	1.068119	114.900000	1.065259	114.900000	1.069449	114.900000	1.075548
115.000000	1.080967	115.000000	1.074040	115.000000	1.071781	115.000000	1.089061	115.000000	1.077253	115.000000	1.064425	115.000000	1.070512	115.000000	1.064773	115.000000	1.081861	115.000000	1.068087	115.000000	1.094222	115.000000	1.081943	115.000000	1.081126	115.000000	1.075229	115.000000	1.077004	115.000000	1.075082
115.100000	1.082051	115.100000	1.070440	115.100000	1.068802	115.100000	1.082419	115.100000	1.063940	115.100000	1.080411	115.100000	1.075090	115.100000	1.065549	115.100000	1.074273	115.100000	1.063526	115.100000	1.081091	115.100000	1.084213	115.100000	1.066881	115.100000	1.077604	115.100000	1.088995	115.100000	1.087509
115.200000	1.084022	115.200000	1.073390	115.200000	1.071018	115.200000	1.076607	115.200000	1.068802	115.200000	1.074317	115.200000	1.074002	115.200000	1.075343	115.200000	1.067141	115.200000	1.080357	115.200000	1.065298	115.200000	1.076346	115.200000	1.073534	115.200000	1.065048	115.200000	1.080414	115.200000	1.079417
115.300000	1.083893	115.300000	1.078326	115.300000	1.075515	115.300000	1.073762	115.300000	1.062315	115.300000	1.080768	115.300000	1.077104	115.300000	1.082275	115.300000	1.074611	115.300000	1.076089	115.300000	1.072719	115.300000	1.088033	115.300000	1.066683	115.300000	1.077144	115.300000	1.082359	115.300000	1.085120
115.400000	1.079187	115.400000	1.074898	115.400000	1.072969	115.400000	1.067985	115.400000	1.073888	115.400000	1.076518	115.400000	1.070493	115.400000	1.072252	115.400000	1.090681	115.400000	1.076597	115.400000	1.084820	115.400000	1.062115	115.400000	1.079089	115.400000	1.086535	115.400000	1.076189	115.400000	1.080472
115.500000	1.077490	115.500000	1.064130	115.500000	1.065304	115.500000	1.074879	115.500000	1.064005	115.500000	1.081241	115.500000	1.064576	115.500000	1.073318	115.500000	1.071764	115.500000	1.082401	115.500000	1.069777	115.500000	1.089191	115.500000	1.080026	115.500000	1.077909	115.500000	1.084585	115.500000	1.086015
115.600000	1.087480	115.600000	1.085721	115.600000	1.075488	115.600000	1.082004	115.600000	1.072465	115.600000	1.074538	115.600000	1.075957	115.600000	1.074175	115.600000	1.075806	115.600000	1.077555	115.600000	1.066323	115.600000	1.079404	115.600000	1.080999	115.600000	1.073038	115.600000	1.087081	115.600000	1.081113
115.700000	1.090019	115.700000	1.076290	115.700000	1.070078	115.700000	1.081925	115.700000	1.069169	115.700000	1.075516	115.700000	1.073116	115.700000	1.064484	115.700000	1.078155	115.700000	1.068496	115.700000	1.078279	115.700000	1.078224	115.700000	1.067697	115.700000	1.085214	115.700000	1.079460	115.700000	1.084971
115.800000	1.083042	115.800000	1.079313	115.800000	1.079869	115.800000	1.080673	115.800000	1.067689	115.800000	1.082092	115.800000	1.077604	115.800000	1.070612	115.800000	1.085841	115.800000	1.073995	115.800000	1.083989	115.800000	1.072037	115.800000	1.075523	115.800000	1.079192	115.800000	1.073169	115.800000	1.074295
115.900000	1.075945	115.900000	1.082923	115.900000	1.073382	115.900000	1.075729	115.900000	1.079625	115.900000	1.071131	115.900000	1.081163	115.900000	1.078379	115.900000	1.078103	115.900000	1.070948	115.900000	1.073609	115.900000	1.083406	115.900000	1.075463	115.900000	1.071329	115.900000	1.079168	115.900000	1.070561
116.000000	1.075674	116.000000	1.072146	116.000000	1.071587	116.000000	1.080743	116.000000	1.070932	116.000000	1.080454	116.000000	1.082113	116.000000	1.086636	116.000000	1.066948	116.000000	1.076993	116.000000	1.076565	116.000000	1.079613	116.000000	1.081447	116.000000	1.089733	116.000000	1.073645	116.000000	1.077061
116.100000	1.080440	116.100000	1.081293	116.100000	1.066889	116.100000	1.078831	116.100000	1.074153	116.100000	1.078059	116.100000	1.078227	116.100000	1.070667	116.100000	1.076211	116.100000	1.073798	116.100000	1.080476	116.100000	1.085371	116.100000	1.084149	116.100000	1.084979	116.100000	1.078932	116.100000	1.081956
116.200000	1.083663	116.200000	1.077865	116.200000	1.070453	116.200000	1.087814	116.200000	1.071427	116.200000	1.085576	116.200000	1.077098	116.200000	1.087429	116.200000	1.075525	116.200000	1.078038	116.200000	1.079837	116.200000	1.073476	116.200000	1.084309	116.200000	1.081979	116.200000	1.086440	116.200000	1.084088
116.300000	1.081430	116.300000	1.077281	116.300000	1.071586	116.300000	1.083102	116.300000	1.071271	116.300000	1.076946	116.300000	1.065024	116.300000	1.077695	116.300000	1.070799	116.300000	1.079605	116.300000	1.079897	116.300000	1.087301	116.300000	1.084147	116.300000	1.072390	116.300000	1.071654	116.300000	1.068047
116.400000	1.087565	116.400000	1.079258	116.400000	1.078116	116.400000	1.072625	116.400000	1.077435	116.400000	1.076400	116.400000	1.085074	116.400000	1.096998	116.400000	1.076094	116.400000	1.074403	116.400000	1.079313	116.400000	1.083935	116.400000	1.089882	116.400000	1.075016	116.400000	1.073128	116.400000	1.090687
116.500000	1.086666	116.500000	1.093821	116.500000	1.076151	116.500000	1.076052	116.500000	1.074213	116.500000	1.075108	116.500000	1.075128	116.500000	1.075161	116.500000	1.079103	116.500000	1.085846	116.500000	1.074674	116.500000	1.102023	116.500000	1.084080	116.500000	1.083737	116.500000	1.086100	116.500000	1.083032
116.600000	1.079398	116.600000	1.076308	116.600000	1.075327	116.600000	1.078858	116.600000	1.071056	116.600000	1.084771	116.600000	1.089972	116.600000	1.079862	116.600000	1.070130	116.600000	1.081109	116.600000	1.080738	116.600000	1.083145	116.600000	1.088088	116.600000	1.069243	116.600000	1.087002	116.600000	1.079299
116.700000	1.076908	116.700000	1.079563	116.700000	1.079015	116.700000	1.076475	116.700000	1.080652	116.700000	1.080786	116.700000	1.072066	116.700000	1.076703	116.700000	1.083834	116.700000	1.085538	116.700000	1.068719	116.700000	1.075682	116.700000	1.069159	116.700000	1.086739	116.700000	1.089404	116.700000	1.067843
116.800000	1.086511	116.800000	1.074314	116.800000	1.082912	116.800000	1.080410	116.800000	1.071794	116.800000	1.089970	116.800000	1.086701	116.800000	1.080176	116.800000	1.075776	116.800000	1.082901	116.800000	1.086637	116.800000	1.080212	116.800000	1.082896	116.800000	1.092020	116.800000	1.076330	116.800000	1.076756
116.900000	1.062704	116.900000	1.077609	116.900000	1.086891	116.900000	1.078069	116.900000	1.064256	116.900000	1.083319	116.900000	1.084085	116.900000	1.080216	116.900000	1.083043	116.900000	1.074952	116.900000	1.082832	116.900000	1.063982	116.900000	1.077818	116.900000	1.078660	116.900000	1.094311	116.900000	1.087083
117.000000	1.085464	117.000000	1.079547	117.000000	1.076312	117.000000	1.081580	117.000000	1.084975	117.000000	1.076090	117.000000	1.085896	117.000000	1.076090	117.000000	1.085720	117.000000	1.079644	117.000000	1.088165	117.000000	1.080217	117.000000	1.072692	117.000000	1.088337	117.000000	1.084665	117.000000	1.075692
117.100000	1.086132	117.100000	1.078448	117.100000	1.083412	117.100000	1.070820	117.100000	1.070485	117.100000	1.084622	117.100000	1.082588	117.100000	1.082883	117.100000	1.075492	117.100000	1.078559	117.100000	1.074288	117.100000	1.075807	117.100000	1.082452	117.100000	1.079564	117.100000	1.089880	117.100000	1.090316
117.200000	1.074144	117.200000	1.083581	117.200000	1.087363	117.200000	1.081279	117.200000	1.073134	117.200000	1.082759	117.200000	1.077593	117.200000	1.067757	117.200000	1.070494	117.200000	1.082476	117.200000	1.078783	117.200000	1.086091	117.200000	1.066744	117.200000	1.089495	117.200000	1.077429	117.200000	1.081037
117.300000	1.085120	117.300000	1.077471	117.300000	1.080894	117.300000	1.087433	117.300000	1.082557	117.300000	1.076485	117.300000	1.085548	117.300000	1.084618	117.300000	1.073627	117.300000	1.072792	117.300000	1.082046	117.300000	1.084531	117.300000	1.082079	117.300000	1.072113	117.300000	1.087126	117.300000	1.078412
117.400000	1.070968	117.400000	1.081487	117.400000	1.084043	117.400000	1.073490	117.400000	1.064067	117.400000	1.078380	117.400000	1.074737	117.400000	1.085069	117.400000	1.081339	117.400000	1.081139	117.400000	1.092704	117.400000	1.086468	117.400000	1.084403	117.400000	1.093557	117.400000	1.082492	117.400000	1.080608
117.500000	1.088803	117.500000	1.082513	117.500000	1.071161	117.500000	1.075374	117.500000	1.072688	117.500000	1.075133	117.500000	1.084234	117.500000	1.076902	117.500000	1.081786	117.500000	1.072803	117.500000	1.085811	117.500000	1.074698	117.500000	1.084844	117.500000	1.082652	117.500000	1.087040	117.500000	1.087887
117.600000	1.082572	117.600000	1.078716	117.600000	1.088515	117.600000	1.086332	117.600000	1.076032	117.600000	1.089071	117.600000	1.072797	117.600000	1.073389	117.600000	1.077851	117.600000	1.080738	117.600000	1.084256	117.600000	1.084383	117.600000	1.077772	117.600000	1.090418	117.600000	1.095673	117.600000	1.096809
117.700000	1.098186	117.700000	1.077601	117.700000	1.077172	117.700000	1.086696	117.700000	1.076049	117.700000	1.083527	117.700000	1.080818	117.700000	1.095608	117.700000	1.086526	117.700000	1.069723	117.700000	1.085532	117.700000	1.090475	117.700000	1.087356	117.700000	1.084509	117.700000	1.089846	117.700000	1.072152
117.800000	1.090837	117.800000	1.080461	117.800000	1.086630	117.800000	1.084507	117.800000	1.080846	117.800000	1.078078	117.800000	1.076914	117.800000	1.078623	117.800000	1.094745	117.800000	1.083310	117.800000	1.072962	117.800000	1.079106	117.800000	1.078723	117.800000	1.082089	117.800000	1.080308	117.800000	1.084556
117.900000	1.089867	117.900000	1.074471	117.900000	1.093112	117.900000	1.081008	117.900000	1.082253	117.900000	1.075902	117.900000	1.081951	117.900000	1.083647	117.900000	1.087304	117.900000	1.084297	117.900000	1.083441	117.900000	1.074575	117.900000	1.090366	117.900000	1.095067	117.900000	1.091925	117.900000	1.088026
118.000000	1.088838	118.000000	1.087915	118.000000	1.082590	118.000000	1.070430	118.000000	1.082837	118.000000	1.100319	118.000000	1.089098	118.000000	1.072145	118.000000	1.086919	118.000000	1.068605	118.000000	1.088843	118.000000	1.077068	118.000000	1.082702	118.000000	1.089842	118.000000	1.083196	118.000000	1.086914
118.100000	1.084250	118.100000	1.098438	118.100000	1.091648	118.100000	1.070957	118.100000	1.074287	118.100000	1.075272	118.100000	1.085732	118.100000	1.073631	118.100000	1.079478	118.100000	1.079114	118.100000	1.074471	118.100000	1.089134	118.100000	1.092166	118.100000	1.085743	118.100000	1.083180	118.100000	1.084807
118.200000	1.091498	118.200000	1.081598	118.200000	1.094231	118.200000	1.074759	118.200000	1.069843	118.200000	1.091306	118.200000	1.087855	118.200000	1.088752	118.200000	1.090240	118.200000	1.086742	118.200000	1.083112	118.200000	1.081611	118.200000	1.079482	118.200000	1.100321	118.200000	1.099154	118.200000	1.099189
118.300000	1.091995	118.300000	1.079587	118.300000	1.095029	118.300000	1.083508	118.300000	1.072699	118.300000	1.080829	118.300000	1.089690	118.300000	1.084386	118.300000	1.077513	118.300000	1.078508	118.300000	1.078218	118.300000	1.091061	118.300000	1.094273	118.300000	1.084013	118.300000	1.092032	118.300000	1.085625
118.400000	1.072100	118.400000	1.085338	118.400000	1.085877	118.400000	1.063583	118.400000	1.078631	118.400000	1.087464	118.400000	1.077730	118.400000	1.088169	118.400000	1.076005	118.400000	1.088123	118.400000	1.091682	118.400000	1.089231	118.400000	1.084616	118.400000	1.083147	118.400000	1.086180	118.400000	1.093156
118.500000	1.088776	118.500000	1.084398	118.500000	1.096443	118.500000	1.078840	118.500000	1.077357	118.500000	1.074643	118.500000	1.075972	118.500000	1.073234	118.500000	1.089162	118.500000	1.093224	118.500000	1.077450	118.500000	1.090133	118.500000	1.090120	118.500000	1.089786	118.500000	1.088753	118.500000	1.071187
118.600000	1.091161	118.600000	1.075776	118.600000	1.086812	118.600000	1.094070	118.600000	1.078591	118.600000	1.079626	118.600000	1.071317	118.600000	1.088069	118.600000	1.085127	118.600000	1.079568	118.600000	1.089929	118.600000	1.089674	118.600000	1.084600	118.600000	1.081691	118.600000	1.081290	118.600000	1.082215
118.700000	1.084176	118.700000	1.087889	118.700000	1.075011	118.700000	1.075691	118.700000	1.066273	118.700000	1.079958	118.700000	1.083330	118.700000	1.084939	118.700000	1.086501	118.700000	1.090423	118.700000	1.089380	118.700000	1.084589	118.700000	1.094098	118.700000	1.085580	118.700000	1.087646	118.700000	1.090843
118.800000	1.097704	118.800000	1.081073	118.800000	1.076142	118.800000	1.080909	118.800000	1.078152	118.800000	1.108562	118.800000	1.080768	118.800000	1.078981	118.800000	1.074489	118.800000	1.072935	118.800000	1.077955	118.800000	1.084344	118.800000	1.088256	118.800000	1.083889	118.800000	1.085008	118.800000	1.087989
118.900000	1.095700	118.900000	1.076362	118.900000	1.091788	118.900000	1.068315	118.900000	1.087147	118.900000	1.083682	118.900000	1.084203	118.900000	1.084557	118.900000	1.080594	118.900000	1.071178	118.900000	1.088600	118.900000	1.092031	118.900000	1.078152	118.900000	1.091058	118.900000	1.095210	118.900000	1.081863
119.000000	1.082284	119.000000	1.076790	119.000000	1.086718	119.000000	1.083837	119.000000	1.095109	119.000000	1.080670	119.000000	1.087341	119.000000	1.083620	119.000000	1.078016	119.000000	1.082956	119.000000	1.076698	119.000000	1.087843	119.000000	1.076212	119.000000	1.088726	119.000000	1.091221	119.000000	1.093799
119.100000	1.096233	119.100000	1.078496	119.100000	1.095807	119.100000	1.080706	119.100000	1.096883	119.100000	1.088416	119.100000	1.089099	119.100000	1.072433	119.100000	1.080397	119.100000	1.090744	119.100000	1.077765	119.100000	1.094277	119.100000	1.085268	119.100000	1.091567	119.100000	1.097800	119.100000	1.094474
119.200000	1.098234	119.200000	1.095098	119.200000	1.095399	119.200000	1.088875	119.200000	1.081704	119.200000	1.089466	119.200000	1.083654	119.200000	1.083167	119.200000	1.086306	119.200000	1.081239	119.200000	1.080812	119.200000	1.081266	119.200000	1.091549	119.200000	1.091491	119.200000	1.093672	119.200000	1.085968
119.300000	1.099433	119.300000	1.076141	119.300000	1.089641	119.300000	1.076707	119.300000	1.091507	119.300000	1.089117	119.300000	1.090005	119.300000	1.082885	119.300000	1.074982	119.300000	1.087877	119.300000	1.075677	119.300000	1.089559	119.300000	1.086648	119.300000	1.082617	119.300000	1.095041	119.300000	1.085259
119.400000	1.096168	119.400000	1.086845	119.400000	1.083973	119.400000	1.090197	119.400000	1.087486	119.400000	1.083013	119.400000	1.088985	119.400000	1.083058	119.400000	1.086077	119.400000	1.089369	119.400000	1.082090	119.400000	1.076437	119.400000	1.096139	119.400000	1.089743	119.400000	1.087600	119.400000	1.087137
119.500000	1.088874	119.500000	1.078938	119.500000	1.092803	119.500000	1.087509	119.500000	1.085359	119.500000	1.085360	119.500000	1.087292	119.500000	1.077232	119.500000	1.081137	119.500000	1.080162	119.500000	1.080719	119.500000	1.082892	119.500000	1.089293	119.500000	1.092388	119.500000	1.091064	119.500000	1.089250
119.600000	1.080830	119.600000	1.085810	119.600000	1.084414	119.600000	1.081490	119.600000	1.080178	119.600000	1.089972	119.600000	1.077521	119.600000	1.090126	119.600000	1.088091	119.600000	1.091104	119.600000	1.089448	119.600000	1.102913	119.600000	1.091304	119.600000	1.097961	119.600000	1.084497	119.600000	1.087191
119.700000	1.094658	119.700000	1.091050	119.700000	1.090243	119.700000	1.089181	119.700000	1.086594	119.700000	1.090290	119.700000	1.085324	119.700000	1.086833	119.700000	1.089750	119.700000	1.081021	119.700000	1.085003	119.700000	1.094509	119.700000	1.083941	119.700000	1.089961	119.700000	1.090132	119.700000	1.089460
119.800000	1.103845	119.800000	1.090063	119.800000	1.088896	119.800000	1.077187	119.800000	1.086167	119.800000	1.095000	119.800000	1.089790	119.800000	1.080905	119.800000	1.078000	119.800000	1.086999	119.800000	1.087830	119.800000	1.078796	119.800000	1.087235	119.800000	1.087590	119.800000	1.087247	119.800000	1.090420
119.900000	1.090926	119.900000	1.083628	119.900000	1.092176	119.900000	1.084285	119.900000	1.077594	119.900000	1.080782	119.900000	1.090092	119.900000	1.092505	119.900000	1.098920	119.900000	1.084232	119.900000	1.073060	119.900000	1.083704	119.900000	1.084158	119.900000	1.087511	119.900000	1.097765	119.900000	1.090542
120.000000	1.086728	120.000000	1.093702	120.000000	1.092099	120.000000	1.081397	120.000000	1.076610	120.000000	1.088084	120.000000	1.097737	120.000000	1.089618	120.000000	1.082411	120.000000	1.084858	120.000000	1.094412	120.000000	1.093065	120.000000	1.088348	120.000000	1.082423	120.000000	1.087748	120.000000	1.100464
120.100000	1.084568	120.100000	1.089346	120.100000	1.103708	120.100000	1.082634	120.100000	1.092750	120.100000	1.087529	120.100000	1.087222	120.100000	1.083798	120.100000	1.088237	120.100000	1.080484	120.100000	1.080020	120.100000	1.083928	120.100000	1.095691	120.100000	1.100912	120.100000	1.105015	120.100000	1.085055
120.200000	1.086917	120.200000	1.084939	120.200000	1.085205	120.200000	1.092788	120.200000	1.090699	120.200000	1.101849	120.200000	1.088867	120.200000	1.082490	120.200000	1.078987	120.200000	1.084144	120.200000	1.081715	120.200000	1.078283	120.200000	1.088995	120.200000	1.083665	120.200000	1.085672	120.200000	1.099459
120.300000	1.088078	120.300000	1.076181	120.300000	1.094966	120.300000	1.096563	120.300000	1.084951	120.300000	1.081755	120.300000	1.090262	120.300000	1.086264	120.300000	1.073839	120.300000	1.089059	120.300000	1.087618	120.300000	1.087496	120.300000	1.097860	120.300000	1.091573	120.300000	1.096990	120.300000	1.100851
120.400000	1.093400	120.400000	1.079573	120.400000	1.092538	120.400000	1.091483	120.400000	1.077085	120.400000	1.088552	120.400000	1.093316	120.400000	1.084745	120.400000	1.086012	120.400000	1.099151	120.400000	1.086714	120.400000	1.086522	120.400000	1.096361	120.400000	1.094605	120.400000	1.088785	120.400000	1.096961
120.500000	1.101294	120.500000	1.087210	120.500000	1.086940	120.500000	1.088987	120.500000	1.073965	120.500000	1.094675	120.500000	1.098269	120.500000	1.088059	120.500000	1.082281	120.500000	1.087727	120.500000	1.088623	120.500000	1.084434	120.500000	1.096125	120.500000	1.085487	120.500000	1.098524	120.500000	1.091535
120.600000	1.085067	120.600000	1.081580	120.600000	1.095522	120.600000	1.092175	120.600000	1.081356	120.600000	1.096744	120.600000	1.099938	120.600000	1.085259	120.600000	1.102121	120.600000	1.091633	120.600000	1.088366	120.600000	1.083538	120.600000	1.088112	120.600000	1.089360	120.600000	1.103349	120.600000	1.094054
120.700000	1.094219	120.700000	1.081252	120.700000	1.091016	120.700000	1.087222	120.700000	1.083745	120.700000	1.090737	120.700000	1.081143	120.700000	1.082432	120.700000	1.073598	120.700000	1.092753	120.700000	1.093317	120.700000	1.083634	120.700000	1.097945	120.700000	1.090859	120.700000	1.091398	120.700000	1.091463
120.800000	1.095949	120.800000	1.087318	120.800000	1.095987	120.800000	1.086940	120.800000	1.094705	120.800000	1.095076	120.800000	1.080682	120.800000	1.087276	120.800000	1.097140	120.800000	1.086964	120.800000	1.093027	120.800000	1.087111	120.800000	1.101081	120.800000	1.098209	120.800000	1.104793	120.800000	1.091739
120.900000	1.096662	120.900000	1.096616	120.900000	1.089742	120.900000	1.083794	120.900000	1.082155	120.900000	1.089643	120.900000	1.098048	120.900000	1.101480	120.900000	1.093997	120.900000	1.083065	120.900000	1.085157	120.900000	1.089300	120.900000	1.090140	120.900000	1.094652	120.900000	1.093193	120.900000	1.092858
121.000000	1.090904	121.000000	1.071514	121.000000	1.095935	121.000000	1.097135	121.000000	1.081290	121.000000	1.096419	121.000000	1.096695	121.000000	1.095713	121.000000	1.104280	121.000000	1.079942	121.000000	1.082868	121.000000	1.088081	121.000000	1.090706	121.000000	1.092959	121.000000	1.094971	121.000000	1.087114
121.100000	1.102511	121.100000	1.084717	121.100000	1.090324	121.100000	1.087175	121.100000	1.081024	121.100000	1.093440	121.100000	1.074142	121.100000	1.098394	121.100000	1.091235	121.100000	1.082091	121.100000	1.088374	121.100000	1.101398	121.100000	1.084586	121.100000	1.097042	121.100000	1.089961	121.100000	1.093437
121.200000	1.092512	121.200000	1.080778	121.200000	1.094020	121.200000	1.087749	121.200000	1.093166	121.200000	1.098987	121.200000	1.090944	121.200000	1.101367	121.200000	1.087290	121.200000	1.094839	121.200000	1.077321	121.200000	1.092203	121.200000	1.091001	121.200000	1.097374	121.200000	1.092198	121.200000	1.103768
121.300000	1.089172	121.300000	1.078343	121.300000	1.094000	121.300000	1.085118	121.300000	1.072105	121.300000	1.094717	121.300000	1.090320	121.300000	1.094524	121.300000	1.095230	121.300000	1.099024	121.300000	1.081454	121.300000	1.085183	121.300000	1.091953	121.300000	1.092951	121.300000	1.090372	121.300000	1.105558
121.400000	1.098179	121.400000	1.100368	121.400000	1.090791	121.400000	1.090011	121.400000	1.087816	121.400000	1.100000	121.400000	1.096643	121.400000	1.101814	121.400000	1.080158	121.400000	1.100682	121.400000	1.091708	121.400000	1.089049	121.400000	1.106427	121.400000	1.089312	121.400000	1.091208	121.400000	1.090191
121.500000	1.089143	121.500000	1.092677	121.500000	1.100560	121.500000	1.094753	121.500000	1.091146	121.500000	1.104754	121.500000	1.093964	121.500000	1.091224	121.500000	1.103522	121.500000	1.094686	121.500000	1.093420	121.500000	1.102449	121.500000	1.092602	121.500000	1.086270	121.500000	1.105696	121.500000	1.100119
121.600000	1.084203	121.600000	1.088290	121.600000	1.085895	121.600000	1.094865	121.600000	1.085011	121.600000	1.090848	121.600000	1.092856	121.600000	1.094575	121.600000	1.082117	121.600000	1.091543	121.600000	1.088381	121.600000	1.099963	121.600000	1.096793	121.600000	1.088471	121.600000	1.098010	121.600000	1.093981
121.700000	1.083187	121.700000	1.085721	121.700000	1.086361	121.700000	1.083167	121.700000	1.084435	121.700000	1.107051	121.700000	1.098675	121.700000	1.096363	121.700000	1.090294	121.700000	1.101458	121.700000	1.087058	121.700000	1.111503	121.700000	1.096386	121.700000	1.103404	121.700000	1.089245	121.700000	1.103202
121.800000	1.097642	121.800000	1.099826	121.800000	1.093442	121.800000	1.099200	121.800000	1.087369	121.800000	1.098975	121.800000	1.087275	121.800000	1.090741	121.800000	1.096612	121.800000	1.097222	121.800000	1.099496	121.800000	1.091527	121.800000	1.095307	121.800000	1.094324	121.800000	1.084193	121.800000	1.111895
121.900000	1.097939	121.900000	1.094291	121.900000	1.089272	121.900000	1.100475	121.900000	1.092604	121.900000	1.095223	121.900000	1.096835	121.900000	1.092343	121.900000	1.106057	121.900000	1.098616	121.900000	1.104969	121.900000	1.092600	121.900000	1.085253	121.900000	1.082870	121.900000	1.089847	121.900000	1.090805
122.000000	1.107000	122.000000	1.087327	122.000000	1.086271	122.000000	1.098855	122.000000	1.095441	122.000000	1.096825	122.000000	1.086585	122.000000	1.095976	122.000000	1.107763	122.000000	1.088970	122.000000	1.099440	122.000000	1.099931	122.000000	1.106530	122.000000	1.094511	122.000000	1.101608	122.000000	1.089229
122.100000	1.114457	122.100000	1.084914	122.100000	1.102564	122.100000	1.089884	122.100000	1.082458	122.100000	1.101001	122.100000	1.093275	122.100000	1.088462	122.100000	1.095822	122.100000	1.091270	122.100000	1.090241	122.100000	1.093522	122.100000	1.093888	122.100000	1.094883	122.100000	1.099936	122.100000	1.091432
122.200000	1.098759	122.200000	1.089637	122.200000	1.097493	122.200000	1.092521	122.200000	1.089093	122.200000	1.098879	122.200000	1.088574	122.200000	1.085334	122.200000	1.084432	122.200000	1.092123	122.200000	1.100969	122.200000	1.102691	122.200000	1.100011	122.200000	1.089715	122.200000	1.101241	122.200000	1.099654
122.300000	1.102684	122.300000	1.098189	122.300000	1.097472	122.300000	1.095473	122.300000	1.104920	122.300000	1.096186	122.300000	1.097978	122.300000	1.085975	122.300000	1.088319	122.300000	1.102713	122.300000	1.088548	122.300000	1.098397	122.300000	1.089334	122.300000	1.092866	122.300000	1.102055	122.300000	1.097202
122.400000	1.095208	122.400000	1.098125	122.400000	1.096967	122.400000	1.093333	122.400000	1.099570	122.400000	1.105582	122.400000	1.096432	122.400000	1.085883	122.400000	1.101486	122.400000	1.084936	122.400000	1.083551	122.400000	1.089655	122.400000	1.093192	122.400000	1.090314	122.400000	1.106930	122.400000	1.093550
122.500000	1.095886	122.500000	1.096142	122.500000	1.094909	122.500000	1.095168	122.500000	1.089442	122.500000	1.089170	122.500000	1.102658	122.500000	1.093932	122.500000	1.097597	122.500000	1.102679	122.500000	1.091563	122.500000	1.092726	122.500000	1.099347	122.500000	1.085982	122.500000	1.096128	122.500000	1.091928
122.600000	1.106378	122.600000	1.087856	122.600000	1.101854	122.600000	1.092405	122.600000	1.089184	122.600000	1.104192	122.600000	1.106098	122.600000	1.098146	122.600000	1.088911	122.600000	1.100363	122.600000	1.103800	122.600000	1.101179	122.600000	1.092302	122.600000	1.102491	122.600000	1.100204	122.600000	1.095037
122.700000	1.112014	122.700000	1.091941	122.700000	1.096216	122.700000	1.096342	122.700000	1.094751	122.700000	1.099636	122.700000	1.099477	122.700000	1.094121	122.700000	1.094017	122.700000	1.096169	122.700000	1.094195	122.700000	1.096171	122.700000	1.099761	122.700000	1.113950	122.700000	1.091567	122.700000	1.110715
122.800000	1.104663	122.800000	1.084510	122.800000	1.107441	122.800000	1.092710	122.800000	1.088758	122.800000	1.089459	122.800000	1.101194	122.800000	1.097088	122.800000	1.104799	122.800000	1.103475	122.800000	1.101907	122.800000	1.103680	122.800000	1.097592	122.800000	1.099341	122.800000	1.105552	122.800000	1.089776
122.900000	1.106724	122.900000	1.093717	122.900000	1.095253	122.900000	1.100690	122.900000	1.087299	122.900000	1.083280	122.900000	1.097140	122.900000	1.099714	122.900000	1.089271	122.900000	1.088384	122.900000	1.106652	122.900000	1.088635	122.900000	1.094289	122.900000	1.099689	122.900000	1.099849	122.900000	1.095936
123.000000	1.108163	123.000000	1.099296	123.000000	1.090234	123.000000	1.104998	123.000000	1.086701	123.000000	1.097627	123.000000	1.103570	123.000000	1.101252	123.000000	1.095869	123.000000	1.099766	123.000000	1.104442	123.000000	1.101273	123.000000	1.102526	123.000000	1.095626	123.000000	1.098990	123.000000	1.090579
123.100000	1.100829	123.100000	1.098526	123.100000	1.088233	123.100000	1.092375	123.100000	1.094595	123.100000	1.108337	123.100000	1.092075	123.100000	1.097927	123.100000	1.093426	123.100000	1.086849	123.100000	1.099108	123.100000	1.103557	123.100000	1.094257	123.100000	1.089902	123.100000	1.107727	123.100000	1.103607
123.200000	1.106992	123.200000	1.095861	123.200000	1.097226	123.200000	1.087667	123.200000	1.104133	123.200000	1.093399	123.200000	1.099126	123.200000	1.096738	123.200000	1.088612	123.200000	1.093636	123.200000	1.092904	123.200000	1.091361	123.200000	1.102049	123.200000	1.099771	123.200000	1.100757	123.200000	1.100808
123.300000	1.104093	123.300000	1.090226	123.300000	1.105456	123.300000	1.093552	123.300000	1.101365	123.300000	1.098414	123.300000	1.091897	123.300000	1.088521	123.300000	1.100040	123.300000	1.098064	123.300000	1.105467	123.300000	1.100818	123.300000	1.101053	123.300000	1.094309	123.300000	1.101354	123.300000	1.093984
123.400000	1.105617	123.400000	1.092446	123.400000	1.091884	123.400000	1.085426	123.400000	1.103531	123.400000	1.094494	123.400000	1.094018	123.400000	1.099259	123.400000	1.094836	123.400000	1.093026	123.400000	1.089925	123.400000	1.100968	123.400000	1.101400	123.400000	1.104296	123.400000	1.106733	123.400000	1.091615
123.500000	1.108480	123.500000	1.099760	123.500000	1.100377	123.500000	1.090465	123.500000	1.104644	123.500000	1.101418	123.500000	1.096667	123.500000	1.096216	123.500000	1.097172	123.500000	1.096984	123.500000	1.088639	123.500000	1.092865	123.500000	1.097345	123.500000	1.102710	123.500000	1.104373	123.500000	1.098726
123.600000	1.104193	123.600000	1.094813	123.600000	1.091930	123.600000	1.094528	123.600000	1.098661	123.600000	1.101954	123.600000	1.090821	123.600000	1.090109	123.600000	1.101100	123.600000	1.103403	123.600000	1.104766	123.600000	1.105695	123.600000	1.094944	123.600000	1.108131	123.600000	1.101534	123.600000	1.105379
123.700000	1.092413	123.700000	1.099539	123.700000	1.107792	123.700000	1.092224	123.700000	1.108673	123.700000	1.103605	123.700000	1.094848	123.700000	1.100052	123.700000	1.091729	123.700000	1.099867	123.700000	1.096022	123.700000	1.091134	123.700000	1.105070	123.700000	1.101420	123.700000	1.094147	123.700000	1.100119
123.800000	1.112061	123.800000	1.090504	123.800000	1.104361	123.800000	1.087628	123.800000	1.095311	123.800000	1.092767	123.800000	1.096593	123.800000	1.095534	123.800000	1.091854	123.800000	1.098313	123.800000	1.091729	123.800000	1.097660	123.800000	1.101434	123.800000	1.093531	123.800000	1.104492	123.800000	1.103383
123.900000	1.116003	123.900000	1.107285	123.900000	1.102837	123.900000	1.101302	123.900000	1.102406	123.900000	1.094440	123.900000	1.098689	123.900000	1.099252	123.900000	1.103894	123.900000	1.099278	123.900000	1.097779	123.900000	1.105892	123.900000	1.099977	123.900000	1.091344	123.900000	1.098423	123.900000	1.097869
124.000000	1.103830	124.000000	1.093282	124.000000	1.097312	124.000000	1.110944	124.000000	1.093298	124.000000	1.105079	124.000000	1.101433	124.000000	1.096863	124.000000	1.092580	124.000000	1.106005	124.000000	1.104416	124.000000	1.110172	124.000000	1.105054	124.000000	1.095401	124.000000	1.105474	124.000000	1.102564
124.100000	1.123131	124.100000	1.109695	124.100000	1.105173	124.100000	1.097836	124.100000	1.106874	124.100000	1.103479	124.100000	1.093409	124.100000	1.096066	124.100000	1.103888	124.100000	1.101852	124.100000	1.101530	124.100000	1.090078	124.100000	1.092987	124.100000	1.112281	124.100000	1.099477	124.100000	1.097702
124.200000	1.096669	124.200000	1.094765	124.200000	1.099946	124.200000	1.099623	124.200000	1.098008	124.200000	1.092879	124.200000	1.090075	124.200000	1.094853	124.200000	1.104433	124.200000	1.092820	124.200000	1.093531	124.200000	1.098760	124.200000	1.110289	124.200000	1.084940	124.200000	1.098196	124.200000	1.095489
124.300000	1.103876	124.300000	1.107146	124.300000	1.100541	124.300000	1.100028	124.300000	1.096041	124.300000	1.098208	124.300000	1.096841	124.300000	1.093302	124.300000	1.093919	124.300000	1.106576	124.300000	1.100678	124.300000	1.094835	124.300000	1.097931	124.300000	1.091844	124.300000	1.098833	124.300000	1.107359
124.400000	1.097408	124.400000	1.098524	124.400000	1.104415	124.400000	1.088477	124.400000	1.108044	124.400000	1.106263	124.400000	1.100784	124.400000	1.086791	124.400000	1.098307	124.400000	1.096720	124.400000	1.109223	124.400000	1.107028	124.400000	1.104330	124.400000	1.094127	124.400000	1.111820	124.400000	1.095638
124.500000	1.106629	124.500000	1.095905	124.500000	1.105626	124.500000	1.098504	124.500000	1.095661	124.500000	1.099871	124.500000	1.100958	124.500000	1.093716	124.500000	1.096238	124.500000	1.106928	124.500000	1.097336	124.500000	1.096414	124.500000	1.104503	124.500000	1.097917	124.500000	1.110661	124.500000	1.107679
124.600000	1.107638	124.600000	1.093997	124.600000	1.095806	124.600000	1.092040	124.600000	1.110536	124.600000	1.089894	124.600000	1.091425	124.600000	1.098153	124.600000	1.095998	124.600000	1.099371	124.600000	1.105491	124.600000	1.090451	124.600000	1.093590	124.600000	1.094144	124.600000	1.107609	124.600000	1.101698
124.700000	1.105665	124.700000	1.093938	124.700000	1.088738	124.700000	1.085492	124.700000	1.101147	124.700000	1.096392	124.700000	1.099495	124.700000	1.096483	124.700000	1.101510	124.700000	1.110825	124.700000	1.109291	124.700000	1.094018	124.700000	1.097694	124.700000	1.100297	124.700000	1.102248	124.700000	1.088954
124.800000	1.104007	124.800000	1.109894	124.800000	1.086896	124.800000	1.105975	124.800000	1.104153	124.800000	1.091759	124.800000	1.089780	124.800000	1.101484	124.800000	1.093357	124.800000	1.097885	124.800000	1.105062	124.800000	1.107890	124.800000	1.106092	124.800000	1.114856	124.800000	1.113412	124.800000	1.108118
124.900000	1.115287	124.900000	1.092997	124.900000	1.104022	124.900000	1.099447	124.900000	1.091804	124.900000	1.092224	124.900000	1.093642	124.900000	1.102287	124.900000	1.103573	124.900000	1.097779	124.900000	1.094872	124.900000	1.102589	124.900000	1.103196	124.900000	1.102615	124.900000	1.098473	124.900000	1.106648
125.000000	1.107569	125.000000	1.099190	125.000000	1.105597	125.000000	1.093491	125.000000	1.089092	125.000000	1.095084	125.000000	1.093517	125.000000	1.110590	125.000000	1.104806	125.000000	1.110836	125.000000	1.109197	125.000000	1.108669	125.000000	1.109164	125.000000	1.109286	125.000000	1.106044	125.000000	1.095447
125.100000	1.103428	125.100000	1.111114	125.100000	1.106162	125.100000	1.094683	125.100000	1.104238	125.100000	1.111076	125.100000	1.100621	125.100000	1.101018	125.100000	1.102510	125.100000	1.110543	125.100000	1.100381	125.100000	1.103207	125.100000	1.103778	125.100000	1.104219	125.100000	1.107776	125.100000	1.103795
125.200000	1.109942	125.200000	1.108956	125.200000	1.100291	125.200000	1.106955	125.200000	1.106090	125.200000	1.101752	125.200000	1.101168	125.200000	1.107448	125.200000	1.096738	125.200000	1.089747	125.200000	1.102929	125.200000	1.107760	125.200000	1.102822	125.200000	1.106121	125.200000	1.109094	125.200000	1.096060
125.300000	1.111742	125.300000	1.104903	125.300000	1.103936	125.300000	1.100679	125.300000	1.098040	125.300000	1.112456	125.300000	1.104058	125.300000	1.106289	125.300000	1.103818	125.300000	1.095042	125.300000	1.092699	125.300000	1.100088	125.300000	1.103294	125.300000	1.113128	125.300000	1.101381	125.300000	1.095180
125.400000	1.115785	125.400000	1.104604	125.400000	1.097513	125.400000	1.096007	125.400000	1.109713	125.400000	1.099712	125.400000	1.099809	125.400000	1.095950	125.400000	1.108271	125.400000	1.103266	125.400000	1.100136	125.400000	1.109968	125.400000	1.099757	125.400000	1.111062	125.400000	1.109972	125.400000	1.108280
125.500000	1.102768	125.500000	1.100577	125.500000	1.104743	125.500000	1.110339	125.500000	1.102299	125.500000	1.100281	125.500000	1.103486	125.500000	1.102990	125.500000	1.096552	125.500000	1.099169	125.500000	1.105038	125.500000	1.095913	125.500000	1.103993	125.500000	1.113405	125.500000	1.105834	125.500000	1.103066
125.600000	1.106178	125.600000	1.100420	125.600000	1.097958	125.600000	1.110551	125.600000	1.105189	125.600000	1.112923	125.600000	1.093111	125.600000	1.100311	125.600000	1.101199	125.600000	1.091396	125.600000	1.106339	125.600000	1.107069	125.600000	1.095518	125.600000	1.101127	125.600000	1.106150	125.600000	1.104232
125.700000	1.121640	125.700000	1.105526	125.700000	1.115124	125.700000	1.102374	125.700000	1.092978	125.700000	1.099985	125.700000	1.101883	125.700000	1.097273	125.700000	1.101405	125.700000	1.114849	125.700000	1.097974	125.700000	1.110480	125.700000	1.097754	125.700000	1.109931	125.700000	1.105606	125.700000	1.092980
125.800000	1.107905	125.800000	1.098559	125.800000	1.101223	125.800000	1.103547	125.800000	1.094325	125.800000	1.113742	125.800000	1.101565	125.800000	1.102191	125.800000	1.096016	125.800000	1.098646	125.800000	1.093979	125.800000	1.097807	125.800000	1.100103	125.800000	1.106290	125.800000	1.109698	125.800000	1.098626
125.900000	1.105478	125.900000	1.106892	125.900000	1.105356	125.900000	1.107911	125.900000	1.105028	125.900000	1.115077	125.900000	1.104088	125.900000	1.104975	125.900000	1.099593	125.900000	1.095108	125.900000	1.100560	125.900000	1.108005	125.900000	1.106484	125.900000	1.105189	125.900000	1.097470	125.900000	1.106218
126.000000	1.112975	126.000000	1.106924	126.000000	1.099845	126.000000	1.104922	126.000000	1.104987	126.000000	1.096074	126.000000	1.105062	126.000000	1.098435	126.000000	1.099532	126.000000	1.114598	126.000000	1.109171	126.000000	1.101919	126.000000	1.093380	126.000000	1.110328	126.000000	1.116789	126.000000	1.093790
126.100000	1.104089	126.100000	1.103298	126.100000	1.111089	126.100000	1.114011	126.100000	1.098361	126.100000	1.108930	126.100000	1.103925	126.100000	1.097094	126.100000	1.097358	126.100000	1.108992	126.100000	1.111314	126.100000	1.105774	126.100000	1.094844	126.100000	1.092064	126.100000	1.113191	126.100000	1.100652
126.200000	1.123719	126.200000	1.111015	126.200000	1.097688	126.200000	1.106367	126.200000	1.110871	126.200000	1.103149	126.200000	1.105486	126.200000	1.106895	126.200000	1.106836	126.200000	1.107219	126.200000	1.108514	126.200000	1.108109	126.200000	1.104714	126.200000	1.110986	126.200000	1.114026	126.200000	1.092772
126.300000	1.108590	126.300000	1.102383	126.300000	1.099558	126.300000	1.112571	126.300000	1.092071	126.300000	1.108199	126.300000	1.109218	126.300000	1.094326	126.300000	1.099936	126.300000	1.116487	126.300000	1.098895	126.300000	1.108252	126.300000	1.107933	126.300000	1.105659	126.300000	1.111230	126.300000	1.102504
126.400000	1.114095	126.400000	1.103713	126.400000	1.107601	126.400000	1.105002	126.400000	1.104991	126.400000	1.111093	126.400000	1.120186	126.400000	1.110820	126.400000	1.096274	126.400000	1.104205	126.400000	1.107631	126.400000	1.109362	126.400000	1.107262	126.400000	1.099509	126.400000	1.105654	126.400000	1.099878
126.500000	1.101083	126.500000	1.107678	126.500000	1.110942	126.500000	1.101947	126.500000	1.107841	126.500000	1.099508	126.500000	1.110946	126.500000	1.107048	126.500000	1.107039	126.500000	1.096575	126.500000	1.105568	126.500000	1.100898	126.500000	1.113311	126.500000	1.105107	126.500000	1.111010	126.500000	1.104527
126.600000	1.107672	126.600000	1.105554	126.600000	1.115842	126.600000	1.096814	126.600000	1.094013	126.600000	1.113615	126.600000	1.097195	126.600000	1.103800	126.600000	1.104620	126.600000	1.108745	126.600000	1.105309	126.600000	1.112339	126.600000	1.097183	126.600000	1.113492	126.600000	1.110282	126.600000	1.103404
126.700000	1.108408	126.700000	1.111463	126.700000	1.110323	126.700000	1.107379	126.700000	1.102723	126.700000	1.109015	126.700000	1.105626	126.700000	1.103613	126.700000	1.105567	126.700000	1.096391	126.700000	1.102973	126.700000	1.101728	126.700000	1.101751	126.700000	1.109832	126.700000	1.117293	126.700000	1.098408
126.800000	1.122783	126.800000	1.103810	126.800000	1.105927	126.800000	1.112947	126.800000	1.100932	126.800000	1.105547	126.800000	1.102657	126.800000	1.109371	126.800000	1.108984	126.800000	1.102187	126.800000	1.111221	126.800000	1.107377	126.800000	1.102465	126.800000	1.110837	126.800000	1.118284	126.800000	1.109972
126.900000	1.102454	126.900000	1.112020	126.900000	1.106460	126.900000	1.098240	126.900000	1.103250	126.900000	1.089940	126.900000	1.106244	126.900000	1.098672	126.900000	1.100562	126.900000	1.111586	126.900000	1.098482	126.900000	1.108610	126.900000	1.110253	126.900000	1.109119	126.900000	1.102299	126.900000	1.101285
127.000000	1.111275	127.000000	1.119396	127.000000	1.095617	127.000000	1.099161	127.000000	1.103497	127.000000	1.111612	127.000000	1.097064	127.000000	1.108307	127.000000	1.104228	127.000000	1.108973	127.000000	1.111230	127.000000	1.102813	127.000000	1.118679	127.000000	1.110048	127.000000	1.105756	127.000000	1.106425
127.100000	1.110355	127.100000	1.108559	127.100000	1.105032	127.100000	1.103513	127.100000	1.106394	127.100000	1.108569	127.100000	1.114712	127.100000	1.101607	127.100000	1.102603	127.100000	1.113359	127.100000	1.109031	127.100000	1.099098	127.100000	1.103235	127.100000	1.106363	127.100000	1.105778	127.100000	1.111763
127.200000	1.119595	127.200000	1.112083	127.200000	1.107830	127.200000	1.103980	127.200000	1.098411	127.200000	1.109028	127.200000	1.119554	127.200000	1.108799	127.200000	1.105179	127.200000	1.102342	127.200000	1.106865	127.200000	1.104605	127.200000	1.110154	127.200000	1.112070	127.200000	1.109497	127.200000	1.105583
127.300000	1.116750	127.300000	1.110727	127.300000	1.104569	127.300000	1.114128	127.300000	1.104997	127.300000	1.106445	127.300000	1.099325	127.300000	1.116091	127.300000	1.112232	127.300000	1.102586	127.300000	1.118298	127.300000	1.112446	127.300000	1.108483	127.300000	1.115304	127.300000	1.117948	127.300000	1.113211
127.400000	1.115749	127.400000	1.115007	127.400000	1.111139	127.400000	1.097716	127.400000	1.113879	127.400000	1.106203	127.400000	1.105497	127.400000	1.115698	127.400000	1.107854	127.400000	1.106342	127.400000	1.110724	127.400000	1.109723	127.400000	1.111980	127.400000	1.108134	127.400000	1.114514	127.400000	1.110626
127.500000	1.119875	127.500000	1.115012	127.500000	1.117688	127.500000	1.103766	127.500000	1.111874	127.500000	1.101552	127.500000	1.105642	127.500000	1.108138	127.500000	1.112780	127.500000	1.109056	127.500000	1.113744	127.500000	1.097814	127.500000	1.110973	127.500000	1.116194	127.500000	1.122752	127.500000	1.109418
127.600000	1.118591	127.600000	1.117141	127.600000	1.107081	127.600000	1.100463	127.600000	1.108999	127.600000	1.100605	127.600000	1.099866	127.600000	1.105319	127.600000	1.097031	127.600000	1.102047	127.600000	1.111949	127.600000	1.099730	127.600000	1.109694	127.600000	1.108421	127.600000	1.126834	127.600000	1.103572
127.700000	1.116204	127.700000	1.106721	127.700000	1.105880	127.700000	1.111028	127.700000	1.103602	127.700000	1.109007	127.700000	1.109606	127.700000	1.105551	127.700000	1.104867	127.700000	1.111088	127.700000	1.115640	127.700000	1.105183	127.700000	1.116730	127.700000	1.100718	127.700000	1.116230	127.700000	1.108319
127.800000	1.118472	127.800000	1.107961	127.800000	1.119922	127.800000	1.100898	127.800000	1.101752	127.800000	1.107375	127.800000	1.106603	127.800000	1.097594	127.800000	1.101957	127.800000	1.107841	127.800000	1.108753	127.800000	1.100447	127.800000	1.100393	127.800000	1.113625	127.800000	1.109629	127.800000	1.105356
127.900000	1.124883	127.900000	1.107278	127.900000	1.111058	127.900000	1.103825	127.900000	1.115608	127.900000	1.102864	127.900000	1.123327	127.900000	1.110250	127.900000	1.107454	127.900000	1.114911	127.900000	1.109979	127.900000	1.116451	127.900000	1.095981	127.900000	1.107364	127.900000	1.106910	127.900000	1.117752
128.000000	1.119995	128.000000	1.103900	128.000000	1.109136	128.000000	1.111769	128.000000	1.108757	128.000000	1.101418	128.000000	1.105749	128.000000	1.107302	128.000000	1.113127	128.000000	1.104885	128.000000	1.115243	128.000000	1.106660	128.000000	1.107899	128.000000	1.117675	128.000000	1.116099	128.000000	1.116958
128.100000	1.109649	128.100000	1.114649	128.100000	1.103802	128.100000	1.107647	128.100000	1.115380	128.100000	1.103196	128.100000	1.112312	128.100000	1.105778	128.100000	1.111232	128.100000	1.102726	128.100000	1.121275	128.100000	1.112722	128.100000	1.112837	128.100000	1.108053	128.100000	1.107361	128.100000	1.123706
128.200000	1.117426	128.200000	1.112035	128.200000	1.102938	128.200000	1.101437	128.200000	1.098087	128.200000	1.105568	128.200000	1.108345	128.200000	1.115698	128.200000	1.113812	128.200000	1.108365	128.200000	1.117287	128.200000	1.103793	128.200000	1.108685	128.200000	1.118787	128.200000	1.121658	128.200000	1.110683
128.300000	1.112562	128.300000	1.107690	128.300000	1.121244	128.300000	1.107733	128.300000	1.113898	128.300000	1.103665	128.300000	1.098212	128.300000	1.112908	128.300000	1.110057	128.300000	1.102715	128.300000	1.119828	128.300000	1.105170	128.300000	1.111863	128.300000	1.120781	128.300000	1.121444	128.300000	1.121466
128.400000	1.120215	128.400000	1.113995	128.400000	1.099904	128.400000	1.109180	128.400000	1.113991	128.400000	1.104790	128.400000	1.121026	128.400000	1.109457	128.400000	1.107684	128.400000	1.105829	128.400000	1.111347	128.400000	1.115864	128.400000	1.112592	128.400000	1.111576	128.400000	1.116631	128.400000	1.109008
128.500000	1.112505	128.500000	1.105068	128.500000	1.109073	128.500000	1.101589	128.500000	1.099546	128.500000	1.104272	128.500000	1.107539	128.500000	1.113890	128.500000	1.112939	128.500000	1.118815	128.500000	1.100299	128.500000	1.104546	128.500000	1.107155	128.500000	1.113972	128.500000	1.126961	128.500000	1.107858
128.600000	1.117394	128.600000	1.106225	128.600000	1.116366	128.600000	1.102865	128.600000	1.101723	128.600000	1.115437	128.600000	1.110304	128.600000	1.110472	128.600000	1.100004	128.600000	1.100846	128.600000	1.111257	128.600000	1.106218	128.600000	1.121751	128.600000	1.107521	128.600000	1.120923	128.600000	1.112031
128.700000	1.124236	128.700000	1.102817	128.700000	1.112285	128.700000	1.104852	128.700000	1.106146	128.700000	1.105837	128.700000	1.107249	128.700000	1.109153	128.700000	1.114110	128.700000	1.107381	128.700000	1.119627	128.700000	1.119123	128.700000	1.115662	128.700000	1.114756	128.700000	1.107814	128.700000	1.106251
128.800000	1.124799	128.800000	1.111001	128.800000	1.118300	128.800000	1.111975	128.800000	1.099012	128.800000	1.122700	128.800000	1.110486	128.800000	1.116057	128.800000	1.105014	128.800000	1.099960	128.800000	1.105221	128.800000	1.110519	128.800000	1.112406	128.800000	1.107973	128.800000	1.118975	128.800000	1.115712
128.900000	1.117876	128.900000	1.113515	128.900000	1.108352	128.900000	1.115295	128.900000	1.107602	128.900000	1.108468	128.900000	1.110755	128.900000	1.117504	128.900000	1.115019	128.900000	1.110629	128.900000	1.106688	128.900000	1.105243	128.900000	1.116775	128.900000	1.114782	128.900000	1.107160	128.900000	1.109462
[truncated: 1,211 more rows]
