# Supplementary material for: Hierarchical incremental learning deciphers molecular arrangements in multi-component materials
Source: Nat Commun. 2025 Oct 22;16:9324. doi: 10.1038/s41467-025-64372-4 (PMC12546701; doi:10.1038/s41467-025-64372-4)
Supplement: Supplementary file 4 — Source data [file 41467_2025_64372_MOESM4_ESM.zip › FigS59.txt]

#time(ns)	temperature(K)	time(ns)	temperature(K)	time(ns)	temperature(K)	time(ns)	temperature(K)	time(ns)	temperature(K)	time(ns)	temperature(K)	time(ns)	temperature(K)	time(ns)	temperature(K)	time(ns)	temperature(K)	time(ns)	temperature(K)	time(ns)	temperature(K)	time(ns)	temperature(K)	time(ns)	temperature(K)	time(ns)	temperature(K)	time(ns)	temperature(K)	time(ns)	temperature(K)
0.000000	0.221498	0.000000	0.225150	0.000000	0.221054	0.000000	0.223928	0.000000	0.298559	0.000000	0.225378	0.000000	0.224205	0.000000	0.226193	0.000000	0.223637	0.000000	0.224888	0.000000	0.223636	0.000000	0.222139	0.000000	0.223697	0.000000	0.224849	0.000000	0.221086	0.000000	0.221880
0.100000	84.251091	0.100000	83.995010	0.100000	85.514915	0.100000	84.034950	0.100000	85.763206	0.100000	84.929199	0.100000	83.959854	0.100000	84.724640	0.100000	84.194481	0.100000	84.910782	0.100000	85.668221	0.100000	85.348663	0.100000	84.374794	0.100000	84.365005	0.100000	85.775963	0.100000	84.636475
0.200000	170.976730	0.200000	170.774307	0.200000	171.842484	0.200000	170.002747	0.200000	170.796951	0.200000	170.009247	0.200000	169.798508	0.200000	169.350433	0.200000	168.297501	0.200000	167.335281	0.200000	169.375870	0.200000	170.368668	0.200000	169.491989	0.200000	170.290390	0.200000	168.845230	0.200000	169.333405
0.300000	253.570374	0.300000	256.893799	0.300000	252.639435	0.300000	252.696091	0.300000	257.304474	0.300000	254.917664	0.300000	256.104095	0.300000	254.329422	0.300000	254.097366	0.300000	257.245605	0.300000	255.534088	0.300000	255.780930	0.300000	252.747742	0.300000	253.901962	0.300000	252.854935	0.300000	252.814606
0.400000	340.500214	0.400000	336.489746	0.400000	340.067780	0.400000	336.868317	0.400000	340.873352	0.400000	336.173370	0.400000	337.064270	0.400000	340.007355	0.400000	340.074707	0.400000	340.939941	0.400000	340.677032	0.400000	339.726196	0.400000	340.716522	0.400000	341.176361	0.400000	342.386139	0.400000	336.773560
0.500000	423.824646	0.500000	425.917450	0.500000	423.624908	0.500000	425.330139	0.500000	424.362122	0.500000	422.907043	0.500000	426.175354	0.500000	425.094604	0.500000	424.887085	0.500000	423.887238	0.500000	427.149323	0.500000	423.538788	0.500000	428.152893	0.500000	423.219604	0.500000	420.982788	0.500000	425.957428
0.600000	506.006012	0.600000	504.846771	0.600000	509.306152	0.600000	510.661377	0.600000	508.292023	0.600000	514.005066	0.600000	508.532318	0.600000	507.734863	0.600000	512.557739	0.600000	508.810242	0.600000	508.467346	0.600000	512.730042	0.600000	511.640442	0.600000	511.397522	0.600000	507.812866	0.600000	500.153595
0.700000	585.056580	0.700000	592.448547	0.700000	593.863464	0.700000	593.223511	0.700000	594.460327	0.700000	599.314514	0.700000	593.413696	0.700000	598.901001	0.700000	587.366638	0.700000	592.107178	0.700000	593.615540	0.700000	592.433716	0.700000	592.117432	0.700000	599.461975	0.700000	596.626892	0.700000	598.799622
0.800000	684.073669	0.800000	681.033325	0.800000	677.301270	0.800000	681.085388	0.800000	684.007996	0.800000	674.824707	0.800000	681.052917	0.800000	683.690186	0.800000	675.956787	0.800000	678.750183	0.800000	678.596191	0.800000	676.864563	0.800000	683.072876	0.800000	682.112061	0.800000	677.021973	0.800000	680.989258
0.900000	759.752991	0.900000	760.232971	0.900000	768.521606	0.900000	766.452087	0.900000	766.257996	0.900000	760.330383	0.900000	771.184387	0.900000	763.679321	0.900000	769.534241	0.900000	760.602539	0.900000	769.432800	0.900000	763.800659	0.900000	767.229919	0.900000	755.595398	0.900000	759.226013	0.900000	762.829468
1.000000	843.521179	1.000000	848.088745	1.000000	844.109924	1.000000	850.250488	1.000000	853.043213	1.000000	847.300415	1.000000	851.306030	1.000000	854.500854	1.000000	855.409851	1.000000	848.915283	1.000000	850.813477	1.000000	857.321045	1.000000	851.768799	1.000000	855.978088	1.000000	848.796631	1.000000	851.795776
1.100000	853.136108	1.100000	853.265381	1.100000	844.040710	1.100000	852.523071	1.100000	851.949097	1.100000	845.470337	1.100000	846.233215	1.100000	846.387634	1.100000	850.010742	1.100000	853.078064	1.100000	856.560486	1.100000	859.639282	1.100000	849.802734	1.100000	847.236511	1.100000	848.643982	1.100000	845.088745
1.200000	853.710510	1.200000	851.786804	1.200000	852.758118	1.200000	855.427307	1.200000	845.656860	1.200000	847.976440	1.200000	848.811951	1.200000	849.869202	1.200000	858.669189	1.200000	851.808044	1.200000	848.635071	1.200000	847.988831	1.200000	850.908936	1.200000	853.736206	1.200000	844.242920	1.200000	848.015503
1.300000	853.754883	1.300000	847.573425	1.300000	845.521912	1.300000	845.883423	1.300000	838.276062	1.300000	852.863953	1.300000	849.850586	1.300000	849.753906	1.300000	845.620239	1.300000	853.480713	1.300000	848.307312	1.300000	848.080017	1.300000	847.359009	1.300000	852.611511	1.300000	855.919739	1.300000	844.519714
1.400000	852.267151	1.400000	850.450562	1.400000	849.758972	1.400000	845.703003	1.400000	845.995972	1.400000	857.084778	1.400000	851.692627	1.400000	847.017517	1.400000	849.997253	1.400000	862.453796	1.400000	848.466003	1.400000	837.988647	1.400000	850.536804	1.400000	854.629395	1.400000	856.594543	1.400000	846.355042
1.500000	856.795715	1.500000	848.974426	1.500000	841.516968	1.500000	846.069824	1.500000	856.684875	1.500000	843.649109	1.500000	851.437988	1.500000	850.864563	1.500000	849.458374	1.500000	840.566528	1.500000	856.726196	1.500000	843.595581	1.500000	857.303467	1.500000	844.951538	1.500000	848.031921	1.500000	848.823730
1.600000	853.641724	1.600000	856.182800	1.600000	848.197021	1.600000	843.978638	1.600000	849.355652	1.600000	854.719177	1.600000	858.641418	1.600000	851.229187	1.600000	846.467957	1.600000	849.830322	1.600000	854.496338	1.600000	846.900574	1.600000	857.780334	1.600000	855.004272	1.600000	848.326416	1.600000	842.570862
1.700000	849.946472	1.700000	856.076111	1.700000	848.765930	1.700000	840.868469	1.700000	849.996948	1.700000	857.473755	1.700000	856.992188	1.700000	849.747192	1.700000	852.986084	1.700000	851.621399	1.700000	846.209229	1.700000	848.611145	1.700000	855.213318	1.700000	847.972839	1.700000	841.558594	1.700000	847.569763
1.800000	847.988403	1.800000	853.145020	1.800000	853.873230	1.800000	851.877991	1.800000	842.149536	1.800000	856.947083	1.800000	854.343079	1.800000	855.619568	1.800000	847.706604	1.800000	852.896240	1.800000	849.826294	1.800000	845.444092	1.800000	854.545532	1.800000	842.123047	1.800000	851.525635	1.800000	856.507080
1.900000	844.119751	1.900000	851.158936	1.900000	855.314026	1.900000	843.198059	1.900000	847.932495	1.900000	844.081299	1.900000	849.974487	1.900000	845.376099	1.900000	847.349426	1.900000	845.505920	1.900000	850.437378	1.900000	845.572998	1.900000	853.447571	1.900000	852.598328	1.900000	847.023071	1.900000	847.481689
2.000000	851.260132	2.000000	857.151062	2.000000	853.808289	2.000000	847.598083	2.000000	849.367676	2.000000	852.547852	2.000000	850.264099	2.000000	845.736633	2.000000	853.154419	2.000000	847.886108	2.000000	853.421448	2.000000	845.758240	2.000000	851.017761	2.000000	846.861633	2.000000	856.966553	2.000000	843.240234
2.100000	839.273132	2.100000	850.058411	2.100000	857.919006	2.100000	845.267883	2.100000	846.370728	2.100000	845.565491	2.100000	844.096985	2.100000	848.056885	2.100000	853.784790	2.100000	847.344666	2.100000	844.031860	2.100000	846.798096	2.100000	845.719421	2.100000	853.935547	2.100000	852.014465	2.100000	842.495850
2.200000	852.294250	2.200000	845.944336	2.200000	864.843140	2.200000	849.468506	2.200000	852.131104	2.200000	854.355347	2.200000	856.202942	2.200000	855.091675	2.200000	855.246399	2.200000	854.644409	2.200000	841.458679	2.200000	855.439636	2.200000	859.547974	2.200000	854.331848	2.200000	851.171875	2.200000	850.429810
2.300000	849.821350	2.300000	849.637329	2.300000	855.004395	2.300000	839.327515	2.300000	850.641785	2.300000	850.021240	2.300000	852.378906	2.300000	848.572144	2.300000	853.955261	2.300000	849.360046	2.300000	845.678406	2.300000	851.197021	2.300000	849.625854	2.300000	851.786072	2.300000	849.103577	2.300000	846.961304
2.400000	849.265808	2.400000	855.262756	2.400000	848.325195	2.400000	845.091125	2.400000	856.511475	2.400000	856.751465	2.400000	843.780334	2.400000	852.244568	2.400000	854.399231	2.400000	853.912781	2.400000	851.078674	2.400000	848.434631	2.400000	853.334839	2.400000	851.687500	2.400000	862.020020	2.400000	845.551270
2.500000	858.841248	2.500000	845.564575	2.500000	855.911316	2.500000	854.757568	2.500000	840.527161	2.500000	839.759583	2.500000	843.269592	2.500000	848.845825	2.500000	853.662476	2.500000	845.207336	2.500000	848.901428	2.500000	856.857971	2.500000	851.577576	2.500000	852.237793	2.500000	855.155701	2.500000	854.454224
2.600000	850.542297	2.600000	848.182800	2.600000	855.112366	2.600000	856.175171	2.600000	851.746643	2.600000	842.966980	2.600000	850.604004	2.600000	858.609985	2.600000	844.424744	2.600000	853.100281	2.600000	847.894592	2.600000	850.460693	2.600000	843.301636	2.600000	849.536865	2.600000	849.539734	2.600000	845.165710
2.700000	859.457397	2.700000	855.793030	2.700000	856.960754	2.700000	852.625793	2.700000	851.452148	2.700000	855.691162	2.700000	852.647156	2.700000	844.649597	2.700000	849.541931	2.700000	849.112671	2.700000	853.148743	2.700000	846.509644	2.700000	856.998779	2.700000	852.749939	2.700000	846.468445	2.700000	850.796936
2.800000	855.873230	2.800000	847.722839	2.800000	850.623840	2.800000	856.085083	2.800000	851.937805	2.800000	863.737976	2.800000	851.760010	2.800000	849.079956	2.800000	854.627441	2.800000	861.017212	2.800000	850.305786	2.800000	856.041504	2.800000	844.921875	2.800000	853.505310	2.800000	850.050903	2.800000	852.898560
2.900000	848.614136	2.900000	846.377686	2.900000	845.621643	2.900000	851.824036	2.900000	846.228577	2.900000	846.073975	2.900000	850.649719	2.900000	850.130554	2.900000	851.384155	2.900000	845.481201	2.900000	851.400391	2.900000	838.052917	2.900000	850.344849	2.900000	845.898254	2.900000	850.408325	2.900000	849.222900
3.000000	858.257080	3.000000	857.734619	3.000000	859.633789	3.000000	854.944458	3.000000	853.658630	3.000000	846.139954	3.000000	851.828003	3.000000	848.629761	3.000000	851.536011	3.000000	844.920410	3.000000	845.979187	3.000000	845.310486	3.000000	847.421143	3.000000	853.288147	3.000000	849.981689	3.000000	846.489685
3.100000	853.321594	3.100000	850.066589	3.100000	847.156128	3.100000	851.837646	3.100000	856.799744	3.100000	852.910583	3.100000	847.615356	3.100000	859.006775	3.100000	847.941345	3.100000	841.855408	3.100000	854.123230	3.100000	853.588135	3.100000	849.731689	3.100000	847.509827	3.100000	856.299988	3.100000	857.873413
3.200000	852.549805	3.200000	845.342651	3.200000	859.476501	3.200000	843.018372	3.200000	849.479248	3.200000	862.104553	3.200000	853.888184	3.200000	849.326782	3.200000	847.838806	3.200000	847.877075	3.200000	857.581848	3.200000	850.322388	3.200000	855.039673	3.200000	847.054565	3.200000	856.836548	3.200000	851.064880
3.300000	843.348572	3.300000	839.793579	3.300000	842.682739	3.300000	849.259460	3.300000	853.275818	3.300000	854.433044	3.300000	843.730835	3.300000	842.046143	3.300000	846.641663	3.300000	843.183777	3.300000	845.403381	3.300000	853.627747	3.300000	852.699341	3.300000	845.123962	3.300000	858.295288	3.300000	847.892944
3.400000	841.173340	3.400000	846.289917	3.400000	841.213440	3.400000	857.235352	3.400000	850.789612	3.400000	855.862366	3.400000	862.315430	3.400000	846.942932	3.400000	848.873291	3.400000	846.169434	3.400000	842.713257	3.400000	848.616699	3.400000	852.567566	3.400000	855.529663	3.400000	844.378418	3.400000	854.495422
3.500000	850.123657	3.500000	850.411804	3.500000	853.171692	3.500000	845.394470	3.500000	850.273560	3.500000	844.375854	3.500000	839.594604	3.500000	849.875732	3.500000	849.468018	3.500000	847.112793	3.500000	860.551025	3.500000	846.372681	3.500000	842.442627	3.500000	847.322327	3.500000	850.765869	3.500000	848.979187
3.600000	848.960022	3.600000	852.429138	3.600000	854.150757	3.600000	847.874084	3.600000	852.535950	3.600000	849.764160	3.600000	850.493591	3.600000	856.090515	3.600000	838.231140	3.600000	841.549622	3.600000	845.955444	3.600000	854.432983	3.600000	846.057800	3.600000	848.704895	3.600000	847.383301	3.600000	849.987366
3.700000	855.067200	3.700000	856.046265	3.700000	842.882080	3.700000	847.015930	3.700000	848.872375	3.700000	854.432861	3.700000	844.986145	3.700000	853.489868	3.700000	852.092285	3.700000	850.595276	3.700000	853.400269	3.700000	847.586365	3.700000	838.453918	3.700000	850.534058	3.700000	854.405090	3.700000	853.250854
3.800000	848.227295	3.800000	854.037659	3.800000	855.947205	3.800000	847.670776	3.800000	854.360474	3.800000	843.862122	3.800000	860.944580	3.800000	845.713684	3.800000	845.090393	3.800000	853.399170	3.800000	848.150879	3.800000	851.911255	3.800000	856.921875	3.800000	846.910583	3.800000	845.910522	3.800000	850.269348
3.900000	850.268921	3.900000	842.896423	3.900000	844.800110	3.900000	856.989075	3.900000	845.919373	3.900000	854.431946	3.900000	849.443481	3.900000	843.403198	3.900000	851.008850	3.900000	847.624207	3.900000	859.764343	3.900000	850.619873	3.900000	858.141296	3.900000	837.727722	3.900000	843.598267	3.900000	856.319702
4.000000	854.405518	4.000000	850.695801	4.000000	850.725342	4.000000	842.407532	4.000000	850.911743	4.000000	849.917847	4.000000	852.864319	4.000000	854.878113	4.000000	847.510193	4.000000	849.969971	4.000000	851.072266	4.000000	845.543274	4.000000	849.951050	4.000000	851.528076	4.000000	854.911255	4.000000	849.100159
4.100000	856.147644	4.100000	839.593567	4.100000	845.862366	4.100000	854.137634	4.100000	851.051331	4.100000	859.570984	4.100000	854.289551	4.100000	851.477112	4.100000	857.114197	4.100000	848.932434	4.100000	850.672241	4.100000	855.049377	4.100000	848.193787	4.100000	846.195435	4.100000	851.695190	4.100000	852.032227
4.200000	843.443054	4.200000	850.837341	4.200000	857.115356	4.200000	851.140320	4.200000	858.085938	4.200000	853.926880	4.200000	850.362854	4.200000	852.475525	4.200000	844.731079	4.200000	850.102600	4.200000	846.313904	4.200000	846.697693	4.200000	845.273499	4.200000	843.413879	4.200000	846.129211	4.200000	854.639648
4.300000	849.538208	4.300000	861.413025	4.300000	850.637390	4.300000	851.495972	4.300000	859.192749	4.300000	848.729492	4.300000	851.425964	4.300000	848.302124	4.300000	847.987000	4.300000	852.033630	4.300000	850.275085	4.300000	846.818176	4.300000	846.961609	4.300000	857.067871	4.300000	846.618774	4.300000	845.014648
4.400000	845.428894	4.400000	855.609558	4.400000	842.870056	4.400000	844.149841	4.400000	849.840576	4.400000	858.524536	4.400000	852.463440	4.400000	859.222839	4.400000	845.127747	4.400000	845.301758	4.400000	850.998779	4.400000	847.263000	4.400000	848.940674	4.400000	849.829346	4.400000	865.996826	4.400000	848.463501
4.500000	852.369995	4.500000	865.148254	4.500000	851.287109	4.500000	854.798706	4.500000	848.071350	4.500000	849.618469	4.500000	848.962708	4.500000	857.156433	4.500000	837.034912	4.500000	850.533386	4.500000	855.037170	4.500000	848.607178	4.500000	847.791992	4.500000	847.518494	4.500000	848.982666	4.500000	848.541504
4.600000	855.429688	4.600000	850.583069	4.600000	852.264099	4.600000	858.691223	4.600000	844.796326	4.600000	848.371582	4.600000	846.523132	4.600000	855.103760	4.600000	852.982483	4.600000	843.830994	4.600000	848.130371	4.600000	849.826355	4.600000	854.931152	4.600000	854.730530	4.600000	843.597046	4.600000	852.574463
4.700000	849.539734	4.700000	855.340027	4.700000	841.201904	4.700000	844.182800	4.700000	848.296326	4.700000	852.646729	4.700000	846.193298	4.700000	845.373596	4.700000	844.242920	4.700000	852.860352	4.700000	848.874573	4.700000	844.830872	4.700000	848.929504	4.700000	859.042175	4.700000	854.020020	4.700000	852.114746
4.800000	851.817505	4.800000	854.607971	4.800000	846.955505	4.800000	851.860229	4.800000	849.614502	4.800000	847.051941	4.800000	848.909058	4.800000	843.048462	4.800000	848.918213	4.800000	852.294678	4.800000	848.461792	4.800000	853.468201	4.800000	849.077271	4.800000	848.300293	4.800000	847.250183	4.800000	849.872986
4.900000	846.729858	4.900000	846.725037	4.900000	850.209290	4.900000	850.370605	4.900000	856.875000	4.900000	854.092957	4.900000	857.199280	4.900000	853.144775	4.900000	854.134521	4.900000	851.466858	4.900000	838.538452	4.900000	849.136841	4.900000	842.905457	4.900000	835.511047	4.900000	853.971741	4.900000	850.166809
5.000000	853.907410	5.000000	859.508057	5.000000	843.070923	5.000000	860.248169	5.000000	834.622742	5.000000	852.030334	5.000000	851.238403	5.000000	852.422668	5.000000	845.703918	5.000000	856.889648	5.000000	857.574341	5.000000	850.607605	5.000000	849.470337	5.000000	852.020386	5.000000	851.349609	5.000000	853.987549
5.100000	853.154846	5.100000	845.995605	5.100000	852.831604	5.100000	843.767761	5.100000	851.012756	5.100000	849.839050	5.100000	843.600891	5.100000	850.191284	5.100000	846.207275	5.100000	860.750549	5.100000	853.620850	5.100000	850.291443	5.100000	846.366089	5.100000	853.141479	5.100000	842.409851	5.100000	855.732300
5.200000	854.294617	5.200000	847.661926	5.200000	853.020874	5.200000	850.147095	5.200000	842.173279	5.200000	850.091248	5.200000	848.187988	5.200000	851.783447	5.200000	848.516663	5.200000	846.672424	5.200000	850.726379	5.200000	851.236938	5.200000	846.544434	5.200000	850.464661	5.200000	839.593262	5.200000	856.217346
5.300000	848.191650	5.300000	850.399963	5.300000	847.962830	5.300000	851.305542	5.300000	852.060608	5.300000	835.464172	5.300000	850.905212	5.300000	858.969971	5.300000	842.562134	5.300000	853.513306	5.300000	854.597595	5.300000	845.520569	5.300000	844.174866	5.300000	853.535339	5.300000	846.786438	5.300000	854.847656
5.400000	847.320129	5.400000	849.116333	5.400000	847.396912	5.400000	853.615601	5.400000	845.269165	5.400000	851.179138	5.400000	846.963196	5.400000	845.800720	5.400000	852.315308	5.400000	858.386536	5.400000	844.818604	5.400000	839.477417	5.400000	856.069824	5.400000	858.328125	5.400000	841.593994	5.400000	856.648071
5.500000	853.563782	5.500000	846.150818	5.500000	848.349609	5.500000	852.639832	5.500000	849.150085	5.500000	853.522034	5.500000	848.676941	5.500000	848.290344	5.500000	851.893677	5.500000	846.826904	5.500000	847.211182	5.500000	853.718079	5.500000	851.032349	5.500000	850.945984	5.500000	853.314941	5.500000	842.839783
5.600000	842.635559	5.600000	852.791870	5.600000	850.126465	5.600000	852.004761	5.600000	844.328857	5.600000	853.590576	5.600000	846.934204	5.600000	849.758667	5.600000	849.173889	5.600000	847.621582	5.600000	846.658081	5.600000	856.145020	5.600000	846.981934	5.600000	845.889771	5.600000	849.908508	5.600000	848.349487
5.700000	845.751343	5.700000	851.798706	5.700000	847.755310	5.700000	851.690674	5.700000	853.401978	5.700000	852.220642	5.700000	844.699402	5.700000	841.804016	5.700000	848.644714	5.700000	851.632324	5.700000	847.827026	5.700000	851.009277	5.700000	850.858276	5.700000	849.118591	5.700000	853.073242	5.700000	850.519775
5.800000	844.163330	5.800000	854.433777	5.800000	847.896851	5.800000	840.683594	5.800000	846.375854	5.800000	856.378601	5.800000	842.119812	5.800000	846.092773	5.800000	842.962769	5.800000	849.320435	5.800000	844.371277	5.800000	848.096741	5.800000	854.161255	5.800000	853.263245	5.800000	852.032288	5.800000	855.806335
5.900000	847.048950	5.900000	849.680847	5.900000	842.398132	5.900000	848.081787	5.900000	845.628967	5.900000	851.150879	5.900000	852.255066	5.900000	850.314087	5.900000	841.527100	5.900000	847.731018	5.900000	842.092163	5.900000	844.653748	5.900000	854.147522	5.900000	854.320312	5.900000	849.613770	5.900000	841.676025
6.000000	847.679321	6.000000	855.633362	6.000000	850.339661	6.000000	847.638550	6.000000	849.451172	6.000000	850.719604	6.000000	854.145203	6.000000	841.566772	6.000000	864.395264	6.000000	862.419861	6.000000	845.352844	6.000000	853.854492	6.000000	857.017578	6.000000	850.483276	6.000000	846.268188	6.000000	843.298279
6.100000	860.535828	6.100000	848.312378	6.100000	845.136047	6.100000	857.155334	6.100000	845.821228	6.100000	851.165100	6.100000	845.692017	6.100000	855.869507	6.100000	851.446045	6.100000	847.954346	6.100000	857.019470	6.100000	840.393738	6.100000	854.440674	6.100000	858.638062	6.100000	859.600220	6.100000	845.411194
6.200000	843.137085	6.200000	847.570251	6.200000	849.289795	6.200000	846.825317	6.200000	853.857300	6.200000	851.543335	6.200000	849.327698	6.200000	849.434631	6.200000	848.808716	6.200000	845.148499	6.200000	851.724121	6.200000	840.576782	6.200000	854.304199	6.200000	842.968201	6.200000	852.757446	6.200000	840.399109
6.300000	852.657410	6.300000	842.908691	6.300000	846.253967	6.300000	852.996033	6.300000	842.091919	6.300000	851.001892	6.300000	858.120728	6.300000	853.684570	6.300000	847.022095	6.300000	853.003357	6.300000	846.738403	6.300000	853.676819	6.300000	848.660706	6.300000	848.049072	6.300000	849.265259	6.300000	840.969421
6.400000	839.157227	6.400000	846.520874	6.400000	850.784790	6.400000	848.701904	6.400000	851.935669	6.400000	849.079285	6.400000	857.032471	6.400000	849.640930	6.400000	842.896790	6.400000	848.483887	6.400000	850.884521	6.400000	850.332947	6.400000	842.801819	6.400000	855.019714	6.400000	855.383972	6.400000	852.237610
6.500000	850.013184	6.500000	850.260254	6.500000	842.807922	6.500000	846.542725	6.500000	848.269043	6.500000	835.227905	6.500000	844.208740	6.500000	847.609863	6.500000	852.991882	6.500000	843.780334	6.500000	853.264832	6.500000	845.378540	6.500000	853.802979	6.500000	847.071655	6.500000	850.226257	6.500000	853.834534
6.600000	852.197815	6.600000	845.034607	6.600000	849.402649	6.600000	851.767944	6.600000	843.726990	6.600000	848.711121	6.600000	846.136963	6.600000	850.420349	6.600000	849.344482	6.600000	846.323059	6.600000	852.906372	6.600000	849.432739	6.600000	842.280884	6.600000	855.334412	6.600000	848.978088	6.600000	849.353455
6.700000	851.915161	6.700000	847.766235	6.700000	851.638916	6.700000	843.930054	6.700000	841.881165	6.700000	855.096375	6.700000	841.858765	6.700000	857.836060	6.700000	852.397217	6.700000	850.738708	6.700000	851.411621	6.700000	854.705627	6.700000	848.535095	6.700000	850.188477	6.700000	853.399048	6.700000	850.558777
6.800000	853.711670	6.800000	844.515808	6.800000	846.158203	6.800000	857.110596	6.800000	848.815491	6.800000	838.189209	6.800000	840.109497	6.800000	850.744080	6.800000	854.319214	6.800000	844.637451	6.800000	847.044067	6.800000	851.447266	6.800000	850.759155	6.800000	848.808472	6.800000	857.842407	6.800000	852.176208
6.900000	849.387817	6.900000	851.296570	6.900000	845.244141	6.900000	850.983276	6.900000	844.103271	6.900000	849.446899	6.900000	842.510742	6.900000	846.878845	6.900000	847.343323	6.900000	850.147705	6.900000	856.014160	6.900000	845.826721	6.900000	853.514832	6.900000	841.385620	6.900000	855.692444	6.900000	847.717224
7.000000	852.790588	7.000000	850.061401	7.000000	846.292542	7.000000	849.844788	7.000000	847.320862	7.000000	851.150330	7.000000	856.375732	7.000000	846.430847	7.000000	856.300293	7.000000	848.685303	7.000000	853.582825	7.000000	854.165771	7.000000	849.939453	7.000000	853.281738	7.000000	842.567566	7.000000	849.847473
7.100000	843.927368	7.100000	841.097168	7.100000	858.807678	7.100000	849.206543	7.100000	850.368896	7.100000	847.354553	7.100000	847.670898	7.100000	851.628723	7.100000	845.834412	7.100000	856.763977	7.100000	853.676819	7.100000	848.937683	7.100000	862.138794	7.100000	853.890442	7.100000	855.135925	7.100000	849.460449
7.200000	855.848022	7.200000	851.190430	7.200000	857.201477	7.200000	851.713379	7.200000	846.566040	7.200000	852.414490	7.200000	849.447021	7.200000	851.849731	7.200000	857.357361	7.200000	849.714172	7.200000	854.644226	7.200000	859.265015	7.200000	852.481506	7.200000	862.395630	7.200000	848.183044	7.200000	850.167480
7.300000	854.884521	7.300000	848.734314	7.300000	858.005005	7.300000	845.872498	7.300000	842.103333	7.300000	849.907410	7.300000	850.576233	7.300000	841.379700	7.300000	847.038635	7.300000	845.644836	7.300000	852.559387	7.300000	852.698364	7.300000	849.333313	7.300000	850.538086	7.300000	847.802856	7.300000	851.983643
7.400000	846.229858	7.400000	855.055969	7.400000	849.319031	7.400000	841.032288	7.400000	847.082642	7.400000	845.435059	7.400000	849.982849	7.400000	847.556580	7.400000	851.655579	7.400000	856.390137	7.400000	847.384521	7.400000	845.021545	7.400000	851.463867	7.400000	842.026306	7.400000	848.977478	7.400000	854.668640
7.500000	845.743042	7.500000	844.937561	7.500000	848.058167	7.500000	849.992676	7.500000	844.861877	7.500000	845.248901	7.500000	852.502258	7.500000	848.928833	7.500000	840.168091	7.500000	853.682129	7.500000	850.461548	7.500000	857.051453	7.500000	843.208984	7.500000	847.279419	7.500000	852.351624	7.500000	847.329834
7.600000	845.852661	7.600000	850.413635	7.600000	848.599487	7.600000	847.470581	7.600000	851.712769	7.600000	844.533569	7.600000	862.016663	7.600000	845.672241	7.600000	848.139587	7.600000	851.949829	7.600000	854.064026	7.600000	846.193176	7.600000	848.839539	7.600000	844.739563	7.600000	851.160950	7.600000	855.184998
7.700000	856.745972	7.700000	856.698914	7.700000	859.920166	7.700000	849.096375	7.700000	848.326416	7.700000	856.844543	7.700000	856.140869	7.700000	844.148499	7.700000	849.640869	7.700000	855.207214	7.700000	846.233765	7.700000	848.969910	7.700000	851.470215	7.700000	853.141479	7.700000	850.942810	7.700000	858.978882
7.800000	845.945129	7.800000	855.451538	7.800000	845.916138	7.800000	848.814087	7.800000	855.962036	7.800000	858.917419	7.800000	851.483337	7.800000	849.614197	7.800000	852.954590	7.800000	852.625244	7.800000	846.937866	7.800000	857.730591	7.800000	848.485046	7.800000	846.546204	7.800000	852.459961	7.800000	857.588318
7.900000	858.367371	7.900000	853.813416	7.900000	852.538025	7.900000	847.554688	7.900000	852.247742	7.900000	843.893311	7.900000	854.420593	7.900000	849.245178	7.900000	852.367920	7.900000	856.105896	7.900000	851.956238	7.900000	859.567749	7.900000	848.100586	7.900000	855.593201	7.900000	856.989014	7.900000	857.484985
8.000000	852.211060	8.000000	848.324768	8.000000	847.360596	8.000000	852.299561	8.000000	853.530090	8.000000	860.141052	8.000000	855.345093	8.000000	853.763062	8.000000	842.869629	8.000000	861.969299	8.000000	850.052246	8.000000	844.616638	8.000000	845.678711	8.000000	853.160400	8.000000	837.389893	8.000000	853.720581
8.100000	849.491333	8.100000	845.453186	8.100000	849.986328	8.100000	852.766174	8.100000	849.288818	8.100000	850.874207	8.100000	856.246887	8.100000	844.012146	8.100000	841.992920	8.100000	851.881653	8.100000	843.942871	8.100000	846.716980	8.100000	854.444153	8.100000	856.288208	8.100000	852.207336	8.100000	852.206726
8.200000	843.505981	8.200000	849.153870	8.200000	848.596619	8.200000	845.910950	8.200000	851.577759	8.200000	859.683167	8.200000	846.187927	8.200000	839.218384	8.200000	855.589783	8.200000	853.504578	8.200000	853.293518	8.200000	848.971313	8.200000	853.431519	8.200000	855.580750	8.200000	850.655396	8.200000	853.097168
8.300000	850.061707	8.300000	853.072327	8.300000	844.124878	8.300000	846.964478	8.300000	857.690186	8.300000	853.081726	8.300000	851.823120	8.300000	853.424622	8.300000	850.301758	8.300000	845.162354	8.300000	858.326782	8.300000	850.771545	8.300000	850.985596	8.300000	856.024475	8.300000	848.302124	8.300000	841.439087
8.400000	855.385559	8.400000	847.646179	8.400000	851.934021	8.400000	850.370605	8.400000	856.040771	8.400000	844.391174	8.400000	843.485657	8.400000	846.731262	8.400000	845.764648	8.400000	853.083069	8.400000	852.260742	8.400000	850.458862	8.400000	846.879395	8.400000	843.722534	8.400000	854.913513	8.400000	857.134888
8.500000	849.917419	8.500000	853.273926	8.500000	844.849670	8.500000	849.520447	8.500000	848.372009	8.500000	852.975403	8.500000	843.865417	8.500000	849.833923	8.500000	860.431702	8.500000	853.893921	8.500000	849.323181	8.500000	847.621277	8.500000	856.572571	8.500000	851.252502	8.500000	845.549866	8.500000	854.102478
8.600000	858.915405	8.600000	842.074768	8.600000	847.420593	8.600000	843.981201	8.600000	854.537842	8.600000	852.290955	8.600000	849.318298	8.600000	846.104614	8.600000	856.612000	8.600000	848.222534	8.600000	845.586914	8.600000	851.409973	8.600000	852.844421	8.600000	858.172424	8.600000	853.760315	8.600000	851.077271
8.700000	838.994385	8.700000	852.309021	8.700000	848.213562	8.700000	852.684998	8.700000	846.970398	8.700000	844.415771	8.700000	841.427673	8.700000	840.683838	8.700000	854.452515	8.700000	853.298706	8.700000	854.342468	8.700000	839.008484	8.700000	845.072083	8.700000	850.197937	8.700000	849.061584	8.700000	844.306458
8.800000	848.334106	8.800000	851.749207	8.800000	852.973328	8.800000	839.336975	8.800000	854.054504	8.800000	846.878296	8.800000	850.589844	8.800000	844.793457	8.800000	846.237122	8.800000	847.920837	8.800000	847.065125	8.800000	854.718262	8.800000	847.002014	8.800000	852.792480	8.800000	846.396606	8.800000	852.452637
8.900000	847.059814	8.900000	848.336609	8.900000	861.605225	8.900000	846.060242	8.900000	847.172974	8.900000	845.148987	8.900000	855.127930	8.900000	852.804749	8.900000	848.923401	8.900000	851.416626	8.900000	845.892090	8.900000	850.568542	8.900000	848.073303	8.900000	840.635620	8.900000	845.083130	8.900000	845.788635
9.000000	848.414978	9.000000	851.681213	9.000000	845.906250	9.000000	850.374268	9.000000	848.086182	9.000000	851.204834	9.000000	850.283142	9.000000	856.535645	9.000000	854.728943	9.000000	851.184814	9.000000	846.807983	9.000000	849.924744	9.000000	852.647583	9.000000	847.381226	9.000000	855.372070	9.000000	847.081116
9.100000	848.388184	9.100000	853.278564	9.100000	849.028748	9.100000	848.767822	9.100000	847.946716	9.100000	848.119324	9.100000	850.291504	9.100000	847.511230	9.100000	843.863586	9.100000	849.783691	9.100000	850.877563	9.100000	858.441040	9.100000	858.952942	9.100000	854.677490	9.100000	852.519287	9.100000	847.058533
9.200000	856.302979	9.200000	843.277466	9.200000	847.299866	9.200000	845.931458	9.200000	854.296143	9.200000	848.037659	9.200000	854.349915	9.200000	845.510071	9.200000	852.055542	9.200000	846.743774	9.200000	845.923950	9.200000	845.495972	9.200000	845.016663	9.200000	850.333801	9.200000	845.787231	9.200000	844.996582
9.300000	853.340393	9.300000	849.047607	9.300000	840.989258	9.300000	853.568970	9.300000	841.798096	9.300000	851.666321	9.300000	846.350098	9.300000	859.455200	9.300000	843.758179	9.300000	858.606628	9.300000	848.646851	9.300000	846.578247	9.300000	848.923584	9.300000	861.610596	9.300000	850.595337	9.300000	850.895508
9.400000	848.997314	9.400000	848.516052	9.400000	848.640503	9.400000	853.487366	9.400000	852.081665	9.400000	850.663696	9.400000	856.325745	9.400000	847.753418	9.400000	854.443298	9.400000	851.921448	9.400000	846.167358	9.400000	855.194885	9.400000	844.714233	9.400000	843.946594	9.400000	847.828369	9.400000	851.520569
9.500000	841.190979	9.500000	861.663696	9.500000	852.128357	9.500000	842.157104	9.500000	837.243469	9.500000	856.945129	9.500000	846.069214	9.500000	847.732117	9.500000	844.264832	9.500000	849.299133	9.500000	840.900024	9.500000	850.374084	9.500000	858.166382	9.500000	847.037231	9.500000	858.256897	9.500000	855.094666
9.600000	840.999512	9.600000	847.357239	9.600000	844.983826	9.600000	852.102966	9.600000	850.354797	9.600000	846.834778	9.600000	847.529602	9.600000	853.933167	9.600000	848.597900	9.600000	842.330933	9.600000	852.834778	9.600000	854.417969	9.600000	854.025818	9.600000	848.063293	9.600000	849.697205	9.600000	843.729248
9.700000	849.208313	9.700000	853.117371	9.700000	860.215454	9.700000	843.190613	9.700000	857.101074	9.700000	847.523376	9.700000	851.935608	9.700000	851.816345	9.700000	853.536621	9.700000	853.764771	9.700000	860.439331	9.700000	851.893311	9.700000	859.800964	9.700000	841.359314	9.700000	849.464294	9.700000	852.055481
9.800000	855.941895	9.800000	841.068237	9.800000	838.999756	9.800000	862.726685	9.800000	847.052368	9.800000	852.237793	9.800000	856.593994	9.800000	856.547668	9.800000	847.242859	9.800000	852.473206	9.800000	857.021423	9.800000	855.742188	9.800000	857.868164	9.800000	852.408813	9.800000	851.951538	9.800000	855.282715
9.900000	843.633606	9.900000	858.353210	9.900000	847.320862	9.900000	848.212219	9.900000	852.873962	9.900000	848.104492	9.900000	846.053284	9.900000	842.794495	9.900000	849.261047	9.900000	857.676086	9.900000	847.825256	9.900000	848.876099	9.900000	854.900879	9.900000	849.205078	9.900000	852.758057	9.900000	850.995178
10.000000	850.285400	10.000000	847.996765	10.000000	852.153809	10.000000	847.834412	10.000000	848.549133	10.000000	842.464661	10.000000	856.932556	10.000000	850.525269	10.000000	845.974670	10.000000	845.470215	10.000000	848.465027	10.000000	853.843018	10.000000	856.434387	10.000000	851.502747	10.000000	846.489990	10.000000	847.462952
10.100000	855.683899	10.100000	855.719299	10.100000	845.166687	10.100000	846.238037	10.100000	849.598511	10.100000	847.775146	10.100000	845.166992	10.100000	839.011780	10.100000	843.843201	10.100000	851.292542	10.100000	857.692871	10.100000	855.881409	10.100000	840.200439	10.100000	851.510376	10.100000	846.038879	10.100000	853.437378
10.200000	857.765686	10.200000	845.339600	10.200000	839.547791	10.200000	855.296021	10.200000	854.217957	10.200000	846.353577	10.200000	855.066956	10.200000	842.430298	10.200000	854.878845	10.200000	841.087097	10.200000	846.120850	10.200000	855.850281	10.200000	843.571594	10.200000	864.148499	10.200000	847.133423	10.200000	842.623413
10.300000	860.592285	10.300000	850.160339	10.300000	859.385681	10.300000	847.536377	10.300000	854.579041	10.300000	844.974976	10.300000	850.844849	10.300000	853.398193	10.300000	856.699402	10.300000	848.559265	10.300000	857.117920	10.300000	850.009033	10.300000	845.783936	10.300000	848.111572	10.300000	852.755554	10.300000	849.950256
10.400000	847.066284	10.400000	846.407166	10.400000	855.581604	10.400000	852.822449	10.400000	841.944824	10.400000	857.922302	10.400000	851.155396	10.400000	846.143005	10.400000	849.680420	10.400000	842.534973	10.400000	854.557373	10.400000	845.133240	10.400000	850.862549	10.400000	849.177917	10.400000	848.452148	10.400000	859.666504
10.500000	849.477539	10.500000	849.398315	10.500000	852.346069	10.500000	855.977295	10.500000	847.649170	10.500000	848.669983	10.500000	854.038635	10.500000	843.933472	10.500000	857.798523	10.500000	844.649353	10.500000	852.493103	10.500000	849.089966	10.500000	852.344849	10.500000	857.079651	10.500000	852.678284	10.500000	845.227844
10.600000	844.892822	10.600000	852.641663	10.600000	846.755676	10.600000	852.409790	10.600000	849.213135	10.600000	852.801086	10.600000	842.818359	10.600000	857.671753	10.600000	851.357056	10.600000	859.697327	10.600000	854.506531	10.600000	849.562561	10.600000	843.945068	10.600000	859.316467	10.600000	844.080261	10.600000	846.295532
10.700000	852.342041	10.700000	857.126343	10.700000	854.964050	10.700000	845.843323	10.700000	852.895691	10.700000	851.214478	10.700000	845.061218	10.700000	851.310913	10.700000	848.413879	10.700000	844.824219	10.700000	860.117432	10.700000	855.622070	10.700000	844.568420	10.700000	849.580811	10.700000	846.668457	10.700000	847.836670
10.800000	852.794006	10.800000	847.939270	10.800000	844.178040	10.800000	845.528381	10.800000	852.632019	10.800000	842.253052	10.800000	841.356018	10.800000	846.167603	10.800000	846.900146	10.800000	847.095398	10.800000	844.434326	10.800000	854.725464	10.800000	846.554504	10.800000	851.293213	10.800000	857.531433	10.800000	847.346252
10.900000	853.983215	10.900000	859.397705	10.900000	854.854919	10.900000	851.820618	10.900000	858.162903	10.900000	846.194031	10.900000	845.012451	10.900000	849.551941	10.900000	849.157410	10.900000	850.436523	10.900000	852.736267	10.900000	849.192871	10.900000	849.546265	10.900000	858.331726	10.900000	856.040710	10.900000	849.113525
11.000000	850.031250	11.000000	849.922668	11.000000	846.542297	11.000000	855.364746	11.000000	849.106812	11.000000	855.070923	11.000000	853.511475	11.000000	844.134766	11.000000	852.859070	11.000000	848.876526	11.000000	853.380249	11.000000	849.783325	11.000000	841.333679	11.000000	844.287292	11.000000	849.659668	11.000000	850.444031
11.100000	851.330322	11.100000	855.056091	11.100000	846.571289	11.100000	847.003296	11.100000	847.764648	11.100000	852.220093	11.100000	853.466370	11.100000	851.246033	11.100000	854.841492	11.100000	853.236023	11.100000	855.651245	11.100000	855.425903	11.100000	857.158020	11.100000	864.158936	11.100000	847.350830	11.100000	847.632080
11.200000	854.153015	11.200000	846.875427	11.200000	842.230347	11.200000	860.069214	11.200000	845.544678	11.200000	856.559509	11.200000	843.101196	11.200000	853.634216	11.200000	849.447021	11.200000	852.292664	11.200000	851.231262	11.200000	847.589417	11.200000	856.037354	11.200000	852.586914	11.200000	857.551819	11.200000	844.495056
11.300000	853.582214	11.300000	857.051453	11.300000	842.157593	11.300000	868.915894	11.300000	852.175598	11.300000	843.363953	11.300000	853.065491	11.300000	849.326416	11.300000	844.144165	11.300000	852.945374	11.300000	848.521362	11.300000	854.604858	11.300000	849.372070	11.300000	857.152588	11.300000	853.177246	11.300000	846.266602
11.400000	846.516418	11.400000	846.298706	11.400000	856.777222	11.400000	837.304932	11.400000	852.117310	11.400000	852.456482	11.400000	849.584229	11.400000	846.133728	11.400000	851.174744	11.400000	854.881775	11.400000	853.509521	11.400000	848.012878	11.400000	851.078125	11.400000	855.104309	11.400000	852.121460	11.400000	837.265564
11.500000	854.164673	11.500000	854.676453	11.500000	844.363098	11.500000	864.393433	11.500000	856.845886	11.500000	851.290527	11.500000	851.421814	11.500000	852.010132	11.500000	846.601685	11.500000	846.841248	11.500000	863.295410	11.500000	855.333069	11.500000	853.236633	11.500000	851.654175	11.500000	850.324219	11.500000	860.954834
11.600000	840.323669	11.600000	850.354126	11.600000	857.518127	11.600000	851.205322	11.600000	852.275085	11.600000	853.414917	11.600000	845.551514	11.600000	852.783691	11.600000	851.766479	11.600000	853.713745	11.600000	858.222107	11.600000	846.893494	11.600000	852.865295	11.600000	851.435547	11.600000	853.369324	11.600000	851.207886
11.700000	843.751404	11.700000	846.647278	11.700000	848.764099	11.700000	859.529541	11.700000	850.060425	11.700000	851.171448	11.700000	846.783020	11.700000	848.394165	11.700000	859.154724	11.700000	854.055664	11.700000	853.549866	11.700000	841.635925	11.700000	841.961914	11.700000	850.844543	11.700000	863.732727	11.700000	845.010620
11.800000	851.217041	11.800000	846.008362	11.800000	855.780762	11.800000	850.633240	11.800000	851.497253	11.800000	851.946716	11.800000	847.580933	11.800000	854.765564	11.800000	850.202881	11.800000	842.741211	11.800000	854.683838	11.800000	845.040222	11.800000	845.419983	11.800000	847.527954	11.800000	851.080017	11.800000	848.814453
11.900000	841.351868	11.900000	849.099243	11.900000	845.729370	11.900000	856.001831	11.900000	852.688965	11.900000	845.256226	11.900000	850.535706	11.900000	856.342773	11.900000	846.780640	11.900000	841.160217	11.900000	851.754456	11.900000	846.478577	11.900000	847.166016	11.900000	849.257202	11.900000	855.653198	11.900000	847.894165
12.000000	849.046387	12.000000	857.191650	12.000000	853.675049	12.000000	854.640015	12.000000	849.272888	12.000000	853.504089	12.000000	849.439209	12.000000	850.370544	12.000000	856.621338	12.000000	844.464722	12.000000	861.091797	12.000000	846.972900	12.000000	849.257507	12.000000	838.756226	12.000000	849.756287	12.000000	852.742859
12.100000	852.673401	12.100000	853.147827	12.100000	845.523499	12.100000	847.201599	12.100000	853.527832	12.100000	848.795471	12.100000	843.387085	12.100000	853.390137	12.100000	855.057678	12.100000	848.931396	12.100000	852.827148	12.100000	848.475769	12.100000	845.286621	12.100000	853.252197	12.100000	854.685974	12.100000	855.890259
12.200000	846.222412	12.200000	856.403015	12.200000	857.670776	12.200000	838.412415	12.200000	850.783020	12.200000	838.259155	12.200000	857.731262	12.200000	843.369080	12.200000	851.473083	12.200000	852.237061	12.200000	858.632019	12.200000	852.748718	12.200000	856.192749	12.200000	849.230591	12.200000	845.456604	12.200000	856.704041
12.300000	851.608704	12.300000	849.849365	12.300000	843.718323	12.300000	853.167786	12.300000	843.215088	12.300000	842.511963	12.300000	843.253906	12.300000	849.020874	12.300000	854.075378	12.300000	849.410217	12.300000	854.250122	12.300000	847.337646	12.300000	856.945740	12.300000	845.640381	12.300000	857.847168	12.300000	842.722473
12.400000	848.451050	12.400000	846.196167	12.400000	845.550110	12.400000	849.119873	12.400000	850.215027	12.400000	849.909912	12.400000	858.058411	12.400000	844.433777	12.400000	858.040222	12.400000	851.040283	12.400000	851.830200	12.400000	855.050293	12.400000	858.359619	12.400000	856.724060	12.400000	848.495544	12.400000	848.630676
12.500000	839.265442	12.500000	853.018494	12.500000	855.113708	12.500000	855.960449	12.500000	842.014648	12.500000	853.791626	12.500000	853.423340	12.500000	848.872253	12.500000	848.992737	12.500000	849.468201	12.500000	852.349365	12.500000	843.379883	12.500000	845.555298	12.500000	843.620239	12.500000	845.791565	12.500000	850.994690
12.600000	848.744690	12.600000	851.054993	12.600000	858.074524	12.600000	847.523743	12.600000	838.439697	12.600000	850.542542	12.600000	851.342468	12.600000	845.976196	12.600000	851.632935	12.600000	857.823181	12.600000	843.132446	12.600000	854.869446	12.600000	848.333496	12.600000	847.290039	12.600000	835.898315	12.600000	847.864563
12.700000	852.190002	12.700000	844.062988	12.700000	848.114807	12.700000	850.781616	12.700000	850.735107	12.700000	854.852051	12.700000	845.247253	12.700000	851.546387	12.700000	856.986694	12.700000	857.729797	12.700000	843.240601	12.700000	844.128479	12.700000	853.432617	12.700000	854.828430	12.700000	853.659546	12.700000	845.722229
12.800000	841.136414	12.800000	853.357788	12.800000	853.281738	12.800000	847.910095	12.800000	851.461731	12.800000	854.098511	12.800000	851.910583	12.800000	853.865112	12.800000	857.683472	12.800000	844.939331	12.800000	856.935181	12.800000	845.200378	12.800000	852.668457	12.800000	854.080811	12.800000	847.950378	12.800000	845.926208
12.900000	854.405457	12.900000	854.273682	12.900000	849.059692	12.900000	834.073853	12.900000	851.447510	12.900000	852.143738	12.900000	848.673767	12.900000	849.696716	12.900000	851.108398	12.900000	843.062012	12.900000	848.213867	12.900000	851.892639	12.900000	849.957031	12.900000	849.175598	12.900000	845.596436	12.900000	842.087952
13.000000	852.909241	13.000000	854.824768	13.000000	846.460571	13.000000	852.432068	13.000000	843.686462	13.000000	842.099121	13.000000	847.083923	13.000000	849.691956	13.000000	845.568542	13.000000	844.999634	13.000000	853.450500	13.000000	854.126160	13.000000	859.783875	13.000000	849.859924	13.000000	852.465637	13.000000	847.008545
13.100000	849.760437	13.100000	854.112183	13.100000	852.943787	13.100000	850.704346	13.100000	849.401245	13.100000	854.050659	13.100000	848.593994	13.100000	852.574463	13.100000	843.622681	13.100000	844.507507	13.100000	851.197388	13.100000	852.722046	13.100000	851.316711	13.100000	848.951538	13.100000	848.619446	13.100000	853.609436
13.200000	843.704956	13.200000	849.009033	13.200000	848.058228	13.200000	848.061279	13.200000	847.772278	13.200000	843.956604	13.200000	850.848877	13.200000	850.497437	13.200000	851.519531	13.200000	850.548828	13.200000	847.620422	13.200000	854.600952	13.200000	849.157166	13.200000	851.579590	13.200000	848.568298	13.200000	844.464783
13.300000	838.861755	13.300000	841.289978	13.300000	849.320862	13.300000	860.666687	13.300000	852.401245	13.300000	859.220642	13.300000	848.137390	13.300000	848.646301	13.300000	847.282837	13.300000	844.654419	13.300000	847.940796	13.300000	852.782532	13.300000	848.706055	13.300000	852.539917	13.300000	855.169922	13.300000	852.421753
13.400000	848.549133	13.400000	851.478088	13.400000	850.887207	13.400000	853.510254	13.400000	847.933777	13.400000	850.860718	13.400000	857.237732	13.400000	860.550232	13.400000	838.986816	13.400000	847.999756	13.400000	840.090576	13.400000	846.506042	13.400000	847.943054	13.400000	848.640259	13.400000	849.398438	13.400000	846.784241
13.500000	852.047485	13.500000	848.239258	13.500000	850.560364	13.500000	849.979187	13.500000	846.996216	13.500000	849.675049	13.500000	845.327942	13.500000	846.938843	13.500000	845.352173	13.500000	844.868591	13.500000	851.834595	13.500000	848.882385	13.500000	851.786682	13.500000	845.036804	13.500000	857.356750	13.500000	850.463135
13.600000	855.001465	13.600000	846.911072	13.600000	849.299866	13.600000	849.740295	13.600000	845.400452	13.600000	856.698669	13.600000	843.704895	13.600000	852.016663	13.600000	846.131104	13.600000	848.804688	13.600000	851.304565	13.600000	845.951721	13.600000	847.512512	13.600000	854.244019	13.600000	839.243591	13.600000	849.165405
13.700000	854.327759	13.700000	846.568115	13.700000	853.588440	13.700000	855.208801	13.700000	848.037292	13.700000	854.278076	13.700000	851.882202	13.700000	846.758606	13.700000	850.991516	13.700000	854.288818	13.700000	854.705627	13.700000	843.866333	13.700000	847.828125	13.700000	837.026062	13.700000	843.846130	13.700000	848.774902
13.800000	850.384033	13.800000	859.488892	13.800000	853.119080	13.800000	856.193420	13.800000	855.567505	13.800000	857.155090	13.800000	848.557434	13.800000	850.552734	13.800000	854.457886	13.800000	846.860474	13.800000	855.124939	13.800000	848.292480	13.800000	857.438538	13.800000	848.321350	13.800000	845.940552	13.800000	850.838501
13.900000	853.015198	13.900000	844.695251	13.900000	842.255005	13.900000	852.886902	13.900000	851.008057	13.900000	843.533508	13.900000	848.300476	13.900000	854.546448	13.900000	848.003784	13.900000	842.777832	13.900000	853.985229	13.900000	848.991333	13.900000	854.933777	13.900000	849.693787	13.900000	843.752197	13.900000	851.033508
14.000000	845.824829	14.000000	848.047729	14.000000	841.052246	14.000000	845.710266	14.000000	851.409180	14.000000	840.005432	14.000000	841.808350	14.000000	852.109375	14.000000	844.708557	14.000000	850.216187	14.000000	848.088623	14.000000	851.990295	14.000000	854.989014	14.000000	842.269043	14.000000	854.593140	14.000000	866.138245
14.100000	858.129211	14.100000	859.991211	14.100000	854.263733	14.100000	848.703796	14.100000	851.473633	14.100000	851.159668	14.100000	846.626648	14.100000	850.724915	14.100000	850.511353	14.100000	856.727722	14.100000	855.915833	14.100000	846.004700	14.100000	855.551086	14.100000	855.930481	14.100000	852.817200	14.100000	849.419373
14.200000	851.730164	14.200000	846.318970	14.200000	846.050293	14.200000	842.770813	14.200000	840.157288	14.200000	849.887390	14.200000	856.283020	14.200000	849.816895	14.200000	847.186462	14.200000	856.385681	14.200000	855.561279	14.200000	859.004700	14.200000	851.341064	14.200000	847.020569	14.200000	846.216614	14.200000	840.509033
14.300000	839.798462	14.300000	846.679138	14.300000	849.433472	14.300000	848.167542	14.300000	840.488037	14.300000	854.703369	14.300000	849.792419	14.300000	850.546509	14.300000	850.794495	14.300000	850.133850	14.300000	857.871643	14.300000	855.573303	14.300000	850.198425	14.300000	845.274963	14.300000	847.847107	14.300000	854.400940
14.400000	851.152344	14.400000	853.510925	14.400000	850.985901	14.400000	846.502136	14.400000	842.588684	14.400000	847.752197	14.400000	847.692932	14.400000	845.273132	14.400000	845.062134	14.400000	857.662720	14.400000	850.554993	14.400000	842.166260	14.400000	844.844971	14.400000	853.474487	14.400000	850.429138	14.400000	849.358643
14.500000	846.586975	14.500000	852.981140	14.500000	848.508606	14.500000	849.826477	14.500000	840.210754	14.500000	840.017395	14.500000	847.490112	14.500000	843.915161	14.500000	845.459229	14.500000	848.487488	14.500000	849.112366	14.500000	845.871765	14.500000	857.662537	14.500000	855.618347	14.500000	842.534119	14.500000	845.903564
14.600000	859.883301	14.600000	852.153442	14.600000	842.844910	14.600000	848.343262	14.600000	854.419922	14.600000	852.504028	14.600000	849.131836	14.600000	853.273315	14.600000	856.659119	14.600000	851.591125	14.600000	848.225037	14.600000	844.317688	14.600000	843.411682	14.600000	859.045715	14.600000	852.332214	14.600000	851.013977
14.700000	857.868774	14.700000	847.598206	14.700000	849.811218	14.700000	851.273743	14.700000	851.028870	14.700000	848.113525	14.700000	843.887207	14.700000	856.274597	14.700000	855.641113	14.700000	851.562134	14.700000	846.791016	14.700000	850.907471	14.700000	849.284790	14.700000	858.959534	14.700000	843.981750	14.700000	850.393921
14.800000	847.987000	14.800000	851.340698	14.800000	856.109802	14.800000	849.383057	14.800000	854.328796	14.800000	852.385254	14.800000	852.887695	14.800000	847.933044	14.800000	854.454041	14.800000	848.466431	14.800000	854.224731	14.800000	853.811951	14.800000	848.426147	14.800000	848.442078	14.800000	852.533264	14.800000	843.754272
14.900000	852.290039	14.900000	851.613525	14.900000	844.362854	14.900000	844.251770	14.900000	861.336426	14.900000	852.317993	14.900000	850.757874	14.900000	851.890198	14.900000	845.957947	14.900000	858.437561	14.900000	855.718933	14.900000	854.100647	14.900000	849.373840	14.900000	852.054932	14.900000	849.995422	14.900000	848.350708
15.000000	864.285706	15.000000	854.714600	15.000000	855.180908	15.000000	843.486633	15.000000	847.338928	15.000000	846.693604	15.000000	851.604370	15.000000	846.276917	15.000000	845.955872	15.000000	852.092773	15.000000	846.230164	15.000000	853.046204	15.000000	852.145874	15.000000	853.020325	15.000000	851.830139	15.000000	848.888489
15.100000	843.826599	15.100000	846.435181	15.100000	843.406433	15.100000	849.937927	15.100000	849.387268	15.100000	855.729126	15.100000	852.109924	15.100000	847.954346	15.100000	856.583679	15.100000	855.450378	15.100000	847.182007	15.100000	845.202637	15.100000	850.523499	15.100000	842.664001	15.100000	847.696838	15.100000	855.929810
15.200000	846.393982	15.200000	840.959351	15.200000	844.555115	15.200000	852.446777	15.200000	855.854492	15.200000	849.880737	15.200000	846.811584	15.200000	857.722046	15.200000	845.901062	15.200000	849.882446	15.200000	848.671509	15.200000	851.339172	15.200000	848.393127	15.200000	850.022339	15.200000	837.480713	15.200000	845.327759
15.300000	851.511658	15.300000	856.246582	15.300000	856.310364	15.300000	855.358154	15.300000	844.242249	15.300000	846.005005	15.300000	851.581055	15.300000	849.289001	15.300000	846.438782	15.300000	844.742188	15.300000	844.124939	15.300000	850.407593	15.300000	864.980286	15.300000	852.520020	15.300000	843.015320	15.300000	852.117859
15.400000	860.706482	15.400000	849.384094	15.400000	857.778687	15.400000	856.129272	15.400000	854.498657	15.400000	856.092651	15.400000	848.904663	15.400000	853.717041	15.400000	855.550293	15.400000	851.535461	15.400000	850.047791	15.400000	845.512451	15.400000	850.942932	15.400000	854.138184	15.400000	849.440369	15.400000	853.860535
15.500000	849.615784	15.500000	850.767273	15.500000	846.601379	15.500000	851.843994	15.500000	839.728821	15.500000	852.867798	15.500000	851.943115	15.500000	850.464539	15.500000	843.828796	15.500000	851.937866	15.500000	848.425598	15.500000	849.525757	15.500000	837.226501	15.500000	852.484009	15.500000	843.240845	15.500000	851.217468
15.600000	846.139282	15.600000	842.677673	15.600000	850.673279	15.600000	859.722717	15.600000	851.298401	15.600000	842.108398	15.600000	851.320190	15.600000	850.765137	15.600000	849.404236	15.600000	849.481689	15.600000	851.318542	15.600000	854.336609	15.600000	845.531982	15.600000	846.535156	15.600000	856.181274	15.600000	848.739990
15.700000	852.765381	15.700000	847.798340	15.700000	845.123474	15.700000	853.018921	15.700000	849.632690	15.700000	857.457092	15.700000	854.090637	15.700000	849.966797	15.700000	846.302734	15.700000	839.383362	15.700000	861.368103	15.700000	852.479858	15.700000	840.705566	15.700000	849.948181	15.700000	858.692993	15.700000	848.540710
15.800000	861.680725	15.800000	861.657532	15.800000	849.946655	15.800000	853.455261	15.800000	849.398438	15.800000	845.781799	15.800000	846.139893	15.800000	847.785950	15.800000	854.481445	15.800000	849.661499	15.800000	846.011963	15.800000	846.778137	15.800000	855.491577	15.800000	850.528809	15.800000	851.921448	15.800000	851.364258
15.900000	852.768005	15.900000	846.322998	15.900000	851.115601	15.900000	848.075256	15.900000	842.287048	15.900000	856.459534	15.900000	842.895386	15.900000	851.036926	15.900000	849.177307	15.900000	853.736877	15.900000	862.610535	15.900000	853.893982	15.900000	847.680603	15.900000	851.226624	15.900000	844.943848	15.900000	849.616699
16.000000	857.999939	16.000000	851.053650	16.000000	845.378540	16.000000	849.678101	16.000000	850.953613	16.000000	849.057068	16.000000	857.469360	16.000000	847.578796	16.000000	841.656555	16.000000	836.553406	16.000000	845.495667	16.000000	854.216431	16.000000	854.074463	16.000000	848.120239	16.000000	855.273804	16.000000	843.924744
16.100000	856.673279	16.100000	853.906738	16.100000	847.135559	16.100000	850.015930	16.100000	847.022827	16.100000	851.782166	16.100000	840.445984	16.100000	854.692139	16.100000	848.550232	16.100000	849.313599	16.100000	850.284729	16.100000	861.744690	16.100000	853.534729	16.100000	853.061646	16.100000	851.152710	16.100000	848.728577
16.200000	848.469666	16.200000	854.247009	16.200000	856.558838	16.200000	852.914429	16.200000	846.928223	16.200000	843.096680	16.200000	859.762085	16.200000	847.786682	16.200000	846.148926	16.200000	848.980896	16.200000	854.500244	16.200000	855.056946	16.200000	843.961731	16.200000	846.954407	16.200000	850.926331	16.200000	843.171997
16.300000	847.823608	16.300000	855.422302	16.300000	855.878906	16.300000	844.510376	16.300000	854.877136	16.300000	851.612000	16.300000	837.946106	16.300000	852.083313	16.300000	848.182190	16.300000	854.456177	16.300000	846.778564	16.300000	845.353943	16.300000	849.904907	16.300000	853.327087	16.300000	849.721497	16.300000	844.786072
16.400000	853.129822	16.400000	845.552979	16.400000	852.817078	16.400000	849.346497	16.400000	844.936218	16.400000	840.232178	16.400000	848.223572	16.400000	843.055115	16.400000	856.866333	16.400000	848.198669	16.400000	850.415649	16.400000	842.055054	16.400000	854.088257	16.400000	855.783630	16.400000	846.317627	16.400000	854.648987
16.500000	856.071655	16.500000	852.728333	16.500000	849.956177	16.500000	846.458801	16.500000	849.211975	16.500000	855.904907	16.500000	848.321960	16.500000	845.640747	16.500000	848.188599	16.500000	843.073242	16.500000	852.998413	16.500000	854.892090	16.500000	851.322632	16.500000	848.945984	16.500000	848.668701	16.500000	854.243347
16.600000	847.225098	16.600000	848.814026	16.600000	844.596069	16.600000	844.820129	16.600000	854.520203	16.600000	847.932129	16.600000	842.893127	16.600000	845.401978	16.600000	850.883057	16.600000	848.174622	16.600000	852.314941	16.600000	844.555603	16.600000	843.209534	16.600000	855.646301	16.600000	852.699646	16.600000	851.043213
16.700000	848.067200	16.700000	844.466248	16.700000	845.849304	16.700000	838.451904	16.700000	853.498718	16.700000	847.078796	16.700000	845.265320	16.700000	854.015381	16.700000	842.129639	16.700000	833.135559	16.700000	846.182983	16.700000	847.191284	16.700000	853.572021	16.700000	853.928772	16.700000	848.492493	16.700000	845.357361
16.800000	854.780457	16.800000	854.269165	16.800000	855.673950	16.800000	852.009216	16.800000	851.104065	16.800000	851.072937	16.800000	843.947632	16.800000	845.125549	16.800000	853.322021	16.800000	848.341064	16.800000	847.688538	16.800000	849.022583	16.800000	847.920776	16.800000	857.481689	16.800000	853.483887	16.800000	851.714844
16.900000	858.771423	16.900000	841.073120	16.900000	849.688599	16.900000	843.261475	16.900000	860.407776	16.900000	851.613953	16.900000	857.431458	16.900000	849.507080	16.900000	848.237732	16.900000	839.696228	16.900000	849.929871	16.900000	860.227966	16.900000	839.995239	16.900000	859.174011	16.900000	853.529663	16.900000	847.294128
17.000000	841.030884	17.000000	849.187256	17.000000	859.209534	17.000000	852.045166	17.000000	855.173523	17.000000	858.182190	17.000000	848.703857	17.000000	850.376892	17.000000	847.308472	17.000000	848.278076	17.000000	847.510498	17.000000	847.181396	17.000000	855.998901	17.000000	854.316467	17.000000	850.118958	17.000000	853.000916
17.100000	851.582336	17.100000	852.684692	17.100000	845.094482	17.100000	848.567322	17.100000	840.458496	17.100000	844.120605	17.100000	848.605713	17.100000	855.901184	17.100000	845.375244	17.100000	849.506348	17.100000	850.736816	17.100000	837.223755	17.100000	851.845215	17.100000	858.849121	17.100000	853.805237	17.100000	840.177307
17.200000	852.887329	17.200000	850.230347	17.200000	843.697388	17.200000	852.733032	17.200000	848.575378	17.200000	848.232361	17.200000	857.604919	17.200000	854.035522	17.200000	857.443542	17.200000	849.613281	17.200000	851.796936	17.200000	847.808411	17.200000	851.628479	17.200000	848.053101	17.200000	843.172546	17.200000	851.338318
17.300000	859.410522	17.300000	841.136719	17.300000	853.768311	17.300000	845.021118	17.300000	850.013245	17.300000	847.794189	17.300000	846.387573	17.300000	854.129150	17.300000	850.528381	17.300000	849.179443	17.300000	858.354126	17.300000	861.569397	17.300000	849.394470	17.300000	852.874329	17.300000	847.868347	17.300000	846.160522
17.400000	848.962036	17.400000	852.257812	17.400000	843.980835	17.400000	851.413330	17.400000	867.546387	17.400000	847.846191	17.400000	842.490662	17.400000	846.864014	17.400000	853.268494	17.400000	847.289246	17.400000	849.035950	17.400000	851.837402	17.400000	849.031433	17.400000	845.974792	17.400000	851.848999	17.400000	855.994629
17.500000	850.768677	17.500000	849.012573	17.500000	850.706116	17.500000	851.586426	17.500000	853.369568	17.500000	850.722412	17.500000	854.657104	17.500000	849.865051	17.500000	856.153564	17.500000	848.785522	17.500000	841.907410	17.500000	852.569702	17.500000	845.943542	17.500000	843.846558	17.500000	848.782715	17.500000	850.515198
17.600000	853.168091	17.600000	852.125610	17.600000	849.610718	17.600000	850.107605	17.600000	856.908264	17.600000	857.108582	17.600000	860.607788	17.600000	845.900024	17.600000	839.261719	17.600000	853.790588	17.600000	847.654907	17.600000	846.689392	17.600000	849.750305	17.600000	847.698608	17.600000	842.898010	17.600000	854.199036
17.700000	849.767029	17.700000	846.191833	17.700000	852.507812	17.700000	858.208740	17.700000	845.673767	17.700000	845.154236	17.700000	850.759583	17.700000	847.286499	17.700000	845.670776	17.700000	847.580078	17.700000	853.851746	17.700000	850.053223	17.700000	844.695557	17.700000	859.301025	17.700000	850.515503	17.700000	849.207764
17.800000	846.468018	17.800000	847.297913	17.800000	849.402100	17.800000	839.103455	17.800000	837.628723	17.800000	844.733704	17.800000	848.886780	17.800000	844.814575	17.800000	845.793396	17.800000	851.025879	17.800000	853.789856	17.800000	854.887756	17.800000	847.303894	17.800000	852.079224	17.800000	848.482849	17.800000	855.498352
17.900000	846.785156	17.900000	863.853088	17.900000	847.924683	17.900000	847.410095	17.900000	849.539551	17.900000	847.542786	17.900000	849.086731	17.900000	851.364746	17.900000	848.878235	17.900000	852.053528	17.900000	842.244324	17.900000	849.650330	17.900000	847.324951	17.900000	854.364502	17.900000	852.648254	17.900000	851.281677
18.000000	845.355530	18.000000	846.265747	18.000000	853.856079	18.000000	839.515869	18.000000	851.767883	18.000000	847.257812	18.000000	844.060669	18.000000	848.127808	18.000000	844.797424	18.000000	846.500000	18.000000	849.403809	18.000000	846.225403	18.000000	841.047546	18.000000	846.863708	18.000000	859.240845	18.000000	845.592224
18.100000	853.148438	18.100000	844.534424	18.100000	848.898132	18.100000	854.529663	18.100000	843.430359	18.100000	854.284851	18.100000	857.518005	18.100000	861.159485	18.100000	854.176636	18.100000	842.157593	18.100000	849.676880	18.100000	857.283447	18.100000	855.439941	18.100000	859.002686	18.100000	852.722595	18.100000	858.490234
18.200000	854.070923	18.200000	857.413879	18.200000	855.216858	18.200000	856.879456	18.200000	851.213196	18.200000	842.860718	18.200000	850.167603	18.200000	853.912476	18.200000	857.073242	18.200000	847.121826	18.200000	850.109253	18.200000	854.095032	18.200000	850.704407	18.200000	855.545654	18.200000	857.855347	18.200000	849.523315
18.300000	853.527527	18.300000	846.722351	18.300000	844.700806	18.300000	854.401794	18.300000	854.731689	18.300000	847.737671	18.300000	843.996094	18.300000	840.704590	18.300000	857.109924	18.300000	846.601868	18.300000	850.352722	18.300000	846.486023	18.300000	852.851929	18.300000	853.859680	18.300000	846.924622	18.300000	850.011963
18.400000	851.578247	18.400000	840.285767	18.400000	847.341492	18.400000	848.088745	18.400000	854.280762	18.400000	845.397705	18.400000	849.959534	18.400000	847.132935	18.400000	850.707581	18.400000	845.531250	18.400000	855.074829	18.400000	852.965210	18.400000	853.003662	18.400000	844.107910	18.400000	853.180908	18.400000	852.361450
18.500000	846.745911	18.500000	855.697937	18.500000	847.673218	18.500000	847.931824	18.500000	851.691101	18.500000	854.047119	18.500000	840.568542	18.500000	847.594116	18.500000	847.392578	18.500000	849.300720	18.500000	841.233643	18.500000	850.829590	18.500000	844.399963	18.500000	849.390503	18.500000	850.835938	18.500000	847.743164
18.600000	849.907654	18.600000	849.872070	18.600000	852.816101	18.600000	845.303650	18.600000	848.974426	18.600000	850.044006	18.600000	846.229309	18.600000	847.470154	18.600000	844.832703	18.600000	843.346558	18.600000	850.481201	18.600000	838.494690	18.600000	850.975891	18.600000	848.204102	18.600000	855.713257	18.600000	852.778564
18.700000	842.130005	18.700000	844.055847	18.700000	849.919312	18.700000	848.288025	18.700000	849.062561	18.700000	851.545959	18.700000	851.107117	18.700000	855.813293	18.700000	848.790222	18.700000	855.686584	18.700000	844.498108	18.700000	846.123230	18.700000	851.862976	18.700000	853.754395	18.700000	840.318970	18.700000	839.445557
18.800000	850.800476	18.800000	844.670349	18.800000	854.101746	18.800000	849.231323	18.800000	854.749084	18.800000	856.041870	18.800000	851.767822	18.800000	847.091919	18.800000	853.115540	18.800000	851.091675	18.800000	851.581482	18.800000	851.222046	18.800000	852.028015	18.800000	853.968689	18.800000	853.917297	18.800000	839.915527
18.900000	851.520203	18.900000	851.595642	18.900000	849.232239	18.900000	845.185730	18.900000	854.058411	18.900000	856.257690	18.900000	843.417908	18.900000	849.106750	18.900000	851.217346	18.900000	854.800659	18.900000	855.134583	18.900000	849.345581	18.900000	855.372314	18.900000	842.799072	18.900000	856.226257	18.900000	840.220642
19.000000	849.331055	19.000000	850.520325	19.000000	851.765381	19.000000	853.969604	19.000000	850.090759	19.000000	850.261963	19.000000	848.595825	19.000000	847.254761	19.000000	852.754883	19.000000	850.190552	19.000000	848.942444	19.000000	841.280273	19.000000	851.047180	19.000000	841.562378	19.000000	858.865906	19.000000	849.271179
19.100000	849.855286	19.100000	848.695251	19.100000	849.749939	19.100000	842.223267	19.100000	846.851074	19.100000	855.351074	19.100000	851.839722	19.100000	844.596680	19.100000	850.598572	19.100000	846.538147	19.100000	853.751038	19.100000	850.995361	19.100000	850.852173	19.100000	844.889160	19.100000	855.570862	19.100000	848.009583
19.200000	844.665833	19.200000	859.065491	19.200000	850.843933	19.200000	850.069885	19.200000	857.654480	19.200000	852.269165	19.200000	851.095520	19.200000	853.468384	19.200000	843.330383	19.200000	846.126953	19.200000	841.995605	19.200000	855.231018	19.200000	850.180359	19.200000	852.505554	19.200000	848.805908	19.200000	846.837463
19.300000	847.983215	19.300000	844.264832	19.300000	842.469849	19.300000	853.315979	19.300000	847.326111	19.300000	850.376465	19.300000	847.172363	19.300000	842.082153	19.300000	849.078552	19.300000	849.986084	19.300000	847.209290	19.300000	841.834534	19.300000	860.783386	19.300000	846.044006	19.300000	857.303650	19.300000	852.649231
19.400000	841.850220	19.400000	859.854614	19.400000	845.897827	19.400000	853.540710	19.400000	852.538452	19.400000	847.946167	19.400000	854.809448	19.400000	851.382202	19.400000	857.428589	19.400000	846.549683	19.400000	854.465088	19.400000	847.816345	19.400000	849.867310	19.400000	847.009888	19.400000	855.318298	19.400000	850.335571
19.500000	857.536987	19.500000	852.493530	19.500000	847.130066	19.500000	857.856567	19.500000	856.562195	19.500000	851.986511	19.500000	854.796570	19.500000	845.457092	19.500000	844.652344	19.500000	844.247192	19.500000	854.244019	19.500000	845.264160	19.500000	856.053894	19.500000	849.376892	19.500000	849.856384	19.500000	849.292969
19.600000	854.458191	19.600000	840.958313	19.600000	845.126526	19.600000	850.184387	19.600000	847.066833	19.600000	854.356018	19.600000	852.332092	19.600000	848.923706	19.600000	842.261658	19.600000	853.278137	19.600000	856.440613	19.600000	852.434753	19.600000	852.631409	19.600000	839.503296	19.600000	844.875610	19.600000	847.640747
19.700000	851.474365	19.700000	854.269470	19.700000	850.214050	19.700000	850.833191	19.700000	853.258667	19.700000	848.329529	19.700000	847.458496	19.700000	854.857605	19.700000	857.581848	19.700000	857.562866	19.700000	846.224121	19.700000	852.552307	19.700000	839.923462	19.700000	853.115356	19.700000	843.356628	19.700000	857.296570
19.800000	848.447205	19.800000	852.937134	19.800000	844.863220	19.800000	844.375977	19.800000	855.313049	19.800000	846.376343	19.800000	849.167053	19.800000	852.483887	19.800000	849.182495	19.800000	842.212952	19.800000	855.437744	19.800000	851.714355	19.800000	858.039307	19.800000	845.339417	19.800000	851.150513	19.800000	841.986633
19.900000	859.308472	19.900000	853.089233	19.900000	857.123047	19.900000	846.988159	19.900000	846.307861	19.900000	851.869629	19.900000	851.394165	19.900000	851.897339	19.900000	847.372131	19.900000	833.588135	19.900000	844.916443	19.900000	852.330933	19.900000	846.583618	19.900000	841.365540	19.900000	850.158325	19.900000	852.296326
20.000000	850.917236	20.000000	841.527283	20.000000	849.016602	20.000000	852.071533	20.000000	844.252563	20.000000	847.557129	20.000000	848.883606	20.000000	848.191101	20.000000	857.873840	20.000000	858.579163	20.000000	854.704224	20.000000	848.873230	20.000000	844.120178	20.000000	848.602905	20.000000	858.929626	20.000000	853.367004
20.100000	847.295715	20.100000	860.811401	20.100000	847.502197	20.100000	854.558899	20.100000	857.628296	20.100000	845.512695	20.100000	851.477539	20.100000	850.873779	20.100000	847.884399	20.100000	855.492676	20.100000	857.948364	20.100000	851.722046	20.100000	858.601807	20.100000	845.544800	20.100000	857.071899	20.100000	847.289795
20.200000	861.867676	20.200000	850.078247	20.200000	848.918274	20.200000	853.044861	20.200000	855.025146	20.200000	854.083862	20.200000	848.874268	20.200000	852.075928	20.200000	844.458008	20.200000	846.575745	20.200000	843.180969	20.200000	842.557861	20.200000	856.999329	20.200000	849.482361	20.200000	851.859680	20.200000	839.154663
20.300000	851.343994	20.300000	849.578674	20.300000	857.401062	20.300000	850.411011	20.300000	834.065796	20.300000	853.359192	20.300000	851.243286	20.300000	848.985413	20.300000	851.047607	20.300000	851.666748	20.300000	854.416382	20.300000	852.868042	20.300000	849.764282	20.300000	856.964478	20.300000	853.916748	20.300000	847.000916
20.400000	853.406250	20.400000	849.605408	20.400000	849.146912	20.400000	852.659668	20.400000	840.860718	20.400000	856.548950	20.400000	855.323486	20.400000	847.691833	20.400000	848.340027	20.400000	853.197144	20.400000	860.544800	20.400000	850.958923	20.400000	840.518433	20.400000	852.242737	20.400000	851.790222	20.400000	850.077698
20.500000	852.841064	20.500000	842.125488	20.500000	846.785034	20.500000	852.100586	20.500000	851.278320	20.500000	848.246704	20.500000	863.795654	20.500000	857.081604	20.500000	850.903198	20.500000	850.938049	20.500000	842.781616	20.500000	850.668518	20.500000	844.809998	20.500000	848.007629	20.500000	850.990967	20.500000	848.685486
20.600000	855.666931	20.600000	849.060608	20.600000	843.962036	20.600000	856.838562	20.600000	854.856689	20.600000	852.936218	20.600000	850.694763	20.600000	847.210083	20.600000	854.511841	20.600000	838.440674	20.600000	848.563354	20.600000	849.524658	20.600000	840.628540	20.600000	858.487671	20.600000	842.721985	20.600000	852.772461
20.700000	840.937500	20.700000	844.939392	20.700000	846.145081	20.700000	838.336853	20.700000	852.419617	20.700000	842.934875	20.700000	844.717529	20.700000	851.543640	20.700000	843.378906	20.700000	851.744751	20.700000	846.188843	20.700000	854.908325	20.700000	852.828552	20.700000	851.898315	20.700000	847.166260	20.700000	854.937134
20.800000	857.839966	20.800000	845.874084	20.800000	839.931885	20.800000	855.547241	20.800000	855.448975	20.800000	851.988525	20.800000	850.491211	20.800000	849.509460	20.800000	849.344360	20.800000	847.264893	20.800000	850.530518	20.800000	846.991028	20.800000	846.255920	20.800000	845.799744	20.800000	844.504639	20.800000	840.906555
20.900000	854.567200	20.900000	843.102722	20.900000	840.683411	20.900000	839.755920	20.900000	848.000854	20.900000	855.672302	20.900000	853.601318	20.900000	850.558411	20.900000	846.331177	20.900000	852.953979	20.900000	846.398865	20.900000	844.697693	20.900000	847.181091	20.900000	856.208252	20.900000	849.347778	20.900000	855.021790
21.000000	850.618103	21.000000	851.597290	21.000000	847.411621	21.000000	857.713196	21.000000	847.716370	21.000000	849.201782	21.000000	849.177612	21.000000	849.193787	21.000000	851.643555	21.000000	846.745361	21.000000	851.582520	21.000000	846.638672	21.000000	851.010498	21.000000	857.764648	21.000000	840.291260	21.000000	852.093933
21.100000	841.371155	21.100000	847.890625	21.100000	852.741760	21.100000	848.047791	21.100000	846.180908	21.100000	853.665039	21.100000	855.098389	21.100000	850.598328	21.100000	850.901428	21.100000	849.325134	21.100000	839.890564	21.100000	850.619446	21.100000	849.483276	21.100000	854.626099	21.100000	850.130554	21.100000	845.454407
21.200000	842.461792	21.200000	851.142883	21.200000	857.644653	21.200000	848.175171	21.200000	847.162231	21.200000	846.410583	21.200000	852.043396	21.200000	849.703613	21.200000	852.751099	21.200000	844.337769	21.200000	854.846985	21.200000	844.077148	21.200000	869.475220	21.200000	849.930298	21.200000	845.192505	21.200000	862.397461
21.300000	849.703430	21.300000	846.049622	21.300000	852.215698	21.300000	849.356445	21.300000	847.996460	21.300000	846.314087	21.300000	854.421509	21.300000	845.967712	21.300000	842.023682	21.300000	853.368835	21.300000	843.362061	21.300000	850.917358	21.300000	848.843811	21.300000	846.751404	21.300000	854.348022	21.300000	843.174011
21.400000	855.899048	21.400000	839.147034	21.400000	852.707214	21.400000	848.723206	21.400000	849.713074	21.400000	850.362793	21.400000	856.063232	21.400000	847.490723	21.400000	852.100342	21.400000	846.254883	21.400000	859.544617	21.400000	844.946411	21.400000	838.733398	21.400000	846.192566	21.400000	844.336975	21.400000	854.161804
21.500000	846.050781	21.500000	847.898560	21.500000	849.381409	21.500000	846.041443	21.500000	849.078674	21.500000	848.159729	21.500000	844.848450	21.500000	860.031799	21.500000	841.051208	21.500000	849.763245	21.500000	845.614685	21.500000	848.454407	21.500000	846.655884	21.500000	853.675659	21.500000	846.900635	21.500000	849.301514
21.600000	851.065857	21.600000	851.091003	21.600000	848.310913	21.600000	842.051758	21.600000	848.818298	21.600000	858.345093	21.600000	842.912720	21.600000	857.288818	21.600000	849.927612	21.600000	843.173462	21.600000	852.020935	21.600000	849.877991	21.600000	856.206360	21.600000	845.639465	21.600000	846.851929	21.600000	848.159241
21.700000	846.933533	21.700000	840.812622	21.700000	855.325684	21.700000	845.183105	21.700000	851.810181	21.700000	851.118286	21.700000	849.301819	21.700000	852.755493	21.700000	850.145874	21.700000	850.713013	21.700000	846.297791	21.700000	858.807434	21.700000	858.052002	21.700000	843.977478	21.700000	851.775757	21.700000	847.117371
21.800000	851.597046	21.800000	845.155579	21.800000	857.382385	21.800000	843.391357	21.800000	841.447998	21.800000	847.152710	21.800000	853.051941	21.800000	847.872192	21.800000	847.130310	21.800000	853.009583	21.800000	843.470154	21.800000	857.540161	21.800000	851.056213	21.800000	852.726196	21.800000	852.083862	21.800000	859.590637
21.900000	843.118103	21.900000	840.374329	21.900000	844.676941	21.900000	846.498596	21.900000	838.758301	21.900000	853.082581	21.900000	853.625427	21.900000	854.227905	21.900000	838.348572	21.900000	850.269348	21.900000	854.828979	21.900000	849.540833	21.900000	852.091003	21.900000	846.230164	21.900000	851.703918	21.900000	850.461670
22.000000	848.494812	22.000000	854.887939	22.000000	854.705933	22.000000	850.788696	22.000000	847.277100	22.000000	854.228638	22.000000	849.664978	22.000000	857.462708	22.000000	851.366028	22.000000	844.441895	22.000000	848.117554	22.000000	855.303650	22.000000	860.633850	22.000000	842.463135	22.000000	856.744629	22.000000	849.329773
22.100000	852.738037	22.100000	851.763672	22.100000	858.098083	22.100000	856.779297	22.100000	841.472778	22.100000	857.171875	22.100000	845.641602	22.100000	842.050354	22.100000	855.269592	22.100000	848.290405	22.100000	858.688843	22.100000	847.409241	22.100000	850.101013	22.100000	843.321289	22.100000	856.488708	22.100000	853.598206
22.200000	855.594177	22.200000	853.080566	22.200000	850.969788	22.200000	855.118286	22.200000	845.498352	22.200000	847.717407	22.200000	845.784119	22.200000	847.452576	22.200000	850.715515	22.200000	856.653748	22.200000	841.931946	22.200000	859.675903	22.200000	850.703003	22.200000	858.202698	22.200000	844.265991	22.200000	848.190186
22.300000	843.898804	22.300000	853.935547	22.300000	849.414185	22.300000	849.181641	22.300000	844.986206	22.300000	854.224060	22.300000	848.132690	22.300000	843.229736	22.300000	850.861206	22.300000	854.105164	22.300000	850.119385	22.300000	845.741699	22.300000	848.632385	22.300000	844.945740	22.300000	851.123901	22.300000	850.507935
22.400000	849.433044	22.400000	850.970764	22.400000	853.402405	22.400000	844.465820	22.400000	856.696777	22.400000	837.837402	22.400000	841.800354	22.400000	840.792786	22.400000	856.525513	22.400000	848.684998	22.400000	857.099670	22.400000	844.600952	22.400000	844.054810	22.400000	845.775696	22.400000	856.558533	22.400000	842.663025
22.500000	849.586853	22.500000	850.513672	22.500000	851.087036	22.500000	859.416077	22.500000	846.254639	22.500000	850.170715	22.500000	849.446472	22.500000	848.657104	22.500000	847.773315	22.500000	854.827820	22.500000	848.193298	22.500000	847.460022	22.500000	851.574463	22.500000	844.674316	22.500000	847.383911	22.500000	848.519287
22.600000	846.209839	22.600000	848.080444	22.600000	851.061462	22.600000	850.292664	22.600000	853.744751	22.600000	845.218933	22.600000	855.821838	22.600000	848.741943	22.600000	844.558533	22.600000	846.086548	22.600000	841.115112	22.600000	850.841248	22.600000	847.199768	22.600000	849.789978	22.600000	844.143921	22.600000	848.017761
22.700000	848.010559	22.700000	850.168884	22.700000	853.535706	22.700000	851.886169	22.700000	844.750061	22.700000	854.151245	22.700000	844.928040	22.700000	844.316223	22.700000	852.244080	22.700000	853.506165	22.700000	846.197266	22.700000	855.805237	22.700000	847.835754	22.700000	843.353149	22.700000	847.990417	22.700000	857.969727
22.800000	846.136230	22.800000	849.469727	22.800000	846.513000	22.800000	858.746399	22.800000	847.851257	22.800000	846.923462	22.800000	847.015930	22.800000	848.388489	22.800000	842.510986	22.800000	853.944519	22.800000	845.926880	22.800000	855.959229	22.800000	847.996338	22.800000	849.721802	22.800000	855.309082	22.800000	842.811157
22.900000	847.926697	22.900000	850.740479	22.900000	850.849548	22.900000	845.979736	22.900000	841.888062	22.900000	844.350281	22.900000	851.318542	22.900000	846.808472	22.900000	852.380005	22.900000	844.131958	22.900000	847.461548	22.900000	848.548096	22.900000	852.557434	22.900000	854.283691	22.900000	849.050049	22.900000	856.677368
23.000000	853.380310	23.000000	850.862610	23.000000	852.199890	23.000000	847.161804	23.000000	857.525757	23.000000	850.680542	23.000000	851.304443	23.000000	852.746948	23.000000	849.209778	23.000000	853.940796	23.000000	858.236206	23.000000	845.617249	23.000000	845.747986	23.000000	852.756104	23.000000	856.630188	23.000000	856.801453
23.100000	858.342163	23.100000	842.755493	23.100000	843.704468	23.100000	849.150818	23.100000	852.864563	23.100000	845.119690	23.100000	857.624146	23.100000	843.743347	23.100000	843.698730	23.100000	855.812622	23.100000	858.983826	23.100000	850.162903	23.100000	856.878235	23.100000	844.609314	23.100000	849.220154	23.100000	847.531250
23.200000	853.246399	23.200000	851.892273	23.200000	859.586548	23.200000	845.488647	23.200000	856.515015	23.200000	846.887024	23.200000	855.228333	23.200000	848.805847	23.200000	847.113464	23.200000	850.159851	23.200000	847.234741	23.200000	844.687622	23.200000	838.419922	23.200000	845.890503	23.200000	855.860229	23.200000	844.839844
23.300000	849.613037	23.300000	847.074158	23.300000	843.081726	23.300000	854.608398	23.300000	848.527466	23.300000	845.569214	23.300000	839.434998	23.300000	851.363647	23.300000	855.535706	23.300000	853.101562	23.300000	851.939758	23.300000	849.752991	23.300000	856.083862	23.300000	854.587402	23.300000	853.561279	23.300000	849.117126
23.400000	855.195557	23.400000	845.346069	23.400000	849.170715	23.400000	857.403381	23.400000	849.541809	23.400000	846.706482	23.400000	850.692749	23.400000	846.171936	23.400000	853.593567	23.400000	850.326172	23.400000	851.889648	23.400000	844.170105	23.400000	850.107971	23.400000	852.964661	23.400000	859.544617	23.400000	844.647644
23.500000	858.773438	23.500000	853.757019	23.500000	848.142456	23.500000	856.081726	23.500000	851.996948	23.500000	854.418823	23.500000	849.446411	23.500000	849.948547	23.500000	856.367432	23.500000	845.723328	23.500000	846.250122	23.500000	849.453003	23.500000	847.107422	23.500000	854.181213	23.500000	845.839355	23.500000	853.860657
23.600000	843.448669	23.600000	854.185669	23.600000	851.617371	23.600000	847.192627	23.600000	841.972595	23.600000	855.897095	23.600000	847.080994	23.600000	854.151245	23.600000	847.337646	23.600000	857.238525	23.600000	844.511169	23.600000	853.881592	23.600000	859.282593	23.600000	860.015564	23.600000	855.894104	23.600000	841.950562
23.700000	848.511658	23.700000	858.390015	23.700000	851.973022	23.700000	856.972046	23.700000	849.990601	23.700000	845.686462	23.700000	850.852478	23.700000	847.475830	23.700000	848.845764	23.700000	849.639404	23.700000	849.534058	23.700000	849.052917	23.700000	851.485291	23.700000	851.536011	23.700000	839.601562	23.700000	847.288940
23.800000	852.836182	23.800000	853.858765	23.800000	851.208923	23.800000	858.535767	23.800000	849.369629	23.800000	845.500427	23.800000	849.997498	23.800000	844.553284	23.800000	851.615112	23.800000	845.056152	23.800000	853.292664	23.800000	844.310303	23.800000	845.028442	23.800000	847.824463	23.800000	847.793030	23.800000	849.448059
23.900000	852.310364	23.900000	845.528625	23.900000	852.185913	23.900000	847.862183	23.900000	851.569885	23.900000	852.454529	23.900000	849.370789	23.900000	844.908569	23.900000	852.015198	23.900000	851.213501	23.900000	851.038147	23.900000	852.691956	23.900000	854.655334	23.900000	848.000061	23.900000	849.110779	23.900000	855.282288
24.000000	849.134338	24.000000	854.352966	24.000000	856.203674	24.000000	855.379150	24.000000	848.977661	24.000000	852.302917	24.000000	854.050537	24.000000	849.401123	24.000000	852.040588	24.000000	856.184814	24.000000	849.144348	24.000000	847.061340	24.000000	847.468018	24.000000	857.619263	24.000000	852.544800	24.000000	855.796326
24.100000	847.036804	24.100000	848.761353	24.100000	853.872925	24.100000	842.077942	24.100000	850.167053	24.100000	853.252502	24.100000	845.595520	24.100000	851.196411	24.100000	846.065063	24.100000	842.918152	24.100000	855.086060	24.100000	855.525024	24.100000	839.364258	24.100000	853.305908	24.100000	846.626526	24.100000	845.744934
24.200000	854.326355	24.200000	849.177185	24.200000	843.472656	24.200000	852.637512	24.200000	858.300415	24.200000	849.997681	24.200000	854.483643	24.200000	849.988831	24.200000	854.895142	24.200000	843.423523	24.200000	849.327087	24.200000	850.306213	24.200000	854.497009	24.200000	843.610046	24.200000	848.691650	24.200000	848.491821
24.300000	852.837219	24.300000	844.475952	24.300000	842.699829	24.300000	838.107300	24.300000	849.277283	24.300000	848.348328	24.300000	845.874878	24.300000	856.879639	24.300000	850.095215	24.300000	842.107605	24.300000	851.682190	24.300000	855.336975	24.300000	848.381653	24.300000	852.730652	24.300000	851.622681	24.300000	851.894653
24.400000	849.372314	24.400000	850.126343	24.400000	857.000183	24.400000	842.666809	24.400000	851.006226	24.400000	846.870544	24.400000	853.414856	24.400000	846.672363	24.400000	850.941406	24.400000	851.216309	24.400000	856.357788	24.400000	855.012329	24.400000	852.658386	24.400000	849.047852	24.400000	846.791443	24.400000	848.143738
24.500000	847.655823	24.500000	849.041626	24.500000	853.775452	24.500000	852.229858	24.500000	849.521667	24.500000	851.283875	24.500000	856.865479	24.500000	843.166687	24.500000	853.518066	24.500000	854.251526	24.500000	841.728210	24.500000	846.145081	24.500000	850.410706	24.500000	856.468445	24.500000	845.531677	24.500000	848.937378
24.600000	854.183228	24.600000	853.646912	24.600000	852.194763	24.600000	855.177368	24.600000	851.633423	24.600000	860.025391	24.600000	849.022888	24.600000	852.594910	24.600000	850.669189	24.600000	841.941467	24.600000	849.561951	24.600000	854.774048	24.600000	856.389099	24.600000	845.659058	24.600000	854.374451	24.600000	853.409302
24.700000	854.199402	24.700000	853.170288	24.700000	845.382935	24.700000	848.881714	24.700000	851.087769	24.700000	851.962158	24.700000	848.833740	24.700000	855.750854	24.700000	858.664185	24.700000	844.328918	24.700000	847.331604	24.700000	843.960693	24.700000	856.281494	24.700000	854.911804	24.700000	845.174744	24.700000	846.400940
24.800000	855.889526	24.800000	856.856201	24.800000	849.796387	24.800000	857.460571	24.800000	861.341370	24.800000	846.945190	24.800000	858.845764	24.800000	849.275024	24.800000	853.499146	24.800000	843.547241	24.800000	852.641602	24.800000	840.829468	24.800000	843.585388	24.800000	849.879272	24.800000	846.048889	24.800000	857.230774
24.900000	846.410156	24.900000	842.128906	24.900000	857.791687	24.900000	854.889038	24.900000	856.411438	24.900000	845.974854	24.900000	854.158630	24.900000	845.552551	24.900000	852.970276	24.900000	844.917480	24.900000	847.370544	24.900000	846.554932	24.900000	849.898376	24.900000	840.515747	24.900000	852.317810	24.900000	842.620300
25.000000	847.960999	25.000000	859.714966	25.000000	856.220459	25.000000	838.960876	25.000000	860.513367	25.000000	850.674988	25.000000	850.334534	25.000000	851.282959	25.000000	845.964355	25.000000	857.466003	25.000000	855.630981	25.000000	851.271118	25.000000	852.255981	25.000000	848.200928	25.000000	846.900452	25.000000	839.193542
25.100000	845.360291	25.100000	856.293579	25.100000	845.153992	25.100000	853.355713	25.100000	846.777954	25.100000	850.837891	25.100000	849.301880	25.100000	844.703857	25.100000	847.757080	25.100000	851.388245	25.100000	850.852356	25.100000	848.970947	25.100000	851.964661	25.100000	841.736450	25.100000	852.676025	25.100000	847.550110
25.200000	839.117249	25.200000	846.941101	25.200000	849.116760	25.200000	844.543457	25.200000	844.394226	25.200000	848.911987	25.200000	847.148315	25.200000	858.560852	25.200000	847.566589	25.200000	852.820557	25.200000	850.265320	25.200000	842.879211	25.200000	841.195190	25.200000	841.807434	25.200000	852.074707	25.200000	848.108032
25.300000	849.714844	25.300000	851.454163	25.300000	845.363159	25.300000	842.562805	25.300000	853.880432	25.300000	846.848938	25.300000	848.665588	25.300000	853.164246	25.300000	841.250732	25.300000	852.718262	25.300000	852.164917	25.300000	854.670227	25.300000	855.316040	25.300000	848.570312	25.300000	847.226624	25.300000	848.416626
25.400000	857.552979	25.400000	849.729675	25.400000	845.772583	25.400000	842.693848	25.400000	844.082336	25.400000	849.126831	25.400000	848.869934	25.400000	854.182129	25.400000	845.811768	25.400000	851.732483	25.400000	855.172119	25.400000	855.011414	25.400000	848.546082	25.400000	850.402527	25.400000	863.082153	25.400000	845.356995
25.500000	849.902222	25.500000	852.222107	25.500000	850.509705	25.500000	855.918762	25.500000	854.090515	25.500000	857.716614	25.500000	852.812500	25.500000	848.838989	25.500000	845.415283	25.500000	843.971985	25.500000	844.223267	25.500000	844.383484	25.500000	854.220398	25.500000	850.257385	25.500000	844.134216	25.500000	857.845154
25.600000	848.092957	25.600000	851.600098	25.600000	845.965210	25.600000	848.078857	25.600000	848.155029	25.600000	852.321533	25.600000	849.248901	25.600000	858.458740	25.600000	843.825439	25.600000	845.526794	25.600000	848.263611	25.600000	848.514587	25.600000	855.028870	25.600000	846.584717	25.600000	848.351624	25.600000	848.733215
25.700000	840.422241	25.700000	849.974792	25.700000	845.903137	25.700000	853.258606	25.700000	851.359131	25.700000	846.390808	25.700000	850.445740	25.700000	840.866638	25.700000	846.477722	25.700000	841.730957	25.700000	846.171326	25.700000	846.353760	25.700000	845.821106	25.700000	851.652588	25.700000	848.849609	25.700000	855.850708
25.800000	843.594604	25.800000	857.136597	25.800000	852.822571	25.800000	844.854614	25.800000	849.441101	25.800000	847.180054	25.800000	847.644043	25.800000	849.277100	25.800000	853.763062	25.800000	848.678589	25.800000	850.646912	25.800000	854.224060	25.800000	855.077148	25.800000	855.326233	25.800000	850.799072	25.800000	849.187378
25.900000	843.915710	25.900000	845.377380	25.900000	858.895325	25.900000	848.516174	25.900000	843.339233	25.900000	847.509338	25.900000	857.046814	25.900000	857.844116	25.900000	853.458130	25.900000	857.197327	25.900000	854.939697	25.900000	847.133972	25.900000	855.972900	25.900000	853.140442	25.900000	852.159607	25.900000	860.884705
26.000000	854.674377	26.000000	843.771667	26.000000	846.430420	26.000000	849.511536	26.000000	857.352722	26.000000	854.496521	26.000000	853.064636	26.000000	843.670471	26.000000	856.830444	26.000000	856.729492	26.000000	852.876953	26.000000	848.513794	26.000000	858.541382	26.000000	852.760986	26.000000	849.549561	26.000000	844.800598
26.100000	854.434265	26.100000	849.389709	26.100000	850.184814	26.100000	850.013184	26.100000	847.503174	26.100000	847.493652	26.100000	859.044495	26.100000	853.871826	26.100000	850.049194	26.100000	851.305786	26.100000	849.426270	26.100000	844.672913	26.100000	853.779114	26.100000	859.763367	26.100000	845.726990	26.100000	849.575439
26.200000	853.368347	26.200000	855.457886	26.200000	859.136047	26.200000	840.151123	26.200000	844.121765	26.200000	846.134277	26.200000	856.269348	26.200000	858.369995	26.200000	844.280029	26.200000	854.450928	26.200000	841.746948	26.200000	854.777161	26.200000	849.644714	26.200000	857.433716	26.200000	857.037048	26.200000	849.403564
26.300000	859.008972	26.300000	852.990540	26.300000	851.277710	26.300000	841.267334	26.300000	851.923828	26.300000	851.259827	26.300000	848.409851	26.300000	847.570007	26.300000	848.749207	26.300000	847.094116	26.300000	847.298401	26.300000	849.987671	26.300000	846.185120	26.300000	852.515564	26.300000	847.633057	26.300000	856.063110
26.400000	855.527344	26.400000	853.065735	26.400000	851.676208	26.400000	848.640808	26.400000	852.991089	26.400000	849.438110	26.400000	849.170776	26.400000	850.059814	26.400000	848.852112	26.400000	851.952698	26.400000	842.626221	26.400000	856.041260	26.400000	849.903015	26.400000	847.883301	26.400000	843.262878	26.400000	846.880066
26.500000	851.793335	26.500000	855.055481	26.500000	846.598328	26.500000	856.203247	26.500000	847.500916	26.500000	847.080872	26.500000	854.785522	26.500000	850.821106	26.500000	860.987305	26.500000	848.463440	26.500000	857.839966	26.500000	848.656372	26.500000	851.491882	26.500000	845.484924	26.500000	855.060120	26.500000	851.276367
26.600000	859.025146	26.600000	854.988159	26.600000	854.515259	26.600000	857.655701	26.600000	856.621582	26.600000	848.431396	26.600000	848.252869	26.600000	854.823853	26.600000	848.385376	26.600000	855.326904	26.600000	846.590271	26.600000	852.117310	26.600000	858.440613	26.600000	854.518555	26.600000	846.429810	26.600000	847.459534
26.700000	847.891174	26.700000	846.215515	26.700000	856.847473	26.700000	842.693848	26.700000	860.259399	26.700000	853.173950	26.700000	849.695618	26.700000	846.338257	26.700000	846.111633	26.700000	848.147095	26.700000	846.379761	26.700000	843.883911	26.700000	849.123169	26.700000	846.981934	26.700000	844.000732	26.700000	855.669861
26.800000	843.372070	26.800000	850.560303	26.800000	848.176270	26.800000	841.923767	26.800000	843.646484	26.800000	855.678650	26.800000	840.969849	26.800000	861.681213	26.800000	843.430603	26.800000	851.133057	26.800000	858.603394	26.800000	848.312073	26.800000	849.819397	26.800000	846.499023	26.800000	850.229065	26.800000	849.441223
26.900000	846.044312	26.900000	852.065430	26.900000	853.498352	26.900000	857.025024	26.900000	847.275635	26.900000	847.088013	26.900000	857.167847	26.900000	851.626282	26.900000	845.362549	26.900000	847.888916	26.900000	849.216675	26.900000	846.609924	26.900000	854.686462	26.900000	857.968872	26.900000	847.270569	26.900000	843.217407
27.000000	859.544922	27.000000	855.268005	27.000000	848.779663	27.000000	853.390076	27.000000	862.325989	27.000000	848.250000	27.000000	853.643433	27.000000	848.599670	27.000000	844.013184	27.000000	851.566101	27.000000	852.327698	27.000000	856.997192	27.000000	851.117859	27.000000	844.899963	27.000000	856.825867	27.000000	839.257385
27.100000	848.124573	27.100000	843.773560	27.100000	855.213623	27.100000	849.180481	27.100000	849.777161	27.100000	846.408142	27.100000	855.417908	27.100000	847.857971	27.100000	846.272644	27.100000	856.493774	27.100000	856.485718	27.100000	851.862305	27.100000	841.907715	27.100000	839.753662	27.100000	857.798584	27.100000	845.957825
27.200000	849.479492	27.200000	856.435730	27.200000	848.679260	27.200000	849.032227	27.200000	847.796265	27.200000	846.030151	27.200000	845.702026	27.200000	850.322388	27.200000	854.878174	27.200000	855.546814	27.200000	851.767517	27.200000	848.246338	27.200000	849.288452	27.200000	839.958740	27.200000	853.000854	27.200000	849.892700
27.300000	842.415955	27.300000	852.604614	27.300000	845.881592	27.300000	859.939697	27.300000	847.077698	27.300000	840.231873	27.300000	852.607971	27.300000	857.923950	27.300000	855.128723	27.300000	853.193237	27.300000	844.241821	27.300000	849.196472	27.300000	854.861633	27.300000	849.279663	27.300000	856.039001	27.300000	856.452148
27.400000	856.948975	27.400000	848.729919	27.400000	844.589294	27.400000	843.262695	27.400000	849.396606	27.400000	851.395447	27.400000	847.656250	27.400000	848.958740	27.400000	852.253723	27.400000	844.543457	27.400000	849.265869	27.400000	855.028320	27.400000	838.007263	27.400000	843.785828	27.400000	852.658081	27.400000	852.649048
27.500000	844.863586	27.500000	847.659302	27.500000	849.694763	27.500000	851.238342	27.500000	863.359009	27.500000	839.833191	27.500000	855.275940	27.500000	849.092102	27.500000	848.921265	27.500000	842.248962	27.500000	844.511475	27.500000	844.381042	27.500000	848.727173	27.500000	839.934265	27.500000	851.271484	27.500000	850.473694
27.600000	853.634338	27.600000	840.693542	27.600000	851.092834	27.600000	855.509949	27.600000	851.943359	27.600000	850.764832	27.600000	848.625916	27.600000	846.783813	27.600000	839.469421	27.600000	855.071106	27.600000	853.960205	27.600000	857.960754	27.600000	848.492676	27.600000	840.688477	27.600000	846.489746	27.600000	854.881653
27.700000	848.230286	27.700000	858.074524	27.700000	849.174133	27.700000	855.353027	27.700000	855.443665	27.700000	858.167297	27.700000	851.228149	27.700000	848.506348	27.700000	853.253906	27.700000	846.200684	27.700000	847.698853	27.700000	849.175964	27.700000	845.772156	27.700000	846.211609	27.700000	847.572876	27.700000	849.138367
27.800000	855.118164	27.800000	850.899414	27.800000	842.224915	27.800000	857.689880	27.800000	843.069275	27.800000	848.177307	27.800000	845.368835	27.800000	853.117249	27.800000	849.978455	27.800000	850.853149	27.800000	853.501587	27.800000	847.714539	27.800000	855.452026	27.800000	852.111938	27.800000	847.780212	27.800000	852.646362
27.900000	847.815979	27.900000	847.564941	27.900000	861.333740	27.900000	835.204407	27.900000	856.735413	27.900000	860.250488	27.900000	848.990662	27.900000	851.543518	27.900000	852.027161	27.900000	840.309448	27.900000	851.761597	27.900000	856.140259	27.900000	849.907410	27.900000	855.909729	27.900000	851.176208	27.900000	848.442810
28.000000	856.391235	28.000000	856.577148	28.000000	844.114319	28.000000	853.905579	28.000000	855.766418	28.000000	851.648987	28.000000	846.148376	28.000000	853.835083	28.000000	855.397339	28.000000	858.970764	28.000000	854.152100	28.000000	854.871826	28.000000	844.612244	28.000000	849.028381	28.000000	854.605286	28.000000	852.175171
28.100000	845.434326	28.100000	850.316650	28.100000	847.340149	28.100000	845.070618	28.100000	846.689697	28.100000	850.923035	28.100000	856.209045	28.100000	847.875305	28.100000	847.946045	28.100000	848.008484	28.100000	848.331116	28.100000	848.076538	28.100000	846.208191	28.100000	842.430054	28.100000	851.040222	28.100000	848.874939
28.200000	850.134033	28.200000	846.273254	28.200000	843.770142	28.200000	847.341614	28.200000	852.447632	28.200000	851.422974	28.200000	840.604553	28.200000	841.140076	28.200000	851.365356	28.200000	846.328125	28.200000	853.041321	28.200000	849.169373	28.200000	854.183228	28.200000	847.878296	28.200000	852.466736	28.200000	846.015503
28.300000	840.406372	28.300000	842.050720	28.300000	839.387085	28.300000	856.270508	28.300000	847.979126	28.300000	852.435913	28.300000	854.894958	28.300000	865.390320	28.300000	844.077393	28.300000	849.550293	28.300000	855.562134	28.300000	858.552673	28.300000	845.263977	28.300000	847.698608	28.300000	850.191467	28.300000	844.482849
28.400000	853.458740	28.400000	845.014771	28.400000	851.583923	28.400000	848.911682	28.400000	856.513672	28.400000	854.063110	28.400000	859.348938	28.400000	847.032410	28.400000	847.668030	28.400000	849.401245	28.400000	852.388855	28.400000	851.136169	28.400000	854.385010	28.400000	846.286011	28.400000	850.306702	28.400000	849.746765
28.500000	856.100891	28.500000	851.323730	28.500000	859.947876	28.500000	849.775452	28.500000	849.380981	28.500000	846.672729	28.500000	844.284668	28.500000	847.023376	28.500000	847.570129	28.500000	850.798950	28.500000	856.374451	28.500000	857.975952	28.500000	841.086243	28.500000	846.393616	28.500000	850.378174	28.500000	859.317444
28.600000	848.415833	28.600000	848.083313	28.600000	839.281616	28.600000	854.961426	28.600000	849.599731	28.600000	849.668396	28.600000	851.970825	28.600000	850.037354	28.600000	849.800781	28.600000	858.632019	28.600000	849.019226	28.600000	839.134583	28.600000	847.965515	28.600000	846.770813	28.600000	851.702576	28.600000	852.046692
28.700000	845.070923	28.700000	850.888489	28.700000	851.278381	28.700000	841.523621	28.700000	858.420227	28.700000	848.440979	28.700000	853.095032	28.700000	847.996948	28.700000	850.315247	28.700000	826.326965	28.700000	851.382385	28.700000	841.983948	28.700000	856.487366	28.700000	852.752686	28.700000	854.289917	28.700000	848.999084
28.800000	849.282654	28.800000	857.803833	28.800000	856.326416	28.800000	844.214417	28.800000	841.681274	28.800000	854.379761	28.800000	853.372009	28.800000	857.322937	28.800000	855.062256	28.800000	859.563171	28.800000	845.127930	28.800000	856.829834	28.800000	858.688110	28.800000	848.563293	28.800000	853.693848	28.800000	848.726501
28.900000	850.403809	28.900000	846.002014	28.900000	852.193359	28.900000	847.739807	28.900000	850.242249	28.900000	851.879517	28.900000	843.399048	28.900000	838.949768	28.900000	846.773987	28.900000	856.016418	28.900000	847.116943	28.900000	848.755493	28.900000	856.534485	28.900000	854.635742	28.900000	849.410767	28.900000	849.527161
29.000000	854.431152	29.000000	852.020081	29.000000	851.012756	29.000000	849.372437	29.000000	855.376587	29.000000	851.113098	29.000000	842.974976	29.000000	848.997864	29.000000	845.452698	29.000000	850.475769	29.000000	849.821716	29.000000	852.008728	29.000000	850.831055	29.000000	848.060242	29.000000	848.263733	29.000000	857.650879
29.100000	846.303528	29.100000	854.231445	29.100000	850.978821	29.100000	839.071777	29.100000	851.263916	29.100000	848.153442	29.100000	853.992432	29.100000	844.033081	29.100000	846.035645	29.100000	855.925659	29.100000	852.947205	29.100000	852.065002	29.100000	844.294922	29.100000	843.801758	29.100000	864.809692	29.100000	841.092224
29.200000	852.182190	29.200000	846.807800	29.200000	846.296814	29.200000	844.063477	29.200000	854.117615	29.200000	848.778198	29.200000	849.580688	29.200000	852.300293	29.200000	847.635376	29.200000	846.672607	29.200000	847.917419	29.200000	864.195374	29.200000	848.456848	29.200000	851.809570	29.200000	852.699158	29.200000	842.344666
29.300000	844.214417	29.300000	854.000061	29.300000	855.542908	29.300000	847.997620	29.300000	841.570679	29.300000	844.127869	29.300000	843.568481	29.300000	849.500549	29.300000	844.106506	29.300000	840.084595	29.300000	846.769897	29.300000	850.765076	29.300000	851.923340	29.300000	850.193115	29.300000	848.565918	29.300000	853.483276
29.400000	852.440552	29.400000	860.712891	29.400000	852.790833	29.400000	854.976501	29.400000	852.866516	29.400000	851.529602	29.400000	847.127380	29.400000	844.204285	29.400000	856.342102	29.400000	856.698242	29.400000	857.049561	29.400000	850.621887	29.400000	853.506104	29.400000	845.932739	29.400000	854.558594	29.400000	854.471802
29.500000	856.090210	29.500000	852.791565	29.500000	852.016907	29.500000	847.780396	29.500000	850.788330	29.500000	857.116821	29.500000	849.052185	29.500000	847.637573	29.500000	846.980103	29.500000	857.913086	29.500000	847.276550	29.500000	846.726379	29.500000	855.136169	29.500000	840.360535	29.500000	852.029724	29.500000	855.037537
29.600000	848.183228	29.600000	856.537476	29.600000	841.249207	29.600000	859.371277	29.600000	849.860962	29.600000	854.162048	29.600000	850.047302	29.600000	850.896973	29.600000	853.024780	29.600000	852.132080	29.600000	850.844971	29.600000	851.887024	29.600000	856.185059	29.600000	847.693054	29.600000	855.884766	29.600000	856.343689
29.700000	857.276428	29.700000	856.619446	29.700000	853.229065	29.700000	856.625427	29.700000	846.564209	29.700000	855.960938	29.700000	859.507324	29.700000	852.043213	29.700000	855.476562	29.700000	846.415344	29.700000	854.351624	29.700000	837.320984	29.700000	852.991760	29.700000	862.659912	29.700000	856.419800	29.700000	842.481018
29.800000	845.100708	29.800000	851.049622	29.800000	845.064026	29.800000	857.479492	29.800000	848.247742	29.800000	851.309937	29.800000	850.582642	29.800000	850.573425	29.800000	852.460754	29.800000	845.661865	29.800000	847.854553	29.800000	853.974365	29.800000	850.097107	29.800000	851.785645	29.800000	852.243286	29.800000	847.046875
29.900000	854.258850	29.900000	856.485168	29.900000	845.148438	29.900000	857.791748	29.900000	849.125366	29.900000	854.575134	29.900000	849.606201	29.900000	841.951111	29.900000	849.857422	29.900000	846.558472	29.900000	847.423828	29.900000	859.730408	29.900000	851.539185	29.900000	853.066040	29.900000	850.561584	29.900000	852.437073
30.000000	844.578186	30.000000	847.098389	30.000000	849.209961	30.000000	856.768982	30.000000	850.485352	30.000000	858.806213	30.000000	855.141052	30.000000	849.540955	30.000000	856.529968	30.000000	842.837646	30.000000	850.202759	30.000000	844.771423	30.000000	846.786133	30.000000	860.517273	30.000000	854.946350	30.000000	844.963562
30.100000	848.453735	30.100000	843.654541	30.100000	852.504028	30.100000	854.485718	30.100000	843.525879	30.100000	862.509705	30.100000	849.994873	30.100000	842.386230	30.100000	846.189087	30.100000	855.343750	30.100000	845.151306	30.100000	850.182434	30.100000	842.500427	30.100000	853.168884	30.100000	843.924744	30.100000	850.429871
30.200000	860.400208	30.200000	855.732910	30.200000	841.132202	30.200000	857.307678	30.200000	845.407410	30.200000	855.122742	30.200000	844.628967	30.200000	852.005554	30.200000	849.404053	30.200000	842.941040	30.200000	848.494812	30.200000	846.172852	30.200000	847.109924	30.200000	860.666748	30.200000	857.366516	30.200000	858.504028
30.300000	858.987000	30.300000	851.448425	30.300000	850.593994	30.300000	855.078857	30.300000	856.383362	30.300000	846.675781	30.300000	849.221680	30.300000	852.124695	30.300000	853.767517	30.300000	848.971375	30.300000	855.306702	30.300000	850.401062	30.300000	846.853760	30.300000	848.757263	30.300000	849.088745	30.300000	853.460388
30.400000	847.867615	30.400000	850.122009	30.400000	842.759644	30.400000	849.357605	30.400000	842.691711	30.400000	857.259094	30.400000	848.105530	30.400000	862.426147	30.400000	846.879883	30.400000	847.718079	30.400000	850.617188	30.400000	855.115051	30.400000	855.336548	30.400000	849.616577	30.400000	852.930725	30.400000	842.371277
30.500000	846.393127	30.500000	853.919434	30.500000	856.692871	30.500000	852.235779	30.500000	849.937866	30.500000	851.223206	30.500000	851.351501	30.500000	848.901428	30.500000	847.388977	30.500000	852.401184	30.500000	851.459717	30.500000	838.179871	30.500000	851.440674	30.500000	855.750549	30.500000	853.760681	30.500000	858.588379
30.600000	852.472351	30.600000	852.050293	30.600000	848.303528	30.600000	851.500427	30.600000	855.470154	30.600000	841.782410	30.600000	858.818359	30.600000	843.669006	30.600000	855.010803	30.600000	841.828552	30.600000	851.324158	30.600000	849.878845	30.600000	847.237488	30.600000	843.190430	30.600000	851.103577	30.600000	843.104431
30.700000	846.352417	30.700000	858.068604	30.700000	844.241638	30.700000	864.194031	30.700000	847.838196	30.700000	862.608765	30.700000	847.730225	30.700000	838.958069	30.700000	851.643127	30.700000	849.096130	30.700000	849.315369	30.700000	845.466614	30.700000	848.427856	30.700000	847.514038	30.700000	841.375549	30.700000	847.582458
30.800000	856.107788	30.800000	848.373169	30.800000	846.405640	30.800000	850.855225	30.800000	850.133362	30.800000	844.205383	30.800000	847.044373	30.800000	853.461853	30.800000	848.094360	30.800000	843.138306	30.800000	844.262146	30.800000	852.594666	30.800000	853.540894	30.800000	853.071045	30.800000	847.999023	30.800000	853.023010
30.900000	855.683044	30.900000	857.071045	30.900000	846.217041	30.900000	862.903809	30.900000	859.092529	30.900000	845.869202	30.900000	849.822632	30.900000	852.621155	30.900000	845.067505	30.900000	848.802307	30.900000	845.207275	30.900000	858.325806	30.900000	851.603333	30.900000	848.558289	30.900000	852.705872	30.900000	847.847595
31.000000	839.247131	31.000000	843.559631	31.000000	851.102539	31.000000	850.100586	31.000000	853.196899	31.000000	861.143005	31.000000	849.724731	31.000000	850.562134	31.000000	848.618591	31.000000	846.290039	31.000000	858.214050	31.000000	854.685364	31.000000	840.671326	31.000000	850.898071	31.000000	856.240662	31.000000	848.328674
31.100000	848.835327	31.100000	854.186096	31.100000	846.504761	31.100000	845.862305	31.100000	845.259460	31.100000	853.535461	31.100000	848.548645	31.100000	862.965210	31.100000	843.534119	31.100000	854.910217	31.100000	848.860229	31.100000	850.090027	31.100000	850.366516	31.100000	848.710938	31.100000	851.996094	31.100000	847.615051
31.200000	854.620361	31.200000	849.850891	31.200000	842.551575	31.200000	842.184998	31.200000	850.227783	31.200000	854.503906	31.200000	854.970093	31.200000	847.629211	31.200000	847.940613	31.200000	862.197571	31.200000	846.900635	31.200000	845.886536	31.200000	839.850830	31.200000	859.224487	31.200000	845.556519	31.200000	850.261841
31.300000	850.508057	31.300000	858.051880	31.300000	842.511414	31.300000	852.346313	31.300000	854.588562	31.300000	857.817322	31.300000	850.745667	31.300000	847.636902	31.300000	862.636169	31.300000	845.567383	31.300000	848.937073	31.300000	848.997009	31.300000	848.618530	31.300000	845.169373	31.300000	853.752808	31.300000	850.760437
31.400000	845.431152	31.400000	852.730835	31.400000	845.250305	31.400000	846.337708	31.400000	850.449036	31.400000	856.401428	31.400000	854.081909	31.400000	861.023499	31.400000	853.034546	31.400000	850.375244	31.400000	852.676514	31.400000	844.099243	31.400000	846.596069	31.400000	850.204224	31.400000	847.193115	31.400000	854.216003
31.500000	850.008179	31.500000	855.553772	31.500000	846.696045	31.500000	847.674377	31.500000	849.919434	31.500000	850.327942	31.500000	853.061707	31.500000	859.453247	31.500000	849.120178	31.500000	844.508484	31.500000	858.323730	31.500000	854.128235	31.500000	846.021912	31.500000	837.050415	31.500000	853.567810	31.500000	855.866760
31.600000	850.340393	31.600000	836.868896	31.600000	850.413818	31.600000	845.673218	31.600000	852.147888	31.600000	847.435852	31.600000	846.000610	31.600000	847.780945	31.600000	847.663147	31.600000	853.118225	31.600000	851.260681	31.600000	852.827271	31.600000	851.920593	31.600000	849.731689	31.600000	849.140198	31.600000	848.370667
31.700000	849.866638	31.700000	852.885681	31.700000	844.728210	31.700000	858.330872	31.700000	847.159302	31.700000	851.314270	31.700000	846.422729	31.700000	857.532471	31.700000	851.669739	31.700000	846.174805	31.700000	851.276672	31.700000	854.169678	31.700000	844.138550	31.700000	854.570251	31.700000	839.560913	31.700000	854.886780
31.800000	846.710205	31.800000	853.600098	31.800000	849.716187	31.800000	843.114136	31.800000	852.046692	31.800000	840.417297	31.800000	850.554993	31.800000	854.331482	31.800000	846.846863	31.800000	845.074097	31.800000	843.902649	31.800000	851.919128	31.800000	851.263916	31.800000	853.119446	31.800000	851.175903	31.800000	848.583923
31.900000	849.538757	31.900000	849.921265	31.900000	842.992554	31.900000	852.469360	31.900000	849.373352	31.900000	855.847717	31.900000	851.404541	31.900000	857.494812	31.900000	845.669800	31.900000	855.405701	31.900000	856.668762	31.900000	854.123596	31.900000	852.958496	31.900000	849.854309	31.900000	861.594238	31.900000	840.212463
32.000000	846.432495	32.000000	840.801880	32.000000	852.529358	32.000000	839.915833	32.000000	839.257629	32.000000	842.752014	32.000000	849.983765	32.000000	862.159302	32.000000	846.509766	32.000000	857.843262	32.000000	856.371277	32.000000	855.090027	32.000000	849.151794	32.000000	852.615845	32.000000	852.956787	32.000000	846.159180
32.100000	852.408875	32.100000	857.572021	32.100000	847.867004	32.100000	848.793823	32.100000	856.414185	32.100000	848.920471	32.100000	844.460205	32.100000	846.169128	32.100000	850.462036	32.100000	853.291504	32.100000	850.703857	32.100000	859.247864	32.100000	850.254517	32.100000	850.775208	32.100000	851.739075	32.100000	848.659302
32.200000	854.408997	32.200000	837.192322	32.200000	849.183289	32.200000	849.455688	32.200000	855.192688	32.200000	849.842651	32.200000	838.101929	32.200000	840.827942	32.200000	854.156738	32.200000	851.479126	32.200000	840.771301	32.200000	856.565247	32.200000	854.001770	32.200000	850.750366	32.200000	859.034058	32.200000	849.849182
32.300000	857.046753	32.300000	851.978638	32.300000	852.223755	32.300000	849.509949	32.300000	848.302307	32.300000	850.177368	32.300000	844.996887	32.300000	846.259216	32.300000	849.826050	32.300000	843.545593	32.300000	847.604736	32.300000	852.009399	32.300000	850.637695	32.300000	844.104614	32.300000	850.401855	32.300000	847.388245
32.400000	849.356506	32.400000	845.552979	32.400000	854.166748	32.400000	854.744934	32.400000	845.652283	32.400000	853.378235	32.400000	846.069458	32.400000	849.713196	32.400000	847.513855	32.400000	846.145813	32.400000	847.184814	32.400000	842.092773	32.400000	846.612671	32.400000	842.803101	32.400000	848.638123	32.400000	842.601868
32.500000	844.214111	32.500000	859.538147	32.500000	847.126770	32.500000	855.376465	32.500000	848.307495	32.500000	854.348022	32.500000	855.260437	32.500000	854.983337	32.500000	856.503967	32.500000	843.933716	32.500000	850.701965	32.500000	847.107178	32.500000	844.778870	32.500000	855.833496	32.500000	856.391907	32.500000	850.069031
32.600000	852.303711	32.600000	846.577759	32.600000	850.279724	32.600000	854.746033	32.600000	857.813599	32.600000	845.710083	32.600000	855.039795	32.600000	860.030457	32.600000	844.084656	32.600000	848.762207	32.600000	848.404114	32.600000	848.233765	32.600000	845.559204	32.600000	847.493042	32.600000	847.886902	32.600000	850.513123
32.700000	851.003967	32.700000	855.017700	32.700000	849.255737	32.700000	853.517395	32.700000	854.089294	32.700000	854.862183	32.700000	846.526611	32.700000	852.177551	32.700000	858.867432	32.700000	849.549988	32.700000	842.011292	32.700000	851.044861	32.700000	839.473572	32.700000	847.075256	32.700000	849.962585	32.700000	859.327454
32.800000	848.610535	32.800000	844.876953	32.800000	855.447144	32.800000	854.499451	32.800000	848.545349	32.800000	844.575500	32.800000	853.401123	32.800000	852.758118	32.800000	853.693115	32.800000	849.540588	32.800000	847.837708	32.800000	849.620483	32.800000	852.443848	32.800000	847.082275	32.800000	849.163574	32.800000	849.947205
32.900000	853.616943	32.900000	859.669495	32.900000	852.619141	32.900000	843.245667	32.900000	855.656067	32.900000	847.810852	32.900000	850.390259	32.900000	847.178284	32.900000	844.310791	32.900000	850.015991	32.900000	852.197021	32.900000	852.908936	32.900000	845.342407	32.900000	850.903687	32.900000	853.479553	32.900000	856.934143
33.000000	846.873169	33.000000	855.535278	33.000000	848.463013	33.000000	844.157715	33.000000	847.884827	33.000000	851.044250	33.000000	853.847656	33.000000	842.901428	33.000000	850.696472	33.000000	843.972900	33.000000	844.459534	33.000000	850.545105	33.000000	845.730835	33.000000	850.813782	33.000000	841.853699	33.000000	856.290466
33.100000	848.283569	33.100000	851.684326	33.100000	843.110474	33.100000	842.819519	33.100000	851.940186	33.100000	860.177734	33.100000	851.054871	33.100000	857.805664	33.100000	852.047791	33.100000	855.914978	33.100000	845.625000	33.100000	851.254272	33.100000	849.609924	33.100000	850.487000	33.100000	844.636353	33.100000	850.612183
33.200000	852.702515	33.200000	854.205994	33.200000	853.741821	33.200000	848.982300	33.200000	851.058838	33.200000	851.826538	33.200000	847.153259	33.200000	842.857178	33.200000	854.709961	33.200000	849.954529	33.200000	851.336487	33.200000	847.101013	33.200000	846.937866	33.200000	840.380798	33.200000	840.301147	33.200000	845.832642
33.300000	858.281860	33.300000	854.828369	33.300000	851.286743	33.300000	856.223083	33.300000	843.284973	33.300000	848.587463	33.300000	854.018005	33.300000	854.337708	33.300000	853.401245	33.300000	849.073669	33.300000	845.465759	33.300000	852.690186	33.300000	843.179749	33.300000	846.228088	33.300000	849.095581	33.300000	845.505798
33.400000	850.843994	33.400000	852.379944	33.400000	853.789734	33.400000	838.655823	33.400000	843.832214	33.400000	853.673157	33.400000	842.398804	33.400000	863.943909	33.400000	856.282837	33.400000	849.659668	33.400000	850.918823	33.400000	844.517761	33.400000	849.614441	33.400000	849.220642	33.400000	844.000793	33.400000	842.359192
33.500000	844.834412	33.500000	863.347839	33.500000	853.830383	33.500000	850.943054	33.500000	851.912170	33.500000	847.624268	33.500000	854.802124	33.500000	850.681946	33.500000	853.364868	33.500000	854.103882	33.500000	855.967285	33.500000	844.889038	33.500000	855.120178	33.500000	854.582214	33.500000	845.265503	33.500000	853.565491
33.600000	850.842407	33.600000	849.465149	33.600000	850.484131	33.600000	856.323914	33.600000	856.677734	33.600000	858.071655	33.600000	855.647705	33.600000	851.970642	33.600000	846.213867	33.600000	847.166931	33.600000	848.468750	33.600000	846.062805	33.600000	845.231567	33.600000	862.704529	33.600000	855.501160	33.600000	842.899780
33.700000	849.475891	33.700000	850.409485	33.700000	853.771240	33.700000	857.686096	33.700000	849.794006	33.700000	848.000549	33.700000	850.426453	33.700000	844.982056	33.700000	851.290283	33.700000	854.486389	33.700000	847.298950	33.700000	846.482849	33.700000	852.876648	33.700000	848.240845	33.700000	852.093994	33.700000	848.610779
33.800000	857.371582	33.800000	850.892944	33.800000	855.425964	33.800000	845.911377	33.800000	850.232056	33.800000	845.206421	33.800000	853.324707	33.800000	844.082031	33.800000	849.217529	33.800000	852.124573	33.800000	849.397339	33.800000	853.512756	33.800000	857.147522	33.800000	849.582825	33.800000	855.083557	33.800000	852.690369
33.900000	851.961426	33.900000	858.561829	33.900000	852.280212	33.900000	854.226929	33.900000	846.557007	33.900000	846.080994	33.900000	838.965149	33.900000	841.963257	33.900000	856.602356	33.900000	852.334961	33.900000	848.276978	33.900000	850.450012	33.900000	847.640503	33.900000	845.034058	33.900000	851.355286	33.900000	851.044128
34.000000	849.431824	34.000000	853.524780	34.000000	848.615051	34.000000	844.282837	34.000000	848.782959	34.000000	851.887817	34.000000	846.676514	34.000000	846.124634	34.000000	849.449036	34.000000	852.065979	34.000000	847.194519	34.000000	842.573853	34.000000	852.664490	34.000000	848.389893	34.000000	845.876587	34.000000	849.283081
34.100000	848.593445	34.100000	844.472412	34.100000	848.256226	34.100000	843.027161	34.100000	849.638367	34.100000	855.993652	34.100000	847.583069	34.100000	862.501038	34.100000	854.023926	34.100000	842.108948	34.100000	853.752014	34.100000	846.699097	34.100000	849.802612	34.100000	851.034729	34.100000	852.445740	34.100000	854.290344
34.200000	847.849304	34.200000	852.419861	34.200000	853.628662	34.200000	851.915649	34.200000	855.005859	34.200000	846.607361	34.200000	849.212341	34.200000	854.660889	34.200000	845.826050	34.200000	846.828247	34.200000	849.372742	34.200000	851.167236	34.200000	853.861755	34.200000	862.914673	34.200000	847.688416	34.200000	850.388306
34.300000	847.025452	34.300000	849.252258	34.300000	857.416504	34.300000	853.152588	34.300000	853.414551	34.300000	850.979126	34.300000	846.400940	34.300000	839.878540	34.300000	855.118591	34.300000	839.211853	34.300000	850.933350	34.300000	855.999207	34.300000	847.631592	34.300000	850.207031	34.300000	851.277832	34.300000	853.604248
34.400000	853.120728	34.400000	851.474121	34.400000	851.099548	34.400000	851.343201	34.400000	851.720581	34.400000	852.169678	34.400000	855.551636	34.400000	851.258972	34.400000	848.287170	34.400000	847.510498	34.400000	849.376282	34.400000	852.325928	34.400000	853.078796	34.400000	845.192932	34.400000	844.637756	34.400000	849.014404
34.500000	852.225525	34.500000	845.755554	34.500000	841.280273	34.500000	859.320801	34.500000	850.708313	34.500000	841.116394	34.500000	845.656555	34.500000	846.701111	34.500000	845.693665	34.500000	846.944641	34.500000	843.924683	34.500000	856.236023	34.500000	851.060669	34.500000	858.489502	34.500000	853.908691	34.500000	845.196472
34.600000	847.404175	34.600000	839.983032	34.600000	851.006592	34.600000	854.590576	34.600000	851.587769	34.600000	846.814636	34.600000	853.084473	34.600000	848.637878	34.600000	847.580627	34.600000	847.028381	34.600000	848.205017	34.600000	849.248352	34.600000	850.287170	34.600000	852.920410	34.600000	848.816162	34.600000	860.943665
34.700000	847.203430	34.700000	849.326233	34.700000	843.794556	34.700000	852.369019	34.700000	845.546753	34.700000	845.193604	34.700000	849.712769	34.700000	849.892029	34.700000	864.479553	34.700000	850.048889	34.700000	855.536011	34.700000	837.780334	34.700000	847.395813	34.700000	848.751282	34.700000	854.103882	34.700000	850.816711
34.800000	853.171387	34.800000	848.758850	34.800000	850.423218	34.800000	856.281372	34.800000	849.635803	34.800000	856.376343	34.800000	854.316284	34.800000	852.965881	34.800000	856.665833	34.800000	851.063599	34.800000	844.459412	34.800000	855.895996	34.800000	851.074219	34.800000	855.356018	34.800000	841.587708	34.800000	854.713379
34.900000	852.711670	34.900000	845.067566	34.900000	853.054260	34.900000	851.460083	34.900000	855.334106	34.900000	849.563049	34.900000	843.977783	34.900000	845.054077	34.900000	856.699829	34.900000	848.613220	34.900000	844.124756	34.900000	854.611450	34.900000	842.442932	34.900000	850.520996	34.900000	856.783081	34.900000	855.786377
35.000000	855.831482	35.000000	849.738403	35.000000	849.953491	35.000000	848.558289	35.000000	848.137634	35.000000	849.017090	35.000000	848.514832	35.000000	851.568848	35.000000	838.756165	35.000000	843.928284	35.000000	851.298157	35.000000	850.221863	35.000000	842.954285	35.000000	862.650635	35.000000	851.004822	35.000000	852.810120
35.100000	844.862549	35.100000	853.592529	35.100000	853.240234	35.100000	840.239258	35.100000	853.682129	35.100000	860.183655	35.100000	852.722290	35.100000	845.485779	35.100000	865.175720	35.100000	846.349243	35.100000	849.913269	35.100000	851.427307	35.100000	853.523376	35.100000	851.616333	35.100000	850.954041	35.100000	849.621033
35.200000	844.129578	35.200000	841.987000	35.200000	852.616028	35.200000	854.967957	35.200000	845.264893	35.200000	848.840210	35.200000	847.848389	35.200000	851.746338	35.200000	851.012512	35.200000	848.805420	35.200000	850.384705	35.200000	845.048584	35.200000	849.365662	35.200000	856.096924	35.200000	848.643372	35.200000	838.692566
35.300000	854.473267	35.300000	852.638367	35.300000	847.001221	35.300000	840.781311	35.300000	846.301819	35.300000	854.656677	35.300000	861.043884	35.300000	851.420166	35.300000	846.473999	35.300000	851.483276	35.300000	844.425293	35.300000	846.523865	35.300000	847.613831	35.300000	845.990173	35.300000	855.306396	35.300000	851.865845
35.400000	847.203552	35.400000	849.432373	35.400000	848.834717	35.400000	853.729858	35.400000	852.608032	35.400000	845.060791	35.400000	850.233459	35.400000	849.301147	35.400000	856.164673	35.400000	850.307373	35.400000	855.481995	35.400000	848.282410	35.400000	856.195068	35.400000	859.401184	35.400000	848.060974	35.400000	850.257507
35.500000	854.934082	35.500000	854.874512	35.500000	850.275818	35.500000	848.258667	35.500000	853.882019	35.500000	859.999084	35.500000	860.464050	35.500000	845.945007	35.500000	853.190552	35.500000	856.763062	35.500000	852.653198	35.500000	847.383667	35.500000	861.442383	35.500000	859.687561	35.500000	845.649048	35.500000	844.814026
35.600000	864.412903	35.600000	859.308105	35.600000	854.568054	35.600000	849.990845	35.600000	843.304138	35.600000	844.548096	35.600000	846.743835	35.600000	853.879944	35.600000	853.884766	35.600000	846.403625	35.600000	848.581360	35.600000	842.543945	35.600000	855.802063	35.600000	845.586914	35.600000	851.257568	35.600000	852.191711
35.700000	850.490845	35.700000	850.376526	35.700000	848.948364	35.700000	839.358154	35.700000	845.960693	35.700000	849.959106	35.700000	845.283691	35.700000	852.463684	35.700000	851.171692	35.700000	858.402527	35.700000	858.787842	35.700000	851.507080	35.700000	845.724915	35.700000	842.484436	35.700000	854.847839	35.700000	856.933044
35.800000	856.365784	35.800000	846.382080	35.800000	859.288879	35.800000	850.081543	35.800000	850.916687	35.800000	840.911133	35.800000	857.726379	35.800000	846.706665	35.800000	850.205017	35.800000	849.569275	35.800000	850.062683	35.800000	856.085449	35.800000	851.862732	35.800000	854.668945	35.800000	848.023193	35.800000	846.459045
35.900000	857.308105	35.900000	850.088501	35.900000	844.008728	35.900000	858.688171	35.900000	854.773438	35.900000	847.579041	35.900000	846.185730	35.900000	853.490540	35.900000	854.062683	35.900000	848.040100	35.900000	852.991455	35.900000	841.938171	35.900000	846.509766	35.900000	851.616333	35.900000	842.659851	35.900000	846.675354
36.000000	852.607239	36.000000	847.684692	36.000000	848.861633	36.000000	848.407837	36.000000	848.173889	36.000000	854.598206	36.000000	854.743347	36.000000	852.628113	36.000000	847.574951	36.000000	855.132507	36.000000	851.339050	36.000000	857.614075	36.000000	846.675293	36.000000	844.567261	36.000000	837.519165	36.000000	852.092407
36.100000	852.803650	36.100000	856.104614	36.100000	849.174316	36.100000	847.760620	36.100000	856.005432	36.100000	857.266296	36.100000	850.402100	36.100000	851.854492	36.100000	852.434692	36.100000	847.241150	36.100000	849.934875	36.100000	849.317932	36.100000	854.235352	36.100000	849.803406	36.100000	842.899475	36.100000	852.013733
36.200000	840.980530	36.200000	858.597717	36.200000	850.349243	36.200000	851.029297	36.200000	849.449463	36.200000	847.865234	36.200000	850.378174	36.200000	848.417847	36.200000	847.549988	36.200000	846.658203	36.200000	856.088928	36.200000	850.042542	36.200000	860.650024	36.200000	847.961975	36.200000	849.231506	36.200000	869.678467
36.300000	855.447449	36.300000	850.226868	36.300000	842.233215	36.300000	847.803955	36.300000	842.906616	36.300000	853.019348	36.300000	850.905701	36.300000	851.308777	36.300000	857.532104	36.300000	852.898560	36.300000	849.902710	36.300000	848.623657	36.300000	842.843872	36.300000	849.532776	36.300000	849.684326	36.300000	855.533936
36.400000	850.804993	36.400000	858.224121	36.400000	848.672363	36.400000	853.103027	36.400000	850.017212	36.400000	852.224060	36.400000	846.209534	36.400000	855.285339	36.400000	855.843384	36.400000	847.796875	36.400000	852.449158	36.400000	844.895874	36.400000	851.624878	36.400000	850.840454	36.400000	848.123901	36.400000	849.607239
36.500000	845.192322	36.500000	851.433594	36.500000	861.238403	36.500000	855.289917	36.500000	848.314270	36.500000	852.441956	36.500000	854.076355	36.500000	847.998901	36.500000	849.558655	36.500000	848.635376	36.500000	845.021301	36.500000	847.100037	36.500000	846.585999	36.500000	850.171326	36.500000	847.823975	36.500000	847.404053
36.600000	846.334595	36.600000	850.641418	36.600000	850.100769	36.600000	853.465576	36.600000	862.411621	36.600000	852.912354	36.600000	844.085876	36.600000	848.902039	36.600000	857.893250	36.600000	851.252136	36.600000	848.237427	36.600000	850.375854	36.600000	855.760681	36.600000	864.282593	36.600000	843.261353	36.600000	852.408142
36.700000	855.643311	36.700000	847.742188	36.700000	849.830994	36.700000	851.760986	36.700000	855.341797	36.700000	856.277222	36.700000	846.627686	36.700000	849.931396	36.700000	845.582947	36.700000	849.499329	36.700000	850.503174	36.700000	852.651611	36.700000	856.612244	36.700000	852.457520	36.700000	853.749512	36.700000	844.138733
36.800000	851.675476	36.800000	851.968323	36.800000	850.356689	36.800000	849.124268	36.800000	851.315979	36.800000	851.625122	36.800000	851.679138	36.800000	858.921875	36.800000	844.436218	36.800000	857.203369	36.800000	847.001770	36.800000	852.497070	36.800000	850.187439	36.800000	853.968872	36.800000	856.481995	36.800000	841.808838
36.900000	850.604370	36.900000	847.322754	36.900000	849.297546	36.900000	853.040527	36.900000	852.112244	36.900000	839.926208	36.900000	849.593445	36.900000	857.426147	36.900000	853.127991	36.900000	848.581848	36.900000	854.073059	36.900000	852.509094	36.900000	845.968689	36.900000	858.882568	36.900000	860.969666	36.900000	841.904602
37.000000	859.779175	37.000000	849.738647	37.000000	848.410217	37.000000	848.194092	37.000000	840.857971	37.000000	863.959351	37.000000	842.165100	37.000000	852.528320	37.000000	854.026428	37.000000	852.756287	37.000000	852.627441	37.000000	852.762207	37.000000	853.158081	37.000000	852.132568	37.000000	856.992310	37.000000	842.471191
37.100000	849.444397	37.100000	848.383240	37.100000	849.799622	37.100000	855.013916	37.100000	856.014771	37.100000	847.878662	37.100000	854.099548	37.100000	841.125244	37.100000	847.829590	37.100000	856.003784	37.100000	861.735535	37.100000	853.277832	37.100000	854.315491	37.100000	843.141174	37.100000	849.502441	37.100000	848.471680
37.200000	851.922058	37.200000	852.141602	37.200000	840.192749	37.200000	853.087891	37.200000	841.965149	37.200000	858.802979	37.200000	847.427979	37.200000	852.202271	37.200000	854.565125	37.200000	845.400818	37.200000	843.963257	37.200000	856.605408	37.200000	848.385681	37.200000	849.780212	37.200000	857.799622	37.200000	846.268616
37.300000	852.554565	37.300000	848.497070	37.300000	844.195190	37.300000	846.452087	37.300000	843.658691	37.300000	849.889587	37.300000	846.536743	37.300000	847.265015	37.300000	847.346069	37.300000	843.660095	37.300000	844.276306	37.300000	849.482666	37.300000	846.859802	37.300000	844.010986	37.300000	844.119324	37.300000	841.478577
37.400000	846.383362	37.400000	853.529541	37.400000	853.911926	37.400000	847.145569	37.400000	846.196716	37.400000	855.109070	37.400000	844.223877	37.400000	846.785583	37.400000	849.832092	37.400000	854.528137	37.400000	850.297119	37.400000	854.820801	37.400000	846.917847	37.400000	848.759155	37.400000	855.566650	37.400000	844.274048
37.500000	841.466248	37.500000	847.374512	37.500000	845.967834	37.500000	857.510498	37.500000	852.769409	37.500000	845.081604	37.500000	842.409241	37.500000	851.841431	37.500000	850.604858	37.500000	850.966248	37.500000	856.351379	37.500000	848.834045	37.500000	848.694641	37.500000	841.842957	37.500000	845.585693	37.500000	861.044983
37.600000	845.318665	37.600000	848.687866	37.600000	850.938843	37.600000	847.398376	37.600000	854.088623	37.600000	852.036621	37.600000	850.850586	37.600000	852.491150	37.600000	853.496948	37.600000	842.343872	37.600000	844.862549	37.600000	845.557861	37.600000	836.473083	37.600000	846.859375	37.600000	842.382751	37.600000	855.792725
37.700000	844.145752	37.700000	849.970459	37.700000	847.542725	37.700000	850.399292	37.700000	851.223694	37.700000	844.571411	37.700000	837.726562	37.700000	848.739319	37.700000	849.789001	37.700000	851.185364	37.700000	853.514526	37.700000	849.641113	37.700000	849.109009	37.700000	850.166748	37.700000	851.620605	37.700000	853.538635
37.800000	847.994324	37.800000	853.358337	37.800000	847.333252	37.800000	848.681702	37.800000	850.434753	37.800000	841.976746	37.800000	854.998108	37.800000	843.475647	37.800000	858.209229	37.800000	846.430481	37.800000	843.591431	37.800000	849.833069	37.800000	852.389343	37.800000	843.196899	37.800000	851.479187	37.800000	840.569031
37.900000	850.546326	37.900000	851.025208	37.900000	856.383911	37.900000	851.918884	37.900000	844.441406	37.900000	854.645874	37.900000	856.354797	37.900000	850.776062	37.900000	851.076965	37.900000	852.101746	37.900000	855.501770	37.900000	848.948486	37.900000	846.074524	37.900000	847.335510	37.900000	847.574158	37.900000	844.588379
38.000000	845.041931	38.000000	856.444275	38.000000	848.442810	38.000000	856.814087	38.000000	852.610535	38.000000	855.394043	38.000000	850.900330	38.000000	848.841370	38.000000	845.846008	38.000000	851.034058	38.000000	856.959778	38.000000	852.252930	38.000000	842.456970	38.000000	852.369690	38.000000	837.541931	38.000000	849.532043
38.100000	845.144226	38.100000	857.214355	38.100000	845.982788	38.100000	845.257019	38.100000	857.615479	38.100000	853.684204	38.100000	843.715759	38.100000	849.968079	38.100000	850.438232	38.100000	849.580078	38.100000	858.311829	38.100000	858.214233	38.100000	844.252014	38.100000	860.155273	38.100000	852.816345	38.100000	857.582703
38.200000	850.299011	38.200000	856.591980	38.200000	849.294800	38.200000	843.513062	38.200000	846.294189	38.200000	847.844788	38.200000	851.074524	38.200000	845.886780	38.200000	849.702148	38.200000	849.016296	38.200000	839.110901	38.200000	849.238647	38.200000	845.972351	38.200000	841.739685	38.200000	855.947937	38.200000	846.378601
38.300000	850.393799	38.300000	839.187744	38.300000	854.548462	38.300000	854.710876	38.300000	853.085449	38.300000	850.367249	38.300000	853.367859	38.300000	848.523926	38.300000	854.607361	38.300000	847.952576	38.300000	837.529236	38.300000	856.555115	38.300000	841.285461	38.300000	853.931396	38.300000	850.891418	38.300000	849.511536
38.400000	846.311096	38.400000	844.072327	38.400000	840.354736	38.400000	848.427612	38.400000	842.187683	38.400000	845.767700	38.400000	851.462280	38.400000	855.694519	38.400000	845.113098	38.400000	853.476379	38.400000	854.785156	38.400000	848.578369	38.400000	844.942200	38.400000	849.789001	38.400000	852.263245	38.400000	852.139160
38.500000	848.383423	38.500000	852.492737	38.500000	846.051636	38.500000	845.643494	38.500000	843.301697	38.500000	847.801392	38.500000	846.631592	38.500000	851.050476	38.500000	854.490784	38.500000	847.374939	38.500000	844.998230	38.500000	844.854065	38.500000	855.539734	38.500000	858.294861	38.500000	850.663818	38.500000	853.938721
38.600000	851.646545	38.600000	843.928223	38.600000	847.845581	38.600000	840.105408	38.600000	850.959717	38.600000	851.945068	38.600000	853.748596	38.600000	848.472778	38.600000	840.411011	38.600000	848.565369	38.600000	849.401978	38.600000	847.793457	38.600000	847.232178	38.600000	851.858215	38.600000	855.244995	38.600000	845.847351
38.700000	842.321899	38.700000	850.491028	38.700000	844.502441	38.700000	853.031189	38.700000	843.698669	38.700000	845.036865	38.700000	854.320557	38.700000	852.012024	38.700000	847.828247	38.700000	856.413757	38.700000	843.460083	38.700000	845.944763	38.700000	847.860901	38.700000	846.358887	38.700000	860.539490	38.700000	850.530945
38.800000	850.028870	38.800000	850.287415	38.800000	853.936646	38.800000	852.326721	38.800000	846.069641	38.800000	853.125977	38.800000	840.675232	38.800000	843.728699	38.800000	857.472595	38.800000	842.311279	38.800000	854.688110	38.800000	850.991455	38.800000	852.487183	38.800000	858.250793	38.800000	855.679260	38.800000	858.516968
38.900000	856.800171	38.900000	851.601257	38.900000	852.198914	38.900000	852.391296	38.900000	851.588684	38.900000	853.531433	38.900000	856.177185	38.900000	851.498840	38.900000	853.000671	38.900000	849.858276	38.900000	851.028320	38.900000	853.560913	38.900000	849.652771	38.900000	850.448120	38.900000	856.391113	38.900000	850.281433
39.000000	852.528137	39.000000	853.591003	39.000000	841.269958	39.000000	843.533447	39.000000	845.799255	39.000000	850.647156	39.000000	858.236694	39.000000	854.166443	39.000000	852.023132	39.000000	849.887573	39.000000	849.558594	39.000000	840.591553	39.000000	857.125793	39.000000	847.076904	39.000000	851.993774	39.000000	839.326355
39.100000	853.070068	39.100000	845.676880	39.100000	847.616577	39.100000	853.500854	39.100000	856.152100	39.100000	846.958496	39.100000	851.294434	39.100000	842.893799	39.100000	849.604553	39.100000	853.116394	39.100000	854.312256	39.100000	853.071472	39.100000	837.215271	39.100000	846.333740	39.100000	853.312561	39.100000	846.535278
39.200000	853.407410	39.200000	849.493835	39.200000	847.478455	39.200000	843.042786	39.200000	847.466614	39.200000	850.476196	39.200000	847.523804	39.200000	853.914490	39.200000	855.891602	39.200000	844.531555	39.200000	849.487976	39.200000	855.921875	39.200000	851.980652	39.200000	855.631470	39.200000	855.452026	39.200000	854.386108
39.300000	851.826416	39.300000	854.188110	39.300000	853.437683	39.300000	842.510681	39.300000	852.413452	39.300000	854.823486	39.300000	843.034912	39.300000	849.141907	39.300000	842.374939	39.300000	845.928955	39.300000	850.356018	39.300000	850.013672	39.300000	844.236938	39.300000	848.582520	39.300000	854.850037	39.300000	847.505310
39.400000	851.084167	39.400000	843.512817	39.400000	840.554443	39.400000	841.201660	39.400000	848.181763	39.400000	848.494934	39.400000	850.091675	39.400000	846.843689	39.400000	848.151428	39.400000	850.092773	39.400000	855.578674	39.400000	855.600830	39.400000	853.466614	39.400000	858.054138	39.400000	848.745056	39.400000	856.279236
39.500000	850.650879	39.500000	853.638489	39.500000	856.916870	39.500000	855.206299	39.500000	845.309937	39.500000	850.456665	39.500000	848.877563	39.500000	856.692200	39.500000	839.524353	39.500000	843.901855	39.500000	855.251038	39.500000	849.581604	39.500000	848.625732	39.500000	845.185181	39.500000	844.579407	39.500000	850.468201
39.600000	856.927063	39.600000	851.638794	39.600000	854.303589	39.600000	848.884583	39.600000	853.169617	39.600000	858.550720	39.600000	845.144226	39.600000	849.203613	39.600000	839.549683	39.600000	849.865356	39.600000	852.592346	39.600000	845.122253	39.600000	850.589844	39.600000	842.211365	39.600000	854.116760	39.600000	853.596863
39.700000	847.267578	39.700000	847.253235	39.700000	850.192871	39.700000	855.301331	39.700000	848.982910	39.700000	850.614258	39.700000	842.042236	39.700000	855.900818	39.700000	848.226990	39.700000	843.449219	39.700000	853.791443	39.700000	850.105408	39.700000	847.921753	39.700000	849.894531	39.700000	846.231262	39.700000	854.893555
39.800000	858.276794	39.800000	857.389099	39.800000	853.556152	39.800000	845.751282	39.800000	858.021240	39.800000	847.544617	39.800000	847.210083	39.800000	855.523254	39.800000	843.411621	39.800000	850.192444	39.800000	851.984192	39.800000	848.791992	39.800000	851.901794	39.800000	843.447021	39.800000	847.484009	39.800000	847.055298
39.900000	846.671448	39.900000	854.212097	39.900000	850.872864	39.900000	850.162415	39.900000	846.908325	39.900000	856.773682	39.900000	853.039368	39.900000	845.418457	39.900000	844.025818	39.900000	844.314392	39.900000	848.242981	39.900000	850.547424	39.900000	852.791016	39.900000	837.879944	39.900000	846.906067	39.900000	842.167969
40.000000	840.598511	40.000000	851.536072	40.000000	847.295166	40.000000	851.729065	40.000000	850.363708	40.000000	856.145203	40.000000	843.890381	40.000000	855.182434	40.000000	851.910583	40.000000	851.896545	40.000000	856.051025	40.000000	852.160889	40.000000	841.925903	40.000000	837.995911	40.000000	852.647278	40.000000	848.766785
40.100000	855.243103	40.100000	847.664062	40.100000	857.175720	40.100000	858.125244	40.100000	845.331421	40.100000	852.999329	40.100000	851.094238	40.100000	852.056763	40.100000	848.246887	40.100000	841.478882	40.100000	846.542053	40.100000	847.138306	40.100000	847.612610	40.100000	847.197205	40.100000	849.825317	40.100000	855.724915
40.200000	848.863770	40.200000	841.495972	40.200000	851.698120	40.200000	844.881836	40.200000	852.179688	40.200000	858.404480	40.200000	842.311218	40.200000	845.558105	40.200000	856.680420	40.200000	845.104309	40.200000	847.464783	40.200000	851.590576	40.200000	844.608826	40.200000	844.507690	40.200000	857.578491	40.200000	847.944763
40.300000	851.257690	40.300000	849.037842	40.300000	852.890930	40.300000	848.987122	40.300000	851.364929	40.300000	853.005188	40.300000	849.647339	40.300000	848.071655	40.300000	850.204834	40.300000	846.412720	40.300000	852.006287	40.300000	842.086243	40.300000	850.083618	40.300000	852.150879	40.300000	849.199951	40.300000	851.234192
40.400000	856.041382	40.400000	845.082886	40.400000	851.784302	40.400000	853.284546	40.400000	854.140198	40.400000	847.887451	40.400000	853.431885	40.400000	843.025391	40.400000	847.356995	40.400000	858.765808	40.400000	854.757141	40.400000	851.268921	40.400000	851.800964	40.400000	844.570679	40.400000	849.293396	40.400000	843.422302
40.500000	842.588745	40.500000	852.517395	40.500000	857.555603	40.500000	854.104492	40.500000	850.799072	40.500000	856.565308	40.500000	858.530090	40.500000	847.720764	40.500000	851.804749	40.500000	847.269409	40.500000	845.576538	40.500000	851.730957	40.500000	852.097290	40.500000	848.873047	40.500000	849.994873	40.500000	844.002930
40.600000	853.155457	40.600000	844.755554	40.600000	846.984741	40.600000	846.246338	40.600000	851.272461	40.600000	853.651611	40.600000	857.968567	40.600000	849.770691	40.600000	854.115051	40.600000	853.865173	40.600000	851.329102	40.600000	850.056396	40.600000	853.610596	40.600000	839.002808	40.600000	852.444946	40.600000	850.255005
40.700000	852.230042	40.700000	849.108337	40.700000	850.542786	40.700000	851.550537	40.700000	854.834656	40.700000	848.623474	40.700000	853.649414	40.700000	845.907471	40.700000	851.352783	40.700000	853.170959	40.700000	849.651306	40.700000	853.440430	40.700000	857.797791	40.700000	849.195618	40.700000	853.527283	40.700000	839.597595
40.800000	849.805542	40.800000	865.412842	40.800000	845.477722	40.800000	845.931946	40.800000	853.263428	40.800000	847.890381	40.800000	849.091675	40.800000	851.540466	40.800000	841.661560	40.800000	850.460999	40.800000	840.000061	40.800000	850.552673	40.800000	847.535889	40.800000	845.709351	40.800000	852.978333	40.800000	851.655640
40.900000	839.273804	40.900000	851.757690	40.900000	847.990234	40.900000	847.617737	40.900000	846.609009	40.900000	851.323120	40.900000	850.376343	40.900000	857.490723	40.900000	850.691223	40.900000	853.204041	40.900000	850.755676	40.900000	855.246582	40.900000	849.231506	40.900000	849.678101	40.900000	842.366089	40.900000	851.264832
41.000000	861.626343	41.000000	831.401550	41.000000	849.986938	41.000000	855.276978	41.000000	843.413757	41.000000	845.953918	41.000000	855.640320	41.000000	847.067139	41.000000	853.844177	41.000000	857.210388	41.000000	847.141968	41.000000	844.881592	41.000000	854.116882	41.000000	858.730225	41.000000	851.203674	41.000000	838.794189
41.100000	852.795593	41.100000	857.179260	41.100000	851.553833	41.100000	846.740662	41.100000	850.814758	41.100000	854.689819	41.100000	851.213623	41.100000	848.053223	41.100000	845.627686	41.100000	856.203674	41.100000	848.542053	41.100000	848.180237	41.100000	853.573059	41.100000	855.027954	41.100000	855.717712	41.100000	853.225708
41.200000	856.609131	41.200000	850.914673	41.200000	861.805725	41.200000	851.218933	41.200000	831.308899	41.200000	846.070190	41.200000	852.808716	41.200000	845.645020	41.200000	847.920288	41.200000	843.731262	41.200000	853.547241	41.200000	854.248535	41.200000	852.429260	41.200000	837.611572	41.200000	846.766663	41.200000	846.477051
41.300000	849.115112	41.300000	852.380615	41.300000	843.356140	41.300000	852.320312	41.300000	850.987488	41.300000	854.415771	41.300000	857.018311	41.300000	851.027283	41.300000	854.929382	41.300000	844.881104	41.300000	849.569702	41.300000	844.332947	41.300000	853.570007	41.300000	844.871033	41.300000	847.101013	41.300000	857.437500
41.400000	848.516968	41.400000	842.888428	41.400000	855.312683	41.400000	856.085754	41.400000	857.717590	41.400000	863.328857	41.400000	847.881165	41.400000	847.136414	41.400000	844.347412	41.400000	850.971375	41.400000	858.449097	41.400000	856.489502	41.400000	849.230469	41.400000	849.126221	41.400000	849.220886	41.400000	851.473938
41.500000	863.153198	41.500000	845.647705	41.500000	847.264832	41.500000	848.559631	41.500000	854.513000	41.500000	846.381470	41.500000	850.780457	41.500000	850.571594	41.500000	855.441711	41.500000	849.469788	41.500000	854.237610	41.500000	848.430969	41.500000	848.334534	41.500000	854.170227	41.500000	843.200073	41.500000	847.053284
41.600000	852.473938	41.600000	851.760620	41.600000	850.390015	41.600000	847.589417	41.600000	851.827209	41.600000	844.716187	41.600000	848.460327	41.600000	843.396545	41.600000	851.171570	41.600000	856.892639	41.600000	850.821411	41.600000	841.185974	41.600000	852.689209	41.600000	857.703125	41.600000	857.405762	41.600000	854.809509
41.700000	846.555603	41.700000	850.752930	41.700000	855.329834	41.700000	844.067017	41.700000	847.383362	41.700000	848.922241	41.700000	856.188110	41.700000	848.579712	41.700000	854.115234	41.700000	848.515991	41.700000	853.881714	41.700000	853.212891	41.700000	845.048584	41.700000	853.690613	41.700000	854.439697	41.700000	838.790588
41.800000	850.741943	41.800000	850.713928	41.800000	849.295776	41.800000	852.573425	41.800000	854.977295	41.800000	839.317200	41.800000	851.555969	41.800000	852.235779	41.800000	846.432861	41.800000	850.795715	41.800000	851.988953	41.800000	851.518677	41.800000	848.115662	41.800000	854.409668	41.800000	851.563416	41.800000	846.210693
41.900000	843.350952	41.900000	848.983704	41.900000	847.878967	41.900000	856.547241	41.900000	847.330566	41.900000	842.523682	41.900000	850.523010	41.900000	848.576233	41.900000	847.568542	41.900000	842.445984	41.900000	845.586243	41.900000	850.697021	41.900000	843.856873	41.900000	855.604248	41.900000	852.801514	41.900000	849.350891
42.000000	846.371765	42.000000	865.606873	42.000000	852.768982	42.000000	848.946716	42.000000	841.824890	42.000000	853.691650	42.000000	846.370178	42.000000	850.289795	42.000000	859.495361	42.000000	850.425659	42.000000	847.705627	42.000000	851.691895	42.000000	845.278992	42.000000	853.423950	42.000000	844.037781	42.000000	841.071594
42.100000	847.755493	42.100000	850.284607	42.100000	841.722473	42.100000	845.010986	42.100000	838.406250	42.100000	843.667358	42.100000	847.038940	42.100000	842.181030	42.100000	859.208130	42.100000	854.011475	42.100000	852.700317	42.100000	846.584351	42.100000	854.746765	42.100000	846.864746	42.100000	857.196655	42.100000	850.415649
42.200000	846.784607	42.200000	859.607666	42.200000	847.047180	42.200000	853.428711	42.200000	846.281738	42.200000	852.121765	42.200000	849.393738	42.200000	851.155701	42.200000	858.064697	42.200000	855.630432	42.200000	854.373840	42.200000	855.799438	42.200000	852.800476	42.200000	855.155518	42.200000	844.435791	42.200000	846.172791
42.300000	846.738525	42.300000	847.745178	42.300000	841.553284	42.300000	848.864807	42.300000	847.114990	42.300000	856.874390	42.300000	843.944946	42.300000	846.547058	42.300000	846.143555	42.300000	848.370728	42.300000	849.490479	42.300000	851.513672	42.300000	861.921814	42.300000	855.980530	42.300000	854.773071	42.300000	859.575073
42.400000	843.690125	42.400000	853.924744	42.400000	847.675049	42.400000	851.047485	42.400000	855.663208	42.400000	845.399048	42.400000	861.567566	42.400000	847.655396	42.400000	851.675049	42.400000	849.956238	42.400000	855.180908	42.400000	849.965149	42.400000	841.377869	42.400000	856.776489	42.400000	848.084290	42.400000	843.680298
42.500000	850.354187	42.500000	839.539795	42.500000	855.829224	42.500000	855.680115	42.500000	853.106995	42.500000	842.728699	42.500000	846.818176	42.500000	857.554321	42.500000	841.820862	42.500000	852.362000	42.500000	853.523865	42.500000	849.095276	42.500000	853.415283	42.500000	849.628662	42.500000	857.449341	42.500000	853.199280
42.600000	841.640137	42.600000	860.741882	42.600000	848.750977	42.600000	853.668396	42.600000	842.444641	42.600000	854.721863	42.600000	846.201355	42.600000	852.546631	42.600000	844.348328	42.600000	849.434753	42.600000	855.299011	42.600000	846.891846	42.600000	854.875854	42.600000	853.287476	42.600000	846.830139	42.600000	846.770691
42.700000	856.396057	42.700000	850.613953	42.700000	841.799500	42.700000	847.494568	42.700000	837.321899	42.700000	851.774902	42.700000	861.017029	42.700000	847.582886	42.700000	857.846863	42.700000	844.373047	42.700000	850.634216	42.700000	849.157898	42.700000	852.747070	42.700000	845.826721	42.700000	841.867920	42.700000	849.616028
42.800000	844.115845	42.800000	849.650757	42.800000	844.840515	42.800000	858.581177	42.800000	852.453430	42.800000	852.313416	42.800000	850.592102	42.800000	855.092712	42.800000	849.966675	42.800000	850.670349	42.800000	849.745422	42.800000	852.186951	42.800000	845.157288	42.800000	850.069641	42.800000	845.091248	42.800000	853.815552
42.900000	857.621399	42.900000	854.573547	42.900000	856.906555	42.900000	849.612061	42.900000	844.651733	42.900000	861.598511	42.900000	860.082031	42.900000	848.974365	42.900000	838.942017	42.900000	854.544739	42.900000	860.469055	42.900000	848.297668	42.900000	853.486755	42.900000	849.988770	42.900000	853.527161	42.900000	851.815796
43.000000	856.445251	43.000000	842.455505	43.000000	845.939209	43.000000	849.864441	43.000000	860.373230	43.000000	864.602295	43.000000	851.580139	43.000000	846.104126	43.000000	841.132751	43.000000	856.106628	43.000000	846.994751	43.000000	855.672913	43.000000	847.964294	43.000000	851.445618	43.000000	848.041260	43.000000	857.723572
43.100000	856.816711	43.100000	852.991943	43.100000	848.976074	43.100000	860.662476	43.100000	857.519409	43.100000	851.190063	43.100000	848.881470	43.100000	852.850159	43.100000	849.773560	43.100000	846.084900	43.100000	848.558960	43.100000	856.384644	43.100000	848.830627	43.100000	850.018188	43.100000	843.173218	43.100000	853.151672
43.200000	852.429016	43.200000	851.901855	43.200000	851.520996	43.200000	846.285522	43.200000	855.529480	43.200000	847.546570	43.200000	846.839966	43.200000	853.774780	43.200000	857.255188	43.200000	843.749817	43.200000	847.588196	43.200000	846.205811	43.200000	843.217041	43.200000	855.376587	43.200000	850.801453	43.200000	845.321411
43.300000	833.364502	43.300000	846.669922	43.300000	862.585815	43.300000	850.652466	43.300000	851.556580	43.300000	844.253784	43.300000	852.972107	43.300000	857.654480	43.300000	842.407715	43.300000	851.703247	43.300000	849.966064	43.300000	858.812134	43.300000	841.268433	43.300000	843.104248	43.300000	854.675781	43.300000	844.686035
43.400000	854.923462	43.400000	853.161621	43.400000	849.368713	43.400000	860.735535	43.400000	862.256165	43.400000	855.944214	43.400000	852.193970	43.400000	842.552979	43.400000	848.187744	43.400000	845.012146	43.400000	856.101868	43.400000	848.982727	43.400000	842.869324	43.400000	855.238342	43.400000	848.528381	43.400000	853.890320
43.500000	849.049438	43.500000	861.949219	43.500000	852.535950	43.500000	855.771118	43.500000	849.738586	43.500000	843.931702	43.500000	848.679993	43.500000	850.563965	43.500000	847.320862	43.500000	849.993591	43.500000	851.721313	43.500000	852.090088	43.500000	851.798401	43.500000	852.036560	43.500000	848.818054	43.500000	848.034729
43.600000	851.073730	43.600000	840.473938	43.600000	848.301575	43.600000	853.051819	43.600000	860.169128	43.600000	851.950134	43.600000	842.349365	43.600000	848.685547	43.600000	844.565369	43.600000	850.841248	43.600000	847.008545	43.600000	853.858948	43.600000	846.539124	43.600000	850.627319	43.600000	852.216797	43.600000	845.380066
43.700000	848.578796	43.700000	852.821533	43.700000	856.431152	43.700000	856.585815	43.700000	847.199097	43.700000	843.862183	43.700000	854.038330	43.700000	848.334961	43.700000	860.524292	43.700000	842.848694	43.700000	850.417542	43.700000	852.360107	43.700000	852.376892	43.700000	854.111389	43.700000	847.092529	43.700000	839.001648
43.800000	854.606934	43.800000	851.858215	43.800000	849.505798	43.800000	855.515320	43.800000	851.329956	43.800000	858.852783	43.800000	843.538330	43.800000	845.130493	43.800000	840.786194	43.800000	840.292786	43.800000	861.597595	43.800000	853.140198	43.800000	857.138733	43.800000	840.556580	43.800000	849.670959	43.800000	852.831360
43.900000	855.859680	43.900000	850.722900	43.900000	853.289124	43.900000	845.877563	43.900000	848.788086	43.900000	851.049622	43.900000	846.589539	43.900000	849.011597	43.900000	851.935608	43.900000	847.027466	43.900000	853.645874	43.900000	858.067993	43.900000	853.197083	43.900000	843.938110	43.900000	841.742737	43.900000	847.905396
44.000000	841.427185	44.000000	849.567444	44.000000	848.465881	44.000000	853.104614	44.000000	858.724365	44.000000	852.273621	44.000000	852.430603	44.000000	848.220459	44.000000	846.329590	44.000000	851.785583	44.000000	850.074036	44.000000	852.076294	44.000000	843.671265	44.000000	846.421448	44.000000	848.802673	44.000000	848.252869
44.100000	850.097168	44.100000	849.766418	44.100000	846.663879	44.100000	851.466797	44.100000	851.680359	44.100000	846.271545	44.100000	846.895996	44.100000	854.615906	44.100000	854.767822	44.100000	848.234009	44.100000	846.770569	44.100000	854.122864	44.100000	858.355652	44.100000	848.196228	44.100000	853.995605	44.100000	843.557556
44.200000	855.120361	44.200000	843.037170	44.200000	856.200073	44.200000	850.519287	44.200000	853.394470	44.200000	850.426392	44.200000	856.933044	44.200000	850.920898	44.200000	851.301453	44.200000	847.781860	44.200000	843.208862	44.200000	847.149414	44.200000	850.851868	44.200000	845.640259	44.200000	852.732788	44.200000	852.234497
44.300000	856.405457	44.300000	844.673462	44.300000	858.063416	44.300000	851.143433	44.300000	854.677368	44.300000	856.161743	44.300000	845.472778	44.300000	843.723145	44.300000	850.664856	44.300000	851.968933	44.300000	858.360413	44.300000	844.588379	44.300000	850.461182	44.300000	855.892395	44.300000	843.895081	44.300000	849.768127
44.400000	839.087769	44.400000	853.074951	44.400000	852.003418	44.400000	847.812866	44.400000	848.359802	44.400000	857.884583	44.400000	856.172058	44.400000	860.460815	44.400000	845.577454	44.400000	847.375916	44.400000	843.355957	44.400000	851.679688	44.400000	849.997986	44.400000	853.743103	44.400000	853.197449	44.400000	849.152832
44.500000	850.319702	44.500000	850.654236	44.500000	855.198669	44.500000	847.610901	44.500000	849.274353	44.500000	840.292542	44.500000	851.876099	44.500000	848.044434	44.500000	857.463623	44.500000	845.447449	44.500000	850.498047	44.500000	847.613342	44.500000	850.935303	44.500000	860.617126	44.500000	848.756531	44.500000	852.541992
44.600000	852.596802	44.600000	842.108276	44.600000	851.927551	44.600000	851.953552	44.600000	851.758118	44.600000	851.295532	44.600000	848.443420	44.600000	845.142883	44.600000	844.696350	44.600000	845.761047	44.600000	850.785767	44.600000	851.143677	44.600000	846.699829	44.600000	851.744629	44.600000	842.552979	44.600000	851.147522
44.700000	848.797607	44.700000	849.371155	44.700000	851.124390	44.700000	852.857361	44.700000	844.751831	44.700000	842.272705	44.700000	845.932373	44.700000	846.446289	44.700000	848.858398	44.700000	846.652222	44.700000	853.278015	44.700000	853.695923	44.700000	848.515625	44.700000	847.267700	44.700000	845.612793	44.700000	854.907043
44.800000	852.678894	44.800000	855.296875	44.800000	849.419189	44.800000	851.951782	44.800000	846.367188	44.800000	841.585449	44.800000	850.014893	44.800000	852.466309	44.800000	853.050903	44.800000	855.085938	44.800000	844.843445	44.800000	849.068909	44.800000	847.876343	44.800000	852.998657	44.800000	848.167236	44.800000	842.699097
44.900000	847.397217	44.900000	845.050415	44.900000	842.193420	44.900000	854.299988	44.900000	849.815552	44.900000	847.975159	44.900000	847.280518	44.900000	850.102356	44.900000	847.089905	44.900000	853.262756	44.900000	841.810181	44.900000	845.785828	44.900000	858.222168	44.900000	849.470032	44.900000	848.114319	44.900000	854.915955
45.000000	849.353699	45.000000	859.849487	45.000000	852.455383	45.000000	855.685059	45.000000	857.259583	45.000000	853.044128	45.000000	842.857056	45.000000	847.061218	45.000000	851.644348	45.000000	847.675964	45.000000	856.582214	45.000000	850.033691	45.000000	858.246887	45.000000	852.057678	45.000000	851.351807	45.000000	860.081909
45.100000	852.414612	45.100000	848.185303	45.100000	851.439941	45.100000	854.108948	45.100000	844.752197	45.100000	842.731689	45.100000	853.025574	45.100000	850.431030	45.100000	852.679871	45.100000	855.101135	45.100000	855.590454	45.100000	849.673218	45.100000	847.793518	45.100000	856.808289	45.100000	847.343872	45.100000	845.914978
45.200000	844.685364	45.200000	843.303284	45.200000	851.284363	45.200000	849.020386	45.200000	848.158875	45.200000	856.406799	45.200000	852.554138	45.200000	851.097961	45.200000	849.326965	45.200000	839.897522	45.200000	847.437195	45.200000	857.633911	45.200000	853.208313	45.200000	843.194702	45.200000	842.762634	45.200000	851.471008
45.300000	854.763184	45.300000	847.256104	45.300000	849.131042	45.300000	861.581360	45.300000	851.435242	45.300000	849.803894	45.300000	856.415161	45.300000	845.423889	45.300000	849.350891	45.300000	843.725281	45.300000	844.803040	45.300000	840.773132	45.300000	847.024109	45.300000	856.812622	45.300000	844.810364	45.300000	845.064209
45.400000	850.942810	45.400000	848.175171	45.400000	849.113586	45.400000	850.653076	45.400000	842.441101	45.400000	853.156128	45.400000	854.932800	45.400000	846.226135	45.400000	848.164551	45.400000	847.087585	45.400000	852.119568	45.400000	849.391968	45.400000	850.704224	45.400000	848.374146	45.400000	845.393616	45.400000	846.212952
45.500000	849.331543	45.500000	848.248596	45.500000	859.848755	45.500000	854.978027	45.500000	858.268188	45.500000	857.372253	45.500000	852.054077	45.500000	844.874756	45.500000	846.231689	45.500000	852.660095	45.500000	844.803955	45.500000	863.429443	45.500000	844.707153	45.500000	859.406006	45.500000	843.468323	45.500000	849.288574
45.600000	851.371582	45.600000	848.042969	45.600000	847.947083	45.600000	840.780457	45.600000	839.258850	45.600000	844.077576	45.600000	850.283447	45.600000	856.078430	45.600000	855.292603	45.600000	857.665344	45.600000	848.089355	45.600000	846.315491	45.600000	853.385803	45.600000	846.109985	45.600000	848.015991	45.600000	850.590942
45.700000	853.873901	45.700000	846.112366	45.700000	850.596619	45.700000	853.978577	45.700000	845.507935	45.700000	850.066467	45.700000	838.953247	45.700000	857.350586	45.700000	845.514954	45.700000	853.058289	45.700000	850.409546	45.700000	845.203857	45.700000	842.479614	45.700000	856.261169	45.700000	850.752014	45.700000	849.589294
45.800000	847.237549	45.800000	851.248047	45.800000	852.168701	45.800000	852.306702	45.800000	847.450684	45.800000	849.088928	45.800000	855.225342	45.800000	851.113586	45.800000	853.364380	45.800000	842.815125	45.800000	857.140930	45.800000	857.680359	45.800000	849.237671	45.800000	850.082886	45.800000	855.180176	45.800000	852.052124
45.900000	837.297424	45.900000	859.604736	45.900000	848.740723	45.900000	847.197632	45.900000	843.464600	45.900000	846.012756	45.900000	856.751465	45.900000	859.497498	45.900000	851.215759	45.900000	850.992371	45.900000	845.255676	45.900000	850.297302	45.900000	850.846924	45.900000	841.987183	45.900000	846.775635	45.900000	859.423096
46.000000	850.596069	46.000000	851.530396	46.000000	853.637573	46.000000	847.136658	46.000000	840.200012	46.000000	874.330505	46.000000	850.941162	46.000000	849.141968	46.000000	851.806458	46.000000	846.616211	46.000000	842.228333	46.000000	847.830872	46.000000	846.265137	46.000000	852.048157	46.000000	850.270325	46.000000	837.921753
46.100000	848.547363	46.100000	843.949463	46.100000	852.815186	46.100000	840.791199	46.100000	855.821411	46.100000	849.763428	46.100000	862.277405	46.100000	851.324585	46.100000	848.470276	46.100000	851.283081	46.100000	849.116760	46.100000	848.888916	46.100000	844.330139	46.100000	856.167542	46.100000	845.359009	46.100000	852.618286
46.200000	847.098083	46.200000	850.732422	46.200000	842.031128	46.200000	845.686157	46.200000	853.141968	46.200000	852.604858	46.200000	850.050171	46.200000	846.682068	46.200000	851.423279	46.200000	842.126831	46.200000	850.895142	46.200000	854.767395	46.200000	837.080322	46.200000	856.033569	46.200000	849.330994	46.200000	850.258728
46.300000	853.492371	46.300000	847.367554	46.300000	849.555542	46.300000	851.083374	46.300000	857.385071	46.300000	850.904053	46.300000	855.646057	46.300000	848.668152	46.300000	854.947083	46.300000	855.635437	46.300000	850.207703	46.300000	841.042969	46.300000	848.899841	46.300000	843.268188	46.300000	847.732666	46.300000	850.988708
46.400000	849.365784	46.400000	846.170837	46.400000	850.782654	46.400000	846.461548	46.400000	848.406250	46.400000	845.479065	46.400000	858.262268	46.400000	849.472351	46.400000	847.884399	46.400000	852.716187	46.400000	852.372925	46.400000	848.128906	46.400000	849.379761	46.400000	849.642090	46.400000	847.129822	46.400000	846.978455
46.500000	850.531311	46.500000	853.637085	46.500000	860.605408	46.500000	852.956543	46.500000	863.847046	46.500000	849.433289	46.500000	848.827332	46.500000	853.343689	46.500000	850.560791	46.500000	844.848694	46.500000	852.586853	46.500000	856.583496	46.500000	849.385071	46.500000	849.621033	46.500000	850.766235	46.500000	851.361023
46.600000	847.326111	46.600000	852.026611	46.600000	855.655457	46.600000	850.350525	46.600000	849.737366	46.600000	838.869202	46.600000	840.667114	46.600000	844.618530	46.600000	854.594604	46.600000	851.334106	46.600000	849.886536	46.600000	854.569641	46.600000	844.549988	46.600000	844.653870	46.600000	854.676575	46.600000	840.088440
46.700000	848.297241	46.700000	842.435913	46.700000	844.018250	46.700000	847.429199	46.700000	854.497986	46.700000	856.255188	46.700000	850.783264	46.700000	849.582825	46.700000	853.008728	46.700000	851.048889	46.700000	856.033081	46.700000	846.641541	46.700000	852.006958	46.700000	849.937805	46.700000	853.259399	46.700000	853.697815
46.800000	850.413635	46.800000	846.243774	46.800000	853.666443	46.800000	854.391052	46.800000	845.673218	46.800000	845.093445	46.800000	855.419983	46.800000	855.786560	46.800000	851.253296	46.800000	853.950806	46.800000	859.159912	46.800000	845.781494	46.800000	852.160339	46.800000	837.421082	46.800000	849.532532	46.800000	853.779602
46.900000	851.412598	46.900000	849.905640	46.900000	857.389587	46.900000	846.248657	46.900000	841.918274	46.900000	850.604370	46.900000	849.284729	46.900000	850.110474	46.900000	842.471069	46.900000	863.571655	46.900000	853.118225	46.900000	853.989929	46.900000	850.584106	46.900000	851.178467	46.900000	845.876465	46.900000	849.430115
47.000000	846.582458	47.000000	849.191345	47.000000	854.699463	47.000000	849.916565	47.000000	844.970886	47.000000	854.916260	47.000000	854.103088	47.000000	855.491760	47.000000	850.219360	47.000000	856.892212	47.000000	850.242065	47.000000	846.620178	47.000000	842.146912	47.000000	852.103760	47.000000	844.413208	47.000000	851.802795
47.100000	852.022705	47.100000	846.671814	47.100000	852.060547	47.100000	854.801270	47.100000	857.291199	47.100000	848.654602	47.100000	856.823547	47.100000	846.618774	47.100000	854.048950	47.100000	845.397949	47.100000	845.510498	47.100000	846.235657	47.100000	848.405212	47.100000	846.708374	47.100000	845.614441	47.100000	845.453430
47.200000	840.622620	47.200000	850.649414	47.200000	860.292236	47.200000	853.610352	47.200000	854.060059	47.200000	849.856995	47.200000	844.703064	47.200000	858.843445	47.200000	843.730408	47.200000	847.356689	47.200000	848.260071	47.200000	847.896729	47.200000	856.274231	47.200000	848.866089	47.200000	844.554138	47.200000	854.437866
47.300000	856.119080	47.300000	852.538757	47.300000	854.364380	47.300000	852.466675	47.300000	843.902161	47.300000	848.545410	47.300000	846.991272	47.300000	849.168518	47.300000	853.677795	47.300000	847.113586	47.300000	852.038147	47.300000	851.581787	47.300000	851.327942	47.300000	852.119446	47.300000	847.762573	47.300000	861.789612
47.400000	848.404114	47.400000	848.652710	47.400000	850.516846	47.400000	853.615417	47.400000	853.138428	47.400000	839.232544	47.400000	857.371155	47.400000	858.355286	47.400000	845.464600	47.400000	847.402100	47.400000	845.522217	47.400000	852.707642	47.400000	853.686340	47.400000	848.175415	47.400000	854.426819	47.400000	849.947083
47.500000	852.649902	47.500000	852.587952	47.500000	855.869873	47.500000	847.587952	47.500000	848.705017	47.500000	851.826782	47.500000	850.753784	47.500000	853.905212	47.500000	847.151245	47.500000	858.214661	47.500000	843.875977	47.500000	850.794250	47.500000	851.188721	47.500000	851.311218	47.500000	845.777344	47.500000	848.865356
47.600000	850.468201	47.600000	858.335571	47.600000	844.491333	47.600000	859.034241	47.600000	839.142395	47.600000	847.542664	47.600000	848.509460	47.600000	842.184021	47.600000	848.320129	47.600000	849.201721	47.600000	845.692810	47.600000	857.217773	47.600000	845.356079	47.600000	846.558167	47.600000	845.928467	47.600000	856.617371
47.700000	857.595337	47.700000	858.493408	47.700000	854.296387	47.700000	844.213867	47.700000	854.512512	47.700000	844.992188	47.700000	847.984924	47.700000	854.612427	47.700000	855.845642	47.700000	847.257385	47.700000	856.437866	47.700000	846.422363	47.700000	853.683899	47.700000	846.602783	47.700000	852.473633	47.700000	850.384827
47.800000	849.141785	47.800000	850.749329	47.800000	853.868164	47.800000	843.998047	47.800000	854.991333	47.800000	838.426025	47.800000	840.775330	47.800000	848.735107	47.800000	842.960754	47.800000	855.144348	47.800000	844.319702	47.800000	850.817261	47.800000	849.528442	47.800000	847.504761	47.800000	838.064331	47.800000	850.354309
47.900000	853.149170	47.900000	848.388977	47.900000	856.317688	47.900000	858.424866	47.900000	848.529175	47.900000	844.627991	47.900000	860.774170	47.900000	851.195007	47.900000	838.109009	47.900000	856.303772	47.900000	848.569458	47.900000	854.230774	47.900000	853.885193	47.900000	858.208435	47.900000	849.455261	47.900000	852.022766
48.000000	850.830139	48.000000	857.364258	48.000000	851.212524	48.000000	846.711792	48.000000	859.744385	48.000000	855.550720	48.000000	840.623718	48.000000	848.973267	48.000000	852.226685	48.000000	845.136230	48.000000	853.748657	48.000000	844.651428	48.000000	852.060120	48.000000	853.306152	48.000000	855.343140	48.000000	849.512573
48.100000	847.491211	48.100000	858.162659	48.100000	846.978271	48.100000	855.125916	48.100000	852.150696	48.100000	850.248413	48.100000	857.116577	48.100000	855.824707	48.100000	853.591797	48.100000	856.709717	48.100000	860.413635	48.100000	852.241089	48.100000	852.007629	48.100000	857.789856	48.100000	844.387085	48.100000	855.658081
48.200000	845.411743	48.200000	851.750427	48.200000	848.895935	48.200000	859.061890	48.200000	855.606567	48.200000	855.538757	48.200000	851.000305	48.200000	847.765137	48.200000	846.794678	48.200000	851.799194	48.200000	843.846008	48.200000	845.343872	48.200000	846.106995	48.200000	848.745483	48.200000	843.923035	48.200000	855.687012
48.300000	841.992249	48.300000	852.878601	48.300000	856.106384	48.300000	848.623901	48.300000	856.836853	48.300000	859.947205	48.300000	853.638184	48.300000	852.014160	48.300000	846.168701	48.300000	857.402100	48.300000	855.192444	48.300000	839.138306	48.300000	855.753540	48.300000	856.053467	48.300000	854.801941	48.300000	845.488159
48.400000	849.957336	48.400000	854.981384	48.400000	849.432617	48.400000	847.505310	48.400000	856.568237	48.400000	853.364624	48.400000	847.629761	48.400000	845.859253	48.400000	852.714172	48.400000	854.863403	48.400000	851.276611	48.400000	848.917358	48.400000	850.545349	48.400000	849.000183	48.400000	849.179626	48.400000	849.290649
48.500000	847.027832	48.500000	843.333069	48.500000	852.677368	48.500000	849.142517	48.500000	840.348877	48.500000	847.323120	48.500000	855.717590	48.500000	847.684875	48.500000	856.505005	48.500000	851.683167	48.500000	842.006836	48.500000	846.709717	48.500000	849.613037	48.500000	855.902283	48.500000	840.067871	48.500000	844.242004
48.600000	852.147217	48.600000	850.050171	48.600000	847.875793	48.600000	859.996216	48.600000	847.280518	48.600000	855.794067	48.600000	856.732605	48.600000	843.530151	48.600000	855.274170	48.600000	847.299072	48.600000	838.274475	48.600000	852.250732	48.600000	849.279968	48.600000	855.206177	48.600000	852.220215	48.600000	847.760742
48.700000	846.497437	48.700000	846.604126	48.700000	844.215820	48.700000	853.731201	48.700000	847.709045	48.700000	847.175781	48.700000	851.628479	48.700000	849.989197	48.700000	847.141968	48.700000	853.333435	48.700000	853.402100	48.700000	838.769531	48.700000	848.027649	48.700000	847.605713	48.700000	856.957397	48.700000	850.271973
48.800000	848.562805	48.800000	853.984558	48.800000	852.622986	48.800000	845.467957	48.800000	845.260254	48.800000	855.956177	48.800000	851.981018	48.800000	852.131042	48.800000	855.413452	48.800000	856.814392	48.800000	851.482849	48.800000	851.852112	48.800000	853.157166	48.800000	842.921814	48.800000	848.744019	48.800000	856.191406
48.900000	864.215454	48.900000	861.206543	48.900000	847.674377	48.900000	848.047180	48.900000	846.031738	48.900000	847.382996	48.900000	845.639160	48.900000	850.818787	48.900000	856.003845	48.900000	852.811951	48.900000	846.792786	48.900000	856.109619	48.900000	854.960327	48.900000	856.066528	48.900000	854.540161	48.900000	854.935303
49.000000	852.772705	49.000000	862.336853	49.000000	850.462585	49.000000	849.021667	49.000000	849.557190	49.000000	852.911804	49.000000	852.412415	49.000000	856.407166	49.000000	853.257507	49.000000	852.560974	49.000000	854.585693	49.000000	840.217651	49.000000	842.883728	49.000000	840.505737	49.000000	848.076660	49.000000	843.542847
49.100000	848.703918	49.100000	857.721863	49.100000	857.065063	49.100000	852.755188	49.100000	846.633240	49.100000	852.982178	49.100000	844.227234	49.100000	856.069885	49.100000	848.630615	49.100000	852.577271	49.100000	845.340027	49.100000	849.605530	49.100000	856.128296	49.100000	851.613586	49.100000	847.646545	49.100000	846.219177
49.200000	851.475403	49.200000	845.587280	49.200000	854.668335	49.200000	846.863708	49.200000	844.618530	49.200000	848.666138	49.200000	854.317017	49.200000	850.920471	49.200000	852.183655	49.200000	849.117798	49.200000	852.558472	49.200000	846.234619	49.200000	852.609375	49.200000	853.375244	49.200000	851.352051	49.200000	859.258667
49.300000	849.820801	49.300000	852.528809	49.300000	851.950745	49.300000	852.974609	49.300000	853.069031	49.300000	844.451050	49.300000	854.523315	49.300000	847.535278	49.300000	851.772278	49.300000	850.813171	49.300000	851.325623	49.300000	848.480408	49.300000	844.977234	49.300000	848.209045	49.300000	861.671204	49.300000	845.159607
49.400000	852.217285	49.400000	846.423279	49.400000	845.180908	49.400000	842.086731	49.400000	855.004272	49.400000	853.864441	49.400000	850.708191	49.400000	854.943237	49.400000	848.072754	49.400000	852.223572	49.400000	849.799500	49.400000	848.919678	49.400000	850.264465	49.400000	857.720825	49.400000	846.691284	49.400000	861.758911
49.500000	860.489746	49.500000	853.926453	49.500000	859.983093	49.500000	857.301331	49.500000	842.723328	49.500000	846.504822	49.500000	841.738220	49.500000	850.043884	49.500000	853.144165	49.500000	851.179321	49.500000	858.018555	49.500000	848.193359	49.500000	854.777161	49.500000	848.800537	49.500000	861.764709	49.500000	851.325500
49.600000	850.805054	49.600000	857.045044	49.600000	848.369202	49.600000	844.350769	49.600000	844.856750	49.600000	845.943909	49.600000	854.528320	49.600000	846.788513	49.600000	846.930969	49.600000	835.902710	49.600000	850.691223	49.600000	856.324341	49.600000	856.344360	49.600000	848.542358	49.600000	851.586792	49.600000	847.665527
49.700000	850.545349	49.700000	849.765686	49.700000	848.745789	49.700000	854.281982	49.700000	844.026367	49.700000	851.569702	49.700000	851.983643	49.700000	854.957336	49.700000	847.226990	49.700000	852.748962	49.700000	846.546814	49.700000	859.013367	49.700000	841.403870	49.700000	851.673950	49.700000	857.673889	49.700000	853.717834
49.800000	853.666382	49.800000	842.643250	49.800000	841.762451	49.800000	846.993164	49.800000	853.971008	49.800000	846.273621	49.800000	854.395874	49.800000	850.695312	49.800000	851.892334	49.800000	852.096069	49.800000	850.892273	49.800000	857.771912	49.800000	850.499939	49.800000	846.513794	49.800000	853.265137	49.800000	857.708618
49.900000	842.969727	49.900000	847.253662	49.900000	847.450073	49.900000	859.281128	49.900000	850.744446	49.900000	865.721375	49.900000	859.253723	49.900000	849.142761	49.900000	854.764343	49.900000	840.255493	49.900000	850.109985	49.900000	850.673767	49.900000	857.170532	49.900000	855.130920	49.900000	847.905151	49.900000	856.232300
50.000000	856.653748	50.000000	847.365540	50.000000	847.832703	50.000000	846.633362	50.000000	854.457520	50.000000	855.091675	50.000000	846.710815	50.000000	845.471680	50.000000	855.398315	50.000000	845.843567	50.000000	856.341309	50.000000	843.488220	50.000000	853.053772	50.000000	849.977600	50.000000	844.575134	50.000000	855.044678
50.000000	856.653748	50.000000	847.365540	50.000000	847.832703	50.000000	846.633362	50.000000	854.457520	50.000000	855.091553	50.000000	846.710815	50.000000	845.471680	50.000000	855.398315	50.000000	845.843567	50.000000	856.341309	50.000000	843.488220	50.000000	853.053772	50.000000	849.977661	50.000000	844.575134	50.000000	855.044556
50.100000	843.239075	50.100000	855.781494	50.100000	845.455505	50.100000	850.800964	50.100000	848.517944	50.100000	843.471375	50.100000	844.183899	50.100000	850.296814	50.100000	856.298584	50.100000	842.605042	50.100000	840.059631	50.100000	856.637085	50.100000	847.025574	50.100000	845.458191	50.100000	857.565063	50.100000	850.290100
50.200000	851.263306	50.200000	850.945740	50.200000	847.486023	50.200000	852.204285	50.200000	845.383179	50.200000	850.883301	50.200000	849.994446	50.200000	858.386230	50.200000	839.595825	50.200000	843.139282	50.200000	850.734436	50.200000	842.875549	50.200000	848.685120	50.200000	843.547424	50.200000	854.188843	50.200000	844.609558
50.300000	842.416199	50.300000	842.227112	50.300000	840.275146	50.300000	844.584351	50.300000	855.431702	50.300000	845.836792	50.300000	844.899841	50.300000	848.684509	50.300000	852.468689	50.300000	836.772705	50.300000	847.705566	50.300000	844.938232	50.300000	848.147034	50.300000	853.200684	50.300000	856.782410	50.300000	851.812866
50.400000	849.666138	50.400000	854.119446	50.400000	846.971558	50.400000	861.221680	50.400000	842.166687	50.400000	839.724976	50.400000	849.631226	50.400000	846.738953	50.400000	850.208191	50.400000	850.072327	50.400000	842.157471	50.400000	849.841797	50.400000	846.975769	50.400000	849.431885	50.400000	849.632690	50.400000	854.809875
50.500000	847.491089	50.500000	840.864807	50.500000	847.675781	50.500000	847.305115	50.500000	847.809448	50.500000	847.805603	50.500000	848.089661	50.500000	848.086609	50.500000	844.036621	50.500000	844.753540	50.500000	852.426575	50.500000	842.860840	50.500000	855.128723	50.500000	850.276978	50.500000	844.422791	50.500000	847.896545
50.600000	848.239868	50.600000	843.005127	50.600000	845.522217	50.600000	841.965332	50.600000	851.840393	50.600000	843.690979	50.600000	839.903503	50.600000	846.132141	50.600000	841.431885	50.600000	846.617188	50.600000	859.441223	50.600000	842.525696	50.600000	840.248901	50.600000	842.821106	50.600000	846.521851	50.600000	846.839539
50.700000	849.048584	50.700000	854.025146	50.700000	839.846069	50.700000	848.240295	50.700000	844.720154	50.700000	838.581543	50.700000	851.868591	50.700000	843.745483	50.700000	852.563049	50.700000	841.678040	50.700000	848.884155	50.700000	846.362000	50.700000	845.807251	50.700000	842.314636	50.700000	842.351685	50.700000	850.869812
50.800000	852.789734	50.800000	843.457092	50.800000	844.366394	50.800000	845.081543	50.800000	846.379578	50.800000	841.708374	50.800000	854.175476	50.800000	836.254089	50.800000	839.594177	50.800000	842.261169	50.800000	845.603943	50.800000	840.421143	50.800000	847.359619	50.800000	850.507080	50.800000	836.460388	50.800000	846.170532
50.900000	849.736267	50.900000	846.410889	50.900000	841.859253	50.900000	850.152832	50.900000	843.697937	50.900000	851.384521	50.900000	844.484924	50.900000	846.814758	50.900000	850.369141	50.900000	841.758301	50.900000	838.777100	50.900000	850.356323	50.900000	850.101318	50.900000	836.505737	50.900000	838.989685	50.900000	848.942505
51.000000	849.139038	51.000000	843.669006	51.000000	849.510010	51.000000	847.308289	51.000000	835.524170	51.000000	843.244568	51.000000	843.784973	51.000000	847.148071	51.000000	846.485168	51.000000	843.759766	51.000000	836.080505	51.000000	847.332458	51.000000	846.826172	51.000000	845.032410	51.000000	850.101562	51.000000	841.728271
51.100000	845.993408	51.100000	850.942688	51.100000	836.162292	51.100000	847.847839	51.100000	836.554688	51.100000	839.421021	51.100000	844.382385	51.100000	854.258240	51.100000	850.180237	51.100000	851.057190	51.100000	838.005615	51.100000	849.210266	51.100000	840.267029	51.100000	843.894775	51.100000	842.748474	51.100000	844.719543
51.200000	850.350403	51.200000	836.710266	51.200000	843.060913	51.200000	852.066467	51.200000	839.276794	51.200000	841.159851	51.200000	844.600769	51.200000	845.876526	51.200000	847.806458	51.200000	837.718323	51.200000	842.041809	51.200000	833.526917	51.200000	848.847595	51.200000	835.649048	51.200000	846.524048	51.200000	837.250183
51.300000	839.533264	51.300000	843.979675	51.300000	844.319458	51.300000	849.787964	51.300000	836.772949	51.300000	838.865173	51.300000	844.409729	51.300000	842.221375	51.300000	838.965271	51.300000	839.172974	51.300000	840.502197	51.300000	839.327393	51.300000	842.294678	51.300000	839.371460	51.300000	846.583496	51.300000	843.465027
51.400000	848.827332	51.400000	840.167419	51.400000	851.945740	51.400000	848.249512	51.400000	844.895874	51.400000	835.833923	51.400000	850.381897	51.400000	843.180420	51.400000	842.054138	51.400000	845.480225	51.400000	842.880554	51.400000	837.205627	51.400000	846.551270	51.400000	845.098938	51.400000	844.814880	51.400000	843.679688
51.500000	838.417969	51.500000	839.224670	51.500000	837.481384	51.500000	848.251465	51.500000	845.950745	51.500000	844.319275	51.500000	845.290894	51.500000	843.683167	51.500000	833.914429	51.500000	837.923584	51.500000	843.649719	51.500000	841.749817	51.500000	843.223083	51.500000	843.984924	51.500000	845.012146	51.500000	835.962219
51.600000	842.449707	51.600000	843.886902	51.600000	844.137878	51.600000	842.997375	51.600000	841.337830	51.600000	841.829590	51.600000	840.854858	51.600000	846.965149	51.600000	836.439453	51.600000	836.965088	51.600000	841.681580	51.600000	845.359619	51.600000	841.713379	51.600000	841.318298	51.600000	833.744263	51.600000	847.478699
51.700000	842.620361	51.700000	837.068848	51.700000	838.309814	51.700000	840.549500	51.700000	849.796631	51.700000	846.770813	51.700000	843.636230	51.700000	839.818909	51.700000	839.293518	51.700000	838.316772	51.700000	838.646545	51.700000	841.282471	51.700000	843.487915	51.700000	832.416992	51.700000	841.627258	51.700000	844.421143
51.800000	845.497437	51.800000	841.077820	51.800000	842.310242	51.800000	837.720886	51.800000	842.010498	51.800000	833.112732	51.800000	841.005493	51.800000	840.203247	51.800000	847.571289	51.800000	839.802368	51.800000	841.917725	51.800000	844.614380	51.800000	837.383728	51.800000	841.356628	51.800000	829.697693	51.800000	838.585754
51.900000	841.446838	51.900000	842.307007	51.900000	837.579895	51.900000	840.209229	51.900000	849.415161	51.900000	842.253601	51.900000	839.789429	51.900000	842.277283	51.900000	836.690613	51.900000	850.283630	51.900000	843.740295	51.900000	845.057983	51.900000	838.448181	51.900000	848.497925	51.900000	843.464661	51.900000	842.751831
52.000000	840.879211	52.000000	838.113342	52.000000	836.222656	52.000000	840.344604	52.000000	834.894897	52.000000	834.900757	52.000000	835.952271	52.000000	849.403015	52.000000	846.640503	52.000000	841.962097	52.000000	833.342651	52.000000	838.010559	52.000000	833.712463	52.000000	840.172546	52.000000	839.067261	52.000000	840.266052
52.100000	836.794617	52.100000	831.662781	52.100000	838.831665	52.100000	834.524292	52.100000	841.700500	52.100000	838.224854	52.100000	847.725220	52.100000	831.889282	52.100000	834.866516	52.100000	835.249878	52.100000	839.297791	52.100000	838.264709	52.100000	840.165161	52.100000	846.767090	52.100000	839.316101	52.100000	842.094238
52.200000	838.541748	52.200000	843.558716	52.200000	836.699524	52.200000	835.320374	52.200000	836.092468	52.200000	834.242310	52.200000	836.857727	52.200000	835.028870	52.200000	835.340210	52.200000	835.083374	52.200000	837.225159	52.200000	838.315247	52.200000	838.807861	52.200000	840.968079	52.200000	835.809326	52.200000	833.353516
52.300000	842.818237	52.300000	834.349426	52.300000	845.466370	52.300000	834.468323	52.300000	832.656250	52.300000	834.437866	52.300000	836.448730	52.300000	838.656799	52.300000	844.237000	52.300000	829.451599	52.300000	837.500549	52.300000	829.918945	52.300000	839.979553	52.300000	833.814575	52.300000	836.255432	52.300000	830.490784
52.400000	840.635498	52.400000	833.519409	52.400000	839.893066	52.400000	842.673157	52.400000	840.487488	52.400000	841.252319	52.400000	836.030823	52.400000	840.024048	52.400000	830.911194	52.400000	837.734558	52.400000	839.101501	52.400000	826.665527	52.400000	833.705444	52.400000	835.180481	52.400000	830.923462	52.400000	834.163269
52.500000	832.679321	52.500000	843.015930	52.500000	835.797424	52.500000	837.227539	52.500000	841.615723	52.500000	831.342163	52.500000	835.106506	52.500000	836.942505	52.500000	843.978882	52.500000	835.896057	52.500000	838.021301	52.500000	841.712341	52.500000	838.651184	52.500000	838.542053	52.500000	837.069519	52.500000	832.596130
52.600000	839.159729	52.600000	846.428284	52.600000	834.086914	52.600000	837.395142	52.600000	841.888794	52.600000	830.794739	52.600000	831.074402	52.600000	838.267639	52.600000	835.350220	52.600000	837.665955	52.600000	836.921326	52.600000	836.311768	52.600000	830.413513	52.600000	831.643616	52.600000	839.563660	52.600000	835.732666
52.700000	840.973083	52.700000	834.874023	52.700000	829.426086	52.700000	835.902283	52.700000	843.338806	52.700000	834.866699	52.700000	832.443115	52.700000	829.121216	52.700000	838.082275	52.700000	837.271851	52.700000	836.171875	52.700000	842.130676	52.700000	832.763489	52.700000	833.373413	52.700000	831.752441	52.700000	845.877136
52.800000	838.648010	52.800000	843.383423	52.800000	841.425171	52.800000	835.629456	52.800000	835.777832	52.800000	835.897766	52.800000	838.760071	52.800000	834.589417	52.800000	842.228516	52.800000	827.321899	52.800000	821.803223	52.800000	831.173462	52.800000	837.247559	52.800000	830.205139	52.800000	836.208862	52.800000	843.116699
52.900000	839.312988	52.900000	835.305420	52.900000	834.433899	52.900000	835.290955	52.900000	835.798584	52.900000	833.821777	52.900000	832.300110	52.900000	825.999207	52.900000	836.764465	52.900000	829.341797	52.900000	837.936646	52.900000	826.504761	52.900000	838.749695	52.900000	832.001099	52.900000	828.638245	52.900000	826.094299
53.000000	829.442810	53.000000	830.036499	53.000000	839.618713	53.000000	833.759460	53.000000	826.873230	53.000000	832.944519	53.000000	826.952515	53.000000	833.489868	53.000000	827.295532	53.000000	842.300842	53.000000	829.055359	53.000000	834.448853	53.000000	833.613708	53.000000	834.712830	53.000000	834.515686	53.000000	829.501404
53.100000	839.870422	53.100000	837.398621	53.100000	826.317505	53.100000	831.169556	53.100000	835.791199	53.100000	833.915527	53.100000	841.299866	53.100000	830.009888	53.100000	837.618713	53.100000	829.394470	53.100000	828.608521	53.100000	833.502441	53.100000	841.508240	53.100000	838.526794	53.100000	832.596375	53.100000	839.495239
53.200000	832.804871	53.200000	836.627258	53.200000	833.909180	53.200000	835.427429	53.200000	830.899048	53.200000	835.138062	53.200000	829.499268	53.200000	835.067444	53.200000	835.369446	53.200000	836.225281	53.200000	829.487793	53.200000	836.669189	53.200000	827.796326	53.200000	829.796326	53.200000	838.586853	53.200000	837.372559
53.300000	838.836731	53.300000	824.170959	53.300000	839.038086	53.300000	833.918091	53.300000	834.136353	53.300000	836.844421	53.300000	840.525818	53.300000	825.596802	53.300000	825.586121	53.300000	837.711487	53.300000	830.413269	53.300000	830.599670	53.300000	837.905884	53.300000	833.295227	53.300000	831.424255	53.300000	832.975586
53.400000	832.744263	53.400000	836.541016	53.400000	839.687988	53.400000	834.131531	53.400000	836.702698	53.400000	835.038818	53.400000	825.275452	53.400000	835.324524	53.400000	832.128479	53.400000	832.939331	53.400000	837.744568	53.400000	829.002380	53.400000	834.704651	53.400000	834.609497	53.400000	833.269531	53.400000	826.608459
53.500000	832.105408	53.500000	827.057495	53.500000	830.081543	53.500000	832.501709	53.500000	830.116333	53.500000	836.496399	53.500000	832.534546	53.500000	826.963623	53.500000	833.952759	53.500000	832.649048	53.500000	834.490967	53.500000	828.028564	53.500000	830.085144	53.500000	829.003235	53.500000	839.458069	53.500000	823.802917
53.600000	833.302185	53.600000	821.625610	53.600000	838.079041	53.600000	836.817932	53.600000	829.171875	53.600000	835.100342	53.600000	828.679138	53.600000	822.737854	53.600000	840.540405	53.600000	834.710815	53.600000	824.354187	53.600000	838.505005	53.600000	822.736694	53.600000	832.890320	53.600000	821.653320	53.600000	842.709167
53.700000	832.348938	53.700000	828.093811	53.700000	825.276306	53.700000	820.534424	53.700000	827.905212	53.700000	821.994385	53.700000	831.079224	53.700000	824.502747	53.700000	828.234680	53.700000	833.218445	53.700000	821.363770	53.700000	821.930420	53.700000	828.313599	53.700000	824.953735	53.700000	839.384155	53.700000	823.035339
53.800000	821.966431	53.800000	820.932556	53.800000	830.269836	53.800000	830.611328	53.800000	829.575745	53.800000	830.104980	53.800000	843.227112	53.800000	824.430298	53.800000	830.349243	53.800000	830.066895	53.800000	829.220825	53.800000	833.698975	53.800000	830.880920	53.800000	835.791138	53.800000	835.516418	53.800000	831.948242
53.900000	826.952698	53.900000	831.873047	53.900000	836.366821	53.900000	830.413818	53.900000	835.011597	53.900000	825.165222	53.900000	840.287903	53.900000	834.719666	53.900000	827.065491	53.900000	826.436157	53.900000	828.514404	53.900000	830.242310	53.900000	827.349609	53.900000	835.465332	53.900000	829.633301	53.900000	829.503540
54.000000	833.817444	54.000000	834.545593	54.000000	823.180725	54.000000	831.898010	54.000000	829.436157	54.000000	829.110413	54.000000	826.134521	54.000000	831.544739	54.000000	827.005371	54.000000	830.937866	54.000000	833.887146	54.000000	839.420532	54.000000	817.280396	54.000000	829.796692	54.000000	828.255127	54.000000	824.643127
54.100000	827.683350	54.100000	828.402588	54.100000	827.447693	54.100000	828.408203	54.100000	836.219788	54.100000	831.531555	54.100000	824.947144	54.100000	829.751831	54.100000	832.162048	54.100000	824.421265	54.100000	826.324646	54.100000	825.998901	54.100000	833.261536	54.100000	828.716553	54.100000	829.865112	54.100000	827.092957
54.200000	822.273438	54.200000	825.289612	54.200000	822.930908	54.200000	828.392029	54.200000	832.984680	54.200000	828.351196	54.200000	825.491821	54.200000	826.422791	54.200000	832.830444	54.200000	833.496216	54.200000	825.662537	54.200000	836.313293	54.200000	822.029297	54.200000	830.441101	54.200000	825.636719	54.200000	822.251465
54.300000	825.434204	54.300000	827.688354	54.300000	823.235657	54.300000	823.133667	54.300000	822.662842	54.300000	818.042236	54.300000	823.842834	54.300000	822.738342	54.300000	825.868591	54.300000	825.821228	54.300000	828.482178	54.300000	818.292664	54.300000	825.812134	54.300000	830.797913	54.300000	825.076294	54.300000	826.912903
54.400000	823.602966	54.400000	817.060669	54.400000	816.025024	54.400000	820.412415	54.400000	815.615723	54.400000	821.643372	54.400000	828.327148	54.400000	820.503052	54.400000	824.233398	54.400000	827.851562	54.400000	826.114563	54.400000	816.652771	54.400000	829.518127	54.400000	827.333557	54.400000	826.201843	54.400000	822.766846
54.500000	826.959595	54.500000	828.176697	54.500000	816.651672	54.500000	818.107605	54.500000	825.563660	54.500000	824.429260	54.500000	822.761292	54.500000	828.638794	54.500000	828.630920	54.500000	824.618164	54.500000	828.714478	54.500000	827.135376	54.500000	818.950195	54.500000	828.442810	54.500000	827.230164	54.500000	825.608704
54.600000	818.537659	54.600000	826.212341	54.600000	831.700562	54.600000	827.413025	54.600000	829.091309	54.600000	825.044006	54.600000	818.434998	54.600000	830.252747	54.600000	827.874084	54.600000	823.060486	54.600000	825.391846	54.600000	824.753296	54.600000	820.095764	54.600000	827.516602	54.600000	824.721008	54.600000	825.870239
54.700000	827.214233	54.700000	823.781616	54.700000	818.748291	54.700000	831.021667	54.700000	829.854553	54.700000	815.640137	54.700000	826.035522	54.700000	814.768860	54.700000	825.863708	54.700000	825.009155	54.700000	823.196228	54.700000	822.878174	54.700000	828.556824	54.700000	821.622131	54.700000	825.656921	54.700000	819.161926
54.800000	813.214600	54.800000	822.210571	54.800000	823.339233	54.800000	819.932373	54.800000	823.523743	54.800000	819.367798	54.800000	820.438232	54.800000	818.486023	54.800000	823.717590	54.800000	823.914307	54.800000	824.837524	54.800000	821.710632	54.800000	824.418274	54.800000	829.184082	54.800000	820.295959	54.800000	824.759827
54.900000	830.933350	54.900000	814.907837	54.900000	828.119751	54.900000	821.031311	54.900000	822.509460	54.900000	819.805969	54.900000	824.173584	54.900000	838.465881	54.900000	828.399109	54.900000	828.807556	54.900000	823.016907	54.900000	824.419189	54.900000	829.669067	54.900000	816.834656	54.900000	819.988953	54.900000	818.837769
55.000000	831.133240	55.000000	822.677246	55.000000	832.816772	55.000000	824.630737	55.000000	820.553406	55.000000	817.329468	55.000000	820.231934	55.000000	817.924377	55.000000	818.293640	55.000000	822.451782	55.000000	827.484375	55.000000	822.961060	55.000000	826.649048	55.000000	820.064148	55.000000	818.658936	55.000000	824.871399
55.100000	817.393188	55.100000	823.571899	55.100000	820.791931	55.100000	825.060974	55.100000	820.726257	55.100000	824.029114	55.100000	815.605957	55.100000	826.167358	55.100000	828.144531	55.100000	822.469482	55.100000	818.918457	55.100000	830.110535	55.100000	818.661438	55.100000	825.953003	55.100000	825.059814	55.100000	820.138306
55.200000	829.611450	55.200000	823.897400	55.200000	823.073975	55.200000	828.653625	55.200000	816.033630	55.200000	827.872620	55.200000	816.468567	55.200000	822.208984	55.200000	828.007141	55.200000	821.992554	55.200000	820.475525	55.200000	817.621338	55.200000	820.605896	55.200000	820.408936	55.200000	818.022400	55.200000	819.948242
55.300000	827.910522	55.300000	820.534546	55.300000	828.755615	55.300000	823.308960	55.300000	821.069214	55.300000	818.957520	55.300000	816.654053	55.300000	827.301025	55.300000	832.450134	55.300000	823.274170	55.300000	825.500000	55.300000	819.742004	55.300000	824.002930	55.300000	817.117615	55.300000	812.411926	55.300000	820.698914
55.400000	825.127808	55.400000	824.421082	55.400000	814.846313	55.400000	823.995422	55.400000	815.163208	55.400000	815.309082	55.400000	819.388367	55.400000	818.315430	55.400000	820.935425	55.400000	817.099854	55.400000	826.785461	55.400000	820.341431	55.400000	823.033081	55.400000	821.221985	55.400000	818.012512	55.400000	816.239929
55.500000	819.208069	55.500000	819.193298	55.500000	817.424133	55.500000	824.031921	55.500000	817.030640	55.500000	817.516113	55.500000	820.645569	55.500000	820.148376	55.500000	822.502136	55.500000	823.774231	55.500000	822.468445	55.500000	819.897827	55.500000	820.744629	55.500000	808.811890	55.500000	820.291565	55.500000	817.344116
55.600000	820.915771	55.600000	819.018616	55.600000	820.480591	55.600000	825.017456	55.600000	817.831421	55.600000	817.443420	55.600000	811.491638	55.600000	813.759766	55.600000	821.919250	55.600000	822.139465	55.600000	813.643921	55.600000	818.767822	55.600000	818.360046	55.600000	823.826233	55.600000	810.747620	55.600000	822.145569
55.700000	806.858093	55.700000	814.955505	55.700000	828.618347	55.700000	814.401184	55.700000	811.214905	55.700000	825.988037	55.700000	821.262512	55.700000	819.856506	55.700000	825.470215	55.700000	811.416443	55.700000	810.491699	55.700000	820.421814	55.700000	811.038635	55.700000	814.741638	55.700000	829.009277	55.700000	821.710449
55.800000	820.817627	55.800000	820.256409	55.800000	811.726074	55.800000	817.824524	55.800000	818.961304	55.800000	819.671509	55.800000	821.043152	55.800000	818.450806	55.800000	826.996338	55.800000	813.934143	55.800000	813.918762	55.800000	819.056702	55.800000	824.337646	55.800000	817.687988	55.800000	820.788574	55.800000	815.079590
55.900000	816.604248	55.900000	817.515137	55.900000	813.912659	55.900000	819.172791	55.900000	816.148682	55.900000	812.387024	55.900000	818.089905	55.900000	816.540588	55.900000	811.123291	55.900000	819.899841	55.900000	819.339722	55.900000	822.667175	55.900000	825.953491	55.900000	821.212769	55.900000	814.551392	55.900000	819.051208
56.000000	822.250549	56.000000	820.023987	56.000000	824.532532	56.000000	806.711182	56.000000	816.951965	56.000000	815.760864	56.000000	819.720276	56.000000	823.302795	56.000000	812.001221	56.000000	822.942322	56.000000	818.611694	56.000000	811.732849	56.000000	815.683289	56.000000	818.788940	56.000000	809.497192	56.000000	826.421387
56.100000	820.330139	56.100000	821.305664	56.100000	820.901611	56.100000	818.538818	56.100000	816.638062	56.100000	815.680725	56.100000	810.182434	56.100000	808.342346	56.100000	811.763489	56.100000	816.481140	56.100000	825.058899	56.100000	811.326782	56.100000	820.467773	56.100000	815.703918	56.100000	813.683899	56.100000	817.223938
56.200000	815.403503	56.200000	817.572021	56.200000	812.833923	56.200000	823.025574	56.200000	814.450623	56.200000	811.338379	56.200000	815.111938	56.200000	821.014954	56.200000	807.401123	56.200000	814.929810	56.200000	815.770325	56.200000	813.734436	56.200000	818.464233	56.200000	814.718872	56.200000	816.200928	56.200000	816.478271
56.300000	812.767029	56.300000	809.310486	56.300000	820.934082	56.300000	823.852356	56.300000	820.538269	56.300000	809.598633	56.300000	818.955566	56.300000	812.902039	56.300000	820.783813	56.300000	819.496399	56.300000	810.995789	56.300000	813.336609	56.300000	813.037292	56.300000	817.053650	56.300000	813.560791	56.300000	814.287354
56.400000	814.560486	56.400000	817.907898	56.400000	814.862000	56.400000	815.097046	56.400000	806.977173	56.400000	813.850098	56.400000	812.051147	56.400000	822.573181	56.400000	816.148499	56.400000	811.468567	56.400000	812.998352	56.400000	811.829346	56.400000	805.698792	56.400000	818.459839	56.400000	822.351868	56.400000	814.132568
56.500000	819.536743	56.500000	810.316467	56.500000	814.220642	56.500000	819.596741	56.500000	817.490295	56.500000	810.725769	56.500000	812.948792	56.500000	814.107300	56.500000	807.869995	56.500000	811.029419	56.500000	825.714539	56.500000	813.270203	56.500000	818.329529	56.500000	819.887268	56.500000	811.117859	56.500000	820.950989
56.600000	816.632874	56.600000	814.770691	56.600000	814.385803	56.600000	816.782410	56.600000	817.060730	56.600000	805.926758	56.600000	810.480713	56.600000	816.593445	56.600000	819.922180	56.600000	804.807983	56.600000	816.858215	56.600000	809.185974	56.600000	818.573730	56.600000	813.109375	56.600000	809.976379	56.600000	806.224487
56.700000	811.808533	56.700000	812.137146	56.700000	810.080872	56.700000	814.920898	56.700000	815.954834	56.700000	811.107422	56.700000	805.266479	56.700000	810.307068	56.700000	820.840881	56.700000	818.215942	56.700000	810.185669	56.700000	811.968079	56.700000	810.906921	56.700000	809.755249	56.700000	816.199219	56.700000	812.299622
56.800000	820.851196	56.800000	809.518860	56.800000	805.812622	56.800000	814.400757	56.800000	815.848206	56.800000	812.468323	56.800000	812.482727	56.800000	814.908203	56.800000	806.473816	56.800000	806.978027	56.800000	822.538696	56.800000	813.705811	56.800000	817.591248	56.800000	809.964050	56.800000	812.520447	56.800000	819.301270
56.900000	808.448853	56.900000	805.939087	56.900000	809.138245	56.900000	809.010803	56.900000	819.987549	56.900000	814.668457	56.900000	811.304749	56.900000	803.595764	56.900000	815.590454	56.900000	808.847717	56.900000	813.803833	56.900000	809.077576	56.900000	809.408203	56.900000	814.109192	56.900000	809.404297	56.900000	811.394531
57.000000	816.055786	57.000000	809.915710	57.000000	813.108643	57.000000	803.242981	57.000000	804.891174	57.000000	807.890076	57.000000	814.032837	57.000000	813.561890	57.000000	804.907288	57.000000	808.253967	57.000000	804.471497	57.000000	812.125427	57.000000	801.144287	57.000000	806.958191	57.000000	810.540466	57.000000	813.335205
57.100000	821.533325	57.100000	810.997009	57.100000	811.347534	57.100000	808.794495	57.100000	815.328064	57.100000	802.430847	57.100000	813.383972	57.100000	809.859436	57.100000	806.300537	57.100000	811.716797	57.100000	808.971558	57.100000	804.902893	57.100000	809.619507	57.100000	818.711792	57.100000	819.945435	57.100000	812.223999
57.200000	811.473083	57.200000	817.447632	57.200000	809.341980	57.200000	803.990356	57.200000	820.007751	57.200000	816.887695	57.200000	804.329102	57.200000	815.444702	57.200000	815.996033	57.200000	805.237122	57.200000	807.712830	57.200000	811.219849	57.200000	809.698425	57.200000	818.866028	57.200000	805.528809	57.200000	814.621643
57.300000	807.431458	57.300000	813.266235	57.300000	812.952820	57.300000	809.025208	57.300000	803.294006	57.300000	809.921082	57.300000	805.658997	57.300000	810.755310	57.300000	805.729980	57.300000	809.621521	57.300000	810.707458	57.300000	808.125305	57.300000	816.735596	57.300000	800.524475	57.300000	811.173096	57.300000	806.453674
57.400000	806.316833	57.400000	815.258423	57.400000	816.447754	57.400000	804.261597	57.400000	812.281860	57.400000	804.471130	57.400000	815.218933	57.400000	802.108215	57.400000	814.194580	57.400000	810.004944	57.400000	812.148376	57.400000	812.504822	57.400000	809.759644	57.400000	801.056641	57.400000	807.579773	57.400000	811.844971
57.500000	805.182434	57.500000	806.764954	57.500000	807.705017	57.500000	823.145508	57.500000	810.417603	57.500000	804.086365	57.500000	823.130249	57.500000	806.827148	57.500000	812.256226	57.500000	812.198242	57.500000	809.924194	57.500000	804.116699	57.500000	800.844421	57.500000	813.943604	57.500000	806.060425	57.500000	806.786133
57.600000	808.838318	57.600000	805.614746	57.600000	803.738708	57.600000	801.718567	57.600000	813.393433	57.600000	811.926331	57.600000	808.389282	57.600000	810.844116	57.600000	807.530151	57.600000	811.347046	57.600000	807.526794	57.600000	808.008301	57.600000	816.034912	57.600000	797.419800	57.600000	812.778870	57.600000	808.121216
57.700000	816.532166	57.700000	805.106995	57.700000	807.168030	57.700000	807.651062	57.700000	802.751099	57.700000	807.167969	57.700000	807.485718	57.700000	807.609680	57.700000	805.183960	57.700000	810.092346	57.700000	811.410461	57.700000	802.181641	57.700000	807.084167	57.700000	802.599792	57.700000	803.983398	57.700000	801.442505
57.800000	799.104065	57.800000	805.375000	57.800000	814.472839	57.800000	803.811890	57.800000	805.823547	57.800000	806.089661	57.800000	806.590027	57.800000	807.080444	57.800000	812.461426	57.800000	802.017761	57.800000	801.735779	57.800000	813.233276	57.800000	807.076843	57.800000	799.531555	57.800000	803.901245	57.800000	810.944946
57.900000	810.330505	57.900000	809.207581	57.900000	809.540039	57.900000	800.510254	57.900000	810.444153	57.900000	806.895813	57.900000	819.328857	57.900000	808.296570	57.900000	801.914307	57.900000	806.355591	57.900000	806.645691	57.900000	799.712646	57.900000	804.202820	57.900000	807.651794	57.900000	806.128357	57.900000	803.542419
58.000000	810.490540	58.000000	799.399353	58.000000	804.858398	58.000000	800.797485	58.000000	805.471313	58.000000	807.489929	58.000000	811.904175	58.000000	797.532898	58.000000	800.781372	58.000000	802.325623	58.000000	800.112793	58.000000	802.088257	58.000000	805.968750	58.000000	820.800598	58.000000	797.709534	58.000000	806.650574
58.100000	807.254761	58.100000	799.509705	58.100000	806.728088	58.100000	802.445923	58.100000	808.857849	58.100000	802.372986	58.100000	811.095154	58.100000	801.900024	58.100000	808.510254	58.100000	804.211426	58.100000	811.899231	58.100000	800.805603	58.100000	802.068420	58.100000	804.503601	58.100000	806.033020	58.100000	804.947021
58.200000	804.769043	58.200000	799.086609	58.200000	799.076904	58.200000	800.461243	58.200000	804.895813	58.200000	806.359253	58.200000	805.538208	58.200000	813.509644	58.200000	808.228943	58.200000	806.651855	58.200000	800.847961	58.200000	798.344666	58.200000	800.637634	58.200000	796.010010	58.200000	809.260254	58.200000	814.731384
58.300000	806.743408	58.300000	793.622925	58.300000	802.922607	58.300000	799.688354	58.300000	811.552429	58.300000	809.768372	58.300000	801.629456	58.300000	798.657654	58.300000	812.844482	58.300000	809.278137	58.300000	796.105408	58.300000	807.946533	58.300000	804.261292	58.300000	794.664246	58.300000	804.753540	58.300000	801.224976
58.400000	800.752441	58.400000	797.200684	58.400000	796.416260	58.400000	796.605652	58.400000	801.131104	58.400000	812.808167	58.400000	805.926147	58.400000	806.388123	58.400000	796.371948	58.400000	805.259583	58.400000	805.913086	58.400000	802.183105	58.400000	796.123474	58.400000	812.894653	58.400000	807.028564	58.400000	802.427124
58.500000	810.423462	58.500000	806.491943	58.500000	798.327087	58.500000	800.617981	58.500000	808.909302	58.500000	799.059265	58.500000	810.101074	58.500000	799.302429	58.500000	807.393616	58.500000	798.576721	58.500000	800.856812	58.500000	809.562317	58.500000	804.974548	58.500000	801.450623	58.500000	803.132568	58.500000	808.310547
58.600000	798.871582	58.600000	796.317505	58.600000	800.152039	58.600000	804.933105	58.600000	805.047913	58.600000	794.881287	58.600000	806.194153	58.600000	799.921204	58.600000	801.292969	58.600000	801.874390	58.600000	809.830811	58.600000	806.833496	58.600000	800.600830	58.600000	799.539673	58.600000	796.651794	58.600000	796.516541
58.700000	802.359924	58.700000	794.173279	58.700000	799.902588	58.700000	806.519165	58.700000	799.776184	58.700000	800.940674	58.700000	797.628296	58.700000	809.418823	58.700000	806.517761	58.700000	801.569763	58.700000	800.026001	58.700000	794.927673	58.700000	804.514465	58.700000	806.507080	58.700000	798.229736	58.700000	799.759460
58.800000	803.306335	58.800000	804.131958	58.800000	795.818481	58.800000	799.771606	58.800000	801.806885	58.800000	803.459106	58.800000	796.551575	58.800000	802.774048	58.800000	809.360229	58.800000	808.666992	58.800000	807.866333	58.800000	804.555725	58.800000	799.669556	58.800000	802.652954	58.800000	806.032471	58.800000	803.013733
58.900000	812.782349	58.900000	804.368286	58.900000	803.701355	58.900000	794.603394	58.900000	796.408691	58.900000	803.634460	58.900000	803.769470	58.900000	801.970276	58.900000	790.654785	58.900000	798.276489	58.900000	804.135742	58.900000	800.478516	58.900000	801.937012	58.900000	797.898987	58.900000	802.555603	58.900000	803.659546
59.000000	791.267212	59.000000	799.491333	59.000000	791.667236	59.000000	803.166382	59.000000	799.186096	59.000000	792.044250	59.000000	797.743103	59.000000	802.214478	59.000000	797.149109	59.000000	803.467651	59.000000	796.009644	59.000000	795.710022	59.000000	803.044495	59.000000	797.138428	59.000000	808.957764	59.000000	795.551819
59.100000	801.087952	59.100000	791.231201	59.100000	798.145386	59.100000	797.570190	59.100000	800.373047	59.100000	796.100342	59.100000	793.901062	59.100000	796.185547	59.100000	805.692383	59.100000	805.221313	59.100000	797.536255	59.100000	796.823242	59.100000	800.023743	59.100000	807.108459	59.100000	798.678406	59.100000	801.523071
59.200000	799.039795	59.200000	794.041687	59.200000	795.069763	59.200000	807.493835	59.200000	795.963806	59.200000	797.817810	59.200000	803.184814	59.200000	802.697144	59.200000	802.083435	59.200000	791.064026	59.200000	796.773010	59.200000	791.869385	59.200000	799.024475	59.200000	802.136658	59.200000	805.936096	59.200000	799.961182
59.300000	797.939026	59.300000	800.442932	59.300000	797.954163	59.300000	799.033203	59.300000	806.031311	59.300000	807.773376	59.300000	797.261963	59.300000	798.546936	59.300000	798.609314	59.300000	807.893372	59.300000	799.957092	59.300000	802.891052	59.300000	792.615784	59.300000	799.595581	59.300000	792.185364	59.300000	798.971252
59.400000	804.110474	59.400000	803.696838	59.400000	798.704346	59.400000	801.858337	59.400000	798.722656	59.400000	802.655823	59.400000	796.456665	59.400000	797.790466	59.400000	798.836365	59.400000	795.590149	59.400000	793.955261	59.400000	799.536560	59.400000	803.385132	59.400000	798.829285	59.400000	790.895325	59.400000	802.584656
59.500000	794.393311	59.500000	797.687500	59.500000	801.088806	59.500000	798.588806	59.500000	800.619629	59.500000	792.223022	59.500000	803.748535	59.500000	786.270447	59.500000	794.274902	59.500000	798.909729	59.500000	802.513855	59.500000	797.426453	59.500000	791.417480	59.500000	803.657837	59.500000	798.553589	59.500000	797.842590
59.600000	798.653931	59.600000	793.442810	59.600000	798.598511	59.600000	806.208862	59.600000	800.289185	59.600000	803.429199	59.600000	797.766602	59.600000	796.897888	59.600000	807.715088	59.600000	792.476990	59.600000	789.378784	59.600000	793.936890	59.600000	798.196838	59.600000	797.100464	59.600000	802.367798	59.600000	789.789124
59.700000	787.994507	59.700000	798.467163	59.700000	793.525330	59.700000	792.590210	59.700000	797.441772	59.700000	786.209229	59.700000	793.180481	59.700000	803.075256	59.700000	803.124207	59.700000	794.433472	59.700000	793.780823	59.700000	799.833618	59.700000	798.321899	59.700000	794.024658	59.700000	794.846375	59.700000	792.962341
59.800000	796.930725	59.800000	793.353088	59.800000	798.727112	59.800000	797.892273	59.800000	795.845459	59.800000	793.708130	59.800000	796.294189	59.800000	800.157166	59.800000	794.157532	59.800000	799.319458	59.800000	794.809753	59.800000	801.204956	59.800000	790.274780	59.800000	792.105652	59.800000	800.380005	59.800000	796.793030
59.900000	790.099792	59.900000	804.458130	59.900000	791.122620	59.900000	795.110596	59.900000	794.890442	59.900000	795.283447	59.900000	783.444824	59.900000	794.810547	59.900000	791.417664	59.900000	800.594971	59.900000	795.341736	59.900000	793.371277	59.900000	794.387146	59.900000	797.079956	59.900000	796.221252	59.900000	791.182068
60.000000	800.534912	60.000000	799.178040	60.000000	794.883179	60.000000	791.805664	60.000000	796.781616	60.000000	791.373840	60.000000	789.486511	60.000000	797.476746	60.000000	790.069153	60.000000	800.110718	60.000000	804.197632	60.000000	796.097717	60.000000	793.477966	60.000000	792.522888	60.000000	788.768127	60.000000	793.273376
60.100000	790.774841	60.100000	792.454041	60.100000	788.669128	60.100000	785.746094	60.100000	795.514465	60.100000	786.457520	60.100000	804.951721	60.100000	795.750549	60.100000	789.900269	60.100000	790.457153	60.100000	799.400085	60.100000	805.699036	60.100000	788.205139	60.100000	799.063416	60.100000	789.188416	60.100000	790.437866
60.200000	791.466370	60.200000	794.606079	60.200000	800.680725	60.200000	789.866211	60.200000	793.955322	60.200000	791.434937	60.200000	790.212463	60.200000	788.251465	60.200000	796.007385	60.200000	793.546082	60.200000	794.842529	60.200000	796.656311	60.200000	792.210266	60.200000	790.595337	60.200000	786.853088	60.200000	800.251892
60.300000	795.879211	60.300000	790.773254	60.300000	793.058105	60.300000	795.125854	60.300000	789.114685	60.300000	791.184387	60.300000	798.009277	60.300000	797.365967	60.300000	792.569275	60.300000	786.805298	60.300000	790.703125	60.300000	793.536438	60.300000	792.870972	60.300000	787.908508	60.300000	794.472717	60.300000	796.562500
60.400000	797.464661	60.400000	790.441101	60.400000	802.058533	60.400000	790.934692	60.400000	790.136108	60.400000	790.864746	60.400000	793.356567	60.400000	791.279175	60.400000	789.009399	60.400000	804.473938	60.400000	788.946289	60.400000	798.074829	60.400000	799.682068	60.400000	791.440674	60.400000	791.329468	60.400000	789.182800
60.500000	791.117859	60.500000	789.486267	60.500000	785.868286	60.500000	802.046326	60.500000	793.117188	60.500000	790.941956	60.500000	791.880249	60.500000	787.948120	60.500000	793.404541	60.500000	797.287598	60.500000	787.795227	60.500000	786.376892	60.500000	792.589172	60.500000	791.740295	60.500000	788.937561	60.500000	795.406738
60.600000	788.309692	60.600000	788.842712	60.600000	798.856506	60.600000	790.243958	60.600000	796.257385	60.600000	795.320618	60.600000	789.735840	60.600000	792.486816	60.600000	798.923645	60.600000	791.888000	60.600000	790.816956	60.600000	793.293884	60.600000	784.935669	60.600000	796.934387	60.600000	793.070190	60.600000	793.384033
60.700000	792.572083	60.700000	792.374695	60.700000	792.758118	60.700000	787.083740	60.700000	790.848450	60.700000	785.836548	60.700000	786.222778	60.700000	792.054199	60.700000	804.092529	60.700000	792.330505	60.700000	800.775208	60.700000	794.129028	60.700000	787.265320	60.700000	789.141785	60.700000	791.619629	60.700000	796.225342
60.800000	785.039185	60.800000	788.874695	60.800000	792.127380	60.800000	777.355286	60.800000	794.625122	60.800000	783.190186	60.800000	792.974731	60.800000	787.772522	60.800000	792.284363	60.800000	784.703186	60.800000	789.544373	60.800000	794.551086	60.800000	785.336914	60.800000	795.807739	60.800000	796.170288	60.800000	789.934570
60.900000	791.024292	60.900000	787.960876	60.900000	790.526367	60.900000	784.378723	60.900000	791.215759	60.900000	791.106262	60.900000	794.625244	60.900000	786.642822	60.900000	779.039795	60.900000	782.010498	60.900000	799.984192	60.900000	792.465149	60.900000	782.447388	60.900000	791.651611	60.900000	776.360535	60.900000	784.011353
61.000000	796.572144	61.000000	795.780212	61.000000	785.036560	61.000000	787.688782	61.000000	783.577087	61.000000	784.842712	61.000000	778.805542	61.000000	783.824951	61.000000	791.284851	61.000000	791.223083	61.000000	781.887329	61.000000	791.913086	61.000000	784.047424	61.000000	795.051331	61.000000	791.375488	61.000000	787.241699
61.100000	789.410156	61.100000	795.169983	61.100000	792.439209	61.100000	787.257629	61.100000	783.649841	61.100000	794.880981	61.100000	792.635742	61.100000	789.602295	61.100000	800.822815	61.100000	792.832458	61.100000	790.053284	61.100000	786.785583	61.100000	791.146423	61.100000	794.286011	61.100000	791.567749	61.100000	790.260864
61.200000	790.006958	61.200000	788.085205	61.200000	788.338562	61.200000	781.863586	61.200000	784.075256	61.200000	789.698730	61.200000	784.965027	61.200000	794.680420	61.200000	785.469116	61.200000	775.421204	61.200000	787.467468	61.200000	780.318787	61.200000	788.889221	61.200000	785.020691	61.200000	795.345520	61.200000	786.590271
61.300000	786.510498	61.300000	784.868347	61.300000	791.091858	61.300000	780.226685	61.300000	789.719421	61.300000	782.154480	61.300000	787.307861	61.300000	799.354675	61.300000	789.969238	61.300000	785.262756	61.300000	787.389771	61.300000	785.119202	61.300000	781.136902	61.300000	789.686707	61.300000	797.298157	61.300000	789.856689
61.400000	785.993713	61.400000	783.482422	61.400000	786.033691	61.400000	792.711548	61.400000	786.517517	61.400000	784.380859	61.400000	780.151428	61.400000	789.088989	61.400000	784.432068	61.400000	781.262573	61.400000	793.367432	61.400000	777.843262	61.400000	789.065369	61.400000	799.709778	61.400000	789.629700	61.400000	792.341431
61.500000	779.827393	61.500000	789.183105	61.500000	790.425415	61.500000	790.377686	61.500000	785.818115	61.500000	791.419922	61.500000	786.075500	61.500000	786.396912	61.500000	786.260254	61.500000	782.375732	61.500000	787.812256	61.500000	783.655884	61.500000	788.348267	61.500000	788.919678	61.500000	787.372864	61.500000	778.218933
61.600000	790.344910	61.600000	787.902161	61.600000	785.272339	61.600000	781.102966	61.600000	786.509460	61.600000	790.137024	61.600000	786.380859	61.600000	785.889771	61.600000	785.142151	61.600000	793.848145	61.600000	782.406433	61.600000	791.151917	61.600000	782.010681	61.600000	788.102112	61.600000	784.508606	61.600000	788.208618
61.700000	783.848267	61.700000	790.076355	61.700000	786.288391	61.700000	787.066528	61.700000	790.473206	61.700000	794.618469	61.700000	790.371155	61.700000	792.593262	61.700000	789.206665	61.700000	788.755737	61.700000	792.250732	61.700000	776.403992	61.700000	782.466736	61.700000	781.021545	61.700000	781.444824	61.700000	779.764465
61.800000	786.091492	61.800000	783.325928	61.800000	781.346924	61.800000	779.575867	61.800000	787.240540	61.800000	785.185364	61.800000	778.129761	61.800000	782.246704	61.800000	783.427734	61.800000	778.174988	61.800000	781.316711	61.800000	783.652832	61.800000	785.157593	61.800000	780.829346	61.800000	795.495850	61.800000	782.187439
61.900000	787.913696	61.900000	784.884338	61.900000	778.765686	61.900000	780.745667	61.900000	784.746582	61.900000	782.963379	61.900000	781.351807	61.900000	785.980042	61.900000	788.592834	61.900000	780.548706	61.900000	774.898071	61.900000	781.042969	61.900000	790.451599	61.900000	777.713989	61.900000	783.624023	61.900000	780.956482
62.000000	789.452576	62.000000	788.320923	62.000000	783.709045	62.000000	781.546509	62.000000	788.535095	62.000000	782.101135	62.000000	781.574158	62.000000	784.490906	62.000000	776.726929	62.000000	783.533447	62.000000	786.384583	62.000000	777.234619	62.000000	779.538208	62.000000	782.157349	62.000000	787.173523	62.000000	782.078491
62.100000	782.739868	62.100000	773.667297	62.100000	788.323792	62.100000	779.075867	62.100000	775.871582	62.100000	777.824524	62.100000	789.326477	62.100000	783.266418	62.100000	785.790710	62.100000	782.909180	62.100000	780.459412	62.100000	783.971680	62.100000	788.917114	62.100000	782.133606	62.100000	791.491760	62.100000	788.682251
62.200000	779.246948	62.200000	785.998535	62.200000	776.882568	62.200000	782.693970	62.200000	787.069214	62.200000	780.824158	62.200000	777.924744	62.200000	782.362671	62.200000	784.126465	62.200000	785.566345	62.200000	783.602356	62.200000	779.727112	62.200000	776.664917	62.200000	794.679932	62.200000	784.603455	62.200000	778.980225
62.300000	779.818237	62.300000	777.704041	62.300000	792.375916	62.300000	777.630127	62.300000	778.799194	62.300000	784.639587	62.300000	779.215210	62.300000	788.950500	62.300000	778.091675	62.300000	783.180115	62.300000	780.007385	62.300000	779.065918	62.300000	778.923096	62.300000	769.872925	62.300000	781.469055	62.300000	782.620361
62.400000	768.676941	62.400000	782.912354	62.400000	781.016785	62.400000	779.000488	62.400000	783.475708	62.400000	788.065125	62.400000	773.001892	62.400000	779.614929	62.400000	785.208557	62.400000	782.023682	62.400000	781.942261	62.400000	775.842407	62.400000	778.186340	62.400000	780.584961	62.400000	782.250183	62.400000	777.777405
62.500000	780.410950	62.500000	788.133179	62.500000	783.778625	62.500000	779.888123	62.500000	786.681885	62.500000	781.752563	62.500000	784.202087	62.500000	772.606873	62.500000	786.380066	62.500000	783.197632	62.500000	774.324219	62.500000	778.016907	62.500000	781.130615	62.500000	774.494507	62.500000	779.546387	62.500000	784.493347
62.600000	779.996033	62.600000	784.903625	62.600000	771.298157	62.600000	779.374451	62.600000	779.462280	62.600000	785.214661	62.600000	786.788879	62.600000	786.122559	62.600000	789.142639	62.600000	781.055359	62.600000	787.578308	62.600000	775.202637	62.600000	779.863892	62.600000	781.567017	62.600000	778.136414	62.600000	779.531860
62.700000	783.252197	62.700000	785.974182	62.700000	780.343201	62.700000	781.340698	62.700000	772.373413	62.700000	775.414856	62.700000	779.825989	62.700000	784.740295	62.700000	785.389465	62.700000	781.374634	62.700000	772.869934	62.700000	782.622131	62.700000	774.456360	62.700000	780.051331	62.700000	781.883850	62.700000	780.632019
62.800000	780.742310	62.800000	776.910645	62.800000	774.565857	62.800000	780.090088	62.800000	790.033020	62.800000	780.615723	62.800000	776.363342	62.800000	780.661560	62.800000	768.539551	62.800000	780.123474	62.800000	794.496277	62.800000	773.404785	62.800000	783.232605	62.800000	773.594543	62.800000	775.256287	62.800000	779.794800
62.900000	782.009644	62.900000	783.601746	62.900000	782.172852	62.900000	778.407288	62.900000	781.460205	62.900000	780.549377	62.900000	777.988525	62.900000	779.996155	62.900000	778.292053	62.900000	769.294983	62.900000	776.720276	62.900000	770.649048	62.900000	782.740479	62.900000	782.811218	62.900000	780.939026	62.900000	774.755981
63.000000	772.492126	63.000000	791.578674	63.000000	775.847107	63.000000	781.980896	63.000000	781.402283	63.000000	777.673889	63.000000	779.018860	63.000000	779.646423	63.000000	780.649902	63.000000	784.812500	63.000000	778.270081	63.000000	779.656433	63.000000	777.786133	63.000000	786.302185	63.000000	773.515686	63.000000	774.942566
63.100000	771.100281	63.100000	777.432068	63.100000	785.957031	63.100000	772.389709	63.100000	780.246887	63.100000	768.122314	63.100000	774.119568	63.100000	783.133850	63.100000	781.905640	63.100000	778.004517	63.100000	777.921387	63.100000	771.451050	63.100000	778.016846	63.100000	782.138672	63.100000	784.027283	63.100000	784.421753
63.200000	785.397034	63.200000	780.919250	63.200000	776.476257	63.200000	780.566162	63.200000	788.421692	63.200000	777.847778	63.200000	782.675720	63.200000	771.709839	63.200000	772.363586	63.200000	786.004456	63.200000	779.198059	63.200000	782.615051	63.200000	778.939026	63.200000	774.434570	63.200000	775.839294	63.200000	776.822205
63.300000	773.988647	63.300000	772.128052	63.300000	777.086975	63.300000	781.779358	63.300000	775.624573	63.300000	770.872192	63.300000	782.643677	63.300000	781.057495	63.300000	781.276672	63.300000	781.657776	63.300000	774.708496	63.300000	777.122864	63.300000	782.237366	63.300000	774.407410	63.300000	776.028992	63.300000	780.203552
63.400000	771.020142	63.400000	774.908630	63.400000	778.738708	63.400000	777.836792	63.400000	784.981384	63.400000	774.552490	63.400000	781.625916	63.400000	775.477234	63.400000	776.618164	63.400000	771.139648	63.400000	779.552795	63.400000	769.716370	63.400000	780.931274	63.400000	779.448792	63.400000	777.831726	63.400000	776.413452
63.500000	772.546082	63.500000	772.551208	63.500000	783.804504	63.500000	767.222656	63.500000	782.421143	63.500000	766.158997	63.500000	770.988708	63.500000	771.932373	63.500000	776.652283	63.500000	780.847168	63.500000	767.193176	63.500000	780.246704	63.500000	779.070312	63.500000	770.343140	63.500000	773.511902	63.500000	776.498840
63.600000	780.453064	63.600000	783.660400	63.600000	773.537476	63.600000	779.374634	63.600000	779.537842	63.600000	774.906311	63.600000	772.144897	63.600000	775.253357	63.600000	773.662476	63.600000	782.548828	63.600000	779.653320	63.600000	777.893433	63.600000	774.849854	63.600000	767.629456	63.600000	773.635315	63.600000	772.674744
63.700000	772.405396	63.700000	773.945801	63.700000	777.633057	63.700000	773.572876	63.700000	772.390137	63.700000	772.206909	63.700000	768.846619	63.700000	776.400085	63.700000	777.871033	63.700000	772.667603	63.700000	776.541870	63.700000	785.154114	63.700000	775.632751	63.700000	780.694824	63.700000	771.886169	63.700000	770.596558
63.800000	767.446228	63.800000	779.299500	63.800000	776.483582	63.800000	774.221802	63.800000	772.918152	63.800000	770.417908	63.800000	771.279419	63.800000	774.651428	63.800000	776.732849	63.800000	783.277222	63.800000	776.609558	63.800000	776.698975	63.800000	778.781067	63.800000	766.407166	63.800000	773.148254	63.800000	775.595032
63.900000	779.927612	63.900000	772.974182	63.900000	773.881165	63.900000	773.013489	63.900000	774.047974	63.900000	774.346802	63.900000	763.000061	63.900000	775.599426	63.900000	767.137329	63.900000	767.785645	63.900000	778.000183	63.900000	773.808594	63.900000	768.828796	63.900000	767.104248	63.900000	773.259949	63.900000	768.433899
64.000000	775.616577	64.000000	774.044861	64.000000	771.651917	64.000000	767.110107	64.000000	772.939575	64.000000	773.997070	64.000000	770.341614	64.000000	777.101135	64.000000	770.608215	64.000000	773.038757	64.000000	769.716553	64.000000	773.371277	64.000000	771.890747	64.000000	776.313293	64.000000	784.389893	64.000000	768.159668
64.100000	772.906433	64.100000	776.850220	64.100000	774.656250	64.100000	777.821960	64.100000	772.174561	64.100000	776.182068	64.100000	773.995728	64.100000	768.752441	64.100000	775.049377	64.100000	775.349976	64.100000	770.289734	64.100000	766.540222	64.100000	774.107178	64.100000	778.380676	64.100000	768.879211	64.100000	772.370300
64.200000	774.164307	64.200000	767.365479	64.200000	777.385254	64.200000	769.168518	64.200000	766.953186	64.200000	768.723328	64.200000	772.475525	64.200000	768.886414	64.200000	767.280945	64.200000	768.201721	64.200000	770.761658	64.200000	766.587280	64.200000	772.054199	64.200000	772.177734	64.200000	770.592957	64.200000	768.894897
64.300000	768.551697	64.300000	772.811157	64.300000	770.068481	64.300000	776.076111	64.300000	775.338135	64.300000	770.495239	64.300000	759.001465	64.300000	766.814392	64.300000	771.751160	64.300000	774.797913	64.300000	770.128296	64.300000	767.089355	64.300000	768.572815	64.300000	775.946350	64.300000	771.769531	64.300000	769.906311
64.400000	778.049255	64.400000	766.482727	64.400000	767.505188	64.400000	769.263977	64.400000	762.339172	64.400000	776.518738	64.400000	766.407043	64.400000	772.796875	64.400000	765.795349	64.400000	770.283447	64.400000	765.887085	64.400000	768.892456	64.400000	772.911133	64.400000	762.806152	64.400000	774.101929	64.400000	774.777100
64.500000	769.967224	64.500000	769.227356	64.500000	778.459045	64.500000	772.382935	64.500000	762.434326	64.500000	772.140137	64.500000	776.832458	64.500000	768.768799	64.500000	768.583191	64.500000	759.404053	64.500000	766.358459	64.500000	773.954285	64.500000	763.715210	64.500000	766.995605	64.500000	774.375732	64.500000	778.855652
64.600000	775.670166	64.600000	770.500610	64.600000	767.669312	64.600000	773.151794	64.600000	775.287048	64.600000	766.184143	64.600000	765.147827	64.600000	764.935791	64.600000	769.541565	64.600000	771.157288	64.600000	766.789307	64.600000	762.075623	64.600000	772.530396	64.600000	765.631775	64.600000	768.272827	64.600000	765.157410
64.700000	767.417847	64.700000	762.716797	64.700000	769.294067	64.700000	776.287170	64.700000	755.107544	64.700000	772.434204	64.700000	759.137451	64.700000	768.169800	64.700000	769.653809	64.700000	767.343445	64.700000	773.726135	64.700000	760.347534	64.700000	767.238525	64.700000	762.616699	64.700000	772.695251	64.700000	768.349182
64.800000	759.961487	64.800000	755.989136	64.800000	768.650940	64.800000	764.723633	64.800000	768.800049	64.800000	771.569702	64.800000	767.060974	64.800000	773.390442	64.800000	777.066284	64.800000	774.855103	64.800000	764.061279	64.800000	762.887756	64.800000	773.893372	64.800000	766.851074	64.800000	769.723389	64.800000	763.661133
64.900000	773.094971	64.900000	773.686584	64.900000	765.027649	64.900000	773.783386	64.900000	763.109497	64.900000	770.907410	64.900000	766.470520	64.900000	771.857605	64.900000	762.996155	64.900000	762.762207	64.900000	764.900818	64.900000	775.951782	64.900000	773.097656	64.900000	768.374023	64.900000	764.526489	64.900000	768.904785
65.000000	767.585083	65.000000	758.962769	65.000000	770.443787	65.000000	770.181702	65.000000	762.088440	65.000000	764.972534	65.000000	769.589478	65.000000	766.627991	65.000000	762.361206	65.000000	768.724915	65.000000	755.784973	65.000000	762.132690	65.000000	765.441833	65.000000	766.866089	65.000000	766.069336	65.000000	769.585510
65.100000	773.135315	65.100000	766.528137	65.100000	761.788452	65.100000	768.886780	65.100000	767.567444	65.100000	775.823425	65.100000	774.188477	65.100000	759.425354	65.100000	771.343750	65.100000	771.559021	65.100000	771.997009	65.100000	762.455750	65.100000	768.092468	65.100000	763.674072	65.100000	774.587830	65.100000	763.621033
65.200000	759.754211	65.200000	762.402222	65.200000	771.830200	65.200000	766.472778	65.200000	769.003845	65.200000	758.271606	65.200000	762.859741	65.200000	768.444397	65.200000	762.341736	65.200000	768.152893	65.200000	761.065491	65.200000	772.057800	65.200000	767.950989	65.200000	767.061340	65.200000	778.051880	65.200000	763.495850
65.300000	769.107483	65.300000	764.012451	65.300000	759.454651	65.300000	762.688599	65.300000	758.400208	65.300000	777.914062	65.300000	763.435120	65.300000	770.058411	65.300000	764.522766	65.300000	754.972717	65.300000	763.435425	65.300000	761.079712	65.300000	758.186340	65.300000	769.424805	65.300000	759.372864	65.300000	758.845581
65.400000	755.925659	65.400000	768.282837	65.400000	757.942993	65.400000	767.043823	65.400000	765.664124	65.400000	766.937012	65.400000	768.628906	65.400000	764.580200	65.400000	770.642517	65.400000	771.445129	65.400000	765.727051	65.400000	768.381897	65.400000	762.980103	65.400000	761.138855	65.400000	770.550110	65.400000	767.162537
65.500000	758.968384	65.500000	758.661560	65.500000	776.701599	65.500000	768.425293	65.500000	761.344604	65.500000	752.168945	65.500000	759.570129	65.500000	753.962585	65.500000	759.303406	65.500000	761.947815	65.500000	771.373230	65.500000	766.230591	65.500000	757.723511	65.500000	761.698242	65.500000	759.321594	65.500000	758.431335
65.600000	773.519226	65.600000	759.346375	65.600000	764.461670	65.600000	767.392212	65.600000	772.738281	65.600000	764.033997	65.600000	768.242126	65.600000	763.014648	65.600000	767.052917	65.600000	758.425171	65.600000	755.944580	65.600000	769.497070	65.600000	761.898560	65.600000	768.358765	65.600000	766.095825	65.600000	760.497498
65.700000	761.437012	65.700000	759.716797	65.700000	764.953796	65.700000	766.499878	65.700000	762.875977	65.700000	767.773254	65.700000	755.303894	65.700000	763.180542	65.700000	759.526611	65.700000	763.333984	65.700000	752.776184	65.700000	764.388733	65.700000	763.791077	65.700000	768.503723	65.700000	761.426270	65.700000	764.774353
65.800000	751.846008	65.800000	754.769104	65.800000	764.007324	65.800000	767.759460	65.800000	766.351257	65.800000	763.885315	65.800000	764.744751	65.800000	760.981079	65.800000	761.924927	65.800000	760.265259	65.800000	762.714966	65.800000	760.693359	65.800000	764.415039	65.800000	764.586121	65.800000	763.019104	65.800000	767.441895
65.900000	767.965210	65.900000	765.113220	65.900000	759.530518	65.900000	754.432129	65.900000	767.344177	65.900000	762.463379	65.900000	763.188477	65.900000	758.163635	65.900000	767.285645	65.900000	763.400696	65.900000	763.488831	65.900000	760.876343	65.900000	768.574463	65.900000	755.328430	65.900000	761.006714	65.900000	764.371582
66.000000	762.886292	66.000000	760.088501	66.000000	758.921326	66.000000	757.845825	66.000000	763.232422	66.000000	760.441162	66.000000	764.533447	66.000000	761.909485	66.000000	762.511658	66.000000	767.543762	66.000000	758.245544	66.000000	761.478882	66.000000	758.880371	66.000000	758.712402	66.000000	756.184509	66.000000	765.720764
66.100000	760.283203	66.100000	759.618591	66.100000	755.634033	66.100000	763.102905	66.100000	755.812134	66.100000	773.229370	66.100000	761.353882	66.100000	763.234314	66.100000	757.099426	66.100000	758.913696	66.100000	760.725952	66.100000	757.433777	66.100000	758.270142	66.100000	760.026306	66.100000	762.458252	66.100000	766.188843
66.200000	768.012207	66.200000	760.908691	66.200000	765.551453	66.200000	764.302002	66.200000	762.051758	66.200000	761.827209	66.200000	756.805908	66.200000	759.693542	66.200000	766.803284	66.200000	763.570679	66.200000	762.158813	66.200000	764.815918	66.200000	760.098267	66.200000	758.740234	66.200000	764.701721	66.200000	764.431030
66.300000	762.146973	66.300000	761.717590	66.300000	762.739685	66.300000	765.314087	66.300000	766.658020	66.300000	761.479431	66.300000	756.878662	66.300000	767.842346	66.300000	755.421509	66.300000	762.807800	66.300000	757.213806	66.300000	758.947021	66.300000	757.164490	66.300000	758.933105	66.300000	766.100281	66.300000	763.425781
66.400000	759.917786	66.400000	765.334351	66.400000	756.989868	66.400000	759.928955	66.400000	758.013184	66.400000	761.093628	66.400000	763.649719	66.400000	759.995605	66.400000	754.640381	66.400000	762.180481	66.400000	766.418640	66.400000	761.876648	66.400000	759.532104	66.400000	751.814819	66.400000	756.536011	66.400000	758.658203
66.500000	756.634094	66.500000	751.152405	66.500000	757.635437	66.500000	749.412842	66.500000	766.930237	66.500000	754.274902	66.500000	754.106750	66.500000	752.116699	66.500000	752.017090	66.500000	760.121887	66.500000	756.494629	66.500000	762.967529	66.500000	760.959961	66.500000	764.794861	66.500000	754.183838	66.500000	755.426880
66.600000	752.717712	66.600000	758.455444	66.600000	758.071411	66.600000	755.162231	66.600000	760.031616	66.600000	764.200500	66.600000	752.809570	66.600000	749.823669	66.600000	762.373291	66.600000	753.881409	66.600000	761.517639	66.600000	758.159973	66.600000	752.129944	66.600000	760.308167	66.600000	758.361511	66.600000	759.714661
66.700000	756.227844	66.700000	766.361511	66.700000	753.591187	66.700000	755.322205	66.700000	755.239502	66.700000	752.196655	66.700000	755.546631	66.700000	755.878723	66.700000	760.423767	66.700000	747.598145	66.700000	756.421204	66.700000	765.677307	66.700000	760.725769	66.700000	752.537903	66.700000	756.350342	66.700000	760.363281
66.800000	759.395020	66.800000	761.830750	66.800000	751.868469	66.800000	745.651794	66.800000	758.035217	66.800000	766.418152	66.800000	760.296204	66.800000	756.611389	66.800000	758.976746	66.800000	749.999817	66.800000	762.508301	66.800000	759.697754	66.800000	760.747925	66.800000	755.957764	66.800000	761.680725	66.800000	753.895691
66.900000	753.825562	66.900000	755.984192	66.900000	758.106262	66.900000	753.396729	66.900000	746.267456	66.900000	758.916321	66.900000	758.104065	66.900000	753.958130	66.900000	756.889038	66.900000	761.126648	66.900000	756.386536	66.900000	762.277954	66.900000	758.300720	66.900000	757.012573	66.900000	753.267395	66.900000	746.113953
67.000000	760.780334	67.000000	750.651733	67.000000	753.581787	67.000000	761.255920	67.000000	756.135010	67.000000	759.494019	67.000000	757.978149	67.000000	756.555969	67.000000	749.695007	67.000000	758.339905	67.000000	761.810486	67.000000	756.715454	67.000000	757.094604	67.000000	751.651245	67.000000	754.614014	67.000000	752.556824
67.100000	768.298218	67.100000	755.399170	67.100000	757.909546	67.100000	754.597168	67.100000	757.972107	67.100000	760.305176	67.100000	756.107483	67.100000	757.787659	67.100000	761.360046	67.100000	754.134399	67.100000	752.406128	67.100000	757.560181	67.100000	759.855652	67.100000	762.227722	67.100000	751.545593	67.100000	753.881897
67.200000	757.442627	67.200000	752.378479	67.200000	757.503296	67.200000	756.923035	67.200000	757.930664	67.200000	756.959839	67.200000	751.788269	67.200000	751.246216	67.200000	752.198242	67.200000	753.712769	67.200000	755.096924	67.200000	762.597412	67.200000	757.185547	67.200000	743.996643	67.200000	752.430908	67.200000	755.176208
67.300000	753.258484	67.300000	752.116272	67.300000	752.118835	67.300000	754.447021	67.300000	760.943298	67.300000	756.255798	67.300000	753.235596	67.300000	752.556885	67.300000	757.624329	67.300000	754.472595	67.300000	757.012329	67.300000	756.343933	67.300000	754.274048	67.300000	750.774475	67.300000	753.618958	67.300000	756.329529
67.400000	746.148438	67.400000	754.819885	67.400000	753.050354	67.400000	761.400513	67.400000	755.262634	67.400000	746.455811	67.400000	754.228455	67.400000	751.447937	67.400000	755.847778	67.400000	754.626892	67.400000	753.103333	67.400000	757.251770	67.400000	751.364868	67.400000	753.612366	67.400000	757.946228	67.400000	755.182068
67.500000	749.507446	67.500000	748.205566	67.500000	757.893433	67.500000	759.207703	67.500000	756.306213	67.500000	758.985901	67.500000	752.615845	67.500000	754.308472	67.500000	766.872253	67.500000	758.030884	67.500000	754.935730	67.500000	754.301208	67.500000	744.344360	67.500000	758.588989	67.500000	750.557190	67.500000	739.193604
67.600000	754.203064	67.600000	752.342712	67.600000	755.871033	67.600000	758.104065	67.600000	753.063660	67.600000	758.092773	67.600000	746.801270	67.600000	749.351440	67.600000	755.810120	67.600000	747.392761	67.600000	757.407104	67.600000	748.082886	67.600000	754.390564	67.600000	752.704041	67.600000	762.296143	67.600000	758.946838
67.700000	746.249512	67.700000	747.953674	67.700000	753.192017	67.700000	753.469666	67.700000	748.504578	67.700000	748.435181	67.700000	751.756897	67.700000	757.099426	67.700000	756.272583	67.700000	751.160461	67.700000	755.725098	67.700000	755.759644	67.700000	751.094421	67.700000	748.163269	67.700000	755.992249	67.700000	749.860535
67.800000	751.557617	67.800000	753.809998	67.800000	757.298584	67.800000	757.699829	67.800000	748.102295	67.800000	748.791016	67.800000	751.464172	67.800000	750.421997	67.800000	753.901794	67.800000	751.011597	67.800000	746.856812	67.800000	754.174133	67.800000	747.015198	67.800000	745.991394	67.800000	754.561035	67.800000	753.761597
67.900000	746.757629	67.900000	760.493774	67.900000	742.894958	67.900000	750.501709	67.900000	751.626648	67.900000	748.478333	67.900000	756.905029	67.900000	750.989563	67.900000	751.315613	67.900000	752.491821	67.900000	752.457214	67.900000	751.845581	67.900000	746.760559	67.900000	744.879761	67.900000	748.605408	67.900000	758.898560
68.000000	747.503052	68.000000	754.719910	68.000000	746.254028	68.000000	741.608704	68.000000	756.555237	68.000000	749.983521	68.000000	755.745483	68.000000	749.711792	68.000000	744.739746	68.000000	751.470154	68.000000	749.663391	68.000000	751.139160	68.000000	749.576965	68.000000	745.471497	68.000000	742.807861	68.000000	749.308960
68.100000	750.708801	68.100000	755.742249	68.100000	758.388123	68.100000	754.476685	68.100000	751.533386	68.100000	754.737549	68.100000	749.308044	68.100000	754.245850	68.100000	752.730286	68.100000	754.026611	68.100000	750.503906	68.100000	740.536987	68.100000	746.335510	68.100000	748.697937	68.100000	752.798767	68.100000	757.116760
68.200000	756.393188	68.200000	757.908325	68.200000	749.663574	68.200000	750.320679	68.200000	751.243958	68.200000	756.408997	68.200000	740.448853	68.200000	752.748230	68.200000	750.121826	68.200000	754.124634	68.200000	755.881226	68.200000	747.908142	68.200000	748.691711	68.200000	748.877808	68.200000	746.527771	68.200000	752.036743
68.300000	750.188660	68.300000	744.432190	68.300000	752.521606	68.300000	744.038513	68.300000	748.858948	68.300000	753.294250	68.300000	749.159180	68.300000	749.499634	68.300000	740.480530	68.300000	753.462463	68.300000	740.755981	68.300000	745.511353	68.300000	750.766724	68.300000	750.414368	68.300000	744.269409	68.300000	736.890808
68.400000	746.537048	68.400000	754.109680	68.400000	744.073425	68.400000	753.882141	68.400000	747.960144	68.400000	740.862122	68.400000	755.578735	68.400000	740.735168	68.400000	744.635315	68.400000	747.734314	68.400000	743.281128	68.400000	744.607117	68.400000	758.356018	68.400000	754.245667	68.400000	752.817810	68.400000	747.562134
68.500000	749.622681	68.500000	748.016541	68.500000	748.789001	68.500000	756.853149	68.500000	755.588074	68.500000	748.201233	68.500000	747.228882	68.500000	747.284119	68.500000	742.861694	68.500000	756.104004	68.500000	756.374268	68.500000	743.828552	68.500000	745.479797	68.500000	746.944641	68.500000	748.585327	68.500000	752.675659
68.600000	750.337830	68.600000	745.101685	68.600000	753.512512	68.600000	747.641357	68.600000	743.833435	68.600000	752.502014	68.600000	754.764771	68.600000	755.934570	68.600000	745.856995	68.600000	748.346069	68.600000	750.068481	68.600000	746.234863	68.600000	746.217224	68.600000	747.714111	68.600000	744.113647	68.600000	742.361328
68.700000	755.835876	68.700000	752.057312	68.700000	746.870728	68.700000	743.041931	68.700000	746.459045	68.700000	747.193115	68.700000	745.881897	68.700000	740.018066	68.700000	745.033142	68.700000	748.832458	68.700000	745.224121	68.700000	748.255371	68.700000	747.188721	68.700000	738.034180	68.700000	747.898193	68.700000	739.195129
68.800000	747.046082	68.800000	750.044739	68.800000	740.110901	68.800000	742.424500	68.800000	745.356384	68.800000	747.714966	68.800000	747.101562	68.800000	741.548889	68.800000	743.653931	68.800000	746.305908	68.800000	750.662842	68.800000	756.450378	68.800000	754.055725	68.800000	755.471558	68.800000	749.837158	68.800000	748.340820
68.900000	754.170410	68.900000	747.882446	68.900000	738.853088	68.900000	745.190796	68.900000	743.349426	68.900000	740.535706	68.900000	744.203308	68.900000	746.436646	68.900000	746.881714	68.900000	743.305969	68.900000	755.104553	68.900000	743.169495	68.900000	746.300842	68.900000	741.717896	68.900000	749.747803	68.900000	740.983032
69.000000	744.571838	69.000000	747.732605	69.000000	747.213074	69.000000	742.508301	69.000000	753.039917	69.000000	750.572021	69.000000	744.907715	69.000000	737.840942	69.000000	746.655884	69.000000	750.987000	69.000000	739.477234	69.000000	742.020447	69.000000	743.776245	69.000000	738.885132	69.000000	751.014465	69.000000	751.787842
69.100000	749.423157	69.100000	751.174072	69.100000	740.107117	69.100000	747.637207	69.100000	747.515930	69.100000	740.582397	69.100000	738.952942	69.100000	734.694946	69.100000	749.589417	69.100000	744.456970	69.100000	743.298523	69.100000	747.875488	69.100000	747.873596	69.100000	747.472656	69.100000	740.354004	69.100000	742.420227
69.200000	743.103333	69.200000	736.986877	69.200000	741.827454	69.200000	733.418274	69.200000	746.266174	69.200000	751.141418	69.200000	748.344788	69.200000	740.767090	69.200000	747.799377	69.200000	745.104187	69.200000	747.389404	69.200000	741.633057	69.200000	747.668945	69.200000	747.982300	69.200000	746.338562	69.200000	740.382263
69.300000	746.360596	69.300000	744.978455	69.300000	736.648865	69.300000	738.073853	69.300000	751.428711	69.300000	738.129578	69.300000	750.405334	69.300000	741.224609	69.300000	746.827026	69.300000	743.654968	69.300000	741.057800	69.300000	746.341675	69.300000	744.904785	69.300000	745.280151	69.300000	737.541382	69.300000	751.454773
69.400000	744.104370	69.400000	745.271057	69.400000	744.574341	69.400000	753.645386	69.400000	740.213013	69.400000	735.060913	69.400000	738.990417	69.400000	738.456116	69.400000	738.312378	69.400000	740.515991	69.400000	738.483154	69.400000	735.713074	69.400000	741.912415	69.400000	736.804260	69.400000	743.456360	69.400000	738.085144
69.500000	743.543884	69.500000	753.333435	69.500000	746.317444	69.500000	741.974304	69.500000	745.647034	69.500000	739.838684	69.500000	747.229736	69.500000	747.565613	69.500000	744.143677	69.500000	737.298035	69.500000	740.325867	69.500000	743.055664	69.500000	745.215637	69.500000	735.840332	69.500000	736.274353	69.500000	742.963501
69.600000	740.561584	69.600000	738.756287	69.600000	739.823120	69.600000	741.869934	69.600000	742.153320	69.600000	741.758972	69.600000	743.232117	69.600000	743.623169	69.600000	743.706909	69.600000	744.207397	69.600000	735.374146	69.600000	741.903015	69.600000	738.916992	69.600000	739.087769	69.600000	742.726624	69.600000	726.526489
69.700000	737.178772	69.700000	741.358704	69.700000	739.369080	69.700000	738.634766	69.700000	735.453064	69.700000	743.317688	69.700000	745.452454	69.700000	734.720337	69.700000	742.030579	69.700000	740.974854	69.700000	746.311768	69.700000	732.396912	69.700000	739.673157	69.700000	747.087646	69.700000	738.162598	69.700000	733.480286
69.800000	731.310364	69.800000	745.325745	69.800000	740.969604	69.800000	748.197815	69.800000	743.838379	69.800000	746.919556	69.800000	740.239746	69.800000	735.697815	69.800000	740.521912	69.800000	747.625977	69.800000	739.883545	69.800000	742.561646	69.800000	741.047119	69.800000	745.804565	69.800000	741.393372	69.800000	743.316711
69.900000	741.979736	69.900000	748.432190	69.900000	735.556580	69.900000	736.989685	69.900000	741.115112	69.900000	735.438416	69.900000	743.614502	69.900000	742.503601	69.900000	734.346375	69.900000	744.157349	69.900000	745.307800	69.900000	740.983398	69.900000	737.572693	69.900000	741.095703	69.900000	741.903320	69.900000	735.798157
70.000000	737.987671	70.000000	739.300720	70.000000	742.076660	70.000000	742.827759	70.000000	730.990906	70.000000	734.747253	70.000000	735.858398	70.000000	736.230408	70.000000	743.949097	70.000000	740.580994	70.000000	748.332336	70.000000	731.657715	70.000000	737.239563	70.000000	741.663696	70.000000	741.084167	70.000000	746.392639
70.100000	742.646790	70.100000	743.799622	70.100000	741.077271	70.100000	742.818970	70.100000	744.353577	70.100000	738.959290	70.100000	741.738647	70.100000	742.621155	70.100000	734.334045	70.100000	740.288330	70.100000	735.635193	70.100000	746.842834	70.100000	737.759521	70.100000	741.932800	70.100000	734.790161	70.100000	734.723022
70.200000	738.918396	70.200000	741.089478	70.200000	736.805115	70.200000	735.017578	70.200000	744.489197	70.200000	729.084778	70.200000	737.985107	70.200000	749.081299	70.200000	743.549011	70.200000	731.601624	70.200000	736.259521	70.200000	744.198730	70.200000	734.028259	70.200000	736.237061	70.200000	737.201721	70.200000	734.326660
70.300000	746.791992	70.300000	737.040222	70.300000	730.534485	70.300000	733.864258	70.300000	744.320923	70.300000	732.122314	70.300000	740.142761	70.300000	743.102417	70.300000	735.377502	70.300000	737.201355	70.300000	732.482666	70.300000	737.860229	70.300000	730.846741	70.300000	733.131348	70.300000	733.778503	70.300000	742.670349
70.400000	735.278137	70.400000	733.703674	70.400000	734.289673	70.400000	735.493103	70.400000	741.084290	70.400000	737.583679	70.400000	743.347046	70.400000	738.724365	70.400000	740.626221	70.400000	743.466736	70.400000	733.595764	70.400000	736.164673	70.400000	732.997070	70.400000	727.706787	70.400000	733.467285	70.400000	731.778931
70.500000	733.999817	70.500000	736.469788	70.500000	737.711487	70.500000	738.378174	70.500000	741.798889	70.500000	736.595032	70.500000	730.901672	70.500000	730.843018	70.500000	740.302979	70.500000	740.972290	70.500000	732.255859	70.500000	739.892334	70.500000	732.316650	70.500000	731.804749	70.500000	744.695740	70.500000	735.176208
70.600000	744.596497	70.600000	739.834656	70.600000	739.792053	70.600000	737.625854	70.600000	738.933105	70.600000	735.622986	70.600000	729.882996	70.600000	744.128113	70.600000	738.466187	70.600000	739.086243	70.600000	733.389099	70.600000	736.872620	70.600000	739.531372	70.600000	745.841797	70.600000	732.499695	70.600000	734.292786
70.700000	736.465271	70.700000	734.436523	70.700000	743.663025	70.700000	734.768799	70.700000	728.712830	70.700000	737.537170	70.700000	735.307983	70.700000	736.327820	70.700000	724.918335	70.700000	736.767517	70.700000	731.507935	70.700000	735.515991	70.700000	730.997070	70.700000	736.322998	70.700000	736.325378	70.700000	734.698486
70.800000	731.672302	70.800000	738.802856	70.800000	741.971985	70.800000	746.072205	70.800000	726.690369	70.800000	738.842590	70.800000	735.173950	70.800000	734.002380	70.800000	731.320007	70.800000	725.299438	70.800000	740.817505	70.800000	735.766541	70.800000	724.153320	70.800000	730.585022	70.800000	734.865051	70.800000	732.819275
70.900000	735.015259	70.900000	739.752136	70.900000	727.269775	70.900000	734.552917	70.900000	733.246338	70.900000	736.614502	70.900000	732.300415	70.900000	734.713989	70.900000	735.656250	70.900000	738.228027	70.900000	735.739929	70.900000	724.855103	70.900000	740.279968	70.900000	735.177734	70.900000	732.126038	70.900000	735.323730
71.000000	734.686584	71.000000	731.182190	71.000000	731.753845	71.000000	737.290283	71.000000	735.565125	71.000000	736.498474	71.000000	734.002747	71.000000	729.468201	71.000000	737.647034	71.000000	735.425964	71.000000	738.218628	71.000000	734.798279	71.000000	739.111267	71.000000	741.366516	71.000000	736.952698	71.000000	734.557556
71.100000	737.131409	71.100000	734.904968	71.100000	738.343140	71.100000	732.714478	71.100000	737.603699	71.100000	732.154663	71.100000	727.571106	71.100000	727.496094	71.100000	732.845276	71.100000	732.916321	71.100000	735.997986	71.100000	730.921814	71.100000	728.776367	71.100000	736.547852	71.100000	730.899841	71.100000	732.097412
71.200000	729.520752	71.200000	739.096680	71.200000	728.277222	71.200000	727.611938	71.200000	738.218567	71.200000	732.288086	71.200000	739.727112	71.200000	739.088196	71.200000	732.623901	71.200000	728.620667	71.200000	739.428162	71.200000	736.593262	71.200000	730.056213	71.200000	733.918335	71.200000	734.523926	71.200000	732.395813
71.300000	734.021667	71.300000	731.377563	71.300000	728.213074	71.300000	730.639221	71.300000	726.440125	71.300000	746.815491	71.300000	734.723938	71.300000	735.977051	71.300000	735.859192	71.300000	730.870056	71.300000	733.927063	71.300000	733.261841	71.300000	725.583984	71.300000	733.441406	71.300000	736.521790	71.300000	729.592041
71.400000	731.581604	71.400000	725.060303	71.400000	728.971985	71.400000	731.154724	71.400000	733.366211	71.400000	733.988892	71.400000	728.117126	71.400000	734.463257	71.400000	731.806458	71.400000	731.234070	71.400000	729.850037	71.400000	736.445679	71.400000	734.456909	71.400000	738.097839	71.400000	730.506287	71.400000	743.195618
71.500000	738.744629	71.500000	731.422119	71.500000	738.596619	71.500000	727.840088	71.500000	736.859802	71.500000	734.991028	71.500000	726.016235	71.500000	739.894531	71.500000	738.216187	71.500000	729.930969	71.500000	730.257263	71.500000	730.308655	71.500000	739.104126	71.500000	738.519592	71.500000	738.759766	71.500000	731.023926
71.600000	728.306946	71.600000	730.212769	71.600000	737.171814	71.600000	727.914551	71.600000	729.749207	71.600000	729.729126	71.600000	724.371948	71.600000	734.128357	71.600000	728.976379	71.600000	733.282593	71.600000	737.330811	71.600000	731.263550	71.600000	722.504211	71.600000	741.771057	71.600000	737.747681	71.600000	734.531067
71.700000	731.805969	71.700000	721.853943	71.700000	723.447815	71.700000	727.354919	71.700000	734.052917	71.700000	736.820679	71.700000	737.451416	71.700000	726.067688	71.700000	724.604858	71.700000	732.181824	71.700000	733.229004	71.700000	733.531677	71.700000	726.871399	71.700000	727.364502	71.700000	720.215393	71.700000	735.878113
71.800000	722.541687	71.800000	730.422607	71.800000	728.343079	71.800000	733.050659	71.800000	731.781860	71.800000	726.887512	71.800000	725.732910	71.800000	725.763489	71.800000	724.935120	71.800000	727.586670	71.800000	735.851562	71.800000	728.300049	71.800000	732.183044	71.800000	726.975281	71.800000	731.423706	71.800000	733.531921
71.900000	729.044434	71.900000	727.826294	71.900000	728.366577	71.900000	734.888184	71.900000	730.109863	71.900000	729.897400	71.900000	731.883545	71.900000	726.844238	71.900000	719.792419	71.900000	731.370117	71.900000	722.054871	71.900000	730.785583	71.900000	728.051697	71.900000	729.897644	71.900000	732.682434	71.900000	729.226257
72.000000	731.919312	72.000000	731.678650	72.000000	724.683167	72.000000	731.210083	72.000000	731.559021	72.000000	725.472961	72.000000	734.410889	72.000000	725.010376	72.000000	730.864624	72.000000	723.333130	72.000000	729.021301	72.000000	728.577515	72.000000	732.896179	72.000000	726.216919	72.000000	728.723083	72.000000	737.777771
72.100000	727.211914	72.100000	728.992065	72.100000	729.860107	72.100000	738.720886	72.100000	725.750610	72.100000	725.066223	72.100000	736.179382	72.100000	730.122314	72.100000	717.939880	72.100000	734.768188	72.100000	722.170532	72.100000	727.314392	72.100000	729.102783	72.100000	721.861206	72.100000	733.536743	72.100000	731.119141
72.200000	723.714111	72.200000	725.637329	72.200000	724.090515	72.200000	722.301392	72.200000	730.868042	72.200000	724.018738	72.200000	725.674316	72.200000	722.259583	72.200000	733.591248	72.200000	740.931458	72.200000	728.271301	72.200000	727.162964	72.200000	726.052490	72.200000	732.510559	72.200000	728.635498	72.200000	739.145935
72.300000	732.507568	72.300000	722.286621	72.300000	733.717163	72.300000	729.530518	72.300000	729.984253	72.300000	729.925476	72.300000	731.473511	72.300000	721.753052	72.300000	727.201782	72.300000	720.782288	72.300000	733.718018	72.300000	726.109863	72.300000	733.866638	72.300000	723.765259	72.300000	730.089172	72.300000	731.966492
72.400000	725.184204	72.400000	729.297241	72.400000	728.634460	72.400000	723.579041	72.400000	725.310913	72.400000	724.743469	72.400000	725.272888	72.400000	719.966248	72.400000	723.718323	72.400000	720.092346	72.400000	727.482178	72.400000	720.934998	72.400000	728.919678	72.400000	721.804871	72.400000	727.907349	72.400000	726.747864
72.500000	716.314697	72.500000	722.696472	72.500000	726.751831	72.500000	728.294678	72.500000	723.682922	72.500000	728.592590	72.500000	714.462646	72.500000	722.485596	72.500000	723.072815	72.500000	724.477417	72.500000	727.342163	72.500000	726.742554	72.500000	720.884277	72.500000	723.176331	72.500000	726.246765	72.500000	726.034241
72.600000	728.748779	72.600000	729.109741	72.600000	724.902466	72.600000	722.385315	72.600000	722.117737	72.600000	727.039978	72.600000	725.991333	72.600000	726.828552	72.600000	736.707825	72.600000	726.993408	72.600000	725.397522	72.600000	727.973022	72.600000	718.509033	72.600000	719.341797	72.600000	724.515991	72.600000	730.290955
72.700000	722.627808	72.700000	729.225281	72.700000	728.252747	72.700000	732.009277	72.700000	731.452759	72.700000	717.949646	72.700000	717.010986	72.700000	724.930359	72.700000	720.773254	72.700000	719.318726	72.700000	728.427429	72.700000	723.700134	72.700000	722.620239	72.700000	723.073669	72.700000	724.846741	72.700000	725.348572
72.800000	723.837952	72.800000	716.151978	72.800000	725.205750	72.800000	725.111694	72.800000	726.468323	72.800000	730.628235	72.800000	725.086609	72.800000	726.920959	72.800000	731.038818	72.800000	721.796509	72.800000	723.768372	72.800000	722.445984	72.800000	721.545593	72.800000	726.477844	72.800000	734.114136	72.800000	720.872559
72.900000	723.802551	72.900000	731.793884	72.900000	733.705688	72.900000	725.949463	72.900000	725.315796	72.900000	723.312134	72.900000	725.167236	72.900000	718.906921	72.900000	723.828125	72.900000	722.907654	72.900000	716.969299	72.900000	730.929077	72.900000	722.799072	72.900000	723.364075	72.900000	719.730042	72.900000	723.354431
73.000000	723.407532	73.000000	717.413757	73.000000	721.204773	73.000000	726.056458	73.000000	721.409302	73.000000	725.831848	73.000000	724.500732	73.000000	716.794434	73.000000	726.714966	73.000000	726.141907	73.000000	720.962646	73.000000	724.847107	73.000000	720.330566	73.000000	721.414917	73.000000	728.009888	73.000000	718.551086
73.100000	724.291626	73.100000	724.453552	73.100000	729.039185	73.100000	719.826294	73.100000	721.047058	73.100000	722.043396	73.100000	718.867981	73.100000	720.192017	73.100000	722.202881	73.100000	713.872070	73.100000	722.913025	73.100000	725.432373	73.100000	721.478638	73.100000	722.454224	73.100000	720.132263	73.100000	721.489929
73.200000	718.171387	73.200000	727.037354	73.200000	726.447876	73.200000	721.850281	73.200000	724.003113	73.200000	720.442688	73.200000	717.580811	73.200000	721.639221	73.200000	721.115295	73.200000	725.328369	73.200000	717.326538	73.200000	717.982300	73.200000	724.841553	73.200000	717.010437	73.200000	717.687195	73.200000	715.488037
73.300000	717.375305	73.300000	726.543518	73.300000	721.007263	73.300000	711.835571	73.300000	720.786499	73.300000	733.955444	73.300000	723.651062	73.300000	724.130493	73.300000	723.148560	73.300000	729.956726	73.300000	721.141968	73.300000	727.266174	73.300000	721.933228	73.300000	721.750061	73.300000	720.319214	73.300000	725.955444
73.400000	716.849304	73.400000	717.576172	73.400000	712.562256	73.400000	725.399902	73.400000	728.820679	73.400000	723.456177	73.400000	726.655212	73.400000	722.178772	73.400000	719.490967	73.400000	716.027161	73.400000	718.073792	73.400000	714.252197	73.400000	726.260254	73.400000	715.693604	73.400000	723.681152	73.400000	720.126953
73.500000	726.032166	73.500000	711.033081	73.500000	724.605591	73.500000	720.272827	73.500000	720.956787	73.500000	723.238403	73.500000	719.896057	73.500000	720.409546	73.500000	720.885742	73.500000	719.310791	73.500000	723.493652	73.500000	718.368225	73.500000	711.283997	73.500000	720.344666	73.500000	718.536438	73.500000	731.216797
73.600000	718.561646	73.600000	715.515381	73.600000	720.656433	73.600000	718.323486	73.600000	719.237732	73.600000	713.540894	73.600000	728.299988	73.600000	719.696228	73.600000	717.243408	73.600000	719.192871	73.600000	714.673462	73.600000	726.532532	73.600000	723.150635	73.600000	722.777405	73.600000	721.279846	73.600000	723.130371
73.700000	710.424561	73.700000	713.348877	73.700000	724.822083	73.700000	717.492432	73.700000	725.681519	73.700000	724.246460	73.700000	720.827271	73.700000	718.020081	73.700000	716.476868	73.700000	716.196899	73.700000	719.549194	73.700000	720.328247	73.700000	719.395325	73.700000	718.319031	73.700000	713.666809	73.700000	724.069397
73.800000	717.718445	73.800000	714.924988	73.800000	716.405273	73.800000	720.338013	73.800000	713.684631	73.800000	714.065369	73.800000	717.390320	73.800000	718.337646	73.800000	718.795654	73.800000	716.627197	73.800000	717.644287	73.800000	724.748047	73.800000	713.252380	73.800000	718.530090	73.800000	710.722473	73.800000	718.862976
73.900000	711.185852	73.900000	711.260498	73.900000	715.661865	73.900000	721.136047	73.900000	715.501709	73.900000	712.218567	73.900000	714.097839	73.900000	718.764160	73.900000	723.543518	73.900000	721.424133	73.900000	726.501831	73.900000	716.268677	73.900000	721.470520	73.900000	717.648315	73.900000	722.458679	73.900000	718.855286
74.000000	714.741821	74.000000	719.753296	74.000000	724.971802	74.000000	709.229736	74.000000	721.610291	74.000000	720.841980	74.000000	725.940125	74.000000	718.594788	74.000000	715.171570	74.000000	717.672119	74.000000	716.040833	74.000000	719.471497	74.000000	723.910950	74.000000	708.731262	74.000000	717.474487	74.000000	721.493042
74.100000	714.715698	74.100000	719.311890	74.100000	719.884888	74.100000	717.932556	74.100000	715.137268	74.100000	719.528809	74.100000	717.662170	74.100000	711.645142	74.100000	717.093506	74.100000	719.572876	74.100000	714.953125	74.100000	717.669922	74.100000	716.567017	74.100000	717.041382	74.100000	718.596619	74.100000	708.987061
74.200000	719.977661	74.200000	705.253357	74.200000	721.263123	74.200000	711.808350	74.200000	721.216736	74.200000	722.654968	74.200000	718.007751	74.200000	721.901978	74.200000	719.418030	74.200000	716.339905	74.200000	719.973877	74.200000	712.522766	74.200000	714.595032	74.200000	713.273804	74.200000	712.726196	74.200000	712.987366
74.300000	716.616028	74.300000	713.469727	74.300000	714.748535	74.300000	712.743469	74.300000	717.911377	74.300000	718.265320	74.300000	710.545471	74.300000	716.905762	74.300000	719.826599	74.300000	708.664124	74.300000	720.396057	74.300000	725.568970	74.300000	720.232239	74.300000	719.208923	74.300000	712.439697	74.300000	721.137268
74.400000	715.340637	74.400000	719.289917	74.400000	719.445435	74.400000	713.773315	74.400000	711.013794	74.400000	716.360901	74.400000	708.767151	74.400000	716.794006	74.400000	714.126099	74.400000	714.108154	74.400000	716.330688	74.400000	713.963684	74.400000	719.092285	74.400000	717.925537	74.400000	713.286194	74.400000	718.992859
74.500000	708.418762	74.500000	717.609741	74.500000	724.960632	74.500000	713.448425	74.500000	710.724487	74.500000	712.094788	74.500000	711.518982	74.500000	712.410767	74.500000	719.174500	74.500000	714.286133	74.500000	722.117126	74.500000	714.767273	74.500000	715.048889	74.500000	713.825134	74.500000	724.417053	74.500000	713.185120
74.600000	719.979614	74.600000	716.181213	74.600000	714.726562	74.600000	713.459045	74.600000	711.668518	74.600000	716.247559	74.600000	717.033203	74.600000	714.263245	74.600000	710.382812	74.600000	711.893372	74.600000	723.271790	74.600000	712.958984	74.600000	709.826172	74.600000	719.009888	74.600000	717.036438	74.600000	722.808655
74.700000	716.670044	74.700000	711.232483	74.700000	704.755432	74.700000	712.442688	74.700000	716.519958	74.700000	717.686218	74.700000	714.731506	74.700000	714.680969	74.700000	704.946777	74.700000	716.915527	74.700000	710.430359	74.700000	714.807922	74.700000	709.456970	74.700000	711.386841	74.700000	718.425415	74.700000	710.781921
74.800000	712.064331	74.800000	710.676392	74.800000	713.785950	74.800000	710.602417	74.800000	711.511230	74.800000	715.044800	74.800000	701.470764	74.800000	712.356140	74.800000	707.020264	74.800000	705.722900	74.800000	710.126587	74.800000	710.464722	74.800000	714.258362	74.800000	712.141418	74.800000	721.401367	74.800000	705.832520
74.900000	715.666504	74.900000	714.801575	74.900000	710.823242	74.900000	715.825134	74.900000	715.331848	74.900000	721.426941	74.900000	707.984314	74.900000	710.045654	74.900000	712.316406	74.900000	711.040955	74.900000	707.261475	74.900000	709.644226	74.900000	709.646301	74.900000	714.835083	74.900000	712.716919	74.900000	712.408264
75.000000	710.191711	75.000000	704.644592	75.000000	712.230591	75.000000	710.518005	75.000000	715.209412	75.000000	717.039551	75.000000	704.221069	75.000000	711.979919	75.000000	709.183228	75.000000	709.280212	75.000000	707.516296	75.000000	717.195740	75.000000	722.048279	75.000000	709.712769	75.000000	716.017883	75.000000	716.152710
75.100000	713.539246	75.100000	712.151611	75.100000	716.642944	75.100000	715.234070	75.100000	711.653198	75.100000	708.985107	75.100000	713.049194	75.100000	714.183716	75.100000	716.589905	75.100000	719.278992	75.100000	711.343628	75.100000	710.965942	75.100000	710.471924	75.100000	705.896423	75.100000	710.911804	75.100000	709.372620
75.200000	713.541565	75.200000	710.174683	75.200000	712.142334	75.200000	711.175598	75.200000	711.361450	75.200000	710.035828	75.200000	709.835327	75.200000	715.878479	75.200000	710.301636	75.200000	711.083496	75.200000	704.425720	75.200000	707.146606	75.200000	708.994873	75.200000	706.670715	75.200000	716.436035	75.200000	714.978271
75.300000	710.113098	75.300000	708.977051	75.300000	712.140381	75.300000	705.611938	75.300000	706.002869	75.300000	710.769043	75.300000	714.545288	75.300000	713.738159	75.300000	713.025940	75.300000	715.663879	75.300000	711.351624	75.300000	707.942261	75.300000	704.643433	75.300000	712.162170	75.300000	708.734802	75.300000	713.570374
75.400000	709.902161	75.400000	714.619080	75.400000	711.168030	75.400000	708.083984	75.400000	715.916016	75.400000	703.686401	75.400000	705.279907	75.400000	714.236084	75.400000	714.409119	75.400000	715.392578	75.400000	708.938232	75.400000	718.792236	75.400000	705.510925	75.400000	706.199219	75.400000	710.455933	75.400000	706.642578
75.500000	706.561890	75.500000	712.097473	75.500000	710.909485	75.500000	707.215210	75.500000	707.456543	75.500000	711.541809	75.500000	718.981506	75.500000	702.147644	75.500000	712.624634	75.500000	711.111877	75.500000	704.783997	75.500000	711.612000	75.500000	712.658997	75.500000	704.686157	75.500000	703.416748	75.500000	712.079346
75.600000	718.924622	75.600000	714.865112	75.600000	714.318726	75.600000	709.524719	75.600000	701.271423	75.600000	714.430481	75.600000	711.837952	75.600000	712.224487	75.600000	710.057434	75.600000	711.723877	75.600000	715.218079	75.600000	706.474365	75.600000	712.896545	75.600000	713.228577	75.600000	699.548828	75.600000	706.106689
75.700000	703.884827	75.700000	709.130127	75.700000	706.662720	75.700000	705.254333	75.700000	702.697876	75.700000	705.656616	75.700000	707.920471	75.700000	704.366028	75.700000	701.271484	75.700000	709.312683	75.700000	708.811707	75.700000	709.312256	75.700000	710.746521	75.700000	704.456482	75.700000	709.721802	75.700000	707.015869
75.800000	708.487244	75.800000	702.973083	75.800000	703.086304	75.800000	698.921448	75.800000	710.985962	75.800000	705.315552	75.800000	719.612000	75.800000	710.000183	75.800000	702.940247	75.800000	706.027405	75.800000	705.151428	75.800000	703.288513	75.800000	711.695557	75.800000	706.980530	75.800000	704.091187	75.800000	707.101257
75.900000	703.543274	75.900000	699.421631	75.900000	701.574585	75.900000	706.793457	75.900000	707.906311	75.900000	706.114990	75.900000	705.575928	75.900000	707.817200	75.900000	709.013611	75.900000	708.381409	75.900000	707.261230	75.900000	713.575623	75.900000	703.736694	75.900000	710.971985	75.900000	712.135254	75.900000	702.771729
76.000000	708.539795	76.000000	710.536194	76.000000	700.385559	76.000000	707.746277	76.000000	702.092773	76.000000	707.067200	76.000000	707.748108	76.000000	705.161743	76.000000	714.338867	76.000000	710.484863	76.000000	714.556702	76.000000	713.288452	76.000000	709.425476	76.000000	707.457947	76.000000	711.212769	76.000000	698.962708
76.100000	703.999512	76.100000	700.105225	76.100000	705.344666	76.100000	699.597168	76.100000	705.408325	76.100000	704.823303	76.100000	705.432495	76.100000	700.052795	76.100000	700.047546	76.100000	707.117615	76.100000	702.527649	76.100000	703.142029	76.100000	704.521912	76.100000	708.681091	76.100000	710.508667	76.100000	707.132690
76.200000	703.480957	76.200000	705.906311	76.200000	702.756897	76.200000	701.995056	76.200000	708.429199	76.200000	705.774780	76.200000	705.752625	76.200000	699.467285	76.200000	709.333435	76.200000	714.619629	76.200000	702.098694	76.200000	703.692322	76.200000	704.567810	76.200000	707.538757	76.200000	709.518982	76.200000	706.072754
76.300000	705.563049	76.300000	707.467041	76.300000	699.719421	76.300000	712.038879	76.300000	707.185547	76.300000	700.862549	76.300000	707.923889	76.300000	698.819824	76.300000	702.115601	76.300000	709.624634	76.300000	708.081726	76.300000	706.724487	76.300000	709.845093	76.300000	705.234619	76.300000	705.029846	76.300000	700.442139
76.400000	704.669006	76.400000	704.688171	76.400000	712.705322	76.400000	706.789307	76.400000	702.624817	76.400000	703.865417	76.400000	704.358887	76.400000	707.869019	76.400000	699.616638	76.400000	711.248047	76.400000	703.887390	76.400000	704.508972	76.400000	698.905029	76.400000	707.782104	76.400000	710.990417	76.400000	701.148071
76.500000	699.467224	76.500000	699.095337	76.500000	707.290649	76.500000	705.765686	76.500000	703.141602	76.500000	701.201660	76.500000	706.825867	76.500000	700.448792	76.500000	700.843140	76.500000	704.659119	76.500000	704.814148	76.500000	711.925110	76.500000	704.086792	76.500000	706.051331	76.500000	704.383789	76.500000	708.310364
76.600000	700.780762	76.600000	703.705750	76.600000	709.221191	76.600000	702.662842	76.600000	696.406067	76.600000	704.161011	76.600000	704.207825	76.600000	698.619263	76.600000	701.593994	76.600000	704.831299	76.600000	693.492249	76.600000	704.935303	76.600000	698.209900	76.600000	703.415100	76.600000	703.002258	76.600000	701.641541
76.700000	704.979919	76.700000	705.509583	76.700000	711.087463	76.700000	698.634460	76.700000	706.361938	76.700000	701.459656	76.700000	706.498230	76.700000	711.312622	76.700000	697.047485	76.700000	699.833069	76.700000	703.330505	76.700000	705.893494	76.700000	701.896118	76.700000	696.503601	76.700000	701.289001	76.700000	706.448120
76.800000	703.453064	76.800000	706.580627	76.800000	698.283203	76.800000	700.352478	76.800000	704.730103	76.800000	695.582581	76.800000	706.230591	76.800000	707.634766	76.800000	706.411865	76.800000	702.212097	76.800000	700.626160	76.800000	698.964966	76.800000	701.190369	76.800000	701.011597	76.800000	702.103882	76.800000	703.295776
76.900000	696.175598	76.900000	706.462891	76.900000	706.108704	76.900000	706.697876	76.900000	701.295471	76.900000	700.928223	76.900000	705.499817	76.900000	706.059509	76.900000	704.324280	76.900000	698.589111	76.900000	704.306641	76.900000	702.511536	76.900000	698.521362	76.900000	697.890503	76.900000	696.870911	76.900000	706.178040
77.000000	693.610901	77.000000	699.140503	77.000000	697.085876	77.000000	700.615906	77.000000	699.716187	77.000000	696.427429	77.000000	699.174316	77.000000	700.618042	77.000000	699.967957	77.000000	701.390686	77.000000	699.516296	77.000000	705.814453	77.000000	697.341064	77.000000	698.006897	77.000000	705.274963	77.000000	710.085144
77.100000	696.052246	77.100000	697.365417	77.100000	702.234497	77.100000	706.127502	77.100000	710.279236	77.100000	697.350525	77.100000	704.510132	77.100000	702.445251	77.100000	699.862549	77.100000	697.436035	77.100000	702.891113	77.100000	696.111145	77.100000	705.085266	77.100000	702.012207	77.100000	695.500366	77.100000	703.289185
77.200000	699.843628	77.200000	700.362610	77.200000	703.955750	77.200000	707.392639	77.200000	704.157288	77.200000	702.024109	77.200000	702.895630	77.200000	701.182251	77.200000	702.636963	77.200000	696.679016	77.200000	701.845642	77.200000	700.140320	77.200000	700.984802	77.200000	693.649597	77.200000	695.104004	77.200000	697.364380
77.300000	697.824829	77.300000	698.654480	77.300000	703.911560	77.300000	698.464661	77.300000	701.276245	77.300000	695.178589	77.300000	699.103210	77.300000	702.297974	77.300000	702.481628	77.300000	711.218689	77.300000	693.926514	77.300000	698.275146	77.300000	695.719421	77.300000	704.844543	77.300000	694.073364	77.300000	702.179504
77.400000	700.934387	77.400000	700.900269	77.400000	694.479187	77.400000	700.499634	77.400000	695.032471	77.400000	691.925537	77.400000	694.422546	77.400000	701.158569	77.400000	701.724731	77.400000	699.442993	77.400000	696.883057	77.400000	694.715881	77.400000	697.030029	77.400000	700.787964	77.400000	704.837708	77.400000	697.476318
77.500000	702.202209	77.500000	695.061584	77.500000	706.581360	77.500000	700.681580	77.500000	700.388489	77.500000	697.183472	77.500000	698.406738	77.500000	706.190308	77.500000	698.720581	77.500000	699.224854	77.500000	699.192017	77.500000	693.391724	77.500000	695.545715	77.500000	696.423340	77.500000	691.807983	77.500000	701.681885
77.600000	696.230286	77.600000	699.406677	77.600000	703.211914	77.600000	696.958496	77.600000	698.293396	77.600000	698.789978	77.600000	698.259827	77.600000	691.431763	77.600000	691.722839	77.600000	693.010437	77.600000	700.589172	77.600000	690.577271	77.600000	695.599426	77.600000	697.790039	77.600000	696.533691	77.600000	695.034058
77.700000	694.451233	77.700000	699.458679	77.700000	705.409729	77.700000	695.990356	77.700000	696.722778	77.700000	695.386719	77.700000	698.887146	77.700000	699.531982	77.700000	696.216187	77.700000	705.357788	77.700000	702.850220	77.700000	706.024048	77.700000	694.969116	77.700000	694.335693	77.700000	701.325989	77.700000	696.548096
77.800000	689.394165	77.800000	694.683777	77.800000	700.361145	77.800000	697.289917	77.800000	699.907349	77.800000	699.206116	77.800000	687.296936	77.800000	699.957886	77.800000	697.333740	77.800000	696.597900	77.800000	707.351807	77.800000	691.530945	77.800000	698.360535	77.800000	693.202087	77.800000	695.219482	77.800000	700.094482
77.900000	688.949707	77.900000	702.140808	77.900000	694.730957	77.900000	699.281860	77.900000	696.453308	77.900000	689.696472	77.900000	687.797729	77.900000	694.020813	77.900000	693.796753	77.900000	696.162598	77.900000	697.275818	77.900000	695.297791	77.900000	692.518311	77.900000	697.979858	77.900000	693.299377	77.900000	694.028320
78.000000	696.458679	78.000000	693.294617	78.000000	700.717712	78.000000	697.459839	78.000000	695.261841	78.000000	700.599487	78.000000	692.158142	78.000000	694.192627	78.000000	694.026306	78.000000	692.854431	78.000000	692.002869	78.000000	697.336548	78.000000	696.235779	78.000000	698.564941	78.000000	697.306641	78.000000	697.178894
78.100000	685.589478	78.100000	692.749695	78.100000	696.060913	78.100000	694.678833	78.100000	694.505432	78.100000	697.463623	78.100000	701.235352	78.100000	691.610107	78.100000	698.318115	78.100000	694.150940	78.100000	687.427063	78.100000	693.407715	78.100000	685.293762	78.100000	694.543152	78.100000	692.575378	78.100000	696.986023
78.200000	691.047180	78.200000	690.536438	78.200000	696.429016	78.200000	693.864868	78.200000	686.473877	78.200000	693.772400	78.200000	688.295837	78.200000	689.618347	78.200000	695.550842	78.200000	694.659424	78.200000	690.622986	78.200000	695.540466	78.200000	691.989990	78.200000	698.895752	78.200000	694.415039	78.200000	692.667297
78.300000	695.566162	78.300000	701.906311	78.300000	697.636902	78.300000	695.111267	78.300000	689.595520	78.300000	702.132385	78.300000	687.272217	78.300000	694.226501	78.300000	697.335022	78.300000	692.730713	78.300000	691.977051	78.300000	698.018982	78.300000	691.374939	78.300000	692.666138	78.300000	699.959290	78.300000	694.186646
78.400000	699.632080	78.400000	693.039490	78.400000	692.532166	78.400000	689.999268	78.400000	695.893982	78.400000	695.970703	78.400000	699.089905	78.400000	690.980652	78.400000	691.981506	78.400000	694.710815	78.400000	698.193054	78.400000	700.263489	78.400000	694.066345	78.400000	686.753418	78.400000	694.336731	78.400000	693.290222
78.500000	689.827271	78.500000	684.094421	78.500000	692.560730	78.500000	690.800781	78.500000	691.399597	78.500000	697.843079	78.500000	692.777710	78.500000	691.177612	78.500000	700.078796	78.500000	691.992126	78.500000	695.422485	78.500000	690.822388	78.500000	691.370178	78.500000	696.321472	78.500000	687.750000	78.500000	689.018250
78.600000	692.122131	78.600000	691.140564	78.600000	695.056091	78.600000	689.808289	78.600000	692.424133	78.600000	694.614258	78.600000	687.327515	78.600000	688.114441	78.600000	680.667542	78.600000	689.647034	78.600000	691.492615	78.600000	690.874756	78.600000	697.434082	78.600000	687.697998	78.600000	692.117554	78.600000	690.186096
78.700000	691.365051	78.700000	693.477783	78.700000	685.061279	78.700000	693.236633	78.700000	690.030884	78.700000	691.486511	78.700000	697.224121	78.700000	689.812439	78.700000	692.213318	78.700000	691.260376	78.700000	689.813660	78.700000	690.664429	78.700000	692.235901	78.700000	691.232300	78.700000	697.488770	78.700000	692.348938
78.800000	693.584534	78.800000	691.755310	78.800000	688.164246	78.800000	687.005798	78.800000	688.010620	78.800000	691.302490	78.800000	687.936279	78.800000	689.223694	78.800000	693.226868	78.800000	685.284058	78.800000	692.382568	78.800000	689.990112	78.800000	694.133362	78.800000	687.779663	78.800000	683.990845	78.800000	697.054077
78.900000	695.248901	78.900000	689.718018	78.900000	687.333252	78.900000	695.979126	78.900000	691.225708	78.900000	690.072205	78.900000	697.393738	78.900000	693.830872	78.900000	681.117615	78.900000	687.204468	78.900000	687.457214	78.900000	692.727356	78.900000	692.461060	78.900000	691.493530	78.900000	691.236389	78.900000	690.171143
79.000000	693.190125	79.000000	694.206848	79.000000	689.863159	79.000000	693.414734	79.000000	686.367615	79.000000	685.207336	79.000000	685.422852	79.000000	685.326294	79.000000	687.510010	79.000000	691.290344	79.000000	685.079346	79.000000	694.883606	79.000000	687.872070	79.000000	691.250732	79.000000	695.000610	79.000000	688.650391
79.100000	691.852051	79.100000	689.317871	79.100000	692.766663	79.100000	687.997620	79.100000	694.825806	79.100000	690.123779	79.100000	693.556091	79.100000	685.920288	79.100000	686.087952	79.100000	696.570129	79.100000	682.096252	79.100000	691.197021	79.100000	684.167908	79.100000	687.510376	79.100000	690.439087	79.100000	691.748291
79.200000	692.237244	79.200000	692.244263	79.200000	686.881165	79.200000	687.610596	79.200000	690.613159	79.200000	691.328430	79.200000	683.533081	79.200000	684.930481	79.200000	686.442261	79.200000	681.044067	79.200000	692.213562	79.200000	686.088501	79.200000	686.218750	79.200000	690.282288	79.200000	688.591003	79.200000	686.901611
79.300000	682.574463	79.300000	692.793457	79.300000	690.397156	79.300000	686.434326	79.300000	691.756165	79.300000	696.399353	79.300000	689.907654	79.300000	693.425171	79.300000	689.775330	79.300000	682.809875	79.300000	687.809387	79.300000	690.756897	79.300000	681.759583	79.300000	687.266113	79.300000	689.742554	79.300000	685.513000
79.400000	685.817505	79.400000	689.054871	79.400000	687.174988	79.400000	688.049316	79.400000	693.188538	79.400000	683.582581	79.400000	693.934082	79.400000	691.791992	79.400000	688.273804	79.400000	687.942383	79.400000	684.240356	79.400000	687.993652	79.400000	684.807373	79.400000	693.016357	79.400000	687.655640	79.400000	686.346313
79.500000	688.454956	79.500000	686.457214	79.500000	692.593750	79.500000	688.547668	79.500000	682.209717	79.500000	693.083618	79.500000	683.707581	79.500000	686.444153	79.500000	692.263977	79.500000	686.546631	79.500000	686.092102	79.500000	687.197510	79.500000	692.563110	79.500000	690.809631	79.500000	687.209717	79.500000	686.987305
79.600000	691.011597	79.600000	681.785339	79.600000	686.795166	79.600000	687.016296	79.600000	687.733398	79.600000	696.881531	79.600000	687.025024	79.600000	684.395264	79.600000	686.518555	79.600000	688.416748	79.600000	687.432922	79.600000	688.778503	79.600000	689.548157	79.600000	685.754578	79.600000	680.825256	79.600000	691.067688
79.700000	697.866455	79.700000	689.635498	79.700000	693.797729	79.700000	683.149475	79.700000	685.449463	79.700000	686.756897	79.700000	681.902771	79.700000	689.731079	79.700000	683.609192	79.700000	685.265076	79.700000	689.404480	79.700000	686.490967	79.700000	686.960754	79.700000	692.401489	79.700000	690.616638	79.700000	683.082275
79.800000	685.341370	79.800000	689.726196	79.800000	690.224976	79.800000	682.070435	79.800000	689.359009	79.800000	679.513794	79.800000	686.926697	79.800000	691.474365	79.800000	685.723938	79.800000	689.076477	79.800000	684.010071	79.800000	682.824768	79.800000	688.383423	79.800000	688.538635	79.800000	693.035278	79.800000	691.135193
79.900000	685.356750	79.900000	691.000183	79.900000	697.383362	79.900000	692.314087	79.900000	688.646790	79.900000	690.936157	79.900000	686.791748	79.900000	685.855957	79.900000	684.995605	79.900000	685.108582	79.900000	684.209290	79.900000	684.902649	79.900000	686.385315	79.900000	691.672363	79.900000	691.332397	79.900000	686.529663
80.000000	685.427002	80.000000	687.708435	80.000000	684.250732	80.000000	689.098938	80.000000	672.787537	80.000000	686.656128	80.000000	687.332275	80.000000	682.643799	80.000000	683.976257	80.000000	682.256287	80.000000	685.451172	80.000000	688.865601	80.000000	683.516296	80.000000	681.407104	80.000000	684.994141	80.000000	689.276001
80.100000	679.457397	80.100000	682.626099	80.100000	687.178467	80.100000	677.968567	80.100000	690.612305	80.100000	675.619568	80.100000	673.679688	80.100000	689.464294	80.100000	687.725220	80.100000	688.329407	80.100000	681.259827	80.100000	684.660217	80.100000	686.756653	80.100000	679.484131	80.100000	683.951355	80.100000	682.397217
80.200000	679.725220	80.200000	687.097412	80.200000	681.168091	80.200000	688.715637	80.200000	684.373169	80.200000	683.598694	80.200000	682.078247	80.200000	685.654663	80.200000	685.019897	80.200000	680.100708	80.200000	685.810791	80.200000	692.579651	80.200000	681.557251	80.200000	686.224670	80.200000	679.562134	80.200000	687.206421
80.300000	679.706726	80.300000	687.829346	80.300000	688.412598	80.300000	678.812439	80.300000	682.972595	80.300000	687.210205	80.300000	680.130920	80.300000	680.518860	80.300000	689.657532	80.300000	688.313049	80.300000	677.536438	80.300000	684.783875	80.300000	684.582947	80.300000	685.845154	80.300000	680.671997	80.300000	687.263733
80.400000	682.777527	80.400000	682.921326	80.400000	678.623901	80.400000	674.523743	80.400000	682.265076	80.400000	680.709290	80.400000	682.580872	80.400000	677.229309	80.400000	680.583069	80.400000	682.310669	80.400000	680.862915	80.400000	680.142700	80.400000	679.431885	80.400000	677.732727	80.400000	682.029114	80.400000	681.557434
80.500000	679.034485	80.500000	681.050415	80.500000	674.174683	80.500000	679.246155	80.500000	682.837280	80.500000	684.925903	80.500000	678.995239	80.500000	678.163208	80.500000	676.392822	80.500000	683.731262	80.500000	683.743042	80.500000	684.517700	80.500000	678.908630	80.500000	685.547791	80.500000	680.153564	80.500000	676.392151
80.600000	682.327271	80.600000	680.323669	80.600000	682.856079	80.600000	676.067444	80.600000	677.886230	80.600000	680.710693	80.600000	677.048279	80.600000	679.553833	80.600000	681.776611	80.600000	688.079224	80.600000	671.715210	80.600000	686.130859	80.600000	685.696716	80.600000	675.038635	80.600000	682.353760	80.600000	679.255005
80.700000	675.655151	80.700000	679.169983	80.700000	683.867676	80.700000	687.175171	80.700000	677.666443	80.700000	678.292542	80.700000	679.520203	80.700000	676.508362	80.700000	683.187927	80.700000	674.747864	80.700000	680.940857	80.700000	677.684326	80.700000	677.141968	80.700000	683.022949	80.700000	677.932373	80.700000	686.323975
80.800000	688.051208	80.800000	676.475159	80.800000	682.079712	80.800000	675.442200	80.800000	677.385437	80.800000	677.241516	80.800000	683.946655	80.800000	680.321472	80.800000	680.989868	80.800000	676.247925	80.800000	679.863892	80.800000	682.528381	80.800000	681.802063	80.800000	678.743835	80.800000	677.583252	80.800000	685.079773
80.900000	679.397339	80.900000	681.045593	80.900000	674.902283	80.900000	679.717346	80.900000	672.899658	80.900000	675.696838	80.900000	682.307800	80.900000	676.222595	80.900000	675.018799	80.900000	678.423279	80.900000	682.285156	80.900000	680.034912	80.900000	678.363403	80.900000	679.611511	80.900000	682.024902	80.900000	680.410889
81.000000	681.397949	81.000000	684.707947	81.000000	678.789429	81.000000	681.117249	81.000000	674.634949	81.000000	680.774414	81.000000	677.533325	81.000000	683.947754	81.000000	672.650513	81.000000	677.666565	81.000000	678.271851	81.000000	676.275818	81.000000	685.840393	81.000000	677.800964	81.000000	678.380310	81.000000	678.947754
81.100000	675.213806	81.100000	684.085999	81.100000	684.683533	81.100000	680.416565	81.100000	683.322449	81.100000	678.855957	81.100000	675.600647	81.100000	676.829224	81.100000	672.040833	81.100000	685.077393	81.100000	669.542114	81.100000	683.848145	81.100000	685.593567	81.100000	675.199768	81.100000	679.863281	81.100000	676.293823
81.200000	678.982178	81.200000	687.337280	81.200000	682.580200	81.200000	680.595398	81.200000	675.455811	81.200000	683.740723	81.200000	675.943726	81.200000	676.738464	81.200000	678.532227	81.200000	667.330444	81.200000	676.419434	81.200000	681.155518	81.200000	676.346069	81.200000	674.463440	81.200000	676.924072	81.200000	678.338867
81.300000	680.058960	81.300000	683.567871	81.300000	677.773376	81.300000	681.215210	81.300000	671.531616	81.300000	673.615356	81.300000	676.209717	81.300000	680.780334	81.300000	678.089478	81.300000	681.603088	81.300000	681.368530	81.300000	682.126831	81.300000	683.971252	81.300000	680.751099	81.300000	676.640076	81.300000	675.387756
81.400000	676.236633	81.400000	674.393311	81.400000	675.230713	81.400000	684.676270	81.400000	680.057678	81.400000	676.803955	81.400000	674.162842	81.400000	675.714111	81.400000	673.647095	81.400000	677.118896	81.400000	678.117004	81.400000	677.119080	81.400000	677.486023	81.400000	671.177612	81.400000	682.693115	81.400000	670.785339
81.500000	683.505310	81.500000	677.593445	81.500000	673.865723	81.500000	675.134399	81.500000	681.994812	81.500000	680.952393	81.500000	680.768982	81.500000	667.485901	81.500000	675.743591	81.500000	675.734802	81.500000	673.766357	81.500000	677.668518	81.500000	676.863831	81.500000	670.715698	81.500000	678.045959	81.500000	679.345581
81.600000	677.277588	81.600000	678.028625	81.600000	676.153503	81.600000	681.901611	81.600000	669.253357	81.600000	673.119934	81.600000	677.015625	81.600000	667.234619	81.600000	679.293152	81.600000	678.176086	81.600000	681.866333	81.600000	673.336487	81.600000	677.232727	81.600000	680.660828	81.600000	670.126526	81.600000	680.881287
81.700000	673.336914	81.700000	672.194031	81.700000	671.798950	81.700000	673.490479	81.700000	689.910400	81.700000	674.894043	81.700000	669.486023	81.700000	680.890381	81.700000	675.391724	81.700000	678.821533	81.700000	665.607910	81.700000	668.356506	81.700000	674.575317	81.700000	672.647461	81.700000	673.794556	81.700000	673.772522
81.800000	671.512695	81.800000	674.275269	81.800000	674.410583	81.800000	666.311951	81.800000	676.542969	81.800000	675.990662	81.800000	675.496033	81.800000	672.682312	81.800000	674.689331	81.800000	677.268311	81.800000	678.656738	81.800000	678.619934	81.800000	670.098999	81.800000	674.843384	81.800000	672.056091	81.800000	670.332703
81.900000	669.762085	81.900000	677.664307	81.900000	671.405945	81.900000	672.858398	81.900000	674.183960	81.900000	671.575623	81.900000	667.601807	81.900000	674.116455	81.900000	667.231689	81.900000	668.173340	81.900000	672.908813	81.900000	678.299927	81.900000	670.006165	81.900000	674.127869	81.900000	680.409851	81.900000	677.221436
82.000000	667.021545	82.000000	675.949219	82.000000	682.814270	82.000000	674.442688	82.000000	668.623047	82.000000	665.758484	82.000000	674.218506	82.000000	675.320557	82.000000	671.519165	82.000000	669.575134	82.000000	666.831726	82.000000	667.146362	82.000000	677.056763	82.000000	673.033325	82.000000	680.435181	82.000000	678.272522
82.100000	663.509277	82.100000	676.329590	82.100000	671.466980	82.100000	675.981934	82.100000	662.907227	82.100000	674.832458	82.100000	677.988892	82.100000	671.801086	82.100000	675.380005	82.100000	672.122498	82.100000	664.727112	82.100000	672.343933	82.100000	667.923889	82.100000	676.341248	82.100000	673.083679	82.100000	677.041199
82.200000	671.915283	82.200000	670.722412	82.200000	671.786255	82.200000	669.226990	82.200000	673.063416	82.200000	667.325256	82.200000	679.082397	82.200000	672.817810	82.200000	678.515686	82.200000	676.984985	82.200000	668.079834	82.200000	675.080078	82.200000	675.882751	82.200000	679.264587	82.200000	669.389160	82.200000	674.618958
82.300000	678.100342	82.300000	664.575745	82.300000	672.214844	82.300000	677.219666	82.300000	673.663879	82.300000	671.885254	82.300000	668.864563	82.300000	666.260986	82.300000	671.757019	82.300000	678.889893	82.300000	676.547791	82.300000	671.943970	82.300000	669.999084	82.300000	679.703064	82.300000	670.455750	82.300000	668.738281
82.400000	666.422241	82.400000	670.484741	82.400000	662.874207	82.400000	675.087891	82.400000	669.404907	82.400000	669.689148	82.400000	673.214478	82.400000	671.924194	82.400000	671.614319	82.400000	669.370544	82.400000	667.287598	82.400000	667.879517	82.400000	673.427551	82.400000	671.920898	82.400000	675.779175	82.400000	671.521973
82.500000	673.107056	82.500000	667.012756	82.500000	669.855713	82.500000	677.037964	82.500000	678.506165	82.500000	670.991455	82.500000	662.262451	82.500000	665.990540	82.500000	672.287781	82.500000	679.591370	82.500000	674.249756	82.500000	666.557861	82.500000	673.967834	82.500000	673.912048	82.500000	671.265869	82.500000	668.224915
82.600000	665.872559	82.600000	663.646118	82.600000	670.784058	82.600000	668.708435	82.600000	672.294556	82.600000	668.410645	82.600000	671.783447	82.600000	672.645996	82.600000	679.290344	82.600000	667.927551	82.600000	670.541260	82.600000	676.972290	82.600000	676.233337	82.600000	669.895264	82.600000	667.902710	82.600000	667.189209
82.700000	668.911072	82.700000	667.490173	82.700000	669.411438	82.700000	669.483704	82.700000	666.012817	82.700000	670.633057	82.700000	662.388794	82.700000	682.532776	82.700000	666.708069	82.700000	674.944336	82.700000	663.599487	82.700000	669.385742	82.700000	665.026978	82.700000	670.946899	82.700000	666.497681	82.700000	667.189270
82.800000	664.682739	82.800000	675.144958	82.800000	668.114685	82.800000	669.928345	82.800000	671.806091	82.800000	673.434204	82.800000	663.350037	82.800000	668.862793	82.800000	670.465271	82.800000	669.040955	82.800000	664.557556	82.800000	669.210144	82.800000	670.968262	82.800000	665.666260	82.800000	673.835632	82.800000	670.243347
82.900000	666.671753	82.900000	670.691101	82.900000	664.262634	82.900000	669.280762	82.900000	680.635742	82.900000	668.508606	82.900000	665.183960	82.900000	669.722046	82.900000	673.312927	82.900000	670.397400	82.900000	666.214233	82.900000	668.668335	82.900000	674.586243	82.900000	666.711243	82.900000	670.394226	82.900000	665.685669
83.000000	667.271362	83.000000	669.606201	83.000000	667.379883	83.000000	666.974731	83.000000	667.541626	83.000000	661.738342	83.000000	667.075073	83.000000	664.771240	83.000000	668.483643	83.000000	669.570923	83.000000	664.369568	83.000000	667.331543	83.000000	670.074768	83.000000	675.426880	83.000000	665.663635	83.000000	668.902466
83.100000	662.718384	83.100000	665.698242	83.100000	670.793457	83.100000	659.668762	83.100000	662.726990	83.100000	668.741089	83.100000	670.853821	83.100000	673.218018	83.100000	667.708618	83.100000	657.749878	83.100000	667.304138	83.100000	676.805176	83.100000	667.589294	83.100000	668.887329	83.100000	671.125000	83.100000	664.492249
83.200000	664.037659	83.200000	672.112244	83.200000	661.243103	83.200000	667.833923	83.200000	674.509644	83.200000	679.327759	83.200000	666.823669	83.200000	668.680237	83.200000	659.811951	83.200000	669.629700	83.200000	669.548828	83.200000	664.574890	83.200000	663.684998	83.200000	668.317383	83.200000	666.460938	83.200000	672.976196
83.300000	661.598206	83.300000	668.023254	83.300000	663.832703	83.300000	668.022583	83.300000	666.186096	83.300000	670.753418	83.300000	655.093689	83.300000	666.191467	83.300000	664.858398	83.300000	669.496826	83.300000	667.690918	83.300000	665.532288	83.300000	668.178894	83.300000	664.638916	83.300000	667.874817	83.300000	669.885437
83.400000	673.970032	83.400000	670.262146	83.400000	666.389954	83.400000	663.625732	83.400000	668.058594	83.400000	666.298279	83.400000	672.148804	83.400000	661.148254	83.400000	667.603394	83.400000	673.510315	83.400000	663.860474	83.400000	663.798584	83.400000	668.460388	83.400000	672.127441	83.400000	664.276001	83.400000	669.609802
83.500000	667.003540	83.500000	672.674072	83.500000	667.817627	83.500000	668.486450	83.500000	663.943604	83.500000	665.326050	83.500000	666.701843	83.500000	663.366150	83.500000	661.211731	83.500000	665.217957	83.500000	672.724365	83.500000	662.127441	83.500000	658.636353	83.500000	659.260986	83.500000	672.116394	83.500000	670.244324
83.600000	669.044250	83.600000	668.938171	83.600000	665.524475	83.600000	664.606140	83.600000	657.334290	83.600000	664.151306	83.600000	665.216553	83.600000	667.191467	83.600000	667.673950	83.600000	664.599243	83.600000	669.222412	83.600000	660.983398	83.600000	664.570496	83.600000	671.270508	83.600000	668.712524	83.600000	663.731628
83.700000	663.519897	83.700000	668.949829	83.700000	668.816895	83.700000	662.907104	83.700000	665.327820	83.700000	665.318054	83.700000	665.228821	83.700000	664.753174	83.700000	664.050598	83.700000	659.722046	83.700000	665.200562	83.700000	670.526123	83.700000	664.515137	83.700000	657.813293	83.700000	664.696167	83.700000	662.175598
83.800000	660.440552	83.800000	658.069702	83.800000	660.494934	83.800000	666.600403	83.800000	669.030457	83.800000	670.566040	83.800000	660.341736	83.800000	658.901001	83.800000	666.946228	83.800000	663.417908	83.800000	667.575623	83.800000	663.224976	83.800000	662.877014	83.800000	671.161926	83.800000	663.985291	83.800000	661.350281
83.900000	658.153992	83.900000	666.368225	83.900000	664.299011	83.900000	667.492859	83.900000	659.011292	83.900000	665.975220	83.900000	664.095947	83.900000	657.569519	83.900000	664.805847	83.900000	667.314026	83.900000	661.000000	83.900000	662.254028	83.900000	660.551758	83.900000	661.688354	83.900000	663.091736	83.900000	666.367737
84.000000	666.080872	84.000000	661.908264	84.000000	667.899170	84.000000	658.817566	84.000000	666.520874	84.000000	665.174683	84.000000	660.105408	84.000000	658.414307	84.000000	658.156311	84.000000	659.029541	84.000000	659.144348	84.000000	662.729065	84.000000	657.339294	84.000000	664.532776	84.000000	661.583801	84.000000	662.503906
84.100000	657.132629	84.100000	662.080383	84.100000	660.979736	84.100000	665.438354	84.100000	653.784180	84.100000	660.361633	84.100000	668.819641	84.100000	662.272522	84.100000	662.275940	84.100000	662.319214	84.100000	658.255066	84.100000	663.089722	84.100000	658.276794	84.100000	660.947693	84.100000	658.787842	84.100000	660.561096
84.200000	658.804810	84.200000	659.260132	84.200000	651.703796	84.200000	661.933228	84.200000	663.167725	84.200000	661.840881	84.200000	661.920166	84.200000	666.192444	84.200000	664.060974	84.200000	659.941833	84.200000	660.215027	84.200000	662.747498	84.200000	661.591003	84.200000	667.552612	84.200000	655.433960	84.200000	668.232300
84.300000	655.170837	84.300000	664.273926	84.300000	664.698975	84.300000	656.594543	84.300000	656.645264	84.300000	658.022156	84.300000	664.528931	84.300000	658.788025	84.300000	659.479614	84.300000	657.790588	84.300000	666.543518	84.300000	654.083435	84.300000	665.408569	84.300000	660.162231	84.300000	661.119873	84.300000	655.839844
84.400000	654.156616	84.400000	665.447937	84.400000	665.884033	84.400000	659.659668	84.400000	654.121826	84.400000	657.920410	84.400000	655.541626	84.400000	656.661011	84.400000	663.965576	84.400000	650.806824	84.400000	661.719849	84.400000	659.736389	84.400000	661.729248	84.400000	657.483337	84.400000	664.783447	84.400000	664.856995
84.500000	663.385864	84.500000	668.189514	84.500000	670.498901	84.500000	659.156433	84.500000	659.514709	84.500000	661.032593	84.500000	658.417358	84.500000	663.609619	84.500000	661.849426	84.500000	662.132874	84.500000	665.672058	84.500000	658.606506	84.500000	658.182739	84.500000	661.953674	84.500000	658.960815	84.500000	667.447571
84.600000	664.331116	84.600000	655.525024	84.600000	659.768921	84.600000	657.992004	84.600000	651.883850	84.600000	659.726929	84.600000	661.400818	84.600000	659.425781	84.600000	663.285950	84.600000	660.742798	84.600000	661.163330	84.600000	657.813416	84.600000	668.104553	84.600000	662.524414	84.600000	664.876099	84.600000	660.858215
84.700000	655.439209	84.700000	657.193054	84.700000	663.646729	84.700000	657.385376	84.700000	660.221802	84.700000	654.490356	84.700000	660.489990	84.700000	665.147827	84.700000	656.445312	84.700000	657.193604	84.700000	658.585571	84.700000	655.747070	84.700000	661.780029	84.700000	661.728027	84.700000	661.072815	84.700000	661.200806
84.800000	659.038757	84.800000	660.065857	84.800000	654.408386	84.800000	658.618469	84.800000	654.052368	84.800000	664.022217	84.800000	658.993103	84.800000	652.585815	84.800000	654.873108	84.800000	660.482849	84.800000	662.676819	84.800000	658.418884	84.800000	656.383789	84.800000	659.590332	84.800000	658.884460	84.800000	658.892151
84.900000	658.007263	84.900000	655.541809	84.900000	659.503906	84.900000	647.269958	84.900000	654.571289	84.900000	656.117493	84.900000	655.195007	84.900000	655.852539	84.900000	659.883057	84.900000	654.697205	84.900000	652.107056	84.900000	660.969482	84.900000	663.060242	84.900000	657.803711	84.900000	654.919373	84.900000	657.723206
85.000000	653.246338	85.000000	653.839172	85.000000	655.385193	85.000000	653.759338	85.000000	658.332581	85.000000	646.469727	85.000000	654.803345	85.000000	663.754517	85.000000	660.228394	85.000000	659.712402	85.000000	650.187927	85.000000	659.219238	85.000000	660.253479	85.000000	655.137085	85.000000	657.104187	85.000000	651.779724
85.100000	657.935242	85.100000	650.961426	85.100000	649.331238	85.100000	659.786377	85.100000	660.254761	85.100000	656.374207	85.100000	655.319885	85.100000	661.068909	85.100000	653.149170	85.100000	655.329651	85.100000	656.047058	85.100000	653.999329	85.100000	653.710022	85.100000	661.530762	85.100000	655.571960	85.100000	665.626526
85.200000	666.844482	85.200000	652.379028	85.200000	654.602417	85.200000	659.126282	85.200000	656.439453	85.200000	660.093140	85.200000	654.622437	85.200000	656.797974	85.200000	650.218201	85.200000	656.348022	85.200000	654.090210	85.200000	649.678406	85.200000	658.275635	85.200000	652.137878	85.200000	654.316345	85.200000	648.703979
85.300000	656.769409	85.300000	657.167480	85.300000	661.689026	85.300000	662.231323	85.300000	652.230591	85.300000	654.886841	85.300000	655.067017	85.300000	651.946960	85.300000	650.595276	85.300000	662.737183	85.300000	655.226624	85.300000	655.418457	85.300000	656.523743	85.300000	646.415344	85.300000	659.770752	85.300000	656.338684
85.400000	649.342529	85.400000	654.890076	85.400000	651.710571	85.400000	658.010132	85.400000	648.735229	85.400000	651.476746	85.400000	655.565247	85.400000	647.642883	85.400000	651.720703	85.400000	647.120850	85.400000	655.880249	85.400000	651.453918	85.400000	654.979614	85.400000	655.153137	85.400000	653.607727	85.400000	646.196472
85.500000	656.757324	85.500000	654.757202	85.500000	655.863037	85.500000	653.028564	85.500000	653.802368	85.500000	654.984741	85.500000	650.856689	85.500000	652.697266	85.500000	655.704895	85.500000	652.820496	85.500000	656.004089	85.500000	654.356445	85.500000	655.975037	85.500000	651.323486	85.500000	656.329834	85.500000	657.090637
85.600000	652.469604	85.600000	649.154480	85.600000	652.227844	85.600000	654.882263	85.600000	658.458740	85.600000	659.993652	85.600000	654.651611	85.600000	657.864014	85.600000	652.311829	85.600000	649.792419	85.600000	652.454041	85.600000	656.676025	85.600000	654.968811	85.600000	650.658386	85.600000	657.405823	85.600000	654.744080
85.700000	656.115540	85.700000	650.754028	85.700000	655.563354	85.700000	655.145813	85.700000	649.290649	85.700000	658.700195	85.700000	644.320312	85.700000	649.466675	85.700000	653.274597	85.700000	652.454956	85.700000	655.712341	85.700000	660.334961	85.700000	652.017029	85.700000	653.013184	85.700000	654.943787	85.700000	648.716980
85.800000	652.902100	85.800000	649.485168	85.800000	658.683838	85.800000	652.231689	85.800000	652.659241	85.800000	641.003845	85.800000	649.814758	85.800000	647.458252	85.800000	657.470886	85.800000	654.523254	85.800000	651.529785	85.800000	657.826355	85.800000	650.866943	85.800000	655.717163	85.800000	655.119324	85.800000	656.197815
85.900000	650.117065	85.900000	649.692261	85.900000	653.340027	85.900000	648.674622	85.900000	656.062683	85.900000	653.213257	85.900000	653.147400	85.900000	649.701782	85.900000	647.095825	85.900000	653.422363	85.900000	658.712830	85.900000	647.080139	85.900000	652.414185	85.900000	649.684753	85.900000	647.310547	85.900000	661.433594
86.000000	652.622070	86.000000	646.127808	86.000000	654.720642	86.000000	647.665466	86.000000	650.244995	86.000000	652.497864	86.000000	655.276367	86.000000	647.161316	86.000000	646.939209	86.000000	648.169617	86.000000	653.598633	86.000000	641.510071	86.000000	652.586365	86.000000	652.177124	86.000000	651.868347	86.000000	650.279846
86.100000	650.746155	86.100000	650.990845	86.100000	649.800781	86.100000	646.793762	86.100000	654.998901	86.100000	647.079834	86.100000	651.572083	86.100000	650.700317	86.100000	640.379272	86.100000	663.455017	86.100000	658.554626	86.100000	653.394226	86.100000	656.824707	86.100000	657.140686	86.100000	647.277222	86.100000	653.592102
86.200000	657.280273	86.200000	650.074707	86.200000	650.853516	86.200000	649.259766	86.200000	640.595337	86.200000	653.589600	86.200000	651.303223	86.200000	654.455444	86.200000	646.437500	86.200000	651.745361	86.200000	653.615356	86.200000	657.149658	86.200000	647.478516	86.200000	653.032898	86.200000	639.478088	86.200000	654.717407
86.300000	644.413452	86.300000	653.401123	86.300000	645.424194	86.300000	647.205750	86.300000	653.149963	86.300000	645.884583	86.300000	645.921448	86.300000	656.414490	86.300000	653.640564	86.300000	651.537415	86.300000	649.106384	86.300000	651.571411	86.300000	659.733032	86.300000	652.535217	86.300000	654.778015	86.300000	643.217346
86.400000	649.111877	86.400000	643.428406	86.400000	648.164490	86.400000	655.434753	86.400000	648.745117	86.400000	645.590576	86.400000	652.718872	86.400000	652.059692	86.400000	652.042114	86.400000	648.777771	86.400000	645.170715	86.400000	646.847595	86.400000	647.894226	86.400000	647.744751	86.400000	643.967896	86.400000	651.231873
86.500000	650.764343	86.500000	650.893799	86.500000	639.919983	86.500000	649.942322	86.500000	646.106506	86.500000	645.723938	86.500000	639.403442	86.500000	644.257202	86.500000	650.884888	86.500000	644.209900	86.500000	648.748108	86.500000	650.309814	86.500000	646.279175	86.500000	656.266602	86.500000	650.107788	86.500000	649.549377
86.600000	649.802979	86.600000	650.089539	86.600000	648.885864	86.600000	657.506775	86.600000	642.879639	86.600000	648.211060	86.600000	646.164795	86.600000	648.301697	86.600000	649.433350	86.600000	642.745789	86.600000	652.710510	86.600000	646.907593	86.600000	646.637573	86.600000	644.720703	86.600000	652.057129	86.600000	645.780212
86.700000	649.715515	86.700000	642.364807	86.700000	650.800354	86.700000	647.369507	86.700000	643.667725	86.700000	651.178040	86.700000	647.664673	86.700000	648.162476	86.700000	642.744873	86.700000	652.061768	86.700000	651.530334	86.700000	652.563354	86.700000	647.235474	86.700000	642.663147	86.700000	646.110657	86.700000	645.405212
86.800000	647.070923	86.800000	646.811707	86.800000	645.171143	86.800000	646.252686	86.800000	650.548157	86.800000	646.495667	86.800000	647.210999	86.800000	646.112244	86.800000	646.557495	86.800000	645.078613	86.800000	645.146912	86.800000	644.612671	86.800000	648.627625	86.800000	651.244385	86.800000	639.699707	86.800000	648.171753
86.900000	643.669556	86.900000	641.640076	86.900000	643.013733	86.900000	649.025452	86.900000	639.764221	86.900000	650.018066	86.900000	643.425842	86.900000	646.601807	86.900000	640.818054	86.900000	648.609314	86.900000	643.118103	86.900000	643.291321	86.900000	644.303284	86.900000	639.004822	86.900000	639.929626	86.900000	644.164062
87.000000	651.629028	87.000000	645.323792	87.000000	649.415405	87.000000	648.771851	87.000000	646.015625	87.000000	640.645142	87.000000	648.049683	87.000000	648.075439	87.000000	643.224915	87.000000	644.626709	87.000000	643.901550	87.000000	645.087830	87.000000	645.015625	87.000000	644.400452	87.000000	638.485840	87.000000	642.459839
87.100000	642.398132	87.100000	642.702087	87.100000	644.730408	87.100000	647.964417	87.100000	645.840515	87.100000	651.429321	87.100000	641.388367	87.100000	645.150024	87.100000	649.888428	87.100000	639.937012	87.100000	643.418884	87.100000	645.632019	87.100000	646.029358	87.100000	644.904663	87.100000	645.259155	87.100000	641.645264
87.200000	644.500793	87.200000	651.142456	87.200000	648.948792	87.200000	643.914001	87.200000	648.498840	87.200000	636.935852	87.200000	640.243530	87.200000	645.651306	87.200000	644.199524	87.200000	642.342285	87.200000	639.842529	87.200000	646.314087	87.200000	640.215454	87.200000	644.979614	87.200000	658.301086	87.200000	646.240479
87.300000	645.141296	87.300000	645.493530	87.300000	645.788025	87.300000	641.367493	87.300000	645.081299	87.300000	642.086060	87.300000	647.467163	87.300000	653.273621	87.300000	642.118286	87.300000	642.319824	87.300000	645.720764	87.300000	646.111084	87.300000	645.676514	87.300000	646.907227	87.300000	644.597412	87.300000	642.902832
87.400000	644.188538	87.400000	644.347778	87.400000	642.924438	87.400000	641.192322	87.400000	647.108032	87.400000	641.490662	87.400000	644.913391	87.400000	642.125122	87.400000	653.674011	87.400000	647.132263	87.400000	645.099426	87.400000	648.985718	87.400000	644.995422	87.400000	637.633484	87.400000	644.950867	87.400000	648.217773
87.500000	645.112000	87.500000	641.317505	87.500000	645.443970	87.500000	648.388184	87.500000	650.333374	87.500000	641.884460	87.500000	643.628906	87.500000	640.634338	87.500000	642.296265	87.500000	646.044739	87.500000	645.689270	87.500000	643.574829	87.500000	640.908020	87.500000	640.802307	87.500000	647.537292	87.500000	646.262878
87.600000	648.986267	87.600000	637.887207	87.600000	641.768311	87.600000	644.509888	87.600000	644.516663	87.600000	635.844788	87.600000	640.052002	87.600000	648.900452	87.600000	642.420471	87.600000	640.391235	87.600000	642.463440	87.600000	637.159180	87.600000	646.499146	87.600000	642.310669	87.600000	645.698242	87.600000	641.044861
87.700000	640.407837	87.700000	640.574341	87.700000	638.340759	87.700000	642.925049	87.700000	641.900452	87.700000	644.929321	87.700000	637.058411	87.700000	643.626709	87.700000	645.473389	87.700000	640.093506	87.700000	637.979614	87.700000	643.191528	87.700000	641.111877	87.700000	638.105896	87.700000	648.436768	87.700000	651.918152
87.800000	644.740173	87.800000	635.500061	87.800000	642.457947	87.800000	637.239441	87.800000	640.580200	87.800000	645.218384	87.800000	642.257874	87.800000	642.852417	87.800000	646.843689	87.800000	645.344788	87.800000	643.540955	87.800000	648.603210	87.800000	648.738281	87.800000	640.115417	87.800000	641.322449	87.800000	642.670471
87.900000	641.974731	87.900000	634.159851	87.900000	637.459900	87.900000	640.575317	87.900000	637.559631	87.900000	634.056702	87.900000	646.323669	87.900000	643.198914	87.900000	645.002380	87.900000	632.364624	87.900000	636.739319	87.900000	641.311707	87.900000	639.226685	87.900000	643.996704	87.900000	629.418091	87.900000	641.178223
88.000000	634.277649	88.000000	639.917542	88.000000	636.653625	88.000000	647.388245	88.000000	645.657471	88.000000	638.150513	88.000000	638.963196	88.000000	640.949768	88.000000	638.732178	88.000000	639.647034	88.000000	642.360901	88.000000	643.450012	88.000000	641.731812	88.000000	641.238586	88.000000	641.758667	88.000000	646.273254
88.100000	647.107788	88.100000	637.916138	88.100000	636.261841	88.100000	642.123779	88.100000	638.787415	88.100000	641.625854	88.100000	640.040100	88.100000	632.206665	88.100000	638.938599	88.100000	641.194153	88.100000	641.233215	88.100000	634.952820	88.100000	646.279785	88.100000	639.407532	88.100000	641.759644	88.100000	647.199036
88.200000	636.415894	88.200000	630.924194	88.200000	645.318054	88.200000	637.358887	88.200000	638.249023	88.200000	638.231140	88.200000	638.571838	88.200000	639.918701	88.200000	645.362305	88.200000	642.268188	88.200000	643.952393	88.200000	642.662292	88.200000	640.858887	88.200000	642.939880	88.200000	640.963501	88.200000	635.469971
88.300000	640.683472	88.300000	640.753357	88.300000	642.685791	88.300000	645.295837	88.300000	636.128418	88.300000	642.414490	88.300000	641.667725	88.300000	634.079346	88.300000	633.944031	88.300000	634.529236	88.300000	637.508911	88.300000	638.032593	88.300000	641.252686	88.300000	637.607849	88.300000	642.520447	88.300000	636.583984
88.400000	634.967102	88.400000	636.783569	88.400000	633.631165	88.400000	640.386597	88.400000	639.687683	88.400000	635.390869	88.400000	641.964355	88.400000	635.508850	88.400000	637.397339	88.400000	634.721741	88.400000	643.731628	88.400000	639.396851	88.400000	639.735474	88.400000	646.353088	88.400000	639.822693	88.400000	637.494324
88.500000	637.999817	88.500000	632.775391	88.500000	638.605103	88.500000	637.811890	88.500000	633.323608	88.500000	634.728149	88.500000	635.107117	88.500000	634.432190	88.500000	635.389587	88.500000	635.574097	88.500000	635.725891	88.500000	638.669189	88.500000	637.890808	88.500000	640.092102	88.500000	629.474976	88.500000	642.310303
88.600000	636.344849	88.600000	635.629578	88.600000	643.148315	88.600000	636.662476	88.600000	635.560852	88.600000	643.489502	88.600000	642.940308	88.600000	636.296509	88.600000	641.131470	88.600000	635.307983	88.600000	636.904053	88.600000	639.866516	88.600000	642.707458	88.600000	634.466492	88.600000	636.906189	88.600000	634.192566
88.700000	638.454041	88.700000	642.038635	88.700000	632.088745	88.700000	637.729065	88.700000	635.662415	88.700000	644.352905	88.700000	632.996399	88.700000	641.848511	88.700000	639.493225	88.700000	634.549377	88.700000	641.207458	88.700000	637.415771	88.700000	643.314087	88.700000	638.554871	88.700000	632.106628	88.700000	632.551086
88.800000	638.058533	88.800000	633.409912	88.800000	642.111389	88.800000	638.281006	88.800000	636.862915	88.800000	639.985413	88.800000	634.209412	88.800000	636.419006	88.800000	634.403320	88.800000	633.703857	88.800000	640.048828	88.800000	640.919006	88.800000	631.886597	88.800000	636.906067	88.800000	631.618469	88.800000	631.786865
88.900000	631.689514	88.900000	630.144714	88.900000	639.061340	88.900000	632.335449	88.900000	637.570862	88.900000	632.490784	88.900000	639.869507	88.900000	625.774231	88.900000	637.541443	88.900000	632.691528	88.900000	629.178833	88.900000	637.404419	88.900000	633.673096	88.900000	636.741760	88.900000	637.209839	88.900000	639.385376
89.000000	632.350281	89.000000	632.840515	89.000000	631.554199	89.000000	633.592590	89.000000	636.925110	89.000000	637.135193	89.000000	639.647583	89.000000	635.972107	89.000000	637.251892	89.000000	635.201294	89.000000	638.979126	89.000000	634.250061	89.000000	635.968567	89.000000	634.384583	89.000000	635.615295	89.000000	640.030090
89.100000	634.883057	89.100000	641.543335	89.100000	636.780762	89.100000	631.857788	89.100000	641.311096	89.100000	630.605103	89.100000	641.311462	89.100000	637.257263	89.100000	637.271057	89.100000	634.594177	89.100000	636.111145	89.100000	635.541504	89.100000	632.606384	89.100000	640.473267	89.100000	636.601929	89.100000	628.958008
89.200000	636.479126	89.200000	633.807495	89.200000	628.804565	89.200000	631.631409	89.200000	632.408813	89.200000	625.957397	89.200000	634.192749	89.200000	637.698364	89.200000	632.120056	89.200000	630.906311	89.200000	637.715820	89.200000	641.794678	89.200000	627.228149	89.200000	632.411804	89.200000	640.185059	89.200000	629.283997
89.300000	635.317566	89.300000	631.900818	89.300000	635.546509	89.300000	630.750305	89.300000	632.782593	89.300000	628.856506	89.300000	636.476501	89.300000	627.650330	89.300000	633.562866	89.300000	630.649597	89.300000	630.400635	89.300000	637.557190	89.300000	636.472107	89.300000	631.020935	89.300000	627.084106	89.300000	636.363098
89.400000	629.403137	89.400000	636.543457	89.400000	635.954102	89.400000	634.424438	89.400000	633.230042	89.400000	636.762817	89.400000	635.025452	89.400000	641.708374	89.400000	632.197632	89.400000	631.052979	89.400000	628.687195	89.400000	632.878235	89.400000	633.747681	89.400000	627.991394	89.400000	633.673462	89.400000	637.005920
89.500000	631.985718	89.500000	633.931946	89.500000	628.084656	89.500000	627.369385	89.500000	627.647827	89.500000	628.830444	89.500000	630.587952	89.500000	629.432312	89.500000	634.103149	89.500000	625.699158	89.500000	633.384827	89.500000	628.215332	89.500000	637.097961	89.500000	631.611389	89.500000	632.144104	89.500000	633.393250
89.600000	636.976013	89.600000	632.086548	89.600000	625.806213	89.600000	635.320740	89.600000	629.153442	89.600000	628.495911	89.600000	626.645569	89.600000	633.903625	89.600000	634.886353	89.600000	632.238159	89.600000	626.879272	89.600000	631.231689	89.600000	623.250854	89.600000	630.294617	89.600000	628.336792	89.600000	634.126038
89.700000	635.413025	89.700000	633.460388	89.700000	625.315308	89.700000	628.118652	89.700000	631.643555	89.700000	627.796753	89.700000	630.420227	89.700000	627.258972	89.700000	629.520874	89.700000	628.059082	89.700000	626.155701	89.700000	634.885010	89.700000	627.803894	89.700000	640.227722	89.700000	629.537354	89.700000	636.815063
89.800000	627.015869	89.800000	632.722168	89.800000	631.750244	89.800000	633.668457	89.800000	629.323181	89.800000	631.917786	89.800000	630.173706	89.800000	635.364929	89.800000	632.756897	89.800000	632.039368	89.800000	625.826355	89.800000	627.412659	89.800000	627.804993	89.800000	630.889282	89.800000	626.420288	89.800000	630.227051
89.900000	632.871582	89.900000	632.031067	89.900000	628.355286	89.900000	630.383606	89.900000	629.424255	89.900000	625.144226	89.900000	626.790039	89.900000	635.134827	89.900000	630.351440	89.900000	630.185486	89.900000	625.126648	89.900000	631.916687	89.900000	630.677246	89.900000	631.869141	89.900000	637.743225	89.900000	634.394470
90.000000	631.101440	90.000000	631.735901	90.000000	629.045166	90.000000	628.984131	90.000000	628.456909	90.000000	624.251221	90.000000	632.064575	90.000000	624.923096	90.000000	629.842896	90.000000	638.116882	90.000000	628.356018	90.000000	626.160095	90.000000	628.721985	90.000000	623.901306	90.000000	633.358887	90.000000	627.554626
90.100000	625.894104	90.100000	627.108459	90.100000	626.084106	90.100000	620.007385	90.100000	619.511353	90.100000	625.195984	90.100000	626.208191	90.100000	623.228210	90.100000	634.969238	90.100000	630.947021	90.100000	624.732361	90.100000	630.195007	90.100000	629.678467	90.100000	631.404419	90.100000	627.101013	90.100000	628.056824
90.200000	631.757568	90.200000	631.380432	90.200000	624.359070	90.200000	628.471375	90.200000	635.029114	90.200000	629.777832	90.200000	628.017212	90.200000	632.017700	90.200000	627.883545	90.200000	625.354980	90.200000	627.004822	90.200000	619.030273	90.200000	629.724365	90.200000	627.318420	90.200000	627.544373	90.200000	625.883179
90.300000	632.365967	90.300000	622.690247	90.300000	624.443359	90.300000	621.193054	90.300000	628.546509	90.300000	628.816101	90.300000	624.428894	90.300000	623.192322	90.300000	625.131042	90.300000	623.651062	90.300000	627.059082	90.300000	630.020508	90.300000	633.182678	90.300000	612.334961	90.300000	623.386292	90.300000	625.162781
90.400000	630.522827	90.400000	618.242065	90.400000	625.859619	90.400000	629.500854	90.400000	627.202393	90.400000	633.593689	90.400000	631.760254	90.400000	625.242554	90.400000	618.382629	90.400000	630.765869	90.400000	624.787048	90.400000	627.016541	90.400000	629.187500	90.400000	626.988037	90.400000	627.756165	90.400000	619.952454
90.500000	625.545166	90.500000	625.867310	90.500000	625.678406	90.500000	623.745056	90.500000	620.669312	90.500000	624.744690	90.500000	625.653931	90.500000	635.475342	90.500000	626.226807	90.500000	627.824158	90.500000	626.293823	90.500000	627.153137	90.500000	623.214478	90.500000	627.248535	90.500000	625.026733	90.500000	622.687744
90.600000	623.124939	90.600000	625.051514	90.600000	625.681274	90.600000	623.800659	90.600000	629.163269	90.600000	626.329651	90.600000	620.965088	90.600000	626.446716	90.600000	626.263550	90.600000	628.354553	90.600000	630.258240	90.600000	630.763367	90.600000	628.283447	90.600000	634.542480	90.600000	622.840210	90.600000	623.955505
90.700000	628.278992	90.700000	622.703674	90.700000	631.547241	90.700000	625.769775	90.700000	624.144958	90.700000	620.774536	90.700000	628.964417	90.700000	615.485168	90.700000	619.213074	90.700000	626.451660	90.700000	623.641113	90.700000	619.820190	90.700000	626.565674	90.700000	626.118103	90.700000	624.358521	90.700000	632.395691
90.800000	627.333496	90.800000	626.119446	90.800000	622.504333	90.800000	627.904053	90.800000	620.766724	90.800000	625.351074	90.800000	625.884766	90.800000	625.577271	90.800000	625.679443	90.800000	618.816833	90.800000	622.181274	90.800000	625.345215	90.800000	625.290405	90.800000	629.422607	90.800000	625.864136	90.800000	622.785889
90.900000	629.673035	90.900000	618.848267	90.900000	622.384583	90.900000	629.255493	90.900000	622.430847	90.900000	621.603516	90.900000	625.961060	90.900000	624.115845	90.900000	624.039062	90.900000	624.050354	90.900000	629.172852	90.900000	622.285034	90.900000	623.832581	90.900000	635.357849	90.900000	626.986816	90.900000	625.496643
91.000000	623.350952	91.000000	623.255432	91.000000	628.488220	91.000000	625.236877	91.000000	622.235291	91.000000	619.741028	91.000000	627.667175	91.000000	624.380432	91.000000	619.962280	91.000000	625.879456	91.000000	617.618896	91.000000	617.895935	91.000000	622.197510	91.000000	629.307007	91.000000	628.536133	91.000000	618.061401
91.100000	630.154602	91.100000	624.425720	91.100000	625.376160	91.100000	620.320801	91.100000	622.947510	91.100000	623.310913	91.100000	624.045044	91.100000	628.814331	91.100000	617.940308	91.100000	626.209167	91.100000	623.357300	91.100000	620.081360	91.100000	620.131775	91.100000	623.368042	91.100000	631.663086	91.100000	623.852417
91.200000	618.012207	91.200000	622.714294	91.200000	627.174805	91.200000	624.295654	91.200000	616.562256	91.200000	629.729858	91.200000	625.468079	91.200000	621.581177	91.200000	616.955261	91.200000	619.577393	91.200000	616.571838	91.200000	622.222839	91.200000	622.655762	91.200000	618.854065	91.200000	626.136841	91.200000	627.772034
91.300000	628.464050	91.300000	622.512085	91.300000	618.290833	91.300000	618.895752	91.300000	622.403381	91.300000	616.050476	91.300000	624.698975	91.300000	624.465698	91.300000	630.546326	91.300000	624.435791	91.300000	625.615723	91.300000	619.824463	91.300000	622.064331	91.300000	624.206787	91.300000	626.829102	91.300000	624.100708
91.400000	623.228882	91.400000	622.879150	91.400000	612.884949	91.400000	625.328430	91.400000	625.450989	91.400000	623.071960	91.400000	615.763794	91.400000	623.162598	91.400000	628.735779	91.400000	619.549866	91.400000	621.750488	91.400000	620.094116	91.400000	621.647949	91.400000	617.811035	91.400000	620.796204	91.400000	616.157715
91.500000	618.392883	91.500000	619.982971	91.500000	615.298950	91.500000	620.082458	91.500000	618.483276	91.500000	621.350830	91.500000	617.118774	91.500000	620.910950	91.500000	621.872131	91.500000	621.752197	91.500000	623.155334	91.500000	612.268921	91.500000	622.666565	91.500000	618.110718	91.500000	625.377441	91.500000	617.532959
91.600000	620.796021	91.600000	625.825439	91.600000	621.386292	91.600000	616.730408	91.600000	626.103333	91.600000	617.509644	91.600000	620.809998	91.600000	620.516235	91.600000	622.027466	91.600000	617.562866	91.600000	617.293091	91.600000	618.286011	91.600000	622.201599	91.600000	620.817627	91.600000	625.660278	91.600000	623.294861
91.700000	618.485718	91.700000	625.176270	91.700000	618.984375	91.700000	614.375793	91.700000	620.524780	91.700000	618.435181	91.700000	621.529724	91.700000	617.832153	91.700000	622.030457	91.700000	623.452637	91.700000	623.163330	91.700000	622.139954	91.700000	617.981262	91.700000	626.696960	91.700000	618.763184	91.700000	619.117432
91.800000	616.347229	91.800000	621.581970	91.800000	621.397583	91.800000	618.452698	91.800000	613.143250	91.800000	621.743530	91.800000	614.338440	91.800000	616.633240	91.800000	615.920349	91.800000	622.298401	91.800000	621.509766	91.800000	624.885559	91.800000	619.204651	91.800000	620.674744	91.800000	614.432556	91.800000	618.581055
91.900000	619.880432	91.900000	626.546326	91.900000	612.946228	91.900000	619.583679	91.900000	619.602234	91.900000	616.904419	91.900000	617.838318	91.900000	622.579590	91.900000	611.620056	91.900000	623.297546	91.900000	619.010193	91.900000	631.980042	91.900000	620.261597	91.900000	621.892395	91.900000	615.154724	91.900000	614.836060
92.000000	617.648132	92.000000	622.207825	92.000000	623.781250	92.000000	618.768921	92.000000	619.459961	92.000000	616.259338	92.000000	618.469788	92.000000	622.263977	92.000000	617.669617	92.000000	614.359741	92.000000	615.654602	92.000000	617.567200	92.000000	612.993347	92.000000	609.131104	92.000000	623.563416	92.000000	617.146851
92.100000	618.294312	92.100000	615.261353	92.100000	614.349121	92.100000	617.874939	92.100000	623.065979	92.100000	620.413269	92.100000	618.451904	92.100000	623.512695	92.100000	611.246399	92.100000	616.430542	92.100000	617.353638	92.100000	618.036926	92.100000	612.531677	92.100000	613.334045	92.100000	612.684448	92.100000	609.929443
92.200000	617.600708	92.200000	617.454041	92.200000	612.766174	92.200000	614.026917	92.200000	618.271301	92.200000	620.324463	92.200000	610.834778	92.200000	619.728394	92.200000	616.704285	92.200000	611.618347	92.200000	621.468750	92.200000	616.003418	92.200000	616.910400	92.200000	623.483093	92.200000	612.209656	92.200000	619.469604
92.300000	614.424316	92.300000	605.898499	92.300000	614.560547	92.300000	614.283691	92.300000	615.850464	92.300000	615.792664	92.300000	616.131531	92.300000	618.779419	92.300000	614.820618	92.300000	615.352173	92.300000	618.291077	92.300000	614.012878	92.300000	611.727905	92.300000	619.786438	92.300000	618.930725	92.300000	614.506348
92.400000	616.421265	92.400000	611.618286	92.400000	615.446960	92.400000	619.184570	92.400000	611.838257	92.400000	617.127197	92.400000	613.374573	92.400000	615.936401	92.400000	617.532104	92.400000	620.557617	92.400000	619.634460	92.400000	617.869751	92.400000	610.279785	92.400000	619.102966	92.400000	615.536133	92.400000	620.891785
92.500000	615.336548	92.500000	611.295166	92.500000	614.480408	92.500000	611.081238	92.500000	615.047791	92.500000	619.481445	92.500000	618.747253	92.500000	614.721375	92.500000	615.250244	92.500000	615.161255	92.500000	616.336792	92.500000	618.210999	92.500000	621.089844	92.500000	617.815979	92.500000	612.650024	92.500000	612.450317
92.600000	621.831543	92.600000	609.500977	92.600000	616.521179	92.600000	610.592468	92.600000	617.975464	92.600000	612.569031	92.600000	609.573059	92.600000	617.021545	92.600000	619.289856	92.600000	609.525635	92.600000	616.726929	92.600000	607.591980	92.600000	611.987793	92.600000	613.760437	92.600000	615.494507	92.600000	620.621338
92.700000	609.756226	92.700000	610.736450	92.700000	612.959961	92.700000	608.675049	92.700000	610.976562	92.700000	612.728638	92.700000	613.497498	92.700000	611.649048	92.700000	611.650208	92.700000	610.660339	92.700000	612.907654	92.700000	614.520081	92.700000	614.101074	92.700000	619.292786	92.700000	615.627258	92.700000	613.596191
92.800000	620.311584	92.800000	615.689087	92.800000	609.294312	92.800000	615.448425	92.800000	611.894836	92.800000	608.028687	92.800000	610.654480	92.800000	611.373352	92.800000	615.222961	92.800000	612.497925	92.800000	614.088928	92.800000	610.049011	92.800000	611.626404	92.800000	618.580811	92.800000	609.469177	92.800000	612.314819
92.900000	611.657898	92.900000	616.788269	92.900000	606.353577	92.900000	614.917419	92.900000	619.218384	92.900000	620.637085	92.900000	609.141052	92.900000	614.537170	92.900000	610.814270	92.900000	611.921143	92.900000	617.863586	92.900000	608.419556	92.900000	612.742737	92.900000	605.031616	92.900000	612.713257	92.900000	612.668335
93.000000	609.935120	93.000000	612.026306	93.000000	619.361511	93.000000	615.131775	93.000000	611.968689	93.000000	613.982666	93.000000	615.152771	93.000000	610.482117	93.000000	610.191711	93.000000	616.362793	93.000000	614.850647	93.000000	611.204651	93.000000	611.928406	93.000000	610.608582	93.000000	617.807434	93.000000	612.953857
93.100000	607.666382	93.100000	616.518250	93.100000	614.169250	93.100000	609.822815	93.100000	615.064819	93.100000	615.427917	93.100000	613.725891	93.100000	613.230591	93.100000	616.839844	93.100000	609.371033	93.100000	615.377808	93.100000	614.075806	93.100000	609.151001	93.100000	606.231995	93.100000	610.524963	93.100000	610.312378
93.200000	614.472778	93.200000	612.208374	93.200000	611.974487	93.200000	616.342163	93.200000	611.645996	93.200000	610.185425	93.200000	610.019287	93.200000	606.706665	93.200000	611.747070	93.200000	609.161011	93.200000	606.333435	93.200000	605.456543	93.200000	619.262146	93.200000	610.049683	93.200000	616.127441	93.200000	610.232727
93.300000	605.997253	93.300000	612.854858	93.300000	612.519714	93.300000	610.584900	93.300000	606.984619	93.300000	604.867615	93.300000	611.942627	93.300000	614.077454	93.300000	619.930664	93.300000	616.166687	93.300000	607.147888	93.300000	609.253906	93.300000	610.046875	93.300000	609.639648	93.300000	609.061829	93.300000	614.601074
93.400000	610.041382	93.400000	606.246826	93.400000	605.712341	93.400000	608.146240	93.400000	605.524658	93.400000	609.213013	93.400000	616.238953	93.400000	611.072937	93.400000	607.855103	93.400000	605.231384	93.400000	612.355652	93.400000	611.997131	93.400000	599.207947	93.400000	610.089233	93.400000	614.100220	93.400000	611.542175
93.500000	604.622803	93.500000	615.681152	93.500000	611.770996	93.500000	608.456482	93.500000	614.082581	93.500000	609.471375	93.500000	609.669373	93.500000	605.600464	93.500000	608.305908	93.500000	602.447754	93.500000	612.081543	93.500000	613.754883	93.500000	610.339539	93.500000	611.500366	93.500000	611.382874	93.500000	610.628296
93.600000	599.712830	93.600000	605.902283	93.600000	609.908203	93.600000	605.436646	93.600000	613.326416	93.600000	606.780945	93.600000	616.371826	93.600000	604.388916	93.600000	610.705811	93.600000	614.681580	93.600000	613.578186	93.600000	602.639587	93.600000	604.513184	93.600000	606.954712	93.600000	608.842285	93.600000	610.476074
93.700000	610.938782	93.700000	609.279968	93.700000	606.323181	93.700000	609.634216	93.700000	602.144043	93.700000	609.482422	93.700000	613.160217	93.700000	612.423096	93.700000	611.767517	93.700000	608.486755	93.700000	609.685059	93.700000	614.972595	93.700000	607.816772	93.700000	611.870911	93.700000	611.770020	93.700000	609.458374
93.800000	609.248779	93.800000	609.000549	93.800000	611.003967	93.800000	614.796509	93.800000	609.301941	93.800000	610.911804	93.800000	606.991577	93.800000	601.554138	93.800000	609.778870	93.800000	604.795349	93.800000	598.915588	93.800000	607.037781	93.800000	608.394714	93.800000	605.764038	93.800000	602.909119	93.800000	612.048401
93.900000	607.874817	93.900000	611.883850	93.900000	602.755920	93.900000	611.168091	93.900000	605.648010	93.900000	607.530212	93.900000	610.084961	93.900000	609.164795	93.900000	606.737976	93.900000	603.708862	93.900000	613.766541	93.900000	609.999329	93.900000	608.921814	93.900000	604.578552	93.900000	602.568054	93.900000	610.488464
94.000000	602.789124	94.000000	605.477722	94.000000	599.550476	94.000000	607.799438	94.000000	600.112549	94.000000	608.097290	94.000000	612.604431	94.000000	599.520874	94.000000	608.208008	94.000000	610.520630	94.000000	609.774231	94.000000	610.891479	94.000000	609.369751	94.000000	609.853638	94.000000	606.444824	94.000000	603.912720
94.100000	604.877380	94.100000	609.415649	94.100000	610.498840	94.100000	609.899475	94.100000	604.143738	94.100000	605.417969	94.100000	604.766296	94.100000	609.318115	94.100000	605.773743	94.100000	607.062744	94.100000	606.888184	94.100000	606.041626	94.100000	609.027405	94.100000	614.729065	94.100000	602.499451	94.100000	606.120178
94.200000	606.015381	94.200000	603.810303	94.200000	602.888062	94.200000	607.959045	94.200000	600.007874	94.200000	606.175598	94.200000	603.486511	94.200000	601.628052	94.200000	606.008240	94.200000	605.606628	94.200000	603.293396	94.200000	606.274048	94.200000	601.589905	94.200000	607.536560	94.200000	604.774109	94.200000	603.392029
94.300000	601.599731	94.300000	605.711670	94.300000	601.125793	94.300000	604.235291	94.300000	603.706848	94.300000	609.523865	94.300000	603.776428	94.300000	600.435181	94.300000	606.674744	94.300000	603.838196	94.300000	611.842896	94.300000	607.074829	94.300000	599.231018	94.300000	608.839233	94.300000	604.292358	94.300000	600.987000
94.400000	605.503174	94.400000	604.331482	94.400000	608.480469	94.400000	608.490479	94.400000	606.695984	94.400000	604.547791	94.400000	604.605286	94.400000	601.139954	94.400000	603.434509	94.400000	608.854004	94.400000	605.548645	94.400000	601.754150	94.400000	604.436646	94.400000	606.845886	94.400000	605.599182	94.400000	603.137695
94.500000	599.074524	94.500000	603.120300	94.500000	604.698975	94.500000	604.454590	94.500000	609.071472	94.500000	607.753235	94.500000	599.980835	94.500000	600.633240	94.500000	609.125366	94.500000	607.261536	94.500000	609.362183	94.500000	607.427979	94.500000	599.927429	94.500000	602.375244	94.500000	605.639221	94.500000	606.295288
94.600000	608.034912	94.600000	606.874329	94.600000	597.842407	94.600000	607.397644	94.600000	601.570190	94.600000	606.273438	94.600000	603.952942	94.600000	599.310608	94.600000	601.013367	94.600000	605.799622	94.600000	606.862915	94.600000	607.203979	94.600000	600.917297	94.600000	596.423767	94.600000	606.955383	94.600000	604.064270
94.700000	599.950256	94.700000	601.313599	94.700000	604.162781	94.700000	609.617432	94.700000	601.034485	94.700000	597.095825	94.700000	609.872070	94.700000	601.961792	94.700000	600.822388	94.700000	607.826416	94.700000	600.943909	94.700000	605.111633	94.700000	601.699585	94.700000	600.183655	94.700000	602.711975	94.700000	601.065491
94.800000	605.718689	94.800000	597.818420	94.800000	602.952820	94.800000	600.242249	94.800000	607.173279	94.800000	605.886597	94.800000	599.863586	94.800000	599.183289	94.800000	594.853333	94.800000	601.196838	94.800000	602.807373	94.800000	609.249146	94.800000	602.546448	94.800000	598.986328	94.800000	599.553040	94.800000	601.626160
94.900000	601.081604	94.900000	606.448303	94.900000	598.368591	94.900000	603.329285	94.900000	594.202576	94.900000	598.644104	94.900000	600.324219	94.900000	606.620789	94.900000	603.927490	94.900000	602.953552	94.900000	601.145386	94.900000	608.207703	94.900000	599.033386	94.900000	604.064148	94.900000	605.838928	94.900000	600.695679
95.000000	599.650635	95.000000	603.822449	95.000000	602.044739	95.000000	601.827332	95.000000	601.054932	95.000000	604.699402	95.000000	599.460999	95.000000	601.729309	95.000000	604.458679	95.000000	599.395874	95.000000	601.658813	95.000000	602.240540	95.000000	606.810364	95.000000	595.033508	95.000000	603.997986	95.000000	598.757935
95.100000	595.853394	95.100000	591.354370	95.100000	594.758728	95.100000	603.293396	95.100000	601.813782	95.100000	601.736877	95.100000	606.160339	95.100000	605.833374	95.100000	601.600098	95.100000	601.501099	95.100000	596.142883	95.100000	603.677673	95.100000	596.192017	95.100000	599.155884	95.100000	601.843933	95.100000	600.915710
95.200000	602.527649	95.200000	599.254883	95.200000	601.311829	95.200000	599.778870	95.200000	600.903503	95.200000	597.228271	95.200000	601.221741	95.200000	602.265869	95.200000	607.549377	95.200000	590.186279	95.200000	606.175720	95.200000	603.161926	95.200000	598.345337	95.200000	596.695496	95.200000	601.606689	95.200000	599.778748
95.300000	594.093872	95.300000	602.798950	95.300000	601.074341	95.300000	604.646423	95.300000	595.735046	95.300000	603.191345	95.300000	596.553345	95.300000	595.765137	95.300000	601.297485	95.300000	600.700989	95.300000	601.707214	95.300000	596.631348	95.300000	596.038513	95.300000	598.439758	95.300000	598.515686	95.300000	598.736877
95.400000	598.606934	95.400000	597.311462	95.400000	600.102722	95.400000	598.313110	95.400000	598.280640	95.400000	600.818054	95.400000	600.338135	95.400000	596.603699	95.400000	599.677429	95.400000	599.372009	95.400000	600.216614	95.400000	604.837341	95.400000	593.093933	95.400000	598.138977	95.400000	602.198669	95.400000	594.560608
95.500000	608.865601	95.500000	592.973206	95.500000	597.228088	95.500000	596.122253	95.500000	598.889893	95.500000	592.803833	95.500000	598.036743	95.500000	598.977051	95.500000	604.974854	95.500000	597.632019	95.500000	598.619873	95.500000	599.213745	95.500000	599.887207	95.500000	596.412048	95.500000	592.826477	95.500000	595.531128
95.600000	604.829163	95.600000	596.623779	95.600000	602.511108	95.600000	597.108887	95.600000	603.813721	95.600000	593.636780	95.600000	593.883728	95.600000	594.340210	95.600000	600.976685	95.600000	595.752991	95.600000	594.157104	95.600000	597.499146	95.600000	594.697388	95.600000	603.122192	95.600000	598.121521	95.600000	601.306396
95.700000	591.663086	95.700000	595.992310	95.700000	597.626465	95.700000	593.254333	95.700000	593.849426	95.700000	597.191162	95.700000	595.460999	95.700000	592.549316	95.700000	599.448364	95.700000	601.809265	95.700000	595.055237	95.700000	595.843384	95.700000	595.518127	95.700000	599.353333	95.700000	595.357666	95.700000	591.110168
95.800000	591.691528	95.800000	596.315491	95.800000	594.015320	95.800000	601.392273	95.800000	592.392944	95.800000	596.486572	95.800000	598.494873	95.800000	600.150330	95.800000	607.265015	95.800000	596.762451	95.800000	594.799500	95.800000	599.096924	95.800000	599.464844	95.800000	595.132568	95.800000	599.664124	95.800000	596.686768
95.900000	600.480530	95.900000	604.874329	95.900000	585.877502	95.900000	601.208008	95.900000	591.155579	95.900000	598.579956	95.900000	596.838379	95.900000	592.724854	95.900000	596.718811	95.900000	599.043396	95.900000	596.855408	95.900000	595.686707	95.900000	595.144775	95.900000	601.002930	95.900000	591.638733	95.900000	594.676270
96.000000	594.952271	96.000000	594.446289	96.000000	596.434937	96.000000	597.487976	96.000000	593.191528	96.000000	597.279663	96.000000	594.296753	96.000000	594.357117	96.000000	601.344482	96.000000	597.036926	96.000000	596.586670	96.000000	588.021118	96.000000	603.867065	96.000000	599.618774	96.000000	600.779663	96.000000	601.350403
96.100000	592.181274	96.100000	591.911865	96.100000	600.182190	96.100000	601.145081	96.100000	596.789673	96.100000	599.116577	96.100000	590.234253	96.100000	596.786316	96.100000	597.635681	96.100000	595.469788	96.100000	600.372192	96.100000	596.832825	96.100000	596.982727	96.100000	594.213135	96.100000	597.063171	96.100000	593.567932
96.200000	600.448792	96.200000	592.339111	96.200000	593.261780	96.200000	596.345886	96.200000	589.968872	96.200000	598.299438	96.200000	596.880188	96.200000	598.367371	96.200000	591.030334	96.200000	595.689392	96.200000	593.607971	96.200000	598.687012	96.200000	598.818176	96.200000	587.421814	96.200000	593.660828	96.200000	599.978210
96.300000	591.778076	96.300000	592.025940	96.300000	596.551025	96.300000	592.544006	96.300000	588.572998	96.300000	592.636597	96.300000	590.613525	96.300000	602.845581	96.300000	594.817017	96.300000	595.043335	96.300000	593.427368	96.300000	594.603760	96.300000	591.961670	96.300000	593.609070	96.300000	592.668335	96.300000	594.311157
96.400000	601.090820	96.400000	591.342102	96.400000	594.699829	96.400000	595.539734	96.400000	588.880493	96.400000	589.814148	96.400000	597.338989	96.400000	588.080750	96.400000	591.072083	96.400000	595.972656	96.400000	597.831665	96.400000	589.494080	96.400000	593.267334	96.400000	597.045227	96.400000	599.634827	96.400000	595.908081
96.500000	600.187561	96.500000	594.549744	96.500000	598.005188	96.500000	600.851318	96.500000	593.505127	96.500000	592.217041	96.500000	595.426636	96.500000	591.000305	96.500000	596.959045	96.500000	596.108276	96.500000	596.076721	96.500000	597.161682	96.500000	591.812500	96.500000	599.106018	96.500000	595.379700	96.500000	593.460266
96.600000	596.996094	96.600000	592.352112	96.600000	591.891541	96.600000	593.394104	96.600000	588.057495	96.600000	593.689819	96.600000	593.703247	96.600000	594.179260	96.600000	593.973145	96.600000	590.162231	96.600000	588.442505	96.600000	587.980469	96.600000	589.114685	96.600000	590.666382	96.600000	596.012756	96.600000	596.454224
96.700000	591.037415	96.700000	593.483765	96.700000	588.590942	96.700000	589.939758	96.700000	595.577393	96.700000	593.324890	96.700000	598.876831	96.700000	589.115906	96.700000	596.477661	96.700000	592.516357	96.700000	592.313538	96.700000	590.342102	96.700000	595.923767	96.700000	593.600708	96.700000	584.600586	96.700000	590.350586
96.800000	590.910217	96.800000	590.959778	96.800000	598.504211	96.800000	590.873169	96.800000	593.558777	96.800000	589.213684	96.800000	596.288757	96.800000	586.657776	96.800000	590.727966	96.800000	596.824524	96.800000	588.132507	96.800000	591.334534	96.800000	595.745544	96.800000	581.793274	96.800000	584.960388	96.800000	593.205078
96.900000	594.453308	96.900000	591.100464	96.900000	593.761108	96.900000	587.416626	96.900000	589.742188	96.900000	588.391357	96.900000	587.640625	96.900000	584.917664	96.900000	594.101257	96.900000	598.370605	96.900000	585.542358	96.900000	594.547974	96.900000	595.814270	96.900000	589.903687	96.900000	593.802429	96.900000	594.158875
97.000000	594.198730	97.000000	595.814819	97.000000	585.940979	97.000000	592.768982	97.000000	590.202637	97.000000	592.254883	97.000000	592.789612	97.000000	591.858582	97.000000	585.911682	97.000000	587.678833	97.000000	594.343384	97.000000	587.386353	97.000000	591.183899	97.000000	587.451416	97.000000	591.615967	97.000000	587.741455
97.100000	590.133850	97.100000	589.820740	97.100000	588.360657	97.100000	596.907654	97.100000	589.843140	97.100000	592.242615	97.100000	592.604431	97.100000	585.021790	97.100000	590.762939	97.100000	590.606628	97.100000	593.304260	97.100000	586.593994	97.100000	594.319092	97.100000	590.889282	97.100000	580.611511	97.100000	590.756958
97.200000	584.355225	97.200000	594.772766	97.200000	587.213135	97.200000	592.797180	97.200000	588.708496	97.200000	589.039429	97.200000	589.278137	97.200000	591.824280	97.200000	582.779114	97.200000	588.984802	97.200000	593.945496	97.200000	594.266663	97.200000	594.636475	97.200000	592.180176	97.200000	586.344788	97.200000	589.134216
97.300000	586.530884	97.300000	589.276794	97.300000	588.295105	97.300000	587.169006	97.300000	589.367004	97.300000	587.359741	97.300000	592.418457	97.300000	590.552734	97.300000	591.318604	97.300000	589.247803	97.300000	591.693665	97.300000	583.418823	97.300000	587.560242	97.300000	587.816467	97.300000	589.940186	97.300000	594.594055
97.400000	584.917114	97.400000	590.670776	97.400000	590.892334	97.400000	589.617981	97.400000	590.797363	97.400000	598.319641	97.400000	591.174438	97.400000	588.731995	97.400000	587.872986	97.400000	593.001648	97.400000	589.787109	97.400000	587.940491	97.400000	586.682190	97.400000	590.404724	97.400000	586.735046	97.400000	584.218323
97.500000	586.602783	97.500000	587.949890	97.500000	584.906372	97.500000	586.439819	97.500000	591.017822	97.500000	584.370544	97.500000	587.913940	97.500000	582.870300	97.500000	583.992310	97.500000	588.893250	97.500000	583.679932	97.500000	587.886169	97.500000	584.582214	97.500000	592.572449	97.500000	583.343811	97.500000	586.918213
97.600000	589.202515	97.600000	582.073547	97.600000	585.895569	97.600000	587.012634	97.600000	595.401550	97.600000	587.225281	97.600000	584.585754	97.600000	583.015381	97.600000	582.823730	97.600000	585.962219	97.600000	592.132751	97.600000	592.083984	97.600000	587.186218	97.600000	588.754944	97.600000	583.637329	97.600000	590.815125
97.700000	588.150146	97.700000	585.794800	97.700000	584.400696	97.700000	588.688110	97.700000	584.090088	97.700000	593.044800	97.700000	583.825928	97.700000	585.744812	97.700000	586.868713	97.700000	587.783936	97.700000	583.775940	97.700000	590.309143	97.700000	588.318298	97.700000	584.082642	97.700000	587.803101	97.700000	586.567444
97.800000	581.004944	97.800000	589.292603	97.800000	585.072144	97.800000	582.479492	97.800000	580.166016	97.800000	586.262878	97.800000	581.679382	97.800000	583.734375	97.800000	592.846863	97.800000	587.681580	97.800000	583.362427	97.800000	578.312622	97.800000	585.083618	97.800000	586.440857	97.800000	595.249756	97.800000	582.708496
97.900000	585.415344	97.900000	589.010376	97.900000	585.434998	97.900000	583.010803	97.900000	590.081543	97.900000	583.916931	97.900000	583.486694	97.900000	582.070496	97.900000	591.831543	97.900000	584.613464	97.900000	586.084900	97.900000	585.075989	97.900000	588.499146	97.900000	583.164001	97.900000	581.375732	97.900000	586.403625
98.000000	588.634033	98.000000	588.365234	98.000000	586.239624	98.000000	588.376038	98.000000	590.628784	98.000000	589.731628	98.000000	584.719849	98.000000	581.535583	98.000000	585.680786	98.000000	582.960815	98.000000	586.980042	98.000000	581.317078	98.000000	585.994568	98.000000	588.154297	98.000000	586.794006	98.000000	580.022705
98.100000	582.928833	98.100000	590.277405	98.100000	587.834167	98.100000	584.029419	98.100000	585.343506	98.100000	585.546265	98.100000	585.244202	98.100000	585.575806	98.100000	577.525635	98.100000	586.977783	98.100000	589.109253	98.100000	590.429810	98.100000	584.399475	98.100000	586.739868	98.100000	582.161438	98.100000	586.808411
98.200000	583.492432	98.200000	577.224121	98.200000	584.984924	98.200000	588.149292	98.200000	586.658997	98.200000	580.185425	98.200000	580.976135	98.200000	585.974854	98.200000	586.012817	98.200000	577.267639	98.200000	584.117676	98.200000	579.256165	98.200000	582.910522	98.200000	590.868347	98.200000	590.990540	98.200000	585.286499
98.300000	582.355957	98.300000	587.740662	98.300000	584.867737	98.300000	586.368042	98.300000	583.898010	98.300000	586.843384	98.300000	582.519836	98.300000	586.255798	98.300000	587.043152	98.300000	589.336060	98.300000	578.347290	98.300000	583.331238	98.300000	587.216614	98.300000	589.781982	98.300000	578.420593	98.300000	578.744873
98.400000	588.025940	98.400000	584.677979	98.400000	583.725220	98.400000	584.117310	98.400000	582.193176	98.400000	586.707336	98.400000	577.907104	98.400000	582.281677	98.400000	587.692200	98.400000	581.334778	98.400000	580.209778	98.400000	586.891174	98.400000	580.371338	98.400000	577.355103	98.400000	577.804565	98.400000	583.131104
98.500000	587.305786	98.500000	584.503174	98.500000	577.163086	98.500000	584.118774	98.500000	583.650024	98.500000	584.168518	98.500000	583.951355	98.500000	579.593628	98.500000	590.672302	98.500000	586.293152	98.500000	576.468506	98.500000	586.140869	98.500000	581.912964	98.500000	581.605347	98.500000	583.528320	98.500000	582.670654
98.600000	585.645081	98.600000	586.223083	98.600000	578.405640	98.600000	585.171326	98.600000	587.747070	98.600000	582.998474	98.600000	585.254456	98.600000	579.719788	98.600000	584.564697	98.600000	581.715332	98.600000	583.455994	98.600000	580.632690	98.600000	583.848511	98.600000	582.213745	98.600000	583.202148	98.600000	586.062134
98.700000	587.623657	98.700000	574.282593	98.700000	577.341248	98.700000	584.676331	98.700000	583.563293	98.700000	582.330505	98.700000	582.245544	98.700000	579.822144	98.700000	576.542542	98.700000	579.628784	98.700000	582.972412	98.700000	577.283264	98.700000	577.871094	98.700000	581.827881	98.700000	580.997986	98.700000	581.305420
98.800000	579.862183	98.800000	580.252686	98.800000	579.815979	98.800000	578.015320	98.800000	583.029602	98.800000	584.199951	98.800000	579.628113	98.800000	581.271484	98.800000	579.839417	98.800000	575.129089	98.800000	581.826660	98.800000	577.282837	98.800000	585.608459	98.800000	586.064758	98.800000	578.111633	98.800000	582.943054
98.900000	586.028748	98.900000	581.118408	98.900000	584.755127	98.900000	584.409302	98.900000	575.288513	98.900000	580.159546	98.900000	583.564758	98.900000	584.948792	98.900000	575.460938	98.900000	580.181335	98.900000	581.969788	98.900000	578.872498	98.900000	584.380920	98.900000	578.048401	98.900000	586.772522	98.900000	579.210449
99.000000	577.738831	99.000000	583.940918	99.000000	572.002441	99.000000	577.997314	99.000000	576.952026	99.000000	579.942871	99.000000	579.831177	99.000000	580.839233	99.000000	575.473022	99.000000	582.457153	99.000000	580.336731	99.000000	583.343323	99.000000	580.255798	99.000000	584.147156	99.000000	577.738953	99.000000	575.495178
99.100000	579.641113	99.100000	579.233215	99.100000	578.903320	99.100000	578.222961	99.100000	582.730835	99.100000	579.396667	99.100000	577.289246	99.100000	577.097900	99.100000	576.190979	99.100000	576.481689	99.100000	573.436035	99.100000	575.002625	99.100000	582.272583	99.100000	577.310364	99.100000	578.550171	99.100000	572.445801
99.200000	582.031250	99.200000	577.767944	99.200000	586.457214	99.200000	575.188477	99.200000	577.666748	99.200000	574.837036	99.200000	581.065063	99.200000	578.568542	99.200000	582.072266	99.200000	577.916382	99.200000	584.351196	99.200000	578.719727	99.200000	579.498474	99.200000	572.469788	99.200000	573.974121	99.200000	579.530945
99.300000	578.492249	99.300000	575.284241	99.300000	579.653870	99.300000	578.660889	99.300000	577.524414	99.300000	580.949646	99.300000	579.601685	99.300000	582.780212	99.300000	582.623535	99.300000	576.837219	99.300000	578.294800	99.300000	579.526917	99.300000	585.570068	99.300000	579.172913	99.300000	579.340149	99.300000	577.901367
99.400000	579.273682	99.400000	571.351868	99.400000	582.499268	99.400000	577.685242	99.400000	578.384460	99.400000	571.538086	99.400000	578.109741	99.400000	578.111572	99.400000	575.145508	99.400000	580.050659	99.400000	575.141174	99.400000	578.715088	99.400000	576.275574	99.400000	581.663696	99.400000	574.757812	99.400000	577.085876
99.500000	577.787292	99.500000	573.360107	99.500000	579.468140	99.500000	574.159729	99.500000	580.808655	99.500000	576.089844	99.500000	573.946777	99.500000	574.865173	99.500000	573.557861	99.500000	578.921143	99.500000	580.468445	99.500000	571.835144	99.500000	575.921082	99.500000	577.346863	99.500000	574.273987	99.500000	572.427307
99.600000	575.828674	99.600000	577.396484	99.600000	571.963257	99.600000	580.673462	99.600000	579.428345	99.600000	574.704407	99.600000	578.584412	99.600000	581.255249	99.600000	574.823669	99.600000	579.901733	99.600000	576.106506	99.600000	576.848145	99.600000	575.081421	99.600000	581.780029	99.600000	574.622620	99.600000	577.879517
99.700000	581.964417	99.700000	574.640137	99.700000	575.262756	99.700000	575.193359	99.700000	578.638916	99.700000	578.170166	99.700000	573.494385	99.700000	577.608337	99.700000	583.280090	99.700000	574.026428	99.700000	573.653015	99.700000	571.213379	99.700000	576.838501	99.700000	578.285400	99.700000	578.409790	99.700000	582.778992
99.800000	571.752502	99.800000	572.803894	99.800000	574.203430	99.800000	569.297791	99.800000	578.713806	99.800000	574.560791	99.800000	573.683044	99.800000	575.311829	99.800000	577.481445	99.800000	572.501709	99.800000	578.006653	99.800000	579.803406	99.800000	567.520447	99.800000	578.062073	99.800000	581.896790	99.800000	582.325195
99.900000	575.171936	99.900000	576.851074	99.900000	573.145142	99.900000	573.154480	99.900000	575.101013	99.900000	568.928040	99.900000	568.513855	99.900000	571.442810	99.900000	574.652893	99.900000	573.741577	99.900000	573.635071	99.900000	568.967102	99.900000	575.711670	99.900000	575.206909	99.900000	570.986938	99.900000	573.924133
100.000000	573.094666	100.000000	582.044006	100.000000	577.744080	100.000000	571.879578	100.000000	574.636047	100.000000	572.974915	100.000000	577.918335	100.000000	577.117615	100.000000	569.722107	100.000000	573.215332	100.000000	579.865601	100.000000	568.348755	100.000000	571.131958	100.000000	572.786316	100.000000	575.924683	100.000000	576.400574
100.100000	578.487793	100.100000	570.314392	100.100000	571.690063	100.100000	576.920044	100.100000	575.474487	100.100000	583.970398	100.100000	574.922180	100.100000	569.950562	100.100000	572.324707	100.100000	571.212646	100.100000	577.193176	100.100000	570.546143	100.100000	575.134888	100.100000	571.640198	100.100000	579.163696	100.100000	572.266235
100.200000	576.998230	100.200000	569.697937	100.200000	573.134338	100.200000	573.494385	100.200000	572.646423	100.200000	575.483337	100.200000	569.527954	100.200000	575.130249	100.200000	577.245728	100.200000	568.576721	100.200000	570.732605	100.200000	574.652405	100.200000	575.763123	100.200000	570.607666	100.200000	570.220703	100.200000	568.835693
100.300000	579.677307	100.300000	570.675476	100.300000	572.476807	100.300000	573.825867	100.300000	571.284912	100.300000	575.206116	100.300000	572.275085	100.300000	578.838623	100.300000	576.799316	100.300000	573.112061	100.300000	569.045959	100.300000	575.056763	100.300000	573.424805	100.300000	569.213135	100.300000	575.595825	100.300000	572.225708
100.400000	575.928711	100.400000	569.735535	100.400000	575.453064	100.400000	575.047668	100.400000	568.912720	100.400000	567.627258	100.400000	566.057129	100.400000	576.472107	100.400000	566.345825	100.400000	576.108582	100.400000	567.260620	100.400000	576.619812	100.400000	573.978210	100.400000	578.071167	100.400000	567.574097	100.400000	570.135925
100.500000	566.250427	100.500000	574.263367	100.500000	575.982178	100.500000	578.745056	100.500000	576.820374	100.500000	564.369080	100.500000	571.921631	100.500000	570.925842	100.500000	566.105713	100.500000	569.661011	100.500000	577.103943	100.500000	579.592773	100.500000	572.623230	100.500000	571.172974	100.500000	570.950378	100.500000	567.560547
100.600000	573.321106	100.600000	566.769714	100.600000	566.937439	100.600000	572.567444	100.600000	570.227295	100.600000	570.732483	100.600000	570.734497	100.600000	574.745789	100.600000	575.839111	100.600000	568.533936	100.600000	564.153748	100.600000	571.309998	100.600000	572.289307	100.600000	566.065186	100.600000	573.779602	100.600000	570.878296
100.700000	572.015686	100.700000	574.086670	100.700000	569.686707	100.700000	565.460999	100.700000	570.238159	100.700000	572.420471	100.700000	569.914490	100.700000	574.083557	100.700000	565.017334	100.700000	569.365845	100.700000	574.382507	100.700000	570.962158	100.700000	570.336243	100.700000	571.032776	100.700000	566.786560	100.700000	567.049500
100.800000	567.996460	100.800000	569.941895	100.800000	563.994385	100.800000	566.155029	100.800000	573.435974	100.800000	570.727600	100.800000	572.163818	100.800000	565.154053	100.800000	566.404480	100.800000	568.175842	100.800000	568.416016	100.800000	564.377258	100.800000	572.303528	100.800000	569.335876	100.800000	570.696472	100.800000	570.334106
100.900000	567.408630	100.900000	568.584961	100.900000	572.395386	100.900000	563.395020	100.900000	571.338440	100.900000	570.939636	100.900000	568.726379	100.900000	569.667542	100.900000	568.607239	100.900000	568.549622	100.900000	572.671570	100.900000	566.803711	100.900000	572.198608	100.900000	564.836426	100.900000	568.214722	100.900000	569.577393
101.000000	572.776794	101.000000	569.501953	101.000000	571.230835	101.000000	574.779907	101.000000	568.703064	101.000000	571.401672	101.000000	572.537476	101.000000	563.792053	101.000000	568.088013	101.000000	570.395996	101.000000	570.053955	101.000000	565.272888	101.000000	568.093445	101.000000	569.235718	101.000000	561.630493	101.000000	566.567078
101.100000	572.764465	101.100000	572.167358	101.100000	567.864197	101.100000	566.398254	101.100000	569.106384	101.100000	569.121277	101.100000	571.511414	101.100000	568.784119	101.100000	568.591858	101.100000	568.332703	101.100000	566.945129	101.100000	571.668335	101.100000	567.640442	101.100000	565.972290	101.100000	568.691467	101.100000	567.541565
101.200000	571.668640	101.200000	565.466370	101.200000	565.861328	101.200000	565.051697	101.200000	568.459290	101.200000	566.528015	101.200000	568.933411	101.200000	566.985657	101.200000	571.547485	101.200000	570.472839	101.200000	570.896606	101.200000	567.273804	101.200000	565.455750	101.200000	565.890259	101.200000	569.594604	101.200000	566.079224
101.300000	569.234619	101.300000	564.152039	101.300000	567.213196	101.300000	567.818176	101.300000	561.693665	101.300000	562.690002	101.300000	563.375916	101.300000	566.915344	101.300000	571.645569	101.300000	562.165588	101.300000	565.575562	101.300000	562.723755	101.300000	562.926697	101.300000	566.651123	101.300000	567.988403	101.300000	565.543457
101.400000	563.793396	101.400000	572.031616	101.400000	561.746094	101.400000	564.903076	101.400000	563.715332	101.400000	568.263855	101.400000	566.908142	101.400000	560.825562	101.400000	566.432129	101.400000	558.820435	101.400000	566.441223	101.400000	564.480225	101.400000	567.588318	101.400000	567.011963	101.400000	566.908630	101.400000	569.526367
101.500000	566.889465	101.500000	560.811707	101.500000	563.770081	101.500000	568.039062	101.500000	565.045044	101.500000	561.921387	101.500000	566.724121	101.500000	564.160828	101.500000	572.797119	101.500000	559.728699	101.500000	562.698120	101.500000	564.587219	101.500000	569.604187	101.500000	569.732056	101.500000	562.489014	101.500000	562.113342
101.600000	558.243408	101.600000	564.942627	101.600000	568.516479	101.600000	564.722717	101.600000	568.398804	101.600000	565.053284	101.600000	557.392090	101.600000	564.077576	101.600000	563.257996	101.600000	563.997253	101.600000	567.405884	101.600000	568.892273	101.600000	565.038269	101.600000	568.736267	101.600000	566.506042	101.600000	567.960571
101.700000	563.467529	101.700000	556.311951	101.700000	564.129333	101.700000	566.755798	101.700000	562.772827	101.700000	560.391724	101.700000	562.100586	101.700000	565.708008	101.700000	562.053040	101.700000	567.861267	101.700000	571.528992	101.700000	560.763855	101.700000	564.873596	101.700000	568.067627	101.700000	566.569397	101.700000	557.594604
101.800000	569.174866	101.800000	565.631470	101.800000	565.593323	101.800000	562.804443	101.800000	561.582092	101.800000	565.410339	101.800000	564.319885	101.800000	568.899353	101.800000	567.734375	101.800000	558.688416	101.800000	564.500977	101.800000	562.451782	101.800000	562.128174	101.800000	565.989014	101.800000	566.865479	101.800000	566.117798
101.900000	563.775696	101.900000	560.114990	101.900000	556.924011	101.900000	565.734131	101.900000	569.894165	101.900000	565.673401	101.900000	562.730591	101.900000	559.884033	101.900000	567.622314	101.900000	567.125061	101.900000	560.087585	101.900000	559.463806	101.900000	560.007202	101.900000	562.758240	101.900000	557.582520	101.900000	563.006287
102.000000	560.333252	102.000000	566.523865	102.000000	564.441650	102.000000	557.341492	102.000000	565.923279	102.000000	559.782288	102.000000	565.757568	102.000000	561.813599	102.000000	569.756775	102.000000	558.079346	102.000000	560.672546	102.000000	560.266785	102.000000	562.315796	102.000000	565.227600	102.000000	561.095276	102.000000	563.384705
102.100000	563.132385	102.100000	564.825378	102.100000	563.810730	102.100000	564.369751	102.100000	556.880066	102.100000	560.523926	102.100000	567.675537	102.100000	563.055420	102.100000	563.603333	102.100000	562.413879	102.100000	565.010803	102.100000	560.835266	102.100000	559.976990	102.100000	567.250427	102.100000	563.137207	102.100000	565.126099
102.200000	566.754944	102.200000	561.476807	102.200000	567.642700	102.200000	562.398193	102.200000	562.019104	102.200000	558.054504	102.200000	559.062683	102.200000	565.553894	102.200000	564.896484	102.200000	556.684814	102.200000	556.396729	102.200000	559.447144	102.200000	561.973694	102.200000	556.980042	102.200000	560.303772	102.200000	565.046021
102.300000	560.838867	102.300000	560.417053	102.300000	562.101807	102.300000	558.413086	102.300000	559.895020	102.300000	561.337463	102.300000	559.065857	102.300000	557.232971	102.300000	559.080139	102.300000	564.489929	102.300000	561.824890	102.300000	558.800354	102.300000	559.358887	102.300000	554.779175	102.300000	561.070496	102.300000	561.740051
102.400000	564.275574	102.400000	567.281494	102.400000	558.949463	102.400000	558.565186	102.400000	558.557434	102.400000	565.560608	102.400000	565.214844	102.400000	556.279724	102.400000	562.403442	102.400000	556.525269	102.400000	560.328308	102.400000	559.091248	102.400000	557.339233	102.400000	557.608704	102.400000	563.040405	102.400000	566.428345
102.500000	557.370117	102.500000	560.382324	102.500000	559.526611	102.500000	561.089661	102.500000	559.512085	102.500000	555.166138	102.500000	557.760986	102.500000	563.661438	102.500000	562.663208	102.500000	559.510437	102.500000	558.337585	102.500000	562.132751	102.500000	555.881470	102.500000	549.740295	102.500000	559.689697	102.500000	551.948364
102.600000	558.753967	102.600000	561.099060	102.600000	558.535645	102.600000	570.077087	102.600000	557.603210	102.600000	559.380920	102.600000	561.416443	102.600000	560.560730	102.600000	555.487915	102.600000	557.046570	102.600000	561.896912	102.600000	560.884094	102.600000	561.316406	102.600000	564.478149	102.600000	555.278442	102.600000	557.602051
102.700000	561.879761	102.700000	559.811462	102.700000	562.671692	102.700000	561.463928	102.700000	557.041016	102.700000	562.685608	102.700000	553.739990	102.700000	562.858398	102.700000	560.006104	102.700000	560.416382	102.700000	558.746460	102.700000	560.418091	102.700000	560.567322	102.700000	551.342712	102.700000	565.736267	102.700000	556.919250
102.800000	560.816284	102.800000	554.639282	102.800000	551.806458	102.800000	556.783386	102.800000	568.336914	102.800000	557.946228	102.800000	551.838440	102.800000	554.578674	102.800000	558.641235	102.800000	554.609924	102.800000	559.296997	102.800000	563.677063	102.800000	559.710449	102.800000	558.909424	102.800000	556.310425	102.800000	566.471436
102.900000	566.415039	102.900000	558.302246	102.900000	557.046753	102.900000	552.785522	102.900000	558.805176	102.900000	560.071106	102.900000	559.781738	102.900000	558.246460	102.900000	558.997681	102.900000	557.871216	102.900000	562.789124	102.900000	557.469849	102.900000	557.027893	102.900000	554.450623	102.900000	560.611816	102.900000	557.439636
103.000000	553.894409	103.000000	565.587708	103.000000	560.177673	103.000000	554.091553	103.000000	557.126221	103.000000	551.541748	103.000000	553.187866	103.000000	561.336731	103.000000	563.464294	103.000000	558.761230	103.000000	555.956543	103.000000	557.839966	103.000000	558.772400	103.000000	556.334290	103.000000	550.718872	103.000000	552.451904
103.100000	560.253235	103.100000	558.809326	103.100000	559.598816	103.100000	558.610229	103.100000	562.948059	103.100000	556.161804	103.100000	560.839966	103.100000	551.148499	103.100000	550.445068	103.100000	553.484802	103.100000	556.657715	103.100000	555.545227	103.100000	563.351501	103.100000	551.703735	103.100000	559.068237	103.100000	558.101990
103.200000	557.025330	103.200000	561.277405	103.200000	554.822021	103.200000	561.045898	103.200000	556.886414	103.200000	557.446960	103.200000	558.388733	103.200000	554.944702	103.200000	557.177185	103.200000	550.884216	103.200000	550.495667	103.200000	555.636658	103.200000	558.819763	103.200000	557.138062	103.200000	551.441406	103.200000	558.189392
103.300000	556.112366	103.300000	556.293945	103.300000	556.509033	103.300000	554.233337	103.300000	552.257812	103.300000	555.582458	103.300000	551.109253	103.300000	553.845276	103.300000	552.142456	103.300000	556.608337	103.300000	557.927673	103.300000	553.326599	103.300000	553.481689	103.300000	551.671509	103.300000	556.932251	103.300000	553.089600
103.400000	552.772400	103.400000	548.899109	103.400000	553.034241	103.400000	555.426147	103.400000	553.957092	103.400000	553.540894	103.400000	556.965149	103.400000	554.438049	103.400000	556.194702	103.400000	554.572998	103.400000	553.226318	103.400000	551.705322	103.400000	556.737854	103.400000	553.634460	103.400000	555.615479	103.400000	551.551819
103.500000	558.278442	103.500000	553.519897	103.500000	557.335327	103.500000	555.474060	103.500000	554.789917	103.500000	549.746887	103.500000	553.182495	103.500000	555.655029	103.500000	555.794556	103.500000	549.049500	103.500000	546.101196	103.500000	554.144775	103.500000	557.926147	103.500000	557.095764	103.500000	550.402527	103.500000	553.124268
103.600000	551.678650	103.600000	555.506958	103.600000	555.418579	103.600000	556.131165	103.600000	554.727356	103.600000	556.069580	103.600000	558.482056	103.600000	552.905457	103.600000	560.793823	103.600000	555.139465	103.600000	556.650940	103.600000	553.226868	103.600000	551.310425	103.600000	552.392700	103.600000	554.585327	103.600000	554.255127
103.700000	546.240906	103.700000	555.190247	103.700000	553.167664	103.700000	548.444397	103.700000	549.333557	103.700000	555.550415	103.700000	549.189758	103.700000	555.736633	103.700000	556.911316	103.700000	555.713684	103.700000	553.773010	103.700000	556.273438	103.700000	553.866821	103.700000	554.777649	103.700000	555.432129	103.700000	551.460999
103.800000	552.933594	103.800000	551.549927	103.800000	549.458557	103.800000	554.026733	103.800000	558.653076	103.800000	553.077576	103.800000	556.005127	103.800000	554.577393	103.800000	549.740112	103.800000	553.468384	103.800000	553.602844	103.800000	556.522522	103.800000	554.677795	103.800000	552.249878	103.800000	552.501282	103.800000	555.028992
103.900000	551.856506	103.900000	557.978394	103.900000	551.338684	103.900000	553.003296	103.900000	556.073669	103.900000	556.161072	103.900000	553.947205	103.900000	554.839478	103.900000	554.981140	103.900000	554.519653	103.900000	553.031982	103.900000	550.397766	103.900000	550.872192	103.900000	559.108887	103.900000	551.476318	103.900000	550.139893
104.000000	557.140015	104.000000	552.101257	104.000000	556.319214	104.000000	547.574524	104.000000	550.291626	104.000000	549.607544	104.000000	552.130737	104.000000	551.122009	104.000000	550.622803	104.000000	550.177490	104.000000	549.377808	104.000000	554.697815	104.000000	549.035156	104.000000	556.067505	104.000000	549.882507	104.000000	551.965149
104.100000	550.243958	104.100000	553.377747	104.100000	548.352295	104.100000	549.484070	104.100000	547.767517	104.100000	556.801758	104.100000	555.482483	104.100000	549.931458	104.100000	553.282837	104.100000	556.827026	104.100000	551.207275	104.100000	552.829529	104.100000	552.587952	104.100000	550.956787	104.100000	549.085449	104.100000	551.561035
104.200000	552.443665	104.200000	555.300903	104.200000	553.687805	104.200000	550.408630	104.200000	542.693176	104.200000	545.893616	104.200000	550.349915	104.200000	551.259399	104.200000	551.231506	104.200000	544.731079	104.200000	553.686279	104.200000	547.850220	104.200000	552.077881	104.200000	541.640991	104.200000	545.407288	104.200000	553.030334
104.300000	548.747498	104.300000	549.010559	104.300000	552.713013	104.300000	548.575867	104.300000	547.744690	104.300000	548.199036	104.300000	549.862549	104.300000	545.857666	104.300000	550.573547	104.300000	553.548889	104.300000	548.970459	104.300000	546.437988	104.300000	553.360901	104.300000	550.384766	104.300000	557.534912	104.300000	554.175964
104.400000	548.777832	104.400000	554.982239	104.400000	553.243103	104.400000	550.774292	104.400000	548.466858	104.400000	543.071289	104.400000	552.043335	104.400000	553.715332	104.400000	541.417236	104.400000	557.722839	104.400000	546.844177	104.400000	546.990234	104.400000	552.365784	104.400000	552.079773	104.400000	550.776733	104.400000	552.370056
104.500000	554.658691	104.500000	550.124084	104.500000	551.158325	104.500000	545.698608	104.500000	552.341675	104.500000	553.717102	104.500000	550.811707	104.500000	547.146667	104.500000	546.946472	104.500000	552.877869	104.500000	550.127258	104.500000	545.664551	104.500000	551.084412	104.500000	549.468201	104.500000	554.609009	104.500000	546.577881
104.600000	548.308838	104.600000	545.850159	104.600000	551.115051	104.600000	550.774109	104.600000	554.125732	104.600000	550.005554	104.600000	548.859924	104.600000	546.690491	104.600000	544.784851	104.600000	549.806274	104.600000	545.369507	104.600000	553.063416	104.600000	551.470947	104.600000	550.384460	104.600000	547.645874	104.600000	543.882568
104.700000	546.965332	104.700000	548.237732	104.700000	550.743164	104.700000	547.486206	104.700000	550.914551	104.700000	542.067505	104.700000	545.541260	104.700000	544.655090	104.700000	555.103394	104.700000	549.005249	104.700000	553.112671	104.700000	550.357605	104.700000	548.687073	104.700000	550.035950	104.700000	555.975830	104.700000	548.721130
104.800000	548.238708	104.800000	552.142883	104.800000	549.886963	104.800000	546.136047	104.800000	554.000854	104.800000	543.889709	104.800000	547.687561	104.800000	552.017700	104.800000	550.149109	104.800000	550.955078	104.800000	543.952087	104.800000	546.759888	104.800000	542.373962	104.800000	550.707275	104.800000	542.828186	104.800000	549.869873
104.900000	543.024719	104.900000	543.296387	104.900000	543.810242	104.900000	545.119324	104.900000	541.255127	104.900000	548.050293	104.900000	544.160706	104.900000	544.237976	104.900000	547.332642	104.900000	545.088745	104.900000	543.435608	104.900000	548.420654	104.900000	544.346069	104.900000	549.164185	104.900000	550.195740	104.900000	539.146057
105.000000	542.377808	105.000000	552.767883	105.000000	544.053772	105.000000	550.615967	105.000000	546.481873	105.000000	545.812439	105.000000	542.112366	105.000000	545.949585	105.000000	546.946655	105.000000	545.198792	105.000000	545.994263	105.000000	547.269226	105.000000	544.536438	105.000000	553.853271	105.000000	547.975525	105.000000	552.934326
105.100000	543.925415	105.100000	548.732422	105.100000	548.317627	105.100000	542.688660	105.100000	542.689087	105.100000	548.074524	105.100000	542.339966	105.100000	544.116455	105.100000	545.485779	105.100000	546.749756	105.100000	542.462036	105.100000	546.177185	105.100000	546.639954	105.100000	550.630493	105.100000	546.014099	105.100000	543.313171
105.200000	549.110352	105.200000	545.859009	105.200000	537.565125	105.200000	541.503662	105.200000	540.858948	105.200000	544.148621	105.200000	549.546875	105.200000	545.918274	105.200000	545.404541	105.200000	542.302856	105.200000	543.844360	105.200000	546.577148	105.200000	543.199036	105.200000	549.146912	105.200000	547.087158	105.200000	550.044189
105.300000	548.971558	105.300000	549.328247	105.300000	547.033386	105.300000	543.978394	105.300000	541.997925	105.300000	542.231262	105.300000	542.419922	105.300000	540.539429	105.300000	541.178894	105.300000	546.213745	105.300000	547.476318	105.300000	541.914246	105.300000	547.059326	105.300000	540.922852	105.300000	540.921509	105.300000	541.391113
105.400000	546.947266	105.400000	546.205139	105.400000	542.650269	105.400000	545.423462	105.400000	539.775818	105.400000	542.236877	105.400000	545.054749	105.400000	544.537170	105.400000	549.047058	105.400000	542.767761	105.400000	539.745483	105.400000	543.372803	105.400000	545.544434	105.400000	544.750366	105.400000	546.831238	105.400000	545.927002
105.500000	539.036011	105.500000	544.548584	105.500000	546.943176	105.500000	548.117859	105.500000	547.555359	105.500000	545.809814	105.500000	543.249390	105.500000	543.887634	105.500000	547.635498	105.500000	537.877869	105.500000	544.938232	105.500000	548.248901	105.500000	536.894897	105.500000	543.729919	105.500000	541.828308	105.500000	546.192627
105.600000	545.557190	105.600000	541.168457	105.600000	549.841370	105.600000	539.412537	105.600000	546.029419	105.600000	539.914551	105.600000	545.433472	105.600000	546.509155	105.600000	538.134277	105.600000	542.163208	105.600000	544.598083	105.600000	544.927979	105.600000	544.378418	105.600000	546.046204	105.600000	548.465332	105.600000	544.775330
105.700000	541.363098	105.700000	544.469482	105.700000	540.682678	105.700000	542.614441	105.700000	543.580750	105.700000	545.712830	105.700000	542.534119	105.700000	546.063416	105.700000	540.061890	105.700000	537.737244	105.700000	545.222473	105.700000	542.150391	105.700000	542.167847	105.700000	543.626465	105.700000	540.265686	105.700000	541.862976
105.800000	542.947815	105.800000	547.123535	105.800000	539.730652	105.800000	544.517212	105.800000	537.584229	105.800000	541.189087	105.800000	546.146545	105.800000	538.927185	105.800000	545.670776	105.800000	544.185120	105.800000	541.950378	105.800000	540.586304	105.800000	544.151184	105.800000	542.105774	105.800000	544.714233	105.800000	544.385254
105.900000	541.519714	105.900000	538.395325	105.900000	547.300476	105.900000	542.405518	105.900000	537.190857	105.900000	543.439880	105.900000	541.899658	105.900000	541.559387	105.900000	540.445679	105.900000	537.265625	105.900000	541.851135	105.900000	546.597534	105.900000	536.410400	105.900000	543.397949	105.900000	541.791626	105.900000	539.648987
106.000000	542.017090	106.000000	543.099365	106.000000	539.792175	106.000000	534.301331	106.000000	542.945007	106.000000	538.901978	106.000000	545.284790	106.000000	541.250366	106.000000	540.711548	106.000000	542.560730	106.000000	537.061035	106.000000	540.490112	106.000000	542.291077	106.000000	536.923706	106.000000	537.700195	106.000000	536.821899
106.100000	539.543640	106.100000	540.079651	106.100000	540.548706	106.100000	538.708740	106.100000	538.460205	106.100000	544.297974	106.100000	534.041626	106.100000	540.672302	106.100000	543.448303	106.100000	539.878601	106.100000	542.091797	106.100000	537.236755	106.100000	539.760010	106.100000	544.552307	106.100000	541.056030	106.100000	537.375000
106.200000	544.126953	106.200000	538.067810	106.200000	536.044434	106.200000	541.779968	106.200000	536.582947	106.200000	542.363525	106.200000	538.277344	106.200000	542.186829	106.200000	543.323425	106.200000	542.022217	106.200000	540.744934	106.200000	537.137573	106.200000	536.369690	106.200000	539.753601	106.200000	541.701111	106.200000	536.366760
106.300000	543.163452	106.300000	536.662170	106.300000	537.466309	106.300000	538.705383	106.300000	543.861694	106.300000	540.740479	106.300000	540.007568	106.300000	541.483948	106.300000	539.320251	106.300000	539.094788	106.300000	543.365173	106.300000	541.431396	106.300000	540.765930	106.300000	536.416626	106.300000	536.772400	106.300000	536.811401
106.400000	536.194824	106.400000	538.456360	106.400000	538.673096	106.400000	540.210022	106.400000	537.932861	106.400000	540.163025	106.400000	534.694336	106.400000	534.244629	106.400000	546.149414	106.400000	533.489380	106.400000	538.612549	106.400000	533.708252	106.400000	533.546570	106.400000	541.263672	106.400000	539.951355	106.400000	542.297363
106.500000	542.128723	106.500000	541.674622	106.500000	532.941895	106.500000	534.600891	106.500000	534.472656	106.500000	540.628723	106.500000	539.029053	106.500000	539.588501	106.500000	539.981567	106.500000	540.616699	106.500000	534.472107	106.500000	538.071594	106.500000	534.152344	106.500000	534.965637	106.500000	540.573486	106.500000	536.468872
106.600000	539.025085	106.600000	540.871338	106.600000	539.245117	106.600000	540.200684	106.600000	530.471802	106.600000	535.005615	106.600000	538.827942	106.600000	539.638367	106.600000	539.877441	106.600000	538.453491	106.600000	539.162598	106.600000	531.120544	106.600000	538.372375	106.600000	540.726440	106.600000	538.946045	106.600000	531.991638
106.700000	538.693542	106.700000	539.262146	106.700000	536.100830	106.700000	537.005066	106.700000	541.517822	106.700000	539.298645	106.700000	531.940002	106.700000	540.509949	106.700000	539.430908	106.700000	540.276611	106.700000	540.170166	106.700000	537.311279	106.700000	539.818420	106.700000	541.474182	106.700000	536.085022	106.700000	540.519897
106.800000	536.540710	106.800000	535.979309	106.800000	532.223083	106.800000	533.157654	106.800000	526.494263	106.800000	534.102478	106.800000	541.645813	106.800000	533.373169	106.800000	533.833069	106.800000	539.013000	106.800000	534.251770	106.800000	538.098267	106.800000	537.654602	106.800000	533.425537	106.800000	534.803101	106.800000	532.521973
106.900000	531.073059	106.900000	533.872131	106.900000	537.306152	106.900000	542.039612	106.900000	536.030701	106.900000	541.143127	106.900000	531.872681	106.900000	534.273132	106.900000	534.253601	106.900000	528.545349	106.900000	538.616394	106.900000	535.686462	106.900000	536.524719	106.900000	537.990906	106.900000	533.206482	106.900000	537.555786
107.000000	538.594910	107.000000	536.170105	107.000000	542.192993	107.000000	542.006897	107.000000	536.121094	107.000000	537.199646	107.000000	536.031555	107.000000	538.953613	107.000000	531.810364	107.000000	531.611877	107.000000	535.495483	107.000000	533.970093	107.000000	534.716309	107.000000	536.663757	107.000000	531.552185	107.000000	540.157837
107.100000	533.229370	107.100000	531.465942	107.100000	533.563110	107.100000	540.363525	107.100000	540.545349	107.100000	534.769226	107.100000	532.078796	107.100000	534.439575	107.100000	537.314941	107.100000	535.526672	107.100000	533.457764	107.100000	533.731018	107.100000	535.889771	107.100000	534.537598	107.100000	532.840637	107.100000	536.884338
107.200000	532.798279	107.200000	535.042969	107.200000	532.533142	107.200000	533.941589	107.200000	534.834290	107.200000	538.510193	107.200000	534.919312	107.200000	531.550476	107.200000	535.186035	107.200000	531.075012	107.200000	538.763855	107.200000	530.540955	107.200000	534.233582	107.200000	534.305542	107.200000	538.201660	107.200000	531.046631
107.300000	533.246399	107.300000	531.946228	107.300000	528.209106	107.300000	529.539795	107.300000	539.076294	107.300000	529.253235	107.300000	536.040771	107.300000	530.416809	107.300000	533.708740	107.300000	531.537231	107.300000	541.495850	107.300000	537.112732	107.300000	531.795471	107.300000	534.971924	107.300000	538.127991	107.300000	537.939209
107.400000	537.104309	107.400000	534.694824	107.400000	531.277588	107.400000	540.914368	107.400000	534.959229	107.400000	530.571228	107.400000	531.166138	107.400000	536.920227	107.400000	527.129395	107.400000	531.139404	107.400000	527.401794	107.400000	530.146606	107.400000	527.814941	107.400000	534.045959	107.400000	532.423645	107.400000	531.392639
107.500000	533.535034	107.500000	531.633118	107.500000	529.499878	107.500000	535.139771	107.500000	531.684387	107.500000	530.640015	107.500000	531.646912	107.500000	527.283813	107.500000	527.700745	107.500000	530.557373	107.500000	534.137329	107.500000	528.740112	107.500000	527.281982	107.500000	531.598755	107.500000	534.365662	107.500000	533.316040
107.600000	529.794250	107.600000	533.876465	107.600000	532.447632	107.600000	538.109802	107.600000	538.625427	107.600000	528.733887	107.600000	529.121277	107.600000	534.106812	107.600000	523.318542	107.600000	532.776245	107.600000	532.953125	107.600000	531.836731	107.600000	535.423340	107.600000	535.501648	107.600000	536.829468	107.600000	528.273132
107.700000	535.524963	107.700000	534.915222	107.700000	531.303223	107.700000	528.852783	107.700000	528.040894	107.700000	536.063965	107.700000	534.913513	107.700000	531.241577	107.700000	538.836243	107.700000	532.651184	107.700000	528.290649	107.700000	536.441162	107.700000	531.455444	107.700000	529.237732	107.700000	532.884644	107.700000	537.095703
107.800000	529.354492	107.800000	534.128906	107.800000	525.967285	107.800000	530.975281	107.800000	531.197449	107.800000	534.286133	107.800000	531.847534	107.800000	528.879822	107.800000	524.813904	107.800000	525.209839	107.800000	528.027466	107.800000	534.410217	107.800000	530.747253	107.800000	534.787964	107.800000	534.792297	107.800000	531.482788
107.900000	528.807190	107.900000	526.729919	107.900000	527.641785	107.900000	529.829041	107.900000	533.841675	107.900000	535.399719	107.900000	532.596130	107.900000	534.490845	107.900000	532.996643	107.900000	529.899292	107.900000	531.569946	107.900000	530.828735	107.900000	527.654907	107.900000	530.772583	107.900000	532.498108	107.900000	534.621460
108.000000	535.162842	108.000000	527.800354	108.000000	527.581848	108.000000	527.721680	108.000000	529.502686	108.000000	528.670776	108.000000	533.763611	108.000000	528.082764	108.000000	527.787476	108.000000	532.982544	108.000000	532.479675	108.000000	532.183960	108.000000	537.467896	108.000000	527.975464	108.000000	537.575989	108.000000	531.119873
108.100000	529.857666	108.100000	528.133911	108.100000	528.822083	108.100000	529.704468	108.100000	530.682983	108.100000	534.473755	108.100000	528.562561	108.100000	529.069336	108.100000	529.600342	108.100000	529.734802	108.100000	531.986877	108.100000	532.532959	108.100000	533.314148	108.100000	532.002808	108.100000	525.651550	108.100000	527.440430
108.200000	529.509277	108.200000	527.108521	108.200000	532.168396	108.200000	526.366211	108.200000	534.171509	108.200000	525.257996	108.200000	525.864868	108.200000	529.408875	108.200000	529.559753	108.200000	528.613403	108.200000	530.924805	108.200000	536.483887	108.200000	529.981567	108.200000	529.851013	108.200000	530.235291	108.200000	535.808716
108.300000	532.327393	108.300000	529.586243	108.300000	525.772949	108.300000	532.574036	108.300000	524.032043	108.300000	530.598755	108.300000	526.328491	108.300000	534.253845	108.300000	531.433899	108.300000	529.681274	108.300000	532.115356	108.300000	528.629883	108.300000	528.589233	108.300000	526.071411	108.300000	526.824524	108.300000	526.824402
108.400000	525.279785	108.400000	525.202637	108.400000	530.162659	108.400000	531.569946	108.400000	533.448792	108.400000	521.033020	108.400000	527.718445	108.400000	523.202515	108.400000	524.271606	108.400000	524.906128	108.400000	527.579346	108.400000	538.075317	108.400000	520.174316	108.400000	525.475098	108.400000	528.208313	108.400000	526.396301
108.500000	525.427307	108.500000	528.254272	108.500000	528.549377	108.500000	530.187378	108.500000	527.092896	108.500000	526.126343	108.500000	522.105103	108.500000	530.432922	108.500000	524.725342	108.500000	531.591797	108.500000	529.174194	108.500000	523.331604	108.500000	523.855774	108.500000	529.179993	108.500000	527.107910	108.500000	523.877136
108.600000	531.775146	108.600000	523.965210	108.600000	519.663635	108.600000	523.840210	108.600000	528.139160	108.600000	530.237793	108.600000	529.485535	108.600000	528.672668	108.600000	529.800537	108.600000	522.218201	108.600000	530.295044	108.600000	527.375610	108.600000	526.381775	108.600000	529.716125	108.600000	532.414307	108.600000	524.197083
108.700000	524.757690	108.700000	525.328125	108.700000	531.207703	108.700000	519.316589	108.700000	528.598999	108.700000	531.253113	108.700000	530.724609	108.700000	526.031921	108.700000	524.364990	108.700000	525.065735	108.700000	525.170471	108.700000	524.276001	108.700000	521.232422	108.700000	530.706726	108.700000	527.259644	108.700000	528.303223
108.800000	526.861267	108.800000	529.077271	108.800000	525.888123	108.800000	526.217590	108.800000	523.720093	108.800000	519.264465	108.800000	522.002686	108.800000	520.412659	108.800000	522.188416	108.800000	526.194580	108.800000	527.822327	108.800000	520.365845	108.800000	524.326355	108.800000	522.661560	108.800000	525.875549	108.800000	527.371643
108.900000	524.971497	108.900000	521.609680	108.900000	528.838379	108.900000	520.312439	108.900000	527.578247	108.900000	531.628052	108.900000	524.739319	108.900000	529.102600	108.900000	528.891541	108.900000	525.398865	108.900000	523.663879	108.900000	526.296814	108.900000	528.567566	108.900000	526.507568	108.900000	525.395508	108.900000	527.782349
109.000000	524.360107	109.000000	519.070374	109.000000	533.757568	109.000000	523.222534	109.000000	524.884155	109.000000	525.182861	109.000000	522.027405	109.000000	524.290649	109.000000	523.739624	109.000000	524.860657	109.000000	530.156311	109.000000	524.468201	109.000000	532.331238	109.000000	522.513672	109.000000	522.001587	109.000000	528.036072
109.100000	527.328064	109.100000	524.538208	109.100000	527.221863	109.100000	521.700867	109.100000	527.893066	109.100000	529.373047	109.100000	519.509827	109.100000	526.410522	109.100000	527.915710	109.100000	524.010437	109.100000	520.941040	109.100000	523.211365	109.100000	525.715698	109.100000	529.717529	109.100000	524.054321	109.100000	526.515076
109.200000	523.361816	109.200000	519.187805	109.200000	527.559753	109.200000	522.888367	109.200000	524.704285	109.200000	523.216553	109.200000	525.541382	109.200000	526.706116	109.200000	527.630432	109.200000	522.366333	109.200000	521.064270	109.200000	523.906372	109.200000	524.191040	109.200000	523.636108	109.200000	527.279541	109.200000	519.704712
109.300000	519.917664	109.300000	524.060486	109.300000	516.618530	109.300000	520.377502	109.300000	521.505066	109.300000	523.498108	109.300000	525.577148	109.300000	523.021240	109.300000	523.286133	109.300000	525.063049	109.300000	524.455933	109.300000	518.700867	109.300000	525.835571	109.300000	523.815247	109.300000	522.705017	109.300000	520.659973
109.400000	515.352234	109.400000	523.179810	109.400000	522.789246	109.400000	525.575134	109.400000	527.901733	109.400000	524.257935	109.400000	522.741333	109.400000	522.898315	109.400000	523.589661	109.400000	525.260437	109.400000	524.995605	109.400000	520.264099	109.400000	519.903503	109.400000	520.043091	109.400000	524.149780	109.400000	521.756714
109.500000	519.167297	109.500000	523.359985	109.500000	525.686584	109.500000	523.649048	109.500000	512.974060	109.500000	525.276611	109.500000	520.685730	109.500000	516.924072	109.500000	525.411011	109.500000	522.169434	109.500000	515.813660	109.500000	520.664917	109.500000	523.441956	109.500000	519.881348	109.500000	520.209595	109.500000	524.655701
109.600000	525.637207	109.600000	520.225708	109.600000	523.628113	109.600000	518.246765	109.600000	512.778503	109.600000	519.890320	109.600000	524.334167	109.600000	516.055786	109.600000	522.372375	109.600000	521.486938	109.600000	521.085449	109.600000	524.495117	109.600000	515.890320	109.600000	518.309937	109.600000	518.836243	109.600000	521.353394
109.700000	517.225586	109.700000	517.537537	109.700000	519.224182	109.700000	521.990051	109.700000	521.663330	109.700000	521.919556	109.700000	522.739868	109.700000	516.177917	109.700000	516.083435	109.700000	515.198486	109.700000	525.942322	109.700000	513.798401	109.700000	520.673706	109.700000	517.553589	109.700000	522.220398	109.700000	521.770203
109.800000	514.737305	109.800000	517.893799	109.800000	518.703735	109.800000	522.005371	109.800000	523.615784	109.800000	516.985840	109.800000	522.400452	109.800000	520.216553	109.800000	516.008789	109.800000	523.158569	109.800000	519.370605	109.800000	520.054077	109.800000	522.894470	109.800000	519.014954	109.800000	516.031921	109.800000	515.903931
109.900000	513.707947	109.900000	516.794861	109.900000	512.027466	109.900000	518.692566	109.900000	518.958435	109.900000	518.499207	109.900000	520.208923	109.900000	515.208130	109.900000	520.876038	109.900000	518.982788	109.900000	520.725891	109.900000	521.359558	109.900000	526.027405	109.900000	520.926758	109.900000	517.196167	109.900000	517.973450
110.000000	515.992981	110.000000	524.829590	110.000000	520.230713	110.000000	511.487091	110.000000	516.955505	110.000000	517.721069	110.000000	519.717529	110.000000	522.828003	110.000000	519.949463	110.000000	518.686462	110.000000	520.328552	110.000000	512.009644	110.000000	523.138672	110.000000	520.242981	110.000000	513.280762	110.000000	521.256348
110.100000	513.417908	110.100000	516.883972	110.100000	519.486816	110.100000	513.186768	110.100000	519.646667	110.100000	516.182678	110.100000	519.438843	110.100000	518.459473	110.100000	514.572571	110.100000	524.014038	110.100000	522.643250	110.100000	518.083740	110.100000	516.788940	110.100000	516.284790	110.100000	525.201843	110.100000	516.984009
110.200000	517.559082	110.200000	516.071838	110.200000	516.689331	110.200000	522.257446	110.200000	517.330078	110.200000	514.445496	110.200000	512.988098	110.200000	515.194702	110.200000	517.878113	110.200000	519.140869	110.200000	520.802979	110.200000	516.600769	110.200000	521.066833	110.200000	518.139343	110.200000	520.942566	110.200000	517.429626
110.300000	517.056030	110.300000	519.174377	110.300000	514.840820	110.300000	519.439331	110.300000	516.835266	110.300000	516.837952	110.300000	513.936218	110.300000	514.873230	110.300000	520.724426	110.300000	519.017212	110.300000	516.436951	110.300000	516.982483	110.300000	512.668762	110.300000	521.403992	110.300000	515.424561	110.300000	521.763428
110.400000	516.780945	110.400000	511.618347	110.400000	516.913574	110.400000	514.807800	110.400000	518.268127	110.400000	519.054260	110.400000	516.588440	110.400000	520.292114	110.400000	514.588928	110.400000	517.384827	110.400000	516.975281	110.400000	520.048889	110.400000	511.680450	110.400000	515.349365	110.400000	515.402283	110.400000	517.491455
110.500000	513.793457	110.500000	515.639099	110.500000	517.104980	110.500000	512.394409	110.500000	511.078644	110.500000	518.971863	110.500000	523.847900	110.500000	517.356201	110.500000	520.048523	110.500000	515.030640	110.500000	515.678223	110.500000	521.644104	110.500000	521.950562	110.500000	510.279602	110.500000	515.152466	110.500000	518.062439
110.600000	514.713562	110.600000	515.182068	110.600000	519.725769	110.600000	514.813293	110.600000	515.893066	110.600000	520.539307	110.600000	515.295349	110.600000	514.422791	110.600000	514.875610	110.600000	517.621094	110.600000	514.519592	110.600000	516.486755	110.600000	519.843994	110.600000	513.527649	110.600000	517.750427	110.600000	508.782898
110.700000	516.551392	110.700000	517.321960	110.700000	515.345398	110.700000	516.345581	110.700000	509.187561	110.700000	513.489319	110.700000	518.558350	110.700000	513.948303	110.700000	519.257812	110.700000	510.502655	110.700000	514.686035	110.700000	518.434387	110.700000	514.143066	110.700000	514.109009	110.700000	515.242859	110.700000	515.292542
110.800000	512.510315	110.800000	512.714111	110.800000	517.180908	110.800000	511.172882	110.800000	514.197815	110.800000	511.172638	110.800000	518.476318	110.800000	520.955627	110.800000	512.905090	110.800000	517.027222	110.800000	515.398193	110.800000	508.676971	110.800000	519.535950	110.800000	510.521118	110.800000	522.545410	110.800000	511.415039
110.900000	511.376282	110.900000	509.477570	110.900000	510.570526	110.900000	515.275330	110.900000	509.794250	110.900000	520.495789	110.900000	514.567444	110.900000	519.518311	110.900000	517.565491	110.900000	514.996399	110.900000	512.503296	110.900000	513.711304	110.900000	519.711121	110.900000	520.376221	110.900000	514.263367	110.900000	515.260559
111.000000	511.599335	111.000000	512.177917	111.000000	510.764069	111.000000	514.330322	111.000000	510.577240	111.000000	513.719055	111.000000	512.433411	111.000000	512.755920	111.000000	509.268707	111.000000	510.400269	111.000000	511.982269	111.000000	506.789368	111.000000	510.429230	111.000000	517.203491	111.000000	516.268311	111.000000	513.864563
111.100000	510.237183	111.100000	510.440948	111.100000	510.055756	111.100000	507.438507	111.100000	511.437408	111.100000	511.861694	111.100000	515.278442	111.100000	511.562531	111.100000	510.130341	111.100000	510.941162	111.100000	511.416809	111.100000	512.512634	111.100000	513.218689	111.100000	510.252960	111.100000	512.672424	111.100000	512.725342
111.200000	516.341248	111.200000	516.138184	111.200000	511.067657	111.200000	510.690582	111.200000	507.164093	111.200000	507.900238	111.200000	506.013062	111.200000	510.995636	111.200000	510.034790	111.200000	515.451477	111.200000	513.841858	111.200000	505.189697	111.200000	516.306458	111.200000	514.372070	111.200000	515.293640	111.200000	508.723450
111.300000	506.238586	111.300000	512.192261	111.300000	513.121399	111.300000	513.843018	111.300000	513.300842	111.300000	510.452301	111.300000	515.068298	111.300000	510.028809	111.300000	514.551636	111.300000	514.689453	111.300000	511.075287	111.300000	512.739563	111.300000	510.733978	111.300000	505.241364	111.300000	508.951538	111.300000	515.039062
111.400000	510.489807	111.400000	512.521179	111.400000	511.076263	111.400000	507.768341	111.400000	512.952576	111.400000	509.937439	111.400000	513.004822	111.400000	511.057465	111.400000	507.443878	111.400000	511.276581	111.400000	509.676910	111.400000	512.620422	111.400000	506.238129	111.400000	513.583313	111.400000	508.039581	111.400000	510.277527
111.500000	512.825195	111.500000	511.959076	111.500000	507.812744	111.500000	507.988220	111.500000	510.383514	111.500000	511.959381	111.500000	512.285706	111.500000	507.407654	111.500000	511.348206	111.500000	516.083618	111.500000	509.258545	111.500000	506.027771	111.500000	507.376373	111.500000	515.224670	111.500000	510.892975	111.500000	510.247437
111.600000	509.166290	111.600000	502.247528	111.600000	506.716309	111.600000	511.340759	111.600000	509.427551	111.600000	518.691040	111.600000	505.788055	111.600000	513.740234	111.600000	506.723846	111.600000	512.846619	111.600000	508.875549	111.600000	508.753540	111.600000	509.289764	111.600000	510.149170	111.600000	508.673584	111.600000	512.847717
111.700000	512.078003	111.700000	511.275269	111.700000	509.690979	111.700000	510.792969	111.700000	511.973969	111.700000	515.231812	111.700000	509.864960	111.700000	508.403168	111.700000	506.992767	111.700000	510.729736	111.700000	512.957520	111.700000	508.199036	111.700000	507.646820	111.700000	506.234406	111.700000	510.463531	111.700000	508.073700
111.800000	506.687317	111.800000	503.342010	111.800000	510.253967	111.800000	507.822662	111.800000	511.899536	111.800000	508.749176	111.800000	511.047150	111.800000	506.512329	111.800000	507.377533	111.800000	508.545837	111.800000	508.148407	111.800000	511.288483	111.800000	509.081543	111.800000	505.071075	111.800000	506.314880	111.800000	509.321533
111.900000	508.749725	111.900000	507.580200	111.900000	506.170746	111.900000	512.169312	111.900000	508.102966	111.900000	506.383942	111.900000	509.119171	111.900000	507.876495	111.900000	511.481018	111.900000	512.211548	111.900000	510.091156	111.900000	508.521057	111.900000	510.888947	111.900000	504.277191	111.900000	509.678802	111.900000	504.372620
112.000000	507.592682	112.000000	504.970795	112.000000	511.426422	112.000000	502.896576	112.000000	503.213928	112.000000	512.815979	112.000000	506.072388	112.000000	510.044891	112.000000	506.319244	112.000000	507.508759	112.000000	507.337372	112.000000	504.715912	112.000000	512.221680	112.000000	501.830872	112.000000	507.557434	112.000000	508.383392
112.100000	501.971985	112.100000	505.820831	112.100000	503.832275	112.100000	500.464478	112.100000	510.809784	112.100000	506.638458	112.100000	505.959869	112.100000	503.834656	112.100000	506.437042	112.100000	501.931580	112.100000	503.523804	112.100000	506.887238	112.100000	507.709564	112.100000	506.215576	112.100000	503.517548	112.100000	503.787476
112.200000	504.851501	112.200000	508.149780	112.200000	507.280151	112.200000	503.405151	112.200000	508.071472	112.200000	511.208435	112.200000	505.693665	112.200000	503.315857	112.200000	502.663177	112.200000	507.425659	112.200000	511.703949	112.200000	510.433228	112.200000	511.035248	112.200000	505.543793	112.200000	502.457336	112.200000	507.086487
112.300000	508.486206	112.300000	507.746857	112.300000	508.539948	112.300000	504.229126	112.300000	506.968658	112.300000	509.954742	112.300000	503.789673	112.300000	506.831207	112.300000	507.493408	112.300000	506.403351	112.300000	505.735931	112.300000	508.561523	112.300000	510.606506	112.300000	509.668976	112.300000	506.929474	112.300000	510.573090
112.400000	502.898529	112.400000	507.993225	112.400000	507.814331	112.400000	501.545990	112.400000	506.896515	112.400000	503.813690	112.400000	504.728973	112.400000	509.206085	112.400000	505.978302	112.400000	501.961029	112.400000	511.320770	112.400000	502.220612	112.400000	508.782043	112.400000	499.532104	112.400000	506.311493	112.400000	507.760406
112.500000	505.213318	112.500000	502.032562	112.500000	503.919769	112.500000	504.245636	112.500000	502.004211	112.500000	504.426270	112.500000	506.853760	112.500000	506.614502	112.500000	506.452881	112.500000	504.642273	112.500000	504.571960	112.500000	507.463745	112.500000	503.172821	112.500000	503.883545	112.500000	505.851440	112.500000	504.141876
112.600000	504.061157	112.600000	503.942566	112.600000	512.107544	112.600000	502.090759	112.600000	505.394348	112.600000	503.745605	112.600000	504.971313	112.600000	504.084351	112.600000	504.995789	112.600000	508.009277	112.600000	507.713654	112.600000	508.145294	112.600000	503.998260	112.600000	499.607239	112.600000	501.623413	112.600000	501.770111
112.700000	507.994995	112.700000	504.861877	112.700000	501.260376	112.700000	503.734467	112.700000	504.884064	112.700000	503.461517	112.700000	505.270660	112.700000	502.922211	112.700000	511.056213	112.700000	501.899780	112.700000	504.484924	112.700000	501.202820	112.700000	502.921234	112.700000	505.315430	112.700000	511.322937	112.700000	498.715302
112.800000	503.203033	112.800000	505.286072	112.800000	504.071838	112.800000	503.928040	112.800000	501.033844	112.800000	502.293457	112.800000	505.679474	112.800000	500.740387	112.800000	505.252014	112.800000	503.199829	112.800000	505.076416	112.800000	505.285431	112.800000	502.736511	112.800000	503.430817	112.800000	506.840210	112.800000	501.625580
112.900000	504.270660	112.900000	500.844330	112.900000	499.786072	112.900000	500.997925	112.900000	505.089813	112.900000	501.971619	112.900000	497.894409	112.900000	508.731476	112.900000	502.852386	112.900000	505.526062	112.900000	498.138641	112.900000	500.918396	112.900000	501.835663	112.900000	503.295898	112.900000	503.396576	112.900000	505.450775
113.000000	500.552643	113.000000	503.845581	113.000000	504.945251	113.000000	499.869812	113.000000	502.616455	113.000000	501.230804	113.000000	499.381165	113.000000	496.197144	113.000000	508.038055	113.000000	507.896851	113.000000	500.312988	113.000000	509.504272	113.000000	499.778931	113.000000	502.685089	113.000000	498.172638	113.000000	505.031738
113.100000	499.883301	113.100000	496.986633	113.100000	504.984161	113.100000	503.849640	113.100000	496.981537	113.100000	499.654022	113.100000	500.728882	113.100000	500.112549	113.100000	501.698822	113.100000	506.119751	113.100000	501.566132	113.100000	504.421997	113.100000	498.098267	113.100000	505.079834	113.100000	501.415070	113.100000	504.163208
113.200000	503.844025	113.200000	497.924774	113.200000	495.785126	113.200000	501.320831	113.200000	504.554657	113.200000	503.488159	113.200000	501.039581	113.200000	505.820312	113.200000	501.006317	113.200000	500.027374	113.200000	496.269226	113.200000	498.129486	113.200000	501.837524	113.200000	505.279724	113.200000	507.502502	113.200000	502.064667
113.300000	503.453491	113.300000	497.206818	113.300000	500.653839	113.300000	502.204681	113.300000	503.941040	113.300000	504.495880	113.300000	503.681030	113.300000	503.483002	113.300000	500.970306	113.300000	500.690094	113.300000	501.195099	113.300000	500.037140	113.300000	500.695801	113.300000	502.080780	113.300000	498.836365	113.300000	501.688232
113.400000	507.982208	113.400000	497.146698	113.400000	503.035950	113.400000	499.941742	113.400000	497.715149	113.400000	499.298706	113.400000	496.948578	113.400000	494.533997	113.400000	502.565277	113.400000	503.650330	113.400000	499.230408	113.400000	502.806000	113.400000	501.457703	113.400000	500.363647	113.400000	503.677551	113.400000	503.338776
113.500000	494.884705	113.500000	506.456482	113.500000	502.376038	113.500000	504.109039	113.500000	499.434204	113.500000	498.071167	113.500000	502.076630	113.500000	499.707886	113.500000	501.833801	113.500000	500.243958	113.500000	501.296814	113.500000	502.092773	113.500000	504.286896	113.500000	500.733185	113.500000	498.642487	113.500000	502.330719
113.600000	499.354675	113.600000	490.959198	113.600000	504.770660	113.600000	497.938538	113.600000	501.161652	113.600000	498.429688	113.600000	504.575287	113.600000	502.063477	113.600000	501.086212	113.600000	506.811493	113.600000	496.889374	113.600000	499.344238	113.600000	497.950165	113.600000	499.560577	113.600000	498.006012	113.600000	498.754364
113.700000	500.027039	113.700000	501.484650	113.700000	494.252106	113.700000	495.172607	113.700000	498.349884	113.700000	494.428497	113.700000	500.609467	113.700000	502.092255	113.700000	493.810608	113.700000	496.106720	113.700000	497.275848	113.700000	497.216949	113.700000	502.687012	113.700000	501.262512	113.700000	498.385590	113.700000	500.720978
113.800000	501.877319	113.800000	500.091797	113.800000	499.847595	113.800000	501.864136	113.800000	498.037262	113.800000	496.754181	113.800000	502.208862	113.800000	499.848297	113.800000	497.486847	113.800000	494.229614	113.800000	500.107269	113.800000	496.682434	113.800000	498.996368	113.800000	495.040070	113.800000	499.790710	113.800000	495.612518
113.900000	500.896057	113.900000	497.976074	113.900000	496.673584	113.900000	499.684662	113.900000	501.061523	113.900000	501.085510	113.900000	496.314606	113.900000	496.197754	113.900000	494.121368	113.900000	495.976196	113.900000	497.485107	113.900000	495.945679	113.900000	497.124573	113.900000	497.250580	113.900000	497.976532	113.900000	495.875488
114.000000	497.347229	114.000000	497.195190	114.000000	501.336243	114.000000	496.393280	114.000000	496.465454	114.000000	497.824341	114.000000	494.601837	114.000000	500.230255	114.000000	499.165527	114.000000	499.789856	114.000000	500.922424	114.000000	498.334076	114.000000	496.024017	114.000000	495.773834	114.000000	499.780029	114.000000	493.922211
114.100000	492.250732	114.100000	500.063721	114.100000	501.142975	114.100000	496.721832	114.100000	498.014069	114.100000	493.902832	114.100000	501.403412	114.100000	494.256165	114.100000	494.733490	114.100000	498.455719	114.100000	496.975494	114.100000	502.582550	114.100000	492.622681	114.100000	493.096771	114.100000	497.517670	114.100000	498.757141
114.200000	495.548981	114.200000	500.921021	114.200000	493.145203	114.200000	493.351990	114.200000	494.920563	114.200000	494.489746	114.200000	499.876343	114.200000	498.952728	114.200000	498.004578	114.200000	500.177979	114.200000	499.614716	114.200000	494.527039	114.200000	493.859802	114.200000	495.723541	114.200000	491.942139	114.200000	498.952820
114.300000	493.230865	114.300000	496.328552	114.300000	494.074463	114.300000	493.762909	114.300000	498.233368	114.300000	491.863251	114.300000	495.388214	114.300000	496.884796	114.300000	494.044525	114.300000	497.828827	114.300000	493.572968	114.300000	496.684204	114.300000	491.413696	114.300000	494.139191	114.300000	496.623077	114.300000	497.333618
114.400000	491.873108	114.400000	491.410614	114.400000	493.311432	114.400000	490.198303	114.400000	492.518982	114.400000	499.147980	114.400000	495.665222	114.400000	496.090607	114.400000	494.521179	114.400000	494.335541	114.400000	494.976929	114.400000	495.379517	114.400000	495.107025	114.400000	493.867371	114.400000	494.591034	114.400000	496.942719
114.500000	494.046448	114.500000	496.910095	114.500000	493.634369	114.500000	495.397461	114.500000	495.606354	114.500000	494.906738	114.500000	492.874603	114.500000	499.491302	114.500000	497.069031	114.500000	493.251648	114.500000	488.487183	114.500000	493.401886	114.500000	494.464874	114.500000	494.480988	114.500000	492.039703	114.500000	492.857727
114.600000	490.037445	114.600000	487.561249	114.600000	494.462738	114.600000	487.657593	114.600000	497.620667	114.600000	495.927399	114.600000	489.645538	114.600000	492.458221	114.600000	493.929596	114.600000	499.440643	114.600000	492.867920	114.600000	498.540924	114.600000	496.977051	114.600000	491.657928	114.600000	494.024628	114.600000	494.989227
114.700000	493.874481	114.700000	492.784607	114.700000	492.688263	114.700000	495.822815	114.700000	487.818237	114.700000	487.931641	114.700000	498.164673	114.700000	491.655029	114.700000	497.270233	114.700000	489.807770	114.700000	492.628815	114.700000	496.189087	114.700000	491.439636	114.700000	489.544708	114.700000	492.143707	114.700000	491.595642
114.800000	492.072601	114.800000	491.295563	114.800000	487.143951	114.800000	495.643585	114.800000	484.699707	114.800000	497.745911	114.800000	491.616028	114.800000	496.386230	114.800000	490.353882	114.800000	490.321838	114.800000	492.174652	114.800000	490.807861	114.800000	495.710052	114.800000	489.167206	114.800000	491.688171	114.800000	494.835541
114.900000	489.838501	114.900000	489.710999	114.900000	494.400757	114.900000	486.909546	114.900000	493.219818	114.900000	489.942383	114.900000	492.829132	114.900000	492.216187	114.900000	491.752930	114.900000	488.301849	114.900000	490.522125	114.900000	487.645447	114.900000	493.721802	114.900000	493.782318	114.900000	495.596222	114.900000	497.704712
115.000000	494.668091	115.000000	492.843231	115.000000	495.014099	115.000000	492.388000	115.000000	490.820770	115.000000	496.657410	115.000000	487.861938	115.000000	492.878479	115.000000	488.161011	115.000000	488.966156	115.000000	488.214722	115.000000	492.517365	115.000000	485.562195	115.000000	493.479370	115.000000	495.924286	115.000000	497.577759
115.100000	491.551514	115.100000	484.913605	115.100000	492.051147	115.100000	491.683899	115.100000	488.770447	115.100000	494.305267	115.100000	487.846954	115.100000	489.674133	115.100000	491.104950	115.100000	492.300537	115.100000	491.223511	115.100000	492.729279	115.100000	491.268951	115.100000	496.198975	115.100000	494.729462	115.100000	491.966034
115.200000	494.100403	115.200000	490.082886	115.200000	486.722412	115.200000	493.354980	115.200000	492.086792	115.200000	491.970520	115.200000	494.654663	115.200000	490.921417	115.200000	488.244171	115.200000	496.069855	115.200000	487.240387	115.200000	492.553833	115.200000	489.064453	115.200000	487.270935	115.200000	484.349121	115.200000	491.432373
115.300000	486.681885	115.300000	492.177948	115.300000	487.471191	115.300000	485.324432	115.300000	489.595428	115.300000	489.551605	115.300000	490.789032	115.300000	497.008453	115.300000	491.140076	115.300000	492.648651	115.300000	491.033813	115.300000	492.434235	115.300000	492.992096	115.300000	488.457458	115.300000	489.251251	115.300000	488.801361
115.400000	487.374420	115.400000	490.423645	115.400000	489.625671	115.400000	488.188171	115.400000	490.522705	115.400000	489.348724	115.400000	487.101379	115.400000	489.612274	115.400000	491.261749	115.400000	493.524231	115.400000	493.293335	115.400000	490.656555	115.400000	495.118256	115.400000	489.132050	115.400000	488.246277	115.400000	483.481750
115.500000	489.661652	115.500000	489.029053	115.500000	491.086945	115.500000	487.134094	115.500000	490.316284	115.500000	489.659576	115.500000	484.240662	115.500000	491.175171	115.500000	485.309448	115.500000	486.396271	115.500000	491.221893	115.500000	488.551392	115.500000	486.105927	115.500000	490.700134	115.500000	487.264771	115.500000	490.106873
115.600000	485.794952	115.600000	490.360443	115.600000	493.808533	115.600000	486.172211	115.600000	487.358643	115.600000	486.515259	115.600000	488.256042	115.600000	491.621948	115.600000	483.342224	115.600000	494.445648	115.600000	489.922424	115.600000	490.017639	115.600000	487.001526	115.600000	487.293915	115.600000	485.762390	115.600000	486.817474
115.700000	487.609619	115.700000	483.203674	115.700000	483.649384	115.700000	488.262299	115.700000	489.922363	115.700000	484.932312	115.700000	484.104370	115.700000	488.158691	115.700000	484.759277	115.700000	484.643158	115.700000	489.327820	115.700000	490.035767	115.700000	494.665466	115.700000	487.467041	115.700000	487.461517	115.700000	493.406860
115.800000	489.946686	115.800000	489.655975	115.800000	487.956940	115.800000	489.060455	115.800000	485.836182	115.800000	489.574829	115.800000	482.736542	115.800000	490.885345	115.800000	484.710327	115.800000	486.623871	115.800000	488.375702	115.800000	488.812775	115.800000	482.046600	115.800000	486.503479	115.800000	481.328705	115.800000	490.917480
115.900000	482.160217	115.900000	483.983093	115.900000	489.939484	115.900000	485.190094	115.900000	485.471466	115.900000	486.377625	115.900000	486.852081	115.900000	486.570374	115.900000	485.587250	115.900000	482.932129	115.900000	489.143494	115.900000	484.612640	115.900000	491.111481	115.900000	488.205963	115.900000	488.536835	115.900000	483.084686
116.000000	486.566986	116.000000	485.682465	116.000000	485.398529	116.000000	482.080688	116.000000	487.181274	116.000000	490.062500	116.000000	488.508881	116.000000	487.555115	116.000000	487.103149	116.000000	486.216736	116.000000	483.078735	116.000000	488.718018	116.000000	485.455597	116.000000	486.900574	116.000000	488.651703	116.000000	486.320984
116.100000	486.743805	116.100000	484.243164	116.100000	486.649933	116.100000	483.748657	116.100000	482.754822	116.100000	485.394012	116.100000	482.587067	116.100000	487.950897	116.100000	483.172638	116.100000	480.384857	116.100000	483.673706	116.100000	485.654205	116.100000	488.210541	116.100000	483.835754	116.100000	482.928772	116.100000	488.241699
116.200000	489.410248	116.200000	481.884247	116.200000	485.188324	116.200000	481.597290	116.200000	480.813934	116.200000	489.929779	116.200000	485.607880	116.200000	484.596100	116.200000	487.896454	116.200000	484.666840	116.200000	490.077545	116.200000	484.192841	116.200000	482.203430	116.200000	489.610321	116.200000	482.899323	116.200000	486.965546
116.300000	481.188110	116.300000	478.880432	116.300000	487.500549	116.300000	490.091705	116.300000	483.362305	116.300000	481.527069	116.300000	481.647766	116.300000	481.391327	116.300000	485.866058	116.300000	486.715607	116.300000	484.836029	116.300000	485.671967	116.300000	487.251862	116.300000	479.967712	116.300000	482.938568	116.300000	481.909546
116.400000	480.954803	116.400000	483.083954	116.400000	477.589081	116.400000	482.722137	116.400000	490.400330	116.400000	481.777588	116.400000	478.883118	116.400000	482.596863	116.400000	484.162964	116.400000	483.360535	116.400000	483.468292	116.400000	480.748047	116.400000	483.617065	116.400000	482.093903	116.400000	481.971100	116.400000	487.127533
116.500000	483.092834	116.500000	482.394043	116.500000	483.616364	116.500000	487.868896	116.500000	485.344055	116.500000	480.555695	116.500000	484.036530	116.500000	481.661011	116.500000	482.227722	116.500000	483.199127	116.500000	486.535095	116.500000	485.636810	116.500000	478.513763	116.500000	489.632935	116.500000	483.134796	116.500000	486.011353
116.600000	480.843140	116.600000	486.142456	116.600000	486.229218	116.600000	481.130402	116.600000	484.221222	116.600000	483.099976	116.600000	480.865967	116.600000	483.218567	116.600000	478.190613	116.600000	477.858337	116.600000	486.317902	116.600000	482.391968	116.600000	480.822815	116.600000	480.713806	116.600000	481.149780	116.600000	485.005951
116.700000	480.351257	116.700000	482.267700	116.700000	486.398346	116.700000	476.525513	116.700000	484.423157	116.700000	480.533936	116.700000	477.841522	116.700000	482.205231	116.700000	484.238831	116.700000	479.359741	116.700000	485.216827	116.700000	487.801636	116.700000	482.038055	116.700000	479.030853	116.700000	480.140564	116.700000	483.736969
116.800000	485.656189	116.800000	481.237335	116.800000	480.626526	116.800000	480.086487	116.800000	480.392365	116.800000	478.585785	116.800000	483.753204	116.800000	479.783478	116.800000	476.718933	116.800000	480.948486	116.800000	479.459351	116.800000	477.799408	116.800000	480.420471	116.800000	479.292419	116.800000	485.322235	116.800000	478.664917
116.900000	479.261932	116.900000	481.136047	116.900000	480.622559	116.900000	483.855042	116.900000	482.429230	116.900000	482.623413	116.900000	481.725677	116.900000	478.713715	116.900000	488.137848	116.900000	479.432953	116.900000	483.902344	116.900000	482.788605	116.900000	480.167206	116.900000	475.010101	116.900000	481.412781	116.900000	482.727417
117.000000	480.747681	117.000000	479.784698	117.000000	477.708649	117.000000	479.592346	117.000000	478.360565	117.000000	478.146912	117.000000	481.930206	117.000000	479.469360	117.000000	481.214752	117.000000	479.828705	117.000000	482.512787	117.000000	482.503815	117.000000	479.836273	117.000000	481.899384	117.000000	483.775696	117.000000	479.904816
117.100000	485.503052	117.100000	483.036102	117.100000	478.337311	117.100000	478.044006	117.100000	479.377747	117.100000	481.093567	117.100000	479.667847	117.100000	478.430847	117.100000	482.159821	117.100000	474.035828	117.100000	483.297546	117.100000	480.459320	117.100000	482.635895	117.100000	478.259491	117.100000	483.924591	117.100000	484.882477
[truncated: 3,831 more rows]
