# Supplementary material for: Hierarchical incremental learning deciphers molecular arrangements in multi-component materials
Source: Nat Commun. 2025 Oct 22;16:9324. doi: 10.1038/s41467-025-64372-4 (PMC12546701; doi:10.1038/s41467-025-64372-4)
Supplement: Supplementary file 4 — Source data [file 41467_2025_64372_MOESM4_ESM.zip › FigS6.txt]

#time(ns)	density(g/cm3)	time(ns)	density(g/cm3)	time(ns)	density(g/cm3)	time(ns)	density(g/cm3)
0.000000	1.937997	0.000000	1.937997	0.000000	1.937997	0.000000	1.937997
0.010000	2.216815	0.010000	2.222529	0.010000	2.226444	0.010000	2.225953
0.020000	2.249022	0.020000	2.254744	0.020000	2.246493	0.020000	2.255183
0.030000	2.253872	0.030000	2.256890	0.030000	2.254055	0.030000	2.259572
0.040000	2.260040	0.040000	2.257569	0.040000	2.256405	0.040000	2.261301
0.050000	2.264654	0.050000	2.257123	0.050000	2.257455	0.050000	2.264670
0.060000	2.264631	0.060000	2.261729	0.060000	2.255034	0.060000	2.263624
0.070000	2.269435	0.070000	2.260439	0.070000	2.251677	0.070000	2.260815
0.080000	2.265408	0.080000	2.261338	0.080000	2.251228	0.080000	2.258586
0.090000	2.265759	0.090000	2.262278	0.090000	2.248055	0.090000	2.255297
0.100000	2.265157	0.100000	2.262111	0.100000	2.248016	0.100000	2.255131
0.110000	2.262854	0.110000	2.261635	0.110000	2.247821	0.110000	2.252557
0.120000	2.262551	0.120000	2.258560	0.120000	2.246660	0.120000	2.252644
0.130000	2.260603	0.130000	2.261040	0.130000	2.246269	0.130000	2.253564
0.140000	2.258724	0.140000	2.260190	0.140000	2.244005	0.140000	2.258219
0.150000	2.258401	0.150000	2.260840	0.150000	2.243145	0.150000	2.256541
0.160000	2.259144	0.160000	2.261574	0.160000	2.242078	0.160000	2.255909
0.170000	2.251554	0.170000	2.258675	0.170000	2.244916	0.170000	2.252223
0.180000	2.250085	0.180000	2.259047	0.180000	2.241673	0.180000	2.252998
0.190000	2.249518	0.190000	2.251980	0.190000	2.239869	0.190000	2.248576
0.200000	2.251330	0.200000	2.253099	0.200000	2.242725	0.200000	2.251319
0.210000	2.249681	0.210000	2.254756	0.210000	2.239914	0.210000	2.249246
0.220000	2.249592	0.220000	2.248979	0.220000	2.249654	0.220000	2.245877
0.230000	2.250667	0.230000	2.244426	0.230000	2.244594	0.230000	2.247347
0.240000	2.249690	0.240000	2.242926	0.240000	2.246000	0.240000	2.247585
0.250000	2.245172	0.250000	2.244284	0.250000	2.243786	0.250000	2.241125
0.260000	2.248061	0.260000	2.243446	0.260000	2.245532	0.260000	2.237384
0.270000	2.243624	0.270000	2.239789	0.270000	2.242312	0.270000	2.238164
0.280000	2.241101	0.280000	2.239109	0.280000	2.241741	0.280000	2.238686
0.290000	2.240144	0.290000	2.239160	0.290000	2.242785	0.290000	2.236737
0.300000	2.234157	0.300000	2.236808	0.300000	2.241531	0.300000	2.238197
0.310000	2.229718	0.310000	2.234493	0.310000	2.236630	0.310000	2.236763
0.320000	2.228793	0.320000	2.238720	0.320000	2.233178	0.320000	2.230833
0.330000	2.229279	0.330000	2.228150	0.330000	2.229468	0.330000	2.229912
0.340000	2.223055	0.340000	2.230818	0.340000	2.230134	0.340000	2.228786
0.350000	2.226147	0.350000	2.226902	0.350000	2.224185	0.350000	2.229557
0.360000	2.226620	0.360000	2.227743	0.360000	2.223802	0.360000	2.223681
0.370000	2.223444	0.370000	2.221807	0.370000	2.216568	0.370000	2.223212
0.380000	2.216184	0.380000	2.218199	0.380000	2.216282	0.380000	2.223070
0.390000	2.219092	0.390000	2.211977	0.390000	2.215794	0.390000	2.218091
0.400000	2.214952	0.400000	2.210880	0.400000	2.211660	0.400000	2.213621
0.410000	2.213779	0.410000	2.205233	0.410000	2.211586	0.410000	2.210810
0.420000	2.215628	0.420000	2.206111	0.420000	2.203999	0.420000	2.210747
0.430000	2.213423	0.430000	2.198659	0.430000	2.203635	0.430000	2.201506
0.440000	2.204637	0.440000	2.205661	0.440000	2.201612	0.440000	2.198140
0.450000	2.203694	0.450000	2.199658	0.450000	2.201442	0.450000	2.198823
0.460000	2.199158	0.460000	2.191655	0.460000	2.196123	0.460000	2.199766
0.470000	2.195566	0.470000	2.195823	0.470000	2.194014	0.470000	2.198476
0.480000	2.186906	0.480000	2.189988	0.480000	2.186559	0.480000	2.191567
0.490000	2.186274	0.490000	2.183814	0.490000	2.183795	0.490000	2.186081
0.500000	2.180958	0.500000	2.189117	0.500000	2.179555	0.500000	2.187095
0.510000	2.182842	0.510000	2.184284	0.510000	2.177067	0.510000	2.188316
0.520000	2.174491	0.520000	2.181035	0.520000	2.173983	0.520000	2.185283
0.530000	2.180171	0.530000	2.182186	0.530000	2.182776	0.530000	2.181760
0.540000	2.177760	0.540000	2.179063	0.540000	2.181757	0.540000	2.187578
0.550000	2.180187	0.550000	2.180447	0.550000	2.179711	0.550000	2.181248
0.560000	2.183431	0.560000	2.179344	0.560000	2.181106	0.560000	2.181521
0.570000	2.181677	0.570000	2.182376	0.570000	2.176385	0.570000	2.177188
0.580000	2.183021	0.580000	2.179457	0.580000	2.175407	0.580000	2.182836
0.590000	2.181525	0.590000	2.187752	0.590000	2.179488	0.590000	2.185213
0.600000	2.185281	0.600000	2.181759	0.600000	2.179027	0.600000	2.183549
0.610000	2.182744	0.610000	2.183081	0.610000	2.182659	0.610000	2.182027
0.620000	2.186847	0.620000	2.183291	0.620000	2.187583	0.620000	2.182382
0.630000	2.178911	0.630000	2.182711	0.630000	2.179446	0.630000	2.187027
0.640000	2.183952	0.640000	2.192171	0.640000	2.180043	0.640000	2.182501
0.650000	2.185969	0.650000	2.183950	0.650000	2.180980	0.650000	2.186911
0.660000	2.185787	0.660000	2.185924	0.660000	2.183121	0.660000	2.185354
0.670000	2.182808	0.670000	2.188299	0.670000	2.177783	0.670000	2.184614
0.680000	2.181193	0.680000	2.187347	0.680000	2.183479	0.680000	2.187514
0.690000	2.185481	0.690000	2.190170	0.690000	2.181857	0.690000	2.181778
0.700000	2.187078	0.700000	2.188008	0.700000	2.186036	0.700000	2.190301
0.710000	2.191098	0.710000	2.187312	0.710000	2.183420	0.710000	2.181038
0.720000	2.186743	0.720000	2.188197	0.720000	2.183372	0.720000	2.185248
0.730000	2.181726	0.730000	2.188541	0.730000	2.178412	0.730000	2.187520
0.740000	2.182184	0.740000	2.187653	0.740000	2.182603	0.740000	2.189574
0.750000	2.178525	0.750000	2.183839	0.750000	2.188330	0.750000	2.182676
0.760000	2.189256	0.760000	2.189615	0.760000	2.191074	0.760000	2.185716
0.770000	2.187136	0.770000	2.186793	0.770000	2.189605	0.770000	2.183783
0.780000	2.186369	0.780000	2.177126	0.780000	2.192011	0.780000	2.182363
0.790000	2.181432	0.790000	2.185043	0.790000	2.190474	0.790000	2.185715
0.800000	2.188331	0.800000	2.184973	0.800000	2.190326	0.800000	2.194801
0.810000	2.182727	0.810000	2.180221	0.810000	2.188800	0.810000	2.189438
0.820000	2.180313	0.820000	2.182256	0.820000	2.185743	0.820000	2.184407
0.830000	2.184686	0.830000	2.185723	0.830000	2.189536	0.830000	2.183400
0.840000	2.186263	0.840000	2.183617	0.840000	2.189780	0.840000	2.190518
0.850000	2.183803	0.850000	2.188757	0.850000	2.192954	0.850000	2.185041
0.860000	2.176504	0.860000	2.187412	0.860000	2.192748	0.860000	2.189691
0.870000	2.185143	0.870000	2.193265	0.870000	2.197963	0.870000	2.187046
0.880000	2.184362	0.880000	2.190832	0.880000	2.192346	0.880000	2.188058
0.890000	2.179976	0.890000	2.184989	0.890000	2.195313	0.890000	2.186161
0.900000	2.184060	0.900000	2.190952	0.900000	2.196458	0.900000	2.180539
0.910000	2.187390	0.910000	2.188846	0.910000	2.191135	0.910000	2.186785
0.920000	2.182073	0.920000	2.184976	0.920000	2.192195	0.920000	2.176696
0.930000	2.184966	0.930000	2.185694	0.930000	2.187628	0.930000	2.185150
0.940000	2.190486	0.940000	2.191796	0.940000	2.190239	0.940000	2.188860
0.950000	2.181500	0.950000	2.187388	0.950000	2.192861	0.950000	2.185777
0.960000	2.183844	0.960000	2.189280	0.960000	2.193289	0.960000	2.185833
0.970000	2.182105	0.970000	2.190575	0.970000	2.196284	0.970000	2.184033
0.980000	2.182029	0.980000	2.195364	0.980000	2.186836	0.980000	2.184989
0.990000	2.185924	0.990000	2.191130	0.990000	2.189730	0.990000	2.188180
1.000000	2.184315	1.000000	2.192097	1.000000	2.196051	1.000000	2.186149
1.010000	2.184382	1.010000	2.188979	1.010000	2.192995	1.010000	2.183692
1.020000	2.182303	1.020000	2.197403	1.020000	2.192434	1.020000	2.188249
1.030000	2.187566	1.030000	2.187205	1.030000	2.193383	1.030000	2.184170
1.040000	2.182869	1.040000	2.192603	1.040000	2.192623	1.040000	2.178673
1.050000	2.174858	1.050000	2.195134	1.050000	2.186703	1.050000	2.184976
1.060000	2.182764	1.060000	2.190673	1.060000	2.195426	1.060000	2.184051
1.070000	2.190070	1.070000	2.196009	1.070000	2.190808	1.070000	2.183220
1.080000	2.187086	1.080000	2.196706	1.080000	2.188704	1.080000	2.188776
1.090000	2.191339	1.090000	2.192826	1.090000	2.193670	1.090000	2.187238
1.100000	2.188180	1.100000	2.196853	1.100000	2.196700	1.100000	2.184436
1.110000	2.186696	1.110000	2.190583	1.110000	2.193977	1.110000	2.185868
1.120000	2.187564	1.120000	2.193362	1.120000	2.196957	1.120000	2.186900
1.130000	2.188058	1.130000	2.203869	1.130000	2.194228	1.130000	2.183412
1.140000	2.187169	1.140000	2.194318	1.140000	2.191059	1.140000	2.190254
1.150000	2.186169	1.150000	2.190198	1.150000	2.192466	1.150000	2.182766
1.160000	2.190102	1.160000	2.201435	1.160000	2.192852	1.160000	2.186390
1.170000	2.189396	1.170000	2.197751	1.170000	2.196467	1.170000	2.183730
1.180000	2.187901	1.180000	2.201647	1.180000	2.194047	1.180000	2.188180
1.190000	2.186012	1.190000	2.199533	1.190000	2.187102	1.190000	2.187544
1.200000	2.187356	1.200000	2.199262	1.200000	2.194351	1.200000	2.188590
1.210000	2.181885	1.210000	2.197140	1.210000	2.190015	1.210000	2.187952
1.220000	2.186263	1.220000	2.200890	1.220000	2.192225	1.220000	2.188272
1.230000	2.186749	1.230000	2.203313	1.230000	2.189552	1.230000	2.183728
1.240000	2.178232	1.240000	2.196205	1.240000	2.195699	1.240000	2.187660
1.250000	2.182896	1.250000	2.197477	1.250000	2.194840	1.250000	2.186600
1.260000	2.189702	1.260000	2.196832	1.260000	2.197076	1.260000	2.185322
1.270000	2.192968	1.270000	2.196951	1.270000	2.193435	1.270000	2.184724
1.280000	2.192151	1.280000	2.195735	1.280000	2.195160	1.280000	2.185832
1.290000	2.185970	1.290000	2.197565	1.290000	2.196405	1.290000	2.190853
1.300000	2.192671	1.300000	2.194809	1.300000	2.200519	1.300000	2.184709
1.310000	2.188386	1.310000	2.189947	1.310000	2.191218	1.310000	2.186236
1.320000	2.187991	1.320000	2.195574	1.320000	2.195388	1.320000	2.185017
1.330000	2.183897	1.330000	2.194397	1.330000	2.193468	1.330000	2.182863
1.340000	2.184876	1.340000	2.195884	1.340000	2.193842	1.340000	2.185718
1.350000	2.190098	1.350000	2.196217	1.350000	2.193080	1.350000	2.178136
1.360000	2.191121	1.360000	2.191059	1.360000	2.193573	1.360000	2.183199
1.370000	2.189778	1.370000	2.191610	1.370000	2.189090	1.370000	2.186203
1.380000	2.183263	1.380000	2.193196	1.380000	2.187991	1.380000	2.182363
1.390000	2.190995	1.390000	2.195284	1.390000	2.188823	1.390000	2.184984
1.400000	2.187289	1.400000	2.194666	1.400000	2.195272	1.400000	2.185809
1.410000	2.194595	1.410000	2.190036	1.410000	2.194483	1.410000	2.185928
1.420000	2.193229	1.420000	2.193586	1.420000	2.190312	1.420000	2.183507
1.430000	2.185816	1.430000	2.195376	1.430000	2.196265	1.430000	2.179113
1.440000	2.184590	1.440000	2.191002	1.440000	2.202720	1.440000	2.190398
1.450000	2.182629	1.450000	2.189888	1.450000	2.194489	1.450000	2.185767
1.460000	2.185169	1.460000	2.196931	1.460000	2.197276	1.460000	2.184583
1.470000	2.189922	1.470000	2.197077	1.470000	2.202001	1.470000	2.183985
1.480000	2.187892	1.480000	2.192306	1.480000	2.191610	1.480000	2.184543
1.490000	2.192669	1.490000	2.190963	1.490000	2.193400	1.490000	2.189681
1.500000	2.185079	1.500000	2.194897	1.500000	2.196645	1.500000	2.188664
1.510000	2.193069	1.510000	2.190801	1.510000	2.193236	1.510000	2.190543
1.520000	2.192627	1.520000	2.194827	1.520000	2.198886	1.520000	2.190875
1.530000	2.189297	1.530000	2.194857	1.530000	2.196125	1.530000	2.184184
1.540000	2.191519	1.540000	2.197355	1.540000	2.196386	1.540000	2.181180
1.550000	2.186473	1.550000	2.197431	1.550000	2.198154	1.550000	2.190254
1.560000	2.191194	1.560000	2.193194	1.560000	2.190646	1.560000	2.188356
1.570000	2.189933	1.570000	2.192078	1.570000	2.192385	1.570000	2.189818
1.580000	2.190401	1.580000	2.195869	1.580000	2.190361	1.580000	2.188450
1.590000	2.193777	1.590000	2.197546	1.590000	2.199414	1.590000	2.193346
1.600000	2.190065	1.600000	2.195125	1.600000	2.190961	1.600000	2.185474
1.610000	2.188442	1.610000	2.193263	1.610000	2.191455	1.610000	2.181982
1.620000	2.189823	1.620000	2.195026	1.620000	2.188851	1.620000	2.186710
1.630000	2.187307	1.630000	2.192987	1.630000	2.192688	1.630000	2.191157
1.640000	2.187663	1.640000	2.194282	1.640000	2.192681	1.640000	2.192452
1.650000	2.182562	1.650000	2.193686	1.650000	2.194036	1.650000	2.187238
1.660000	2.186392	1.660000	2.202661	1.660000	2.194592	1.660000	2.189878
1.670000	2.182540	1.670000	2.197461	1.670000	2.194410	1.670000	2.191656
1.680000	2.182823	1.680000	2.192984	1.680000	2.191723	1.680000	2.186377
1.690000	2.182962	1.690000	2.199693	1.690000	2.194949	1.690000	2.197732
1.700000	2.185674	1.700000	2.200074	1.700000	2.196478	1.700000	2.190599
1.710000	2.183651	1.710000	2.197628	1.710000	2.193435	1.710000	2.190419
1.720000	2.182114	1.720000	2.195868	1.720000	2.191713	1.720000	2.190482
1.730000	2.190050	1.730000	2.192130	1.730000	2.193821	1.730000	2.184956
1.740000	2.181282	1.740000	2.194572	1.740000	2.189501	1.740000	2.195896
1.750000	2.179642	1.750000	2.197848	1.750000	2.195903	1.750000	2.189083
1.760000	2.185640	1.760000	2.191075	1.760000	2.196563	1.760000	2.188175
1.770000	2.192143	1.770000	2.192470	1.770000	2.195258	1.770000	2.190758
1.780000	2.185902	1.780000	2.196213	1.780000	2.192694	1.780000	2.188116
1.790000	2.186392	1.790000	2.192216	1.790000	2.186373	1.790000	2.184928
1.800000	2.188518	1.800000	2.194557	1.800000	2.192577	1.800000	2.190652
1.810000	2.190984	1.810000	2.191498	1.810000	2.190677	1.810000	2.189291
1.820000	2.187806	1.820000	2.194437	1.820000	2.196197	1.820000	2.184876
1.830000	2.187572	1.830000	2.194384	1.830000	2.191077	1.830000	2.188334
1.840000	2.190449	1.840000	2.193689	1.840000	2.196658	1.840000	2.186279
1.850000	2.188857	1.850000	2.188526	1.850000	2.194329	1.850000	2.187368
1.860000	2.186997	1.860000	2.193531	1.860000	2.189565	1.860000	2.189342
1.870000	2.187624	1.870000	2.197196	1.870000	2.192833	1.870000	2.186955
1.880000	2.189787	1.880000	2.194604	1.880000	2.193546	1.880000	2.187063
1.890000	2.188353	1.890000	2.192637	1.890000	2.195446	1.890000	2.189843
1.900000	2.185197	1.900000	2.198023	1.900000	2.196480	1.900000	2.192370
1.910000	2.184859	1.910000	2.199672	1.910000	2.193242	1.910000	2.187321
1.920000	2.184945	1.920000	2.196748	1.920000	2.195193	1.920000	2.187944
1.930000	2.187150	1.930000	2.199440	1.930000	2.189655	1.930000	2.188664
1.940000	2.187495	1.940000	2.193106	1.940000	2.194164	1.940000	2.185054
1.950000	2.184687	1.950000	2.200598	1.950000	2.197039	1.950000	2.196729
1.960000	2.186996	1.960000	2.194862	1.960000	2.195236	1.960000	2.195636
1.970000	2.181649	1.970000	2.195073	1.970000	2.195014	1.970000	2.188667
1.980000	2.185978	1.980000	2.198854	1.980000	2.197089	1.980000	2.191994
1.990000	2.192203	1.990000	2.200067	1.990000	2.193996	1.990000	2.193682
2.000000	2.186494	2.000000	2.199227	2.000000	2.194298	2.000000	2.192916
2.010000	2.190871	2.010000	2.193532	2.010000	2.192446	2.010000	2.187485
2.020000	2.195433	2.020000	2.196857	2.020000	2.191308	2.020000	2.188912
2.030000	2.193292	2.030000	2.193847	2.030000	2.189411	2.030000	2.193550
2.040000	2.193630	2.040000	2.198481	2.040000	2.191932	2.040000	2.188419
2.050000	2.189771	2.050000	2.198173	2.050000	2.193412	2.050000	2.192629
2.060000	2.191326	2.060000	2.188361	2.060000	2.199658	2.060000	2.187887
2.070000	2.193097	2.070000	2.185416	2.070000	2.196132	2.070000	2.190218
2.080000	2.188933	2.080000	2.189234	2.080000	2.195304	2.080000	2.187793
2.090000	2.185917	2.090000	2.192369	2.090000	2.190500	2.090000	2.187834
2.100000	2.189874	2.100000	2.191584	2.100000	2.192371	2.100000	2.186759
2.110000	2.191529	2.110000	2.186556	2.110000	2.191455	2.110000	2.189906
2.120000	2.188577	2.120000	2.191095	2.120000	2.198901	2.120000	2.185338
2.130000	2.197239	2.130000	2.190411	2.130000	2.195869	2.130000	2.187317
2.140000	2.188455	2.140000	2.194057	2.140000	2.201102	2.140000	2.192607
2.150000	2.193174	2.150000	2.188749	2.150000	2.193717	2.150000	2.191478
2.160000	2.193413	2.160000	2.193010	2.160000	2.197554	2.160000	2.188303
2.170000	2.190806	2.170000	2.191709	2.170000	2.199672	2.170000	2.193674
2.180000	2.188866	2.180000	2.194139	2.180000	2.194817	2.180000	2.187228
2.190000	2.187411	2.190000	2.191730	2.190000	2.196462	2.190000	2.194576
2.200000	2.187749	2.200000	2.193550	2.200000	2.197749	2.200000	2.193114
2.210000	2.185639	2.210000	2.185460	2.210000	2.199615	2.210000	2.189141
2.220000	2.184901	2.220000	2.188599	2.220000	2.196923	2.220000	2.189719
2.230000	2.193171	2.230000	2.194483	2.230000	2.193627	2.230000	2.189515
2.240000	2.191708	2.240000	2.190111	2.240000	2.198427	2.240000	2.196094
2.250000	2.189478	2.250000	2.187551	2.250000	2.198073	2.250000	2.196826
2.260000	2.192962	2.260000	2.189194	2.260000	2.202843	2.260000	2.189523
2.270000	2.190616	2.270000	2.189039	2.270000	2.199482	2.270000	2.194950
2.280000	2.193644	2.280000	2.187572	2.280000	2.199095	2.280000	2.186817
2.290000	2.192470	2.290000	2.184771	2.290000	2.197006	2.290000	2.191024
2.300000	2.185040	2.300000	2.185318	2.300000	2.194542	2.300000	2.191920
2.310000	2.193294	2.310000	2.192476	2.310000	2.201655	2.310000	2.192935
2.320000	2.190299	2.320000	2.191797	2.320000	2.192078	2.320000	2.193543
2.330000	2.191864	2.330000	2.188824	2.330000	2.194351	2.330000	2.194225
2.340000	2.189337	2.340000	2.190013	2.340000	2.195046	2.340000	2.190191
2.350000	2.193343	2.350000	2.191297	2.350000	2.200036	2.350000	2.189232
2.360000	2.194820	2.360000	2.195263	2.360000	2.199587	2.360000	2.192619
2.370000	2.196526	2.370000	2.190992	2.370000	2.195084	2.370000	2.189688
2.380000	2.192897	2.380000	2.187311	2.380000	2.192855	2.380000	2.188588
2.390000	2.191678	2.390000	2.189739	2.390000	2.194504	2.390000	2.190277
2.400000	2.190490	2.400000	2.190448	2.400000	2.199055	2.400000	2.196325
2.410000	2.192763	2.410000	2.192601	2.410000	2.200217	2.410000	2.195441
2.420000	2.190530	2.420000	2.190796	2.420000	2.193485	2.420000	2.193573
2.430000	2.194285	2.430000	2.191984	2.430000	2.198595	2.430000	2.191077
2.440000	2.190155	2.440000	2.194051	2.440000	2.200512	2.440000	2.189925
2.450000	2.194938	2.450000	2.192282	2.450000	2.195098	2.450000	2.194313
2.460000	2.197783	2.460000	2.194411	2.460000	2.197620	2.460000	2.196042
2.470000	2.193584	2.470000	2.194515	2.470000	2.190946	2.470000	2.186665
2.480000	2.196182	2.480000	2.194497	2.480000	2.193397	2.480000	2.189727
2.490000	2.195754	2.490000	2.189829	2.490000	2.194177	2.490000	2.191815
2.500000	2.197091	2.500000	2.190606	2.500000	2.203156	2.500000	2.193000
2.510000	2.191688	2.510000	2.191956	2.510000	2.197160	2.510000	2.190509
2.520000	2.190521	2.520000	2.193826	2.520000	2.198799	2.520000	2.195271
2.530000	2.195483	2.530000	2.185554	2.530000	2.195896	2.530000	2.197180
2.540000	2.195051	2.540000	2.192409	2.540000	2.196698	2.540000	2.194695
2.550000	2.194159	2.550000	2.194817	2.550000	2.200304	2.550000	2.196584
2.560000	2.196302	2.560000	2.193173	2.560000	2.201453	2.560000	2.190451
2.570000	2.188638	2.570000	2.189218	2.570000	2.194349	2.570000	2.196118
2.580000	2.194347	2.580000	2.197418	2.580000	2.191276	2.580000	2.194226
2.590000	2.193804	2.590000	2.197000	2.590000	2.197366	2.590000	2.196901
2.600000	2.191915	2.600000	2.189105	2.600000	2.197470	2.600000	2.195294
2.610000	2.196340	2.610000	2.188363	2.610000	2.198697	2.610000	2.196970
2.620000	2.188797	2.620000	2.195750	2.620000	2.194009	2.620000	2.191440
2.630000	2.192767	2.630000	2.192966	2.630000	2.199002	2.630000	2.192069
2.640000	2.192359	2.640000	2.194557	2.640000	2.194822	2.640000	2.193739
2.650000	2.195591	2.650000	2.195261	2.650000	2.199342	2.650000	2.199952
2.660000	2.197349	2.660000	2.194859	2.660000	2.198630	2.660000	2.192012
2.670000	2.189388	2.670000	2.194518	2.670000	2.199312	2.670000	2.193236
2.680000	2.193888	2.680000	2.194360	2.680000	2.193121	2.680000	2.195312
2.690000	2.192796	2.690000	2.189664	2.690000	2.194277	2.690000	2.192065
2.700000	2.198476	2.700000	2.192393	2.700000	2.188577	2.700000	2.193946
2.710000	2.199022	2.710000	2.192489	2.710000	2.194146	2.710000	2.196015
2.720000	2.189625	2.720000	2.195551	2.720000	2.191448	2.720000	2.193876
2.730000	2.189455	2.730000	2.193005	2.730000	2.192595	2.730000	2.194744
2.740000	2.197029	2.740000	2.196076	2.740000	2.192741	2.740000	2.198856
2.750000	2.195184	2.750000	2.192244	2.750000	2.189857	2.750000	2.196412
2.760000	2.196917	2.760000	2.192144	2.760000	2.193667	2.760000	2.196950
2.770000	2.195837	2.770000	2.193358	2.770000	2.190650	2.770000	2.201907
2.780000	2.196943	2.780000	2.196025	2.780000	2.192882	2.780000	2.195461
2.790000	2.190881	2.790000	2.197327	2.790000	2.188719	2.790000	2.195719
2.800000	2.193346	2.800000	2.200923	2.800000	2.191953	2.800000	2.194619
2.810000	2.198166	2.810000	2.194563	2.810000	2.193293	2.810000	2.198452
2.820000	2.193176	2.820000	2.196523	2.820000	2.189319	2.820000	2.193745
2.830000	2.193889	2.830000	2.191057	2.830000	2.190216	2.830000	2.200908
2.840000	2.203260	2.840000	2.192649	2.840000	2.196323	2.840000	2.196666
2.850000	2.193932	2.850000	2.197312	2.850000	2.194623	2.850000	2.197703
2.860000	2.196011	2.860000	2.193870	2.860000	2.192010	2.860000	2.201486
2.870000	2.194377	2.870000	2.194507	2.870000	2.196477	2.870000	2.198375
2.880000	2.191650	2.880000	2.197540	2.880000	2.199462	2.880000	2.200743
2.890000	2.192402	2.890000	2.195960	2.890000	2.197375	2.890000	2.194191
2.900000	2.193777	2.900000	2.199088	2.900000	2.195558	2.900000	2.199302
2.910000	2.198165	2.910000	2.196096	2.910000	2.191149	2.910000	2.196930
2.920000	2.194953	2.920000	2.196596	2.920000	2.189058	2.920000	2.195745
2.930000	2.191481	2.930000	2.193220	2.930000	2.187567	2.930000	2.199618
2.940000	2.190800	2.940000	2.192896	2.940000	2.196794	2.940000	2.198869
2.950000	2.191335	2.950000	2.194558	2.950000	2.195485	2.950000	2.192251
2.960000	2.194436	2.960000	2.195131	2.960000	2.193172	2.960000	2.198907
2.970000	2.194472	2.970000	2.200052	2.970000	2.192384	2.970000	2.199616
2.980000	2.195871	2.980000	2.202492	2.980000	2.192162	2.980000	2.202868
2.990000	2.197042	2.990000	2.197194	2.990000	2.191919	2.990000	2.197125
3.000000	2.192433	3.000000	2.196145	3.000000	2.191544	3.000000	2.197451
3.010000	2.190718	3.010000	2.196934	3.010000	2.187959	3.010000	2.196911
3.020000	2.190447	3.020000	2.199929	3.020000	2.192281	3.020000	2.198439
3.030000	2.197409	3.030000	2.197426	3.030000	2.194401	3.030000	2.199455
3.040000	2.195296	3.040000	2.198049	3.040000	2.190903	3.040000	2.196045
3.050000	2.196715	3.050000	2.199977	3.050000	2.192320	3.050000	2.198775
3.060000	2.195798	3.060000	2.198309	3.060000	2.189052	3.060000	2.197751
3.070000	2.197892	3.070000	2.198805	3.070000	2.188665	3.070000	2.195035
3.080000	2.195930	3.080000	2.195318	3.080000	2.188387	3.080000	2.195564
3.090000	2.190032	3.090000	2.196431	3.090000	2.186567	3.090000	2.192887
3.100000	2.189604	3.100000	2.197577	3.100000	2.185875	3.100000	2.194472
3.110000	2.192197	3.110000	2.199453	3.110000	2.195380	3.110000	2.193714
3.120000	2.192405	3.120000	2.200981	3.120000	2.190818	3.120000	2.195620
3.130000	2.198340	3.130000	2.200077	3.130000	2.194208	3.130000	2.193609
3.140000	2.201444	3.140000	2.196827	3.140000	2.193679	3.140000	2.200230
3.150000	2.195348	3.150000	2.199721	3.150000	2.193281	3.150000	2.201327
3.160000	2.192723	3.160000	2.193056	3.160000	2.190838	3.160000	2.196996
3.170000	2.192273	3.170000	2.197988	3.170000	2.188683	3.170000	2.200329
3.180000	2.187272	3.180000	2.198350	3.180000	2.187780	3.180000	2.197628
3.190000	2.192266	3.190000	2.194881	3.190000	2.186981	3.190000	2.200111
3.200000	2.192140	3.200000	2.199988	3.200000	2.196061	3.200000	2.197939
3.210000	2.189433	3.210000	2.201552	3.210000	2.194542	3.210000	2.196650
3.220000	2.190885	3.220000	2.198468	3.220000	2.194622	3.220000	2.197560
3.230000	2.194545	3.230000	2.199807	3.230000	2.189628	3.230000	2.199445
3.240000	2.194846	3.240000	2.202382	3.240000	2.192673	3.240000	2.192331
3.250000	2.196837	3.250000	2.196065	3.250000	2.187751	3.250000	2.192141
3.260000	2.191856	3.260000	2.200828	3.260000	2.188047	3.260000	2.194167
3.270000	2.193743	3.270000	2.198450	3.270000	2.190626	3.270000	2.194257
3.280000	2.190922	3.280000	2.198444	3.280000	2.190861	3.280000	2.197148
3.290000	2.188769	3.290000	2.199724	3.290000	2.185723	3.290000	2.195712
3.300000	2.194281	3.300000	2.201504	3.300000	2.184832	3.300000	2.196662
3.310000	2.193281	3.310000	2.202094	3.310000	2.194523	3.310000	2.197676
3.320000	2.195601	3.320000	2.197614	3.320000	2.192935	3.320000	2.199682
3.330000	2.193007	3.330000	2.199611	3.330000	2.191640	3.330000	2.202310
3.340000	2.197196	3.340000	2.195903	3.340000	2.191325	3.340000	2.198150
3.350000	2.195118	3.350000	2.204376	3.350000	2.191461	3.350000	2.195118
3.360000	2.192153	3.360000	2.200281	3.360000	2.194090	3.360000	2.200214
3.370000	2.194310	3.370000	2.199677	3.370000	2.194934	3.370000	2.198797
3.380000	2.194583	3.380000	2.198881	3.380000	2.192484	3.380000	2.200695
3.390000	2.189751	3.390000	2.204699	3.390000	2.192179	3.390000	2.199335
3.400000	2.203028	3.400000	2.200972	3.400000	2.193696	3.400000	2.195019
3.410000	2.197902	3.410000	2.199150	3.410000	2.192093	3.410000	2.194848
3.420000	2.193102	3.420000	2.202740	3.420000	2.191456	3.420000	2.194949
3.430000	2.191446	3.430000	2.201083	3.430000	2.189399	3.430000	2.195831
3.440000	2.196596	3.440000	2.193458	3.440000	2.189377	3.440000	2.197661
3.450000	2.195517	3.450000	2.198726	3.450000	2.190806	3.450000	2.201127
3.460000	2.194147	3.460000	2.194406	3.460000	2.191615	3.460000	2.196452
3.470000	2.196113	3.470000	2.198534	3.470000	2.190525	3.470000	2.201600
3.480000	2.197551	3.480000	2.200695	3.480000	2.195144	3.480000	2.200566
3.490000	2.195416	3.490000	2.196260	3.490000	2.195770	3.490000	2.199104
3.500000	2.198731	3.500000	2.202823	3.500000	2.194145	3.500000	2.200123
3.510000	2.200134	3.510000	2.202409	3.510000	2.193328	3.510000	2.201415
3.520000	2.190960	3.520000	2.202040	3.520000	2.195897	3.520000	2.194274
3.530000	2.190990	3.530000	2.197257	3.530000	2.196706	3.530000	2.197864
3.540000	2.190990	3.540000	2.195710	3.540000	2.191380	3.540000	2.196572
3.550000	2.195420	3.550000	2.201703	3.550000	2.198024	3.550000	2.198014
3.560000	2.188664	3.560000	2.199932	3.560000	2.197740	3.560000	2.197663
3.570000	2.193880	3.570000	2.201667	3.570000	2.195661	3.570000	2.194902
3.580000	2.192373	3.580000	2.199944	3.580000	2.202459	3.580000	2.199386
3.590000	2.194780	3.590000	2.195662	3.590000	2.195269	3.590000	2.197966
3.600000	2.195871	3.600000	2.194660	3.600000	2.193759	3.600000	2.198057
3.610000	2.191049	3.610000	2.193313	3.610000	2.193533	3.610000	2.203681
3.620000	2.201379	3.620000	2.202043	3.620000	2.195868	3.620000	2.198486
3.630000	2.196993	3.630000	2.195399	3.630000	2.190406	3.630000	2.202334
3.640000	2.193339	3.640000	2.197063	3.640000	2.194119	3.640000	2.203275
3.650000	2.193056	3.650000	2.197676	3.650000	2.192357	3.650000	2.203586
3.660000	2.192026	3.660000	2.198692	3.660000	2.193363	3.660000	2.210207
3.670000	2.191886	3.670000	2.195289	3.670000	2.192091	3.670000	2.204133
3.680000	2.197872	3.680000	2.197414	3.680000	2.196100	3.680000	2.204627
3.690000	2.193812	3.690000	2.196778	3.690000	2.191203	3.690000	2.203191
3.700000	2.192630	3.700000	2.193532	3.700000	2.193042	3.700000	2.203079
3.710000	2.197617	3.710000	2.194791	3.710000	2.190573	3.710000	2.199685
3.720000	2.193499	3.720000	2.200004	3.720000	2.198936	3.720000	2.197633
3.730000	2.191611	3.730000	2.197596	3.730000	2.190338	3.730000	2.204285
3.740000	2.194889	3.740000	2.193566	3.740000	2.194577	3.740000	2.202186
3.750000	2.194497	3.750000	2.196437	3.750000	2.197375	3.750000	2.201467
3.760000	2.192392	3.760000	2.197706	3.760000	2.188780	3.760000	2.199040
3.770000	2.191302	3.770000	2.195348	3.770000	2.196181	3.770000	2.199437
3.780000	2.199122	3.780000	2.198361	3.780000	2.193769	3.780000	2.199883
3.790000	2.195867	3.790000	2.195697	3.790000	2.187643	3.790000	2.201865
3.800000	2.195925	3.800000	2.199431	3.800000	2.186121	3.800000	2.199694
3.810000	2.197739	3.810000	2.195215	3.810000	2.188606	3.810000	2.200186
3.820000	2.198194	3.820000	2.194272	3.820000	2.189312	3.820000	2.195387
3.830000	2.194408	3.830000	2.196750	3.830000	2.194518	3.830000	2.198923
3.840000	2.197554	3.840000	2.193284	3.840000	2.192591	3.840000	2.198552
3.850000	2.194751	3.850000	2.194427	3.850000	2.196102	3.850000	2.203264
3.860000	2.198477	3.860000	2.199308	3.860000	2.196550	3.860000	2.198055
3.870000	2.190260	3.870000	2.195388	3.870000	2.198748	3.870000	2.196998
3.880000	2.191552	3.880000	2.190236	3.880000	2.191816	3.880000	2.198604
3.890000	2.195708	3.890000	2.195124	3.890000	2.194617	3.890000	2.197852
3.900000	2.195706	3.900000	2.193112	3.900000	2.189971	3.900000	2.196781
3.910000	2.201782	3.910000	2.200689	3.910000	2.189068	3.910000	2.197490
3.920000	2.202366	3.920000	2.199730	3.920000	2.189522	3.920000	2.196383
3.930000	2.200305	3.930000	2.191218	3.930000	2.195933	3.930000	2.199540
3.940000	2.196890	3.940000	2.197229	3.940000	2.193000	3.940000	2.198377
3.950000	2.191583	3.950000	2.198177	3.950000	2.193779	3.950000	2.200772
3.960000	2.199011	3.960000	2.198253	3.960000	2.189951	3.960000	2.198829
3.970000	2.198724	3.970000	2.199563	3.970000	2.197440	3.970000	2.198234
3.980000	2.196144	3.980000	2.194582	3.980000	2.197815	3.980000	2.199428
3.990000	2.193674	3.990000	2.196999	3.990000	2.197029	3.990000	2.199146
4.000000	2.195065	4.000000	2.197979	4.000000	2.195423	4.000000	2.192906
4.010000	2.198051	4.010000	2.197708	4.010000	2.204434	4.010000	2.200983
4.020000	2.196073	4.020000	2.198928	4.020000	2.191626	4.020000	2.195994
4.030000	2.190426	4.030000	2.201098	4.030000	2.192387	4.030000	2.200711
4.040000	2.189264	4.040000	2.200349	4.040000	2.193354	4.040000	2.201245
4.050000	2.192824	4.050000	2.200219	4.050000	2.195143	4.050000	2.201934
4.060000	2.192181	4.060000	2.197071	4.060000	2.198332	4.060000	2.198434
4.070000	2.195653	4.070000	2.194201	4.070000	2.196548	4.070000	2.198163
4.080000	2.199833	4.080000	2.194885	4.080000	2.192606	4.080000	2.195893
4.090000	2.192882	4.090000	2.201926	4.090000	2.196641	4.090000	2.201198
4.100000	2.197456	4.100000	2.195079	4.100000	2.197073	4.100000	2.200892
4.110000	2.200510	4.110000	2.201541	4.110000	2.197881	4.110000	2.199949
4.120000	2.192741	4.120000	2.199719	4.120000	2.191635	4.120000	2.202466
4.130000	2.193099	4.130000	2.199311	4.130000	2.192497	4.130000	2.200544
4.140000	2.192710	4.140000	2.198493	4.140000	2.194774	4.140000	2.198883
4.150000	2.200042	4.150000	2.204287	4.150000	2.200514	4.150000	2.193768
4.160000	2.193992	4.160000	2.198140	4.160000	2.195634	4.160000	2.194461
4.170000	2.196747	4.170000	2.196359	4.170000	2.194627	4.170000	2.199119
4.180000	2.195067	4.180000	2.204876	4.180000	2.188666	4.180000	2.192185
4.190000	2.194669	4.190000	2.204175	4.190000	2.191679	4.190000	2.194058
4.200000	2.191745	4.200000	2.201613	4.200000	2.195988	4.200000	2.194551
4.210000	2.197082	4.210000	2.204989	4.210000	2.195451	4.210000	2.195982
4.220000	2.191969	4.220000	2.206986	4.220000	2.189482	4.220000	2.197435
4.230000	2.192538	4.230000	2.201710	4.230000	2.199818	4.230000	2.196082
4.240000	2.191104	4.240000	2.200780	4.240000	2.191595	4.240000	2.195839
4.250000	2.197879	4.250000	2.200794	4.250000	2.198553	4.250000	2.197209
4.260000	2.193628	4.260000	2.200442	4.260000	2.198585	4.260000	2.196101
4.270000	2.190507	4.270000	2.200078	4.270000	2.191430	4.270000	2.198929
4.280000	2.194202	4.280000	2.201618	4.280000	2.198127	4.280000	2.198468
4.290000	2.188995	4.290000	2.201560	4.290000	2.198648	4.290000	2.194017
4.300000	2.191785	4.300000	2.199327	4.300000	2.193817	4.300000	2.194724
4.310000	2.188453	4.310000	2.201640	4.310000	2.198902	4.310000	2.195244
4.320000	2.194932	4.320000	2.196843	4.320000	2.193399	4.320000	2.191003
4.330000	2.193931	4.330000	2.201417	4.330000	2.193043	4.330000	2.191926
4.340000	2.193624	4.340000	2.201921	4.340000	2.194855	4.340000	2.196190
4.350000	2.193175	4.350000	2.199301	4.350000	2.196001	4.350000	2.199564
4.360000	2.196336	4.360000	2.201592	4.360000	2.195319	4.360000	2.195342
4.370000	2.196463	4.370000	2.198641	4.370000	2.194314	4.370000	2.196039
4.380000	2.194483	4.380000	2.205108	4.380000	2.195027	4.380000	2.196757
4.390000	2.193042	4.390000	2.196098	4.390000	2.195480	4.390000	2.192262
4.400000	2.194190	4.400000	2.201499	4.400000	2.195768	4.400000	2.193943
4.410000	2.200095	4.410000	2.199762	4.410000	2.201149	4.410000	2.191310
4.420000	2.202164	4.420000	2.201653	4.420000	2.195874	4.420000	2.188872
4.430000	2.193874	4.430000	2.199195	4.430000	2.197590	4.430000	2.194228
4.440000	2.193961	4.440000	2.201734	4.440000	2.193923	4.440000	2.193349
4.450000	2.195769	4.450000	2.201728	4.450000	2.199197	4.450000	2.194367
4.460000	2.193207	4.460000	2.199503	4.460000	2.196116	4.460000	2.198859
4.470000	2.193767	4.470000	2.200395	4.470000	2.198562	4.470000	2.191435
4.480000	2.193576	4.480000	2.201638	4.480000	2.197209	4.480000	2.195644
4.490000	2.192021	4.490000	2.200579	4.490000	2.197255	4.490000	2.197685
4.500000	2.190196	4.500000	2.202682	4.500000	2.194116	4.500000	2.198541
4.510000	2.198426	4.510000	2.201842	4.510000	2.197821	4.510000	2.197310
4.520000	2.193020	4.520000	2.196942	4.520000	2.197667	4.520000	2.195478
4.530000	2.196791	4.530000	2.201588	4.530000	2.198305	4.530000	2.193759
4.540000	2.192179	4.540000	2.202290	4.540000	2.192787	4.540000	2.192623
4.550000	2.188481	4.550000	2.196724	4.550000	2.193884	4.550000	2.197048
4.560000	2.193692	4.560000	2.199551	4.560000	2.198300	4.560000	2.198286
4.570000	2.194575	4.570000	2.203237	4.570000	2.196260	4.570000	2.191623
4.580000	2.191393	4.580000	2.200856	4.580000	2.194635	4.580000	2.195879
4.590000	2.192480	4.590000	2.198436	4.590000	2.194284	4.590000	2.196449
4.600000	2.192738	4.600000	2.201978	4.600000	2.198281	4.600000	2.197513
4.610000	2.190062	4.610000	2.201272	4.610000	2.197688	4.610000	2.192703
4.620000	2.195160	4.620000	2.201019	4.620000	2.193544	4.620000	2.195741
4.630000	2.190795	4.630000	2.200316	4.630000	2.192674	4.630000	2.194884
4.640000	2.195922	4.640000	2.197640	4.640000	2.196229	4.640000	2.196994
4.650000	2.195333	4.650000	2.198352	4.650000	2.193728	4.650000	2.201542
4.660000	2.196320	4.660000	2.200292	4.660000	2.193971	4.660000	2.199082
4.670000	2.199239	4.670000	2.204428	4.670000	2.190980	4.670000	2.197418
4.680000	2.196881	4.680000	2.201017	4.680000	2.194101	4.680000	2.196706
4.690000	2.192433	4.690000	2.199274	4.690000	2.193815	4.690000	2.194104
4.700000	2.191020	4.700000	2.197386	4.700000	2.197515	4.700000	2.195284
4.710000	2.196789	4.710000	2.199211	4.710000	2.196570	4.710000	2.197486
4.720000	2.193109	4.720000	2.195951	4.720000	2.199642	4.720000	2.194970
4.730000	2.193456	4.730000	2.199915	4.730000	2.198236	4.730000	2.194183
4.740000	2.193844	4.740000	2.200430	4.740000	2.197111	4.740000	2.196426
4.750000	2.192959	4.750000	2.201416	4.750000	2.195518	4.750000	2.193695
4.760000	2.196915	4.760000	2.202190	4.760000	2.195468	4.760000	2.190073
4.770000	2.194681	4.770000	2.196888	4.770000	2.189739	4.770000	2.192306
4.780000	2.196578	4.780000	2.199625	4.780000	2.202132	4.780000	2.200706
4.790000	2.197057	4.790000	2.196566	4.790000	2.196933	4.790000	2.191396
4.800000	2.196864	4.800000	2.195869	4.800000	2.195078	4.800000	2.197625
4.810000	2.193298	4.810000	2.199511	4.810000	2.198336	4.810000	2.194168
4.820000	2.198783	4.820000	2.194963	4.820000	2.199087	4.820000	2.192371
4.830000	2.200452	4.830000	2.200767	4.830000	2.197303	4.830000	2.191678
4.840000	2.197552	4.840000	2.201893	4.840000	2.201663	4.840000	2.196970
4.850000	2.201437	4.850000	2.196920	4.850000	2.198699	4.850000	2.192422
4.860000	2.198455	4.860000	2.202556	4.860000	2.201917	4.860000	2.196794
4.870000	2.194455	4.870000	2.203753	4.870000	2.199793	4.870000	2.196002
4.880000	2.197970	4.880000	2.204199	4.880000	2.200208	4.880000	2.200732
4.890000	2.196833	4.890000	2.193408	4.890000	2.198407	4.890000	2.196173
4.900000	2.195243	4.900000	2.198384	4.900000	2.197041	4.900000	2.194022
4.910000	2.195982	4.910000	2.199647	4.910000	2.199819	4.910000	2.196264
4.920000	2.200776	4.920000	2.199195	4.920000	2.198171	4.920000	2.195318
4.930000	2.195909	4.930000	2.194931	4.930000	2.200870	4.930000	2.192926
4.940000	2.197273	4.940000	2.197402	4.940000	2.201497	4.940000	2.194675
4.950000	2.193704	4.950000	2.200283	4.950000	2.197311	4.950000	2.189062
4.960000	2.186960	4.960000	2.197220	4.960000	2.194135	4.960000	2.196259
4.970000	2.195351	4.970000	2.201850	4.970000	2.196221	4.970000	2.199357
4.980000	2.197230	4.980000	2.196832	4.980000	2.194205	4.980000	2.197165
4.990000	2.195941	4.990000	2.201062	4.990000	2.193441	4.990000	2.198442
5.000000	2.192672	5.000000	2.204365	5.000000	2.193520	5.000000	2.191660
5.010000	2.200103	5.010000	2.201696	5.010000	2.199399	5.010000	2.195492
5.020000	2.190731	5.020000	2.201590	5.020000	2.195752	5.020000	2.192317
5.030000	2.190665	5.030000	2.204084	5.030000	2.200972	5.030000	2.189797
5.040000	2.197808	5.040000	2.201322	5.040000	2.203976	5.040000	2.194465
5.050000	2.189111	5.050000	2.197797	5.050000	2.199511	5.050000	2.193964
5.060000	2.192669	5.060000	2.199539	5.060000	2.201449	5.060000	2.186635
5.070000	2.196034	5.070000	2.199149	5.070000	2.196007	5.070000	2.192537
5.080000	2.185918	5.080000	2.198985	5.080000	2.196810	5.080000	2.188091
5.090000	2.190637	5.090000	2.200052	5.090000	2.195193	5.090000	2.187383
5.100000	2.200208	5.100000	2.201926	5.100000	2.196298	5.100000	2.190552
5.110000	2.197843	5.110000	2.199682	5.110000	2.201111	5.110000	2.192619
5.120000	2.191369	5.120000	2.199712	5.120000	2.198834	5.120000	2.194494
5.130000	2.197687	5.130000	2.201268	5.130000	2.195170	5.130000	2.193995
5.140000	2.191239	5.140000	2.193677	5.140000	2.199073	5.140000	2.188190
5.150000	2.192914	5.150000	2.203292	5.150000	2.192017	5.150000	2.196443
5.160000	2.193427	5.160000	2.197433	5.160000	2.192047	5.160000	2.193407
5.170000	2.197446	5.170000	2.195625	5.170000	2.191948	5.170000	2.197620
5.180000	2.194434	5.180000	2.196686	5.180000	2.198923	5.180000	2.192721
5.190000	2.192003	5.190000	2.195813	5.190000	2.200798	5.190000	2.199064
5.200000	2.194451	5.200000	2.200141	5.200000	2.196033	5.200000	2.192678
5.210000	2.194792	5.210000	2.199744	5.210000	2.194491	5.210000	2.199551
5.220000	2.197003	5.220000	2.192300	5.220000	2.195533	5.220000	2.199498
5.230000	2.191611	5.230000	2.198068	5.230000	2.200775	5.230000	2.197948
5.240000	2.189163	5.240000	2.198363	5.240000	2.196689	5.240000	2.198165
5.250000	2.194163	5.250000	2.205673	5.250000	2.193854	5.250000	2.198135
5.260000	2.196693	5.260000	2.197529	5.260000	2.199073	5.260000	2.194846
5.270000	2.195967	5.270000	2.205120	5.270000	2.199737	5.270000	2.189928
5.280000	2.193772	5.280000	2.200176	5.280000	2.193801	5.280000	2.197296
5.290000	2.195073	5.290000	2.193650	5.290000	2.197157	5.290000	2.197837
5.300000	2.195564	5.300000	2.199104	5.300000	2.195624	5.300000	2.192800
5.310000	2.197139	5.310000	2.199169	5.310000	2.202643	5.310000	2.198215
5.320000	2.199894	5.320000	2.200575	5.320000	2.197886	5.320000	2.195232
5.330000	2.193303	5.330000	2.203058	5.330000	2.200856	5.330000	2.198068
5.340000	2.188620	5.340000	2.203076	5.340000	2.198178	5.340000	2.192190
5.350000	2.192189	5.350000	2.199245	5.350000	2.198699	5.350000	2.187925
5.360000	2.188043	5.360000	2.195359	5.360000	2.195575	5.360000	2.189864
5.370000	2.194831	5.370000	2.195788	5.370000	2.201287	5.370000	2.192148
5.380000	2.196005	5.380000	2.196521	5.380000	2.197680	5.380000	2.197599
5.390000	2.186092	5.390000	2.195651	5.390000	2.198772	5.390000	2.190324
5.400000	2.189769	5.400000	2.195694	5.400000	2.194521	5.400000	2.191063
5.410000	2.192819	5.410000	2.201402	5.410000	2.193235	5.410000	2.191781
5.420000	2.198088	5.420000	2.198945	5.420000	2.194739	5.420000	2.193263
5.430000	2.196253	5.430000	2.200698	5.430000	2.196136	5.430000	2.191798
5.440000	2.195447	5.440000	2.198100	5.440000	2.195595	5.440000	2.198573
5.450000	2.191051	5.450000	2.202029	5.450000	2.198664	5.450000	2.200843
5.460000	2.190324	5.460000	2.201781	5.460000	2.187749	5.460000	2.196742
5.470000	2.196260	5.470000	2.201093	5.470000	2.192105	5.470000	2.194281
5.480000	2.195685	5.480000	2.198935	5.480000	2.191764	5.480000	2.193457
5.490000	2.198633	5.490000	2.201753	5.490000	2.191547	5.490000	2.198845
5.500000	2.195809	5.500000	2.203671	5.500000	2.193897	5.500000	2.193219
5.510000	2.192177	5.510000	2.200859	5.510000	2.193479	5.510000	2.195687
5.520000	2.195033	5.520000	2.199163	5.520000	2.190916	5.520000	2.188875
5.530000	2.195119	5.530000	2.201792	5.530000	2.192810	5.530000	2.190767
5.540000	2.193932	5.540000	2.196169	5.540000	2.194422	5.540000	2.194494
5.550000	2.199178	5.550000	2.196455	5.550000	2.191663	5.550000	2.190187
5.560000	2.200365	5.560000	2.200174	5.560000	2.188967	5.560000	2.196010
5.570000	2.193100	5.570000	2.196541	5.570000	2.191783	5.570000	2.188104
5.580000	2.191790	5.580000	2.197996	5.580000	2.190725	5.580000	2.189283
5.590000	2.190672	5.590000	2.199717	5.590000	2.192166	5.590000	2.194994
5.600000	2.193525	5.600000	2.193605	5.600000	2.193243	5.600000	2.187633
5.610000	2.195418	5.610000	2.199618	5.610000	2.191541	5.610000	2.188640
5.620000	2.195566	5.620000	2.196850	5.620000	2.197080	5.620000	2.196566
5.630000	2.194979	5.630000	2.201788	5.630000	2.198052	5.630000	2.195586
5.640000	2.189926	5.640000	2.198097	5.640000	2.198908	5.640000	2.195340
5.650000	2.190954	5.650000	2.195137	5.650000	2.190200	5.650000	2.193240
5.660000	2.195646	5.660000	2.200870	5.660000	2.193787	5.660000	2.196141
5.670000	2.190043	5.670000	2.192887	5.670000	2.191869	5.670000	2.196527
5.680000	2.194354	5.680000	2.192726	5.680000	2.192472	5.680000	2.188253
5.690000	2.194883	5.690000	2.203379	5.690000	2.194679	5.690000	2.199112
5.700000	2.195328	5.700000	2.198184	5.700000	2.195457	5.700000	2.191120
5.710000	2.192658	5.710000	2.198445	5.710000	2.199048	5.710000	2.198608
5.720000	2.191252	5.720000	2.201477	5.720000	2.195316	5.720000	2.196917
5.730000	2.194594	5.730000	2.199886	5.730000	2.199427	5.730000	2.185678
5.740000	2.196419	5.740000	2.200932	5.740000	2.195060	5.740000	2.195906
5.750000	2.194240	5.750000	2.197611	5.750000	2.195095	5.750000	2.198668
5.760000	2.198470	5.760000	2.198347	5.760000	2.198840	5.760000	2.198684
5.770000	2.191587	5.770000	2.196310	5.770000	2.195205	5.770000	2.193464
5.780000	2.193664	5.780000	2.201481	5.780000	2.198972	5.780000	2.200265
5.790000	2.195078	5.790000	2.201696	5.790000	2.196290	5.790000	2.193862
5.800000	2.195406	5.800000	2.199647	5.800000	2.194962	5.800000	2.195716
5.810000	2.192805	5.810000	2.202475	5.810000	2.195948	5.810000	2.195708
5.820000	2.191957	5.820000	2.198479	5.820000	2.197947	5.820000	2.196299
5.830000	2.193375	5.830000	2.199215	5.830000	2.197711	5.830000	2.190051
5.840000	2.186805	5.840000	2.200629	5.840000	2.196824	5.840000	2.192781
5.850000	2.189029	5.850000	2.204492	5.850000	2.199976	5.850000	2.190927
5.860000	2.192934	5.860000	2.202689	5.860000	2.197885	5.860000	2.194425
5.870000	2.191216	5.870000	2.200745	5.870000	2.195347	5.870000	2.185873
5.880000	2.195471	5.880000	2.203778	5.880000	2.198713	5.880000	2.194480
5.890000	2.194274	5.890000	2.198047	5.890000	2.195461	5.890000	2.193076
5.900000	2.198304	5.900000	2.200112	5.900000	2.194076	5.900000	2.194271
5.910000	2.192469	5.910000	2.199082	5.910000	2.198576	5.910000	2.190214
5.920000	2.190658	5.920000	2.199290	5.920000	2.195619	5.920000	2.191194
5.930000	2.194327	5.930000	2.201165	5.930000	2.196653	5.930000	2.195106
5.940000	2.190972	5.940000	2.201561	5.940000	2.193020	5.940000	2.199182
5.950000	2.198973	5.950000	2.199010	5.950000	2.199016	5.950000	2.194210
5.960000	2.193685	5.960000	2.196355	5.960000	2.193019	5.960000	2.192901
5.970000	2.193711	5.970000	2.199784	5.970000	2.194714	5.970000	2.195006
5.980000	2.195104	5.980000	2.201246	5.980000	2.196569	5.980000	2.197654
5.990000	2.191204	5.990000	2.203476	5.990000	2.193590	5.990000	2.196543
6.000000	2.197585	6.000000	2.197590	6.000000	2.196010	6.000000	2.192298
6.010000	2.191458	6.010000	2.199278	6.010000	2.196855	6.010000	2.190372
6.020000	2.193570	6.020000	2.204508	6.020000	2.194709	6.020000	2.188512
6.030000	2.191790	6.030000	2.198975	6.030000	2.191236	6.030000	2.196609
6.040000	2.190234	6.040000	2.199119	6.040000	2.201897	6.040000	2.191402
6.050000	2.189357	6.050000	2.198994	6.050000	2.195767	6.050000	2.187215
6.060000	2.191095	6.060000	2.201228	6.060000	2.201058	6.060000	2.189774
6.070000	2.196550	6.070000	2.197926	6.070000	2.195930	6.070000	2.190970
6.080000	2.194203	6.080000	2.197488	6.080000	2.199173	6.080000	2.193282
6.090000	2.195206	6.090000	2.195649	6.090000	2.198364	6.090000	2.196178
6.100000	2.193062	6.100000	2.195957	6.100000	2.197161	6.100000	2.193863
6.110000	2.191026	6.110000	2.202903	6.110000	2.193058	6.110000	2.192442
6.120000	2.190416	6.120000	2.201519	6.120000	2.200481	6.120000	2.191768
6.130000	2.190242	6.130000	2.202255	6.130000	2.198495	6.130000	2.194920
6.140000	2.192941	6.140000	2.201187	6.140000	2.193147	6.140000	2.192408
6.150000	2.190618	6.150000	2.199682	6.150000	2.195646	6.150000	2.196354
6.160000	2.188362	6.160000	2.201640	6.160000	2.200921	6.160000	2.197725
6.170000	2.195692	6.170000	2.197453	6.170000	2.198753	6.170000	2.194267
6.180000	2.196950	6.180000	2.199159	6.180000	2.197000	6.180000	2.198495
6.190000	2.198204	6.190000	2.195302	6.190000	2.199756	6.190000	2.194666
6.200000	2.197349	6.200000	2.196841	6.200000	2.199900	6.200000	2.195588
6.210000	2.194728	6.210000	2.196750	6.210000	2.199781	6.210000	2.194577
6.220000	2.194714	6.220000	2.198232	6.220000	2.200882	6.220000	2.194500
6.230000	2.194877	6.230000	2.193745	6.230000	2.201093	6.230000	2.194027
6.240000	2.196418	6.240000	2.199963	6.240000	2.204006	6.240000	2.196913
6.250000	2.199072	6.250000	2.198613	6.250000	2.194059	6.250000	2.196628
6.260000	2.195382	6.260000	2.198719	6.260000	2.195900	6.260000	2.197240
6.270000	2.196610	6.270000	2.200046	6.270000	2.196146	6.270000	2.199089
6.280000	2.194962	6.280000	2.197749	6.280000	2.195476	6.280000	2.195145
6.290000	2.196796	6.290000	2.195022	6.290000	2.200415	6.290000	2.191305
6.300000	2.196279	6.300000	2.199411	6.300000	2.197548	6.300000	2.194077
6.310000	2.192230	6.310000	2.196791	6.310000	2.195656	6.310000	2.195725
6.320000	2.196247	6.320000	2.195369	6.320000	2.196412	6.320000	2.201509
6.330000	2.198120	6.330000	2.193212	6.330000	2.198695	6.330000	2.192982
6.340000	2.196071	6.340000	2.200605	6.340000	2.197681	6.340000	2.198629
6.350000	2.188216	6.350000	2.200842	6.350000	2.199658	6.350000	2.198404
6.360000	2.198876	6.360000	2.202510	6.360000	2.202769	6.360000	2.202305
6.370000	2.197091	6.370000	2.197657	6.370000	2.203336	6.370000	2.199232
6.380000	2.196145	6.380000	2.199556	6.380000	2.199818	6.380000	2.196127
6.390000	2.192134	6.390000	2.194891	6.390000	2.198011	6.390000	2.197043
6.400000	2.195248	6.400000	2.198291	6.400000	2.197874	6.400000	2.199298
6.410000	2.193109	6.410000	2.197364	6.410000	2.194367	6.410000	2.199216
6.420000	2.189299	6.420000	2.197673	6.420000	2.200382	6.420000	2.194867
6.430000	2.196652	6.430000	2.199599	6.430000	2.198656	6.430000	2.193627
6.440000	2.191558	6.440000	2.196809	6.440000	2.198681	6.440000	2.197945
6.450000	2.192138	6.450000	2.201043	6.450000	2.201117	6.450000	2.192671
6.460000	2.191685	6.460000	2.204659	6.460000	2.201008	6.460000	2.198795
6.470000	2.196098	6.470000	2.202169	6.470000	2.200031	6.470000	2.197215
6.480000	2.193759	6.480000	2.197835	6.480000	2.203899	6.480000	2.191548
6.490000	2.188919	6.490000	2.201080	6.490000	2.203928	6.490000	2.194798
6.500000	2.199403	6.500000	2.199433	6.500000	2.204927	6.500000	2.189880
6.510000	2.192670	6.510000	2.198396	6.510000	2.200391	6.510000	2.198293
6.520000	2.195260	6.520000	2.195692	6.520000	2.204066	6.520000	2.191389
6.530000	2.195509	6.530000	2.199027	6.530000	2.196960	6.530000	2.197571
6.540000	2.189584	6.540000	2.198112	6.540000	2.197811	6.540000	2.194420
6.550000	2.198250	6.550000	2.190847	6.550000	2.201279	6.550000	2.199998
6.560000	2.198420	6.560000	2.197076	6.560000	2.197176	6.560000	2.196556
6.570000	2.196896	6.570000	2.202465	6.570000	2.197753	6.570000	2.194071
6.580000	2.198904	6.580000	2.199154	6.580000	2.201363	6.580000	2.195162
6.590000	2.192580	6.590000	2.196280	6.590000	2.196385	6.590000	2.190912
6.600000	2.193884	6.600000	2.196469	6.600000	2.194887	6.600000	2.195715
6.610000	2.198024	6.610000	2.198479	6.610000	2.198512	6.610000	2.196642
6.620000	2.195173	6.620000	2.202871	6.620000	2.202121	6.620000	2.196826
6.630000	2.195592	6.630000	2.199090	6.630000	2.207077	6.630000	2.194003
6.640000	2.191273	6.640000	2.192157	6.640000	2.199920	6.640000	2.199989
6.650000	2.192248	6.650000	2.199052	6.650000	2.198025	6.650000	2.197758
6.660000	2.193668	6.660000	2.200097	6.660000	2.204263	6.660000	2.198197
6.670000	2.191098	6.670000	2.196589	6.670000	2.206137	6.670000	2.201826
6.680000	2.195763	6.680000	2.200330	6.680000	2.201598	6.680000	2.198475
6.690000	2.194005	6.690000	2.199534	6.690000	2.204152	6.690000	2.197604
6.700000	2.197478	6.700000	2.201225	6.700000	2.203895	6.700000	2.201493
6.710000	2.188719	6.710000	2.203895	6.710000	2.200810	6.710000	2.198899
6.720000	2.192133	6.720000	2.198384	6.720000	2.201008	6.720000	2.199510
6.730000	2.194263	6.730000	2.201843	6.730000	2.199108	6.730000	2.201935
6.740000	2.193130	6.740000	2.201909	6.740000	2.200011	6.740000	2.200832
6.750000	2.194190	6.750000	2.197103	6.750000	2.203302	6.750000	2.201052
6.760000	2.193572	6.760000	2.194763	6.760000	2.197087	6.760000	2.199862
6.770000	2.187653	6.770000	2.197325	6.770000	2.198678	6.770000	2.202376
6.780000	2.193071	6.780000	2.194708	6.780000	2.200829	6.780000	2.200976
6.790000	2.196842	6.790000	2.199889	6.790000	2.195846	6.790000	2.196311
6.800000	2.197186	6.800000	2.196031	6.800000	2.198355	6.800000	2.199628
6.810000	2.196858	6.810000	2.196279	6.810000	2.202201	6.810000	2.200404
6.820000	2.193355	6.820000	2.197500	6.820000	2.204892	6.820000	2.197031
6.830000	2.201057	6.830000	2.203091	6.830000	2.201939	6.830000	2.198753
6.840000	2.196325	6.840000	2.199543	6.840000	2.195861	6.840000	2.194366
6.850000	2.190520	6.850000	2.200386	6.850000	2.197335	6.850000	2.204857
6.860000	2.190830	6.860000	2.198558	6.860000	2.198626	6.860000	2.199836
6.870000	2.195382	6.870000	2.197865	6.870000	2.199033	6.870000	2.199786
6.880000	2.191643	6.880000	2.196559	6.880000	2.198764	6.880000	2.200701
6.890000	2.188461	6.890000	2.197625	6.890000	2.200668	6.890000	2.195067
6.900000	2.192989	6.900000	2.197034	6.900000	2.200316	6.900000	2.199136
6.910000	2.193305	6.910000	2.197718	6.910000	2.197345	6.910000	2.196296
6.920000	2.189765	6.920000	2.194755	6.920000	2.199180	6.920000	2.200620
6.930000	2.188533	6.930000	2.203687	6.930000	2.204996	6.930000	2.198838
6.940000	2.186345	6.940000	2.201574	6.940000	2.197865	6.940000	2.195831
6.950000	2.193783	6.950000	2.195216	6.950000	2.200508	6.950000	2.193544
6.960000	2.189479	6.960000	2.198072	6.960000	2.202092	6.960000	2.191710
6.970000	2.187703	6.970000	2.200321	6.970000	2.200193	6.970000	2.197804
6.980000	2.188163	6.980000	2.196042	6.980000	2.195832	6.980000	2.196395
6.990000	2.195035	6.990000	2.202370	6.990000	2.202031	6.990000	2.202799
7.000000	2.188497	7.000000	2.200913	7.000000	2.200089	7.000000	2.198406
7.010000	2.195149	7.010000	2.195426	7.010000	2.202731	7.010000	2.191644
7.020000	2.196697	7.020000	2.195511	7.020000	2.199071	7.020000	2.195663
7.030000	2.194133	7.030000	2.203309	7.030000	2.192161	7.030000	2.198205
7.040000	2.195193	7.040000	2.195549	7.040000	2.195285	7.040000	2.195258
7.050000	2.190589	7.050000	2.202534	7.050000	2.199118	7.050000	2.200655
7.060000	2.193636	7.060000	2.196811	7.060000	2.199404	7.060000	2.200756
7.070000	2.194806	7.070000	2.199319	7.070000	2.198939	7.070000	2.197641
7.080000	2.192028	7.080000	2.201099	7.080000	2.194589	7.080000	2.191501
7.090000	2.197376	7.090000	2.195194	7.090000	2.190460	7.090000	2.198355
7.100000	2.195894	7.100000	2.194868	7.100000	2.195353	7.100000	2.195956
7.110000	2.193933	7.110000	2.197220	7.110000	2.195752	7.110000	2.195612
7.120000	2.196680	7.120000	2.199056	7.120000	2.192405	7.120000	2.194961
7.130000	2.198644	7.130000	2.192977	7.130000	2.195786	7.130000	2.199906
7.140000	2.192863	7.140000	2.195811	7.140000	2.199121	7.140000	2.199213
7.150000	2.197502	7.150000	2.196853	7.150000	2.198447	7.150000	2.202119
7.160000	2.194716	7.160000	2.191160	7.160000	2.192972	7.160000	2.194473
7.170000	2.187343	7.170000	2.191258	7.170000	2.193061	7.170000	2.199770
7.180000	2.193100	7.180000	2.196885	7.180000	2.195422	7.180000	2.199668
7.190000	2.193504	7.190000	2.201554	7.190000	2.202462	7.190000	2.195958
7.200000	2.193611	7.200000	2.203118	7.200000	2.201730	7.200000	2.200444
7.210000	2.195428	7.210000	2.195467	7.210000	2.197089	7.210000	2.198638
7.220000	2.195043	7.220000	2.198213	7.220000	2.200392	7.220000	2.196211
7.230000	2.193516	7.230000	2.203415	7.230000	2.199631	7.230000	2.195872
7.240000	2.195860	7.240000	2.203201	7.240000	2.198543	7.240000	2.197741
7.250000	2.191552	7.250000	2.200016	7.250000	2.193765	7.250000	2.199893
7.260000	2.193678	7.260000	2.201717	7.260000	2.194025	7.260000	2.189739
7.270000	2.195129	7.270000	2.201833	7.270000	2.193722	7.270000	2.192952
7.280000	2.192755	7.280000	2.198336	7.280000	2.197895	7.280000	2.194523
7.290000	2.194014	7.290000	2.195128	7.290000	2.190186	7.290000	2.197428
7.300000	2.194944	7.300000	2.198917	7.300000	2.197890	7.300000	2.201311
7.310000	2.195872	7.310000	2.199882	7.310000	2.196874	7.310000	2.204897
7.320000	2.193946	7.320000	2.200241	7.320000	2.197485	7.320000	2.198144
7.330000	2.188092	7.330000	2.193136	7.330000	2.199048	7.330000	2.200638
7.340000	2.194312	7.340000	2.197037	7.340000	2.196199	7.340000	2.203160
7.350000	2.193869	7.350000	2.197478	7.350000	2.194222	7.350000	2.198791
7.360000	2.197325	7.360000	2.198310	7.360000	2.198164	7.360000	2.202270
7.370000	2.190770	7.370000	2.199889	7.370000	2.197076	7.370000	2.204413
7.380000	2.195233	7.380000	2.199133	7.380000	2.198806	7.380000	2.205985
7.390000	2.192793	7.390000	2.202428	7.390000	2.198159	7.390000	2.197547
7.400000	2.199450	7.400000	2.201351	7.400000	2.197284	7.400000	2.195333
7.410000	2.192452	7.410000	2.199552	7.410000	2.195594	7.410000	2.201060
7.420000	2.196128	7.420000	2.202057	7.420000	2.192532	7.420000	2.198178
7.430000	2.197052	7.430000	2.198179	7.430000	2.196291	7.430000	2.203496
7.440000	2.194320	7.440000	2.195688	7.440000	2.194558	7.440000	2.206969
7.450000	2.194022	7.450000	2.197759	7.450000	2.196221	7.450000	2.203461
7.460000	2.192307	7.460000	2.199324	7.460000	2.202132	7.460000	2.202979
7.470000	2.189517	7.470000	2.197907	7.470000	2.198073	7.470000	2.201692
7.480000	2.195473	7.480000	2.195173	7.480000	2.202812	7.480000	2.203687
7.490000	2.195733	7.490000	2.199968	7.490000	2.198654	7.490000	2.202231
7.500000	2.195799	7.500000	2.195926	7.500000	2.201946	7.500000	2.202188
7.510000	2.201187	7.510000	2.195078	7.510000	2.203153	7.510000	2.197760
7.520000	2.194797	7.520000	2.196062	7.520000	2.202062	7.520000	2.199624
7.530000	2.196540	7.530000	2.199626	7.530000	2.201709	7.530000	2.202407
7.540000	2.199510	7.540000	2.194550	7.540000	2.203108	7.540000	2.196514
7.550000	2.197566	7.550000	2.203738	7.550000	2.198749	7.550000	2.197222
7.560000	2.198569	7.560000	2.199169	7.560000	2.201016	7.560000	2.202076
7.570000	2.196219	7.570000	2.199989	7.570000	2.201686	7.570000	2.200265
7.580000	2.195101	7.580000	2.200160	7.580000	2.199472	7.580000	2.197681
7.590000	2.193242	7.590000	2.202341	7.590000	2.198671	7.590000	2.196865
7.600000	2.195890	7.600000	2.201280	7.600000	2.200194	7.600000	2.198330
7.610000	2.194001	7.610000	2.197931	7.610000	2.199707	7.610000	2.200888
7.620000	2.201655	7.620000	2.200841	7.620000	2.197913	7.620000	2.200552
7.630000	2.200641	7.630000	2.199966	7.630000	2.200857	7.630000	2.199290
7.640000	2.189125	7.640000	2.201361	7.640000	2.195396	7.640000	2.202413
7.650000	2.196612	7.650000	2.201360	7.650000	2.200679	7.650000	2.192299
7.660000	2.195407	7.660000	2.200373	7.660000	2.198254	7.660000	2.201708
7.670000	2.197069	7.670000	2.197763	7.670000	2.197728	7.670000	2.202576
7.680000	2.194228	7.680000	2.197973	7.680000	2.203988	7.680000	2.200943
7.690000	2.197477	7.690000	2.199365	7.690000	2.199942	7.690000	2.198844
7.700000	2.194699	7.700000	2.196592	7.700000	2.198818	7.700000	2.203260
7.710000	2.197442	7.710000	2.199010	7.710000	2.207086	7.710000	2.204051
7.720000	2.198036	7.720000	2.200341	7.720000	2.197846	7.720000	2.198307
7.730000	2.190529	7.730000	2.197360	7.730000	2.201804	7.730000	2.197379
7.740000	2.198018	7.740000	2.195716	7.740000	2.201205	7.740000	2.198772
7.750000	2.195009	7.750000	2.201422	7.750000	2.202158	7.750000	2.203421
7.760000	2.202273	7.760000	2.196827	7.760000	2.202346	7.760000	2.204262
7.770000	2.194718	7.770000	2.201985	7.770000	2.193758	7.770000	2.198586
7.780000	2.198342	7.780000	2.203504	7.780000	2.200492	7.780000	2.202275
7.790000	2.196038	7.790000	2.200854	7.790000	2.195852	7.790000	2.203520
7.800000	2.197464	7.800000	2.198176	7.800000	2.204299	7.800000	2.204710
7.810000	2.197676	7.810000	2.204144	7.810000	2.200491	7.810000	2.204176
7.820000	2.199254	7.820000	2.203245	7.820000	2.203832	7.820000	2.202550
7.830000	2.198400	7.830000	2.196719	7.830000	2.202016	7.830000	2.205945
7.840000	2.204354	7.840000	2.201803	7.840000	2.200417	7.840000	2.204945
7.850000	2.198563	7.850000	2.197815	7.850000	2.202909	7.850000	2.202237
7.860000	2.201252	7.860000	2.193073	7.860000	2.199849	7.860000	2.202576
7.870000	2.201011	7.870000	2.200173	7.870000	2.199251	7.870000	2.203244
7.880000	2.199255	7.880000	2.200706	7.880000	2.204302	7.880000	2.201704
7.890000	2.197585	7.890000	2.198658	7.890000	2.202717	7.890000	2.203588
7.900000	2.196854	7.900000	2.196653	7.900000	2.202392	7.900000	2.206298
7.910000	2.194440	7.910000	2.197375	7.910000	2.204941	7.910000	2.200727
7.920000	2.198160	7.920000	2.199948	7.920000	2.203667	7.920000	2.204474
7.930000	2.189733	7.930000	2.195531	7.930000	2.200841	7.930000	2.202965
7.940000	2.195070	7.940000	2.199407	7.940000	2.197973	7.940000	2.200338
7.950000	2.198513	7.950000	2.203152	7.950000	2.202027	7.950000	2.200786
7.960000	2.196759	7.960000	2.201306	7.960000	2.201921	7.960000	2.203183
7.970000	2.197663	7.970000	2.198810	7.970000	2.203866	7.970000	2.202637
7.980000	2.198052	7.980000	2.200592	7.980000	2.203258	7.980000	2.203844
7.990000	2.197016	7.990000	2.195701	7.990000	2.195672	7.990000	2.199914
8.000000	2.194595	8.000000	2.194102	8.000000	2.195441	8.000000	2.198781
8.010000	2.196796	8.010000	2.195941	8.010000	2.199701	8.010000	2.198440
8.020000	2.204404	8.020000	2.195591	8.020000	2.199167	8.020000	2.197527
8.030000	2.199327	8.030000	2.195470	8.030000	2.197103	8.030000	2.201466
8.040000	2.194699	8.040000	2.195489	8.040000	2.200649	8.040000	2.196548
8.050000	2.199834	8.050000	2.198286	8.050000	2.195524	8.050000	2.201038
8.060000	2.199431	8.060000	2.195528	8.060000	2.201139	8.060000	2.201669
8.070000	2.196120	8.070000	2.198700	8.070000	2.203605	8.070000	2.198736
8.080000	2.197039	8.080000	2.195930	8.080000	2.201322	8.080000	2.197343
8.090000	2.195991	8.090000	2.196318	8.090000	2.201386	8.090000	2.202149
8.100000	2.193740	8.100000	2.197699	8.100000	2.202435	8.100000	2.196810
8.110000	2.195284	8.110000	2.195951	8.110000	2.199578	8.110000	2.204229
8.120000	2.193788	8.120000	2.194503	8.120000	2.202251	8.120000	2.202718
8.130000	2.197381	8.130000	2.199358	8.130000	2.200727	8.130000	2.197807
8.140000	2.197317	8.140000	2.193865	8.140000	2.199839	8.140000	2.192593
8.150000	2.194623	8.150000	2.200859	8.150000	2.198514	8.150000	2.195371
8.160000	2.197403	8.160000	2.197692	8.160000	2.202698	8.160000	2.198174
8.170000	2.201320	8.170000	2.197700	8.170000	2.205533	8.170000	2.201036
8.180000	2.198856	8.180000	2.198030	8.180000	2.201905	8.180000	2.199790
8.190000	2.196475	8.190000	2.193696	8.190000	2.200981	8.190000	2.201175
8.200000	2.202066	8.200000	2.199653	8.200000	2.199985	8.200000	2.194920
8.210000	2.195088	8.210000	2.196571	8.210000	2.207679	8.210000	2.196061
8.220000	2.191733	8.220000	2.195441	8.220000	2.197786	8.220000	2.199733
8.230000	2.192585	8.230000	2.196503	8.230000	2.199594	8.230000	2.197205
8.240000	2.195171	8.240000	2.192405	8.240000	2.197917	8.240000	2.197047
8.250000	2.194128	8.250000	2.196058	8.250000	2.197688	8.250000	2.198065
8.260000	2.193149	8.260000	2.195116	8.260000	2.198005	8.260000	2.196156
8.270000	2.194097	8.270000	2.196398	8.270000	2.200142	8.270000	2.194446
8.280000	2.193076	8.280000	2.196941	8.280000	2.201121	8.280000	2.193850
8.290000	2.199051	8.290000	2.199250	8.290000	2.202373	8.290000	2.196750
8.300000	2.197896	8.300000	2.200739	8.300000	2.202628	8.300000	2.195622
8.310000	2.200701	8.310000	2.203351	8.310000	2.199758	8.310000	2.197802
8.320000	2.199336	8.320000	2.196569	8.320000	2.201667	8.320000	2.198606
8.330000	2.198298	8.330000	2.201368	8.330000	2.197116	8.330000	2.195262
8.340000	2.198738	8.340000	2.196089	8.340000	2.202270	8.340000	2.197550
8.350000	2.197426	8.350000	2.196693	8.350000	2.203226	8.350000	2.198755
8.360000	2.196843	8.360000	2.193917	8.360000	2.199849	8.360000	2.192606
8.370000	2.197194	8.370000	2.188822	8.370000	2.199187	8.370000	2.197783
8.380000	2.202438	8.380000	2.194743	8.380000	2.199332	8.380000	2.193727
8.390000	2.197957	8.390000	2.199077	8.390000	2.204241	8.390000	2.191146
8.400000	2.199833	8.400000	2.198782	8.400000	2.197269	8.400000	2.193044
8.410000	2.194526	8.410000	2.191871	8.410000	2.202453	8.410000	2.196657
8.420000	2.194497	8.420000	2.202006	8.420000	2.199267	8.420000	2.191012
8.430000	2.192599	8.430000	2.202688	8.430000	2.198757	8.430000	2.195530
8.440000	2.197612	8.440000	2.201081	8.440000	2.202367	8.440000	2.202113
8.450000	2.196740	8.450000	2.200775	8.450000	2.200514	8.450000	2.200027
8.460000	2.198221	8.460000	2.194828	8.460000	2.202660	8.460000	2.200327
8.470000	2.202660	8.470000	2.194359	8.470000	2.201069	8.470000	2.198654
8.480000	2.196968	8.480000	2.197728	8.480000	2.203087	8.480000	2.196606
8.490000	2.199289	8.490000	2.197673	8.490000	2.201406	8.490000	2.194322
8.500000	2.198255	8.500000	2.197487	8.500000	2.195667	8.500000	2.197912
8.510000	2.201599	8.510000	2.201574	8.510000	2.202783	8.510000	2.201465
8.520000	2.198744	8.520000	2.197289	8.520000	2.201368	8.520000	2.198520
8.530000	2.198097	8.530000	2.201327	8.530000	2.200506	8.530000	2.196018
8.540000	2.199304	8.540000	2.193902	8.540000	2.202384	8.540000	2.198536
8.550000	2.201390	8.550000	2.194255	8.550000	2.193825	8.550000	2.194621
8.560000	2.200363	8.560000	2.195438	8.560000	2.196951	8.560000	2.197960
8.570000	2.202785	8.570000	2.197914	8.570000	2.199968	8.570000	2.197649
8.580000	2.196480	8.580000	2.195625	8.580000	2.204478	8.580000	2.195714
8.590000	2.194822	8.590000	2.197543	8.590000	2.199138	8.590000	2.196505
8.600000	2.199604	8.600000	2.192339	8.600000	2.204058	8.600000	2.199436
8.610000	2.194577	8.610000	2.193623	8.610000	2.200427	8.610000	2.196880
8.620000	2.201508	8.620000	2.195940	8.620000	2.198087	8.620000	2.196172
8.630000	2.195282	8.630000	2.190784	8.630000	2.202667	8.630000	2.197217
8.640000	2.195544	8.640000	2.191713	8.640000	2.196733	8.640000	2.197742
8.650000	2.203476	8.650000	2.198542	8.650000	2.200338	8.650000	2.197768
8.660000	2.200607	8.660000	2.197794	8.660000	2.197913	8.660000	2.199424
8.670000	2.199887	8.670000	2.196661	8.670000	2.203094	8.670000	2.201221
8.680000	2.197831	8.680000	2.198762	8.680000	2.204404	8.680000	2.195015
8.690000	2.197799	8.690000	2.199435	8.690000	2.200153	8.690000	2.199401
8.700000	2.193312	8.700000	2.196996	8.700000	2.202394	8.700000	2.203788
8.710000	2.194812	8.710000	2.203355	8.710000	2.197035	8.710000	2.195749
8.720000	2.195472	8.720000	2.198484	8.720000	2.196586	8.720000	2.196917
8.730000	2.195574	8.730000	2.194556	8.730000	2.199929	8.730000	2.199238
8.740000	2.196497	8.740000	2.199813	8.740000	2.197448	8.740000	2.194859
8.750000	2.190975	8.750000	2.196188	8.750000	2.188307	8.750000	2.198404
8.760000	2.193607	8.760000	2.196901	8.760000	2.201679	8.760000	2.200071
8.770000	2.198203	8.770000	2.203086	8.770000	2.200599	8.770000	2.198460
8.780000	2.199632	8.780000	2.202941	8.780000	2.198072	8.780000	2.200477
8.790000	2.196720	8.790000	2.198768	8.790000	2.194894	8.790000	2.198912
8.800000	2.193270	8.800000	2.201186	8.800000	2.195200	8.800000	2.196678
8.810000	2.197657	8.810000	2.201043	8.810000	2.199546	8.810000	2.193383
8.820000	2.192011	8.820000	2.201895	8.820000	2.199322	8.820000	2.192802
8.830000	2.191780	8.830000	2.198122	8.830000	2.194755	8.830000	2.197339
8.840000	2.192078	8.840000	2.197843	8.840000	2.195468	8.840000	2.198605
8.850000	2.194686	8.850000	2.195079	8.850000	2.195891	8.850000	2.204691
8.860000	2.197756	8.860000	2.203356	8.860000	2.197735	8.860000	2.197418
8.870000	2.195585	8.870000	2.196454	8.870000	2.194260	8.870000	2.200625
8.880000	2.195611	8.880000	2.198154	8.880000	2.199227	8.880000	2.201125
8.890000	2.196173	8.890000	2.198818	8.890000	2.195246	8.890000	2.201005
8.900000	2.201496	8.900000	2.197103	8.900000	2.190084	8.900000	2.201460
8.910000	2.196165	8.910000	2.205573	8.910000	2.198779	8.910000	2.202254
8.920000	2.196244	8.920000	2.203079	8.920000	2.197204	8.920000	2.201368
8.930000	2.192991	8.930000	2.197895	8.930000	2.195915	8.930000	2.203956
8.940000	2.198000	8.940000	2.197347	8.940000	2.199811	8.940000	2.201168
8.950000	2.195609	8.950000	2.195156	8.950000	2.201811	8.950000	2.192974
8.960000	2.199000	8.960000	2.198104	8.960000	2.197593	8.960000	2.201148
8.970000	2.195475	8.970000	2.196325	8.970000	2.198677	8.970000	2.197817
8.980000	2.194864	8.980000	2.201762	8.980000	2.200824	8.980000	2.199346
8.990000	2.195534	8.990000	2.201002	8.990000	2.195033	8.990000	2.200458
9.000000	2.197840	9.000000	2.196059	9.000000	2.198245	9.000000	2.199234
9.010000	2.196355	9.010000	2.193593	9.010000	2.201029	9.010000	2.203660
9.020000	2.194905	9.020000	2.199390	9.020000	2.204072	9.020000	2.199257
9.030000	2.191529	9.030000	2.198557	9.030000	2.197518	9.030000	2.201620
9.040000	2.189172	9.040000	2.191176	9.040000	2.207632	9.040000	2.199930
9.050000	2.195893	9.050000	2.195216	9.050000	2.199783	9.050000	2.196847
9.060000	2.198527	9.060000	2.194167	9.060000	2.202149	9.060000	2.200429
9.070000	2.194431	9.070000	2.197170	9.070000	2.200754	9.070000	2.196443
9.080000	2.194235	9.080000	2.196989	9.080000	2.202055	9.080000	2.195078
9.090000	2.193607	9.090000	2.200169	9.090000	2.195652	9.090000	2.196223
9.100000	2.201105	9.100000	2.199882	9.100000	2.198891	9.100000	2.196834
9.110000	2.199345	9.110000	2.199788	9.110000	2.200936	9.110000	2.197100
9.120000	2.202356	9.120000	2.203020	9.120000	2.206052	9.120000	2.195835
9.130000	2.191402	9.130000	2.198857	9.130000	2.198909	9.130000	2.197575
9.140000	2.195347	9.140000	2.197347	9.140000	2.198705	9.140000	2.196672
9.150000	2.191427	9.150000	2.193789	9.150000	2.196656	9.150000	2.198765
9.160000	2.196299	9.160000	2.199417	9.160000	2.200922	9.160000	2.198470
9.170000	2.197179	9.170000	2.198287	9.170000	2.202822	9.170000	2.198261
9.180000	2.198365	9.180000	2.200573	9.180000	2.197385	9.180000	2.198228
9.190000	2.192131	9.190000	2.195656	9.190000	2.193718	9.190000	2.199999
9.200000	2.198353	9.200000	2.200016	9.200000	2.194394	9.200000	2.197094
9.210000	2.194718	9.210000	2.197418	9.210000	2.199195	9.210000	2.202657
9.220000	2.196563	9.220000	2.200963	9.220000	2.200668	9.220000	2.198213
9.230000	2.197639	9.230000	2.198305	9.230000	2.200619	9.230000	2.201500
9.240000	2.191236	9.240000	2.194541	9.240000	2.200879	9.240000	2.197580
9.250000	2.197852	9.250000	2.201331	9.250000	2.198582	9.250000	2.196130
9.260000	2.201431	9.260000	2.197045	9.260000	2.198703	9.260000	2.203132
9.270000	2.195859	9.270000	2.203159	9.270000	2.201659	9.270000	2.203468
9.280000	2.193901	9.280000	2.195815	9.280000	2.205740	9.280000	2.204054
9.290000	2.197271	9.290000	2.195831	9.290000	2.200236	9.290000	2.205014
9.300000	2.196550	9.300000	2.198941	9.300000	2.199554	9.300000	2.200112
9.310000	2.201411	9.310000	2.198337	9.310000	2.202457	9.310000	2.201223
9.320000	2.196412	9.320000	2.196293	9.320000	2.203063	9.320000	2.206689
9.330000	2.196593	9.330000	2.198067	9.330000	2.203121	9.330000	2.205391
9.340000	2.191093	9.340000	2.203764	9.340000	2.202086	9.340000	2.200604
9.350000	2.190478	9.350000	2.197281	9.350000	2.198364	9.350000	2.209577
9.360000	2.193060	9.360000	2.199198	9.360000	2.200686	9.360000	2.202216
9.370000	2.198018	9.370000	2.198984	9.370000	2.203049	9.370000	2.203651
9.380000	2.197883	9.380000	2.205366	9.380000	2.202981	9.380000	2.203817
9.390000	2.193668	9.390000	2.199424	9.390000	2.200535	9.390000	2.203424
9.400000	2.191425	9.400000	2.199228	9.400000	2.197218	9.400000	2.207097
9.410000	2.193056	9.410000	2.199836	9.410000	2.203544	9.410000	2.203287
9.420000	2.195695	9.420000	2.194718	9.420000	2.199029	9.420000	2.204962
9.430000	2.195609	9.430000	2.196267	9.430000	2.196321	9.430000	2.203568
9.440000	2.192228	9.440000	2.200764	9.440000	2.196366	9.440000	2.201198
9.450000	2.189646	9.450000	2.200213	9.450000	2.194996	9.450000	2.204581
9.460000	2.195791	9.460000	2.195457	9.460000	2.203858	9.460000	2.199066
9.470000	2.198476	9.470000	2.196679	9.470000	2.201005	9.470000	2.201537
9.480000	2.191937	9.480000	2.195883	9.480000	2.202424	9.480000	2.197978
9.490000	2.193449	9.490000	2.201594	9.490000	2.198426	9.490000	2.202637
9.500000	2.192434	9.500000	2.203597	9.500000	2.199758	9.500000	2.206427
9.510000	2.197735	9.510000	2.204020	9.510000	2.198001	9.510000	2.204183
9.520000	2.196770	9.520000	2.198478	9.520000	2.200885	9.520000	2.205814
9.530000	2.192541	9.530000	2.199096	9.530000	2.203653	9.530000	2.199009
9.540000	2.198235	9.540000	2.195857	9.540000	2.196915	9.540000	2.201458
9.550000	2.191621	9.550000	2.200883	9.550000	2.199790	9.550000	2.200912
9.560000	2.193082	9.560000	2.202812	9.560000	2.201610	9.560000	2.199098
9.570000	2.192930	9.570000	2.201823	9.570000	2.200169	9.570000	2.203761
9.580000	2.199252	9.580000	2.198084	9.580000	2.199436	9.580000	2.206201
9.590000	2.196361	9.590000	2.195995	9.590000	2.200453	9.590000	2.199222
9.600000	2.192452	9.600000	2.198287	9.600000	2.204713	9.600000	2.204496
9.610000	2.201820	9.610000	2.199085	9.610000	2.202477	9.610000	2.199775
9.620000	2.195791	9.620000	2.198750	9.620000	2.206103	9.620000	2.198859
9.630000	2.191548	9.630000	2.191638	9.630000	2.200436	9.630000	2.201696
9.640000	2.193015	9.640000	2.195397	9.640000	2.203728	9.640000	2.201263
9.650000	2.193874	9.650000	2.190994	9.650000	2.198901	9.650000	2.206091
9.660000	2.191846	9.660000	2.193492	9.660000	2.201717	9.660000	2.204406
9.670000	2.193756	9.670000	2.195009	9.670000	2.197798	9.670000	2.202496
9.680000	2.190761	9.680000	2.193428	9.680000	2.199970	9.680000	2.201096
9.690000	2.198230	9.690000	2.196470	9.690000	2.199365	9.690000	2.192744
9.700000	2.191781	9.700000	2.192834	9.700000	2.199486	9.700000	2.198033
9.710000	2.203817	9.710000	2.191933	9.710000	2.200338	9.710000	2.199324
9.720000	2.197207	9.720000	2.196743	9.720000	2.198052	9.720000	2.198727
9.730000	2.191572	9.730000	2.196990	9.730000	2.201933	9.730000	2.196167
9.740000	2.191563	9.740000	2.200685	9.740000	2.203220	9.740000	2.201551
9.750000	2.189597	9.750000	2.198138	9.750000	2.200544	9.750000	2.203198
9.760000	2.188496	9.760000	2.194963	9.760000	2.203281	9.760000	2.200616
9.770000	2.193482	9.770000	2.198670	9.770000	2.199287	9.770000	2.199721
9.780000	2.193525	9.780000	2.205185	9.780000	2.203310	9.780000	2.197815
9.790000	2.196755	9.790000	2.202897	9.790000	2.201859	9.790000	2.204288
9.800000	2.195499	9.800000	2.201612	9.800000	2.205813	9.800000	2.200326
9.810000	2.187585	9.810000	2.199106	9.810000	2.204307	9.810000	2.208147
9.820000	2.188681	9.820000	2.197840	9.820000	2.207562	9.820000	2.203653
9.830000	2.188335	9.830000	2.198086	9.830000	2.200307	9.830000	2.207065
9.840000	2.192125	9.840000	2.198940	9.840000	2.206077	9.840000	2.199833
9.850000	2.193121	9.850000	2.197145	9.850000	2.204767	9.850000	2.204804
9.860000	2.184316	9.860000	2.200398	9.860000	2.204138	9.860000	2.203759
9.870000	2.188619	9.870000	2.200145	9.870000	2.201333	9.870000	2.200792
9.880000	2.192917	9.880000	2.192198	9.880000	2.197004	9.880000	2.198377
9.890000	2.191784	9.890000	2.202885	9.890000	2.199325	9.890000	2.204064
9.900000	2.186588	9.900000	2.197875	9.900000	2.205965	9.900000	2.202453
9.910000	2.185014	9.910000	2.195742	9.910000	2.201073	9.910000	2.200822
9.920000	2.187740	9.920000	2.199283	9.920000	2.205685	9.920000	2.203686
9.930000	2.198506	9.930000	2.199534	9.930000	2.198290	9.930000	2.202556
9.940000	2.191477	9.940000	2.203059	9.940000	2.199715	9.940000	2.196883
9.950000	2.193816	9.950000	2.193863	9.950000	2.199090	9.950000	2.198985
9.960000	2.188463	9.960000	2.198485	9.960000	2.203481	9.960000	2.202040
9.970000	2.192490	9.970000	2.199343	9.970000	2.199036	9.970000	2.209367
9.980000	2.193908	9.980000	2.199004	9.980000	2.201812	9.980000	2.199695
9.990000	2.184685	9.990000	2.203559	9.990000	2.197682	9.990000	2.197871
10.000000	2.192381	10.000000	2.196573	10.000000	2.200635	10.000000	2.203062
10.000000	2.192381	10.000000	2.196573	10.000000	2.200635	10.000000	2.203062
10.010000	2.190974	10.010000	2.196622	10.010000	2.199201	10.010000	2.196034
10.020000	2.190262	10.020000	2.202260	10.020000	2.206094	10.020000	2.203634
10.030000	2.192149	10.030000	2.197233	10.030000	2.206793	10.030000	2.196428
10.040000	2.187768	10.040000	2.197858	10.040000	2.199131	10.040000	2.196975
10.050000	2.190990	10.050000	2.198606	10.050000	2.205008	10.050000	2.199507
10.060000	2.190854	10.060000	2.196596	10.060000	2.199997	10.060000	2.204316
10.070000	2.191921	10.070000	2.196095	10.070000	2.201676	10.070000	2.200924
10.080000	2.192481	10.080000	2.203595	10.080000	2.199478	10.080000	2.199923
10.090000	2.190609	10.090000	2.199152	10.090000	2.206422	10.090000	2.198837
10.100000	2.192841	10.100000	2.193529	10.100000	2.200487	10.100000	2.203636
10.110000	2.189594	10.110000	2.198756	10.110000	2.199558	10.110000	2.203824
10.120000	2.190452	10.120000	2.202856	10.120000	2.207265	10.120000	2.206246
10.130000	2.189606	10.130000	2.197533	10.130000	2.205625	10.130000	2.203594
10.140000	2.190520	10.140000	2.199093	10.140000	2.201615	10.140000	2.203812
10.150000	2.188398	10.150000	2.193354	10.150000	2.200460	10.150000	2.202440
10.160000	2.188478	10.160000	2.198264	10.160000	2.202656	10.160000	2.201505
10.170000	2.193323	10.170000	2.195542	10.170000	2.203736	10.170000	2.207260
10.180000	2.191406	10.180000	2.194433	10.180000	2.205630	10.180000	2.202579
10.190000	2.188559	10.190000	2.197944	10.190000	2.203546	10.190000	2.199962
10.200000	2.189642	10.200000	2.201990	10.200000	2.198907	10.200000	2.203572
10.210000	2.190333	10.210000	2.197041	10.210000	2.201590	10.210000	2.203687
10.220000	2.192155	10.220000	2.200807	10.220000	2.200488	10.220000	2.201397
10.230000	2.186202	10.230000	2.205385	10.230000	2.201678	10.230000	2.204251
10.240000	2.190501	10.240000	2.204422	10.240000	2.204601	10.240000	2.205533
10.250000	2.190920	10.250000	2.200493	10.250000	2.205957	10.250000	2.201827
10.260000	2.190748	10.260000	2.198744	10.260000	2.203081	10.260000	2.198726
10.270000	2.193357	10.270000	2.201427	10.270000	2.199734	10.270000	2.202360
10.280000	2.192589	10.280000	2.199264	10.280000	2.197647	10.280000	2.196650
10.290000	2.197020	10.290000	2.194868	10.290000	2.204171	10.290000	2.197491
10.300000	2.197153	10.300000	2.196644	10.300000	2.200157	10.300000	2.198573
10.310000	2.196681	10.310000	2.195861	10.310000	2.201448	10.310000	2.201522
10.320000	2.194655	10.320000	2.196954	10.320000	2.199823	10.320000	2.200042
10.330000	2.192429	10.330000	2.192403	10.330000	2.197717	10.330000	2.196800
10.340000	2.192968	10.340000	2.198322	10.340000	2.201813	10.340000	2.196757
10.350000	2.191453	10.350000	2.189402	10.350000	2.190914	10.350000	2.200017
10.360000	2.198649	10.360000	2.197841	10.360000	2.196615	10.360000	2.199762
10.370000	2.196834	10.370000	2.197735	10.370000	2.196856	10.370000	2.200044
10.380000	2.195669	10.380000	2.196839	10.380000	2.198761	10.380000	2.194751
10.390000	2.195847	10.390000	2.202617	10.390000	2.199954	10.390000	2.203030
10.400000	2.195059	10.400000	2.195633	10.400000	2.202143	10.400000	2.196351
10.410000	2.195909	10.410000	2.199084	10.410000	2.195693	10.410000	2.197984
10.420000	2.195379	10.420000	2.199543	10.420000	2.202740	10.420000	2.204501
10.430000	2.195756	10.430000	2.197516	10.430000	2.205590	10.430000	2.199442
10.440000	2.192441	10.440000	2.200815	10.440000	2.203742	10.440000	2.195578
10.450000	2.189077	10.450000	2.190111	10.450000	2.201268	10.450000	2.201606
10.460000	2.194181	10.460000	2.194240	10.460000	2.204228	10.460000	2.192336
10.470000	2.190417	10.470000	2.197737	10.470000	2.200192	10.470000	2.195504
10.480000	2.192744	10.480000	2.196584	10.480000	2.199692	10.480000	2.196791
10.490000	2.194257	10.490000	2.197281	10.490000	2.203285	10.490000	2.202214
10.500000	2.196200	10.500000	2.196522	10.500000	2.196057	10.500000	2.201104
10.510000	2.192517	10.510000	2.198164	10.510000	2.197491	10.510000	2.199424
10.520000	2.196082	10.520000	2.194286	10.520000	2.196755	10.520000	2.196716
10.530000	2.196408	10.530000	2.198270	10.530000	2.199251	10.530000	2.197706
10.540000	2.191369	10.540000	2.194758	10.540000	2.197686	10.540000	2.195606
10.550000	2.192432	10.550000	2.198205	10.550000	2.202957	10.550000	2.198421
10.560000	2.198718	10.560000	2.198803	10.560000	2.201431	10.560000	2.194705
10.570000	2.195058	10.570000	2.201495	10.570000	2.201767	10.570000	2.198723
10.580000	2.196144	10.580000	2.194816	10.580000	2.201161	10.580000	2.199958
10.590000	2.195470	10.590000	2.195502	10.590000	2.202198	10.590000	2.196419
10.600000	2.193092	10.600000	2.194708	10.600000	2.200138	10.600000	2.195368
10.610000	2.192001	10.610000	2.197906	10.610000	2.202465	10.610000	2.197041
10.620000	2.194643	10.620000	2.196349	10.620000	2.199941	10.620000	2.200386
10.630000	2.196881	10.630000	2.197518	10.630000	2.201640	10.630000	2.200456
10.640000	2.201596	10.640000	2.198007	10.640000	2.199742	10.640000	2.198442
10.650000	2.193198	10.650000	2.192878	10.650000	2.202895	10.650000	2.195211
10.660000	2.196412	10.660000	2.196634	10.660000	2.197440	10.660000	2.198991
10.670000	2.192708	10.670000	2.195082	10.670000	2.197451	10.670000	2.200565
10.680000	2.197027	10.680000	2.197436	10.680000	2.202452	10.680000	2.198050
10.690000	2.194171	10.690000	2.195915	10.690000	2.199325	10.690000	2.201376
10.700000	2.190564	10.700000	2.197842	10.700000	2.201279	10.700000	2.201717
10.710000	2.196703	10.710000	2.194993	10.710000	2.199799	10.710000	2.204425
10.720000	2.186320	10.720000	2.195147	10.720000	2.194656	10.720000	2.203223
10.730000	2.196190	10.730000	2.201091	10.730000	2.202954	10.730000	2.201969
10.740000	2.190821	10.740000	2.198427	10.740000	2.200735	10.740000	2.196325
10.750000	2.195251	10.750000	2.198650	10.750000	2.195715	10.750000	2.195542
10.760000	2.192129	10.760000	2.201615	10.760000	2.200831	10.760000	2.201247
10.770000	2.187612	10.770000	2.194771	10.770000	2.201016	10.770000	2.193025
10.780000	2.198018	10.780000	2.197426	10.780000	2.201514	10.780000	2.195791
10.790000	2.198930	10.790000	2.193857	10.790000	2.198865	10.790000	2.197544
10.800000	2.192615	10.800000	2.198371	10.800000	2.201696	10.800000	2.197632
10.810000	2.193425	10.810000	2.193280	10.810000	2.200191	10.810000	2.198047
10.820000	2.196057	10.820000	2.195846	10.820000	2.203568	10.820000	2.192885
10.830000	2.194376	10.830000	2.193248	10.830000	2.197555	10.830000	2.191202
10.840000	2.193777	10.840000	2.198784	10.840000	2.200884	10.840000	2.197333
10.850000	2.191682	10.850000	2.200986	10.850000	2.197534	10.850000	2.194844
10.860000	2.193962	10.860000	2.199152	10.860000	2.202474	10.860000	2.199116
10.870000	2.192574	10.870000	2.200670	10.870000	2.202899	10.870000	2.196992
10.880000	2.201551	10.880000	2.205307	10.880000	2.203644	10.880000	2.195149
10.890000	2.195360	10.890000	2.199728	10.890000	2.201683	10.890000	2.197204
10.900000	2.199127	10.900000	2.200095	10.900000	2.198713	10.900000	2.199020
10.910000	2.200085	10.910000	2.196965	10.910000	2.201457	10.910000	2.197706
10.920000	2.200596	10.920000	2.200722	10.920000	2.199478	10.920000	2.198545
10.930000	2.199821	10.930000	2.201621	10.930000	2.201466	10.930000	2.200477
10.940000	2.196980	10.940000	2.198043	10.940000	2.195725	10.940000	2.191744
10.950000	2.196901	10.950000	2.196234	10.950000	2.197349	10.950000	2.196840
10.960000	2.202180	10.960000	2.197387	10.960000	2.195694	10.960000	2.200097
10.970000	2.196894	10.970000	2.197511	10.970000	2.196095	10.970000	2.195521
10.980000	2.195817	10.980000	2.194660	10.980000	2.200070	10.980000	2.196586
10.990000	2.194673	10.990000	2.196250	10.990000	2.198004	10.990000	2.195609
11.000000	2.189107	11.000000	2.201457	11.000000	2.197532	11.000000	2.192255
11.010000	2.193859	11.010000	2.197946	11.010000	2.197379	11.010000	2.193383
11.020000	2.194041	11.020000	2.200930	11.020000	2.198433	11.020000	2.198231
11.030000	2.191370	11.030000	2.197491	11.030000	2.191397	11.030000	2.197781
11.040000	2.191389	11.040000	2.197542	11.040000	2.200141	11.040000	2.196612
11.050000	2.188958	11.050000	2.195646	11.050000	2.197717	11.050000	2.197016
11.060000	2.200381	11.060000	2.199213	11.060000	2.195113	11.060000	2.197148
11.070000	2.192022	11.070000	2.198053	11.070000	2.196561	11.070000	2.197617
11.080000	2.194304	11.080000	2.203416	11.080000	2.194337	11.080000	2.197555
11.090000	2.191365	11.090000	2.196489	11.090000	2.199995	11.090000	2.195230
11.100000	2.197883	11.100000	2.198230	11.100000	2.196138	11.100000	2.196850
11.110000	2.199447	11.110000	2.195390	11.110000	2.197831	11.110000	2.194974
11.120000	2.195240	11.120000	2.201016	11.120000	2.196476	11.120000	2.194245
11.130000	2.193000	11.130000	2.204248	11.130000	2.193068	11.130000	2.197251
11.140000	2.199715	11.140000	2.200063	11.140000	2.202147	11.140000	2.196653
11.150000	2.196561	11.150000	2.202620	11.150000	2.195014	11.150000	2.198148
11.160000	2.196044	11.160000	2.203064	11.160000	2.202186	11.160000	2.196495
11.170000	2.194910	11.170000	2.196506	11.170000	2.199121	11.170000	2.193265
11.180000	2.199965	11.180000	2.198278	11.180000	2.202071	11.180000	2.195480
11.190000	2.197300	11.190000	2.203217	11.190000	2.194587	11.190000	2.192766
11.200000	2.191020	11.200000	2.201008	11.200000	2.195976	11.200000	2.195740
11.210000	2.196085	11.210000	2.206763	11.210000	2.194394	11.210000	2.197797
11.220000	2.195689	11.220000	2.201067	11.220000	2.195829	11.220000	2.197178
11.230000	2.195336	11.230000	2.204718	11.230000	2.201456	11.230000	2.204339
11.240000	2.196415	11.240000	2.205169	11.240000	2.196307	11.240000	2.197885
11.250000	2.194906	11.250000	2.199318	11.250000	2.196818	11.250000	2.194831
11.260000	2.197081	11.260000	2.203482	11.260000	2.190588	11.260000	2.200456
11.270000	2.197644	11.270000	2.200179	11.270000	2.194240	11.270000	2.199090
11.280000	2.193610	11.280000	2.200241	11.280000	2.193757	11.280000	2.199026
11.290000	2.198299	11.290000	2.201557	11.290000	2.198362	11.290000	2.199571
11.300000	2.200721	11.300000	2.200740	11.300000	2.195619	11.300000	2.197929
11.310000	2.200786	11.310000	2.200292	11.310000	2.196180	11.310000	2.194598
11.320000	2.196400	11.320000	2.203192	11.320000	2.200760	11.320000	2.201391
11.330000	2.192779	11.330000	2.205738	11.330000	2.197735	11.330000	2.199917
11.340000	2.197434	11.340000	2.202869	11.340000	2.204406	11.340000	2.198527
11.350000	2.196022	11.350000	2.196506	11.350000	2.193745	11.350000	2.197109
11.360000	2.197244	11.360000	2.200610	11.360000	2.195538	11.360000	2.196623
11.370000	2.198557	11.370000	2.196979	11.370000	2.193871	11.370000	2.199526
11.380000	2.197661	11.380000	2.199214	11.380000	2.198449	11.380000	2.194300
11.390000	2.200096	11.390000	2.194526	11.390000	2.199666	11.390000	2.195541
11.400000	2.188998	11.400000	2.197453	11.400000	2.192116	11.400000	2.200856
11.410000	2.191207	11.410000	2.199461	11.410000	2.192784	11.410000	2.195810
11.420000	2.202699	11.420000	2.194079	11.420000	2.201912	11.420000	2.198001
11.430000	2.195101	11.430000	2.193595	11.430000	2.197248	11.430000	2.194615
11.440000	2.199694	11.440000	2.195121	11.440000	2.196202	11.440000	2.195366
11.450000	2.203041	11.450000	2.199311	11.450000	2.198915	11.450000	2.199067
11.460000	2.200516	11.460000	2.193135	11.460000	2.199963	11.460000	2.195396
11.470000	2.194625	11.470000	2.198293	11.470000	2.198890	11.470000	2.200274
11.480000	2.196472	11.480000	2.192852	11.480000	2.196508	11.480000	2.200281
11.490000	2.194764	11.490000	2.193788	11.490000	2.197800	11.490000	2.201332
11.500000	2.192168	11.500000	2.192391	11.500000	2.201884	11.500000	2.202048
11.510000	2.198548	11.510000	2.193921	11.510000	2.200651	11.510000	2.200603
11.520000	2.196762	11.520000	2.191257	11.520000	2.201066	11.520000	2.195744
11.530000	2.195343	11.530000	2.202099	11.530000	2.196834	11.530000	2.195772
11.540000	2.192780	11.540000	2.196922	11.540000	2.198645	11.540000	2.191844
11.550000	2.194881	11.550000	2.200150	11.550000	2.198917	11.550000	2.196830
11.560000	2.193672	11.560000	2.194718	11.560000	2.195840	11.560000	2.189515
11.570000	2.197894	11.570000	2.199283	11.570000	2.198615	11.570000	2.201394
11.580000	2.194073	11.580000	2.201339	11.580000	2.205025	11.580000	2.194920
11.590000	2.192979	11.590000	2.203575	11.590000	2.204990	11.590000	2.195776
11.600000	2.194638	11.600000	2.190377	11.600000	2.197717	11.600000	2.196135
11.610000	2.192741	11.610000	2.191727	11.610000	2.198588	11.610000	2.197803
11.620000	2.187218	11.620000	2.196449	11.620000	2.197148	11.620000	2.200461
11.630000	2.194977	11.630000	2.195595	11.630000	2.199002	11.630000	2.193565
11.640000	2.188171	11.640000	2.198722	11.640000	2.197320	11.640000	2.190987
11.650000	2.196625	11.650000	2.200349	11.650000	2.199226	11.650000	2.196762
11.660000	2.193960	11.660000	2.199631	11.660000	2.197716	11.660000	2.195089
11.670000	2.192373	11.670000	2.197220	11.670000	2.197042	11.670000	2.193180
11.680000	2.194529	11.680000	2.198963	11.680000	2.196327	11.680000	2.194734
11.690000	2.199644	11.690000	2.201431	11.690000	2.198561	11.690000	2.196913
11.700000	2.193504	11.700000	2.199076	11.700000	2.194425	11.700000	2.195358
11.710000	2.191989	11.710000	2.202191	11.710000	2.195497	11.710000	2.201078
11.720000	2.195453	11.720000	2.195107	11.720000	2.192013	11.720000	2.197461
11.730000	2.193393	11.730000	2.199246	11.730000	2.194945	11.730000	2.195740
11.740000	2.192793	11.740000	2.199049	11.740000	2.195052	11.740000	2.197291
11.750000	2.190598	11.750000	2.197657	11.750000	2.195857	11.750000	2.204965
11.760000	2.188880	11.760000	2.193906	11.760000	2.198953	11.760000	2.195424
11.770000	2.190535	11.770000	2.201926	11.770000	2.196753	11.770000	2.195810
11.780000	2.190052	11.780000	2.199747	11.780000	2.198219	11.780000	2.195285
11.790000	2.195888	11.790000	2.194739	11.790000	2.205744	11.790000	2.199691
11.800000	2.190666	11.800000	2.195784	11.800000	2.199738	11.800000	2.198225
11.810000	2.191124	11.810000	2.197657	11.810000	2.199921	11.810000	2.199502
11.820000	2.195913	11.820000	2.197671	11.820000	2.199286	11.820000	2.201338
11.830000	2.193166	11.830000	2.200865	11.830000	2.201491	11.830000	2.205685
11.840000	2.192207	11.840000	2.202335	11.840000	2.203457	11.840000	2.195651
11.850000	2.190984	11.850000	2.201101	11.850000	2.202348	11.850000	2.198397
11.860000	2.195529	11.860000	2.194394	11.860000	2.199373	11.860000	2.200473
11.870000	2.187936	11.870000	2.199082	11.870000	2.201594	11.870000	2.200183
11.880000	2.190081	11.880000	2.196410	11.880000	2.200135	11.880000	2.191743
11.890000	2.194660	11.890000	2.201081	11.890000	2.198392	11.890000	2.198641
11.900000	2.194098	11.900000	2.197120	11.900000	2.197742	11.900000	2.198160
11.910000	2.192485	11.910000	2.197956	11.910000	2.196653	11.910000	2.196354
11.920000	2.196719	11.920000	2.200954	11.920000	2.198338	11.920000	2.197143
11.930000	2.191918	11.930000	2.198590	11.930000	2.197735	11.930000	2.205484
11.940000	2.193360	11.940000	2.196002	11.940000	2.191678	11.940000	2.198954
11.950000	2.200597	11.950000	2.199967	11.950000	2.194369	11.950000	2.194863
11.960000	2.196932	11.960000	2.196330	11.960000	2.202565	11.960000	2.191384
11.970000	2.195739	11.970000	2.200618	11.970000	2.199618	11.970000	2.191936
11.980000	2.195564	11.980000	2.197445	11.980000	2.191075	11.980000	2.197555
11.990000	2.191299	11.990000	2.199308	11.990000	2.193342	11.990000	2.196126
12.000000	2.196222	12.000000	2.197965	12.000000	2.196889	12.000000	2.200655
12.010000	2.196887	12.010000	2.202010	12.010000	2.198969	12.010000	2.200465
12.020000	2.191342	12.020000	2.194457	12.020000	2.201190	12.020000	2.202286
12.030000	2.197852	12.030000	2.196541	12.030000	2.202458	12.030000	2.196563
12.040000	2.192458	12.040000	2.196997	12.040000	2.198927	12.040000	2.200800
12.050000	2.199734	12.050000	2.198208	12.050000	2.197776	12.050000	2.200754
12.060000	2.199197	12.060000	2.202875	12.060000	2.199253	12.060000	2.198482
12.070000	2.196130	12.070000	2.195834	12.070000	2.202213	12.070000	2.196728
12.080000	2.193717	12.080000	2.197833	12.080000	2.197375	12.080000	2.195225
12.090000	2.199004	12.090000	2.196911	12.090000	2.198885	12.090000	2.194640
12.100000	2.195502	12.100000	2.194544	12.100000	2.199294	12.100000	2.199154
12.110000	2.199853	12.110000	2.192524	12.110000	2.192803	12.110000	2.194496
12.120000	2.197100	12.120000	2.196944	12.120000	2.200289	12.120000	2.193966
12.130000	2.193525	12.130000	2.196423	12.130000	2.203567	12.130000	2.195334
12.140000	2.199829	12.140000	2.201830	12.140000	2.194463	12.140000	2.193446
12.150000	2.202879	12.150000	2.199340	12.150000	2.197884	12.150000	2.193071
12.160000	2.197397	12.160000	2.199854	12.160000	2.194329	12.160000	2.189622
12.170000	2.195680	12.170000	2.202838	12.170000	2.198240	12.170000	2.194032
12.180000	2.197652	12.180000	2.203337	12.180000	2.195161	12.180000	2.195414
12.190000	2.192149	12.190000	2.200070	12.190000	2.200123	12.190000	2.192849
12.200000	2.196012	12.200000	2.198460	12.200000	2.200490	12.200000	2.195670
12.210000	2.191549	12.210000	2.202970	12.210000	2.195597	12.210000	2.194337
12.220000	2.196109	12.220000	2.203098	12.220000	2.201691	12.220000	2.195494
12.230000	2.196896	12.230000	2.199303	12.230000	2.197929	12.230000	2.195319
12.240000	2.192658	12.240000	2.199256	12.240000	2.198872	12.240000	2.196861
12.250000	2.191526	12.250000	2.198766	12.250000	2.200638	12.250000	2.199065
12.260000	2.192237	12.260000	2.195670	12.260000	2.202902	12.260000	2.197978
12.270000	2.194092	12.270000	2.202436	12.270000	2.193025	12.270000	2.196688
12.280000	2.190564	12.280000	2.197976	12.280000	2.196199	12.280000	2.192420
12.290000	2.186575	12.290000	2.199057	12.290000	2.202444	12.290000	2.199989
12.300000	2.198533	12.300000	2.203427	12.300000	2.199068	12.300000	2.201848
12.310000	2.195342	12.310000	2.200774	12.310000	2.197710	12.310000	2.200400
12.320000	2.191798	12.320000	2.194703	12.320000	2.202768	12.320000	2.199402
12.330000	2.194718	12.330000	2.203126	12.330000	2.203813	12.330000	2.199086
12.340000	2.193738	12.340000	2.199766	12.340000	2.206055	12.340000	2.190793
12.350000	2.193335	12.350000	2.199325	12.350000	2.195882	12.350000	2.197935
12.360000	2.195020	12.360000	2.199428	12.360000	2.203135	12.360000	2.196605
12.370000	2.193711	12.370000	2.194322	12.370000	2.206284	12.370000	2.200532
12.380000	2.194387	12.380000	2.194461	12.380000	2.202872	12.380000	2.196510
12.390000	2.194384	12.390000	2.192164	12.390000	2.201705	12.390000	2.202944
12.400000	2.192032	12.400000	2.194439	12.400000	2.197522	12.400000	2.202761
12.410000	2.191591	12.410000	2.199436	12.410000	2.202149	12.410000	2.198308
12.420000	2.192732	12.420000	2.198375	12.420000	2.200659	12.420000	2.201335
12.430000	2.188530	12.430000	2.195491	12.430000	2.196635	12.430000	2.195225
12.440000	2.187887	12.440000	2.195171	12.440000	2.201936	12.440000	2.196532
12.450000	2.190342	12.450000	2.198882	12.450000	2.203505	12.450000	2.198963
12.460000	2.192598	12.460000	2.201609	12.460000	2.202313	12.460000	2.204666
12.470000	2.195116	12.470000	2.203243	12.470000	2.201869	12.470000	2.196395
12.480000	2.199222	12.480000	2.202159	12.480000	2.197287	12.480000	2.194128
12.490000	2.195859	12.490000	2.198517	12.490000	2.200147	12.490000	2.197515
12.500000	2.194700	12.500000	2.201909	12.500000	2.199073	12.500000	2.195799
12.510000	2.189564	12.510000	2.194739	12.510000	2.203467	12.510000	2.199111
12.520000	2.191561	12.520000	2.202412	12.520000	2.196589	12.520000	2.198843
12.530000	2.191058	12.530000	2.203759	12.530000	2.199489	12.530000	2.199596
12.540000	2.200082	12.540000	2.197126	12.540000	2.201928	12.540000	2.200153
12.550000	2.198891	12.550000	2.197936	12.550000	2.201772	12.550000	2.199260
12.560000	2.196942	12.560000	2.201644	12.560000	2.196293	12.560000	2.198265
12.570000	2.194216	12.570000	2.204565	12.570000	2.202630	12.570000	2.198802
12.580000	2.194691	12.580000	2.204291	12.580000	2.195303	12.580000	2.192939
12.590000	2.193304	12.590000	2.201468	12.590000	2.199614	12.590000	2.199850
12.600000	2.190819	12.600000	2.202090	12.600000	2.196736	12.600000	2.202968
12.610000	2.194781	12.610000	2.200344	12.610000	2.197980	12.610000	2.196384
12.620000	2.193977	12.620000	2.202667	12.620000	2.203696	12.620000	2.201009
12.630000	2.191451	12.630000	2.200570	12.630000	2.199211	12.630000	2.200191
12.640000	2.192740	12.640000	2.198683	12.640000	2.196085	12.640000	2.203023
12.650000	2.193280	12.650000	2.199273	12.650000	2.197651	12.650000	2.196176
12.660000	2.189154	12.660000	2.197011	12.660000	2.197303	12.660000	2.193211
12.670000	2.200474	12.670000	2.200465	12.670000	2.193166	12.670000	2.202040
12.680000	2.192799	12.680000	2.202302	12.680000	2.197438	12.680000	2.199405
12.690000	2.189062	12.690000	2.198465	12.690000	2.203676	12.690000	2.200064
12.700000	2.193830	12.700000	2.201993	12.700000	2.199768	12.700000	2.199096
12.710000	2.193914	12.710000	2.192917	12.710000	2.198342	12.710000	2.194371
12.720000	2.191567	12.720000	2.199272	12.720000	2.192367	12.720000	2.201674
12.730000	2.198011	12.730000	2.199730	12.730000	2.194259	12.730000	2.195206
12.740000	2.192786	12.740000	2.197947	12.740000	2.192314	12.740000	2.203720
12.750000	2.192793	12.750000	2.198931	12.750000	2.196425	12.750000	2.196872
12.760000	2.192198	12.760000	2.194792	12.760000	2.194722	12.760000	2.199605
12.770000	2.193809	12.770000	2.195475	12.770000	2.191572	12.770000	2.195455
12.780000	2.193715	12.780000	2.198899	12.780000	2.196739	12.780000	2.193719
12.790000	2.197662	12.790000	2.196259	12.790000	2.196510	12.790000	2.195765
12.800000	2.195804	12.800000	2.198700	12.800000	2.194448	12.800000	2.195661
12.810000	2.195502	12.810000	2.198603	12.810000	2.197668	12.810000	2.192245
12.820000	2.197710	12.820000	2.201025	12.820000	2.194955	12.820000	2.196569
12.830000	2.188708	12.830000	2.201059	12.830000	2.195616	12.830000	2.203002
12.840000	2.197447	12.840000	2.202249	12.840000	2.198785	12.840000	2.201093
12.850000	2.202370	12.850000	2.200325	12.850000	2.201760	12.850000	2.196367
12.860000	2.192977	12.860000	2.195481	12.860000	2.196919	12.860000	2.198599
12.870000	2.191350	12.870000	2.196386	12.870000	2.199144	12.870000	2.198005
12.880000	2.196398	12.880000	2.198364	12.880000	2.199177	12.880000	2.199891
12.890000	2.198810	12.890000	2.200663	12.890000	2.194418	12.890000	2.198898
12.900000	2.196789	12.900000	2.203326	12.900000	2.196336	12.900000	2.200887
12.910000	2.194069	12.910000	2.202524	12.910000	2.198425	12.910000	2.197684
12.920000	2.194003	12.920000	2.201519	12.920000	2.191698	12.920000	2.196614
12.930000	2.190848	12.930000	2.201655	12.930000	2.195405	12.930000	2.195578
12.940000	2.196271	12.940000	2.200053	12.940000	2.193432	12.940000	2.194343
12.950000	2.198351	12.950000	2.203303	12.950000	2.198453	12.950000	2.197888
12.960000	2.195860	12.960000	2.202946	12.960000	2.194214	12.960000	2.197789
12.970000	2.195215	12.970000	2.200399	12.970000	2.191606	12.970000	2.193682
12.980000	2.197696	12.980000	2.199467	12.980000	2.189444	12.980000	2.194113
12.990000	2.192369	12.990000	2.198107	12.990000	2.193824	12.990000	2.202113
13.000000	2.201465	13.000000	2.194857	13.000000	2.194827	13.000000	2.200228
13.010000	2.199077	13.010000	2.196106	13.010000	2.201110	13.010000	2.201782
13.020000	2.199315	13.020000	2.195871	13.020000	2.192375	13.020000	2.204350
13.030000	2.195910	13.030000	2.202279	13.030000	2.193832	13.030000	2.197726
13.040000	2.196781	13.040000	2.198848	13.040000	2.194705	13.040000	2.200163
13.050000	2.191606	13.050000	2.201633	13.050000	2.195484	13.050000	2.195300
13.060000	2.197607	13.060000	2.208085	13.060000	2.192213	13.060000	2.196548
13.070000	2.200386	13.070000	2.203380	13.070000	2.194123	13.070000	2.198970
13.080000	2.203623	13.080000	2.200489	13.080000	2.197091	13.080000	2.200283
13.090000	2.195466	13.090000	2.196882	13.090000	2.196454	13.090000	2.200775
13.100000	2.201807	13.100000	2.197821	13.100000	2.195171	13.100000	2.197732
13.110000	2.202123	13.110000	2.197879	13.110000	2.196818	13.110000	2.198248
13.120000	2.193499	13.120000	2.201162	13.120000	2.192315	13.120000	2.196569
13.130000	2.194046	13.130000	2.201593	13.130000	2.196391	13.130000	2.200227
13.140000	2.193541	13.140000	2.202147	13.140000	2.196048	13.140000	2.195606
13.150000	2.192145	13.150000	2.206143	13.150000	2.199401	13.150000	2.197071
13.160000	2.195607	13.160000	2.202740	13.160000	2.196727	13.160000	2.194478
13.170000	2.193929	13.170000	2.197608	13.170000	2.193525	13.170000	2.195967
13.180000	2.196573	13.180000	2.194340	13.180000	2.199691	13.180000	2.192692
13.190000	2.200175	13.190000	2.205462	13.190000	2.204086	13.190000	2.194918
13.200000	2.197917	13.200000	2.199918	13.200000	2.201041	13.200000	2.191454
13.210000	2.189372	13.210000	2.196674	13.210000	2.193251	13.210000	2.195518
13.220000	2.195948	13.220000	2.196517	13.220000	2.199521	13.220000	2.199473
13.230000	2.196738	13.230000	2.200540	13.230000	2.199443	13.230000	2.201488
13.240000	2.192881	13.240000	2.200003	13.240000	2.195900	13.240000	2.190082
13.250000	2.198868	13.250000	2.197417	13.250000	2.200384	13.250000	2.202486
13.260000	2.194713	13.260000	2.204631	13.260000	2.196982	13.260000	2.194661
13.270000	2.196243	13.270000	2.195928	13.270000	2.192959	13.270000	2.198410
13.280000	2.191303	13.280000	2.197545	13.280000	2.197043	13.280000	2.199626
13.290000	2.194054	13.290000	2.199093	13.290000	2.193559	13.290000	2.202184
13.300000	2.194302	13.300000	2.196479	13.300000	2.198938	13.300000	2.200990
13.310000	2.195711	13.310000	2.193246	13.310000	2.197584	13.310000	2.204106
13.320000	2.199251	13.320000	2.200209	13.320000	2.186550	13.320000	2.199618
13.330000	2.201709	13.330000	2.198536	13.330000	2.192185	13.330000	2.199964
13.340000	2.190297	13.340000	2.196540	13.340000	2.196548	13.340000	2.205824
13.350000	2.198191	13.350000	2.196266	13.350000	2.193078	13.350000	2.203645
13.360000	2.197257	13.360000	2.194070	13.360000	2.202322	13.360000	2.201363
13.370000	2.196054	13.370000	2.200215	13.370000	2.195624	13.370000	2.203156
13.380000	2.196503	13.380000	2.196337	13.380000	2.195622	13.380000	2.204446
13.390000	2.194110	13.390000	2.199130	13.390000	2.198127	13.390000	2.200646
13.400000	2.195855	13.400000	2.196063	13.400000	2.196160	13.400000	2.198689
13.410000	2.202679	13.410000	2.198560	13.410000	2.195064	13.410000	2.198799
13.420000	2.198259	13.420000	2.197823	13.420000	2.199790	13.420000	2.199107
13.430000	2.195131	13.430000	2.197604	13.430000	2.198227	13.430000	2.200451
13.440000	2.194372	13.440000	2.198042	13.440000	2.201071	13.440000	2.201282
13.450000	2.189527	13.450000	2.195262	13.450000	2.198076	13.450000	2.198778
13.460000	2.188725	13.460000	2.194051	13.460000	2.199908	13.460000	2.196519
13.470000	2.189924	13.470000	2.197274	13.470000	2.200200	13.470000	2.200423
13.480000	2.193065	13.480000	2.199499	13.480000	2.202570	13.480000	2.202914
13.490000	2.193948	13.490000	2.197811	13.490000	2.205091	13.490000	2.199110
13.500000	2.198611	13.500000	2.194680	13.500000	2.201307	13.500000	2.202188
13.510000	2.192976	13.510000	2.194251	13.510000	2.196366	13.510000	2.199022
13.520000	2.193828	13.520000	2.199604	13.520000	2.197234	13.520000	2.194854
13.530000	2.194546	13.530000	2.192754	13.530000	2.197549	13.530000	2.197306
13.540000	2.189987	13.540000	2.197020	13.540000	2.195625	13.540000	2.204854
13.550000	2.191870	13.550000	2.194575	13.550000	2.196581	13.550000	2.199982
13.560000	2.194332	13.560000	2.192516	13.560000	2.198703	13.560000	2.198383
13.570000	2.193411	13.570000	2.197738	13.570000	2.200631	13.570000	2.200869
13.580000	2.186424	13.580000	2.196947	13.580000	2.199445	13.580000	2.198878
13.590000	2.194422	13.590000	2.196003	13.590000	2.201244	13.590000	2.196156
13.600000	2.193745	13.600000	2.196087	13.600000	2.198565	13.600000	2.194186
13.610000	2.194486	13.610000	2.197478	13.610000	2.200736	13.610000	2.202669
13.620000	2.202540	13.620000	2.194689	13.620000	2.201220	13.620000	2.204922
13.630000	2.198170	13.630000	2.202647	13.630000	2.197062	13.630000	2.199144
13.640000	2.192760	13.640000	2.195771	13.640000	2.198624	13.640000	2.198146
13.650000	2.191322	13.650000	2.195468	13.650000	2.200829	13.650000	2.197169
13.660000	2.198504	13.660000	2.194216	13.660000	2.199785	13.660000	2.197992
13.670000	2.202850	13.670000	2.201971	13.670000	2.199261	13.670000	2.196176
13.680000	2.193861	13.680000	2.191017	13.680000	2.197430	13.680000	2.201166
13.690000	2.198625	13.690000	2.191696	13.690000	2.195505	13.690000	2.198501
13.700000	2.196074	13.700000	2.199993	13.700000	2.197629	13.700000	2.195580
13.710000	2.192512	13.710000	2.202333	13.710000	2.195079	13.710000	2.198729
13.720000	2.194057	13.720000	2.198888	13.720000	2.197518	13.720000	2.202164
13.730000	2.199254	13.730000	2.194630	13.730000	2.202553	13.730000	2.198994
13.740000	2.194529	13.740000	2.189966	13.740000	2.197896	13.740000	2.201888
13.750000	2.192937	13.750000	2.196591	13.750000	2.199316	13.750000	2.202219
13.760000	2.200787	13.760000	2.202017	13.760000	2.194839	13.760000	2.199047
13.770000	2.193065	13.770000	2.200167	13.770000	2.198732	13.770000	2.196508
13.780000	2.192829	13.780000	2.199107	13.780000	2.196811	13.780000	2.205505
13.790000	2.196987	13.790000	2.199176	13.790000	2.199854	13.790000	2.199103
13.800000	2.195521	13.800000	2.201155	13.800000	2.204078	13.800000	2.202534
13.810000	2.192854	13.810000	2.201926	13.810000	2.198093	13.810000	2.201709
13.820000	2.186219	13.820000	2.199203	13.820000	2.199162	13.820000	2.204961
13.830000	2.194151	13.830000	2.193504	13.830000	2.200272	13.830000	2.202329
13.840000	2.195243	13.840000	2.199182	13.840000	2.198594	13.840000	2.203753
13.850000	2.197220	13.850000	2.196637	13.850000	2.199904	13.850000	2.203190
13.860000	2.193842	13.860000	2.196499	13.860000	2.199887	13.860000	2.201575
13.870000	2.194997	13.870000	2.200840	13.870000	2.195505	13.870000	2.201406
13.880000	2.193081	13.880000	2.202138	13.880000	2.195312	13.880000	2.202598
13.890000	2.193427	13.890000	2.198877	13.890000	2.192944	13.890000	2.199483
13.900000	2.192428	13.900000	2.196541	13.900000	2.197886	13.900000	2.201883
13.910000	2.194906	13.910000	2.200953	13.910000	2.199252	13.910000	2.200448
13.920000	2.193122	13.920000	2.198176	13.920000	2.192580	13.920000	2.204289
13.930000	2.189675	13.930000	2.198851	13.930000	2.194014	13.930000	2.201294
13.940000	2.192127	13.940000	2.200149	13.940000	2.196999	13.940000	2.201818
13.950000	2.191875	13.950000	2.200985	13.950000	2.195716	13.950000	2.196593
13.960000	2.194450	13.960000	2.197877	13.960000	2.195596	13.960000	2.202188
13.970000	2.193759	13.970000	2.201628	13.970000	2.200805	13.970000	2.200325
13.980000	2.201109	13.980000	2.197298	13.980000	2.197167	13.980000	2.203438
13.990000	2.196164	13.990000	2.205958	13.990000	2.197175	13.990000	2.202074
14.000000	2.196842	14.000000	2.201133	14.000000	2.194803	14.000000	2.199906
14.010000	2.196469	14.010000	2.200473	14.010000	2.192498	14.010000	2.205558
14.020000	2.197023	14.020000	2.197444	14.020000	2.195470	14.020000	2.200363
14.030000	2.194981	14.030000	2.196437	14.030000	2.198226	14.030000	2.203862
14.040000	2.195326	14.040000	2.198373	14.040000	2.195718	14.040000	2.200421
14.050000	2.195031	14.050000	2.196667	14.050000	2.196711	14.050000	2.200431
14.060000	2.196884	14.060000	2.197620	14.060000	2.199733	14.060000	2.202822
14.070000	2.194283	14.070000	2.201151	14.070000	2.196701	14.070000	2.197537
14.080000	2.194601	14.080000	2.198676	14.080000	2.199019	14.080000	2.200502
14.090000	2.195391	14.090000	2.201784	14.090000	2.199229	14.090000	2.198318
14.100000	2.195674	14.100000	2.200469	14.100000	2.201588	14.100000	2.202273
14.110000	2.191350	14.110000	2.197881	14.110000	2.194525	14.110000	2.200406
14.120000	2.196783	14.120000	2.199934	14.120000	2.194089	14.120000	2.197972
14.130000	2.187813	14.130000	2.208283	14.130000	2.191233	14.130000	2.200049
14.140000	2.191875	14.140000	2.206496	14.140000	2.192558	14.140000	2.200130
14.150000	2.188448	14.150000	2.206889	14.150000	2.193039	14.150000	2.201272
14.160000	2.196045	14.160000	2.203981	14.160000	2.199584	14.160000	2.197471
14.170000	2.192601	14.170000	2.204431	14.170000	2.190619	14.170000	2.199508
14.180000	2.192981	14.180000	2.206273	14.180000	2.195860	14.180000	2.200800
14.190000	2.197880	14.190000	2.197018	14.190000	2.197233	14.190000	2.193055
14.200000	2.189249	14.200000	2.199718	14.200000	2.195288	14.200000	2.199642
14.210000	2.191594	14.210000	2.199452	14.210000	2.201974	14.210000	2.199223
14.220000	2.196592	14.220000	2.204264	14.220000	2.194248	14.220000	2.203140
14.230000	2.194424	14.230000	2.200234	14.230000	2.194194	14.230000	2.195858
14.240000	2.191315	14.240000	2.200371	14.240000	2.196441	14.240000	2.199593
14.250000	2.198483	14.250000	2.202240	14.250000	2.195117	14.250000	2.198603
14.260000	2.195584	14.260000	2.202018	14.260000	2.198122	14.260000	2.197443
14.270000	2.192818	14.270000	2.197582	14.270000	2.198039	14.270000	2.200058
14.280000	2.194415	14.280000	2.203100	14.280000	2.198094	14.280000	2.199071
14.290000	2.197266	14.290000	2.200871	14.290000	2.197199	14.290000	2.194499
14.300000	2.195887	14.300000	2.202169	14.300000	2.198066	14.300000	2.196479
14.310000	2.195446	14.310000	2.202286	14.310000	2.196596	14.310000	2.198436
14.320000	2.197315	14.320000	2.205418	14.320000	2.196573	14.320000	2.201333
14.330000	2.200000	14.330000	2.199356	14.330000	2.199424	14.330000	2.198255
14.340000	2.199338	14.340000	2.197000	14.340000	2.191793	14.340000	2.198158
14.350000	2.194654	14.350000	2.196753	14.350000	2.195500	14.350000	2.196858
14.360000	2.192749	14.360000	2.197694	14.360000	2.193104	14.360000	2.195187
14.370000	2.192366	14.370000	2.202564	14.370000	2.195237	14.370000	2.197408
14.380000	2.194712	14.380000	2.198603	14.380000	2.193433	14.380000	2.197560
14.390000	2.194449	14.390000	2.196894	14.390000	2.199401	14.390000	2.204589
14.400000	2.189612	14.400000	2.199066	14.400000	2.192757	14.400000	2.197176
14.410000	2.194512	14.410000	2.198295	14.410000	2.194806	14.410000	2.202253
14.420000	2.194227	14.420000	2.197137	14.420000	2.196130	14.420000	2.201865
14.430000	2.186238	14.430000	2.196975	14.430000	2.196790	14.430000	2.199722
14.440000	2.191124	14.440000	2.199449	14.440000	2.199283	14.440000	2.195138
14.450000	2.192991	14.450000	2.200152	14.450000	2.192558	14.450000	2.197824
14.460000	2.190553	14.460000	2.203867	14.460000	2.195469	14.460000	2.198456
14.470000	2.199443	14.470000	2.193094	14.470000	2.198555	14.470000	2.198830
14.480000	2.194245	14.480000	2.201108	14.480000	2.197213	14.480000	2.193827
14.490000	2.193395	14.490000	2.196425	14.490000	2.192309	14.490000	2.198852
14.500000	2.189350	14.500000	2.192575	14.500000	2.199494	14.500000	2.197015
14.510000	2.195277	14.510000	2.196273	14.510000	2.197077	14.510000	2.194256
14.520000	2.189189	14.520000	2.194468	14.520000	2.198294	14.520000	2.196998
14.530000	2.192992	14.530000	2.197077	14.530000	2.192920	14.530000	2.199589
14.540000	2.193054	14.540000	2.197510	14.540000	2.192400	14.540000	2.197843
14.550000	2.196702	14.550000	2.195846	14.550000	2.195380	14.550000	2.197834
14.560000	2.192410	14.560000	2.199777	14.560000	2.202016	14.560000	2.196462
14.570000	2.192376	14.570000	2.194569	14.570000	2.196079	14.570000	2.199835
14.580000	2.192709	14.580000	2.196704	14.580000	2.197524	14.580000	2.192904
14.590000	2.195573	14.590000	2.198054	14.590000	2.193647	14.590000	2.196928
14.600000	2.194065	14.600000	2.199558	14.600000	2.196881	14.600000	2.196246
14.610000	2.199069	14.610000	2.202956	14.610000	2.199146	14.610000	2.197878
14.620000	2.200433	14.620000	2.195621	14.620000	2.199726	14.620000	2.202633
14.630000	2.199358	14.630000	2.201753	14.630000	2.196421	14.630000	2.199734
14.640000	2.198906	14.640000	2.197407	14.640000	2.196092	14.640000	2.202867
14.650000	2.196155	14.650000	2.196152	14.650000	2.197059	14.650000	2.197894
14.660000	2.203956	14.660000	2.194918	14.660000	2.198349	14.660000	2.198299
14.670000	2.195355	14.670000	2.198823	14.670000	2.198038	14.670000	2.195326
14.680000	2.195930	14.680000	2.198999	14.680000	2.197533	14.680000	2.202867
14.690000	2.194889	14.690000	2.203236	14.690000	2.192600	14.690000	2.200629
14.700000	2.203519	14.700000	2.195278	14.700000	2.197636	14.700000	2.198426
14.710000	2.197843	14.710000	2.201731	14.710000	2.191497	14.710000	2.197054
14.720000	2.193031	14.720000	2.199591	14.720000	2.195899	14.720000	2.197610
14.730000	2.192112	14.730000	2.199088	14.730000	2.191499	14.730000	2.200306
14.740000	2.196632	14.740000	2.202750	14.740000	2.192966	14.740000	2.195284
14.750000	2.194058	14.750000	2.201969	14.750000	2.194849	14.750000	2.198432
14.760000	2.194902	14.760000	2.195598	14.760000	2.190680	14.760000	2.198550
14.770000	2.194790	14.770000	2.199042	14.770000	2.192519	14.770000	2.199763
14.780000	2.201773	14.780000	2.201803	14.780000	2.197544	14.780000	2.203000
14.790000	2.198788	14.790000	2.202869	14.790000	2.202147	14.790000	2.196972
14.800000	2.196473	14.800000	2.200644	14.800000	2.198159	14.800000	2.198602
14.810000	2.198436	14.810000	2.199684	14.810000	2.194395	14.810000	2.198307
14.820000	2.192280	14.820000	2.203497	14.820000	2.191023	14.820000	2.202901
14.830000	2.193876	14.830000	2.193805	14.830000	2.191125	14.830000	2.200809
14.840000	2.199110	14.840000	2.203383	14.840000	2.192486	14.840000	2.202500
14.850000	2.198043	14.850000	2.200079	14.850000	2.198677	14.850000	2.199431
14.860000	2.195312	14.860000	2.201672	14.860000	2.196252	14.860000	2.199195
14.870000	2.197987	14.870000	2.199405	14.870000	2.192275	14.870000	2.198116
14.880000	2.194302	14.880000	2.201226	14.880000	2.191239	14.880000	2.198186
14.890000	2.193155	14.890000	2.195214	14.890000	2.193393	14.890000	2.198248
14.900000	2.190528	14.900000	2.198077	14.900000	2.195007	14.900000	2.195009
14.910000	2.195679	14.910000	2.199619	14.910000	2.195551	14.910000	2.197163
14.920000	2.194061	14.920000	2.203649	14.920000	2.196230	14.920000	2.201964
14.930000	2.192619	14.930000	2.198536	14.930000	2.193964	14.930000	2.200691
14.940000	2.194882	14.940000	2.203106	14.940000	2.192826	14.940000	2.205546
14.950000	2.190038	14.950000	2.196297	14.950000	2.197592	14.950000	2.199828
14.960000	2.195570	14.960000	2.198749	14.960000	2.199932	14.960000	2.198589
14.970000	2.193882	14.970000	2.194754	14.970000	2.196880	14.970000	2.196093
14.980000	2.194508	14.980000	2.199292	14.980000	2.190675	14.980000	2.202417
14.990000	2.191773	14.990000	2.202866	14.990000	2.192669	14.990000	2.198503
15.000000	2.198106	15.000000	2.198844	15.000000	2.194563	15.000000	2.194073
15.010000	2.196716	15.010000	2.200784	15.010000	2.198383	15.010000	2.199799
15.020000	2.195569	15.020000	2.196804	15.020000	2.196347	15.020000	2.198190
15.030000	2.199923	15.030000	2.196304	15.030000	2.201168	15.030000	2.202708
15.040000	2.189343	15.040000	2.199408	15.040000	2.200960	15.040000	2.198343
15.050000	2.194296	15.050000	2.196814	15.050000	2.194650	15.050000	2.200658
15.060000	2.192696	15.060000	2.199251	15.060000	2.201500	15.060000	2.199563
15.070000	2.193263	15.070000	2.197950	15.070000	2.196727	15.070000	2.200661
15.080000	2.194666	15.080000	2.200782	15.080000	2.199405	15.080000	2.200860
15.090000	2.194299	15.090000	2.195428	15.090000	2.190063	15.090000	2.201725
15.100000	2.194933	15.100000	2.199403	15.100000	2.193876	15.100000	2.200838
15.110000	2.196569	15.110000	2.198999	15.110000	2.197720	15.110000	2.197969
15.120000	2.198644	15.120000	2.198265	15.120000	2.194601	15.120000	2.199334
15.130000	2.191084	15.130000	2.204760	15.130000	2.193690	15.130000	2.199183
15.140000	2.193155	15.140000	2.197447	15.140000	2.199836	15.140000	2.197893
15.150000	2.186019	15.150000	2.199319	15.150000	2.193389	15.150000	2.199166
15.160000	2.193684	15.160000	2.196550	15.160000	2.193836	15.160000	2.199625
15.170000	2.193805	15.170000	2.200698	15.170000	2.195544	15.170000	2.201503
15.180000	2.196315	15.180000	2.198366	15.180000	2.190269	15.180000	2.199220
15.190000	2.197398	15.190000	2.196536	15.190000	2.192733	15.190000	2.202595
15.200000	2.197089	15.200000	2.201157	15.200000	2.195410	15.200000	2.200678
15.210000	2.196059	15.210000	2.203640	15.210000	2.196115	15.210000	2.206517
15.220000	2.197121	15.220000	2.200642	15.220000	2.198531	15.220000	2.204059
15.230000	2.197441	15.230000	2.201100	15.230000	2.193645	15.230000	2.200995
15.240000	2.194182	15.240000	2.203775	15.240000	2.194104	15.240000	2.200843
15.250000	2.196056	15.250000	2.198212	15.250000	2.199073	15.250000	2.195961
15.260000	2.194548	15.260000	2.198434	15.260000	2.197046	15.260000	2.199648
15.270000	2.200801	15.270000	2.201441	15.270000	2.199783	15.270000	2.194606
15.280000	2.197164	15.280000	2.200790	15.280000	2.198168	15.280000	2.203398
15.290000	2.195542	15.290000	2.198738	15.290000	2.201265	15.290000	2.201587
15.300000	2.196605	15.300000	2.201686	15.300000	2.197306	15.300000	2.205525
15.310000	2.197790	15.310000	2.199028	15.310000	2.196778	15.310000	2.198582
15.320000	2.196211	15.320000	2.201151	15.320000	2.197645	15.320000	2.207514
15.330000	2.196473	15.330000	2.202727	15.330000	2.194187	15.330000	2.203731
15.340000	2.201398	15.340000	2.203421	15.340000	2.196327	15.340000	2.201901
15.350000	2.195342	15.350000	2.203368	15.350000	2.196898	15.350000	2.204072
15.360000	2.200279	15.360000	2.202532	15.360000	2.194151	15.360000	2.200911
15.370000	2.191323	15.370000	2.201677	15.370000	2.199778	15.370000	2.199922
15.380000	2.199153	15.380000	2.204274	15.380000	2.199497	15.380000	2.200232
15.390000	2.200084	15.390000	2.197555	15.390000	2.200565	15.390000	2.202614
15.400000	2.198358	15.400000	2.200977	15.400000	2.195230	15.400000	2.196789
15.410000	2.197288	15.410000	2.198136	15.410000	2.198018	15.410000	2.198999
15.420000	2.201677	15.420000	2.199989	15.420000	2.195103	15.420000	2.201566
15.430000	2.192936	15.430000	2.199016	15.430000	2.195624	15.430000	2.199766
15.440000	2.191813	15.440000	2.199577	15.440000	2.197289	15.440000	2.202091
15.450000	2.198551	15.450000	2.198078	15.450000	2.196807	15.450000	2.198369
15.460000	2.195674	15.460000	2.198907	15.460000	2.192056	15.460000	2.199674
15.470000	2.193179	15.470000	2.196717	15.470000	2.191663	15.470000	2.196352
15.480000	2.191380	15.480000	2.197834	15.480000	2.196995	15.480000	2.205409
15.490000	2.196812	15.490000	2.197644	15.490000	2.197870	15.490000	2.205263
15.500000	2.198385	15.500000	2.204313	15.500000	2.197010	15.500000	2.199520
15.510000	2.196307	15.510000	2.202146	15.510000	2.198996	15.510000	2.205269
15.520000	2.201149	15.520000	2.195842	15.520000	2.194163	15.520000	2.202394
15.530000	2.192335	15.530000	2.198991	15.530000	2.199286	15.530000	2.202692
15.540000	2.191324	15.540000	2.202398	15.540000	2.200656	15.540000	2.202741
15.550000	2.198953	15.550000	2.200895	15.550000	2.197768	15.550000	2.207973
15.560000	2.199561	15.560000	2.194248	15.560000	2.192862	15.560000	2.194942
15.570000	2.199206	15.570000	2.194290	15.570000	2.198387	15.570000	2.202468
15.580000	2.197202	15.580000	2.194348	15.580000	2.196591	15.580000	2.195976
15.590000	2.193827	15.590000	2.195511	15.590000	2.197453	15.590000	2.198107
15.600000	2.191602	15.600000	2.192604	15.600000	2.190155	15.600000	2.194552
15.610000	2.193106	15.610000	2.192271	15.610000	2.194718	15.610000	2.200308
15.620000	2.196489	15.620000	2.195792	15.620000	2.196634	15.620000	2.202034
15.630000	2.199509	15.630000	2.200281	15.630000	2.196267	15.630000	2.202813
15.640000	2.193787	15.640000	2.195572	15.640000	2.196076	15.640000	2.206616
15.650000	2.196920	15.650000	2.195119	15.650000	2.197623	15.650000	2.202859
15.660000	2.198543	15.660000	2.202612	15.660000	2.194651	15.660000	2.199467
15.670000	2.192381	15.670000	2.195042	15.670000	2.202035	15.670000	2.196960
15.680000	2.194368	15.680000	2.198206	15.680000	2.192492	15.680000	2.197754
15.690000	2.200029	15.690000	2.197941	15.690000	2.194782	15.690000	2.204974
15.700000	2.194830	15.700000	2.195938	15.700000	2.196837	15.700000	2.202813
15.710000	2.189644	15.710000	2.198527	15.710000	2.192354	15.710000	2.203440
15.720000	2.193575	15.720000	2.194005	15.720000	2.191650	15.720000	2.204444
15.730000	2.193076	15.730000	2.198796	15.730000	2.194875	15.730000	2.208775
15.740000	2.194855	15.740000	2.197321	15.740000	2.197428	15.740000	2.202989
15.750000	2.196653	15.750000	2.201397	15.750000	2.192135	15.750000	2.200389
15.760000	2.194299	15.760000	2.198476	15.760000	2.195128	15.760000	2.196798
15.770000	2.188039	15.770000	2.196680	15.770000	2.193315	15.770000	2.202708
15.780000	2.197461	15.780000	2.197266	15.780000	2.198866	15.780000	2.197302
15.790000	2.200639	15.790000	2.200497	15.790000	2.194610	15.790000	2.205858
15.800000	2.199963	15.800000	2.202949	15.800000	2.194780	15.800000	2.209516
15.810000	2.191341	15.810000	2.198338	15.810000	2.190940	15.810000	2.206128
15.820000	2.195035	15.820000	2.196698	15.820000	2.193251	15.820000	2.207608
15.830000	2.198587	15.830000	2.191260	15.830000	2.186652	15.830000	2.200810
15.840000	2.194572	15.840000	2.197775	15.840000	2.193162	15.840000	2.194812
15.850000	2.192335	15.850000	2.199445	15.850000	2.200044	15.850000	2.197690
15.860000	2.194727	15.860000	2.194017	15.860000	2.196462	15.860000	2.200321
15.870000	2.193842	15.870000	2.199081	15.870000	2.194037	15.870000	2.199219
15.880000	2.199212	15.880000	2.193716	15.880000	2.191545	15.880000	2.203053
15.890000	2.199918	15.890000	2.196915	15.890000	2.197651	15.890000	2.203711
15.900000	2.196962	15.900000	2.197483	15.900000	2.197748	15.900000	2.195046
15.910000	2.197471	15.910000	2.198956	15.910000	2.198408	15.910000	2.202195
15.920000	2.200109	15.920000	2.199818	15.920000	2.196081	15.920000	2.197427
15.930000	2.197959	15.930000	2.194281	15.930000	2.190529	15.930000	2.198613
15.940000	2.192762	15.940000	2.200615	15.940000	2.193346	15.940000	2.202677
15.950000	2.195531	15.950000	2.199020	15.950000	2.197307	15.950000	2.202979
15.960000	2.193244	15.960000	2.196880	15.960000	2.195355	15.960000	2.198557
15.970000	2.194780	15.970000	2.198232	15.970000	2.196002	15.970000	2.197330
15.980000	2.186379	15.980000	2.199953	15.980000	2.196717	15.980000	2.194315
15.990000	2.192153	15.990000	2.198445	15.990000	2.196569	15.990000	2.198520
16.000000	2.191457	16.000000	2.197435	16.000000	2.195791	16.000000	2.201143
16.010000	2.192973	16.010000	2.200141	16.010000	2.193837	16.010000	2.199596
16.020000	2.191027	16.020000	2.204395	16.020000	2.199029	16.020000	2.196501
16.030000	2.188475	16.030000	2.203455	16.030000	2.195892	16.030000	2.204854
16.040000	2.188897	16.040000	2.203452	16.040000	2.196576	16.040000	2.197459
16.050000	2.194626	16.050000	2.198918	16.050000	2.193472	16.050000	2.201003
16.060000	2.192716	16.060000	2.200875	16.060000	2.196017	16.060000	2.203272
16.070000	2.189889	16.070000	2.201393	16.070000	2.199168	16.070000	2.201655
16.080000	2.191155	16.080000	2.200651	16.080000	2.196982	16.080000	2.201192
16.090000	2.188840	16.090000	2.201400	16.090000	2.201937	16.090000	2.201128
16.100000	2.192787	16.100000	2.196534	16.100000	2.198001	16.100000	2.197368
16.110000	2.189047	16.110000	2.196060	16.110000	2.194761	16.110000	2.200053
16.120000	2.195181	16.120000	2.197486	16.120000	2.200017	16.120000	2.199498
16.130000	2.193421	16.130000	2.196736	16.130000	2.191782	16.130000	2.200388
16.140000	2.194942	16.140000	2.199780	16.140000	2.193249	16.140000	2.203885
16.150000	2.201294	16.150000	2.196947	16.150000	2.193902	16.150000	2.198752
16.160000	2.198113	16.160000	2.199404	16.160000	2.197634	16.160000	2.203726
16.170000	2.196299	16.170000	2.194834	16.170000	2.197856	16.170000	2.194275
16.180000	2.198176	16.180000	2.198094	16.180000	2.199768	16.180000	2.200948
16.190000	2.190591	16.190000	2.196414	16.190000	2.198004	16.190000	2.196480
16.200000	2.192516	16.200000	2.200341	16.200000	2.190674	16.200000	2.196139
16.210000	2.195797	16.210000	2.194036	16.210000	2.194348	16.210000	2.196389
16.220000	2.196465	16.220000	2.195564	16.220000	2.194241	16.220000	2.196798
16.230000	2.199063	16.230000	2.199517	16.230000	2.191512	16.230000	2.199534
16.240000	2.195531	16.240000	2.197694	16.240000	2.194335	16.240000	2.192729
16.250000	2.195524	16.250000	2.198798	16.250000	2.194372	16.250000	2.202005
16.260000	2.195410	16.260000	2.195367	16.260000	2.192167	16.260000	2.194550
16.270000	2.195473	16.270000	2.205293	16.270000	2.190460	16.270000	2.194436
16.280000	2.192140	16.280000	2.200704	16.280000	2.195880	16.280000	2.197065
16.290000	2.194396	16.290000	2.195698	16.290000	2.198360	16.290000	2.195951
16.300000	2.194477	16.300000	2.194695	16.300000	2.193050	16.300000	2.196513
16.310000	2.189844	16.310000	2.197559	16.310000	2.195684	16.310000	2.197890
16.320000	2.196029	16.320000	2.195931	16.320000	2.194401	16.320000	2.199376
16.330000	2.193238	16.330000	2.192712	16.330000	2.193372	16.330000	2.197477
16.340000	2.190146	16.340000	2.197965	16.340000	2.195521	16.340000	2.196873
16.350000	2.198996	16.350000	2.200242	16.350000	2.193533	16.350000	2.199290
16.360000	2.197461	16.360000	2.197574	16.360000	2.195469	16.360000	2.198119
16.370000	2.193389	16.370000	2.193431	16.370000	2.190609	16.370000	2.200462
16.380000	2.198060	16.380000	2.195814	16.380000	2.191081	16.380000	2.196579
16.390000	2.194827	16.390000	2.196593	16.390000	2.196331	16.390000	2.200786
16.400000	2.192279	16.400000	2.194664	16.400000	2.187614	16.400000	2.198859
16.410000	2.198024	16.410000	2.195816	16.410000	2.194440	16.410000	2.197183
16.420000	2.191999	16.420000	2.195750	16.420000	2.197287	16.420000	2.196381
16.430000	2.195337	16.430000	2.199938	16.430000	2.197706	16.430000	2.199935
16.440000	2.196347	16.440000	2.193753	16.440000	2.196828	16.440000	2.195316
16.450000	2.197452	16.450000	2.202954	16.450000	2.198974	16.450000	2.194180
16.460000	2.196950	16.460000	2.197987	16.460000	2.194739	16.460000	2.194527
16.470000	2.192831	16.470000	2.199325	16.470000	2.189874	16.470000	2.198507
16.480000	2.199205	16.480000	2.201965	16.480000	2.198790	16.480000	2.195837
16.490000	2.198248	16.490000	2.198850	16.490000	2.197495	16.490000	2.196934
16.500000	2.195242	16.500000	2.200428	16.500000	2.195043	16.500000	2.194330
16.510000	2.192825	16.510000	2.198630	16.510000	2.197324	16.510000	2.193624
16.520000	2.191222	16.520000	2.204097	16.520000	2.194484	16.520000	2.202246
16.530000	2.196767	16.530000	2.199130	16.530000	2.196745	16.530000	2.202720
16.540000	2.195239	16.540000	2.199747	16.540000	2.198138	16.540000	2.193364
16.550000	2.199344	16.550000	2.198489	16.550000	2.200205	16.550000	2.204117
16.560000	2.196869	16.560000	2.200782	16.560000	2.198953	16.560000	2.198800
16.570000	2.194603	16.570000	2.200663	16.570000	2.195687	16.570000	2.196655
16.580000	2.196160	16.580000	2.200848	16.580000	2.193586	16.580000	2.192888
16.590000	2.202019	16.590000	2.200772	16.590000	2.190685	16.590000	2.196563
16.600000	2.193744	16.600000	2.198133	16.600000	2.192863	16.600000	2.194465
16.610000	2.198461	16.610000	2.198735	16.610000	2.195224	16.610000	2.194575
16.620000	2.203983	16.620000	2.199515	16.620000	2.196702	16.620000	2.197848
16.630000	2.199655	16.630000	2.199581	16.630000	2.197783	16.630000	2.197589
16.640000	2.198034	16.640000	2.197786	16.640000	2.195167	16.640000	2.197325
16.650000	2.191059	16.650000	2.197597	16.650000	2.194031	16.650000	2.201341
16.660000	2.205022	16.660000	2.197747	16.660000	2.195804	16.660000	2.199698
16.670000	2.196296	16.670000	2.201093	16.670000	2.196644	16.670000	2.197484
16.680000	2.195432	16.680000	2.199551	16.680000	2.193277	16.680000	2.200624
16.690000	2.191875	16.690000	2.196923	16.690000	2.194770	16.690000	2.200954
16.700000	2.198805	16.700000	2.201996	16.700000	2.192688	16.700000	2.200567
16.710000	2.198610	16.710000	2.199652	16.710000	2.192795	16.710000	2.197458
16.720000	2.198320	16.720000	2.197969	16.720000	2.198309	16.720000	2.197199
16.730000	2.196492	16.730000	2.199575	16.730000	2.195324	16.730000	2.196907
16.740000	2.200208	16.740000	2.202553	16.740000	2.191351	16.740000	2.199882
16.750000	2.197403	16.750000	2.199719	16.750000	2.190607	16.750000	2.190927
16.760000	2.197449	16.760000	2.202986	16.760000	2.191883	16.760000	2.196004
16.770000	2.199981	16.770000	2.203155	16.770000	2.190280	16.770000	2.197978
16.780000	2.197807	16.780000	2.200124	16.780000	2.194300	16.780000	2.196256
16.790000	2.194489	16.790000	2.204507	16.790000	2.195353	16.790000	2.194689
16.800000	2.194466	16.800000	2.200986	16.800000	2.193310	16.800000	2.198891
16.810000	2.194521	16.810000	2.198939	16.810000	2.194884	16.810000	2.195940
16.820000	2.196015	16.820000	2.200799	16.820000	2.193340	16.820000	2.195187
16.830000	2.199787	16.830000	2.199013	16.830000	2.195457	16.830000	2.195468
16.840000	2.199629	16.840000	2.195690	16.840000	2.192806	16.840000	2.196841
16.850000	2.197465	16.850000	2.200274	16.850000	2.194726	16.850000	2.199105
16.860000	2.194210	16.860000	2.200325	16.860000	2.191645	16.860000	2.195999
16.870000	2.198834	16.870000	2.196014	16.870000	2.195136	16.870000	2.200612
16.880000	2.199790	16.880000	2.201548	16.880000	2.194291	16.880000	2.203639
16.890000	2.199515	16.890000	2.203968	16.890000	2.200266	16.890000	2.198540
16.900000	2.203810	16.900000	2.199419	16.900000	2.197534	16.900000	2.197372
16.910000	2.193869	16.910000	2.203685	16.910000	2.192130	16.910000	2.201029
16.920000	2.196857	16.920000	2.203646	16.920000	2.200569	16.920000	2.198068
16.930000	2.198821	16.930000	2.198251	16.930000	2.196174	16.930000	2.196974
16.940000	2.196503	16.940000	2.198965	16.940000	2.197713	16.940000	2.200896
16.950000	2.198778	16.950000	2.198480	16.950000	2.196288	16.950000	2.203123
16.960000	2.196767	16.960000	2.192460	16.960000	2.194143	16.960000	2.203401
16.970000	2.194674	16.970000	2.198811	16.970000	2.197606	16.970000	2.198383
16.980000	2.199749	16.980000	2.200511	16.980000	2.190737	16.980000	2.197844
16.990000	2.198895	16.990000	2.201546	16.990000	2.193120	16.990000	2.197822
17.000000	2.198142	17.000000	2.193638	17.000000	2.199325	17.000000	2.198171
17.010000	2.198674	17.010000	2.202959	17.010000	2.198359	17.010000	2.199371
17.020000	2.196754	17.020000	2.197314	17.020000	2.198953	17.020000	2.204063
17.030000	2.198749	17.030000	2.198070	17.030000	2.196049	17.030000	2.192374
17.040000	2.195057	17.040000	2.197951	17.040000	2.195572	17.040000	2.195260
17.050000	2.197932	17.050000	2.201671	17.050000	2.194638	17.050000	2.195731
17.060000	2.199496	17.060000	2.203693	17.060000	2.196214	17.060000	2.197955
17.070000	2.200282	17.070000	2.200165	17.070000	2.197503	17.070000	2.198321
17.080000	2.195701	17.080000	2.200496	17.080000	2.197494	17.080000	2.197293
17.090000	2.198073	17.090000	2.196697	17.090000	2.200448	17.090000	2.200803
17.100000	2.198714	17.100000	2.200294	17.100000	2.191710	17.100000	2.204858
17.110000	2.197997	17.110000	2.202167	17.110000	2.198852	17.110000	2.199850
17.120000	2.194638	17.120000	2.198616	17.120000	2.198137	17.120000	2.204987
17.130000	2.193565	17.130000	2.204226	17.130000	2.199925	17.130000	2.199510
17.140000	2.197200	17.140000	2.203295	17.140000	2.196730	17.140000	2.195146
17.150000	2.200634	17.150000	2.193739	17.150000	2.198531	17.150000	2.197765
17.160000	2.195093	17.160000	2.195094	17.160000	2.199852	17.160000	2.199322
17.170000	2.195355	17.170000	2.202333	17.170000	2.197217	17.170000	2.203342
17.180000	2.200073	17.180000	2.198984	17.180000	2.199936	17.180000	2.196802
17.190000	2.191022	17.190000	2.203135	17.190000	2.198029	17.190000	2.196636
17.200000	2.197661	17.200000	2.203919	17.200000	2.201211	17.200000	2.197027
17.210000	2.196374	17.210000	2.199171	17.210000	2.201030	17.210000	2.200979
17.220000	2.195991	17.220000	2.197379	17.220000	2.193254	17.220000	2.203793
17.230000	2.196197	17.230000	2.199812	17.230000	2.192072	17.230000	2.197979
17.240000	2.195829	17.240000	2.197252	17.240000	2.195803	17.240000	2.199037
17.250000	2.202545	17.250000	2.200463	17.250000	2.201099	17.250000	2.198522
17.260000	2.197094	17.260000	2.199595	17.260000	2.192579	17.260000	2.200260
17.270000	2.193859	17.270000	2.198615	17.270000	2.195980	17.270000	2.200793
17.280000	2.194588	17.280000	2.203040	17.280000	2.196486	17.280000	2.194720
17.290000	2.195889	17.290000	2.191290	17.290000	2.192597	17.290000	2.204561
17.300000	2.196900	17.300000	2.199577	17.300000	2.197135	17.300000	2.199286
17.310000	2.199138	17.310000	2.197273	17.310000	2.193869	17.310000	2.203218
17.320000	2.198281	17.320000	2.203946	17.320000	2.199061	17.320000	2.195358
17.330000	2.196884	17.330000	2.196097	17.330000	2.194608	17.330000	2.204447
17.340000	2.195565	17.340000	2.201422	17.340000	2.195670	17.340000	2.199621
17.350000	2.197033	17.350000	2.199991	17.350000	2.198235	17.350000	2.196797
17.360000	2.193938	17.360000	2.199049	17.360000	2.193488	17.360000	2.203754
17.370000	2.198664	17.370000	2.194281	17.370000	2.191957	17.370000	2.198981
17.380000	2.195510	17.380000	2.196865	17.380000	2.192438	17.380000	2.205976
17.390000	2.193243	17.390000	2.200451	17.390000	2.196034	17.390000	2.198834
17.400000	2.194405	17.400000	2.198633	17.400000	2.193648	17.400000	2.204850
17.410000	2.198724	17.410000	2.201877	17.410000	2.189687	17.410000	2.201809
17.420000	2.190599	17.420000	2.195330	17.420000	2.192583	17.420000	2.202528
17.430000	2.190228	17.430000	2.200265	17.430000	2.193668	17.430000	2.195417
17.440000	2.195186	17.440000	2.201015	17.440000	2.195984	17.440000	2.200361
17.450000	2.197386	17.450000	2.199222	17.450000	2.194281	17.450000	2.195255
17.460000	2.200265	17.460000	2.198732	17.460000	2.197994	17.460000	2.194877
17.470000	2.193636	17.470000	2.193502	17.470000	2.190177	17.470000	2.204144
17.480000	2.195877	17.480000	2.199823	17.480000	2.196135	17.480000	2.198936
17.490000	2.193604	17.490000	2.202562	17.490000	2.189446	17.490000	2.198094
17.500000	2.198460	17.500000	2.198923	17.500000	2.192576	17.500000	2.203924
17.510000	2.196611	17.510000	2.200314	17.510000	2.195812	17.510000	2.200811
17.520000	2.193567	17.520000	2.201540	17.520000	2.192431	17.520000	2.200851
17.530000	2.200373	17.530000	2.201482	17.530000	2.192281	17.530000	2.196523
17.540000	2.199053	17.540000	2.200573	17.540000	2.193489	17.540000	2.200792
17.550000	2.199471	17.550000	2.199629	17.550000	2.195713	17.550000	2.198797
17.560000	2.196376	17.560000	2.202099	17.560000	2.197041	17.560000	2.197892
17.570000	2.198048	17.570000	2.202960	17.570000	2.193276	17.570000	2.197354
17.580000	2.197504	17.580000	2.202795	17.580000	2.193776	17.580000	2.197712
17.590000	2.198881	17.590000	2.203354	17.590000	2.194007	17.590000	2.202831
17.600000	2.199827	17.600000	2.199524	17.600000	2.193781	17.600000	2.196424
17.610000	2.198318	17.610000	2.205346	17.610000	2.195487	17.610000	2.197159
17.620000	2.195785	17.620000	2.199721	17.620000	2.192728	17.620000	2.205948
17.630000	2.199445	17.630000	2.198694	17.630000	2.184507	17.630000	2.197927
17.640000	2.198681	17.640000	2.200200	17.640000	2.190949	17.640000	2.197269
17.650000	2.201513	17.650000	2.204082	17.650000	2.192731	17.650000	2.199900
17.660000	2.197979	17.660000	2.201323	17.660000	2.195551	17.660000	2.193330
17.670000	2.199226	17.670000	2.200585	17.670000	2.187281	17.670000	2.195905
17.680000	2.198176	17.680000	2.199010	17.680000	2.187006	17.680000	2.201987
17.690000	2.193134	17.690000	2.200430	17.690000	2.187113	17.690000	2.195655
17.700000	2.194775	17.700000	2.197956	17.700000	2.187891	17.700000	2.200478
17.710000	2.190317	17.710000	2.199722	17.710000	2.195754	17.710000	2.203339
17.720000	2.191952	17.720000	2.205651	17.720000	2.192398	17.720000	2.204183
17.730000	2.189063	17.730000	2.194422	17.730000	2.191615	17.730000	2.199148
17.740000	2.193028	17.740000	2.204216	17.740000	2.191169	17.740000	2.199618
17.750000	2.196935	17.750000	2.199923	17.750000	2.188845	17.750000	2.195483
17.760000	2.190269	17.760000	2.197921	17.760000	2.194618	17.760000	2.202162
17.770000	2.191369	17.770000	2.199306	17.770000	2.190589	17.770000	2.203194
17.780000	2.199093	17.780000	2.199020	17.780000	2.192341	17.780000	2.199420
17.790000	2.201146	17.790000	2.198848	17.790000	2.190529	17.790000	2.195628
17.800000	2.198118	17.800000	2.198710	17.800000	2.189454	17.800000	2.198098
17.810000	2.194425	17.810000	2.202861	17.810000	2.191511	17.810000	2.202986
17.820000	2.195555	17.820000	2.201116	17.820000	2.190304	17.820000	2.203193
17.830000	2.199359	17.830000	2.206569	17.830000	2.194419	17.830000	2.206830
17.840000	2.198117	17.840000	2.203628	17.840000	2.188530	17.840000	2.202363
17.850000	2.196072	17.850000	2.194952	17.850000	2.192389	17.850000	2.205380
17.860000	2.195349	17.860000	2.194430	17.860000	2.195362	17.860000	2.206701
17.870000	2.196039	17.870000	2.194920	17.870000	2.193222	17.870000	2.202703
17.880000	2.193907	17.880000	2.196710	17.880000	2.192737	17.880000	2.200479
17.890000	2.196840	17.890000	2.198138	17.890000	2.191744	17.890000	2.201812
17.900000	2.191308	17.900000	2.198369	17.900000	2.190705	17.900000	2.201019
17.910000	2.194877	17.910000	2.197081	17.910000	2.192309	17.910000	2.200400
17.920000	2.195305	17.920000	2.201642	17.920000	2.194311	17.920000	2.197774
17.930000	2.194512	17.930000	2.192127	17.930000	2.199342	17.930000	2.199837
17.940000	2.194479	17.940000	2.203549	17.940000	2.191617	17.940000	2.201579
17.950000	2.195009	17.950000	2.197521	17.950000	2.197615	17.950000	2.201347
17.960000	2.194990	17.960000	2.199322	17.960000	2.201079	17.960000	2.205128
17.970000	2.192677	17.970000	2.193186	17.970000	2.189642	17.970000	2.195191
17.980000	2.196791	17.980000	2.196268	17.980000	2.193563	17.980000	2.200438
17.990000	2.192893	17.990000	2.196984	17.990000	2.195913	17.990000	2.197258
18.000000	2.194846	18.000000	2.199243	18.000000	2.194444	18.000000	2.203869
18.010000	2.188732	18.010000	2.197844	18.010000	2.195934	18.010000	2.203007
18.020000	2.194701	18.020000	2.199171	18.020000	2.194552	18.020000	2.202827
18.030000	2.196019	18.030000	2.202307	18.030000	2.195281	18.030000	2.203095
18.040000	2.193393	18.040000	2.197459	18.040000	2.195617	18.040000	2.205258
18.050000	2.201094	18.050000	2.192593	18.050000	2.196834	18.050000	2.201012
18.060000	2.190695	18.060000	2.197199	18.060000	2.192925	18.060000	2.201259
18.070000	2.190425	18.070000	2.197810	18.070000	2.198308	18.070000	2.199742
18.080000	2.196850	18.080000	2.197811	18.080000	2.194961	18.080000	2.201428
18.090000	2.189104	18.090000	2.196724	18.090000	2.190259	18.090000	2.206373
18.100000	2.189625	18.100000	2.197518	18.100000	2.192871	18.100000	2.199306
18.110000	2.195625	18.110000	2.194905	18.110000	2.195526	18.110000	2.198458
18.120000	2.194355	18.120000	2.196807	18.120000	2.199853	18.120000	2.193133
18.130000	2.190272	18.130000	2.195095	18.130000	2.190720	18.130000	2.204082
18.140000	2.185808	18.140000	2.200098	18.140000	2.196515	18.140000	2.201211
18.150000	2.193093	18.150000	2.197675	18.150000	2.186452	18.150000	2.197812
18.160000	2.192411	18.160000	2.201789	18.160000	2.186840	18.160000	2.202041
18.170000	2.195450	18.170000	2.196666	18.170000	2.191684	18.170000	2.201459
18.180000	2.194723	18.180000	2.202731	18.180000	2.191133	18.180000	2.199909
18.190000	2.188343	18.190000	2.196210	18.190000	2.193158	18.190000	2.202565
18.200000	2.194601	18.200000	2.198743	18.200000	2.188103	18.200000	2.206220
18.210000	2.195566	18.210000	2.198114	18.210000	2.191163	18.210000	2.202833
18.220000	2.193656	18.220000	2.197482	18.220000	2.192308	18.220000	2.206226
18.230000	2.190932	18.230000	2.200128	18.230000	2.196422	18.230000	2.199586
18.240000	2.191496	18.240000	2.197823	18.240000	2.195845	18.240000	2.198818
18.250000	2.190267	18.250000	2.199497	18.250000	2.197445	18.250000	2.203808
18.260000	2.188698	18.260000	2.196274	18.260000	2.198173	18.260000	2.203958
18.270000	2.192854	18.270000	2.195869	18.270000	2.199443	18.270000	2.205799
18.280000	2.191244	18.280000	2.195145	18.280000	2.193603	18.280000	2.201588
18.290000	2.196433	18.290000	2.196590	18.290000	2.194704	18.290000	2.205232
18.300000	2.192363	18.300000	2.194407	18.300000	2.190626	18.300000	2.200873
18.310000	2.190662	18.310000	2.192982	18.310000	2.190391	18.310000	2.201190
18.320000	2.190585	18.320000	2.204022	18.320000	2.186581	18.320000	2.195455
18.330000	2.193249	18.330000	2.194361	18.330000	2.187888	18.330000	2.207487
18.340000	2.196117	18.340000	2.198928	18.340000	2.187388	18.340000	2.201243
18.350000	2.193190	18.350000	2.197593	18.350000	2.193962	18.350000	2.201781
18.360000	2.190958	18.360000	2.199636	18.360000	2.195548	18.360000	2.198050
18.370000	2.189413	18.370000	2.195815	18.370000	2.194218	18.370000	2.199432
18.380000	2.194154	18.380000	2.196430	18.380000	2.193838	18.380000	2.198940
18.390000	2.193654	18.390000	2.201375	18.390000	2.191709	18.390000	2.201021
18.400000	2.184379	18.400000	2.196250	18.400000	2.192273	18.400000	2.199572
18.410000	2.188573	18.410000	2.198788	18.410000	2.190779	18.410000	2.197344
18.420000	2.190719	18.420000	2.196521	18.420000	2.191851	18.420000	2.202773
18.430000	2.194322	18.430000	2.196466	18.430000	2.196816	18.430000	2.199449
18.440000	2.189132	18.440000	2.200619	18.440000	2.193600	18.440000	2.204069
18.450000	2.194340	18.450000	2.198084	18.450000	2.195695	18.450000	2.198992
18.460000	2.194703	18.460000	2.198948	18.460000	2.198871	18.460000	2.194381
18.470000	2.194329	18.470000	2.199998	18.470000	2.193003	18.470000	2.200943
18.480000	2.192167	18.480000	2.199677	18.480000	2.194761	18.480000	2.199846
18.490000	2.188451	18.490000	2.199072	18.490000	2.202040	18.490000	2.198079
18.500000	2.191027	18.500000	2.197403	18.500000	2.191131	18.500000	2.200096
18.510000	2.188904	18.510000	2.195333	18.510000	2.194309	18.510000	2.204288
18.520000	2.190494	18.520000	2.193659	18.520000	2.195746	18.520000	2.193642
18.530000	2.188782	18.530000	2.193600	18.530000	2.198112	18.530000	2.202565
18.540000	2.193235	18.540000	2.196990	18.540000	2.195402	18.540000	2.193796
18.550000	2.188849	18.550000	2.204270	18.550000	2.199704	18.550000	2.196630
18.560000	2.186997	18.560000	2.200832	18.560000	2.195220	18.560000	2.195969
18.570000	2.192316	18.570000	2.199878	18.570000	2.197527	18.570000	2.198917
18.580000	2.187492	18.580000	2.198064	18.580000	2.198302	18.580000	2.201909
18.590000	2.188235	18.590000	2.196604	18.590000	2.193537	18.590000	2.196245
18.600000	2.191639	18.600000	2.194550	18.600000	2.193653	18.600000	2.204058
18.610000	2.189820	18.610000	2.195541	18.610000	2.196052	18.610000	2.197915
18.620000	2.193768	18.620000	2.201612	18.620000	2.197949	18.620000	2.201447
18.630000	2.190177	18.630000	2.192744	18.630000	2.192381	18.630000	2.202175
18.640000	2.190952	18.640000	2.202491	18.640000	2.195396	18.640000	2.194748
18.650000	2.191376	18.650000	2.197481	18.650000	2.195785	18.650000	2.195536
18.660000	2.189413	18.660000	2.201702	18.660000	2.188851	18.660000	2.197765
18.670000	2.191820	18.670000	2.197320	18.670000	2.194491	18.670000	2.195341
18.680000	2.192359	18.680000	2.197399	18.680000	2.193417	18.680000	2.192790
18.690000	2.191065	18.690000	2.198999	18.690000	2.197239	18.690000	2.197197
18.700000	2.187147	18.700000	2.200167	18.700000	2.197002	18.700000	2.197589
18.710000	2.193533	18.710000	2.198895	18.710000	2.191187	18.710000	2.195820
18.720000	2.191387	18.720000	2.198684	18.720000	2.192938	18.720000	2.195533
18.730000	2.193267	18.730000	2.197329	18.730000	2.193275	18.730000	2.199093
18.740000	2.190345	18.740000	2.194569	18.740000	2.191871	18.740000	2.194228
18.750000	2.190114	18.750000	2.196868	18.750000	2.198586	18.750000	2.194385
18.760000	2.192075	18.760000	2.200022	18.760000	2.192152	18.760000	2.196740
18.770000	2.192250	18.770000	2.202492	18.770000	2.189086	18.770000	2.196880
18.780000	2.190011	18.780000	2.192898	18.780000	2.192531	18.780000	2.194052
18.790000	2.197999	18.790000	2.200758	18.790000	2.195233	18.790000	2.192070
18.800000	2.197569	18.800000	2.195262	18.800000	2.197107	18.800000	2.197505
18.810000	2.197073	18.810000	2.195982	18.810000	2.193985	18.810000	2.198822
18.820000	2.189323	18.820000	2.199408	18.820000	2.191663	18.820000	2.197876
18.830000	2.191502	18.830000	2.198364	18.830000	2.195325	18.830000	2.198841
18.840000	2.190864	18.840000	2.199259	18.840000	2.197477	18.840000	2.195421
18.850000	2.192106	18.850000	2.199928	18.850000	2.192818	18.850000	2.198827
18.860000	2.193591	18.860000	2.196540	18.860000	2.195906	18.860000	2.198524
18.870000	2.197733	18.870000	2.194920	18.870000	2.193864	18.870000	2.198042
18.880000	2.194214	18.880000	2.202893	18.880000	2.190730	18.880000	2.200079
18.890000	2.194221	18.890000	2.197320	18.890000	2.195190	18.890000	2.197537
18.900000	2.192163	18.900000	2.199720	18.900000	2.189629	18.900000	2.200410
18.910000	2.192439	18.910000	2.194941	18.910000	2.197086	18.910000	2.197250
18.920000	2.191166	18.920000	2.202892	18.920000	2.193560	18.920000	2.197535
18.930000	2.194296	18.930000	2.199761	18.930000	2.196161	18.930000	2.205120
18.940000	2.193388	18.940000	2.195169	18.940000	2.192264	18.940000	2.199322
18.950000	2.195538	18.950000	2.197154	18.950000	2.192164	18.950000	2.198756
18.960000	2.192478	18.960000	2.191228	18.960000	2.196704	18.960000	2.194864
18.970000	2.194231	18.970000	2.195497	18.970000	2.193664	18.970000	2.199627
18.980000	2.187243	18.980000	2.194822	18.980000	2.192361	18.980000	2.197890
18.990000	2.197336	18.990000	2.195740	18.990000	2.197929	18.990000	2.196374
19.000000	2.195124	19.000000	2.197592	19.000000	2.196730	19.000000	2.199645
19.010000	2.193695	19.010000	2.201884	19.010000	2.194273	19.010000	2.199130
19.020000	2.192931	19.020000	2.200599	19.020000	2.189385	19.020000	2.196625
19.030000	2.192891	19.030000	2.192506	19.030000	2.194127	19.030000	2.197857
19.040000	2.190968	19.040000	2.196309	19.040000	2.190094	19.040000	2.199431
19.050000	2.193046	19.050000	2.196326	19.050000	2.199322	19.050000	2.200827
19.060000	2.189131	19.060000	2.196012	19.060000	2.193697	19.060000	2.199414
19.070000	2.192614	19.070000	2.198720	19.070000	2.201954	19.070000	2.202331
19.080000	2.192606	19.080000	2.201025	19.080000	2.194008	19.080000	2.199303
19.090000	2.193507	19.090000	2.195693	19.090000	2.199132	19.090000	2.202228
19.100000	2.193191	19.100000	2.200958	19.100000	2.192831	19.100000	2.197626
19.110000	2.195958	19.110000	2.195004	19.110000	2.195826	19.110000	2.201356
19.120000	2.192380	19.120000	2.199989	19.120000	2.199308	19.120000	2.200993
19.130000	2.191552	19.130000	2.196931	19.130000	2.187302	19.130000	2.203056
19.140000	2.190734	19.140000	2.194601	19.140000	2.195965	19.140000	2.199091
19.150000	2.194057	19.150000	2.197188	19.150000	2.188061	19.150000	2.199418
19.160000	2.191163	19.160000	2.197671	19.160000	2.197071	19.160000	2.199142
19.170000	2.192798	19.170000	2.193563	19.170000	2.192755	19.170000	2.199998
19.180000	2.198980	19.180000	2.197080	19.180000	2.191972	19.180000	2.200173
19.190000	2.192524	19.190000	2.193215	19.190000	2.198071	19.190000	2.196841
19.200000	2.196859	19.200000	2.198195	19.200000	2.200668	19.200000	2.202868
19.210000	2.192785	19.210000	2.196625	19.210000	2.195282	19.210000	2.199156
19.220000	2.198463	19.220000	2.198688	19.220000	2.188496	19.220000	2.201975
19.230000	2.200283	19.230000	2.192617	19.230000	2.190966	19.230000	2.203501
19.240000	2.193506	19.240000	2.196818	19.240000	2.196592	19.240000	2.198123
19.250000	2.197713	19.250000	2.197955	19.250000	2.193765	19.250000	2.200034
19.260000	2.192125	19.260000	2.194097	19.260000	2.189538	19.260000	2.202902
19.270000	2.193703	19.270000	2.196163	19.270000	2.199389	19.270000	2.204671
19.280000	2.192815	19.280000	2.198836	19.280000	2.192065	19.280000	2.203348
19.290000	2.195797	19.290000	2.192562	19.290000	2.192882	19.290000	2.201140
19.300000	2.201217	19.300000	2.198052	19.300000	2.197756	19.300000	2.198756
19.310000	2.192968	19.310000	2.197634	19.310000	2.192145	19.310000	2.199756
19.320000	2.196119	19.320000	2.197177	19.320000	2.188410	19.320000	2.197312
19.330000	2.195644	19.330000	2.198977	19.330000	2.194015	19.330000	2.201758
19.340000	2.198584	19.340000	2.199007	19.340000	2.194532	19.340000	2.196284
19.350000	2.198133	19.350000	2.202052	19.350000	2.194240	19.350000	2.202552
19.360000	2.194344	19.360000	2.201309	19.360000	2.189794	19.360000	2.199483
19.370000	2.194790	19.370000	2.198776	19.370000	2.190924	19.370000	2.202262
19.380000	2.191985	19.380000	2.199374	19.380000	2.191554	19.380000	2.196615
19.390000	2.196080	19.390000	2.204545	19.390000	2.194344	19.390000	2.201818
19.400000	2.197815	19.400000	2.194827	19.400000	2.184758	19.400000	2.196101
19.410000	2.195753	19.410000	2.197871	19.410000	2.193687	19.410000	2.202110
19.420000	2.197306	19.420000	2.202867	19.420000	2.192727	19.420000	2.204183
19.430000	2.203691	19.430000	2.202847	19.430000	2.190605	19.430000	2.199415
19.440000	2.201946	19.440000	2.203384	19.440000	2.190394	19.440000	2.203050
19.450000	2.195628	19.450000	2.199702	19.450000	2.195464	19.450000	2.198366
19.460000	2.192107	19.460000	2.195480	19.460000	2.195829	19.460000	2.205424
19.470000	2.195142	19.470000	2.197960	19.470000	2.199130	19.470000	2.200264
19.480000	2.195556	19.480000	2.201633	19.480000	2.196580	19.480000	2.198394
19.490000	2.193814	19.490000	2.202442	19.490000	2.196083	19.490000	2.200714
19.500000	2.195455	19.500000	2.202373	19.500000	2.193843	19.500000	2.200638
19.510000	2.194397	19.510000	2.201459	19.510000	2.191558	19.510000	2.202976
19.520000	2.196902	19.520000	2.195946	19.520000	2.195344	19.520000	2.202462
19.530000	2.200319	19.530000	2.200776	19.530000	2.188058	19.530000	2.204823
19.540000	2.196573	19.540000	2.200792	19.540000	2.192157	19.540000	2.202269
19.550000	2.197274	19.550000	2.191082	19.550000	2.196639	19.550000	2.199402
19.560000	2.198077	19.560000	2.200911	19.560000	2.193908	19.560000	2.204093
19.570000	2.194883	19.570000	2.198908	19.570000	2.195892	19.570000	2.196342
19.580000	2.197104	19.580000	2.194232	19.580000	2.192279	19.580000	2.195125
19.590000	2.197263	19.590000	2.196068	19.590000	2.192124	19.590000	2.202847
19.600000	2.200156	19.600000	2.198872	19.600000	2.193143	19.600000	2.198863
19.610000	2.197186	19.610000	2.196999	19.610000	2.195946	19.610000	2.198138
19.620000	2.195889	19.620000	2.203682	19.620000	2.195996	19.620000	2.197250
19.630000	2.201100	19.630000	2.197430	19.630000	2.197856	19.630000	2.201011
19.640000	2.198270	19.640000	2.199960	19.640000	2.191620	19.640000	2.199938
19.650000	2.194510	19.650000	2.198796	19.650000	2.198219	19.650000	2.200861
19.660000	2.197443	19.660000	2.201447	19.660000	2.195002	19.660000	2.197518
19.670000	2.197188	19.670000	2.199465	19.670000	2.194811	19.670000	2.199211
19.680000	2.198453	19.680000	2.200398	19.680000	2.198811	19.680000	2.199940
19.690000	2.196788	19.690000	2.199885	19.690000	2.193463	19.690000	2.193714
19.700000	2.194562	19.700000	2.196279	19.700000	2.193863	19.700000	2.200869
19.710000	2.192542	19.710000	2.197183	19.710000	2.197269	19.710000	2.197696
19.720000	2.197460	19.720000	2.198442	19.720000	2.205480	19.720000	2.197139
19.730000	2.200160	19.730000	2.196374	19.730000	2.200130	19.730000	2.198221
19.740000	2.200423	19.740000	2.198778	19.740000	2.200115	19.740000	2.202262
19.750000	2.194874	19.750000	2.200981	19.750000	2.195120	19.750000	2.200533
19.760000	2.203237	19.760000	2.199752	19.760000	2.193935	19.760000	2.196540
19.770000	2.202004	19.770000	2.202612	19.770000	2.198725	19.770000	2.201986
19.780000	2.197837	19.780000	2.193352	19.780000	2.192755	19.780000	2.200791
19.790000	2.200102	19.790000	2.197137	19.790000	2.194487	19.790000	2.203098
19.800000	2.200640	19.800000	2.198041	19.800000	2.189200	19.800000	2.201576
19.810000	2.195975	19.810000	2.196848	19.810000	2.190985	19.810000	2.200692
19.820000	2.195745	19.820000	2.190705	19.820000	2.191298	19.820000	2.199581
19.830000	2.199549	19.830000	2.193465	19.830000	2.192175	19.830000	2.199599
19.840000	2.202643	19.840000	2.192828	19.840000	2.191954	19.840000	2.200021
19.850000	2.198468	19.850000	2.199735	19.850000	2.195083	19.850000	2.202429
19.860000	2.202403	19.860000	2.195802	19.860000	2.193561	19.860000	2.202646
19.870000	2.194847	19.870000	2.196032	19.870000	2.195561	19.870000	2.198597
19.880000	2.199966	19.880000	2.202616	19.880000	2.199195	19.880000	2.200018
19.890000	2.198519	19.890000	2.193490	19.890000	2.193403	19.890000	2.195635
19.900000	2.193500	19.900000	2.196449	19.900000	2.190646	19.900000	2.196869
19.910000	2.202007	19.910000	2.199522	19.910000	2.195104	19.910000	2.192529
19.920000	2.195893	19.920000	2.199875	19.920000	2.193440	19.920000	2.198952
19.930000	2.199365	19.930000	2.194037	19.930000	2.190529	19.930000	2.198178
19.940000	2.198948	19.940000	2.192417	19.940000	2.190959	19.940000	2.199172
19.950000	2.201706	19.950000	2.194213	19.950000	2.196795	19.950000	2.198524
19.960000	2.197992	19.960000	2.196327	19.960000	2.190927	19.960000	2.192436
19.970000	2.203709	19.970000	2.200427	19.970000	2.192189	19.970000	2.192254
[truncated: 3 more rows]
