# Supplementary material for: Hierarchical incremental learning deciphers molecular arrangements in multi-component materials
Source: Nat Commun. 2025 Oct 22;16:9324. doi: 10.1038/s41467-025-64372-4 (PMC12546701; doi:10.1038/s41467-025-64372-4)
Supplement: Supplementary file 4 — Source data [file 41467_2025_64372_MOESM4_ESM.zip › FigS60.txt]

#time(ns), velocity autocorrelation function
0	1
0.0001	0.20784
0.0002	0.11046
0.0003	-0.04755
0.0004	-0.08699
0.0005	-0.09645
0.0006	-0.11131
0.0007	-0.06894
0.0008	-0.02609
0.0009	0.01778
0.001	0.04486
0.0011	0.04635
0.0012	0.02967
0.0013	0.01734
0.0014	0.00155
0.0015	-0.01183
0.0016	-0.0161
0.0017	-0.02379
0.0018	-0.01377
0.0019	-0.00748
0.002	-0.00283
0.0021	0.00256
0.0022	0.00624
0.0023	0.00547
0.0024	0.0058
0.0025	0.00488
0.0026	0.00091
0.0027	0.00019
0.0028	0.00032
0.0029	6e-05
0.003	-0.00069
0.0031	-0.00327
0.0032	-0.00096
0.0033	-0.00312
0.0034	-0.00058
0.0035	-0.00125
0.0036	-0.00031
0.0037	-0.00012
0.0038	0.0013
0.0039	0.00298
0.004	0.00191
0.0041	0.00154
0.0042	-0.00021
0.0043	-0.0006
0.0044	-0.00107
0.0045	-0.00079
0.0046	-0.00196
0.0047	-0.00043
0.0048	-0.00065
0.0049	-0.00068
0.005	0.00069
0.0051	0.00014
0.0052	0.00019
0.0053	0.00027
0.0054	0.00035
0.0055	0.00105
0.0056	-0.00074
0.0057	0.0004
0.0058	0.00075
0.0059	-3e-05
0.006	0.00029
0.0061	-0.00124
0.0062	0.0006
0.0063	-0.00015
0.0064	-0.00055
0.0065	-0.00014
0.0066	-0.00069
0.0067	-7e-05
0.0068	0.00019
0.0069	0.00012
0.007	0.00058
0.0071	-0.00064
0.0072	0.00043
0.0073	0.00031
0.0074	-0.00018
0.0075	-0.0004
0.0076	-0.001
0.0077	2e-05
0.0078	-0.00068
0.0079	0.00021
0.008	0.0003
0.0081	-0.00026
0.0082	0.00016
0.0083	-0.0004
0.0084	0.0008
0.0085	-0.00094
0.0086	-0.00058
0.0087	0.00038
0.0088	8e-05
0.0089	0.00012
0.009	-0.00037
0.0091	0.00072
0.0092	0.0002
0.0093	-0.00063
0.0094	-0.00016
0.0095	-0.00021
0.0096	-0.00029
0.0097	0.00021
0.0098	0.00034
0.0099	0.00062
0.01	-0.00058
0.0101	-0.00017
0.0102	0.00071
0.0103	-0.0005
0.0104	5e-05
0.0105	-0.00079
0.0106	0.00013
0.0107	-0.00052
0.0108	0.0003
0.0109	0.0006
0.011	-7e-05
0.0111	3e-05
0.0112	0.00019
0.0113	0.00063
0.0114	-7e-05
0.0115	-0.00024
0.0116	0.0002
0.0117	5e-05
0.0118	-0.00028
0.0119	-0.00027
0.012	0.0003
0.0121	0.0003
0.0122	-0.00015
0.0123	0.00034
0.0124	-0.00016
0.0125	-0.00023
0.0126	-0.0003
0.0127	0.00027
0.0128	-0.00023
0.0129	-0.00046
0.013	-0.00019
0.0131	0.00028
0.0132	-0.00027
0.0133	6e-05
0.0134	-0.00022
0.0135	3e-05
0.0136	-1e-05
0.0137	2e-05
0.0138	0.00071
0.0139	-0.00037
0.014	0.00036
0.0141	-0.0001
0.0142	0.00039
0.0143	-0.00042
0.0144	-0.00021
0.0145	-0.00012
0.0146	-6e-05
0.0147	-1e-05
0.0148	-4e-05
0.0149	0.00024
0.015	-3e-05
0.0151	0.0002
0.0152	0.00015
0.0153	2e-05
0.0154	-0.00011
0.0155	-3e-05
0.0156	-0.00013
0.0157	0.00012
0.0158	-0.00017
0.0159	0.00023
0.016	-4e-05
0.0161	0.00026
0.0162	0.0001
0.0163	-0.00015
0.0164	0.00028
0.0165	-0.00022
0.0166	-0
0.0167	-2e-05
0.0168	1e-05
0.0169	6e-05
0.017	5e-05
0.0171	0.00034
0.0172	0.00012
0.0173	-0.00021
0.0174	4e-05
0.0175	-0.00037
0.0176	0.00011
0.0177	-0.0005
0.0178	-1e-05
0.0179	-6e-05
0.018	-0.00018
0.0181	0.00037
0.0182	-0.00015
0.0183	0.00026
0.0184	-0.00045
0.0185	5e-05
0.0186	0.00024
0.0187	-0.00017
0.0188	0.00018
0.0189	-0.00019
0.019	0.00015
0.0191	4e-05
0.0192	-0.00027
0.0193	0.00042
0.0194	-0.00014
0.0195	0.00022
0.0196	-7e-05
0.0197	-7e-05
0.0198	0.00021
0.0199	-0.00024
0.02	0.00044
