# Supplementary material for: Hierarchical incremental learning deciphers molecular arrangements in multi-component materials
Source: Nat Commun. 2025 Oct 22;16:9324. doi: 10.1038/s41467-025-64372-4 (PMC12546701; doi:10.1038/s41467-025-64372-4)
Supplement: Supplementary file 4 — Source data [file 41467_2025_64372_MOESM4_ESM.zip › FigS61.txt]

#time(ns)	density(g/cm3)	time(ns)	density(g/cm3)	time(ns)	density(g/cm3)	time(ns)	density(g/cm3)	time(ns)	density(g/cm3)	time(ns)	density(g/cm3)	time(ns)	density(g/cm3)	time(ns)	density(g/cm3)	time(ns)	density(g/cm3)	time(ns)	density(g/cm3)	time(ns)	density(g/cm3)	time(ns)	density(g/cm3)	time(ns)	density(g/cm3)	time(ns)	density(g/cm3)	time(ns)	density(g/cm3)	time(ns)	density(g/cm3)
0.000000	0.132162	0.000000	0.132162	0.000000	0.132162	0.000000	0.132162	0.000000	0.132162	0.000000	0.132162	0.000000	0.132162	0.000000	0.132162	0.000000	0.132162	0.000000	0.132162	0.000000	0.132162	0.000000	0.132162	0.000000	0.132162	0.000000	0.132162	0.000000	0.132162	0.000000	0.132162
0.100000	0.137193	0.100000	0.136125	0.100000	0.135572	0.100000	0.135659	0.100000	0.136036	0.100000	0.135924	0.100000	0.135992	0.100000	0.135977	0.100000	0.135405	0.100000	0.136424	0.100000	0.135614	0.100000	0.135201	0.100000	0.135355	0.100000	0.135620	0.100000	0.135489	0.100000	0.135698
0.200000	0.143490	0.200000	0.139627	0.200000	0.138505	0.200000	0.138443	0.200000	0.141067	0.200000	0.138658	0.200000	0.142203	0.200000	0.138618	0.200000	0.138098	0.200000	0.140267	0.200000	0.138875	0.200000	0.137798	0.200000	0.139297	0.200000	0.139099	0.200000	0.139343	0.200000	0.140429
0.300000	0.149787	0.300000	0.142803	0.300000	0.141622	0.300000	0.142370	0.300000	0.146431	0.300000	0.140349	0.300000	0.145778	0.300000	0.144180	0.300000	0.139856	0.300000	0.144867	0.300000	0.141323	0.300000	0.140605	0.300000	0.145336	0.300000	0.146001	0.300000	0.142561	0.300000	0.144352
0.400000	0.155071	0.400000	0.147563	0.400000	0.144881	0.400000	0.144615	0.400000	0.152855	0.400000	0.144193	0.400000	0.147656	0.400000	0.151120	0.400000	0.144160	0.400000	0.149599	0.400000	0.144725	0.400000	0.145081	0.400000	0.149918	0.400000	0.151363	0.400000	0.145002	0.400000	0.146681
0.500000	0.159664	0.500000	0.150460	0.500000	0.148777	0.500000	0.148118	0.500000	0.156976	0.500000	0.147548	0.500000	0.149201	0.500000	0.157329	0.500000	0.147586	0.500000	0.152811	0.500000	0.146862	0.500000	0.146742	0.500000	0.152982	0.500000	0.153905	0.500000	0.149787	0.500000	0.151549
0.600000	0.167698	0.600000	0.152777	0.600000	0.156320	0.600000	0.151311	0.600000	0.165011	0.600000	0.148662	0.600000	0.153212	0.600000	0.165804	0.600000	0.153244	0.600000	0.155571	0.600000	0.151319	0.600000	0.151532	0.600000	0.158536	0.600000	0.160055	0.600000	0.155211	0.600000	0.157169
0.700000	0.177182	0.700000	0.156235	0.700000	0.161725	0.700000	0.157147	0.700000	0.173796	0.700000	0.154885	0.700000	0.160698	0.700000	0.173953	0.700000	0.158076	0.700000	0.159833	0.700000	0.154652	0.700000	0.155457	0.700000	0.167310	0.700000	0.165979	0.700000	0.160003	0.700000	0.163437
0.800000	0.181934	0.800000	0.158463	0.800000	0.168500	0.800000	0.161658	0.800000	0.181999	0.800000	0.159894	0.800000	0.163122	0.800000	0.181599	0.800000	0.159141	0.800000	0.163546	0.800000	0.161502	0.800000	0.154731	0.800000	0.171853	0.800000	0.173319	0.800000	0.166339	0.800000	0.167918
0.900000	0.190465	0.900000	0.163574	0.900000	0.172193	0.900000	0.168351	0.900000	0.188100	0.900000	0.164059	0.900000	0.167115	0.900000	0.187382	0.900000	0.161414	0.900000	0.169946	0.900000	0.163316	0.900000	0.158989	0.900000	0.177699	0.900000	0.182704	0.900000	0.178487	0.900000	0.174202
1.000000	0.198220	1.000000	0.168008	1.000000	0.175840	1.000000	0.169018	1.000000	0.196162	1.000000	0.167477	1.000000	0.168338	1.000000	0.191279	1.000000	0.164940	1.000000	0.173582	1.000000	0.163413	1.000000	0.162601	1.000000	0.182733	1.000000	0.187855	1.000000	0.183191	1.000000	0.177428
1.100000	0.204104	1.100000	0.172195	1.100000	0.181145	1.100000	0.176316	1.100000	0.200643	1.100000	0.169675	1.100000	0.172257	1.100000	0.196955	1.100000	0.170069	1.100000	0.176807	1.100000	0.167168	1.100000	0.167524	1.100000	0.188791	1.100000	0.197052	1.100000	0.194317	1.100000	0.187638
1.200000	0.214734	1.200000	0.178739	1.200000	0.187364	1.200000	0.182719	1.200000	0.210092	1.200000	0.179047	1.200000	0.176775	1.200000	0.209323	1.200000	0.173383	1.200000	0.182356	1.200000	0.175059	1.200000	0.171927	1.200000	0.190980	1.200000	0.202470	1.200000	0.203218	1.200000	0.198654
1.300000	0.226878	1.300000	0.182469	1.300000	0.197503	1.300000	0.182970	1.300000	0.216250	1.300000	0.184596	1.300000	0.180631	1.300000	0.218526	1.300000	0.177841	1.300000	0.185778	1.300000	0.181328	1.300000	0.176648	1.300000	0.195456	1.300000	0.208947	1.300000	0.210156	1.300000	0.201971
1.400000	0.233065	1.400000	0.186826	1.400000	0.201164	1.400000	0.181979	1.400000	0.235950	1.400000	0.188092	1.400000	0.185107	1.400000	0.228273	1.400000	0.186330	1.400000	0.191496	1.400000	0.186643	1.400000	0.182802	1.400000	0.202456	1.400000	0.219525	1.400000	0.219272	1.400000	0.209321
1.500000	0.238223	1.500000	0.192640	1.500000	0.206080	1.500000	0.188722	1.500000	0.245599	1.500000	0.188570	1.500000	0.194107	1.500000	0.236396	1.500000	0.192814	1.500000	0.198099	1.500000	0.191110	1.500000	0.189048	1.500000	0.208871	1.500000	0.229802	1.500000	0.234251	1.500000	0.214659
1.600000	0.249688	1.600000	0.198907	1.600000	0.214052	1.600000	0.198143	1.600000	0.251584	1.600000	0.195414	1.600000	0.196978	1.600000	0.245926	1.600000	0.197260	1.600000	0.207481	1.600000	0.202081	1.600000	0.201457	1.600000	0.213617	1.600000	0.235274	1.600000	0.239961	1.600000	0.222993
1.700000	0.260598	1.700000	0.209082	1.700000	0.224862	1.700000	0.202976	1.700000	0.268909	1.700000	0.202734	1.700000	0.203672	1.700000	0.250340	1.700000	0.199957	1.700000	0.212407	1.700000	0.209071	1.700000	0.202825	1.700000	0.217896	1.700000	0.245222	1.700000	0.249492	1.700000	0.232022
1.800000	0.292508	1.800000	0.216185	1.800000	0.229418	1.800000	0.206221	1.800000	0.301717	1.800000	0.209424	1.800000	0.212605	1.800000	0.269064	1.800000	0.208232	1.800000	0.220828	1.800000	0.219048	1.800000	0.210523	1.800000	0.224321	1.800000	0.263959	1.800000	0.263792	1.800000	0.237588
1.900000	0.306492	1.900000	0.225524	1.900000	0.234880	1.900000	0.214702	1.900000	0.329761	1.900000	0.212833	1.900000	0.219278	1.900000	0.279615	1.900000	0.213190	1.900000	0.232592	1.900000	0.228734	1.900000	0.214564	1.900000	0.236872	1.900000	0.275158	1.900000	0.282061	1.900000	0.247418
2.000000	0.327514	2.000000	0.237475	2.000000	0.248264	2.000000	0.229784	2.000000	0.359483	2.000000	0.219304	2.000000	0.225200	2.000000	0.289973	2.000000	0.220784	2.000000	0.242569	2.000000	0.237334	2.000000	0.226191	2.000000	0.246844	2.000000	0.293716	2.000000	0.292926	2.000000	0.265727
2.100000	0.344442	2.100000	0.248833	2.100000	0.260546	2.100000	0.232987	2.100000	0.384808	2.100000	0.228082	2.100000	0.234680	2.100000	0.308896	2.100000	0.229056	2.100000	0.256675	2.100000	0.246642	2.100000	0.243074	2.100000	0.266303	2.100000	0.324934	2.100000	0.330526	2.100000	0.278520
2.200000	0.385398	2.200000	0.262146	2.200000	0.268019	2.200000	0.240550	2.200000	0.436183	2.200000	0.236236	2.200000	0.242978	2.200000	0.333719	2.200000	0.244223	2.200000	0.281052	2.200000	0.259846	2.200000	0.253291	2.200000	0.284457	2.200000	0.342566	2.200000	0.345863	2.200000	0.298550
2.300000	0.428800	2.300000	0.267462	2.300000	0.277220	2.300000	0.258359	2.300000	0.529307	2.300000	0.239661	2.300000	0.246991	2.300000	0.364010	2.300000	0.254493	2.300000	0.306859	2.300000	0.267911	2.300000	0.269980	2.300000	0.312917	2.300000	0.380460	2.300000	0.375371	2.300000	0.306061
2.400000	0.494997	2.400000	0.280383	2.400000	0.285952	2.400000	0.271142	2.400000	0.611008	2.400000	0.247987	2.400000	0.256047	2.400000	0.397798	2.400000	0.259164	2.400000	0.336062	2.400000	0.288917	2.400000	0.284145	2.400000	0.335314	2.400000	0.428850	2.400000	0.410990	2.400000	0.341779
2.500000	0.586254	2.500000	0.294942	2.500000	0.299142	2.500000	0.294411	2.500000	0.734754	2.500000	0.264806	2.500000	0.270256	2.500000	0.452354	2.500000	0.277550	2.500000	0.390204	2.500000	0.305784	2.500000	0.312442	2.500000	0.380825	2.500000	0.468426	2.500000	0.472476	2.500000	0.370361
2.600000	0.732481	2.600000	0.314744	2.600000	0.307139	2.600000	0.319816	2.600000	0.776283	2.600000	0.278331	2.600000	0.287600	2.600000	0.512186	2.600000	0.285901	2.600000	0.448318	2.600000	0.331960	2.600000	0.336944	2.600000	0.422192	2.600000	0.543070	2.600000	0.522388	2.600000	0.432435
2.700000	0.804013	2.700000	0.339861	2.700000	0.336199	2.700000	0.336197	2.700000	0.822219	2.700000	0.285423	2.700000	0.311115	2.700000	0.596800	2.700000	0.308318	2.700000	0.501822	2.700000	0.348407	2.700000	0.388665	2.700000	0.497352	2.700000	0.646392	2.700000	0.617403	2.700000	0.478589
2.800000	0.809269	2.800000	0.384550	2.800000	0.374895	2.800000	0.368577	2.800000	0.811722	2.800000	0.301583	2.800000	0.341348	2.800000	0.729089	2.800000	0.354020	2.800000	0.626362	2.800000	0.374122	2.800000	0.436099	2.800000	0.566359	2.800000	0.743312	2.800000	0.726546	2.800000	0.571599
2.900000	0.790031	2.900000	0.410985	2.900000	0.406420	2.900000	0.405174	2.900000	0.825701	2.900000	0.314091	2.900000	0.369633	2.900000	0.788740	2.900000	0.387757	2.900000	0.740344	2.900000	0.409231	2.900000	0.500311	2.900000	0.661186	2.900000	0.783043	2.900000	0.804202	2.900000	0.678934
3.000000	0.803602	3.000000	0.480950	3.000000	0.456830	3.000000	0.452715	3.000000	0.790069	3.000000	0.331000	3.000000	0.400651	3.000000	0.782773	3.000000	0.439943	3.000000	0.782294	3.000000	0.451287	3.000000	0.597155	3.000000	0.762294	3.000000	0.794544	3.000000	0.770050	3.000000	0.771240
3.100000	0.812584	3.100000	0.555957	3.100000	0.535543	3.100000	0.490604	3.100000	0.803249	3.100000	0.347804	3.100000	0.435562	3.100000	0.790660	3.100000	0.512557	3.100000	0.801506	3.100000	0.498822	3.100000	0.759207	3.100000	0.791417	3.100000	0.803380	3.100000	0.776221	3.100000	0.786925
3.200000	0.782502	3.200000	0.657509	3.200000	0.666108	3.200000	0.556969	3.200000	0.795265	3.200000	0.371928	3.200000	0.499723	3.200000	0.785274	3.200000	0.608566	3.200000	0.807093	3.200000	0.601330	3.200000	0.799728	3.200000	0.791517	3.200000	0.818850	3.200000	0.803446	3.200000	0.809766
3.300000	0.789546	3.300000	0.780400	3.300000	0.772417	3.300000	0.627067	3.300000	0.814589	3.300000	0.425119	3.300000	0.618180	3.300000	0.801844	3.300000	0.746502	3.300000	0.798947	3.300000	0.742242	3.300000	0.796917	3.300000	0.807420	3.300000	0.796607	3.300000	0.792802	3.300000	0.817078
3.400000	0.796203	3.400000	0.789561	3.400000	0.802221	3.400000	0.712468	3.400000	0.808560	3.400000	0.477152	3.400000	0.744725	3.400000	0.810020	3.400000	0.801784	3.400000	0.786417	3.400000	0.799262	3.400000	0.797673	3.400000	0.776620	3.400000	0.814966	3.400000	0.803015	3.400000	0.804496
3.500000	0.785251	3.500000	0.808755	3.500000	0.796626	3.500000	0.753915	3.500000	0.788746	3.500000	0.564358	3.500000	0.802626	3.500000	0.817777	3.500000	0.809159	3.500000	0.814584	3.500000	0.802735	3.500000	0.793103	3.500000	0.817861	3.500000	0.807886	3.500000	0.795718	3.500000	0.805817
3.600000	0.796487	3.600000	0.800078	3.600000	0.812225	3.600000	0.799387	3.600000	0.798846	3.600000	0.667711	3.600000	0.806942	3.600000	0.795792	3.600000	0.800056	3.600000	0.799049	3.600000	0.795914	3.600000	0.788751	3.600000	0.790716	3.600000	0.810899	3.600000	0.806272	3.600000	0.806660
3.700000	0.802102	3.700000	0.794962	3.700000	0.807353	3.700000	0.808778	3.700000	0.791369	3.700000	0.761537	3.700000	0.814628	3.700000	0.797754	3.700000	0.809294	3.700000	0.795745	3.700000	0.813713	3.700000	0.816289	3.700000	0.804348	3.700000	0.808498	3.700000	0.799992	3.700000	0.817872
3.800000	0.776129	3.800000	0.827839	3.800000	0.790795	3.800000	0.809368	3.800000	0.781266	3.800000	0.786352	3.800000	0.801850	3.800000	0.801648	3.800000	0.810527	3.800000	0.810231	3.800000	0.817298	3.800000	0.790328	3.800000	0.800768	3.800000	0.808816	3.800000	0.801961	3.800000	0.803090
3.900000	0.816273	3.900000	0.804979	3.900000	0.793416	3.900000	0.811880	3.900000	0.788232	3.900000	0.816398	3.900000	0.809752	3.900000	0.802049	3.900000	0.803606	3.900000	0.793985	3.900000	0.814859	3.900000	0.809996	3.900000	0.806640	3.900000	0.799557	3.900000	0.781458	3.900000	0.813046
4.000000	0.815125	4.000000	0.796556	4.000000	0.808338	4.000000	0.814622	4.000000	0.796309	4.000000	0.805031	4.000000	0.811706	4.000000	0.819652	4.000000	0.811800	4.000000	0.787639	4.000000	0.806007	4.000000	0.808163	4.000000	0.809995	4.000000	0.789878	4.000000	0.811553	4.000000	0.804794
4.100000	0.803306	4.100000	0.826600	4.100000	0.819554	4.100000	0.803727	4.100000	0.796612	4.100000	0.799317	4.100000	0.808311	4.100000	0.808363	4.100000	0.817327	4.100000	0.796795	4.100000	0.801215	4.100000	0.800762	4.100000	0.790535	4.100000	0.828408	4.100000	0.797938	4.100000	0.805800
4.200000	0.806602	4.200000	0.803876	4.200000	0.790585	4.200000	0.800898	4.200000	0.802517	4.200000	0.796734	4.200000	0.793462	4.200000	0.796236	4.200000	0.805393	4.200000	0.810639	4.200000	0.807215	4.200000	0.802229	4.200000	0.808763	4.200000	0.802678	4.200000	0.790493	4.200000	0.805468
4.300000	0.798129	4.300000	0.811094	4.300000	0.816456	4.300000	0.794341	4.300000	0.815488	4.300000	0.803332	4.300000	0.816953	4.300000	0.810449	4.300000	0.800385	4.300000	0.812099	4.300000	0.817649	4.300000	0.809872	4.300000	0.808823	4.300000	0.794602	4.300000	0.797024	4.300000	0.819377
4.400000	0.788741	4.400000	0.820641	4.400000	0.798279	4.400000	0.801912	4.400000	0.813111	4.400000	0.801816	4.400000	0.822434	4.400000	0.800514	4.400000	0.819157	4.400000	0.821015	4.400000	0.803522	4.400000	0.802455	4.400000	0.813033	4.400000	0.802684	4.400000	0.809676	4.400000	0.804388
4.500000	0.790304	4.500000	0.806582	4.500000	0.797973	4.500000	0.801979	4.500000	0.817349	4.500000	0.804357	4.500000	0.803891	4.500000	0.806296	4.500000	0.806406	4.500000	0.801537	4.500000	0.797462	4.500000	0.809186	4.500000	0.812822	4.500000	0.807230	4.500000	0.807904	4.500000	0.779405
4.600000	0.807078	4.600000	0.799381	4.600000	0.797889	4.600000	0.801615	4.600000	0.811314	4.600000	0.811711	4.600000	0.819115	4.600000	0.817811	4.600000	0.818843	4.600000	0.779879	4.600000	0.793922	4.600000	0.786975	4.600000	0.787604	4.600000	0.800539	4.600000	0.797995	4.600000	0.803267
4.700000	0.809488	4.700000	0.810936	4.700000	0.815537	4.700000	0.810944	4.700000	0.781788	4.700000	0.799000	4.700000	0.813914	4.700000	0.813397	4.700000	0.792479	4.700000	0.807643	4.700000	0.821637	4.700000	0.808591	4.700000	0.808578	4.700000	0.814050	4.700000	0.801331	4.700000	0.788332
4.800000	0.792264	4.800000	0.812546	4.800000	0.804549	4.800000	0.810575	4.800000	0.758584	4.800000	0.800550	4.800000	0.811051	4.800000	0.807607	4.800000	0.811638	4.800000	0.792181	4.800000	0.794077	4.800000	0.797027	4.800000	0.809428	4.800000	0.805523	4.800000	0.787175	4.800000	0.805437
4.900000	0.792865	4.900000	0.809188	4.900000	0.797165	4.900000	0.807302	4.900000	0.776921	4.900000	0.798939	4.900000	0.783949	4.900000	0.811869	4.900000	0.798909	4.900000	0.808760	4.900000	0.759412	4.900000	0.806321	4.900000	0.793012	4.900000	0.798201	4.900000	0.783187	4.900000	0.825471
5.000000	0.808133	5.000000	0.775741	5.000000	0.785998	5.000000	0.820777	5.000000	0.825679	5.000000	0.810923	5.000000	0.810630	5.000000	0.801501	5.000000	0.801975	5.000000	0.800935	5.000000	0.806490	5.000000	0.794915	5.000000	0.816737	5.000000	0.811184	5.000000	0.789870	5.000000	0.810682
5.100000	0.813434	5.100000	0.786203	5.100000	0.777820	5.100000	0.820262	5.100000	0.812228	5.100000	0.781414	5.100000	0.810970	5.100000	0.816555	5.100000	0.810763	5.100000	0.808490	5.100000	0.809420	5.100000	0.787671	5.100000	0.795972	5.100000	0.804961	5.100000	0.770780	5.100000	0.798615
5.200000	0.799831	5.200000	0.809336	5.200000	0.807951	5.200000	0.804829	5.200000	0.816727	5.200000	0.798622	5.200000	0.824150	5.200000	0.790215	5.200000	0.819505	5.200000	0.785381	5.200000	0.807768	5.200000	0.801589	5.200000	0.809238	5.200000	0.809459	5.200000	0.803943	5.200000	0.797795
5.300000	0.815502	5.300000	0.796592	5.300000	0.811426	5.300000	0.805696	5.300000	0.793839	5.300000	0.806942	5.300000	0.817413	5.300000	0.794578	5.300000	0.818581	5.300000	0.817395	5.300000	0.806436	5.300000	0.807517	5.300000	0.799485	5.300000	0.811837	5.300000	0.806323	5.300000	0.794925
5.400000	0.810684	5.400000	0.806953	5.400000	0.814654	5.400000	0.804972	5.400000	0.792249	5.400000	0.790679	5.400000	0.777393	5.400000	0.807025	5.400000	0.788685	5.400000	0.808884	5.400000	0.808130	5.400000	0.785123	5.400000	0.809525	5.400000	0.823527	5.400000	0.802141	5.400000	0.810362
5.500000	0.789640	5.500000	0.810206	5.500000	0.806476	5.500000	0.790218	5.500000	0.803228	5.500000	0.812419	5.500000	0.818120	5.500000	0.817855	5.500000	0.828882	5.500000	0.802074	5.500000	0.808878	5.500000	0.811255	5.500000	0.801176	5.500000	0.825595	5.500000	0.792639	5.500000	0.794319
5.600000	0.814195	5.600000	0.812875	5.600000	0.813131	5.600000	0.805312	5.600000	0.789342	5.600000	0.800683	5.600000	0.809982	5.600000	0.821477	5.600000	0.810213	5.600000	0.827766	5.600000	0.814277	5.600000	0.805328	5.600000	0.808064	5.600000	0.804483	5.600000	0.799034	5.600000	0.807322
5.700000	0.804511	5.700000	0.797900	5.700000	0.800918	5.700000	0.791192	5.700000	0.796131	5.700000	0.793982	5.700000	0.798434	5.700000	0.803118	5.700000	0.800149	5.700000	0.811972	5.700000	0.787510	5.700000	0.815841	5.700000	0.787017	5.700000	0.801938	5.700000	0.803660	5.700000	0.814925
5.800000	0.804363	5.800000	0.801557	5.800000	0.792959	5.800000	0.811629	5.800000	0.801012	5.800000	0.817125	5.800000	0.805927	5.800000	0.808283	5.800000	0.794604	5.800000	0.801632	5.800000	0.801260	5.800000	0.816684	5.800000	0.827281	5.800000	0.815897	5.800000	0.803099	5.800000	0.822673
5.900000	0.789002	5.900000	0.806756	5.900000	0.818365	5.900000	0.818812	5.900000	0.800756	5.900000	0.803085	5.900000	0.818318	5.900000	0.805047	5.900000	0.794714	5.900000	0.794330	5.900000	0.829656	5.900000	0.803295	5.900000	0.798863	5.900000	0.799059	5.900000	0.804956	5.900000	0.812606
6.000000	0.805441	6.000000	0.801210	6.000000	0.811183	6.000000	0.815135	6.000000	0.802590	6.000000	0.792948	6.000000	0.816056	6.000000	0.795117	6.000000	0.795970	6.000000	0.809998	6.000000	0.816356	6.000000	0.818424	6.000000	0.797393	6.000000	0.829491	6.000000	0.796894	6.000000	0.826892
6.100000	0.807983	6.100000	0.797654	6.100000	0.791360	6.100000	0.798164	6.100000	0.806015	6.100000	0.791610	6.100000	0.803494	6.100000	0.795897	6.100000	0.813636	6.100000	0.805968	6.100000	0.819911	6.100000	0.799297	6.100000	0.790241	6.100000	0.804834	6.100000	0.797002	6.100000	0.831730
6.200000	0.794569	6.200000	0.784344	6.200000	0.803654	6.200000	0.805073	6.200000	0.808686	6.200000	0.798362	6.200000	0.811242	6.200000	0.790285	6.200000	0.814782	6.200000	0.817256	6.200000	0.803368	6.200000	0.814676	6.200000	0.808308	6.200000	0.810679	6.200000	0.809217	6.200000	0.810246
6.300000	0.800286	6.300000	0.778484	6.300000	0.798232	6.300000	0.792651	6.300000	0.792658	6.300000	0.811163	6.300000	0.807503	6.300000	0.814515	6.300000	0.794820	6.300000	0.782791	6.300000	0.794078	6.300000	0.818599	6.300000	0.805184	6.300000	0.817731	6.300000	0.823810	6.300000	0.820157
6.400000	0.782899	6.400000	0.799917	6.400000	0.810774	6.400000	0.802843	6.400000	0.799683	6.400000	0.819429	6.400000	0.803577	6.400000	0.806344	6.400000	0.787044	6.400000	0.816751	6.400000	0.781034	6.400000	0.794675	6.400000	0.813406	6.400000	0.785181	6.400000	0.810613	6.400000	0.799753
6.500000	0.816767	6.500000	0.804975	6.500000	0.823202	6.500000	0.795948	6.500000	0.783109	6.500000	0.788871	6.500000	0.797663	6.500000	0.796283	6.500000	0.803755	6.500000	0.789555	6.500000	0.799156	6.500000	0.794484	6.500000	0.814061	6.500000	0.804188	6.500000	0.822756	6.500000	0.794937
6.600000	0.806529	6.600000	0.815262	6.600000	0.795210	6.600000	0.808505	6.600000	0.814737	6.600000	0.810517	6.600000	0.820834	6.600000	0.806160	6.600000	0.793659	6.600000	0.803488	6.600000	0.789602	6.600000	0.790935	6.600000	0.809352	6.600000	0.793561	6.600000	0.808828	6.600000	0.801830
6.700000	0.803075	6.700000	0.813742	6.700000	0.813378	6.700000	0.819314	6.700000	0.825415	6.700000	0.790788	6.700000	0.798601	6.700000	0.796081	6.700000	0.803954	6.700000	0.809206	6.700000	0.810791	6.700000	0.800051	6.700000	0.793420	6.700000	0.804840	6.700000	0.823870	6.700000	0.808011
6.800000	0.794115	6.800000	0.809864	6.800000	0.802610	6.800000	0.822923	6.800000	0.800951	6.800000	0.816482	6.800000	0.810218	6.800000	0.818474	6.800000	0.789053	6.800000	0.814242	6.800000	0.809975	6.800000	0.797578	6.800000	0.814237	6.800000	0.811545	6.800000	0.799490	6.800000	0.808821
6.900000	0.786682	6.900000	0.790667	6.900000	0.810412	6.900000	0.816480	6.900000	0.803821	6.900000	0.816919	6.900000	0.808554	6.900000	0.790607	6.900000	0.812749	6.900000	0.799867	6.900000	0.828177	6.900000	0.819122	6.900000	0.795483	6.900000	0.802355	6.900000	0.794730	6.900000	0.781501
7.000000	0.803206	7.000000	0.793823	7.000000	0.817707	7.000000	0.798088	7.000000	0.763253	7.000000	0.815105	7.000000	0.781455	7.000000	0.804453	7.000000	0.803843	7.000000	0.814355	7.000000	0.794325	7.000000	0.818929	7.000000	0.800286	7.000000	0.794115	7.000000	0.804062	7.000000	0.821006
7.100000	0.793633	7.100000	0.779524	7.100000	0.790976	7.100000	0.816198	7.100000	0.788186	7.100000	0.802104	7.100000	0.779007	7.100000	0.768681	7.100000	0.789989	7.100000	0.807929	7.100000	0.819057	7.100000	0.798216	7.100000	0.814045	7.100000	0.801652	7.100000	0.800153	7.100000	0.805454
7.200000	0.820457	7.200000	0.810972	7.200000	0.813156	7.200000	0.806592	7.200000	0.803594	7.200000	0.805151	7.200000	0.804155	7.200000	0.797881	7.200000	0.801450	7.200000	0.816471	7.200000	0.818203	7.200000	0.816954	7.200000	0.815797	7.200000	0.813005	7.200000	0.794935	7.200000	0.818719
7.300000	0.788753	7.300000	0.807185	7.300000	0.822863	7.300000	0.807523	7.300000	0.794291	7.300000	0.800653	7.300000	0.794269	7.300000	0.810343	7.300000	0.814087	7.300000	0.805135	7.300000	0.795535	7.300000	0.795631	7.300000	0.802156	7.300000	0.796514	7.300000	0.795999	7.300000	0.811808
7.400000	0.804010	7.400000	0.807948	7.400000	0.804098	7.400000	0.811385	7.400000	0.789203	7.400000	0.804258	7.400000	0.816210	7.400000	0.821580	7.400000	0.813913	7.400000	0.811743	7.400000	0.801166	7.400000	0.792049	7.400000	0.804551	7.400000	0.810759	7.400000	0.793946	7.400000	0.797841
7.500000	0.804801	7.500000	0.803424	7.500000	0.810896	7.500000	0.817195	7.500000	0.789700	7.500000	0.812667	7.500000	0.820772	7.500000	0.802221	7.500000	0.798190	7.500000	0.811544	7.500000	0.795199	7.500000	0.833836	7.500000	0.805743	7.500000	0.814963	7.500000	0.788661	7.500000	0.803173
7.600000	0.808543	7.600000	0.802335	7.600000	0.795954	7.600000	0.806136	7.600000	0.801328	7.600000	0.808205	7.600000	0.802134	7.600000	0.793202	7.600000	0.802240	7.600000	0.824457	7.600000	0.807134	7.600000	0.813879	7.600000	0.821369	7.600000	0.821803	7.600000	0.783630	7.600000	0.789196
7.700000	0.782559	7.700000	0.785364	7.700000	0.812245	7.700000	0.814540	7.700000	0.809403	7.700000	0.805099	7.700000	0.812157	7.700000	0.791813	7.700000	0.789063	7.700000	0.797524	7.700000	0.810081	7.700000	0.822058	7.700000	0.814714	7.700000	0.813540	7.700000	0.809977	7.700000	0.795968
7.800000	0.807070	7.800000	0.772533	7.800000	0.798302	7.800000	0.800036	7.800000	0.810703	7.800000	0.807592	7.800000	0.815364	7.800000	0.808197	7.800000	0.800453	7.800000	0.809438	7.800000	0.808806	7.800000	0.812489	7.800000	0.820263	7.800000	0.800496	7.800000	0.815771	7.800000	0.796649
7.900000	0.808521	7.900000	0.808541	7.900000	0.811915	7.900000	0.817581	7.900000	0.785842	7.900000	0.795461	7.900000	0.801027	7.900000	0.813613	7.900000	0.787226	7.900000	0.787569	7.900000	0.817576	7.900000	0.804509	7.900000	0.800145	7.900000	0.815061	7.900000	0.785471	7.900000	0.792422
8.000000	0.800335	8.000000	0.811949	8.000000	0.795652	8.000000	0.798602	8.000000	0.817346	8.000000	0.805872	8.000000	0.798779	8.000000	0.807800	8.000000	0.777652	8.000000	0.808010	8.000000	0.804357	8.000000	0.800996	8.000000	0.817164	8.000000	0.794411	8.000000	0.823743	8.000000	0.813921
8.100000	0.805774	8.100000	0.803839	8.100000	0.785313	8.100000	0.790162	8.100000	0.808405	8.100000	0.782887	8.100000	0.816519	8.100000	0.812651	8.100000	0.818799	8.100000	0.818320	8.100000	0.804634	8.100000	0.806161	8.100000	0.800191	8.100000	0.812839	8.100000	0.815504	8.100000	0.813528
8.200000	0.814616	8.200000	0.797745	8.200000	0.792341	8.200000	0.811026	8.200000	0.800086	8.200000	0.796283	8.200000	0.821910	8.200000	0.819593	8.200000	0.797139	8.200000	0.829275	8.200000	0.799641	8.200000	0.801716	8.200000	0.806783	8.200000	0.807266	8.200000	0.795841	8.200000	0.811447
8.300000	0.815654	8.300000	0.788456	8.300000	0.814896	8.300000	0.811983	8.300000	0.802321	8.300000	0.825798	8.300000	0.819153	8.300000	0.819187	8.300000	0.797172	8.300000	0.806404	8.300000	0.800246	8.300000	0.812518	8.300000	0.811945	8.300000	0.802015	8.300000	0.780584	8.300000	0.800407
8.400000	0.805626	8.400000	0.814654	8.400000	0.805366	8.400000	0.806176	8.400000	0.802876	8.400000	0.808332	8.400000	0.802035	8.400000	0.814743	8.400000	0.796305	8.400000	0.805109	8.400000	0.797336	8.400000	0.815125	8.400000	0.812207	8.400000	0.789544	8.400000	0.806413	8.400000	0.782634
8.500000	0.803382	8.500000	0.809079	8.500000	0.795157	8.500000	0.817873	8.500000	0.796654	8.500000	0.817817	8.500000	0.798000	8.500000	0.807385	8.500000	0.800480	8.500000	0.808808	8.500000	0.816507	8.500000	0.802798	8.500000	0.811086	8.500000	0.814357	8.500000	0.805547	8.500000	0.800515
8.600000	0.816029	8.600000	0.818036	8.600000	0.795014	8.600000	0.802901	8.600000	0.809264	8.600000	0.803269	8.600000	0.800488	8.600000	0.787768	8.600000	0.808467	8.600000	0.792610	8.600000	0.820154	8.600000	0.778033	8.600000	0.801239	8.600000	0.812200	8.600000	0.791755	8.600000	0.786220
8.700000	0.812661	8.700000	0.810577	8.700000	0.803276	8.700000	0.805789	8.700000	0.801757	8.700000	0.799621	8.700000	0.812047	8.700000	0.811482	8.700000	0.813040	8.700000	0.811729	8.700000	0.811429	8.700000	0.813375	8.700000	0.789494	8.700000	0.809625	8.700000	0.804532	8.700000	0.791951
8.800000	0.794241	8.800000	0.806853	8.800000	0.805729	8.800000	0.818102	8.800000	0.807352	8.800000	0.799655	8.800000	0.795579	8.800000	0.804508	8.800000	0.794169	8.800000	0.816167	8.800000	0.815939	8.800000	0.805561	8.800000	0.801956	8.800000	0.796885	8.800000	0.788254	8.800000	0.794420
8.900000	0.809625	8.900000	0.788490	8.900000	0.807870	8.900000	0.808699	8.900000	0.815115	8.900000	0.798705	8.900000	0.805193	8.900000	0.816609	8.900000	0.788244	8.900000	0.817569	8.900000	0.807688	8.900000	0.782045	8.900000	0.820259	8.900000	0.790313	8.900000	0.816703	8.900000	0.807395
9.000000	0.805198	9.000000	0.812549	9.000000	0.802754	9.000000	0.829365	9.000000	0.805323	9.000000	0.804579	9.000000	0.798777	9.000000	0.809864	9.000000	0.804526	9.000000	0.815666	9.000000	0.807368	9.000000	0.787410	9.000000	0.797602	9.000000	0.813513	9.000000	0.799667	9.000000	0.793810
9.100000	0.808490	9.100000	0.787307	9.100000	0.792796	9.100000	0.817141	9.100000	0.819472	9.100000	0.811665	9.100000	0.801346	9.100000	0.812313	9.100000	0.811312	9.100000	0.812103	9.100000	0.794859	9.100000	0.808506	9.100000	0.808818	9.100000	0.797849	9.100000	0.801216	9.100000	0.790389
9.200000	0.807392	9.200000	0.802298	9.200000	0.799221	9.200000	0.807736	9.200000	0.811986	9.200000	0.793089	9.200000	0.798570	9.200000	0.811858	9.200000	0.784008	9.200000	0.810009	9.200000	0.819733	9.200000	0.813469	9.200000	0.808519	9.200000	0.807151	9.200000	0.807743	9.200000	0.807180
9.300000	0.798877	9.300000	0.799650	9.300000	0.805393	9.300000	0.816056	9.300000	0.809161	9.300000	0.793229	9.300000	0.797527	9.300000	0.811171	9.300000	0.793631	9.300000	0.799917	9.300000	0.808473	9.300000	0.788055	9.300000	0.786825	9.300000	0.803713	9.300000	0.817173	9.300000	0.805457
9.400000	0.815086	9.400000	0.811856	9.400000	0.789327	9.400000	0.800811	9.400000	0.819354	9.400000	0.806939	9.400000	0.817748	9.400000	0.789758	9.400000	0.795502	9.400000	0.809531	9.400000	0.808570	9.400000	0.815045	9.400000	0.797312	9.400000	0.794430	9.400000	0.809050	9.400000	0.810518
9.500000	0.813289	9.500000	0.807022	9.500000	0.827174	9.500000	0.808179	9.500000	0.824743	9.500000	0.792153	9.500000	0.793600	9.500000	0.800307	9.500000	0.780789	9.500000	0.770687	9.500000	0.793712	9.500000	0.803572	9.500000	0.781852	9.500000	0.801926	9.500000	0.803650	9.500000	0.803240
9.600000	0.801829	9.600000	0.790670	9.600000	0.789695	9.600000	0.817389	9.600000	0.812002	9.600000	0.794880	9.600000	0.799469	9.600000	0.784682	9.600000	0.807362	9.600000	0.803480	9.600000	0.793936	9.600000	0.822018	9.600000	0.806894	9.600000	0.804456	9.600000	0.806127	9.600000	0.804972
9.700000	0.810839	9.700000	0.802604	9.700000	0.790266	9.700000	0.800275	9.700000	0.796196	9.700000	0.799718	9.700000	0.803831	9.700000	0.819427	9.700000	0.804898	9.700000	0.807690	9.700000	0.822059	9.700000	0.821967	9.700000	0.801461	9.700000	0.818461	9.700000	0.796758	9.700000	0.792885
9.800000	0.824719	9.800000	0.815622	9.800000	0.767481	9.800000	0.803538	9.800000	0.820622	9.800000	0.795736	9.800000	0.813889	9.800000	0.810582	9.800000	0.805786	9.800000	0.815402	9.800000	0.810742	9.800000	0.808767	9.800000	0.809534	9.800000	0.796644	9.800000	0.828042	9.800000	0.789582
9.900000	0.813228	9.900000	0.807480	9.900000	0.786119	9.900000	0.804677	9.900000	0.800798	9.900000	0.806451	9.900000	0.782102	9.900000	0.809034	9.900000	0.818181	9.900000	0.795063	9.900000	0.810814	9.900000	0.792559	9.900000	0.804726	9.900000	0.808395	9.900000	0.796649	9.900000	0.783676
10.000000	0.797999	10.000000	0.803462	10.000000	0.811842	10.000000	0.795904	10.000000	0.820701	10.000000	0.820974	10.000000	0.806040	10.000000	0.812094	10.000000	0.810825	10.000000	0.810351	10.000000	0.816526	10.000000	0.807841	10.000000	0.818536	10.000000	0.805014	10.000000	0.812743	10.000000	0.770708
10.100000	0.820521	10.100000	0.792696	10.100000	0.810083	10.100000	0.809819	10.100000	0.801514	10.100000	0.817139	10.100000	0.807417	10.100000	0.792160	10.100000	0.804116	10.100000	0.814084	10.100000	0.799931	10.100000	0.810853	10.100000	0.780995	10.100000	0.791393	10.100000	0.810463	10.100000	0.796699
10.200000	0.804165	10.200000	0.790189	10.200000	0.799335	10.200000	0.801992	10.200000	0.774874	10.200000	0.821743	10.200000	0.799800	10.200000	0.796395	10.200000	0.790606	10.200000	0.804575	10.200000	0.802158	10.200000	0.806452	10.200000	0.804172	10.200000	0.802991	10.200000	0.821913	10.200000	0.805290
10.300000	0.791578	10.300000	0.805680	10.300000	0.808434	10.300000	0.796157	10.300000	0.789177	10.300000	0.791032	10.300000	0.801511	10.300000	0.801407	10.300000	0.803786	10.300000	0.814383	10.300000	0.797677	10.300000	0.806848	10.300000	0.795747	10.300000	0.818276	10.300000	0.805538	10.300000	0.802433
10.400000	0.801338	10.400000	0.797948	10.400000	0.803608	10.400000	0.800625	10.400000	0.785694	10.400000	0.798848	10.400000	0.814863	10.400000	0.790278	10.400000	0.793946	10.400000	0.811384	10.400000	0.803235	10.400000	0.795323	10.400000	0.810495	10.400000	0.821296	10.400000	0.819052	10.400000	0.806138
10.500000	0.804826	10.500000	0.827515	10.500000	0.821290	10.500000	0.797205	10.500000	0.797826	10.500000	0.796907	10.500000	0.816171	10.500000	0.804489	10.500000	0.796966	10.500000	0.833853	10.500000	0.810177	10.500000	0.801009	10.500000	0.808370	10.500000	0.814032	10.500000	0.807427	10.500000	0.802277
10.600000	0.819767	10.600000	0.822880	10.600000	0.826811	10.600000	0.808766	10.600000	0.778794	10.600000	0.810189	10.600000	0.803895	10.600000	0.798854	10.600000	0.807241	10.600000	0.800385	10.600000	0.809430	10.600000	0.789168	10.600000	0.823040	10.600000	0.807107	10.600000	0.824788	10.600000	0.816190
10.700000	0.797501	10.700000	0.815807	10.700000	0.817132	10.700000	0.801739	10.700000	0.782123	10.700000	0.803965	10.700000	0.798306	10.700000	0.801919	10.700000	0.794566	10.700000	0.804128	10.700000	0.807132	10.700000	0.805952	10.700000	0.815030	10.700000	0.815528	10.700000	0.795560	10.700000	0.794810
10.800000	0.813960	10.800000	0.793990	10.800000	0.807338	10.800000	0.801762	10.800000	0.805561	10.800000	0.805367	10.800000	0.799371	10.800000	0.805115	10.800000	0.813706	10.800000	0.803000	10.800000	0.821783	10.800000	0.806233	10.800000	0.801876	10.800000	0.800071	10.800000	0.811027	10.800000	0.797697
10.900000	0.801413	10.900000	0.814965	10.900000	0.803575	10.900000	0.809448	10.900000	0.785661	10.900000	0.809584	10.900000	0.794985	10.900000	0.819913	10.900000	0.786664	10.900000	0.811258	10.900000	0.808341	10.900000	0.803122	10.900000	0.803147	10.900000	0.813007	10.900000	0.806611	10.900000	0.812126
11.000000	0.803678	11.000000	0.811713	11.000000	0.803144	11.000000	0.819440	11.000000	0.782777	11.000000	0.820005	11.000000	0.802026	11.000000	0.792109	11.000000	0.790145	11.000000	0.800839	11.000000	0.805451	11.000000	0.795709	11.000000	0.818364	11.000000	0.811646	11.000000	0.818863	11.000000	0.812434
11.100000	0.804454	11.100000	0.802678	11.100000	0.805973	11.100000	0.813435	11.100000	0.778107	11.100000	0.793554	11.100000	0.816402	11.100000	0.788370	11.100000	0.795969	11.100000	0.828605	11.100000	0.795233	11.100000	0.794588	11.100000	0.795055	11.100000	0.792592	11.100000	0.825795	11.100000	0.819471
11.200000	0.802211	11.200000	0.811181	11.200000	0.808266	11.200000	0.775360	11.200000	0.807753	11.200000	0.794499	11.200000	0.789601	11.200000	0.771756	11.200000	0.812004	11.200000	0.800188	11.200000	0.787430	11.200000	0.799589	11.200000	0.811318	11.200000	0.817442	11.200000	0.798227	11.200000	0.785839
11.300000	0.812600	11.300000	0.811854	11.300000	0.798497	11.300000	0.775995	11.300000	0.786030	11.300000	0.805856	11.300000	0.799057	11.300000	0.800076	11.300000	0.800821	11.300000	0.812972	11.300000	0.792384	11.300000	0.792105	11.300000	0.822914	11.300000	0.805579	11.300000	0.800147	11.300000	0.803033
11.400000	0.802262	11.400000	0.793474	11.400000	0.780709	11.400000	0.813900	11.400000	0.806519	11.400000	0.815954	11.400000	0.790828	11.400000	0.791101	11.400000	0.818941	11.400000	0.790821	11.400000	0.806258	11.400000	0.798321	11.400000	0.791135	11.400000	0.816965	11.400000	0.800407	11.400000	0.809519
11.500000	0.788180	11.500000	0.791372	11.500000	0.791725	11.500000	0.801877	11.500000	0.788507	11.500000	0.822103	11.500000	0.807372	11.500000	0.787904	11.500000	0.791898	11.500000	0.806952	11.500000	0.824728	11.500000	0.815670	11.500000	0.817344	11.500000	0.778273	11.500000	0.801825	11.500000	0.816840
11.600000	0.811768	11.600000	0.797520	11.600000	0.809370	11.600000	0.807128	11.600000	0.784064	11.600000	0.816454	11.600000	0.817587	11.600000	0.796408	11.600000	0.796858	11.600000	0.802618	11.600000	0.818142	11.600000	0.812709	11.600000	0.792246	11.600000	0.818676	11.600000	0.796128	11.600000	0.801307
11.700000	0.809283	11.700000	0.810911	11.700000	0.821030	11.700000	0.802170	11.700000	0.818708	11.700000	0.797321	11.700000	0.823418	11.700000	0.811206	11.700000	0.789634	11.700000	0.800528	11.700000	0.804959	11.700000	0.798588	11.700000	0.809520	11.700000	0.822871	11.700000	0.818222	11.700000	0.805644
11.800000	0.781503	11.800000	0.810173	11.800000	0.807693	11.800000	0.799948	11.800000	0.815494	11.800000	0.794328	11.800000	0.827365	11.800000	0.792926	11.800000	0.790734	11.800000	0.782126	11.800000	0.819198	11.800000	0.815142	11.800000	0.796925	11.800000	0.797678	11.800000	0.805595	11.800000	0.808015
11.900000	0.787760	11.900000	0.800697	11.900000	0.803609	11.900000	0.806114	11.900000	0.805854	11.900000	0.804821	11.900000	0.803730	11.900000	0.808221	11.900000	0.794844	11.900000	0.802898	11.900000	0.797306	11.900000	0.813909	11.900000	0.796124	11.900000	0.804362	11.900000	0.808040	11.900000	0.815675
12.000000	0.815397	12.000000	0.806591	12.000000	0.798920	12.000000	0.793498	12.000000	0.807650	12.000000	0.792180	12.000000	0.769007	12.000000	0.814344	12.000000	0.803493	12.000000	0.806343	12.000000	0.820157	12.000000	0.815602	12.000000	0.805476	12.000000	0.799951	12.000000	0.800465	12.000000	0.816481
12.100000	0.828425	12.100000	0.791603	12.100000	0.808311	12.100000	0.804591	12.100000	0.798836	12.100000	0.802972	12.100000	0.810540	12.100000	0.821613	12.100000	0.812724	12.100000	0.814000	12.100000	0.803935	12.100000	0.801975	12.100000	0.818312	12.100000	0.804050	12.100000	0.810999	12.100000	0.813851
12.200000	0.813270	12.200000	0.813294	12.200000	0.793965	12.200000	0.790194	12.200000	0.815212	12.200000	0.821896	12.200000	0.817500	12.200000	0.799449	12.200000	0.793981	12.200000	0.825385	12.200000	0.804409	12.200000	0.812678	12.200000	0.805912	12.200000	0.800913	12.200000	0.801953	12.200000	0.804362
12.300000	0.805490	12.300000	0.808451	12.300000	0.799746	12.300000	0.807200	12.300000	0.820446	12.300000	0.779373	12.300000	0.805704	12.300000	0.811486	12.300000	0.795979	12.300000	0.801984	12.300000	0.790673	12.300000	0.797648	12.300000	0.800075	12.300000	0.797726	12.300000	0.791910	12.300000	0.819532
12.400000	0.819840	12.400000	0.801698	12.400000	0.810902	12.400000	0.789551	12.400000	0.835200	12.400000	0.803307	12.400000	0.818101	12.400000	0.826545	12.400000	0.807994	12.400000	0.801834	12.400000	0.788015	12.400000	0.807821	12.400000	0.809639	12.400000	0.781766	12.400000	0.805824	12.400000	0.809948
12.500000	0.804438	12.500000	0.798171	12.500000	0.784168	12.500000	0.791339	12.500000	0.815854	12.500000	0.787372	12.500000	0.800080	12.500000	0.808238	12.500000	0.813907	12.500000	0.814287	12.500000	0.794830	12.500000	0.797201	12.500000	0.802547	12.500000	0.796576	12.500000	0.807816	12.500000	0.784177
12.600000	0.812754	12.600000	0.795781	12.600000	0.800561	12.600000	0.817492	12.600000	0.808578	12.600000	0.829628	12.600000	0.815560	12.600000	0.820753	12.600000	0.814454	12.600000	0.806132	12.600000	0.811945	12.600000	0.823439	12.600000	0.801304	12.600000	0.788187	12.600000	0.813990	12.600000	0.786634
12.700000	0.811382	12.700000	0.806712	12.700000	0.807608	12.700000	0.801394	12.700000	0.793355	12.700000	0.824750	12.700000	0.812767	12.700000	0.807576	12.700000	0.799357	12.700000	0.794132	12.700000	0.785322	12.700000	0.805510	12.700000	0.810580	12.700000	0.788764	12.700000	0.827999	12.700000	0.805606
12.800000	0.807402	12.800000	0.785208	12.800000	0.811241	12.800000	0.804293	12.800000	0.802873	12.800000	0.791484	12.800000	0.810484	12.800000	0.796650	12.800000	0.786471	12.800000	0.799257	12.800000	0.805140	12.800000	0.808820	12.800000	0.811252	12.800000	0.796206	12.800000	0.780544	12.800000	0.795319
12.900000	0.803253	12.900000	0.807804	12.900000	0.797702	12.900000	0.816754	12.900000	0.785463	12.900000	0.785790	12.900000	0.814142	12.900000	0.809704	12.900000	0.809319	12.900000	0.815588	12.900000	0.802815	12.900000	0.796907	12.900000	0.814869	12.900000	0.808703	12.900000	0.796904	12.900000	0.805473
13.000000	0.821613	13.000000	0.808394	13.000000	0.805329	13.000000	0.789252	13.000000	0.799786	13.000000	0.820986	13.000000	0.824663	13.000000	0.792667	13.000000	0.810600	13.000000	0.799107	13.000000	0.793659	13.000000	0.793175	13.000000	0.802924	13.000000	0.806633	13.000000	0.819881	13.000000	0.822576
13.100000	0.809721	13.100000	0.796375	13.100000	0.805318	13.100000	0.802488	13.100000	0.815718	13.100000	0.803026	13.100000	0.801666	13.100000	0.790200	13.100000	0.802306	13.100000	0.806098	13.100000	0.804219	13.100000	0.802222	13.100000	0.813035	13.100000	0.814442	13.100000	0.809706	13.100000	0.827433
13.200000	0.810839	13.200000	0.800138	13.200000	0.821733	13.200000	0.796865	13.200000	0.811072	13.200000	0.796714	13.200000	0.815113	13.200000	0.789577	13.200000	0.827393	13.200000	0.810899	13.200000	0.815229	13.200000	0.781086	13.200000	0.823432	13.200000	0.792407	13.200000	0.790168	13.200000	0.793360
13.300000	0.822266	13.300000	0.805661	13.300000	0.816442	13.300000	0.803496	13.300000	0.802144	13.300000	0.797740	13.300000	0.788832	13.300000	0.805555	13.300000	0.806158	13.300000	0.791479	13.300000	0.827554	13.300000	0.807199	13.300000	0.815449	13.300000	0.826715	13.300000	0.811800	13.300000	0.806172
13.400000	0.813437	13.400000	0.816825	13.400000	0.789059	13.400000	0.819768	13.400000	0.807073	13.400000	0.822891	13.400000	0.813635	13.400000	0.796557	13.400000	0.826665	13.400000	0.795153	13.400000	0.809375	13.400000	0.790299	13.400000	0.822109	13.400000	0.816753	13.400000	0.789066	13.400000	0.812106
13.500000	0.806060	13.500000	0.807478	13.500000	0.802442	13.500000	0.820493	13.500000	0.791211	13.500000	0.821526	13.500000	0.803543	13.500000	0.774849	13.500000	0.800506	13.500000	0.802397	13.500000	0.803019	13.500000	0.797976	13.500000	0.797730	13.500000	0.812216	13.500000	0.797470	13.500000	0.801008
13.600000	0.799634	13.600000	0.802299	13.600000	0.796753	13.600000	0.827038	13.600000	0.816490	13.600000	0.815478	13.600000	0.812580	13.600000	0.811898	13.600000	0.800540	13.600000	0.798339	13.600000	0.815371	13.600000	0.797610	13.600000	0.811684	13.600000	0.790234	13.600000	0.797360	13.600000	0.813452
13.700000	0.824148	13.700000	0.807913	13.700000	0.818376	13.700000	0.806352	13.700000	0.816189	13.700000	0.795229	13.700000	0.800984	13.700000	0.806994	13.700000	0.810433	13.700000	0.804677	13.700000	0.813206	13.700000	0.835438	13.700000	0.807345	13.700000	0.812147	13.700000	0.805336	13.700000	0.815079
13.800000	0.807615	13.800000	0.781500	13.800000	0.779291	13.800000	0.780809	13.800000	0.809143	13.800000	0.795542	13.800000	0.796405	13.800000	0.807794	13.800000	0.815613	13.800000	0.824858	13.800000	0.819033	13.800000	0.826714	13.800000	0.809608	13.800000	0.807716	13.800000	0.843522	13.800000	0.792093
13.900000	0.810430	13.900000	0.807680	13.900000	0.788502	13.900000	0.826659	13.900000	0.811829	13.900000	0.806298	13.900000	0.804917	13.900000	0.819982	13.900000	0.798032	13.900000	0.811747	13.900000	0.816567	13.900000	0.806261	13.900000	0.801237	13.900000	0.806757	13.900000	0.807855	13.900000	0.795594
14.000000	0.810760	14.000000	0.813341	14.000000	0.804332	14.000000	0.821950	14.000000	0.796188	14.000000	0.817384	14.000000	0.817723	14.000000	0.784857	14.000000	0.801386	14.000000	0.809801	14.000000	0.830132	14.000000	0.812137	14.000000	0.795471	14.000000	0.805778	14.000000	0.790000	14.000000	0.801815
14.100000	0.827714	14.100000	0.789992	14.100000	0.810042	14.100000	0.807651	14.100000	0.808866	14.100000	0.807456	14.100000	0.814143	14.100000	0.818304	14.100000	0.814358	14.100000	0.801075	14.100000	0.809153	14.100000	0.818642	14.100000	0.793588	14.100000	0.797063	14.100000	0.812689	14.100000	0.806172
14.200000	0.819427	14.200000	0.827269	14.200000	0.805842	14.200000	0.783216	14.200000	0.805551	14.200000	0.795611	14.200000	0.811640	14.200000	0.795238	14.200000	0.804074	14.200000	0.812331	14.200000	0.791616	14.200000	0.800072	14.200000	0.818660	14.200000	0.819911	14.200000	0.816241	14.200000	0.789244
14.300000	0.787051	14.300000	0.811438	14.300000	0.809777	14.300000	0.821568	14.300000	0.816183	14.300000	0.816211	14.300000	0.813229	14.300000	0.813477	14.300000	0.788623	14.300000	0.801351	14.300000	0.799047	14.300000	0.820568	14.300000	0.811772	14.300000	0.803955	14.300000	0.810925	14.300000	0.793664
14.400000	0.810068	14.400000	0.800865	14.400000	0.804713	14.400000	0.831697	14.400000	0.814159	14.400000	0.842428	14.400000	0.808915	14.400000	0.799141	14.400000	0.796990	14.400000	0.802793	14.400000	0.809560	14.400000	0.789946	14.400000	0.800817	14.400000	0.822015	14.400000	0.808124	14.400000	0.793847
14.500000	0.815043	14.500000	0.817960	14.500000	0.803779	14.500000	0.815761	14.500000	0.832592	14.500000	0.795802	14.500000	0.812930	14.500000	0.797406	14.500000	0.807380	14.500000	0.803977	14.500000	0.792338	14.500000	0.802651	14.500000	0.800816	14.500000	0.832474	14.500000	0.811457	14.500000	0.813937
14.600000	0.795966	14.600000	0.804496	14.600000	0.793228	14.600000	0.815270	14.600000	0.789331	14.600000	0.804648	14.600000	0.808581	14.600000	0.806001	14.600000	0.805688	14.600000	0.795416	14.600000	0.800073	14.600000	0.784202	14.600000	0.810709	14.600000	0.812954	14.600000	0.803232	14.600000	0.801978
14.700000	0.789788	14.700000	0.800877	14.700000	0.810765	14.700000	0.818137	14.700000	0.798800	14.700000	0.806211	14.700000	0.829822	14.700000	0.813307	14.700000	0.830196	14.700000	0.789291	14.700000	0.783920	14.700000	0.796090	14.700000	0.800715	14.700000	0.808517	14.700000	0.791489	14.700000	0.821703
14.800000	0.808287	14.800000	0.796153	14.800000	0.825901	14.800000	0.804595	14.800000	0.802901	14.800000	0.811779	14.800000	0.799277	14.800000	0.778557	14.800000	0.804384	14.800000	0.808600	14.800000	0.806875	14.800000	0.816244	14.800000	0.805839	14.800000	0.810660	14.800000	0.811954	14.800000	0.780987
14.900000	0.809144	14.900000	0.795594	14.900000	0.799820	14.900000	0.818779	14.900000	0.809726	14.900000	0.796722	14.900000	0.790253	14.900000	0.802756	14.900000	0.797739	14.900000	0.808551	14.900000	0.793335	14.900000	0.801324	14.900000	0.809393	14.900000	0.797419	14.900000	0.785896	14.900000	0.789979
15.000000	0.797345	15.000000	0.808791	15.000000	0.798038	15.000000	0.814801	15.000000	0.826618	15.000000	0.802887	15.000000	0.786039	15.000000	0.814321	15.000000	0.802791	15.000000	0.816431	15.000000	0.780721	15.000000	0.804804	15.000000	0.810977	15.000000	0.813784	15.000000	0.802733	15.000000	0.803263
15.100000	0.817692	15.100000	0.822041	15.100000	0.803676	15.100000	0.798979	15.100000	0.792214	15.100000	0.790854	15.100000	0.807136	15.100000	0.807150	15.100000	0.819045	15.100000	0.807827	15.100000	0.799065	15.100000	0.815344	15.100000	0.833479	15.100000	0.818711	15.100000	0.810560	15.100000	0.813474
15.200000	0.805589	15.200000	0.787770	15.200000	0.784709	15.200000	0.809283	15.200000	0.799409	15.200000	0.795910	15.200000	0.792321	15.200000	0.805337	15.200000	0.800160	15.200000	0.801831	15.200000	0.812838	15.200000	0.804731	15.200000	0.835513	15.200000	0.802274	15.200000	0.790908	15.200000	0.799653
15.300000	0.805349	15.300000	0.792686	15.300000	0.817484	15.300000	0.821034	15.300000	0.786554	15.300000	0.800446	15.300000	0.795489	15.300000	0.805837	15.300000	0.807863	15.300000	0.812088	15.300000	0.803901	15.300000	0.801927	15.300000	0.813375	15.300000	0.790937	15.300000	0.795647	15.300000	0.808153
15.400000	0.805752	15.400000	0.815439	15.400000	0.803295	15.400000	0.787186	15.400000	0.798660	15.400000	0.817779	15.400000	0.793032	15.400000	0.813466	15.400000	0.800878	15.400000	0.818518	15.400000	0.807624	15.400000	0.806414	15.400000	0.811061	15.400000	0.809426	15.400000	0.798512	15.400000	0.814835
15.500000	0.809638	15.500000	0.814293	15.500000	0.809172	15.500000	0.819957	15.500000	0.806579	15.500000	0.802243	15.500000	0.784373	15.500000	0.822174	15.500000	0.791882	15.500000	0.787232	15.500000	0.794522	15.500000	0.810277	15.500000	0.822881	15.500000	0.800907	15.500000	0.807627	15.500000	0.804394
15.600000	0.798602	15.600000	0.810252	15.600000	0.795442	15.600000	0.820755	15.600000	0.799081	15.600000	0.805501	15.600000	0.815002	15.600000	0.802233	15.600000	0.813193	15.600000	0.821436	15.600000	0.799479	15.600000	0.811376	15.600000	0.824386	15.600000	0.802300	15.600000	0.798345	15.600000	0.806716
15.700000	0.810469	15.700000	0.795617	15.700000	0.797337	15.700000	0.807381	15.700000	0.803387	15.700000	0.810204	15.700000	0.789910	15.700000	0.802818	15.700000	0.806648	15.700000	0.818977	15.700000	0.794201	15.700000	0.808229	15.700000	0.812701	15.700000	0.801979	15.700000	0.806070	15.700000	0.796006
15.800000	0.796501	15.800000	0.802333	15.800000	0.794675	15.800000	0.805156	15.800000	0.819250	15.800000	0.824178	15.800000	0.793051	15.800000	0.808494	15.800000	0.810379	15.800000	0.805897	15.800000	0.829627	15.800000	0.803493	15.800000	0.830929	15.800000	0.795845	15.800000	0.795665	15.800000	0.793571
15.900000	0.818204	15.900000	0.793932	15.900000	0.824056	15.900000	0.801486	15.900000	0.812619	15.900000	0.806754	15.900000	0.814735	15.900000	0.801531	15.900000	0.804205	15.900000	0.815696	15.900000	0.803265	15.900000	0.801847	15.900000	0.820103	15.900000	0.814386	15.900000	0.806315	15.900000	0.789554
16.000000	0.788896	16.000000	0.803278	16.000000	0.817390	16.000000	0.805043	16.000000	0.802195	16.000000	0.802374	16.000000	0.798718	16.000000	0.794793	16.000000	0.782961	16.000000	0.799234	16.000000	0.809929	16.000000	0.790229	16.000000	0.807658	16.000000	0.811819	16.000000	0.796365	16.000000	0.802864
16.100000	0.805728	16.100000	0.791512	16.100000	0.821903	16.100000	0.795340	16.100000	0.803439	16.100000	0.821083	16.100000	0.805945	16.100000	0.821970	16.100000	0.791449	16.100000	0.831504	16.100000	0.812886	16.100000	0.812516	16.100000	0.788727	16.100000	0.813227	16.100000	0.791077	16.100000	0.804679
16.200000	0.825616	16.200000	0.792749	16.200000	0.808654	16.200000	0.815946	16.200000	0.780457	16.200000	0.811798	16.200000	0.812962	16.200000	0.799700	16.200000	0.788877	16.200000	0.816588	16.200000	0.830365	16.200000	0.812595	16.200000	0.799430	16.200000	0.789039	16.200000	0.807325	16.200000	0.797651
16.300000	0.817494	16.300000	0.809981	16.300000	0.794964	16.300000	0.800651	16.300000	0.787244	16.300000	0.806427	16.300000	0.802283	16.300000	0.800611	16.300000	0.803979	16.300000	0.809441	16.300000	0.812833	16.300000	0.807287	16.300000	0.799837	16.300000	0.833307	16.300000	0.805654	16.300000	0.812754
16.400000	0.789511	16.400000	0.784995	16.400000	0.809012	16.400000	0.814494	16.400000	0.795651	16.400000	0.784288	16.400000	0.825894	16.400000	0.812013	16.400000	0.808759	16.400000	0.814935	16.400000	0.803035	16.400000	0.807952	16.400000	0.798018	16.400000	0.812548	16.400000	0.816503	16.400000	0.807226
16.500000	0.785797	16.500000	0.803031	16.500000	0.794073	16.500000	0.798454	16.500000	0.801114	16.500000	0.835544	16.500000	0.805893	16.500000	0.805145	16.500000	0.806398	16.500000	0.815275	16.500000	0.808731	16.500000	0.780282	16.500000	0.800944	16.500000	0.819767	16.500000	0.808150	16.500000	0.819191
16.600000	0.804701	16.600000	0.800168	16.600000	0.784298	16.600000	0.800674	16.600000	0.806497	16.600000	0.818242	16.600000	0.812195	16.600000	0.778888	16.600000	0.794023	16.600000	0.789306	16.600000	0.802345	16.600000	0.829029	16.600000	0.802537	16.600000	0.819236	16.600000	0.803792	16.600000	0.774922
16.700000	0.798998	16.700000	0.783875	16.700000	0.813653	16.700000	0.799569	16.700000	0.812620	16.700000	0.819866	16.700000	0.820961	16.700000	0.790145	16.700000	0.826027	16.700000	0.787763	16.700000	0.799762	16.700000	0.810519	16.700000	0.806673	16.700000	0.793517	16.700000	0.806279	16.700000	0.796405
16.800000	0.807156	16.800000	0.816592	16.800000	0.795073	16.800000	0.792435	16.800000	0.809450	16.800000	0.822933	16.800000	0.796532	16.800000	0.791932	16.800000	0.801488	16.800000	0.824464	16.800000	0.803087	16.800000	0.817953	16.800000	0.814389	16.800000	0.817076	16.800000	0.809401	16.800000	0.807189
16.900000	0.795089	16.900000	0.803303	16.900000	0.817651	16.900000	0.811935	16.900000	0.803367	16.900000	0.808995	16.900000	0.789026	16.900000	0.812297	16.900000	0.812928	16.900000	0.813332	16.900000	0.818962	16.900000	0.801575	16.900000	0.825558	16.900000	0.823697	16.900000	0.797172	16.900000	0.815169
17.000000	0.823888	17.000000	0.806927	17.000000	0.821709	17.000000	0.773271	17.000000	0.796729	17.000000	0.807256	17.000000	0.784805	17.000000	0.797250	17.000000	0.814146	17.000000	0.766330	17.000000	0.804677	17.000000	0.822253	17.000000	0.812856	17.000000	0.809914	17.000000	0.809772	17.000000	0.815903
17.100000	0.804827	17.100000	0.795211	17.100000	0.794462	17.100000	0.771662	17.100000	0.822873	17.100000	0.797437	17.100000	0.816352	17.100000	0.797949	17.100000	0.802190	17.100000	0.807224	17.100000	0.820521	17.100000	0.825802	17.100000	0.793682	17.100000	0.815416	17.100000	0.796687	17.100000	0.809904
17.200000	0.812891	17.200000	0.801336	17.200000	0.809899	17.200000	0.794815	17.200000	0.809920	17.200000	0.804687	17.200000	0.791108	17.200000	0.823469	17.200000	0.793782	17.200000	0.801199	17.200000	0.805119	17.200000	0.805555	17.200000	0.800893	17.200000	0.809470	17.200000	0.808561	17.200000	0.798962
17.300000	0.804023	17.300000	0.814023	17.300000	0.810961	17.300000	0.828553	17.300000	0.811091	17.300000	0.814914	17.300000	0.786480	17.300000	0.831521	17.300000	0.815475	17.300000	0.807596	17.300000	0.784167	17.300000	0.778192	17.300000	0.812639	17.300000	0.815498	17.300000	0.819917	17.300000	0.806611
17.400000	0.796632	17.400000	0.801366	17.400000	0.810648	17.400000	0.823017	17.400000	0.812353	17.400000	0.812319	17.400000	0.802839	17.400000	0.799077	17.400000	0.801646	17.400000	0.808983	17.400000	0.818193	17.400000	0.811448	17.400000	0.792768	17.400000	0.821513	17.400000	0.787326	17.400000	0.796633
17.500000	0.814755	17.500000	0.806152	17.500000	0.808413	17.500000	0.792130	17.500000	0.799773	17.500000	0.816243	17.500000	0.792245	17.500000	0.819348	17.500000	0.806277	17.500000	0.808160	17.500000	0.810672	17.500000	0.802130	17.500000	0.800225	17.500000	0.812980	17.500000	0.793930	17.500000	0.798658
17.600000	0.804682	17.600000	0.813989	17.600000	0.809292	17.600000	0.812152	17.600000	0.808610	17.600000	0.803962	17.600000	0.822170	17.600000	0.808388	17.600000	0.814896	17.600000	0.791148	17.600000	0.790796	17.600000	0.814187	17.600000	0.811455	17.600000	0.794042	17.600000	0.830470	17.600000	0.789461
17.700000	0.763786	17.700000	0.819425	17.700000	0.817862	17.700000	0.808689	17.700000	0.801719	17.700000	0.786202	17.700000	0.779582	17.700000	0.809886	17.700000	0.801205	17.700000	0.787933	17.700000	0.794819	17.700000	0.801919	17.700000	0.800781	17.700000	0.795487	17.700000	0.821432	17.700000	0.809209
17.800000	0.805785	17.800000	0.792805	17.800000	0.804130	17.800000	0.821208	17.800000	0.810836	17.800000	0.801027	17.800000	0.815249	17.800000	0.808887	17.800000	0.797755	17.800000	0.790812	17.800000	0.801769	17.800000	0.816801	17.800000	0.795179	17.800000	0.784168	17.800000	0.824154	17.800000	0.834336
17.900000	0.811009	17.900000	0.810685	17.900000	0.765600	17.900000	0.815356	17.900000	0.797984	17.900000	0.798829	17.900000	0.814527	17.900000	0.795520	17.900000	0.807879	17.900000	0.789865	17.900000	0.809530	17.900000	0.801823	17.900000	0.799935	17.900000	0.800602	17.900000	0.809414	17.900000	0.807499
18.000000	0.789457	18.000000	0.811953	18.000000	0.806145	18.000000	0.785980	18.000000	0.802843	18.000000	0.809169	18.000000	0.814846	18.000000	0.800130	18.000000	0.804731	18.000000	0.809749	18.000000	0.799193	18.000000	0.807000	18.000000	0.810153	18.000000	0.802800	18.000000	0.811879	18.000000	0.796512
18.100000	0.788177	18.100000	0.787002	18.100000	0.817119	18.100000	0.803080	18.100000	0.806799	18.100000	0.800496	18.100000	0.804252	18.100000	0.795313	18.100000	0.809606	18.100000	0.813270	18.100000	0.816700	18.100000	0.815420	18.100000	0.801278	18.100000	0.801514	18.100000	0.819899	18.100000	0.813578
18.200000	0.812907	18.200000	0.809568	18.200000	0.810308	18.200000	0.811977	18.200000	0.813840	18.200000	0.823607	18.200000	0.796768	18.200000	0.819511	18.200000	0.795061	18.200000	0.775440	18.200000	0.818808	18.200000	0.815480	18.200000	0.799017	18.200000	0.800102	18.200000	0.819281	18.200000	0.800912
18.300000	0.822348	18.300000	0.807001	18.300000	0.806576	18.300000	0.791145	18.300000	0.812012	18.300000	0.809475	18.300000	0.809034	18.300000	0.798489	18.300000	0.806628	18.300000	0.808613	18.300000	0.784447	18.300000	0.812685	18.300000	0.800522	18.300000	0.825381	18.300000	0.817715	18.300000	0.810819
18.400000	0.818524	18.400000	0.813601	18.400000	0.818407	18.400000	0.782738	18.400000	0.794177	18.400000	0.812593	18.400000	0.799255	18.400000	0.815414	18.400000	0.778612	18.400000	0.803741	18.400000	0.796634	18.400000	0.812669	18.400000	0.801169	18.400000	0.795912	18.400000	0.806053	18.400000	0.793752
18.500000	0.810084	18.500000	0.832812	18.500000	0.803776	18.500000	0.808400	18.500000	0.803473	18.500000	0.820513	18.500000	0.810082	18.500000	0.806303	18.500000	0.780214	18.500000	0.814331	18.500000	0.833334	18.500000	0.814955	18.500000	0.812263	18.500000	0.814048	18.500000	0.814963	18.500000	0.819164
18.600000	0.807819	18.600000	0.824271	18.600000	0.799487	18.600000	0.800487	18.600000	0.806176	18.600000	0.811937	18.600000	0.796745	18.600000	0.807428	18.600000	0.812801	18.600000	0.789263	18.600000	0.795146	18.600000	0.798130	18.600000	0.810540	18.600000	0.825680	18.600000	0.802705	18.600000	0.826575
18.700000	0.821767	18.700000	0.814879	18.700000	0.792461	18.700000	0.787130	18.700000	0.793182	18.700000	0.811417	18.700000	0.790522	18.700000	0.812641	18.700000	0.800262	18.700000	0.824832	18.700000	0.794161	18.700000	0.803716	18.700000	0.815453	18.700000	0.818008	18.700000	0.791226	18.700000	0.799806
18.800000	0.809034	18.800000	0.814315	18.800000	0.820060	18.800000	0.809245	18.800000	0.792379	18.800000	0.808016	18.800000	0.802949	18.800000	0.797632	18.800000	0.799130	18.800000	0.836291	18.800000	0.819240	18.800000	0.800347	18.800000	0.807459	18.800000	0.811255	18.800000	0.817672	18.800000	0.803642
18.900000	0.805986	18.900000	0.800537	18.900000	0.814500	18.900000	0.793971	18.900000	0.813126	18.900000	0.804920	18.900000	0.797565	18.900000	0.793418	18.900000	0.808594	18.900000	0.820798	18.900000	0.792502	18.900000	0.795324	18.900000	0.794556	18.900000	0.804361	18.900000	0.827687	18.900000	0.818534
19.000000	0.826163	19.000000	0.780664	19.000000	0.809466	19.000000	0.798173	19.000000	0.813003	19.000000	0.782660	19.000000	0.810486	19.000000	0.795820	19.000000	0.793072	19.000000	0.815611	19.000000	0.796034	19.000000	0.795912	19.000000	0.812468	19.000000	0.803800	19.000000	0.805932	19.000000	0.808609
19.100000	0.821806	19.100000	0.802356	19.100000	0.800698	19.100000	0.798593	19.100000	0.799723	19.100000	0.797411	19.100000	0.794456	19.100000	0.779716	19.100000	0.792704	19.100000	0.813642	19.100000	0.811049	19.100000	0.796901	19.100000	0.801075	19.100000	0.794914	19.100000	0.799524	19.100000	0.785614
19.200000	0.807063	19.200000	0.805962	19.200000	0.817727	19.200000	0.789812	19.200000	0.794678	19.200000	0.811711	19.200000	0.827000	19.200000	0.797031	19.200000	0.826912	19.200000	0.834001	19.200000	0.806416	19.200000	0.809093	19.200000	0.809038	19.200000	0.788237	19.200000	0.789266	19.200000	0.812046
19.300000	0.790255	19.300000	0.809388	19.300000	0.808614	19.300000	0.815659	19.300000	0.805618	19.300000	0.792778	19.300000	0.802861	19.300000	0.818659	19.300000	0.795232	19.300000	0.818921	19.300000	0.813469	19.300000	0.783242	19.300000	0.797223	19.300000	0.811689	19.300000	0.803472	19.300000	0.801342
19.400000	0.796172	19.400000	0.805280	19.400000	0.821320	19.400000	0.817506	19.400000	0.812871	19.400000	0.809360	19.400000	0.803997	19.400000	0.811546	19.400000	0.804402	19.400000	0.797106	19.400000	0.816415	19.400000	0.805044	19.400000	0.813622	19.400000	0.800024	19.400000	0.804686	19.400000	0.788084
19.500000	0.807877	19.500000	0.795980	19.500000	0.819010	19.500000	0.810374	19.500000	0.786570	19.500000	0.802991	19.500000	0.800160	19.500000	0.813812	19.500000	0.815458	19.500000	0.796158	19.500000	0.788297	19.500000	0.793912	19.500000	0.805749	19.500000	0.808115	19.500000	0.816518	19.500000	0.802003
19.600000	0.789746	19.600000	0.806509	19.600000	0.787711	19.600000	0.803622	19.600000	0.782040	19.600000	0.797346	19.600000	0.821343	19.600000	0.809140	19.600000	0.817978	19.600000	0.815925	19.600000	0.829875	19.600000	0.791594	19.600000	0.790210	19.600000	0.793622	19.600000	0.790155	19.600000	0.799678
19.700000	0.795854	19.700000	0.809827	19.700000	0.810661	19.700000	0.798970	19.700000	0.783781	19.700000	0.812231	19.700000	0.797116	19.700000	0.814769	19.700000	0.824840	19.700000	0.824250	19.700000	0.825562	19.700000	0.805479	19.700000	0.807173	19.700000	0.799071	19.700000	0.816854	19.700000	0.801743
19.800000	0.805762	19.800000	0.806275	19.800000	0.796129	19.800000	0.802322	19.800000	0.793222	19.800000	0.803235	19.800000	0.784805	19.800000	0.788058	19.800000	0.812923	19.800000	0.815130	19.800000	0.807911	19.800000	0.809695	19.800000	0.800778	19.800000	0.816508	19.800000	0.819015	19.800000	0.804156
19.900000	0.804623	19.900000	0.812805	19.900000	0.797384	19.900000	0.789066	19.900000	0.791408	19.900000	0.806697	19.900000	0.799993	19.900000	0.805895	19.900000	0.808509	19.900000	0.800645	19.900000	0.791449	19.900000	0.796924	19.900000	0.799352	19.900000	0.808391	19.900000	0.819509	19.900000	0.776867
20.000000	0.805802	20.000000	0.821839	20.000000	0.823528	20.000000	0.795773	20.000000	0.782500	20.000000	0.804373	20.000000	0.800298	20.000000	0.821195	20.000000	0.816199	20.000000	0.807529	20.000000	0.800246	20.000000	0.757685	20.000000	0.779731	20.000000	0.786845	20.000000	0.799810	20.000000	0.793571
20.100000	0.793384	20.100000	0.796921	20.100000	0.807736	20.100000	0.815672	20.100000	0.802106	20.100000	0.797669	20.100000	0.805994	20.100000	0.804097	20.100000	0.819111	20.100000	0.814537	20.100000	0.769986	20.100000	0.806385	20.100000	0.804022	20.100000	0.821514	20.100000	0.808447	20.100000	0.797840
20.200000	0.816404	20.200000	0.809859	20.200000	0.784318	20.200000	0.794539	20.200000	0.787396	20.200000	0.815958	20.200000	0.806669	20.200000	0.789573	20.200000	0.812098	20.200000	0.809646	20.200000	0.801284	20.200000	0.793619	20.200000	0.803763	20.200000	0.790772	20.200000	0.802051	20.200000	0.790026
20.300000	0.815489	20.300000	0.812545	20.300000	0.813701	20.300000	0.835344	20.300000	0.805200	20.300000	0.768603	20.300000	0.805682	20.300000	0.779842	20.300000	0.794201	20.300000	0.799432	20.300000	0.784109	20.300000	0.789984	20.300000	0.814790	20.300000	0.802807	20.300000	0.815421	20.300000	0.810406
20.400000	0.823249	20.400000	0.809990	20.400000	0.795965	20.400000	0.808822	20.400000	0.811820	20.400000	0.796805	20.400000	0.809025	20.400000	0.805539	20.400000	0.803921	20.400000	0.834056	20.400000	0.796551	20.400000	0.791451	20.400000	0.796205	20.400000	0.820695	20.400000	0.808361	20.400000	0.812508
20.500000	0.805956	20.500000	0.796570	20.500000	0.806477	20.500000	0.788242	20.500000	0.795880	20.500000	0.786576	20.500000	0.819022	20.500000	0.793577	20.500000	0.799532	20.500000	0.811631	20.500000	0.795349	20.500000	0.788180	20.500000	0.820356	20.500000	0.817042	20.500000	0.798242	20.500000	0.815704
20.600000	0.815394	20.600000	0.798479	20.600000	0.815139	20.600000	0.813499	20.600000	0.814906	20.600000	0.807144	20.600000	0.801209	20.600000	0.807576	20.600000	0.805736	20.600000	0.819576	20.600000	0.818563	20.600000	0.812635	20.600000	0.788064	20.600000	0.814091	20.600000	0.810262	20.600000	0.809450
20.700000	0.813165	20.700000	0.782514	20.700000	0.809516	20.700000	0.787680	20.700000	0.781165	20.700000	0.800070	20.700000	0.818006	20.700000	0.823096	20.700000	0.815655	20.700000	0.811176	20.700000	0.817890	20.700000	0.802495	20.700000	0.789231	20.700000	0.806849	20.700000	0.814751	20.700000	0.805050
20.800000	0.793500	20.800000	0.785882	20.800000	0.807755	20.800000	0.800575	20.800000	0.805630	20.800000	0.806610	20.800000	0.822218	20.800000	0.785568	20.800000	0.808656	20.800000	0.805594	20.800000	0.786847	20.800000	0.810113	20.800000	0.788305	20.800000	0.796213	20.800000	0.787295	20.800000	0.805452
20.900000	0.805339	20.900000	0.809439	20.900000	0.779019	20.900000	0.814162	20.900000	0.798922	20.900000	0.795612	20.900000	0.814034	20.900000	0.794277	20.900000	0.788001	20.900000	0.790105	20.900000	0.799865	20.900000	0.808571	20.900000	0.800904	20.900000	0.803626	20.900000	0.805150	20.900000	0.818451
21.000000	0.804246	21.000000	0.793962	21.000000	0.796303	21.000000	0.809225	21.000000	0.832891	21.000000	0.767185	21.000000	0.804115	21.000000	0.824930	21.000000	0.821017	21.000000	0.815004	21.000000	0.803422	21.000000	0.808024	21.000000	0.796606	21.000000	0.806664	21.000000	0.794137	21.000000	0.806452
21.100000	0.796353	21.100000	0.806201	21.100000	0.818414	21.100000	0.807782	21.100000	0.807765	21.100000	0.811611	21.100000	0.807784	21.100000	0.802061	21.100000	0.830838	21.100000	0.809739	21.100000	0.809124	21.100000	0.792747	21.100000	0.811819	21.100000	0.820324	21.100000	0.799934	21.100000	0.788156
21.200000	0.789310	21.200000	0.811257	21.200000	0.810692	21.200000	0.786757	21.200000	0.817430	21.200000	0.797563	21.200000	0.818691	21.200000	0.811032	21.200000	0.803897	21.200000	0.792063	21.200000	0.809415	21.200000	0.800032	21.200000	0.794911	21.200000	0.804468	21.200000	0.811761	21.200000	0.797142
21.300000	0.825631	21.300000	0.798313	21.300000	0.801004	21.300000	0.805294	21.300000	0.832614	21.300000	0.805381	21.300000	0.774483	21.300000	0.796166	21.300000	0.807662	21.300000	0.810492	21.300000	0.816705	21.300000	0.796043	21.300000	0.800609	21.300000	0.806417	21.300000	0.793007	21.300000	0.810764
21.400000	0.808709	21.400000	0.808220	21.400000	0.798130	21.400000	0.796178	21.400000	0.803597	21.400000	0.798954	21.400000	0.795381	21.400000	0.828292	21.400000	0.805010	21.400000	0.801236	21.400000	0.808927	21.400000	0.807779	21.400000	0.814747	21.400000	0.832016	21.400000	0.814000	21.400000	0.804130
21.500000	0.796619	21.500000	0.823695	21.500000	0.811804	21.500000	0.818112	21.500000	0.790372	21.500000	0.811450	21.500000	0.817171	21.500000	0.799417	21.500000	0.800214	21.500000	0.823118	21.500000	0.811102	21.500000	0.787952	21.500000	0.802016	21.500000	0.794585	21.500000	0.802983	21.500000	0.812573
21.600000	0.805821	21.600000	0.810999	21.600000	0.808326	21.600000	0.818959	21.600000	0.798133	21.600000	0.816689	21.600000	0.808207	21.600000	0.789920	21.600000	0.805107	21.600000	0.807597	21.600000	0.782034	21.600000	0.815665	21.600000	0.794406	21.600000	0.789563	21.600000	0.812164	21.600000	0.816126
21.700000	0.795860	21.700000	0.802633	21.700000	0.799837	21.700000	0.809927	21.700000	0.795913	21.700000	0.819153	21.700000	0.808176	21.700000	0.789320	21.700000	0.809559	21.700000	0.813909	21.700000	0.799714	21.700000	0.810174	21.700000	0.807458	21.700000	0.799505	21.700000	0.808687	21.700000	0.790939
21.800000	0.808857	21.800000	0.812681	21.800000	0.803359	21.800000	0.815764	21.800000	0.793650	21.800000	0.789304	21.800000	0.802945	21.800000	0.799978	21.800000	0.799217	21.800000	0.813090	21.800000	0.804588	21.800000	0.805062	21.800000	0.810785	21.800000	0.825919	21.800000	0.777283	21.800000	0.786610
21.900000	0.802431	21.900000	0.791830	21.900000	0.825821	21.900000	0.811688	21.900000	0.797829	21.900000	0.791616	21.900000	0.806784	21.900000	0.811778	21.900000	0.804060	21.900000	0.811838	21.900000	0.825302	21.900000	0.794810	21.900000	0.801342	21.900000	0.808270	21.900000	0.816753	21.900000	0.817407
22.000000	0.810411	22.000000	0.814780	22.000000	0.821671	22.000000	0.801492	22.000000	0.818758	22.000000	0.801727	22.000000	0.783211	22.000000	0.789754	22.000000	0.805847	22.000000	0.808518	22.000000	0.787693	22.000000	0.794589	22.000000	0.806333	22.000000	0.792914	22.000000	0.812647	22.000000	0.821798
22.100000	0.831938	22.100000	0.806846	22.100000	0.790005	22.100000	0.819601	22.100000	0.790965	22.100000	0.801062	22.100000	0.807260	22.100000	0.794889	22.100000	0.794922	22.100000	0.797200	22.100000	0.797758	22.100000	0.803004	22.100000	0.800221	22.100000	0.805726	22.100000	0.808349	22.100000	0.796846
22.200000	0.800976	22.200000	0.821928	22.200000	0.794857	22.200000	0.799399	22.200000	0.826197	22.200000	0.807292	22.200000	0.791721	22.200000	0.809721	22.200000	0.801058	22.200000	0.806878	22.200000	0.812690	22.200000	0.808406	22.200000	0.810095	22.200000	0.814706	22.200000	0.822108	22.200000	0.793255
22.300000	0.795995	22.300000	0.823445	22.300000	0.801691	22.300000	0.817742	22.300000	0.810780	22.300000	0.781652	22.300000	0.774716	22.300000	0.806304	22.300000	0.801919	22.300000	0.795553	22.300000	0.807808	22.300000	0.802240	22.300000	0.808916	22.300000	0.824613	22.300000	0.808782	22.300000	0.803319
22.400000	0.815341	22.400000	0.809259	22.400000	0.804898	22.400000	0.800396	22.400000	0.792845	22.400000	0.798401	22.400000	0.809202	22.400000	0.814052	22.400000	0.808223	22.400000	0.787108	22.400000	0.801222	22.400000	0.796579	22.400000	0.802001	22.400000	0.801909	22.400000	0.802912	22.400000	0.796393
22.500000	0.785233	22.500000	0.790439	22.500000	0.799905	22.500000	0.804178	22.500000	0.810863	22.500000	0.810831	22.500000	0.803604	22.500000	0.820238	22.500000	0.801156	22.500000	0.817099	22.500000	0.821087	22.500000	0.795513	22.500000	0.803554	22.500000	0.803964	22.500000	0.814336	22.500000	0.822401
22.600000	0.801422	22.600000	0.805735	22.600000	0.815555	22.600000	0.798437	22.600000	0.814494	22.600000	0.803629	22.600000	0.804352	22.600000	0.827667	22.600000	0.819194	22.600000	0.803807	22.600000	0.791088	22.600000	0.804365	22.600000	0.791009	22.600000	0.826206	22.600000	0.797672	22.600000	0.810983
22.700000	0.797966	22.700000	0.794394	22.700000	0.816062	22.700000	0.815224	22.700000	0.806642	22.700000	0.818589	22.700000	0.811670	22.700000	0.812377	22.700000	0.817265	22.700000	0.799607	22.700000	0.795857	22.700000	0.811903	22.700000	0.802236	22.700000	0.791536	22.700000	0.807358	22.700000	0.800989
22.800000	0.780555	22.800000	0.790582	22.800000	0.803537	22.800000	0.801927	22.800000	0.803155	22.800000	0.813750	22.800000	0.790606	22.800000	0.812716	22.800000	0.787705	22.800000	0.798314	22.800000	0.805418	22.800000	0.789388	22.800000	0.795210	22.800000	0.820774	22.800000	0.801984	22.800000	0.805963
22.900000	0.807976	22.900000	0.813476	22.900000	0.811485	22.900000	0.800355	22.900000	0.797044	22.900000	0.804479	22.900000	0.810701	22.900000	0.796881	22.900000	0.781808	22.900000	0.806493	22.900000	0.791505	22.900000	0.800699	22.900000	0.798604	22.900000	0.794177	22.900000	0.816379	22.900000	0.803349
23.000000	0.813643	23.000000	0.800060	23.000000	0.789749	23.000000	0.810968	23.000000	0.803357	23.000000	0.803196	23.000000	0.798130	23.000000	0.802203	23.000000	0.803866	23.000000	0.824405	23.000000	0.785409	23.000000	0.789464	23.000000	0.808620	23.000000	0.812158	23.000000	0.807934	23.000000	0.822608
23.100000	0.804058	23.100000	0.804723	23.100000	0.791932	23.100000	0.820190	23.100000	0.796216	23.100000	0.821144	23.100000	0.806618	23.100000	0.785874	23.100000	0.793988	23.100000	0.814171	23.100000	0.790628	23.100000	0.797187	23.100000	0.799024	23.100000	0.806142	23.100000	0.822026	23.100000	0.807345
23.200000	0.796871	23.200000	0.794923	23.200000	0.810393	23.200000	0.816158	23.200000	0.802284	23.200000	0.809114	23.200000	0.818669	23.200000	0.790624	23.200000	0.795617	23.200000	0.797638	23.200000	0.797144	23.200000	0.804258	23.200000	0.809510	23.200000	0.823476	23.200000	0.800411	23.200000	0.813301
23.300000	0.810427	23.300000	0.794447	23.300000	0.828108	23.300000	0.815372	23.300000	0.806844	23.300000	0.822323	23.300000	0.792317	23.300000	0.823927	23.300000	0.805438	23.300000	0.808462	23.300000	0.810349	23.300000	0.792596	23.300000	0.806282	23.300000	0.808772	23.300000	0.817439	23.300000	0.814310
23.400000	0.810761	23.400000	0.819705	23.400000	0.797343	23.400000	0.809582	23.400000	0.799436	23.400000	0.799175	23.400000	0.799367	23.400000	0.815055	23.400000	0.813307	23.400000	0.800007	23.400000	0.793382	23.400000	0.797245	23.400000	0.809994	23.400000	0.791567	23.400000	0.825089	23.400000	0.806566
23.500000	0.802177	23.500000	0.797528	23.500000	0.790270	23.500000	0.820923	23.500000	0.794789	23.500000	0.803475	23.500000	0.819063	23.500000	0.803784	23.500000	0.831282	23.500000	0.806940	23.500000	0.809581	23.500000	0.814941	23.500000	0.814057	23.500000	0.813751	23.500000	0.821055	23.500000	0.815190
23.600000	0.798412	23.600000	0.805892	23.600000	0.802175	23.600000	0.830026	23.600000	0.796795	23.600000	0.786067	23.600000	0.817293	23.600000	0.804930	23.600000	0.801078	23.600000	0.777022	23.600000	0.825040	23.600000	0.837684	23.600000	0.797250	23.600000	0.815651	23.600000	0.808937	23.600000	0.809834
23.700000	0.799196	23.700000	0.799125	23.700000	0.804492	23.700000	0.795266	23.700000	0.824521	23.700000	0.790141	23.700000	0.785616	23.700000	0.803486	23.700000	0.794861	23.700000	0.802242	23.700000	0.807454	23.700000	0.806715	23.700000	0.804121	23.700000	0.817645	23.700000	0.794648	23.700000	0.786639
23.800000	0.819175	23.800000	0.793521	23.800000	0.784005	23.800000	0.803202	23.800000	0.801031	23.800000	0.787772	23.800000	0.802458	23.800000	0.818411	23.800000	0.800514	23.800000	0.802572	23.800000	0.822022	23.800000	0.804313	23.800000	0.815331	23.800000	0.801965	23.800000	0.823069	23.800000	0.794985
23.900000	0.823198	23.900000	0.809334	23.900000	0.795593	23.900000	0.810864	23.900000	0.802395	23.900000	0.819574	23.900000	0.827736	23.900000	0.818635	23.900000	0.799044	23.900000	0.803188	23.900000	0.830103	23.900000	0.789325	23.900000	0.809251	23.900000	0.812160	23.900000	0.818466	23.900000	0.819372
24.000000	0.802802	24.000000	0.822539	24.000000	0.811524	24.000000	0.812365	24.000000	0.794501	24.000000	0.791062	24.000000	0.828064	24.000000	0.838419	24.000000	0.810492	24.000000	0.806744	24.000000	0.810788	24.000000	0.817497	24.000000	0.806860	24.000000	0.799138	24.000000	0.790533	24.000000	0.807439
24.100000	0.820668	24.100000	0.808087	24.100000	0.795855	24.100000	0.818411	24.100000	0.819618	24.100000	0.804344	24.100000	0.809276	24.100000	0.818995	24.100000	0.782803	24.100000	0.806313	24.100000	0.808373	24.100000	0.812435	24.100000	0.809043	24.100000	0.820418	24.100000	0.811203	24.100000	0.813055
24.200000	0.811689	24.200000	0.796942	24.200000	0.785850	24.200000	0.814024	24.200000	0.808151	24.200000	0.799921	24.200000	0.817047	24.200000	0.794980	24.200000	0.809843	24.200000	0.799905	24.200000	0.788287	24.200000	0.798197	24.200000	0.792894	24.200000	0.812964	24.200000	0.814946	24.200000	0.810476
24.300000	0.807003	24.300000	0.800986	24.300000	0.809846	24.300000	0.796237	24.300000	0.792034	24.300000	0.782912	24.300000	0.807254	24.300000	0.810231	24.300000	0.796638	24.300000	0.799381	24.300000	0.819509	24.300000	0.794967	24.300000	0.805015	24.300000	0.783781	24.300000	0.818090	24.300000	0.806971
24.400000	0.801176	24.400000	0.795314	24.400000	0.794699	24.400000	0.791082	24.400000	0.796202	24.400000	0.806717	24.400000	0.807549	24.400000	0.811835	24.400000	0.804601	24.400000	0.820882	24.400000	0.808462	24.400000	0.804030	24.400000	0.819375	24.400000	0.787805	24.400000	0.822843	24.400000	0.806395
24.500000	0.796146	24.500000	0.780750	24.500000	0.773812	24.500000	0.809234	24.500000	0.798756	24.500000	0.805207	24.500000	0.793409	24.500000	0.821592	24.500000	0.812888	24.500000	0.825503	24.500000	0.803716	24.500000	0.792519	24.500000	0.823088	24.500000	0.807573	24.500000	0.805157	24.500000	0.794216
24.600000	0.798184	24.600000	0.771848	24.600000	0.808356	24.600000	0.831150	24.600000	0.809308	24.600000	0.804226	24.600000	0.782034	24.600000	0.813255	24.600000	0.813777	24.600000	0.810081	24.600000	0.802077	24.600000	0.803870	24.600000	0.795224	24.600000	0.829008	24.600000	0.798478	24.600000	0.798450
24.700000	0.818882	24.700000	0.800273	24.700000	0.790047	24.700000	0.792142	24.700000	0.795456	24.700000	0.800793	24.700000	0.792624	24.700000	0.811394	24.700000	0.824242	24.700000	0.785633	24.700000	0.800289	24.700000	0.809122	24.700000	0.818723	24.700000	0.797339	24.700000	0.820255	24.700000	0.777519
24.800000	0.781796	24.800000	0.815131	24.800000	0.796884	24.800000	0.786417	24.800000	0.792859	24.800000	0.812243	24.800000	0.799799	24.800000	0.781198	24.800000	0.791882	24.800000	0.802543	24.800000	0.802164	24.800000	0.804587	24.800000	0.814426	24.800000	0.796362	24.800000	0.793146	24.800000	0.798978
24.900000	0.815727	24.900000	0.797784	24.900000	0.802222	24.900000	0.812542	24.900000	0.815304	24.900000	0.813050	24.900000	0.807942	24.900000	0.801921	24.900000	0.807866	24.900000	0.810233	24.900000	0.827503	24.900000	0.812432	24.900000	0.805574	24.900000	0.807653	24.900000	0.805671	24.900000	0.813121
25.000000	0.807869	25.000000	0.783846	25.000000	0.812586	25.000000	0.808057	25.000000	0.815445	25.000000	0.817028	25.000000	0.831339	25.000000	0.792664	25.000000	0.807096	25.000000	0.800659	25.000000	0.806819	25.000000	0.804306	25.000000	0.799213	25.000000	0.814750	25.000000	0.800435	25.000000	0.815840
25.100000	0.795601	25.100000	0.790226	25.100000	0.799512	25.100000	0.813096	25.100000	0.800431	25.100000	0.806595	25.100000	0.807259	25.100000	0.805464	25.100000	0.813777	25.100000	0.815398	25.100000	0.806807	25.100000	0.831149	25.100000	0.801952	25.100000	0.812412	25.100000	0.826892	25.100000	0.798999
25.200000	0.804934	25.200000	0.813857	25.200000	0.791747	25.200000	0.808471	25.200000	0.809519	25.200000	0.795824	25.200000	0.821294	25.200000	0.805478	25.200000	0.796374	25.200000	0.803681	25.200000	0.815452	25.200000	0.793820	25.200000	0.797213	25.200000	0.795530	25.200000	0.824227	25.200000	0.816370
25.300000	0.810292	25.300000	0.796329	25.300000	0.801903	25.300000	0.799757	25.300000	0.826676	25.300000	0.798476	25.300000	0.817951	25.300000	0.804173	25.300000	0.807611	25.300000	0.802966	25.300000	0.812284	25.300000	0.791327	25.300000	0.828974	25.300000	0.793932	25.300000	0.818907	25.300000	0.816390
25.400000	0.800267	25.400000	0.803320	25.400000	0.799928	25.400000	0.799303	25.400000	0.791198	25.400000	0.799803	25.400000	0.814644	25.400000	0.808843	25.400000	0.811934	25.400000	0.790370	25.400000	0.795868	25.400000	0.821063	25.400000	0.820313	25.400000	0.818708	25.400000	0.819063	25.400000	0.801176
25.500000	0.815064	25.500000	0.790687	25.500000	0.799794	25.500000	0.802108	25.500000	0.802044	25.500000	0.804250	25.500000	0.799010	25.500000	0.814989	25.500000	0.797973	25.500000	0.816545	25.500000	0.809045	25.500000	0.823134	25.500000	0.810495	25.500000	0.819318	25.500000	0.819160	25.500000	0.809317
25.600000	0.806000	25.600000	0.801104	25.600000	0.804412	25.600000	0.795123	25.600000	0.796928	25.600000	0.801729	25.600000	0.782357	25.600000	0.825681	25.600000	0.820956	25.600000	0.804210	25.600000	0.799015	25.600000	0.788662	25.600000	0.806676	25.600000	0.805198	25.600000	0.809975	25.600000	0.815500
25.700000	0.789681	25.700000	0.801953	25.700000	0.816196	25.700000	0.798759	25.700000	0.796770	25.700000	0.802306	25.700000	0.789115	25.700000	0.804626	25.700000	0.796525	25.700000	0.804249	25.700000	0.808023	25.700000	0.813130	25.700000	0.777700	25.700000	0.822508	25.700000	0.812947	25.700000	0.803346
25.800000	0.785288	25.800000	0.794865	25.800000	0.804463	25.800000	0.813885	25.800000	0.799738	25.800000	0.800187	25.800000	0.822928	25.800000	0.793378	25.800000	0.804134	25.800000	0.813101	25.800000	0.789207	25.800000	0.814062	25.800000	0.797348	25.800000	0.811056	25.800000	0.806149	25.800000	0.800427
25.900000	0.780820	25.900000	0.827035	25.900000	0.830658	25.900000	0.833003	25.900000	0.782785	25.900000	0.818971	25.900000	0.798632	25.900000	0.790750	25.900000	0.811276	25.900000	0.811398	25.900000	0.809366	25.900000	0.793190	25.900000	0.791951	25.900000	0.801756	25.900000	0.814038	25.900000	0.796546
26.000000	0.803918	26.000000	0.804858	26.000000	0.803912	26.000000	0.801542	26.000000	0.806069	26.000000	0.808864	26.000000	0.815658	26.000000	0.824057	26.000000	0.786142	26.000000	0.799343	26.000000	0.807137	26.000000	0.800739	26.000000	0.804979	26.000000	0.813734	26.000000	0.795986	26.000000	0.777602
26.100000	0.795132	26.100000	0.800699	26.100000	0.782884	26.100000	0.788539	26.100000	0.797333	26.100000	0.805264	26.100000	0.810892	26.100000	0.805391	26.100000	0.810824	26.100000	0.774017	26.100000	0.813451	26.100000	0.802098	26.100000	0.804720	26.100000	0.797673	26.100000	0.814990	26.100000	0.826464
26.200000	0.815517	26.200000	0.805632	26.200000	0.816724	26.200000	0.802700	26.200000	0.787368	26.200000	0.784158	26.200000	0.801856	26.200000	0.798402	26.200000	0.800037	26.200000	0.787705	26.200000	0.832131	26.200000	0.807799	26.200000	0.786713	26.200000	0.826551	26.200000	0.781578	26.200000	0.803478
26.300000	0.802152	26.300000	0.795169	26.300000	0.807396	26.300000	0.803968	26.300000	0.814700	26.300000	0.786513	26.300000	0.812016	26.300000	0.822041	26.300000	0.795907	26.300000	0.813357	26.300000	0.810755	26.300000	0.812796	26.300000	0.812615	26.300000	0.801406	26.300000	0.808285	26.300000	0.812138
26.400000	0.808130	26.400000	0.803958	26.400000	0.804516	26.400000	0.787719	26.400000	0.797592	26.400000	0.825602	26.400000	0.795654	26.400000	0.797697	26.400000	0.795695	26.400000	0.773061	26.400000	0.812885	26.400000	0.791442	26.400000	0.807608	26.400000	0.788757	26.400000	0.795196	26.400000	0.806763
26.500000	0.810002	26.500000	0.809925	26.500000	0.789778	26.500000	0.828771	26.500000	0.799517	26.500000	0.798825	26.500000	0.801516	26.500000	0.816534	26.500000	0.813722	26.500000	0.804096	26.500000	0.790712	26.500000	0.815682	26.500000	0.823537	26.500000	0.790713	26.500000	0.800517	26.500000	0.810508
26.600000	0.814817	26.600000	0.805262	26.600000	0.814205	26.600000	0.810080	26.600000	0.814210	26.600000	0.817380	26.600000	0.805869	26.600000	0.814006	26.600000	0.802681	26.600000	0.813876	26.600000	0.795548	26.600000	0.772287	26.600000	0.804845	26.600000	0.812770	26.600000	0.824354	26.600000	0.791577
26.700000	0.800958	26.700000	0.789234	26.700000	0.789760	26.700000	0.812833	26.700000	0.795118	26.700000	0.809297	26.700000	0.788101	26.700000	0.812294	26.700000	0.807805	26.700000	0.819974	26.700000	0.797401	26.700000	0.797944	26.700000	0.813924	26.700000	0.815262	26.700000	0.801486	26.700000	0.797278
26.800000	0.804542	26.800000	0.802276	26.800000	0.803813	26.800000	0.803065	26.800000	0.786577	26.800000	0.795311	26.800000	0.805760	26.800000	0.803832	26.800000	0.805946	26.800000	0.810381	26.800000	0.808012	26.800000	0.787208	26.800000	0.822392	26.800000	0.793898	26.800000	0.813338	26.800000	0.802385
26.900000	0.778015	26.900000	0.809837	26.900000	0.802020	26.900000	0.803832	26.900000	0.813477	26.900000	0.822988	26.900000	0.818213	26.900000	0.790277	26.900000	0.794320	26.900000	0.824733	26.900000	0.806005	26.900000	0.797626	26.900000	0.809602	26.900000	0.800597	26.900000	0.807149	26.900000	0.800136
27.000000	0.796730	27.000000	0.786758	27.000000	0.827550	27.000000	0.808111	27.000000	0.809299	27.000000	0.812892	27.000000	0.795252	27.000000	0.808643	27.000000	0.795524	27.000000	0.808950	27.000000	0.817557	27.000000	0.825475	27.000000	0.789636	27.000000	0.810165	27.000000	0.805634	27.000000	0.815052
27.100000	0.817690	27.100000	0.805464	27.100000	0.786279	27.100000	0.801684	27.100000	0.815963	27.100000	0.814602	27.100000	0.814351	27.100000	0.808364	27.100000	0.819665	27.100000	0.805225	27.100000	0.819368	27.100000	0.795422	27.100000	0.801230	27.100000	0.827716	27.100000	0.784870	27.100000	0.814125
27.200000	0.799847	27.200000	0.805611	27.200000	0.810124	27.200000	0.799471	27.200000	0.792672	27.200000	0.797754	27.200000	0.816518	27.200000	0.796004	27.200000	0.806664	27.200000	0.813319	27.200000	0.824897	27.200000	0.794612	27.200000	0.788543	27.200000	0.817721	27.200000	0.790425	27.200000	0.822166
27.300000	0.790582	27.300000	0.808345	27.300000	0.792477	27.300000	0.796731	27.300000	0.782878	27.300000	0.794337	27.300000	0.795247	27.300000	0.792869	27.300000	0.814555	27.300000	0.784190	27.300000	0.793436	27.300000	0.811912	27.300000	0.809692	27.300000	0.804605	27.300000	0.808609	27.300000	0.818992
27.400000	0.813684	27.400000	0.810069	27.400000	0.785484	27.400000	0.794836	27.400000	0.806388	27.400000	0.799460	27.400000	0.812114	27.400000	0.802873	27.400000	0.796456	27.400000	0.789795	27.400000	0.817996	27.400000	0.806760	27.400000	0.800053	27.400000	0.837428	27.400000	0.799804	27.400000	0.804001
27.500000	0.815152	27.500000	0.788604	27.500000	0.817475	27.500000	0.795342	27.500000	0.814122	27.500000	0.778016	27.500000	0.816922	27.500000	0.818204	27.500000	0.803490	27.500000	0.826013	27.500000	0.797731	27.500000	0.795151	27.500000	0.805980	27.500000	0.806777	27.500000	0.818010	27.500000	0.795213
27.600000	0.798377	27.600000	0.809422	27.600000	0.819986	27.600000	0.798343	27.600000	0.813620	27.600000	0.795495	27.600000	0.805835	27.600000	0.810324	27.600000	0.809402	27.600000	0.799049	27.600000	0.815468	27.600000	0.799216	27.600000	0.819805	27.600000	0.773338	27.600000	0.798249	27.600000	0.784795
27.700000	0.807123	27.700000	0.813037	27.700000	0.792012	27.700000	0.802874	27.700000	0.804474	27.700000	0.789684	27.700000	0.813010	27.700000	0.803284	27.700000	0.803196	27.700000	0.808911	27.700000	0.803980	27.700000	0.785753	27.700000	0.806698	27.700000	0.808217	27.700000	0.791224	27.700000	0.814845
27.800000	0.803493	27.800000	0.798750	27.800000	0.797064	27.800000	0.829873	27.800000	0.791484	27.800000	0.790452	27.800000	0.807410	27.800000	0.794307	27.800000	0.805436	27.800000	0.808808	27.800000	0.815669	27.800000	0.814521	27.800000	0.812013	27.800000	0.802103	27.800000	0.787795	27.800000	0.797984
27.900000	0.796750	27.900000	0.818827	27.900000	0.818688	27.900000	0.812812	27.900000	0.822279	27.900000	0.819309	27.900000	0.818977	27.900000	0.789042	27.900000	0.816911	27.900000	0.809979	27.900000	0.806060	27.900000	0.802862	27.900000	0.810456	27.900000	0.813390	27.900000	0.801128	27.900000	0.807993
28.000000	0.786639	28.000000	0.801937	28.000000	0.816575	28.000000	0.808234	28.000000	0.805986	28.000000	0.801204	28.000000	0.811191	28.000000	0.792902	28.000000	0.812968	28.000000	0.796771	28.000000	0.799382	28.000000	0.809820	28.000000	0.815462	28.000000	0.802026	28.000000	0.800732	28.000000	0.797252
28.100000	0.807933	28.100000	0.803872	28.100000	0.791784	28.100000	0.808050	28.100000	0.807271	28.100000	0.792839	28.100000	0.817319	28.100000	0.807462	28.100000	0.811953	28.100000	0.785671	28.100000	0.819074	28.100000	0.824031	28.100000	0.823090	28.100000	0.809079	28.100000	0.816419	28.100000	0.779829
28.200000	0.800469	28.200000	0.807848	28.200000	0.811355	28.200000	0.799800	28.200000	0.801693	28.200000	0.804923	28.200000	0.818713	28.200000	0.797271	28.200000	0.802206	28.200000	0.813614	28.200000	0.821473	28.200000	0.808331	28.200000	0.803503	28.200000	0.806240	28.200000	0.803975	28.200000	0.806208
28.300000	0.801250	28.300000	0.804209	28.300000	0.827775	28.300000	0.822672	28.300000	0.818731	28.300000	0.783593	28.300000	0.782698	28.300000	0.775758	28.300000	0.805412	28.300000	0.814721	28.300000	0.803431	28.300000	0.803445	28.300000	0.794598	28.300000	0.808405	28.300000	0.810164	28.300000	0.816979
28.400000	0.818705	28.400000	0.809235	28.400000	0.811777	28.400000	0.822205	28.400000	0.799745	28.400000	0.800514	28.400000	0.809027	28.400000	0.794646	28.400000	0.803585	28.400000	0.825360	28.400000	0.824446	28.400000	0.809957	28.400000	0.779352	28.400000	0.813544	28.400000	0.805468	28.400000	0.824893
28.500000	0.778953	28.500000	0.818392	28.500000	0.798207	28.500000	0.800323	28.500000	0.798477	28.500000	0.812195	28.500000	0.798876	28.500000	0.787549	28.500000	0.808482	28.500000	0.798996	28.500000	0.812528	28.500000	0.794825	28.500000	0.788949	28.500000	0.815008	28.500000	0.797230	28.500000	0.801974
28.600000	0.805898	28.600000	0.785077	28.600000	0.797668	28.600000	0.780568	28.600000	0.778836	28.600000	0.801221	28.600000	0.803539	28.600000	0.811344	28.600000	0.826578	28.600000	0.805090	28.600000	0.824146	28.600000	0.800980	28.600000	0.787267	28.600000	0.803575	28.600000	0.804799	28.600000	0.818067
28.700000	0.811604	28.700000	0.790608	28.700000	0.799821	28.700000	0.787543	28.700000	0.808769	28.700000	0.821114	28.700000	0.799496	28.700000	0.803658	28.700000	0.799818	28.700000	0.811381	28.700000	0.807909	28.700000	0.799560	28.700000	0.830046	28.700000	0.800176	28.700000	0.792288	28.700000	0.804736
28.800000	0.807602	28.800000	0.797730	28.800000	0.813208	28.800000	0.811606	28.800000	0.816595	28.800000	0.803238	28.800000	0.788172	28.800000	0.800715	28.800000	0.818379	28.800000	0.812933	28.800000	0.795656	28.800000	0.797835	28.800000	0.788141	28.800000	0.813581	28.800000	0.801472	28.800000	0.825875
28.900000	0.792471	28.900000	0.793433	28.900000	0.804715	28.900000	0.808775	28.900000	0.805273	28.900000	0.800199	28.900000	0.794788	28.900000	0.806982	28.900000	0.795937	28.900000	0.818834	28.900000	0.816641	28.900000	0.797188	28.900000	0.812060	28.900000	0.799204	28.900000	0.797892	28.900000	0.788010
29.000000	0.789625	29.000000	0.816082	29.000000	0.808379	29.000000	0.806695	29.000000	0.828302	29.000000	0.820913	29.000000	0.818027	29.000000	0.790366	29.000000	0.800389	29.000000	0.805862	29.000000	0.802608	29.000000	0.798715	29.000000	0.795647	29.000000	0.825212	29.000000	0.793599	29.000000	0.808327
29.100000	0.799234	29.100000	0.818484	29.100000	0.805400	29.100000	0.801613	29.100000	0.794854	29.100000	0.826179	29.100000	0.802954	29.100000	0.825344	29.100000	0.813736	29.100000	0.807005	29.100000	0.805229	29.100000	0.810261	29.100000	0.803399	29.100000	0.818617	29.100000	0.823862	29.100000	0.810714
29.200000	0.797515	29.200000	0.803048	29.200000	0.811112	29.200000	0.808951	29.200000	0.795576	29.200000	0.801407	29.200000	0.812699	29.200000	0.812490	29.200000	0.806042	29.200000	0.801367	29.200000	0.809052	29.200000	0.800773	29.200000	0.813870	29.200000	0.818848	29.200000	0.822095	29.200000	0.813201
29.300000	0.804327	29.300000	0.810497	29.300000	0.804625	29.300000	0.811240	29.300000	0.811047	29.300000	0.809578	29.300000	0.817467	29.300000	0.809272	29.300000	0.814274	29.300000	0.813094	29.300000	0.821542	29.300000	0.816932	29.300000	0.787127	29.300000	0.793849	29.300000	0.805675	29.300000	0.781040
29.400000	0.780274	29.400000	0.822728	29.400000	0.811110	29.400000	0.823076	29.400000	0.800661	29.400000	0.807856	29.400000	0.791199	29.400000	0.815707	29.400000	0.797971	29.400000	0.801166	29.400000	0.792962	29.400000	0.806432	29.400000	0.823663	29.400000	0.805307	29.400000	0.802993	29.400000	0.809834
29.500000	0.817358	29.500000	0.795416	29.500000	0.813586	29.500000	0.797486	29.500000	0.801057	29.500000	0.800484	29.500000	0.798318	29.500000	0.793157	29.500000	0.797379	29.500000	0.804252	29.500000	0.812580	29.500000	0.786465	29.500000	0.818407	29.500000	0.812557	29.500000	0.817692	29.500000	0.817683
29.600000	0.813969	29.600000	0.799659	29.600000	0.796845	29.600000	0.796655	29.600000	0.794691	29.600000	0.780052	29.600000	0.826459	29.600000	0.787896	29.600000	0.786325	29.600000	0.813284	29.600000	0.803313	29.600000	0.805080	29.600000	0.807971	29.600000	0.791702	29.600000	0.797144	29.600000	0.792841
29.700000	0.799536	29.700000	0.795083	29.700000	0.811789	29.700000	0.794819	29.700000	0.808637	29.700000	0.799999	29.700000	0.814246	29.700000	0.811286	29.700000	0.801250	29.700000	0.822141	29.700000	0.834205	29.700000	0.812173	29.700000	0.798795	29.700000	0.799408	29.700000	0.801664	29.700000	0.815563
29.800000	0.810087	29.800000	0.805872	29.800000	0.807756	29.800000	0.808071	29.800000	0.797999	29.800000	0.795179	29.800000	0.806621	29.800000	0.818879	29.800000	0.807160	29.800000	0.811271	29.800000	0.808613	29.800000	0.789930	29.800000	0.795263	29.800000	0.818524	29.800000	0.817982	29.800000	0.815990
29.900000	0.802012	29.900000	0.803245	29.900000	0.818030	29.900000	0.799860	29.900000	0.802986	29.900000	0.818713	29.900000	0.805446	29.900000	0.808516	29.900000	0.820877	29.900000	0.796550	29.900000	0.788121	29.900000	0.796046	29.900000	0.809165	29.900000	0.790610	29.900000	0.818488	29.900000	0.815990
30.000000	0.813887	30.000000	0.791263	30.000000	0.785196	30.000000	0.810893	30.000000	0.783304	30.000000	0.803761	30.000000	0.816169	30.000000	0.816371	30.000000	0.810558	30.000000	0.787193	30.000000	0.790508	30.000000	0.812078	30.000000	0.822409	30.000000	0.802101	30.000000	0.815731	30.000000	0.818520
30.100000	0.808742	30.100000	0.813057	30.100000	0.798579	30.100000	0.805100	30.100000	0.810519	30.100000	0.806944	30.100000	0.811661	30.100000	0.807286	30.100000	0.811017	30.100000	0.803603	30.100000	0.767104	30.100000	0.803618	30.100000	0.812873	30.100000	0.803405	30.100000	0.796765	30.100000	0.827553
30.200000	0.817287	30.200000	0.822705	30.200000	0.806962	30.200000	0.810254	30.200000	0.809986	30.200000	0.784022	30.200000	0.804169	30.200000	0.810725	30.200000	0.796570	30.200000	0.797183	30.200000	0.814107	30.200000	0.809368	30.200000	0.799508	30.200000	0.829599	30.200000	0.785330	30.200000	0.806121
30.300000	0.825298	30.300000	0.799477	30.300000	0.787358	30.300000	0.813542	30.300000	0.792517	30.300000	0.809631	30.300000	0.814364	30.300000	0.815834	30.300000	0.814321	30.300000	0.802142	30.300000	0.800903	30.300000	0.802760	30.300000	0.821566	30.300000	0.798366	30.300000	0.788791	30.300000	0.807809
30.400000	0.785131	30.400000	0.809814	30.400000	0.791802	30.400000	0.794729	30.400000	0.802787	30.400000	0.797498	30.400000	0.821817	30.400000	0.796852	30.400000	0.803271	30.400000	0.788854	30.400000	0.801918	30.400000	0.792588	30.400000	0.793837	30.400000	0.803517	30.400000	0.792439	30.400000	0.832919
30.500000	0.824738	30.500000	0.814243	30.500000	0.791828	30.500000	0.814098	30.500000	0.800260	30.500000	0.783248	30.500000	0.810634	30.500000	0.798076	30.500000	0.803200	30.500000	0.789130	30.500000	0.782487	30.500000	0.815776	30.500000	0.787471	30.500000	0.805035	30.500000	0.800182	30.500000	0.820404
30.600000	0.809958	30.600000	0.796250	30.600000	0.782692	30.600000	0.790344	30.600000	0.816647	30.600000	0.779344	30.600000	0.809395	30.600000	0.824987	30.600000	0.800520	30.600000	0.803785	30.600000	0.796110	30.600000	0.811710	30.600000	0.795781	30.600000	0.805882	30.600000	0.794707	30.600000	0.800828
30.700000	0.801970	30.700000	0.786605	30.700000	0.807358	30.700000	0.779932	30.700000	0.804758	30.700000	0.790272	30.700000	0.817146	30.700000	0.811283	30.700000	0.822133	30.700000	0.813403	30.700000	0.817753	30.700000	0.823697	30.700000	0.784023	30.700000	0.805833	30.700000	0.823263	30.700000	0.818046
30.800000	0.778647	30.800000	0.794804	30.800000	0.804743	30.800000	0.814198	30.800000	0.822984	30.800000	0.799462	30.800000	0.815753	30.800000	0.816862	30.800000	0.803542	30.800000	0.793787	30.800000	0.809255	30.800000	0.830209	30.800000	0.815960	30.800000	0.803508	30.800000	0.822084	30.800000	0.807120
30.900000	0.816386	30.900000	0.789745	30.900000	0.794275	30.900000	0.818669	30.900000	0.791955	30.900000	0.819677	30.900000	0.801255	30.900000	0.808177	30.900000	0.796616	30.900000	0.796535	30.900000	0.812525	30.900000	0.811129	30.900000	0.807377	30.900000	0.830856	30.900000	0.788458	30.900000	0.820904
31.000000	0.812859	31.000000	0.822517	31.000000	0.805477	31.000000	0.800069	31.000000	0.800310	31.000000	0.817717	31.000000	0.810440	31.000000	0.793846	31.000000	0.792747	31.000000	0.804778	31.000000	0.823149	31.000000	0.806589	31.000000	0.812976	31.000000	0.801057	31.000000	0.777322	31.000000	0.793629
31.100000	0.802041	31.100000	0.819328	31.100000	0.807668	31.100000	0.788971	31.100000	0.812769	31.100000	0.802130	31.100000	0.804613	31.100000	0.811417	31.100000	0.799740	31.100000	0.828231	31.100000	0.787032	31.100000	0.799983	31.100000	0.821010	31.100000	0.793378	31.100000	0.788693	31.100000	0.814856
31.200000	0.793992	31.200000	0.804428	31.200000	0.794485	31.200000	0.819243	31.200000	0.821757	31.200000	0.800789	31.200000	0.799277	31.200000	0.795876	31.200000	0.793210	31.200000	0.798799	31.200000	0.823849	31.200000	0.794658	31.200000	0.800281	31.200000	0.802346	31.200000	0.826599	31.200000	0.814903
31.300000	0.800146	31.300000	0.801122	31.300000	0.789102	31.300000	0.817792	31.300000	0.820104	31.300000	0.813926	31.300000	0.811083	31.300000	0.807022	31.300000	0.792854	31.300000	0.793241	31.300000	0.800050	31.300000	0.811033	31.300000	0.820106	31.300000	0.812195	31.300000	0.812019	31.300000	0.823356
31.400000	0.798743	31.400000	0.796897	31.400000	0.809085	31.400000	0.789799	31.400000	0.792538	31.400000	0.819771	31.400000	0.805100	31.400000	0.805380	31.400000	0.800175	31.400000	0.794353	31.400000	0.800807	31.400000	0.816302	31.400000	0.808596	31.400000	0.810493	31.400000	0.805654	31.400000	0.822220
31.500000	0.799742	31.500000	0.813314	31.500000	0.815296	31.500000	0.803974	31.500000	0.808297	31.500000	0.789236	31.500000	0.815936	31.500000	0.801267	31.500000	0.810959	31.500000	0.808652	31.500000	0.804988	31.500000	0.811008	31.500000	0.795891	31.500000	0.804820	31.500000	0.812724	31.500000	0.802770
31.600000	0.804030	31.600000	0.818962	31.600000	0.798776	31.600000	0.812919	31.600000	0.808670	31.600000	0.802116	31.600000	0.797874	31.600000	0.790152	31.600000	0.820687	31.600000	0.799842	31.600000	0.827157	31.600000	0.802746	31.600000	0.794658	31.600000	0.785051	31.600000	0.821368	31.600000	0.788799
31.700000	0.805205	31.700000	0.788620	31.700000	0.815528	31.700000	0.812120	31.700000	0.788015	31.700000	0.812161	31.700000	0.810075	31.700000	0.807482	31.700000	0.801124	31.700000	0.794046	31.700000	0.804380	31.700000	0.819943	31.700000	0.794468	31.700000	0.823825	31.700000	0.815406	31.700000	0.820058
31.800000	0.809199	31.800000	0.786497	31.800000	0.806615	31.800000	0.803891	31.800000	0.797306	31.800000	0.799752	31.800000	0.805834	31.800000	0.805267	31.800000	0.818144	31.800000	0.796875	31.800000	0.810057	31.800000	0.796269	31.800000	0.805810	31.800000	0.816701	31.800000	0.808464	31.800000	0.811587
31.900000	0.802842	31.900000	0.808177	31.900000	0.821395	31.900000	0.807477	31.900000	0.809834	31.900000	0.795451	31.900000	0.823339	31.900000	0.822725	31.900000	0.816151	31.900000	0.792109	31.900000	0.788606	31.900000	0.805299	31.900000	0.784767	31.900000	0.820266	31.900000	0.793911	31.900000	0.816761
32.000000	0.807634	32.000000	0.790639	32.000000	0.805556	32.000000	0.807465	32.000000	0.807786	32.000000	0.807032	32.000000	0.816074	32.000000	0.809277	32.000000	0.794858	32.000000	0.777269	32.000000	0.807682	32.000000	0.784412	32.000000	0.790863	32.000000	0.800037	32.000000	0.808404	32.000000	0.798740
32.100000	0.802821	32.100000	0.799977	32.100000	0.794226	32.100000	0.814758	32.100000	0.800861	32.100000	0.809949	32.100000	0.793819	32.100000	0.820557	32.100000	0.795027	32.100000	0.812873	32.100000	0.795473	32.100000	0.799638	32.100000	0.808619	32.100000	0.806846	32.100000	0.804387	32.100000	0.779087
32.200000	0.812345	32.200000	0.791970	32.200000	0.822274	32.200000	0.799665	32.200000	0.795800	32.200000	0.797298	32.200000	0.818955	32.200000	0.811885	32.200000	0.811204	32.200000	0.811067	32.200000	0.798301	32.200000	0.788878	32.200000	0.791805	32.200000	0.803616	32.200000	0.789579	32.200000	0.811906
32.300000	0.805333	32.300000	0.805018	32.300000	0.806671	32.300000	0.800392	32.300000	0.788915	32.300000	0.796545	32.300000	0.792810	32.300000	0.818851	32.300000	0.820627	32.300000	0.802891	32.300000	0.791456	32.300000	0.808565	32.300000	0.829243	32.300000	0.800752	32.300000	0.797438	32.300000	0.796048
32.400000	0.822096	32.400000	0.788267	32.400000	0.809896	32.400000	0.794439	32.400000	0.795213	32.400000	0.797580	32.400000	0.807485	32.400000	0.799600	32.400000	0.798195	32.400000	0.805000	32.400000	0.784988	32.400000	0.792228	32.400000	0.801882	32.400000	0.802294	32.400000	0.793728	32.400000	0.817624
32.500000	0.799691	32.500000	0.788035	32.500000	0.804589	32.500000	0.804446	32.500000	0.810652	32.500000	0.798910	32.500000	0.817886	32.500000	0.803015	32.500000	0.799336	32.500000	0.777023	32.500000	0.823271	32.500000	0.795472	32.500000	0.802393	32.500000	0.806261	32.500000	0.801026	32.500000	0.793258
32.600000	0.809831	32.600000	0.817228	32.600000	0.813192	32.600000	0.824035	32.600000	0.818643	32.600000	0.812107	32.600000	0.817790	32.600000	0.802991	32.600000	0.820098	32.600000	0.802661	32.600000	0.807644	32.600000	0.822685	32.600000	0.813703	32.600000	0.823044	32.600000	0.799417	32.600000	0.819435
32.700000	0.816112	32.700000	0.803573	32.700000	0.812560	32.700000	0.798525	32.700000	0.822394	32.700000	0.775074	32.700000	0.819778	32.700000	0.830070	32.700000	0.817791	32.700000	0.819714	32.700000	0.809616	32.700000	0.808861	32.700000	0.787467	32.700000	0.793048	32.700000	0.774826	32.700000	0.795851
32.800000	0.798903	32.800000	0.807346	32.800000	0.826575	32.800000	0.811198	32.800000	0.822452	32.800000	0.797812	32.800000	0.804655	32.800000	0.802048	32.800000	0.800242	32.800000	0.824086	32.800000	0.793270	32.800000	0.790552	32.800000	0.803289	32.800000	0.802664	32.800000	0.787191	32.800000	0.796048
32.900000	0.795367	32.900000	0.824014	32.900000	0.812748	32.900000	0.789365	32.900000	0.822261	32.900000	0.803659	32.900000	0.807676	32.900000	0.807581	32.900000	0.795995	32.900000	0.802407	32.900000	0.798248	32.900000	0.821617	32.900000	0.804839	32.900000	0.807587	32.900000	0.830405	32.900000	0.794951
33.000000	0.810818	33.000000	0.811078	33.000000	0.801664	33.000000	0.780408	33.000000	0.808086	33.000000	0.819873	33.000000	0.826620	33.000000	0.792098	33.000000	0.819913	33.000000	0.793464	33.000000	0.808631	33.000000	0.803244	33.000000	0.813388	33.000000	0.828297	33.000000	0.803845	33.000000	0.804845
33.100000	0.819216	33.100000	0.800578	33.100000	0.806443	33.100000	0.823040	33.100000	0.801171	33.100000	0.794075	33.100000	0.808957	33.100000	0.791933	33.100000	0.811541	33.100000	0.811606	33.100000	0.805496	33.100000	0.800417	33.100000	0.804426	33.100000	0.797903	33.100000	0.811942	33.100000	0.798571
33.200000	0.800376	33.200000	0.819516	33.200000	0.808637	33.200000	0.792731	33.200000	0.808098	33.200000	0.811270	33.200000	0.811462	33.200000	0.806330	33.200000	0.812471	33.200000	0.811499	33.200000	0.785133	33.200000	0.806771	33.200000	0.782007	33.200000	0.797845	33.200000	0.803103	33.200000	0.794427
33.300000	0.795937	33.300000	0.821932	33.300000	0.799667	33.300000	0.815613	33.300000	0.834527	33.300000	0.794888	33.300000	0.795554	33.300000	0.798736	33.300000	0.792254	33.300000	0.787028	33.300000	0.784600	33.300000	0.808569	33.300000	0.797731	33.300000	0.803348	33.300000	0.816858	33.300000	0.782721
33.400000	0.781022	33.400000	0.810187	33.400000	0.814894	33.400000	0.795332	33.400000	0.811739	33.400000	0.797178	33.400000	0.796021	33.400000	0.812107	33.400000	0.799894	33.400000	0.766236	33.400000	0.775582	33.400000	0.800920	33.400000	0.819409	33.400000	0.827776	33.400000	0.817974	33.400000	0.794147
33.500000	0.802744	33.500000	0.794165	33.500000	0.790944	33.500000	0.821028	33.500000	0.803308	33.500000	0.798573	33.500000	0.769977	33.500000	0.810310	33.500000	0.816007	33.500000	0.808427	33.500000	0.802554	33.500000	0.785138	33.500000	0.821180	33.500000	0.806294	33.500000	0.806573	33.500000	0.815957
33.600000	0.795596	33.600000	0.802759	33.600000	0.802092	33.600000	0.798407	33.600000	0.799456	33.600000	0.827648	33.600000	0.812369	33.600000	0.811375	33.600000	0.815167	33.600000	0.821837	33.600000	0.796837	33.600000	0.806817	33.600000	0.813492	33.600000	0.810496	33.600000	0.810003	33.600000	0.813969
33.700000	0.798351	33.700000	0.813393	33.700000	0.795345	33.700000	0.805589	33.700000	0.816420	33.700000	0.793272	33.700000	0.798231	33.700000	0.789153	33.700000	0.799913	33.700000	0.802723	33.700000	0.812054	33.700000	0.800511	33.700000	0.782881	33.700000	0.800800	33.700000	0.815177	33.700000	0.782493
33.800000	0.798035	33.800000	0.795531	33.800000	0.814983	33.800000	0.808104	33.800000	0.805741	33.800000	0.818901	33.800000	0.786502	33.800000	0.804776	33.800000	0.808739	33.800000	0.792149	33.800000	0.821400	33.800000	0.820979	33.800000	0.797529	33.800000	0.811139	33.800000	0.803542	33.800000	0.802329
33.900000	0.799166	33.900000	0.790721	33.900000	0.792719	33.900000	0.817113	33.900000	0.799920	33.900000	0.797959	33.900000	0.795750	33.900000	0.803374	33.900000	0.799449	33.900000	0.805056	33.900000	0.812009	33.900000	0.834408	33.900000	0.799275	33.900000	0.804376	33.900000	0.789548	33.900000	0.815880
34.000000	0.811550	34.000000	0.790868	34.000000	0.801179	34.000000	0.810948	34.000000	0.801761	34.000000	0.804951	34.000000	0.809027	34.000000	0.807526	34.000000	0.808256	34.000000	0.805067	34.000000	0.810917	34.000000	0.801898	34.000000	0.804446	34.000000	0.808515	34.000000	0.810446	34.000000	0.791382
34.100000	0.816696	34.100000	0.790938	34.100000	0.811961	34.100000	0.801673	34.100000	0.795389	34.100000	0.799122	34.100000	0.820220	34.100000	0.813775	34.100000	0.794335	34.100000	0.811834	34.100000	0.797560	34.100000	0.807904	34.100000	0.812914	34.100000	0.799557	34.100000	0.808045	34.100000	0.788722
34.200000	0.799308	34.200000	0.808748	34.200000	0.810154	34.200000	0.819879	34.200000	0.803556	34.200000	0.793509	34.200000	0.803006	34.200000	0.826751	34.200000	0.799231	34.200000	0.788400	34.200000	0.805671	34.200000	0.796623	34.200000	0.820401	34.200000	0.796668	34.200000	0.821266	34.200000	0.802830
34.300000	0.805744	34.300000	0.786807	34.300000	0.815170	34.300000	0.811163	34.300000	0.829693	34.300000	0.795736	34.300000	0.809411	34.300000	0.790900	34.300000	0.813017	34.300000	0.818633	34.300000	0.809281	34.300000	0.801734	34.300000	0.815430	34.300000	0.801748	34.300000	0.826255	34.300000	0.810078
34.400000	0.795188	34.400000	0.821010	34.400000	0.805249	34.400000	0.798285	34.400000	0.811667	34.400000	0.806545	34.400000	0.806365	34.400000	0.795175	34.400000	0.805579	34.400000	0.803268	34.400000	0.789228	34.400000	0.808629	34.400000	0.810537	34.400000	0.809490	34.400000	0.792756	34.400000	0.800963
34.500000	0.791887	34.500000	0.807045	34.500000	0.826922	34.500000	0.808219	34.500000	0.805368	34.500000	0.818721	34.500000	0.805042	34.500000	0.796407	34.500000	0.808665	34.500000	0.807522	34.500000	0.812849	34.500000	0.794540	34.500000	0.803292	34.500000	0.805208	34.500000	0.781219	34.500000	0.833715
34.600000	0.806501	34.600000	0.829460	34.600000	0.797496	34.600000	0.798435	34.600000	0.787286	34.600000	0.826205	34.600000	0.796608	34.600000	0.790093	34.600000	0.813151	34.600000	0.798977	34.600000	0.812700	34.600000	0.793111	34.600000	0.796923	34.600000	0.805892	34.600000	0.794029	34.600000	0.822711
34.700000	0.807340	34.700000	0.831258	34.700000	0.786133	34.700000	0.822063	34.700000	0.800709	34.700000	0.790944	34.700000	0.801552	34.700000	0.792692	34.700000	0.811944	34.700000	0.797538	34.700000	0.824170	34.700000	0.794791	34.700000	0.793571	34.700000	0.804102	34.700000	0.786972	34.700000	0.823460
34.800000	0.802981	34.800000	0.789461	34.800000	0.812670	34.800000	0.808735	34.800000	0.830840	34.800000	0.819614	34.800000	0.803051	34.800000	0.791275	34.800000	0.789484	34.800000	0.805827	34.800000	0.818650	34.800000	0.801236	34.800000	0.805046	34.800000	0.815465	34.800000	0.807065	34.800000	0.792896
34.900000	0.791521	34.900000	0.787554	34.900000	0.803048	34.900000	0.800358	34.900000	0.811202	34.900000	0.785881	34.900000	0.816508	34.900000	0.805697	34.900000	0.799119	34.900000	0.795246	34.900000	0.799842	34.900000	0.802451	34.900000	0.814146	34.900000	0.800870	34.900000	0.800127	34.900000	0.815079
35.000000	0.826404	35.000000	0.791627	35.000000	0.808853	35.000000	0.795580	35.000000	0.800851	35.000000	0.806887	35.000000	0.816276	35.000000	0.840351	35.000000	0.805480	35.000000	0.796733	35.000000	0.805162	35.000000	0.794411	35.000000	0.814976	35.000000	0.807651	35.000000	0.816493	35.000000	0.780467
35.100000	0.796156	35.100000	0.821877	35.100000	0.805237	35.100000	0.798229	35.100000	0.806571	35.100000	0.819409	35.100000	0.792654	35.100000	0.796538	35.100000	0.805751	35.100000	0.816882	35.100000	0.808533	35.100000	0.790977	35.100000	0.808790	35.100000	0.782356	35.100000	0.813672	35.100000	0.811665
35.200000	0.807564	35.200000	0.828171	35.200000	0.810952	35.200000	0.814403	35.200000	0.780968	35.200000	0.818118	35.200000	0.769805	35.200000	0.814326	35.200000	0.815517	35.200000	0.812357	35.200000	0.798350	35.200000	0.782319	35.200000	0.816334	35.200000	0.822316	35.200000	0.811474	35.200000	0.814538
35.300000	0.801697	35.300000	0.820119	35.300000	0.804414	35.300000	0.796839	35.300000	0.805086	35.300000	0.791721	35.300000	0.807278	35.300000	0.818263	35.300000	0.815265	35.300000	0.808214	35.300000	0.795130	35.300000	0.807608	35.300000	0.792216	35.300000	0.811161	35.300000	0.816376	35.300000	0.803217
35.400000	0.797320	35.400000	0.797145	35.400000	0.803875	35.400000	0.804836	35.400000	0.786604	35.400000	0.815746	35.400000	0.802650	35.400000	0.807861	35.400000	0.819613	35.400000	0.804069	35.400000	0.798606	35.400000	0.803438	35.400000	0.784444	35.400000	0.809399	35.400000	0.807133	35.400000	0.811441
35.500000	0.794884	35.500000	0.812478	35.500000	0.801836	35.500000	0.806055	35.500000	0.794595	35.500000	0.811869	35.500000	0.806895	35.500000	0.818487	35.500000	0.805642	35.500000	0.831590	35.500000	0.820394	35.500000	0.795777	35.500000	0.807894	35.500000	0.805988	35.500000	0.807215	35.500000	0.812904
35.600000	0.800223	35.600000	0.813380	35.600000	0.793644	35.600000	0.813344	35.600000	0.812818	35.600000	0.802420	35.600000	0.810068	35.600000	0.820872	35.600000	0.820575	35.600000	0.821512	35.600000	0.795016	35.600000	0.802696	35.600000	0.818887	35.600000	0.808841	35.600000	0.809465	35.600000	0.805770
35.700000	0.822739	35.700000	0.789993	35.700000	0.819774	35.700000	0.788267	35.700000	0.800782	35.700000	0.816831	35.700000	0.794738	35.700000	0.798071	35.700000	0.815779	35.700000	0.809750	35.700000	0.795079	35.700000	0.817991	35.700000	0.796867	35.700000	0.817614	35.700000	0.794980	35.700000	0.794138
35.800000	0.786565	35.800000	0.796872	35.800000	0.812815	35.800000	0.805412	35.800000	0.822404	35.800000	0.821597	35.800000	0.790036	35.800000	0.796674	35.800000	0.797466	35.800000	0.806541	35.800000	0.784377	35.800000	0.800395	35.800000	0.814581	35.800000	0.808476	35.800000	0.795767	35.800000	0.810701
35.900000	0.802418	35.900000	0.804048	35.900000	0.804302	35.900000	0.779693	35.900000	0.799855	35.900000	0.817065	35.900000	0.777481	35.900000	0.820134	35.900000	0.798360	35.900000	0.815289	35.900000	0.803738	35.900000	0.805581	35.900000	0.827076	35.900000	0.804658	35.900000	0.795866	35.900000	0.791465
36.000000	0.805059	36.000000	0.816732	36.000000	0.813467	36.000000	0.805720	36.000000	0.804392	36.000000	0.813802	36.000000	0.762551	36.000000	0.811339	36.000000	0.806795	36.000000	0.800817	36.000000	0.801355	36.000000	0.801651	36.000000	0.784917	36.000000	0.806367	36.000000	0.776691	36.000000	0.796819
36.100000	0.804910	36.100000	0.811730	36.100000	0.813250	36.100000	0.798163	36.100000	0.803073	36.100000	0.839378	36.100000	0.809901	36.100000	0.803594	36.100000	0.805628	36.100000	0.796834	36.100000	0.804159	36.100000	0.806851	36.100000	0.810311	36.100000	0.818369	36.100000	0.796362	36.100000	0.802788
36.200000	0.804173	36.200000	0.810111	36.200000	0.800659	36.200000	0.809139	36.200000	0.817909	36.200000	0.809913	36.200000	0.819842	36.200000	0.789594	36.200000	0.794292	36.200000	0.788275	36.200000	0.815823	36.200000	0.797151	36.200000	0.781660	36.200000	0.798828	36.200000	0.776152	36.200000	0.827785
36.300000	0.804435	36.300000	0.815814	36.300000	0.825366	36.300000	0.803570	36.300000	0.797746	36.300000	0.826951	36.300000	0.800928	36.300000	0.797125	36.300000	0.797495	36.300000	0.797994	36.300000	0.808740	36.300000	0.805515	36.300000	0.806136	36.300000	0.806642	36.300000	0.785865	36.300000	0.836222
36.400000	0.789214	36.400000	0.811121	36.400000	0.797905	36.400000	0.813022	36.400000	0.828710	36.400000	0.800819	36.400000	0.786063	36.400000	0.818892	36.400000	0.804506	36.400000	0.816540	36.400000	0.795091	36.400000	0.811434	36.400000	0.809772	36.400000	0.810867	36.400000	0.803687	36.400000	0.815948
36.500000	0.803774	36.500000	0.810420	36.500000	0.801498	36.500000	0.808561	36.500000	0.804011	36.500000	0.800201	36.500000	0.796165	36.500000	0.814811	36.500000	0.818524	36.500000	0.805728	36.500000	0.820752	36.500000	0.804104	36.500000	0.808724	36.500000	0.788686	36.500000	0.796636	36.500000	0.805944
36.600000	0.802892	36.600000	0.817197	36.600000	0.803369	36.600000	0.798330	36.600000	0.803032	36.600000	0.807069	36.600000	0.799132	36.600000	0.805092	36.600000	0.824993	36.600000	0.795836	36.600000	0.780337	36.600000	0.803278	36.600000	0.827124	36.600000	0.804829	36.600000	0.813329	36.600000	0.797015
36.700000	0.803132	36.700000	0.810062	36.700000	0.802766	36.700000	0.814871	36.700000	0.808825	36.700000	0.794527	36.700000	0.795738	36.700000	0.816175	36.700000	0.845374	36.700000	0.810095	36.700000	0.808592	36.700000	0.807591	36.700000	0.790501	36.700000	0.814626	36.700000	0.795492	36.700000	0.808199
36.800000	0.802383	36.800000	0.811667	36.800000	0.807601	36.800000	0.799097	36.800000	0.798998	36.800000	0.819207	36.800000	0.810466	36.800000	0.815532	36.800000	0.802130	36.800000	0.783233	36.800000	0.824446	36.800000	0.795254	36.800000	0.801157	36.800000	0.814864	36.800000	0.805323	36.800000	0.804035
36.900000	0.814213	36.900000	0.800088	36.900000	0.782182	36.900000	0.824421	36.900000	0.789739	36.900000	0.804693	36.900000	0.809789	36.900000	0.807793	36.900000	0.819058	36.900000	0.813132	36.900000	0.818348	36.900000	0.808391	36.900000	0.819863	36.900000	0.816837	36.900000	0.797650	36.900000	0.816282
37.000000	0.797507	37.000000	0.825109	37.000000	0.800853	37.000000	0.822276	37.000000	0.814605	37.000000	0.804585	37.000000	0.824729	37.000000	0.788889	37.000000	0.814907	37.000000	0.810754	37.000000	0.809097	37.000000	0.790885	37.000000	0.811773	37.000000	0.794268	37.000000	0.816007	37.000000	0.827934
37.100000	0.812874	37.100000	0.815693	37.100000	0.809291	37.100000	0.805332	37.100000	0.829518	37.100000	0.835750	37.100000	0.783352	37.100000	0.794085	37.100000	0.794792	37.100000	0.808464	37.100000	0.822642	37.100000	0.812349	37.100000	0.822802	37.100000	0.800401	37.100000	0.792019	37.100000	0.800854
37.200000	0.809422	37.200000	0.811907	37.200000	0.802239	37.200000	0.819606	37.200000	0.822432	37.200000	0.812183	37.200000	0.798711	37.200000	0.809897	37.200000	0.802427	37.200000	0.790327	37.200000	0.806358	37.200000	0.792010	37.200000	0.800157	37.200000	0.821975	37.200000	0.793958	37.200000	0.783737
37.300000	0.819079	37.300000	0.795375	37.300000	0.809137	37.300000	0.802445	37.300000	0.803966	37.300000	0.807267	37.300000	0.817219	37.300000	0.799695	37.300000	0.808908	37.300000	0.790842	37.300000	0.804811	37.300000	0.793522	37.300000	0.825188	37.300000	0.808275	37.300000	0.810808	37.300000	0.787943
37.400000	0.801694	37.400000	0.799584	37.400000	0.812805	37.400000	0.806690	37.400000	0.798890	37.400000	0.804608	37.400000	0.823027	37.400000	0.794743	37.400000	0.796721	37.400000	0.777787	37.400000	0.817570	37.400000	0.814440	37.400000	0.830536	37.400000	0.819864	37.400000	0.813068	37.400000	0.806938
37.500000	0.810672	37.500000	0.811519	37.500000	0.792200	37.500000	0.783500	37.500000	0.814413	37.500000	0.810254	37.500000	0.815763	37.500000	0.803096	37.500000	0.823645	37.500000	0.783594	37.500000	0.812375	37.500000	0.829494	37.500000	0.799784	37.500000	0.788726	37.500000	0.814722	37.500000	0.798598
37.600000	0.824551	37.600000	0.813708	37.600000	0.794936	37.600000	0.806622	37.600000	0.812062	37.600000	0.801000	37.600000	0.805710	37.600000	0.795165	37.600000	0.803105	37.600000	0.811738	37.600000	0.809136	37.600000	0.805811	37.600000	0.824782	37.600000	0.812718	37.600000	0.808690	37.600000	0.803261
37.700000	0.819008	37.700000	0.819596	37.700000	0.811565	37.700000	0.777216	37.700000	0.796552	37.700000	0.812054	37.700000	0.786580	37.700000	0.813196	37.700000	0.825537	37.700000	0.795658	37.700000	0.805787	37.700000	0.812781	37.700000	0.808256	37.700000	0.814288	37.700000	0.788180	37.700000	0.807552
37.800000	0.807189	37.800000	0.815332	37.800000	0.798681	37.800000	0.787103	37.800000	0.824488	37.800000	0.800369	37.800000	0.801682	37.800000	0.809661	37.800000	0.805931	37.800000	0.794727	37.800000	0.794874	37.800000	0.834658	37.800000	0.803483	37.800000	0.803775	37.800000	0.828165	37.800000	0.780496
37.900000	0.802032	37.900000	0.806515	37.900000	0.803495	37.900000	0.806766	37.900000	0.804466	37.900000	0.830212	37.900000	0.827135	37.900000	0.803053	37.900000	0.801269	37.900000	0.803698	37.900000	0.804352	37.900000	0.809912	37.900000	0.810070	37.900000	0.808847	37.900000	0.811662	37.900000	0.783538
38.000000	0.810941	38.000000	0.812041	38.000000	0.820373	38.000000	0.802964	38.000000	0.801291	38.000000	0.789072	38.000000	0.794124	38.000000	0.823487	38.000000	0.786874	38.000000	0.801729	38.000000	0.805844	38.000000	0.803913	38.000000	0.807222	38.000000	0.815796	38.000000	0.801691	38.000000	0.782358
38.100000	0.811653	38.100000	0.823051	38.100000	0.809536	38.100000	0.784383	38.100000	0.797280	38.100000	0.802810	38.100000	0.792593	38.100000	0.813540	38.100000	0.809009	38.100000	0.796481	38.100000	0.797298	38.100000	0.809843	38.100000	0.814876	38.100000	0.791071	38.100000	0.793609	38.100000	0.818419
38.200000	0.827973	38.200000	0.792971	38.200000	0.785090	38.200000	0.800745	38.200000	0.818832	38.200000	0.802475	38.200000	0.786431	38.200000	0.835793	38.200000	0.816737	38.200000	0.776570	38.200000	0.811651	38.200000	0.819877	38.200000	0.799058	38.200000	0.807896	38.200000	0.810049	38.200000	0.792836
38.300000	0.809434	38.300000	0.818158	38.300000	0.810808	38.300000	0.823520	38.300000	0.809572	38.300000	0.802141	38.300000	0.799798	38.300000	0.827212	38.300000	0.813254	38.300000	0.790817	38.300000	0.806845	38.300000	0.820794	38.300000	0.816867	38.300000	0.801548	38.300000	0.818625	38.300000	0.809734
38.400000	0.793678	38.400000	0.796213	38.400000	0.810763	38.400000	0.794858	38.400000	0.800041	38.400000	0.801279	38.400000	0.806950	38.400000	0.796943	38.400000	0.799855	38.400000	0.810939	38.400000	0.822688	38.400000	0.796205	38.400000	0.811576	38.400000	0.806100	38.400000	0.799682	38.400000	0.813217
38.500000	0.778971	38.500000	0.803236	38.500000	0.803944	38.500000	0.817060	38.500000	0.819824	38.500000	0.798862	38.500000	0.817364	38.500000	0.802008	38.500000	0.799851	38.500000	0.799546	38.500000	0.799523	38.500000	0.808303	38.500000	0.799838	38.500000	0.808831	38.500000	0.809719	38.500000	0.805668
38.600000	0.792496	38.600000	0.814211	38.600000	0.822167	38.600000	0.793953	38.600000	0.793561	38.600000	0.790876	38.600000	0.817379	38.600000	0.787891	38.600000	0.787891	38.600000	0.820186	38.600000	0.803127	38.600000	0.825339	38.600000	0.806415	38.600000	0.789027	38.600000	0.792954	38.600000	0.796314
38.700000	0.804855	38.700000	0.834833	38.700000	0.802084	38.700000	0.811027	38.700000	0.789628	38.700000	0.807307	38.700000	0.831554	38.700000	0.791538	38.700000	0.808743	38.700000	0.803394	38.700000	0.803674	38.700000	0.812930	38.700000	0.797886	38.700000	0.796920	38.700000	0.798314	38.700000	0.817363
38.800000	0.818289	38.800000	0.815219	38.800000	0.809797	38.800000	0.816992	38.800000	0.796143	38.800000	0.819820	38.800000	0.795642	38.800000	0.819645	38.800000	0.819603	38.800000	0.805261	38.800000	0.826286	38.800000	0.797899	38.800000	0.803776	38.800000	0.821068	38.800000	0.832997	38.800000	0.804315
38.900000	0.805743	38.900000	0.814885	38.900000	0.813379	38.900000	0.821418	38.900000	0.800316	38.900000	0.784336	38.900000	0.805925	38.900000	0.822385	38.900000	0.809751	38.900000	0.829651	38.900000	0.808693	38.900000	0.798470	38.900000	0.818461	38.900000	0.807323	38.900000	0.792862	38.900000	0.796852
39.000000	0.821607	39.000000	0.798948	39.000000	0.803380	39.000000	0.820775	39.000000	0.834029	39.000000	0.801845	39.000000	0.803775	39.000000	0.800370	39.000000	0.817519	39.000000	0.798452	39.000000	0.813196	39.000000	0.776806	39.000000	0.818172	39.000000	0.803512	39.000000	0.820195	39.000000	0.806117
39.100000	0.789297	39.100000	0.799140	39.100000	0.813675	39.100000	0.797418	39.100000	0.809909	39.100000	0.811836	39.100000	0.793065	39.100000	0.808028	39.100000	0.810742	39.100000	0.808513	39.100000	0.799089	39.100000	0.822322	39.100000	0.802316	39.100000	0.795482	39.100000	0.822045	39.100000	0.805177
39.200000	0.795113	39.200000	0.798350	39.200000	0.785511	39.200000	0.807716	39.200000	0.799713	39.200000	0.792378	39.200000	0.814800	39.200000	0.829024	39.200000	0.788637	39.200000	0.816987	39.200000	0.802461	39.200000	0.805888	39.200000	0.804437	39.200000	0.814295	39.200000	0.797455	39.200000	0.802296
39.300000	0.808388	39.300000	0.765493	39.300000	0.810412	39.300000	0.810383	39.300000	0.791733	39.300000	0.806614	39.300000	0.797140	39.300000	0.798240	39.300000	0.808118	39.300000	0.802184	39.300000	0.783563	39.300000	0.811388	39.300000	0.818351	39.300000	0.824752	39.300000	0.807297	39.300000	0.802217
39.400000	0.774565	39.400000	0.793815	39.400000	0.813780	39.400000	0.790082	39.400000	0.827584	39.400000	0.814899	39.400000	0.818197	39.400000	0.810242	39.400000	0.812946	39.400000	0.820270	39.400000	0.794486	39.400000	0.808915	39.400000	0.809004	39.400000	0.801773	39.400000	0.791992	39.400000	0.821653
39.500000	0.809353	39.500000	0.814090	39.500000	0.818267	39.500000	0.802955	39.500000	0.809263	39.500000	0.822279	39.500000	0.791178	39.500000	0.808251	39.500000	0.810367	39.500000	0.797643	39.500000	0.820652	39.500000	0.797779	39.500000	0.803385	39.500000	0.805589	39.500000	0.804632	39.500000	0.802947
39.600000	0.826706	39.600000	0.826552	39.600000	0.790580	39.600000	0.793533	39.600000	0.804622	39.600000	0.799848	39.600000	0.797521	39.600000	0.831402	39.600000	0.820966	39.600000	0.793352	39.600000	0.817756	39.600000	0.802870	39.600000	0.799974	39.600000	0.792425	39.600000	0.801212	39.600000	0.807487
39.700000	0.804588	39.700000	0.815869	39.700000	0.788111	39.700000	0.795023	39.700000	0.821581	39.700000	0.782544	39.700000	0.795489	39.700000	0.791154	39.700000	0.793443	39.700000	0.797516	39.700000	0.817804	39.700000	0.805098	39.700000	0.820746	39.700000	0.796252	39.700000	0.801900	39.700000	0.807625
39.800000	0.831203	39.800000	0.808176	39.800000	0.804027	39.800000	0.805489	39.800000	0.798530	39.800000	0.792376	39.800000	0.797478	39.800000	0.831995	39.800000	0.802791	39.800000	0.808232	39.800000	0.809132	39.800000	0.802193	39.800000	0.803998	39.800000	0.800354	39.800000	0.814072	39.800000	0.803581
39.900000	0.822264	39.900000	0.807790	39.900000	0.806689	39.900000	0.799013	39.900000	0.800505	39.900000	0.818787	39.900000	0.803011	39.900000	0.822528	39.900000	0.814258	39.900000	0.820161	39.900000	0.805787	39.900000	0.797643	39.900000	0.781886	39.900000	0.810219	39.900000	0.812816	39.900000	0.809717
40.000000	0.794876	40.000000	0.793645	40.000000	0.796601	40.000000	0.790567	40.000000	0.796559	40.000000	0.793133	40.000000	0.826268	40.000000	0.808141	40.000000	0.798308	40.000000	0.813177	40.000000	0.808006	40.000000	0.782046	40.000000	0.807572	40.000000	0.823550	40.000000	0.802577	40.000000	0.809987
40.100000	0.815721	40.100000	0.822527	40.100000	0.798383	40.100000	0.802335	40.100000	0.811651	40.100000	0.804652	40.100000	0.806371	40.100000	0.797628	40.100000	0.793549	40.100000	0.824677	40.100000	0.802923	40.100000	0.784287	40.100000	0.832161	40.100000	0.822190	40.100000	0.821488	40.100000	0.800842
40.200000	0.804148	40.200000	0.807223	40.200000	0.807702	40.200000	0.796407	40.200000	0.813756	40.200000	0.815252	40.200000	0.802412	40.200000	0.793351	40.200000	0.801265	40.200000	0.792852	40.200000	0.811524	40.200000	0.796939	40.200000	0.799615	40.200000	0.812964	40.200000	0.815956	40.200000	0.798355
40.300000	0.774891	40.300000	0.804753	40.300000	0.798107	40.300000	0.794530	40.300000	0.815975	40.300000	0.800704	40.300000	0.818233	40.300000	0.812480	40.300000	0.806192	40.300000	0.801278	40.300000	0.794782	40.300000	0.815451	40.300000	0.793494	40.300000	0.798053	40.300000	0.821659	40.300000	0.809550
40.400000	0.812659	40.400000	0.817734	40.400000	0.802057	40.400000	0.819633	40.400000	0.825385	40.400000	0.806039	40.400000	0.808860	40.400000	0.794857	40.400000	0.806704	40.400000	0.801745	40.400000	0.802068	40.400000	0.808312	40.400000	0.811462	40.400000	0.811801	40.400000	0.789722	40.400000	0.802677
40.500000	0.804780	40.500000	0.816793	40.500000	0.810158	40.500000	0.807747	40.500000	0.794411	40.500000	0.791953	40.500000	0.811020	40.500000	0.802967	40.500000	0.817409	40.500000	0.820233	40.500000	0.796368	40.500000	0.784259	40.500000	0.831357	40.500000	0.805904	40.500000	0.827585	40.500000	0.793839
40.600000	0.808374	40.600000	0.813268	40.600000	0.816661	40.600000	0.808028	40.600000	0.833217	40.600000	0.794000	40.600000	0.798399	40.600000	0.795336	40.600000	0.825917	40.600000	0.808243	40.600000	0.796507	40.600000	0.804767	40.600000	0.820096	40.600000	0.813688	40.600000	0.816137	40.600000	0.809671
40.700000	0.809267	40.700000	0.775380	40.700000	0.818305	40.700000	0.804457	40.700000	0.805401	40.700000	0.801928	40.700000	0.804617	40.700000	0.811722	40.700000	0.808402	40.700000	0.810825	40.700000	0.808662	40.700000	0.801025	40.700000	0.804236	40.700000	0.821405	40.700000	0.817280	40.700000	0.826988
40.800000	0.819281	40.800000	0.798411	40.800000	0.808030	40.800000	0.825007	40.800000	0.810805	40.800000	0.809670	40.800000	0.802068	40.800000	0.809823	40.800000	0.806050	40.800000	0.818188	40.800000	0.789914	40.800000	0.785124	40.800000	0.813053	40.800000	0.790238	40.800000	0.788802	40.800000	0.805248
40.900000	0.818818	40.900000	0.795301	40.900000	0.791333	40.900000	0.803979	40.900000	0.792783	40.900000	0.798727	40.900000	0.819000	40.900000	0.806780	40.900000	0.806189	40.900000	0.818791	40.900000	0.814031	40.900000	0.786869	40.900000	0.808449	40.900000	0.808608	40.900000	0.802689	40.900000	0.799368
41.000000	0.809453	41.000000	0.803124	41.000000	0.785449	41.000000	0.822487	41.000000	0.813725	41.000000	0.804634	41.000000	0.798693	41.000000	0.772412	41.000000	0.793438	41.000000	0.810258	41.000000	0.807513	41.000000	0.801533	41.000000	0.796378	41.000000	0.788355	41.000000	0.813328	41.000000	0.780776
41.100000	0.807130	41.100000	0.796528	41.100000	0.793911	41.100000	0.817555	41.100000	0.816274	41.100000	0.798341	41.100000	0.824799	41.100000	0.807066	41.100000	0.807761	41.100000	0.808981	41.100000	0.819513	41.100000	0.795994	41.100000	0.809401	41.100000	0.823003	41.100000	0.816510	41.100000	0.813762
41.200000	0.805424	41.200000	0.829657	41.200000	0.789786	41.200000	0.812808	41.200000	0.804655	41.200000	0.793717	41.200000	0.833860	41.200000	0.787239	41.200000	0.782120	41.200000	0.803327	41.200000	0.822934	41.200000	0.800445	41.200000	0.800288	41.200000	0.793323	41.200000	0.815060	41.200000	0.813672
41.300000	0.807148	41.300000	0.819081	41.300000	0.800393	41.300000	0.815349	41.300000	0.803693	41.300000	0.820311	41.300000	0.790755	41.300000	0.814276	41.300000	0.793038	41.300000	0.795298	41.300000	0.818133	41.300000	0.801384	41.300000	0.814213	41.300000	0.811596	41.300000	0.810763	41.300000	0.784553
41.400000	0.796197	41.400000	0.799554	41.400000	0.809148	41.400000	0.808246	41.400000	0.809850	41.400000	0.795769	41.400000	0.794292	41.400000	0.814133	41.400000	0.813154	41.400000	0.793895	41.400000	0.805278	41.400000	0.785737	41.400000	0.795160	41.400000	0.804708	41.400000	0.825575	41.400000	0.797514
41.500000	0.800752	41.500000	0.826959	41.500000	0.822250	41.500000	0.815071	41.500000	0.802596	41.500000	0.812564	41.500000	0.801532	41.500000	0.820018	41.500000	0.793664	41.500000	0.803061	41.500000	0.789367	41.500000	0.822737	41.500000	0.815744	41.500000	0.791505	41.500000	0.820080	41.500000	0.807997
41.600000	0.810455	41.600000	0.796507	41.600000	0.814132	41.600000	0.826353	41.600000	0.790622	41.600000	0.820324	41.600000	0.808551	41.600000	0.794274	41.600000	0.808839	41.600000	0.798692	41.600000	0.817804	41.600000	0.783945	41.600000	0.785942	41.600000	0.798894	41.600000	0.808888	41.600000	0.827530
41.700000	0.823495	41.700000	0.796946	41.700000	0.814297	41.700000	0.805726	41.700000	0.820104	41.700000	0.805303	41.700000	0.811348	41.700000	0.793174	41.700000	0.804569	41.700000	0.812895	41.700000	0.817870	41.700000	0.814142	41.700000	0.804492	41.700000	0.797211	41.700000	0.816244	41.700000	0.809416
41.800000	0.815220	41.800000	0.786941	41.800000	0.818435	41.800000	0.808024	41.800000	0.800874	41.800000	0.806122	41.800000	0.816458	41.800000	0.794280	41.800000	0.791357	41.800000	0.796249	41.800000	0.812951	41.800000	0.813012	41.800000	0.807330	41.800000	0.799905	41.800000	0.797840	41.800000	0.802285
41.900000	0.807619	41.900000	0.794474	41.900000	0.816834	41.900000	0.784872	41.900000	0.799354	41.900000	0.793299	41.900000	0.817062	41.900000	0.807068	41.900000	0.810559	41.900000	0.820124	41.900000	0.809987	41.900000	0.815478	41.900000	0.805151	41.900000	0.820911	41.900000	0.799871	41.900000	0.815339
42.000000	0.824800	42.000000	0.804490	42.000000	0.801492	42.000000	0.794243	42.000000	0.796508	42.000000	0.810983	42.000000	0.818823	42.000000	0.791882	42.000000	0.799902	42.000000	0.820369	42.000000	0.797377	42.000000	0.810908	42.000000	0.812041	42.000000	0.802589	42.000000	0.801537	42.000000	0.811531
42.100000	0.816745	42.100000	0.801144	42.100000	0.806416	42.100000	0.797125	42.100000	0.799259	42.100000	0.762853	42.100000	0.799386	42.100000	0.820866	42.100000	0.806601	42.100000	0.808599	42.100000	0.809014	42.100000	0.813765	42.100000	0.791959	42.100000	0.802074	42.100000	0.811636	42.100000	0.812218
42.200000	0.816611	42.200000	0.805628	42.200000	0.792688	42.200000	0.819616	42.200000	0.802545	42.200000	0.820269	42.200000	0.815801	42.200000	0.814410	42.200000	0.801494	42.200000	0.793834	42.200000	0.805609	42.200000	0.812755	42.200000	0.795577	42.200000	0.793399	42.200000	0.797644	42.200000	0.795187
42.300000	0.796805	42.300000	0.798402	42.300000	0.793056	42.300000	0.791681	42.300000	0.802674	42.300000	0.804558	42.300000	0.799922	42.300000	0.800727	42.300000	0.805367	42.300000	0.785841	42.300000	0.829370	42.300000	0.809792	42.300000	0.806258	42.300000	0.801629	42.300000	0.816378	42.300000	0.796383
42.400000	0.797725	42.400000	0.798925	42.400000	0.799565	42.400000	0.809997	42.400000	0.805337	42.400000	0.809388	42.400000	0.815792	42.400000	0.817620	42.400000	0.817974	42.400000	0.797994	42.400000	0.801210	42.400000	0.797404	42.400000	0.817665	42.400000	0.823269	42.400000	0.816234	42.400000	0.791825
42.500000	0.804005	42.500000	0.800988	42.500000	0.791880	42.500000	0.811345	42.500000	0.800369	42.500000	0.814944	42.500000	0.815061	42.500000	0.792059	42.500000	0.807629	42.500000	0.818762	42.500000	0.820460	42.500000	0.804956	42.500000	0.797282	42.500000	0.795918	42.500000	0.802013	42.500000	0.786277
42.600000	0.806172	42.600000	0.806352	42.600000	0.816846	42.600000	0.800467	42.600000	0.800101	42.600000	0.822329	42.600000	0.821789	42.600000	0.808941	42.600000	0.775275	42.600000	0.804163	42.600000	0.798024	42.600000	0.833371	42.600000	0.815170	42.600000	0.809745	42.600000	0.806574	42.600000	0.801214
42.700000	0.803709	42.700000	0.815652	42.700000	0.792948	42.700000	0.809295	42.700000	0.796358	42.700000	0.812586	42.700000	0.807486	42.700000	0.818375	42.700000	0.810382	42.700000	0.816597	42.700000	0.813254	42.700000	0.806761	42.700000	0.803977	42.700000	0.786016	42.700000	0.808867	42.700000	0.799096
42.800000	0.804761	42.800000	0.787352	42.800000	0.794120	42.800000	0.822034	42.800000	0.812796	42.800000	0.802159	42.800000	0.823646	42.800000	0.782053	42.800000	0.796797	42.800000	0.796039	42.800000	0.810585	42.800000	0.794818	42.800000	0.820121	42.800000	0.830017	42.800000	0.823198	42.800000	0.802068
42.900000	0.795726	42.900000	0.803121	42.900000	0.815272	42.900000	0.794167	42.900000	0.817873	42.900000	0.799724	42.900000	0.800269	42.900000	0.802528	42.900000	0.785153	42.900000	0.792753	42.900000	0.800715	42.900000	0.788330	42.900000	0.817850	42.900000	0.799420	42.900000	0.796075	42.900000	0.826559
43.000000	0.789405	43.000000	0.797545	43.000000	0.794740	43.000000	0.783190	43.000000	0.804317	43.000000	0.824369	43.000000	0.824909	43.000000	0.801261	43.000000	0.808461	43.000000	0.785033	43.000000	0.804214	43.000000	0.811539	43.000000	0.816337	43.000000	0.825102	43.000000	0.828429	43.000000	0.808377
43.100000	0.829786	43.100000	0.792231	43.100000	0.806624	43.100000	0.799898	43.100000	0.800673	43.100000	0.822051	43.100000	0.817262	43.100000	0.799934	43.100000	0.797676	43.100000	0.804253	43.100000	0.791759	43.100000	0.792091	43.100000	0.806772	43.100000	0.815693	43.100000	0.814005	43.100000	0.821733
43.200000	0.795021	43.200000	0.820994	43.200000	0.804733	43.200000	0.821183	43.200000	0.802537	43.200000	0.813833	43.200000	0.797090	43.200000	0.823072	43.200000	0.791883	43.200000	0.787134	43.200000	0.809477	43.200000	0.796228	43.200000	0.812886	43.200000	0.794693	43.200000	0.816055	43.200000	0.816285
43.300000	0.798979	43.300000	0.811382	43.300000	0.829315	43.300000	0.825832	43.300000	0.791932	43.300000	0.818706	43.300000	0.782926	43.300000	0.811482	43.300000	0.803930	43.300000	0.811618	43.300000	0.807242	43.300000	0.821921	43.300000	0.794169	43.300000	0.815940	43.300000	0.819584	43.300000	0.791086
43.400000	0.792277	43.400000	0.802529	43.400000	0.815580	43.400000	0.810640	43.400000	0.809845	43.400000	0.826644	43.400000	0.777027	43.400000	0.824675	43.400000	0.837387	43.400000	0.815992	43.400000	0.795431	43.400000	0.815354	43.400000	0.805537	43.400000	0.800248	43.400000	0.791550	43.400000	0.805464
43.500000	0.816100	43.500000	0.804560	43.500000	0.807963	43.500000	0.801585	43.500000	0.798644	43.500000	0.812149	43.500000	0.790842	43.500000	0.799442	43.500000	0.816157	43.500000	0.829590	43.500000	0.796003	43.500000	0.814257	43.500000	0.788549	43.500000	0.797941	43.500000	0.798182	43.500000	0.815669
43.600000	0.798311	43.600000	0.807075	43.600000	0.805663	43.600000	0.802495	43.600000	0.811947	43.600000	0.815620	43.600000	0.806760	43.600000	0.816463	43.600000	0.800422	43.600000	0.799250	43.600000	0.797789	43.600000	0.784686	43.600000	0.811319	43.600000	0.803275	43.600000	0.806872	43.600000	0.805651
43.700000	0.802169	43.700000	0.810661	43.700000	0.804716	43.700000	0.818671	43.700000	0.790275	43.700000	0.818996	43.700000	0.806167	43.700000	0.811860	43.700000	0.799944	43.700000	0.796135	43.700000	0.790496	43.700000	0.809260	43.700000	0.805343	43.700000	0.787667	43.700000	0.808957	43.700000	0.817666
43.800000	0.812075	43.800000	0.810643	43.800000	0.815250	43.800000	0.807504	43.800000	0.809210	43.800000	0.805067	43.800000	0.807732	43.800000	0.811430	43.800000	0.804149	43.800000	0.802121	43.800000	0.817167	43.800000	0.792315	43.800000	0.807016	43.800000	0.795307	43.800000	0.815153	43.800000	0.795250
43.900000	0.803432	43.900000	0.805088	43.900000	0.812954	43.900000	0.796740	43.900000	0.798206	43.900000	0.791490	43.900000	0.801260	43.900000	0.811947	43.900000	0.822989	43.900000	0.801547	43.900000	0.829206	43.900000	0.800453	43.900000	0.798601	43.900000	0.797831	43.900000	0.780139	43.900000	0.807466
44.000000	0.809332	44.000000	0.776570	44.000000	0.794697	44.000000	0.782002	44.000000	0.823177	44.000000	0.816110	44.000000	0.813838	44.000000	0.817087	44.000000	0.803374	44.000000	0.808728	44.000000	0.791778	44.000000	0.803140	44.000000	0.791550	44.000000	0.814664	44.000000	0.812755	44.000000	0.814589
44.100000	0.790877	44.100000	0.817038	44.100000	0.804655	44.100000	0.804550	44.100000	0.812946	44.100000	0.806378	44.100000	0.799398	44.100000	0.808228	44.100000	0.831034	44.100000	0.825218	44.100000	0.804420	44.100000	0.804871	44.100000	0.783980	44.100000	0.810978	44.100000	0.808561	44.100000	0.810384
44.200000	0.823416	44.200000	0.812723	44.200000	0.797182	44.200000	0.784609	44.200000	0.788540	44.200000	0.804051	44.200000	0.812997	44.200000	0.813590	44.200000	0.806020	44.200000	0.802066	44.200000	0.804111	44.200000	0.797517	44.200000	0.807031	44.200000	0.797354	44.200000	0.803969	44.200000	0.805746
44.300000	0.797608	44.300000	0.803370	44.300000	0.811915	44.300000	0.786881	44.300000	0.800335	44.300000	0.796798	44.300000	0.813543	44.300000	0.810110	44.300000	0.791470	44.300000	0.790020	44.300000	0.803072	44.300000	0.804169	44.300000	0.815367	44.300000	0.802453	44.300000	0.809581	44.300000	0.800672
44.400000	0.820646	44.400000	0.824759	44.400000	0.811024	44.400000	0.796584	44.400000	0.840031	44.400000	0.807491	44.400000	0.808484	44.400000	0.813220	44.400000	0.805568	44.400000	0.785799	44.400000	0.785310	44.400000	0.793297	44.400000	0.809884	44.400000	0.810836	44.400000	0.808170	44.400000	0.812150
44.500000	0.809189	44.500000	0.796065	44.500000	0.805225	44.500000	0.784252	44.500000	0.798444	44.500000	0.794937	44.500000	0.813095	44.500000	0.813256	44.500000	0.816575	44.500000	0.809806	44.500000	0.805799	44.500000	0.790421	44.500000	0.822511	44.500000	0.802145	44.500000	0.807345	44.500000	0.810661
44.600000	0.821476	44.600000	0.798538	44.600000	0.802071	44.600000	0.793923	44.600000	0.802308	44.600000	0.818078	44.600000	0.807326	44.600000	0.811704	44.600000	0.812696	44.600000	0.801145	44.600000	0.796487	44.600000	0.818635	44.600000	0.821609	44.600000	0.834136	44.600000	0.780538	44.600000	0.805948
44.700000	0.798894	44.700000	0.785684	44.700000	0.803020	44.700000	0.804971	44.700000	0.780897	44.700000	0.816070	44.700000	0.799207	44.700000	0.823408	44.700000	0.808717	44.700000	0.811428	44.700000	0.802544	44.700000	0.813689	44.700000	0.815369	44.700000	0.809832	44.700000	0.817182	44.700000	0.795579
44.800000	0.791992	44.800000	0.816955	44.800000	0.808632	44.800000	0.797376	44.800000	0.811388	44.800000	0.803780	44.800000	0.816113	44.800000	0.811744	44.800000	0.817073	44.800000	0.789244	44.800000	0.814667	44.800000	0.818980	44.800000	0.812747	44.800000	0.793643	44.800000	0.825505	44.800000	0.794029
44.900000	0.793518	44.900000	0.814675	44.900000	0.812095	44.900000	0.780826	44.900000	0.807212	44.900000	0.815320	44.900000	0.830617	44.900000	0.781206	44.900000	0.828733	44.900000	0.795048	44.900000	0.823827	44.900000	0.813187	44.900000	0.803006	44.900000	0.803191	44.900000	0.800779	44.900000	0.787321
45.000000	0.787345	45.000000	0.816444	45.000000	0.804291	45.000000	0.812689	45.000000	0.785144	45.000000	0.807721	45.000000	0.798972	45.000000	0.795734	45.000000	0.793142	45.000000	0.787892	45.000000	0.807055	45.000000	0.825888	45.000000	0.794895	45.000000	0.812503	45.000000	0.816939	45.000000	0.810173
45.100000	0.808436	45.100000	0.805135	45.100000	0.809637	45.100000	0.809542	45.100000	0.795211	45.100000	0.787594	45.100000	0.779161	45.100000	0.834301	45.100000	0.784123	45.100000	0.801884	45.100000	0.810491	45.100000	0.806713	45.100000	0.796859	45.100000	0.803682	45.100000	0.815365	45.100000	0.784412
45.200000	0.810474	45.200000	0.811811	45.200000	0.816743	45.200000	0.803470	45.200000	0.816292	45.200000	0.804041	45.200000	0.799785	45.200000	0.814239	45.200000	0.804438	45.200000	0.790621	45.200000	0.831550	45.200000	0.796925	45.200000	0.804112	45.200000	0.816960	45.200000	0.807608	45.200000	0.802829
45.300000	0.811563	45.300000	0.788244	45.300000	0.816656	45.300000	0.812422	45.300000	0.816257	45.300000	0.808797	45.300000	0.802365	45.300000	0.791346	45.300000	0.788224	45.300000	0.808185	45.300000	0.814562	45.300000	0.798124	45.300000	0.818648	45.300000	0.814823	45.300000	0.802332	45.300000	0.802990
45.400000	0.818088	45.400000	0.820138	45.400000	0.819745	45.400000	0.809761	45.400000	0.807541	45.400000	0.800868	45.400000	0.800512	45.400000	0.808593	45.400000	0.817946	45.400000	0.820313	45.400000	0.806955	45.400000	0.807856	45.400000	0.795450	45.400000	0.802460	45.400000	0.813589	45.400000	0.792952
45.500000	0.811723	45.500000	0.799318	45.500000	0.826318	45.500000	0.817566	45.500000	0.821218	45.500000	0.796355	45.500000	0.815097	45.500000	0.801320	45.500000	0.829265	45.500000	0.808105	45.500000	0.808908	45.500000	0.790006	45.500000	0.762024	45.500000	0.804210	45.500000	0.805924	45.500000	0.800275
45.600000	0.813406	45.600000	0.824279	45.600000	0.808919	45.600000	0.825526	45.600000	0.817094	45.600000	0.785094	45.600000	0.807310	45.600000	0.821126	45.600000	0.791387	45.600000	0.816167	45.600000	0.800365	45.600000	0.821770	45.600000	0.795217	45.600000	0.818167	45.600000	0.797074	45.600000	0.799907
45.700000	0.833315	45.700000	0.818674	45.700000	0.795085	45.700000	0.815803	45.700000	0.793103	45.700000	0.801617	45.700000	0.824527	45.700000	0.823655	45.700000	0.800747	45.700000	0.817640	45.700000	0.806251	45.700000	0.798013	45.700000	0.800210	45.700000	0.822320	45.700000	0.805251	45.700000	0.793059
45.800000	0.819889	45.800000	0.812196	45.800000	0.826023	45.800000	0.800901	45.800000	0.807903	45.800000	0.803277	45.800000	0.793804	45.800000	0.833141	45.800000	0.811579	45.800000	0.804278	45.800000	0.800991	45.800000	0.803571	45.800000	0.805513	45.800000	0.805220	45.800000	0.776532	45.800000	0.815816
45.900000	0.810128	45.900000	0.819836	45.900000	0.803007	45.900000	0.794202	45.900000	0.782088	45.900000	0.808041	45.900000	0.802372	45.900000	0.825220	45.900000	0.792028	45.900000	0.801105	45.900000	0.823985	45.900000	0.791904	45.900000	0.789036	45.900000	0.796111	45.900000	0.815130	45.900000	0.832420
46.000000	0.802132	46.000000	0.815223	46.000000	0.794251	46.000000	0.810172	46.000000	0.809048	46.000000	0.777282	46.000000	0.819479	46.000000	0.822364	46.000000	0.796355	46.000000	0.813949	46.000000	0.794168	46.000000	0.800030	46.000000	0.818141	46.000000	0.815420	46.000000	0.803972	46.000000	0.810418
46.100000	0.810492	46.100000	0.815127	46.100000	0.796580	46.100000	0.823497	46.100000	0.794645	46.100000	0.802348	46.100000	0.812343	46.100000	0.830916	46.100000	0.794590	46.100000	0.796051	46.100000	0.794062	46.100000	0.794955	46.100000	0.798421	46.100000	0.810000	46.100000	0.786742	46.100000	0.806767
46.200000	0.815607	46.200000	0.808679	46.200000	0.820127	46.200000	0.808431	46.200000	0.825980	46.200000	0.819282	46.200000	0.813362	46.200000	0.806140	46.200000	0.814447	46.200000	0.789886	46.200000	0.818815	46.200000	0.810394	46.200000	0.819027	46.200000	0.809237	46.200000	0.806243	46.200000	0.806992
46.300000	0.790322	46.300000	0.786181	46.300000	0.800322	46.300000	0.808688	46.300000	0.823824	46.300000	0.801476	46.300000	0.823344	46.300000	0.809266	46.300000	0.808527	46.300000	0.824891	46.300000	0.804898	46.300000	0.818678	46.300000	0.819539	46.300000	0.801160	46.300000	0.814267	46.300000	0.807297
46.400000	0.800348	46.400000	0.807475	46.400000	0.805231	46.400000	0.809597	46.400000	0.808968	46.400000	0.786986	46.400000	0.822696	46.400000	0.807548	46.400000	0.803316	46.400000	0.808315	46.400000	0.785858	46.400000	0.818557	46.400000	0.806360	46.400000	0.813907	46.400000	0.794869	46.400000	0.824444
46.500000	0.815476	46.500000	0.803519	46.500000	0.804464	46.500000	0.789599	46.500000	0.819296	46.500000	0.794247	46.500000	0.807295	46.500000	0.802763	46.500000	0.801114	46.500000	0.810346	46.500000	0.830844	46.500000	0.807408	46.500000	0.807546	46.500000	0.792289	46.500000	0.801174	46.500000	0.816515
46.600000	0.790854	46.600000	0.803365	46.600000	0.796362	46.600000	0.804827	46.600000	0.808311	46.600000	0.816149	46.600000	0.807925	46.600000	0.780186	46.600000	0.793826	46.600000	0.806980	46.600000	0.807281	46.600000	0.775578	46.600000	0.813500	46.600000	0.816023	46.600000	0.799534	46.600000	0.795872
46.700000	0.812883	46.700000	0.814208	46.700000	0.832467	46.700000	0.780775	46.700000	0.806642	46.700000	0.809871	46.700000	0.781659	46.700000	0.771891	46.700000	0.795958	46.700000	0.801724	46.700000	0.813754	46.700000	0.796781	46.700000	0.820744	46.700000	0.789405	46.700000	0.804156	46.700000	0.806672
46.800000	0.825328	46.800000	0.794887	46.800000	0.803737	46.800000	0.806605	46.800000	0.792698	46.800000	0.813014	46.800000	0.812860	46.800000	0.803283	46.800000	0.793925	46.800000	0.808066	46.800000	0.791377	46.800000	0.809642	46.800000	0.813000	46.800000	0.803999	46.800000	0.812359	46.800000	0.798595
46.900000	0.788419	46.900000	0.814966	46.900000	0.789781	46.900000	0.798166	46.900000	0.805976	46.900000	0.805583	46.900000	0.819814	46.900000	0.821649	46.900000	0.807503	46.900000	0.794193	46.900000	0.783018	46.900000	0.816992	46.900000	0.812594	46.900000	0.810818	46.900000	0.801871	46.900000	0.814651
47.000000	0.810639	47.000000	0.806179	47.000000	0.799270	47.000000	0.798330	47.000000	0.799717	47.000000	0.798329	47.000000	0.809454	47.000000	0.802156	47.000000	0.812701	47.000000	0.833241	47.000000	0.799264	47.000000	0.802415	47.000000	0.793904	47.000000	0.810688	47.000000	0.796573	47.000000	0.806927
47.100000	0.814671	47.100000	0.790416	47.100000	0.805233	47.100000	0.820061	47.100000	0.806392	47.100000	0.796058	47.100000	0.816947	47.100000	0.815571	47.100000	0.808099	47.100000	0.806017	47.100000	0.823301	47.100000	0.810925	47.100000	0.806436	47.100000	0.795196	47.100000	0.793495	47.100000	0.806783
47.200000	0.787191	47.200000	0.801597	47.200000	0.814407	47.200000	0.805435	47.200000	0.800301	47.200000	0.795658	47.200000	0.803630	47.200000	0.804661	47.200000	0.799937	47.200000	0.794910	47.200000	0.800666	47.200000	0.817958	47.200000	0.798513	47.200000	0.796444	47.200000	0.793848	47.200000	0.802011
47.300000	0.791124	47.300000	0.802941	47.300000	0.792834	47.300000	0.798397	47.300000	0.806471	47.300000	0.817109	47.300000	0.828967	47.300000	0.790849	47.300000	0.800461	47.300000	0.798542	47.300000	0.797090	47.300000	0.807551	47.300000	0.798189	47.300000	0.799504	47.300000	0.802670	47.300000	0.812236
47.400000	0.790439	47.400000	0.803255	47.400000	0.823496	47.400000	0.825627	47.400000	0.810113	47.400000	0.787280	47.400000	0.813786	47.400000	0.792044	47.400000	0.806251	47.400000	0.785654	47.400000	0.799965	47.400000	0.815271	47.400000	0.818233	47.400000	0.807012	47.400000	0.791737	47.400000	0.810418
47.500000	0.793440	47.500000	0.803212	47.500000	0.803477	47.500000	0.800489	47.500000	0.804490	47.500000	0.802347	47.500000	0.805229	47.500000	0.814210	47.500000	0.797278	47.500000	0.808687	47.500000	0.804757	47.500000	0.787901	47.500000	0.804132	47.500000	0.809742	47.500000	0.792173	47.500000	0.811955
47.600000	0.820149	47.600000	0.796115	47.600000	0.791968	47.600000	0.806165	47.600000	0.798422	47.600000	0.785459	47.600000	0.807891	47.600000	0.812730	47.600000	0.789780	47.600000	0.815444	47.600000	0.814610	47.600000	0.803787	47.600000	0.809570	47.600000	0.823058	47.600000	0.803600	47.600000	0.817994
47.700000	0.787969	47.700000	0.801602	47.700000	0.826549	47.700000	0.801539	47.700000	0.815896	47.700000	0.798106	47.700000	0.779643	47.700000	0.815016	47.700000	0.815748	47.700000	0.812702	47.700000	0.787795	47.700000	0.806890	47.700000	0.805012	47.700000	0.814787	47.700000	0.779676	47.700000	0.810267
47.800000	0.817248	47.800000	0.797261	47.800000	0.816904	47.800000	0.802438	47.800000	0.821876	47.800000	0.813953	47.800000	0.833195	47.800000	0.779916	47.800000	0.798173	47.800000	0.776466	47.800000	0.826691	47.800000	0.801372	47.800000	0.812819	47.800000	0.808155	47.800000	0.804867	47.800000	0.820248
47.900000	0.795735	47.900000	0.804231	47.900000	0.802189	47.900000	0.804329	47.900000	0.818589	47.900000	0.811741	47.900000	0.812437	47.900000	0.802287	47.900000	0.790379	47.900000	0.796123	47.900000	0.808501	47.900000	0.795935	47.900000	0.811994	47.900000	0.795768	47.900000	0.812353	47.900000	0.825138
48.000000	0.817269	48.000000	0.813918	48.000000	0.794240	48.000000	0.809759	48.000000	0.808602	48.000000	0.792150	48.000000	0.797166	48.000000	0.821786	48.000000	0.807206	48.000000	0.779174	48.000000	0.811811	48.000000	0.799665	48.000000	0.814232	48.000000	0.816588	48.000000	0.842621	48.000000	0.824494
48.100000	0.809786	48.100000	0.810514	48.100000	0.791439	48.100000	0.794729	48.100000	0.809118	48.100000	0.778614	48.100000	0.814868	48.100000	0.811835	48.100000	0.804483	48.100000	0.805558	48.100000	0.815605	48.100000	0.797141	48.100000	0.791536	48.100000	0.826365	48.100000	0.803816	48.100000	0.814945
48.200000	0.786310	48.200000	0.808156	48.200000	0.814294	48.200000	0.817223	48.200000	0.820511	48.200000	0.787354	48.200000	0.824218	48.200000	0.804135	48.200000	0.779141	48.200000	0.827946	48.200000	0.803311	48.200000	0.800409	48.200000	0.810350	48.200000	0.817340	48.200000	0.804725	48.200000	0.818037
48.300000	0.795751	48.300000	0.805173	48.300000	0.800056	48.300000	0.808412	48.300000	0.815222	48.300000	0.818240	48.300000	0.799645	48.300000	0.813054	48.300000	0.792072	48.300000	0.796024	48.300000	0.789848	48.300000	0.812015	48.300000	0.807567	48.300000	0.804113	48.300000	0.795197	48.300000	0.801434
48.400000	0.804963	48.400000	0.810538	48.400000	0.802209	48.400000	0.802421	48.400000	0.826947	48.400000	0.796152	48.400000	0.820084	48.400000	0.795151	48.400000	0.804837	48.400000	0.795339	48.400000	0.806771	48.400000	0.806698	48.400000	0.814507	48.400000	0.803534	48.400000	0.820830	48.400000	0.797651
48.500000	0.799494	48.500000	0.808150	48.500000	0.800058	48.500000	0.808484	48.500000	0.811046	48.500000	0.799982	48.500000	0.795307	48.500000	0.812389	48.500000	0.792240	48.500000	0.811268	48.500000	0.787357	48.500000	0.781727	48.500000	0.780148	48.500000	0.789365	48.500000	0.809601	48.500000	0.782735
48.600000	0.781496	48.600000	0.820488	48.600000	0.784097	48.600000	0.795290	48.600000	0.792871	48.600000	0.804234	48.600000	0.790465	48.600000	0.809669	48.600000	0.775618	48.600000	0.808021	48.600000	0.794877	48.600000	0.782503	48.600000	0.801281	48.600000	0.815871	48.600000	0.820057	48.600000	0.789839
48.700000	0.812444	48.700000	0.817008	48.700000	0.818529	48.700000	0.788906	48.700000	0.808145	48.700000	0.815016	48.700000	0.799372	48.700000	0.801313	48.700000	0.798316	48.700000	0.822239	48.700000	0.810083	48.700000	0.833417	48.700000	0.804411	48.700000	0.805730	48.700000	0.799975	48.700000	0.808304
48.800000	0.809071	48.800000	0.800940	48.800000	0.796658	48.800000	0.795481	48.800000	0.818599	48.800000	0.809781	48.800000	0.797291	48.800000	0.793307	48.800000	0.818726	48.800000	0.817638	48.800000	0.798531	48.800000	0.809412	48.800000	0.811925	48.800000	0.812010	48.800000	0.790639	48.800000	0.817708
48.900000	0.818675	48.900000	0.811290	48.900000	0.790401	48.900000	0.789087	48.900000	0.816282	48.900000	0.801672	48.900000	0.799791	48.900000	0.796656	48.900000	0.805872	48.900000	0.813966	48.900000	0.802329	48.900000	0.780913	48.900000	0.813427	48.900000	0.805939	48.900000	0.814188	48.900000	0.798942
49.000000	0.805319	49.000000	0.810656	49.000000	0.785253	49.000000	0.795412	49.000000	0.819458	49.000000	0.799639	49.000000	0.800940	49.000000	0.784990	49.000000	0.805449	49.000000	0.801899	49.000000	0.811105	49.000000	0.808644	49.000000	0.791533	49.000000	0.817734	49.000000	0.816273	49.000000	0.800914
49.100000	0.793629	49.100000	0.828104	49.100000	0.795846	49.100000	0.794984	49.100000	0.814096	49.100000	0.807585	49.100000	0.798738	49.100000	0.807097	49.100000	0.824075	49.100000	0.795423	49.100000	0.811987	49.100000	0.804464	49.100000	0.798928	49.100000	0.818773	49.100000	0.801521	49.100000	0.809930
49.200000	0.782515	49.200000	0.811820	49.200000	0.791441	49.200000	0.809608	49.200000	0.804226	49.200000	0.801612	49.200000	0.821385	49.200000	0.816423	49.200000	0.806824	49.200000	0.799595	49.200000	0.826924	49.200000	0.804489	49.200000	0.783343	49.200000	0.790208	49.200000	0.817747	49.200000	0.795173
49.300000	0.782281	49.300000	0.824011	49.300000	0.804046	49.300000	0.818177	49.300000	0.794984	49.300000	0.797896	49.300000	0.790788	49.300000	0.810313	49.300000	0.793858	49.300000	0.804231	49.300000	0.797682	49.300000	0.799334	49.300000	0.810541	49.300000	0.812657	49.300000	0.791751	49.300000	0.793779
49.400000	0.815852	49.400000	0.802763	49.400000	0.798510	49.400000	0.805956	49.400000	0.806701	49.400000	0.783612	49.400000	0.807115	49.400000	0.797214	49.400000	0.817812	49.400000	0.816497	49.400000	0.806182	49.400000	0.803187	49.400000	0.817768	49.400000	0.797393	49.400000	0.797616	49.400000	0.801472
49.500000	0.800790	49.500000	0.803859	49.500000	0.802561	49.500000	0.772136	49.500000	0.795379	49.500000	0.794956	49.500000	0.804407	49.500000	0.805359	49.500000	0.799164	49.500000	0.819239	49.500000	0.797922	49.500000	0.810229	49.500000	0.807049	49.500000	0.804006	49.500000	0.806339	49.500000	0.801170
49.600000	0.807661	49.600000	0.794433	49.600000	0.794691	49.600000	0.788147	49.600000	0.795770	49.600000	0.783061	49.600000	0.812266	49.600000	0.830310	49.600000	0.789094	49.600000	0.805839	49.600000	0.806501	49.600000	0.799980	49.600000	0.798757	49.600000	0.805790	49.600000	0.803490	49.600000	0.807413
49.700000	0.781494	49.700000	0.803433	49.700000	0.816986	49.700000	0.807557	49.700000	0.796245	49.700000	0.810254	49.700000	0.781141	49.700000	0.813866	49.700000	0.816983	49.700000	0.806366	49.700000	0.799883	49.700000	0.799515	49.700000	0.792191	49.700000	0.797599	49.700000	0.814705	49.700000	0.790458
49.800000	0.832389	49.800000	0.791130	49.800000	0.817571	49.800000	0.791433	49.800000	0.794192	49.800000	0.809883	49.800000	0.786051	49.800000	0.822848	49.800000	0.789749	49.800000	0.800991	49.800000	0.790445	49.800000	0.794707	49.800000	0.812549	49.800000	0.798853	49.800000	0.797980	49.800000	0.828242
49.900000	0.811720	49.900000	0.806182	49.900000	0.801666	49.900000	0.795519	49.900000	0.791583	49.900000	0.788633	49.900000	0.825625	49.900000	0.809009	49.900000	0.805655	49.900000	0.812319	49.900000	0.811958	49.900000	0.818383	49.900000	0.800418	49.900000	0.807398	49.900000	0.817873	49.900000	0.814733
50.000000	0.811487	50.000000	0.807616	50.000000	0.802128	50.000000	0.812961	50.000000	0.792109	50.000000	0.810436	50.000000	0.798670	50.000000	0.806366	50.000000	0.810920	50.000000	0.796199	50.000000	0.808899	50.000000	0.830188	50.000000	0.814591	50.000000	0.802165	50.000000	0.816937	50.000000	0.807806
50.000000	0.811487	50.000000	0.807616	50.000000	0.802128	50.000000	0.812961	50.000000	0.792109	50.000000	0.810436	50.000000	0.798670	50.000000	0.806366	50.000000	0.810920	50.000000	0.796199	50.000000	0.808899	50.000000	0.830188	50.000000	0.814591	50.000000	0.802165	50.000000	0.816937	50.000000	0.807806
50.100000	0.798373	50.100000	0.795387	50.100000	0.811417	50.100000	0.789863	50.100000	0.804055	50.100000	0.796681	50.100000	0.803788	50.100000	0.787255	50.100000	0.800054	50.100000	0.815601	50.100000	0.793901	50.100000	0.803125	50.100000	0.798717	50.100000	0.793771	50.100000	0.780386	50.100000	0.796739
50.200000	0.815828	50.200000	0.790894	50.200000	0.807046	50.200000	0.814022	50.200000	0.799240	50.200000	0.788846	50.200000	0.804615	50.200000	0.813563	50.200000	0.792365	50.200000	0.802821	50.200000	0.816082	50.200000	0.806296	50.200000	0.807833	50.200000	0.785787	50.200000	0.824910	50.200000	0.822617
50.300000	0.803697	50.300000	0.814513	50.300000	0.785775	50.300000	0.777181	50.300000	0.791922	50.300000	0.822727	50.300000	0.808933	50.300000	0.778691	50.300000	0.806248	50.300000	0.803955	50.300000	0.807519	50.300000	0.820498	50.300000	0.808698	50.300000	0.801958	50.300000	0.803943	50.300000	0.803675
50.400000	0.838265	50.400000	0.810653	50.400000	0.817606	50.400000	0.818049	50.400000	0.811846	50.400000	0.816025	50.400000	0.798406	50.400000	0.823254	50.400000	0.817837	50.400000	0.824681	50.400000	0.803462	50.400000	0.810545	50.400000	0.812680	50.400000	0.793092	50.400000	0.818460	50.400000	0.812129
50.500000	0.805025	50.500000	0.807293	50.500000	0.805172	50.500000	0.813628	50.500000	0.783946	50.500000	0.800653	50.500000	0.794858	50.500000	0.802112	50.500000	0.809829	50.500000	0.809146	50.500000	0.791538	50.500000	0.823833	50.500000	0.790538	50.500000	0.826440	50.500000	0.828748	50.500000	0.793713
50.600000	0.807011	50.600000	0.810573	50.600000	0.816245	50.600000	0.804792	50.600000	0.811174	50.600000	0.808791	50.600000	0.803107	50.600000	0.805180	50.600000	0.811028	50.600000	0.820424	50.600000	0.804225	50.600000	0.797055	50.600000	0.812106	50.600000	0.799877	50.600000	0.798336	50.600000	0.803746
50.700000	0.821533	50.700000	0.815965	50.700000	0.798202	50.700000	0.810901	50.700000	0.792553	50.700000	0.803091	50.700000	0.816290	50.700000	0.800054	50.700000	0.819516	50.700000	0.805922	50.700000	0.796323	50.700000	0.811544	50.700000	0.800064	50.700000	0.811009	50.700000	0.797866	50.700000	0.805251
50.800000	0.816655	50.800000	0.834596	50.800000	0.771612	50.800000	0.818264	50.800000	0.795636	50.800000	0.810465	50.800000	0.808581	50.800000	0.777845	50.800000	0.807637	50.800000	0.800325	50.800000	0.828680	50.800000	0.821454	50.800000	0.796620	50.800000	0.819182	50.800000	0.791640	50.800000	0.791746
50.900000	0.793019	50.900000	0.812344	50.900000	0.789438	50.900000	0.818508	50.900000	0.794989	50.900000	0.814348	50.900000	0.815515	50.900000	0.814109	50.900000	0.821690	50.900000	0.818581	50.900000	0.824592	50.900000	0.806726	50.900000	0.817661	50.900000	0.811949	50.900000	0.790814	50.900000	0.806943
51.000000	0.814754	51.000000	0.818299	51.000000	0.814877	51.000000	0.822722	51.000000	0.794076	51.000000	0.802353	51.000000	0.810568	51.000000	0.801328	51.000000	0.810173	51.000000	0.802251	51.000000	0.819500	51.000000	0.804634	51.000000	0.828016	51.000000	0.809547	51.000000	0.789320	51.000000	0.821967
51.100000	0.817034	51.100000	0.820679	51.100000	0.806656	51.100000	0.805156	51.100000	0.798295	51.100000	0.813841	51.100000	0.820324	51.100000	0.795453	51.100000	0.809910	51.100000	0.820871	51.100000	0.834853	51.100000	0.798726	51.100000	0.808822	51.100000	0.802615	51.100000	0.842745	51.100000	0.799766
51.200000	0.818036	51.200000	0.809233	51.200000	0.817152	51.200000	0.810274	51.200000	0.804052	51.200000	0.810023	51.200000	0.823997	51.200000	0.792415	51.200000	0.827891	51.200000	0.796178	51.200000	0.815780	51.200000	0.809829	51.200000	0.812362	51.200000	0.779263	51.200000	0.814650	51.200000	0.810961
51.300000	0.818611	51.300000	0.830350	51.300000	0.811830	51.300000	0.822472	51.300000	0.815380	51.300000	0.812457	51.300000	0.810905	51.300000	0.807728	51.300000	0.818089	51.300000	0.811127	51.300000	0.824237	51.300000	0.790595	51.300000	0.827797	51.300000	0.801140	51.300000	0.792397	51.300000	0.813174
51.400000	0.823010	51.400000	0.794528	51.400000	0.824349	51.400000	0.826431	51.400000	0.804516	51.400000	0.808016	51.400000	0.808842	51.400000	0.809600	51.400000	0.806202	51.400000	0.825771	51.400000	0.815991	51.400000	0.834402	51.400000	0.811333	51.400000	0.804312	51.400000	0.803583	51.400000	0.816355
51.500000	0.818536	51.500000	0.805329	51.500000	0.830086	51.500000	0.825347	51.500000	0.809168	51.500000	0.814754	51.500000	0.808035	51.500000	0.824764	51.500000	0.816847	51.500000	0.816243	51.500000	0.832021	51.500000	0.801341	51.500000	0.799649	51.500000	0.822843	51.500000	0.798342	51.500000	0.812055
51.600000	0.810045	51.600000	0.807923	51.600000	0.817911	51.600000	0.835540	51.600000	0.804836	51.600000	0.813220	51.600000	0.825349	51.600000	0.834307	51.600000	0.836792	51.600000	0.813189	51.600000	0.817722	51.600000	0.814780	51.600000	0.821387	51.600000	0.834363	51.600000	0.820347	51.600000	0.823854
51.700000	0.814672	51.700000	0.805264	51.700000	0.837422	51.700000	0.814663	51.700000	0.820281	51.700000	0.794913	51.700000	0.813028	51.700000	0.821565	51.700000	0.827202	51.700000	0.799246	51.700000	0.792687	51.700000	0.823925	51.700000	0.811475	51.700000	0.801865	51.700000	0.821287	51.700000	0.809670
51.800000	0.816776	51.800000	0.810672	51.800000	0.816795	51.800000	0.812199	51.800000	0.809155	51.800000	0.808988	51.800000	0.821294	51.800000	0.817676	51.800000	0.807099	51.800000	0.798498	51.800000	0.811595	51.800000	0.847211	51.800000	0.807889	51.800000	0.823533	51.800000	0.806881	51.800000	0.835507
51.900000	0.809045	51.900000	0.818904	51.900000	0.818740	51.900000	0.819752	51.900000	0.817517	51.900000	0.806831	51.900000	0.810407	51.900000	0.834247	51.900000	0.801182	51.900000	0.819147	51.900000	0.816542	51.900000	0.829578	51.900000	0.803532	51.900000	0.817219	51.900000	0.811580	51.900000	0.832015
52.000000	0.802751	52.000000	0.815186	52.000000	0.812519	52.000000	0.815864	52.000000	0.813895	52.000000	0.826570	52.000000	0.804306	52.000000	0.833110	52.000000	0.831657	52.000000	0.819386	52.000000	0.823364	52.000000	0.822699	52.000000	0.812920	52.000000	0.821133	52.000000	0.823671	52.000000	0.836912
52.100000	0.825436	52.100000	0.805690	52.100000	0.820816	52.100000	0.816898	52.100000	0.808338	52.100000	0.824199	52.100000	0.799954	52.100000	0.835980	52.100000	0.798388	52.100000	0.793677	52.100000	0.823066	52.100000	0.806671	52.100000	0.825939	52.100000	0.824762	52.100000	0.824359	52.100000	0.800844
52.200000	0.795877	52.200000	0.811918	52.200000	0.803701	52.200000	0.819343	52.200000	0.810333	52.200000	0.820237	52.200000	0.813765	52.200000	0.818659	52.200000	0.820269	52.200000	0.815581	52.200000	0.840429	52.200000	0.808998	52.200000	0.806907	52.200000	0.823476	52.200000	0.798562	52.200000	0.827029
52.300000	0.820233	52.300000	0.812437	52.300000	0.822881	52.300000	0.824149	52.300000	0.801617	52.300000	0.826771	52.300000	0.808179	52.300000	0.812425	52.300000	0.820965	52.300000	0.809890	52.300000	0.833881	52.300000	0.819820	52.300000	0.820904	52.300000	0.814555	52.300000	0.819609	52.300000	0.822320
52.400000	0.832923	52.400000	0.818524	52.400000	0.818467	52.400000	0.827111	52.400000	0.799456	52.400000	0.829570	52.400000	0.810206	52.400000	0.827727	52.400000	0.832266	52.400000	0.828453	52.400000	0.825725	52.400000	0.818315	52.400000	0.820907	52.400000	0.803983	52.400000	0.818152	52.400000	0.809810
52.500000	0.825542	52.500000	0.824832	52.500000	0.817006	52.500000	0.830669	52.500000	0.818276	52.500000	0.815309	52.500000	0.813074	52.500000	0.807881	52.500000	0.822852	52.500000	0.814971	52.500000	0.833255	52.500000	0.807527	52.500000	0.827017	52.500000	0.806753	52.500000	0.815427	52.500000	0.820539
52.600000	0.803408	52.600000	0.815324	52.600000	0.813943	52.600000	0.802663	52.600000	0.823563	52.600000	0.832383	52.600000	0.801535	52.600000	0.799013	52.600000	0.839804	52.600000	0.823036	52.600000	0.830124	52.600000	0.818328	52.600000	0.803316	52.600000	0.814815	52.600000	0.801641	52.600000	0.838286
52.700000	0.822896	52.700000	0.812871	52.700000	0.811799	52.700000	0.822328	52.700000	0.817256	52.700000	0.802171	52.700000	0.805807	52.700000	0.834580	52.700000	0.833378	52.700000	0.807308	52.700000	0.822519	52.700000	0.815393	52.700000	0.822097	52.700000	0.812718	52.700000	0.808358	52.700000	0.812099
52.800000	0.820086	52.800000	0.809189	52.800000	0.804719	52.800000	0.795732	52.800000	0.827931	52.800000	0.807029	52.800000	0.814112	52.800000	0.840182	52.800000	0.806358	52.800000	0.824521	52.800000	0.803337	52.800000	0.803287	52.800000	0.827593	52.800000	0.824791	52.800000	0.803151	52.800000	0.813578
52.900000	0.821198	52.900000	0.806531	52.900000	0.800677	52.900000	0.808090	52.900000	0.825016	52.900000	0.839183	52.900000	0.821632	52.900000	0.813926	52.900000	0.822922	52.900000	0.825752	52.900000	0.808016	52.900000	0.822466	52.900000	0.807736	52.900000	0.815563	52.900000	0.812869	52.900000	0.830919
53.000000	0.820092	53.000000	0.833925	53.000000	0.824969	53.000000	0.798604	53.000000	0.824678	53.000000	0.824822	53.000000	0.823878	53.000000	0.814890	53.000000	0.826378	53.000000	0.833336	53.000000	0.834586	53.000000	0.817957	53.000000	0.816322	53.000000	0.830804	53.000000	0.833129	53.000000	0.810689
53.100000	0.835479	53.100000	0.807872	53.100000	0.843594	53.100000	0.827463	53.100000	0.826912	53.100000	0.835673	53.100000	0.805251	53.100000	0.811301	53.100000	0.789301	53.100000	0.807697	53.100000	0.797439	53.100000	0.823953	53.100000	0.802794	53.100000	0.833294	53.100000	0.818653	53.100000	0.810018
53.200000	0.832901	53.200000	0.806091	53.200000	0.824889	53.200000	0.805200	53.200000	0.834843	53.200000	0.833600	53.200000	0.823281	53.200000	0.824678	53.200000	0.820299	53.200000	0.809413	53.200000	0.819657	53.200000	0.826967	53.200000	0.813821	53.200000	0.825769	53.200000	0.833620	53.200000	0.822276
53.300000	0.835683	53.300000	0.812497	53.300000	0.810338	53.300000	0.807797	53.300000	0.840366	53.300000	0.824721	53.300000	0.822073	53.300000	0.838855	53.300000	0.830436	53.300000	0.834054	53.300000	0.805019	53.300000	0.817934	53.300000	0.802797	53.300000	0.800800	53.300000	0.828716	53.300000	0.819539
53.400000	0.830768	53.400000	0.821873	53.400000	0.822264	53.400000	0.818786	53.400000	0.807605	53.400000	0.824988	53.400000	0.803268	53.400000	0.843814	53.400000	0.827756	53.400000	0.808501	53.400000	0.809611	53.400000	0.818847	53.400000	0.819336	53.400000	0.824467	53.400000	0.827375	53.400000	0.827706
53.500000	0.819091	53.500000	0.815177	53.500000	0.821005	53.500000	0.816147	53.500000	0.830274	53.500000	0.817565	53.500000	0.795861	53.500000	0.843241	53.500000	0.827687	53.500000	0.822895	53.500000	0.829611	53.500000	0.808458	53.500000	0.822327	53.500000	0.828307	53.500000	0.816112	53.500000	0.829848
53.600000	0.806032	53.600000	0.801901	53.600000	0.835411	53.600000	0.835631	53.600000	0.821195	53.600000	0.827620	53.600000	0.808619	53.600000	0.814850	53.600000	0.848457	53.600000	0.820776	53.600000	0.818656	53.600000	0.825800	53.600000	0.810218	53.600000	0.825798	53.600000	0.829982	53.600000	0.819958
53.700000	0.831015	53.700000	0.810769	53.700000	0.826690	53.700000	0.831914	53.700000	0.828897	53.700000	0.831424	53.700000	0.829478	53.700000	0.825245	53.700000	0.818460	53.700000	0.801792	53.700000	0.812355	53.700000	0.806294	53.700000	0.823395	53.700000	0.820876	53.700000	0.822392	53.700000	0.828212
53.800000	0.838460	53.800000	0.827780	53.800000	0.809030	53.800000	0.804315	53.800000	0.824740	53.800000	0.835626	53.800000	0.828414	53.800000	0.849053	53.800000	0.847149	53.800000	0.809706	53.800000	0.828097	53.800000	0.829469	53.800000	0.812110	53.800000	0.818002	53.800000	0.810747	53.800000	0.835274
53.900000	0.817086	53.900000	0.825329	53.900000	0.823782	53.900000	0.800269	53.900000	0.827824	53.900000	0.818008	53.900000	0.828085	53.900000	0.846745	53.900000	0.825354	53.900000	0.826506	53.900000	0.807807	53.900000	0.828999	53.900000	0.838557	53.900000	0.826390	53.900000	0.826258	53.900000	0.820397
54.000000	0.834788	54.000000	0.846436	54.000000	0.828380	54.000000	0.836741	54.000000	0.824975	54.000000	0.810337	54.000000	0.818095	54.000000	0.844241	54.000000	0.829118	54.000000	0.823306	54.000000	0.837940	54.000000	0.817319	54.000000	0.822434	54.000000	0.821546	54.000000	0.818433	54.000000	0.827421
54.100000	0.829169	54.100000	0.846549	54.100000	0.824342	54.100000	0.832133	54.100000	0.831200	54.100000	0.823743	54.100000	0.825312	54.100000	0.840216	54.100000	0.848627	54.100000	0.823182	54.100000	0.848952	54.100000	0.820320	54.100000	0.834018	54.100000	0.826781	54.100000	0.816059	54.100000	0.836893
54.200000	0.843684	54.200000	0.821457	54.200000	0.827325	54.200000	0.831852	54.200000	0.838684	54.200000	0.824460	54.200000	0.833104	54.200000	0.810951	54.200000	0.824050	54.200000	0.835184	54.200000	0.834031	54.200000	0.822338	54.200000	0.819155	54.200000	0.833640	54.200000	0.808904	54.200000	0.833950
54.300000	0.833180	54.300000	0.831122	54.300000	0.823276	54.300000	0.809968	54.300000	0.818801	54.300000	0.827782	54.300000	0.821937	54.300000	0.834048	54.300000	0.833013	54.300000	0.821572	54.300000	0.813044	54.300000	0.811885	54.300000	0.834462	54.300000	0.823718	54.300000	0.810750	54.300000	0.820376
54.400000	0.834751	54.400000	0.837296	54.400000	0.823178	54.400000	0.824274	54.400000	0.834612	54.400000	0.809849	54.400000	0.816074	54.400000	0.806585	54.400000	0.827684	54.400000	0.836369	54.400000	0.839982	54.400000	0.823036	54.400000	0.834487	54.400000	0.821748	54.400000	0.842419	54.400000	0.831986
54.500000	0.815699	54.500000	0.825897	54.500000	0.818482	54.500000	0.847672	54.500000	0.828003	54.500000	0.835416	54.500000	0.838934	54.500000	0.828184	54.500000	0.804862	54.500000	0.830163	54.500000	0.820534	54.500000	0.848590	54.500000	0.840796	54.500000	0.808636	54.500000	0.816179	54.500000	0.834356
54.600000	0.833284	54.600000	0.821748	54.600000	0.834825	54.600000	0.848874	54.600000	0.837212	54.600000	0.818286	54.600000	0.845696	54.600000	0.814646	54.600000	0.831124	54.600000	0.828488	54.600000	0.849056	54.600000	0.825301	54.600000	0.844425	54.600000	0.836160	54.600000	0.834403	54.600000	0.831795
54.700000	0.825495	54.700000	0.823041	54.700000	0.834666	54.700000	0.848733	54.700000	0.824163	54.700000	0.829760	54.700000	0.839763	54.700000	0.838562	54.700000	0.848795	54.700000	0.823502	54.700000	0.832760	54.700000	0.845070	54.700000	0.836634	54.700000	0.835769	54.700000	0.843709	54.700000	0.820090
54.800000	0.833047	54.800000	0.842043	54.800000	0.837060	54.800000	0.829221	54.800000	0.818994	54.800000	0.806925	54.800000	0.827604	54.800000	0.834149	54.800000	0.831771	54.800000	0.832776	54.800000	0.835124	54.800000	0.825724	54.800000	0.837936	54.800000	0.848409	54.800000	0.837802	54.800000	0.829899
54.900000	0.821657	54.900000	0.818855	54.900000	0.832434	54.900000	0.852167	54.900000	0.828673	54.900000	0.822563	54.900000	0.829089	54.900000	0.827634	54.900000	0.839940	54.900000	0.832316	54.900000	0.840254	54.900000	0.830775	54.900000	0.831740	54.900000	0.835891	54.900000	0.831362	54.900000	0.830874
55.000000	0.820959	55.000000	0.828007	55.000000	0.816320	55.000000	0.839872	55.000000	0.831650	55.000000	0.828460	55.000000	0.817326	55.000000	0.821426	55.000000	0.846007	55.000000	0.825765	55.000000	0.827920	55.000000	0.824896	55.000000	0.818289	55.000000	0.824303	55.000000	0.821490	55.000000	0.835634
55.100000	0.834200	55.100000	0.839848	55.100000	0.833578	55.100000	0.839135	55.100000	0.829815	55.100000	0.834009	55.100000	0.832018	55.100000	0.837942	55.100000	0.823596	55.100000	0.820909	55.100000	0.828052	55.100000	0.818623	55.100000	0.811853	55.100000	0.826100	55.100000	0.826270	55.100000	0.848379
55.200000	0.834403	55.200000	0.828423	55.200000	0.825520	55.200000	0.823035	55.200000	0.842692	55.200000	0.817083	55.200000	0.851017	55.200000	0.847290	55.200000	0.841001	55.200000	0.838964	55.200000	0.852042	55.200000	0.844716	55.200000	0.844192	55.200000	0.827045	55.200000	0.831808	55.200000	0.842364
55.300000	0.848218	55.300000	0.838261	55.300000	0.820972	55.300000	0.839082	55.300000	0.827049	55.300000	0.816257	55.300000	0.833063	55.300000	0.843099	55.300000	0.827191	55.300000	0.827926	55.300000	0.832962	55.300000	0.821395	55.300000	0.841976	55.300000	0.835691	55.300000	0.838981	55.300000	0.814742
55.400000	0.822005	55.400000	0.841604	55.400000	0.826505	55.400000	0.819784	55.400000	0.840151	55.400000	0.822425	55.400000	0.834196	55.400000	0.826964	55.400000	0.851545	55.400000	0.833928	55.400000	0.851396	55.400000	0.846790	55.400000	0.842252	55.400000	0.828868	55.400000	0.836854	55.400000	0.803487
55.500000	0.840601	55.500000	0.843530	55.500000	0.817456	55.500000	0.821601	55.500000	0.838843	55.500000	0.838885	55.500000	0.830476	55.500000	0.831368	55.500000	0.843024	55.500000	0.841325	55.500000	0.818602	55.500000	0.830711	55.500000	0.834874	55.500000	0.835533	55.500000	0.834358	55.500000	0.841739
55.600000	0.827503	55.600000	0.836495	55.600000	0.817724	55.600000	0.833152	55.600000	0.851805	55.600000	0.827845	55.600000	0.839419	55.600000	0.812391	55.600000	0.856901	55.600000	0.806581	55.600000	0.836488	55.600000	0.824748	55.600000	0.847960	55.600000	0.831822	55.600000	0.826525	55.600000	0.845780
55.700000	0.819315	55.700000	0.833897	55.700000	0.833230	55.700000	0.828100	55.700000	0.834949	55.700000	0.815766	55.700000	0.848142	55.700000	0.832705	55.700000	0.847332	55.700000	0.809820	55.700000	0.842576	55.700000	0.840687	55.700000	0.839750	55.700000	0.857564	55.700000	0.836793	55.700000	0.838667
55.800000	0.835016	55.800000	0.844444	55.800000	0.831024	55.800000	0.836213	55.800000	0.827556	55.800000	0.821004	55.800000	0.834371	55.800000	0.838367	55.800000	0.834796	55.800000	0.838844	55.800000	0.823508	55.800000	0.852967	55.800000	0.844376	55.800000	0.846058	55.800000	0.838173	55.800000	0.833862
55.900000	0.845077	55.900000	0.854104	55.900000	0.837671	55.900000	0.834913	55.900000	0.847073	55.900000	0.835507	55.900000	0.845422	55.900000	0.828187	55.900000	0.829937	55.900000	0.849718	55.900000	0.853563	55.900000	0.839102	55.900000	0.837067	55.900000	0.835183	55.900000	0.813186	55.900000	0.840410
56.000000	0.839711	56.000000	0.828754	56.000000	0.821493	56.000000	0.829988	56.000000	0.830168	56.000000	0.819740	56.000000	0.841847	56.000000	0.839705	56.000000	0.837774	56.000000	0.826561	56.000000	0.852473	56.000000	0.845964	56.000000	0.853737	56.000000	0.837615	56.000000	0.803433	56.000000	0.843290
56.100000	0.815238	56.100000	0.843172	56.100000	0.862577	56.100000	0.835923	56.100000	0.831867	56.100000	0.839719	56.100000	0.831812	56.100000	0.827190	56.100000	0.840615	56.100000	0.841364	56.100000	0.817892	56.100000	0.819010	56.100000	0.845292	56.100000	0.836998	56.100000	0.846300	56.100000	0.832769
56.200000	0.850309	56.200000	0.852541	56.200000	0.833577	56.200000	0.838087	56.200000	0.844475	56.200000	0.822668	56.200000	0.836579	56.200000	0.831517	56.200000	0.827644	56.200000	0.847590	56.200000	0.818164	56.200000	0.855344	56.200000	0.833177	56.200000	0.847356	56.200000	0.831827	56.200000	0.828128
56.300000	0.844126	56.300000	0.824156	56.300000	0.844920	56.300000	0.846186	56.300000	0.829161	56.300000	0.839506	56.300000	0.843039	56.300000	0.840951	56.300000	0.833965	56.300000	0.845371	56.300000	0.839846	56.300000	0.828487	56.300000	0.832023	56.300000	0.826846	56.300000	0.820597	56.300000	0.817384
56.400000	0.847567	56.400000	0.839209	56.400000	0.823980	56.400000	0.836086	56.400000	0.835148	56.400000	0.827038	56.400000	0.844143	56.400000	0.832372	56.400000	0.833414	56.400000	0.834386	56.400000	0.820898	56.400000	0.835825	56.400000	0.827586	56.400000	0.856606	56.400000	0.848427	56.400000	0.808687
56.500000	0.831913	56.500000	0.844633	56.500000	0.824922	56.500000	0.838514	56.500000	0.837303	56.500000	0.841754	56.500000	0.836451	56.500000	0.848282	56.500000	0.850286	56.500000	0.831310	56.500000	0.841234	56.500000	0.849786	56.500000	0.860339	56.500000	0.848517	56.500000	0.854242	56.500000	0.838588
56.600000	0.834145	56.600000	0.854419	56.600000	0.828419	56.600000	0.847287	56.600000	0.823449	56.600000	0.828126	56.600000	0.818247	56.600000	0.838272	56.600000	0.831589	56.600000	0.828798	56.600000	0.837132	56.600000	0.851552	56.600000	0.854820	56.600000	0.838642	56.600000	0.828728	56.600000	0.821357
56.700000	0.836632	56.700000	0.840015	56.700000	0.829888	56.700000	0.832484	56.700000	0.846640	56.700000	0.822480	56.700000	0.836775	56.700000	0.852372	56.700000	0.848626	56.700000	0.847601	56.700000	0.842842	56.700000	0.832475	56.700000	0.853047	56.700000	0.836130	56.700000	0.857101	56.700000	0.834499
56.800000	0.829977	56.800000	0.855225	56.800000	0.840015	56.800000	0.842761	56.800000	0.838632	56.800000	0.834201	56.800000	0.831075	56.800000	0.837268	56.800000	0.840506	56.800000	0.831646	56.800000	0.842061	56.800000	0.825277	56.800000	0.843184	56.800000	0.830149	56.800000	0.838987	56.800000	0.833454
56.900000	0.849052	56.900000	0.845687	56.900000	0.834904	56.900000	0.853701	56.900000	0.852804	56.900000	0.821556	56.900000	0.843200	56.900000	0.824811	56.900000	0.828498	56.900000	0.850265	56.900000	0.852532	56.900000	0.816322	56.900000	0.870234	56.900000	0.843883	56.900000	0.837888	56.900000	0.844955
57.000000	0.833785	57.000000	0.830430	57.000000	0.834971	57.000000	0.850070	57.000000	0.843001	57.000000	0.854782	57.000000	0.825458	57.000000	0.851102	57.000000	0.843397	57.000000	0.842847	57.000000	0.836453	57.000000	0.838890	57.000000	0.856945	57.000000	0.855047	57.000000	0.838056	57.000000	0.840361
57.100000	0.846113	57.100000	0.852496	57.100000	0.846470	57.100000	0.851265	57.100000	0.833185	57.100000	0.852646	57.100000	0.836686	57.100000	0.834151	57.100000	0.838003	57.100000	0.834471	57.100000	0.820158	57.100000	0.840690	57.100000	0.841282	57.100000	0.837660	57.100000	0.842359	57.100000	0.830315
57.200000	0.850017	57.200000	0.858571	57.200000	0.847279	57.200000	0.852966	57.200000	0.835684	57.200000	0.837367	57.200000	0.847734	57.200000	0.819375	57.200000	0.848478	57.200000	0.843209	57.200000	0.847403	57.200000	0.848935	57.200000	0.835681	57.200000	0.829936	57.200000	0.849667	57.200000	0.836007
57.300000	0.856656	57.300000	0.836587	57.300000	0.834846	57.300000	0.844198	57.300000	0.857178	57.300000	0.838907	57.300000	0.835581	57.300000	0.843795	57.300000	0.835721	57.300000	0.831868	57.300000	0.842766	57.300000	0.852894	57.300000	0.854383	57.300000	0.852652	57.300000	0.844209	57.300000	0.827801
57.400000	0.837849	57.400000	0.834793	57.400000	0.832291	57.400000	0.836931	57.400000	0.835916	57.400000	0.857595	57.400000	0.856193	57.400000	0.850922	57.400000	0.829741	57.400000	0.846097	57.400000	0.856766	57.400000	0.851979	57.400000	0.838524	57.400000	0.850152	57.400000	0.849662	57.400000	0.852835
57.500000	0.831143	57.500000	0.843088	57.500000	0.842281	57.500000	0.860779	57.500000	0.825423	57.500000	0.858522	57.500000	0.849465	57.500000	0.852505	57.500000	0.844423	57.500000	0.839665	57.500000	0.837713	57.500000	0.841408	57.500000	0.851536	57.500000	0.841035	57.500000	0.832436	57.500000	0.840347
57.600000	0.862933	57.600000	0.837394	57.600000	0.832103	57.600000	0.858316	57.600000	0.870938	57.600000	0.835403	57.600000	0.846127	57.600000	0.858941	57.600000	0.832461	57.600000	0.840683	57.600000	0.823452	57.600000	0.851957	57.600000	0.852676	57.600000	0.836206	57.600000	0.842926	57.600000	0.818901
57.700000	0.852017	57.700000	0.845171	57.700000	0.824819	57.700000	0.868566	57.700000	0.857001	57.700000	0.838969	57.700000	0.838469	57.700000	0.821427	57.700000	0.837100	57.700000	0.852610	57.700000	0.820633	57.700000	0.831158	57.700000	0.868764	57.700000	0.831246	57.700000	0.849840	57.700000	0.859442
57.800000	0.870675	57.800000	0.846841	57.800000	0.826859	57.800000	0.847191	57.800000	0.831699	57.800000	0.852425	57.800000	0.839731	57.800000	0.858965	57.800000	0.839676	57.800000	0.844786	57.800000	0.855675	57.800000	0.859014	57.800000	0.832601	57.800000	0.848322	57.800000	0.841197	57.800000	0.845698
57.900000	0.857482	57.900000	0.838346	57.900000	0.836397	57.900000	0.857318	57.900000	0.854856	57.900000	0.847165	57.900000	0.840461	57.900000	0.846482	57.900000	0.859243	57.900000	0.865716	57.900000	0.841641	57.900000	0.860382	57.900000	0.835825	57.900000	0.838772	57.900000	0.833456	57.900000	0.840822
58.000000	0.855136	58.000000	0.846203	58.000000	0.846882	58.000000	0.842456	58.000000	0.848024	58.000000	0.848409	58.000000	0.838314	58.000000	0.839761	58.000000	0.815639	58.000000	0.847352	58.000000	0.841633	58.000000	0.856946	58.000000	0.844320	58.000000	0.863331	58.000000	0.816634	58.000000	0.847259
58.100000	0.865684	58.100000	0.844842	58.100000	0.820757	58.100000	0.848165	58.100000	0.866983	58.100000	0.863794	58.100000	0.842364	58.100000	0.825110	58.100000	0.854162	58.100000	0.841616	58.100000	0.832639	58.100000	0.853704	58.100000	0.846915	58.100000	0.853166	58.100000	0.849892	58.100000	0.864624
58.200000	0.854722	58.200000	0.833447	58.200000	0.837921	58.200000	0.868021	58.200000	0.841744	58.200000	0.829010	58.200000	0.835668	58.200000	0.843402	58.200000	0.842803	58.200000	0.837399	58.200000	0.839177	58.200000	0.858608	58.200000	0.827243	58.200000	0.813275	58.200000	0.851698	58.200000	0.841675
58.300000	0.860341	58.300000	0.850693	58.300000	0.852680	58.300000	0.847177	58.300000	0.852818	58.300000	0.854572	58.300000	0.827785	58.300000	0.841505	58.300000	0.850465	58.300000	0.853155	58.300000	0.807443	58.300000	0.852286	58.300000	0.852723	58.300000	0.827703	58.300000	0.840999	58.300000	0.863249
58.400000	0.839224	58.400000	0.844074	58.400000	0.852095	58.400000	0.846245	58.400000	0.849441	58.400000	0.847926	58.400000	0.839441	58.400000	0.847569	58.400000	0.845481	58.400000	0.842053	58.400000	0.834599	58.400000	0.825331	58.400000	0.856801	58.400000	0.838645	58.400000	0.856652	58.400000	0.855418
58.500000	0.850658	58.500000	0.850323	58.500000	0.856139	58.500000	0.852374	58.500000	0.858766	58.500000	0.851235	58.500000	0.831066	58.500000	0.856389	58.500000	0.853509	58.500000	0.827526	58.500000	0.840799	58.500000	0.854537	58.500000	0.846343	58.500000	0.839350	58.500000	0.829623	58.500000	0.862581
58.600000	0.842195	58.600000	0.853568	58.600000	0.850998	58.600000	0.853014	58.600000	0.852840	58.600000	0.844495	58.600000	0.845007	58.600000	0.855388	58.600000	0.859538	58.600000	0.832832	58.600000	0.854416	58.600000	0.843944	58.600000	0.838398	58.600000	0.839810	58.600000	0.838962	58.600000	0.870365
58.700000	0.856907	58.700000	0.853688	58.700000	0.850705	58.700000	0.865762	58.700000	0.843639	58.700000	0.848414	58.700000	0.848833	58.700000	0.846711	58.700000	0.859324	58.700000	0.841552	58.700000	0.855061	58.700000	0.858737	58.700000	0.858499	58.700000	0.844141	58.700000	0.841547	58.700000	0.848632
58.800000	0.845565	58.800000	0.845675	58.800000	0.838181	58.800000	0.850330	58.800000	0.845020	58.800000	0.854314	58.800000	0.853451	58.800000	0.846785	58.800000	0.848972	58.800000	0.853769	58.800000	0.834101	58.800000	0.857632	58.800000	0.847365	58.800000	0.840859	58.800000	0.842365	58.800000	0.831019
58.900000	0.838442	58.900000	0.864596	58.900000	0.859411	58.900000	0.863549	58.900000	0.843777	58.900000	0.858467	58.900000	0.845627	58.900000	0.855437	58.900000	0.870430	58.900000	0.863436	58.900000	0.857153	58.900000	0.860926	58.900000	0.846071	58.900000	0.868974	58.900000	0.865125	58.900000	0.821432
59.000000	0.835753	59.000000	0.858751	59.000000	0.844884	59.000000	0.840187	59.000000	0.850368	59.000000	0.857378	59.000000	0.846078	59.000000	0.856567	59.000000	0.855300	59.000000	0.840886	59.000000	0.850126	59.000000	0.860897	59.000000	0.843932	59.000000	0.838903	59.000000	0.838988	59.000000	0.864032
59.100000	0.846354	59.100000	0.853343	59.100000	0.855865	59.100000	0.840020	59.100000	0.842673	59.100000	0.833954	59.100000	0.846252	59.100000	0.853350	59.100000	0.873329	59.100000	0.854932	59.100000	0.852820	59.100000	0.840795	59.100000	0.856037	59.100000	0.846885	59.100000	0.849305	59.100000	0.855500
59.200000	0.838109	59.200000	0.832281	59.200000	0.851042	59.200000	0.863579	59.200000	0.857474	59.200000	0.850073	59.200000	0.856200	59.200000	0.855547	59.200000	0.851809	59.200000	0.860100	59.200000	0.852238	59.200000	0.854158	59.200000	0.831878	59.200000	0.860844	59.200000	0.861493	59.200000	0.844602
59.300000	0.843573	59.300000	0.851726	59.300000	0.856938	59.300000	0.866289	59.300000	0.850025	59.300000	0.859666	59.300000	0.832385	59.300000	0.865703	59.300000	0.867710	59.300000	0.852696	59.300000	0.863104	59.300000	0.845031	59.300000	0.850467	59.300000	0.860026	59.300000	0.836603	59.300000	0.856381
59.400000	0.845546	59.400000	0.865788	59.400000	0.858220	59.400000	0.856827	59.400000	0.848924	59.400000	0.843126	59.400000	0.847431	59.400000	0.860385	59.400000	0.874279	59.400000	0.845396	59.400000	0.845352	59.400000	0.854212	59.400000	0.868669	59.400000	0.854792	59.400000	0.852756	59.400000	0.849466
59.500000	0.863981	59.500000	0.851144	59.500000	0.845313	59.500000	0.874854	59.500000	0.838511	59.500000	0.848377	59.500000	0.847118	59.500000	0.842122	59.500000	0.858668	59.500000	0.857727	59.500000	0.847506	59.500000	0.857110	59.500000	0.866799	59.500000	0.865108	59.500000	0.854951	59.500000	0.859073
59.600000	0.842502	59.600000	0.850402	59.600000	0.857851	59.600000	0.851942	59.600000	0.865791	59.600000	0.852755	59.600000	0.839351	59.600000	0.850031	59.600000	0.849713	59.600000	0.837609	59.600000	0.855792	59.600000	0.853580	59.600000	0.859330	59.600000	0.866264	59.600000	0.860099	59.600000	0.854424
59.700000	0.867660	59.700000	0.843894	59.700000	0.863853	59.700000	0.851588	59.700000	0.851468	59.700000	0.841087	59.700000	0.862717	59.700000	0.861401	59.700000	0.860997	59.700000	0.865228	59.700000	0.851211	59.700000	0.836284	59.700000	0.856786	59.700000	0.849983	59.700000	0.857055	59.700000	0.847752
59.800000	0.848623	59.800000	0.861205	59.800000	0.869995	59.800000	0.844500	59.800000	0.848147	59.800000	0.844183	59.800000	0.867022	59.800000	0.850845	59.800000	0.844014	59.800000	0.875683	59.800000	0.870963	59.800000	0.845572	59.800000	0.852618	59.800000	0.840659	59.800000	0.859714	59.800000	0.852728
59.900000	0.857711	59.900000	0.852357	59.900000	0.867497	59.900000	0.857028	59.900000	0.868778	59.900000	0.845799	59.900000	0.869235	59.900000	0.860661	59.900000	0.861310	59.900000	0.861128	59.900000	0.854134	59.900000	0.850479	59.900000	0.856874	59.900000	0.844313	59.900000	0.866062	59.900000	0.857929
60.000000	0.845349	60.000000	0.860208	60.000000	0.851324	60.000000	0.857703	60.000000	0.865326	60.000000	0.854744	60.000000	0.842752	60.000000	0.852840	60.000000	0.874151	60.000000	0.868118	60.000000	0.852164	60.000000	0.858491	60.000000	0.862201	60.000000	0.854742	60.000000	0.848882	60.000000	0.853247
60.100000	0.840198	60.100000	0.840451	60.100000	0.861719	60.100000	0.860107	60.100000	0.835394	60.100000	0.859258	60.100000	0.825598	60.100000	0.863471	60.100000	0.864516	60.100000	0.861103	60.100000	0.867768	60.100000	0.880448	60.100000	0.858937	60.100000	0.853681	60.100000	0.863934	60.100000	0.862875
60.200000	0.846715	60.200000	0.860542	60.200000	0.859531	60.200000	0.847683	60.200000	0.856912	60.200000	0.856077	60.200000	0.867564	60.200000	0.861378	60.200000	0.837436	60.200000	0.862688	60.200000	0.869420	60.200000	0.869414	60.200000	0.859244	60.200000	0.845163	60.200000	0.844655	60.200000	0.854480
60.300000	0.877356	60.300000	0.867275	60.300000	0.859720	60.300000	0.858885	60.300000	0.870055	60.300000	0.855811	60.300000	0.847164	60.300000	0.843041	60.300000	0.839675	60.300000	0.863257	60.300000	0.858609	60.300000	0.847950	60.300000	0.828853	60.300000	0.855388	60.300000	0.877521	60.300000	0.843823
60.400000	0.850920	60.400000	0.882268	60.400000	0.839255	60.400000	0.865038	60.400000	0.841735	60.400000	0.869729	60.400000	0.858975	60.400000	0.840621	60.400000	0.876723	60.400000	0.855282	60.400000	0.861460	60.400000	0.833867	60.400000	0.834294	60.400000	0.850890	60.400000	0.856415	60.400000	0.851911
60.500000	0.853770	60.500000	0.864559	60.500000	0.840087	60.500000	0.851586	60.500000	0.853522	60.500000	0.855706	60.500000	0.850988	60.500000	0.864998	60.500000	0.863267	60.500000	0.853784	60.500000	0.855479	60.500000	0.878788	60.500000	0.846987	60.500000	0.850414	60.500000	0.845428	60.500000	0.864094
60.600000	0.867034	60.600000	0.848934	60.600000	0.844143	60.600000	0.864223	60.600000	0.846040	60.600000	0.858902	60.600000	0.864451	60.600000	0.877276	60.600000	0.850214	60.600000	0.871017	60.600000	0.876270	60.600000	0.845107	60.600000	0.850082	60.600000	0.856561	60.600000	0.854142	60.600000	0.854226
60.700000	0.876150	60.700000	0.863095	60.700000	0.848826	60.700000	0.874618	60.700000	0.850497	60.700000	0.857546	60.700000	0.866574	60.700000	0.873111	60.700000	0.866734	60.700000	0.864669	60.700000	0.857730	60.700000	0.863092	60.700000	0.853171	60.700000	0.864343	60.700000	0.862379	60.700000	0.858561
60.800000	0.871744	60.800000	0.855763	60.800000	0.865382	60.800000	0.877483	60.800000	0.826186	60.800000	0.862983	60.800000	0.858262	60.800000	0.865211	60.800000	0.868441	60.800000	0.871130	60.800000	0.859370	60.800000	0.884570	60.800000	0.853099	60.800000	0.853138	60.800000	0.853518	60.800000	0.865135
60.900000	0.858834	60.900000	0.858223	60.900000	0.849775	60.900000	0.868847	60.900000	0.860541	60.900000	0.860907	60.900000	0.856710	60.900000	0.870906	60.900000	0.864055	60.900000	0.868924	60.900000	0.856112	60.900000	0.862834	60.900000	0.850270	60.900000	0.865687	60.900000	0.864674	60.900000	0.870284
61.000000	0.862972	61.000000	0.866698	61.000000	0.849367	61.000000	0.865194	61.000000	0.886847	61.000000	0.863883	61.000000	0.837624	61.000000	0.871601	61.000000	0.867067	61.000000	0.861665	61.000000	0.848904	61.000000	0.865766	61.000000	0.857318	61.000000	0.862523	61.000000	0.870810	61.000000	0.868466
61.100000	0.862774	61.100000	0.855464	61.100000	0.869264	61.100000	0.874923	61.100000	0.874116	61.100000	0.871385	61.100000	0.884581	61.100000	0.854182	61.100000	0.841849	61.100000	0.854319	61.100000	0.860888	61.100000	0.847710	61.100000	0.863272	61.100000	0.866849	61.100000	0.873139	61.100000	0.870467
61.200000	0.851697	61.200000	0.867026	61.200000	0.862875	61.200000	0.852568	61.200000	0.864029	61.200000	0.879918	61.200000	0.861158	61.200000	0.844194	61.200000	0.862278	61.200000	0.873505	61.200000	0.876111	61.200000	0.850811	61.200000	0.863191	61.200000	0.858178	61.200000	0.863510	61.200000	0.858595
61.300000	0.870831	61.300000	0.858155	61.300000	0.870729	61.300000	0.858720	61.300000	0.852994	61.300000	0.865629	61.300000	0.869657	61.300000	0.867541	61.300000	0.847714	61.300000	0.867709	61.300000	0.871566	61.300000	0.854066	61.300000	0.867970	61.300000	0.864359	61.300000	0.864711	61.300000	0.833203
61.400000	0.845286	61.400000	0.857587	61.400000	0.862650	61.400000	0.872183	61.400000	0.861427	61.400000	0.865332	61.400000	0.866335	61.400000	0.871721	61.400000	0.862835	61.400000	0.868937	61.400000	0.860666	61.400000	0.850157	61.400000	0.864845	61.400000	0.850258	61.400000	0.870163	61.400000	0.844973
61.500000	0.863937	61.500000	0.872291	61.500000	0.856440	61.500000	0.853366	61.500000	0.871888	61.500000	0.852342	61.500000	0.872555	61.500000	0.884676	61.500000	0.869310	61.500000	0.864691	61.500000	0.861712	61.500000	0.866168	61.500000	0.863054	61.500000	0.865285	61.500000	0.876017	61.500000	0.838735
61.600000	0.869248	61.600000	0.849609	61.600000	0.854211	61.600000	0.852657	61.600000	0.860633	61.600000	0.851139	61.600000	0.860470	61.600000	0.864735	61.600000	0.862928	61.600000	0.855634	61.600000	0.859884	61.600000	0.838226	61.600000	0.849786	61.600000	0.864149	61.600000	0.865108	61.600000	0.830025
61.700000	0.870459	61.700000	0.856759	61.700000	0.862359	61.700000	0.862368	61.700000	0.865574	61.700000	0.869171	61.700000	0.856112	61.700000	0.851931	61.700000	0.855602	61.700000	0.865003	61.700000	0.859088	61.700000	0.864240	61.700000	0.868997	61.700000	0.856057	61.700000	0.867017	61.700000	0.852815
61.800000	0.855421	61.800000	0.861938	61.800000	0.867626	61.800000	0.866363	61.800000	0.859358	61.800000	0.845784	61.800000	0.850891	61.800000	0.859501	61.800000	0.843806	61.800000	0.871398	61.800000	0.862343	61.800000	0.848442	61.800000	0.855157	61.800000	0.849128	61.800000	0.868326	61.800000	0.855368
61.900000	0.877031	61.900000	0.865283	61.900000	0.856072	61.900000	0.871950	61.900000	0.878973	61.900000	0.857403	61.900000	0.862742	61.900000	0.868492	61.900000	0.878312	61.900000	0.864936	61.900000	0.852778	61.900000	0.862493	61.900000	0.864764	61.900000	0.856100	61.900000	0.862732	61.900000	0.850938
62.000000	0.863041	62.000000	0.849505	62.000000	0.865860	62.000000	0.887747	62.000000	0.874722	62.000000	0.865088	62.000000	0.869171	62.000000	0.852869	62.000000	0.882368	62.000000	0.858971	62.000000	0.864180	62.000000	0.859512	62.000000	0.854309	62.000000	0.869358	62.000000	0.869132	62.000000	0.839880
62.100000	0.880496	62.100000	0.867092	62.100000	0.856846	62.100000	0.848038	62.100000	0.875634	62.100000	0.871923	62.100000	0.856517	62.100000	0.854035	62.100000	0.865817	62.100000	0.860794	62.100000	0.872431	62.100000	0.861776	62.100000	0.872411	62.100000	0.861720	62.100000	0.872228	62.100000	0.867555
62.200000	0.857488	62.200000	0.856733	62.200000	0.880674	62.200000	0.868061	62.200000	0.856501	62.200000	0.884828	62.200000	0.887974	62.200000	0.881096	62.200000	0.867008	62.200000	0.884817	62.200000	0.863948	62.200000	0.846991	62.200000	0.851380	62.200000	0.866468	62.200000	0.875644	62.200000	0.874549
62.300000	0.848881	62.300000	0.871530	62.300000	0.868847	62.300000	0.856355	62.300000	0.877428	62.300000	0.850985	62.300000	0.854694	62.300000	0.870620	62.300000	0.866257	62.300000	0.840117	62.300000	0.864160	62.300000	0.874172	62.300000	0.863961	62.300000	0.865167	62.300000	0.860869	62.300000	0.869020
62.400000	0.842244	62.400000	0.891447	62.400000	0.868211	62.400000	0.868857	62.400000	0.861035	62.400000	0.865929	62.400000	0.880387	62.400000	0.868689	62.400000	0.884195	62.400000	0.860515	62.400000	0.871648	62.400000	0.863059	62.400000	0.873849	62.400000	0.864397	62.400000	0.865846	62.400000	0.854755
62.500000	0.862280	62.500000	0.873423	62.500000	0.861818	62.500000	0.873160	62.500000	0.868515	62.500000	0.872237	62.500000	0.866799	62.500000	0.848627	62.500000	0.883458	62.500000	0.852889	62.500000	0.852245	62.500000	0.868726	62.500000	0.860881	62.500000	0.862212	62.500000	0.879583	62.500000	0.852874
62.600000	0.859472	62.600000	0.880091	62.600000	0.862831	62.600000	0.862446	62.600000	0.870906	62.600000	0.873599	62.600000	0.881604	62.600000	0.862590	62.600000	0.884611	62.600000	0.869313	62.600000	0.882256	62.600000	0.875681	62.600000	0.854812	62.600000	0.850515	62.600000	0.885822	62.600000	0.858395
62.700000	0.846359	62.700000	0.853244	62.700000	0.883204	62.700000	0.865702	62.700000	0.863764	62.700000	0.865606	62.700000	0.858576	62.700000	0.877611	62.700000	0.861549	62.700000	0.870579	62.700000	0.869640	62.700000	0.860703	62.700000	0.875312	62.700000	0.856624	62.700000	0.871973	62.700000	0.857494
62.800000	0.864834	62.800000	0.877719	62.800000	0.879207	62.800000	0.846874	62.800000	0.868876	62.800000	0.859083	62.800000	0.871429	62.800000	0.864152	62.800000	0.865140	62.800000	0.878544	62.800000	0.885529	62.800000	0.865511	62.800000	0.861718	62.800000	0.846269	62.800000	0.864213	62.800000	0.863775
62.900000	0.877747	62.900000	0.866728	62.900000	0.871163	62.900000	0.856753	62.900000	0.888822	62.900000	0.861486	62.900000	0.855194	62.900000	0.860968	62.900000	0.887193	62.900000	0.876380	62.900000	0.863103	62.900000	0.868978	62.900000	0.866439	62.900000	0.851376	62.900000	0.872088	62.900000	0.859792
63.000000	0.862995	63.000000	0.862588	63.000000	0.872206	63.000000	0.874886	63.000000	0.859966	63.000000	0.867226	63.000000	0.872995	63.000000	0.873426	63.000000	0.876615	63.000000	0.862366	63.000000	0.866940	63.000000	0.868118	63.000000	0.885082	63.000000	0.855128	63.000000	0.855045	63.000000	0.877963
63.100000	0.853961	63.100000	0.869410	63.100000	0.861636	63.100000	0.878250	63.100000	0.860396	63.100000	0.887857	63.100000	0.871456	63.100000	0.857556	63.100000	0.866829	63.100000	0.870966	63.100000	0.876487	63.100000	0.853935	63.100000	0.860109	63.100000	0.867726	63.100000	0.853171	63.100000	0.872445
63.200000	0.858357	63.200000	0.851915	63.200000	0.869859	63.200000	0.876083	63.200000	0.875044	63.200000	0.887156	63.200000	0.855526	63.200000	0.867747	63.200000	0.854021	63.200000	0.866589	63.200000	0.862526	63.200000	0.858218	63.200000	0.855582	63.200000	0.874834	63.200000	0.862857	63.200000	0.868187
63.300000	0.871517	63.300000	0.868221	63.300000	0.882779	63.300000	0.877051	63.300000	0.858203	63.300000	0.872064	63.300000	0.890403	63.300000	0.859725	63.300000	0.866830	63.300000	0.858524	63.300000	0.865894	63.300000	0.884799	63.300000	0.862592	63.300000	0.872264	63.300000	0.861625	63.300000	0.859870
63.400000	0.880405	63.400000	0.870021	63.400000	0.891085	63.400000	0.862975	63.400000	0.881258	63.400000	0.887297	63.400000	0.871332	63.400000	0.862248	63.400000	0.853206	63.400000	0.865829	63.400000	0.885180	63.400000	0.872869	63.400000	0.870170	63.400000	0.863403	63.400000	0.871955	63.400000	0.876685
63.500000	0.872992	63.500000	0.886159	63.500000	0.866462	63.500000	0.865755	63.500000	0.881970	63.500000	0.855461	63.500000	0.872034	63.500000	0.881734	63.500000	0.866575	63.500000	0.861681	63.500000	0.883595	63.500000	0.878328	63.500000	0.881895	63.500000	0.860730	63.500000	0.869333	63.500000	0.866191
63.600000	0.857222	63.600000	0.869235	63.600000	0.876195	63.600000	0.854461	63.600000	0.865820	63.600000	0.868415	63.600000	0.873781	63.600000	0.868750	63.600000	0.868354	63.600000	0.851235	63.600000	0.874603	63.600000	0.861864	63.600000	0.887987	63.600000	0.877502	63.600000	0.865974	63.600000	0.877747
63.700000	0.881844	63.700000	0.880407	63.700000	0.874894	63.700000	0.875405	63.700000	0.883764	63.700000	0.876102	63.700000	0.851862	63.700000	0.852172	63.700000	0.857808	63.700000	0.878540	63.700000	0.874850	63.700000	0.878555	63.700000	0.872547	63.700000	0.864303	63.700000	0.865176	63.700000	0.868994
63.800000	0.869513	63.800000	0.868705	63.800000	0.877828	63.800000	0.877952	63.800000	0.888863	63.800000	0.875120	63.800000	0.885075	63.800000	0.869417	63.800000	0.865542	63.800000	0.863146	63.800000	0.877686	63.800000	0.884216	63.800000	0.874324	63.800000	0.883009	63.800000	0.862572	63.800000	0.873435
63.900000	0.871608	63.900000	0.862635	63.900000	0.873261	63.900000	0.874068	63.900000	0.880873	63.900000	0.881505	63.900000	0.871158	63.900000	0.874732	63.900000	0.861184	63.900000	0.870139	63.900000	0.880623	63.900000	0.872819	63.900000	0.871647	63.900000	0.884994	63.900000	0.869092	63.900000	0.882175
64.000000	0.872525	64.000000	0.838017	64.000000	0.887463	64.000000	0.865359	64.000000	0.866622	64.000000	0.857366	64.000000	0.867329	64.000000	0.863351	64.000000	0.859250	64.000000	0.876559	64.000000	0.874997	64.000000	0.869703	64.000000	0.882310	64.000000	0.864472	64.000000	0.883089	64.000000	0.871935
64.100000	0.873883	64.100000	0.875766	64.100000	0.864876	64.100000	0.887924	64.100000	0.872864	64.100000	0.864804	64.100000	0.879122	64.100000	0.863500	64.100000	0.874624	64.100000	0.872977	64.100000	0.894062	64.100000	0.887036	64.100000	0.875469	64.100000	0.886468	64.100000	0.874246	64.100000	0.865787
64.200000	0.864935	64.200000	0.890943	64.200000	0.875030	64.200000	0.874191	64.200000	0.870168	64.200000	0.884850	64.200000	0.884200	64.200000	0.878906	64.200000	0.886150	64.200000	0.880041	64.200000	0.882331	64.200000	0.867405	64.200000	0.885529	64.200000	0.865436	64.200000	0.875980	64.200000	0.862048
64.300000	0.890732	64.300000	0.880705	64.300000	0.885662	64.300000	0.877710	64.300000	0.908832	64.300000	0.876842	64.300000	0.872625	64.300000	0.876411	64.300000	0.880347	64.300000	0.887226	64.300000	0.904336	64.300000	0.875731	64.300000	0.883758	64.300000	0.879309	64.300000	0.865933	64.300000	0.860024
64.400000	0.883731	64.400000	0.876624	64.400000	0.896800	64.400000	0.878858	64.400000	0.893242	64.400000	0.882160	64.400000	0.876409	64.400000	0.880471	64.400000	0.873379	64.400000	0.874399	64.400000	0.875878	64.400000	0.853293	64.400000	0.876083	64.400000	0.880709	64.400000	0.869499	64.400000	0.879639
64.500000	0.874565	64.500000	0.867909	64.500000	0.893257	64.500000	0.872989	64.500000	0.887563	64.500000	0.875553	64.500000	0.873717	64.500000	0.887712	64.500000	0.849402	64.500000	0.880682	64.500000	0.880151	64.500000	0.873790	64.500000	0.875077	64.500000	0.873433	64.500000	0.865284	64.500000	0.888781
64.600000	0.879505	64.600000	0.866605	64.600000	0.884871	64.600000	0.885180	64.600000	0.886758	64.600000	0.892844	64.600000	0.887552	64.600000	0.896170	64.600000	0.887916	64.600000	0.881190	64.600000	0.883665	64.600000	0.873071	64.600000	0.866250	64.600000	0.887625	64.600000	0.888850	64.600000	0.864550
64.700000	0.867601	64.700000	0.875133	64.700000	0.880104	64.700000	0.876258	64.700000	0.867351	64.700000	0.874106	64.700000	0.882434	64.700000	0.889688	64.700000	0.878640	64.700000	0.872221	64.700000	0.867712	64.700000	0.877745	64.700000	0.879166	64.700000	0.878995	64.700000	0.896214	64.700000	0.876815
64.800000	0.882183	64.800000	0.883335	64.800000	0.868953	64.800000	0.880388	64.800000	0.881810	64.800000	0.900264	64.800000	0.891335	64.800000	0.871788	64.800000	0.865603	64.800000	0.870624	64.800000	0.877817	64.800000	0.889140	64.800000	0.867217	64.800000	0.860332	64.800000	0.887636	64.800000	0.883027
64.900000	0.874106	64.900000	0.897621	64.900000	0.889991	64.900000	0.888998	64.900000	0.890844	64.900000	0.865683	64.900000	0.880164	64.900000	0.877592	64.900000	0.855441	64.900000	0.874645	64.900000	0.870967	64.900000	0.868334	64.900000	0.884534	64.900000	0.878522	64.900000	0.891790	64.900000	0.876219
65.000000	0.897800	65.000000	0.865887	65.000000	0.869513	65.000000	0.882473	65.000000	0.885635	65.000000	0.874088	65.000000	0.877211	65.000000	0.876205	65.000000	0.894956	65.000000	0.863332	65.000000	0.871832	65.000000	0.859807	65.000000	0.868043	65.000000	0.876033	65.000000	0.870362	65.000000	0.878051
65.100000	0.890223	65.100000	0.881148	65.100000	0.873042	65.100000	0.870391	65.100000	0.891952	65.100000	0.859606	65.100000	0.885131	65.100000	0.891599	65.100000	0.870287	65.100000	0.870161	65.100000	0.873464	65.100000	0.869150	65.100000	0.882105	65.100000	0.889906	65.100000	0.880093	65.100000	0.880460
65.200000	0.893330	65.200000	0.880059	65.200000	0.874066	65.200000	0.872753	65.200000	0.888068	65.200000	0.887594	65.200000	0.878889	65.200000	0.872140	65.200000	0.875698	65.200000	0.884690	65.200000	0.866810	65.200000	0.881677	65.200000	0.885406	65.200000	0.865461	65.200000	0.860839	65.200000	0.879771
65.300000	0.901386	65.300000	0.883786	65.300000	0.887085	65.300000	0.883047	65.300000	0.870617	65.300000	0.858903	65.300000	0.880682	65.300000	0.867219	65.300000	0.879225	65.300000	0.886052	65.300000	0.881224	65.300000	0.869506	65.300000	0.872190	65.300000	0.888525	65.300000	0.884119	65.300000	0.880707
65.400000	0.892904	65.400000	0.899998	65.400000	0.877880	65.400000	0.886700	65.400000	0.886119	65.400000	0.881583	65.400000	0.889099	65.400000	0.904669	65.400000	0.883139	65.400000	0.890828	65.400000	0.875048	65.400000	0.870228	65.400000	0.878386	65.400000	0.887795	65.400000	0.870709	65.400000	0.883461
65.500000	0.896487	65.500000	0.885555	65.500000	0.872138	65.500000	0.889635	65.500000	0.866079	65.500000	0.877667	65.500000	0.875123	65.500000	0.887704	65.500000	0.901351	65.500000	0.892644	65.500000	0.880032	65.500000	0.878820	65.500000	0.885177	65.500000	0.865638	65.500000	0.885626	65.500000	0.877582
65.600000	0.885060	65.600000	0.881813	65.600000	0.897116	65.600000	0.860591	65.600000	0.868775	65.600000	0.882111	65.600000	0.875705	65.600000	0.888390	65.600000	0.887544	65.600000	0.888948	65.600000	0.881231	65.600000	0.869875	65.600000	0.891472	65.600000	0.880197	65.600000	0.871668	65.600000	0.892170
65.700000	0.886022	65.700000	0.884029	65.700000	0.882613	65.700000	0.872401	65.700000	0.880308	65.700000	0.888593	65.700000	0.896731	65.700000	0.867555	65.700000	0.881887	65.700000	0.894933	65.700000	0.886758	65.700000	0.877282	65.700000	0.878096	65.700000	0.890101	65.700000	0.869812	65.700000	0.883585
65.800000	0.892029	65.800000	0.888861	65.800000	0.875261	65.800000	0.886199	65.800000	0.880542	65.800000	0.887613	65.800000	0.890427	65.800000	0.880048	65.800000	0.875791	65.800000	0.876986	65.800000	0.880920	65.800000	0.873997	65.800000	0.879222	65.800000	0.885301	65.800000	0.865878	65.800000	0.869779
65.900000	0.887124	65.900000	0.895873	65.900000	0.873030	65.900000	0.890971	65.900000	0.898481	65.900000	0.879697	65.900000	0.877307	65.900000	0.877073	65.900000	0.887509	65.900000	0.887364	65.900000	0.882604	65.900000	0.882180	65.900000	0.872702	65.900000	0.881412	65.900000	0.877959	65.900000	0.878603
66.000000	0.882557	66.000000	0.895417	66.000000	0.886793	66.000000	0.876922	66.000000	0.882859	66.000000	0.869881	66.000000	0.885229	66.000000	0.882044	66.000000	0.883021	66.000000	0.893119	66.000000	0.879542	66.000000	0.882867	66.000000	0.882743	66.000000	0.889768	66.000000	0.869461	66.000000	0.879033
66.100000	0.887423	66.100000	0.874688	66.100000	0.881819	66.100000	0.887836	66.100000	0.881237	66.100000	0.881283	66.100000	0.902540	66.100000	0.894513	66.100000	0.891693	66.100000	0.879021	66.100000	0.882324	66.100000	0.882110	66.100000	0.888070	66.100000	0.889160	66.100000	0.898836	66.100000	0.860711
66.200000	0.882997	66.200000	0.884528	66.200000	0.889958	66.200000	0.894481	66.200000	0.894122	66.200000	0.877627	66.200000	0.895950	66.200000	0.893822	66.200000	0.902645	66.200000	0.904965	66.200000	0.885513	66.200000	0.882886	66.200000	0.899148	66.200000	0.883603	66.200000	0.874669	66.200000	0.880972
66.300000	0.873663	66.300000	0.866526	66.300000	0.884456	66.300000	0.882662	66.300000	0.882617	66.300000	0.882059	66.300000	0.889244	66.300000	0.893255	66.300000	0.888114	66.300000	0.899019	66.300000	0.869911	66.300000	0.883018	66.300000	0.893859	66.300000	0.896990	66.300000	0.906541	66.300000	0.890291
66.400000	0.899017	66.400000	0.881481	66.400000	0.893370	66.400000	0.884418	66.400000	0.904390	66.400000	0.904523	66.400000	0.867616	66.400000	0.890080	66.400000	0.882839	66.400000	0.887021	66.400000	0.893255	66.400000	0.893464	66.400000	0.889212	66.400000	0.885233	66.400000	0.888376	66.400000	0.894513
66.500000	0.880277	66.500000	0.887201	66.500000	0.885534	66.500000	0.878841	66.500000	0.887258	66.500000	0.908513	66.500000	0.885471	66.500000	0.874997	66.500000	0.882427	66.500000	0.895889	66.500000	0.899066	66.500000	0.879576	66.500000	0.877270	66.500000	0.901040	66.500000	0.873455	66.500000	0.883913
66.600000	0.892437	66.600000	0.881824	66.600000	0.878838	66.600000	0.878845	66.600000	0.895125	66.600000	0.897355	66.600000	0.878288	66.600000	0.880840	66.600000	0.886119	66.600000	0.894447	66.600000	0.881997	66.600000	0.886124	66.600000	0.873034	66.600000	0.893969	66.600000	0.881833	66.600000	0.879738
66.700000	0.885561	66.700000	0.879910	66.700000	0.876514	66.700000	0.888043	66.700000	0.883230	66.700000	0.882326	66.700000	0.867972	66.700000	0.880942	66.700000	0.895461	66.700000	0.882224	66.700000	0.868955	66.700000	0.885285	66.700000	0.877102	66.700000	0.873441	66.700000	0.886692	66.700000	0.878927
66.800000	0.880848	66.800000	0.874642	66.800000	0.884929	66.800000	0.882518	66.800000	0.888115	66.800000	0.894515	66.800000	0.898670	66.800000	0.902789	66.800000	0.880059	66.800000	0.878896	66.800000	0.872161	66.800000	0.881863	66.800000	0.897123	66.800000	0.882083	66.800000	0.896594	66.800000	0.875652
66.900000	0.882196	66.900000	0.880041	66.900000	0.891413	66.900000	0.891303	66.900000	0.884819	66.900000	0.886004	66.900000	0.879045	66.900000	0.891865	66.900000	0.898017	66.900000	0.895917	66.900000	0.895403	66.900000	0.898167	66.900000	0.892354	66.900000	0.892240	66.900000	0.879945	66.900000	0.880876
67.000000	0.889027	67.000000	0.880649	67.000000	0.901181	67.000000	0.891045	67.000000	0.889472	67.000000	0.885086	67.000000	0.875007	67.000000	0.897408	67.000000	0.883941	67.000000	0.879069	67.000000	0.890232	67.000000	0.893882	67.000000	0.888092	67.000000	0.875555	67.000000	0.888940	67.000000	0.896963
67.100000	0.893590	67.100000	0.889322	67.100000	0.893754	67.100000	0.899580	67.100000	0.900325	67.100000	0.895448	67.100000	0.878464	67.100000	0.901492	67.100000	0.893260	67.100000	0.887749	67.100000	0.884528	67.100000	0.860338	67.100000	0.888393	67.100000	0.887851	67.100000	0.898414	67.100000	0.891469
67.200000	0.869021	67.200000	0.893498	67.200000	0.890514	67.200000	0.888183	67.200000	0.896784	67.200000	0.889883	67.200000	0.885326	67.200000	0.900585	67.200000	0.878725	67.200000	0.884895	67.200000	0.873449	67.200000	0.891979	67.200000	0.889409	67.200000	0.886023	67.200000	0.897380	67.200000	0.894798
67.300000	0.893416	67.300000	0.898284	67.300000	0.898955	67.300000	0.873413	67.300000	0.893969	67.300000	0.887404	67.300000	0.872848	67.300000	0.891941	67.300000	0.881889	67.300000	0.888325	67.300000	0.891842	67.300000	0.867324	67.300000	0.887931	67.300000	0.888163	67.300000	0.891179	67.300000	0.895055
67.400000	0.891460	67.400000	0.895131	67.400000	0.900584	67.400000	0.899542	67.400000	0.903169	67.400000	0.881531	67.400000	0.885845	67.400000	0.876230	67.400000	0.877464	67.400000	0.900892	67.400000	0.890484	67.400000	0.900501	67.400000	0.894566	67.400000	0.869127	67.400000	0.899100	67.400000	0.901133
67.500000	0.918618	67.500000	0.869037	67.500000	0.899509	67.500000	0.885888	67.500000	0.886350	67.500000	0.879396	67.500000	0.890680	67.500000	0.885801	67.500000	0.884093	67.500000	0.879335	67.500000	0.884538	67.500000	0.886496	67.500000	0.894739	67.500000	0.878846	67.500000	0.887846	67.500000	0.904201
67.600000	0.902633	67.600000	0.893917	67.600000	0.905828	67.600000	0.892789	67.600000	0.899242	67.600000	0.893472	67.600000	0.879422	67.600000	0.877777	67.600000	0.889669	67.600000	0.877852	67.600000	0.893460	67.600000	0.895171	67.600000	0.881172	67.600000	0.885235	67.600000	0.886251	67.600000	0.894286
67.700000	0.900377	67.700000	0.908816	67.700000	0.897151	67.700000	0.898958	67.700000	0.888274	67.700000	0.896990	67.700000	0.897138	67.700000	0.887371	67.700000	0.899067	67.700000	0.879407	67.700000	0.894896	67.700000	0.895174	67.700000	0.899743	67.700000	0.889330	67.700000	0.902174	67.700000	0.879816
67.800000	0.881897	67.800000	0.900489	67.800000	0.892014	67.800000	0.898399	67.800000	0.888061	67.800000	0.905976	67.800000	0.894211	67.800000	0.887662	67.800000	0.902596	67.800000	0.877469	67.800000	0.887193	67.800000	0.908654	67.800000	0.892306	67.800000	0.890912	67.800000	0.891165	67.800000	0.904002
67.900000	0.887465	67.900000	0.911248	67.900000	0.893254	67.900000	0.881017	67.900000	0.890160	67.900000	0.893435	67.900000	0.879527	67.900000	0.892531	67.900000	0.888212	67.900000	0.888962	67.900000	0.897956	67.900000	0.894634	67.900000	0.899884	67.900000	0.891283	67.900000	0.880737	67.900000	0.886737
68.000000	0.906451	68.000000	0.916741	68.000000	0.905075	68.000000	0.899805	68.000000	0.880690	68.000000	0.889658	68.000000	0.883148	68.000000	0.904078	68.000000	0.902422	68.000000	0.887787	68.000000	0.885073	68.000000	0.890716	68.000000	0.898793	68.000000	0.899892	68.000000	0.881515	68.000000	0.900176
68.100000	0.888552	68.100000	0.907079	68.100000	0.889740	68.100000	0.893843	68.100000	0.900012	68.100000	0.892950	68.100000	0.903630	68.100000	0.904974	68.100000	0.895419	68.100000	0.913268	68.100000	0.888913	68.100000	0.898037	68.100000	0.906472	68.100000	0.887477	68.100000	0.896851	68.100000	0.903916
68.200000	0.897018	68.200000	0.880006	68.200000	0.904051	68.200000	0.892688	68.200000	0.900996	68.200000	0.905442	68.200000	0.901035	68.200000	0.890586	68.200000	0.881668	68.200000	0.897005	68.200000	0.892794	68.200000	0.880028	68.200000	0.903296	68.200000	0.891748	68.200000	0.892348	68.200000	0.893604
68.300000	0.890868	68.300000	0.889111	68.300000	0.911913	68.300000	0.908515	68.300000	0.890968	68.300000	0.898876	68.300000	0.897896	68.300000	0.894566	68.300000	0.915798	68.300000	0.894700	68.300000	0.891778	68.300000	0.886451	68.300000	0.888664	68.300000	0.915792	68.300000	0.889399	68.300000	0.879820
68.400000	0.920516	68.400000	0.870476	68.400000	0.900985	68.400000	0.906455	68.400000	0.891388	68.400000	0.901948	68.400000	0.880849	68.400000	0.885118	68.400000	0.897126	68.400000	0.885664	68.400000	0.901961	68.400000	0.877906	68.400000	0.903614	68.400000	0.901560	68.400000	0.887397	68.400000	0.900092
68.500000	0.894946	68.500000	0.897612	68.500000	0.904010	68.500000	0.904534	68.500000	0.905572	68.500000	0.907270	68.500000	0.876084	68.500000	0.908580	68.500000	0.896604	68.500000	0.888253	68.500000	0.905320	68.500000	0.888176	68.500000	0.896819	68.500000	0.910879	68.500000	0.908414	68.500000	0.901627
68.600000	0.899111	68.600000	0.883687	68.600000	0.902123	68.600000	0.874679	68.600000	0.902992	68.600000	0.901547	68.600000	0.897853	68.600000	0.890898	68.600000	0.902633	68.600000	0.899605	68.600000	0.893273	68.600000	0.892333	68.600000	0.899935	68.600000	0.902229	68.600000	0.897157	68.600000	0.891190
68.700000	0.908015	68.700000	0.905888	68.700000	0.904972	68.700000	0.884569	68.700000	0.895073	68.700000	0.902234	68.700000	0.881831	68.700000	0.885277	68.700000	0.879645	68.700000	0.884836	68.700000	0.893230	68.700000	0.913513	68.700000	0.909611	68.700000	0.892400	68.700000	0.895583	68.700000	0.902587
68.800000	0.903818	68.800000	0.902890	68.800000	0.893222	68.800000	0.897893	68.800000	0.900285	68.800000	0.902752	68.800000	0.894025	68.800000	0.891430	68.800000	0.898216	68.800000	0.899424	68.800000	0.910072	68.800000	0.906673	68.800000	0.909786	68.800000	0.906987	68.800000	0.894704	68.800000	0.901249
68.900000	0.891504	68.900000	0.902534	68.900000	0.888404	68.900000	0.892727	68.900000	0.891050	68.900000	0.903304	68.900000	0.910065	68.900000	0.901774	68.900000	0.894003	68.900000	0.889251	68.900000	0.909782	68.900000	0.882629	68.900000	0.912578	68.900000	0.911102	68.900000	0.885550	68.900000	0.904879
69.000000	0.886593	69.000000	0.900489	69.000000	0.890925	69.000000	0.882457	69.000000	0.897352	69.000000	0.895318	69.000000	0.895630	69.000000	0.899706	69.000000	0.888697	69.000000	0.898059	69.000000	0.898543	69.000000	0.905419	69.000000	0.897951	69.000000	0.914243	69.000000	0.894264	69.000000	0.894986
69.100000	0.889091	69.100000	0.897499	69.100000	0.896584	69.100000	0.898768	69.100000	0.893815	69.100000	0.886837	69.100000	0.894219	69.100000	0.899234	69.100000	0.899303	69.100000	0.893393	69.100000	0.886651	69.100000	0.902602	69.100000	0.900854	69.100000	0.899192	69.100000	0.898175	69.100000	0.884357
69.200000	0.900099	69.200000	0.909061	69.200000	0.902126	69.200000	0.891796	69.200000	0.901782	69.200000	0.906602	69.200000	0.894907	69.200000	0.914528	69.200000	0.879565	69.200000	0.898731	69.200000	0.887003	69.200000	0.896649	69.200000	0.909574	69.200000	0.903210	69.200000	0.898697	69.200000	0.905411
69.300000	0.900709	69.300000	0.888447	69.300000	0.910522	69.300000	0.898514	69.300000	0.902309	69.300000	0.893945	69.300000	0.881748	69.300000	0.891963	69.300000	0.904311	69.300000	0.903748	69.300000	0.905705	69.300000	0.899750	69.300000	0.891029	69.300000	0.912604	69.300000	0.893014	69.300000	0.900760
69.400000	0.898548	69.400000	0.914374	69.400000	0.911302	69.400000	0.902831	69.400000	0.911002	69.400000	0.886888	69.400000	0.892930	69.400000	0.909834	69.400000	0.910190	69.400000	0.893109	69.400000	0.884211	69.400000	0.903404	69.400000	0.899629	69.400000	0.901808	69.400000	0.897051	69.400000	0.909964
69.500000	0.882233	69.500000	0.897811	69.500000	0.897061	69.500000	0.890244	69.500000	0.893765	69.500000	0.893337	69.500000	0.916915	69.500000	0.885515	69.500000	0.902649	69.500000	0.910126	69.500000	0.899897	69.500000	0.892523	69.500000	0.905680	69.500000	0.897551	69.500000	0.889355	69.500000	0.904690
69.600000	0.907538	69.600000	0.891517	69.600000	0.902238	69.600000	0.892055	69.600000	0.896547	69.600000	0.884908	69.600000	0.917500	69.600000	0.908973	69.600000	0.910666	69.600000	0.898859	69.600000	0.902253	69.600000	0.906163	69.600000	0.897331	69.600000	0.903710	69.600000	0.913225	69.600000	0.923439
69.700000	0.893319	69.700000	0.904693	69.700000	0.905797	69.700000	0.910869	69.700000	0.900771	69.700000	0.908403	69.700000	0.906912	69.700000	0.910943	69.700000	0.883584	69.700000	0.895577	69.700000	0.893770	69.700000	0.899883	69.700000	0.905109	69.700000	0.900561	69.700000	0.897222	69.700000	0.916215
69.800000	0.892627	69.800000	0.889794	69.800000	0.900851	69.800000	0.881673	69.800000	0.923252	69.800000	0.901231	69.800000	0.900087	69.800000	0.902195	69.800000	0.912075	69.800000	0.892570	69.800000	0.907977	69.800000	0.900542	69.800000	0.911078	69.800000	0.908965	69.800000	0.894570	69.800000	0.910183
69.900000	0.895396	69.900000	0.874706	69.900000	0.901219	69.900000	0.896666	69.900000	0.907141	69.900000	0.906407	69.900000	0.894155	69.900000	0.894180	69.900000	0.891143	69.900000	0.903708	69.900000	0.907322	69.900000	0.891653	69.900000	0.890749	69.900000	0.898285	69.900000	0.899721	69.900000	0.904401
70.000000	0.912870	70.000000	0.903311	70.000000	0.906661	70.000000	0.896667	70.000000	0.900737	70.000000	0.908929	70.000000	0.908400	70.000000	0.918611	70.000000	0.909841	70.000000	0.906663	70.000000	0.907965	70.000000	0.886213	70.000000	0.893672	70.000000	0.915611	70.000000	0.899713	70.000000	0.908799
70.100000	0.912977	70.100000	0.899870	70.100000	0.896234	70.100000	0.892981	70.100000	0.906744	70.100000	0.902149	70.100000	0.910960	70.100000	0.914155	70.100000	0.916104	70.100000	0.899296	70.100000	0.900361	70.100000	0.895290	70.100000	0.923966	70.100000	0.901963	70.100000	0.873218	70.100000	0.898754
70.200000	0.897082	70.200000	0.918041	70.200000	0.910560	70.200000	0.900294	70.200000	0.912980	70.200000	0.898759	70.200000	0.922409	70.200000	0.909338	70.200000	0.895782	70.200000	0.912055	70.200000	0.894451	70.200000	0.902756	70.200000	0.904813	70.200000	0.909535	70.200000	0.891208	70.200000	0.900706
70.300000	0.916648	70.300000	0.901832	70.300000	0.896436	70.300000	0.900114	70.300000	0.913851	70.300000	0.903773	70.300000	0.898522	70.300000	0.911836	70.300000	0.905720	70.300000	0.881402	70.300000	0.905754	70.300000	0.890948	70.300000	0.907679	70.300000	0.904592	70.300000	0.895731	70.300000	0.907321
70.400000	0.911807	70.400000	0.912564	70.400000	0.907560	70.400000	0.895851	70.400000	0.897618	70.400000	0.903972	70.400000	0.909446	70.400000	0.915465	70.400000	0.905143	70.400000	0.902484	70.400000	0.908310	70.400000	0.893297	70.400000	0.906303	70.400000	0.903074	70.400000	0.908304	70.400000	0.901595
70.500000	0.904785	70.500000	0.918933	70.500000	0.893915	70.500000	0.906109	70.500000	0.894071	70.500000	0.910874	70.500000	0.912185	70.500000	0.903512	70.500000	0.913575	70.500000	0.900238	70.500000	0.908300	70.500000	0.895714	70.500000	0.912719	70.500000	0.908357	70.500000	0.908251	70.500000	0.901311
70.600000	0.908332	70.600000	0.916770	70.600000	0.900238	70.600000	0.901367	70.600000	0.900013	70.600000	0.905157	70.600000	0.894745	70.600000	0.891758	70.600000	0.908546	70.600000	0.908103	70.600000	0.903161	70.600000	0.903898	70.600000	0.910894	70.600000	0.902306	70.600000	0.889754	70.600000	0.891614
70.700000	0.918122	70.700000	0.896933	70.700000	0.917802	70.700000	0.895064	70.700000	0.910746	70.700000	0.906752	70.700000	0.911636	70.700000	0.925065	70.700000	0.908872	70.700000	0.919443	70.700000	0.901812	70.700000	0.893713	70.700000	0.916781	70.700000	0.906441	70.700000	0.890900	70.700000	0.896176
70.800000	0.910496	70.800000	0.909135	70.800000	0.902532	70.800000	0.913866	70.800000	0.920518	70.800000	0.918681	70.800000	0.927148	70.800000	0.905669	70.800000	0.908654	70.800000	0.918355	70.800000	0.906003	70.800000	0.912208	70.800000	0.915357	70.800000	0.928180	70.800000	0.903397	70.800000	0.913383
70.900000	0.895355	70.900000	0.912299	70.900000	0.895552	70.900000	0.909303	70.900000	0.904521	70.900000	0.917283	70.900000	0.913477	70.900000	0.902932	70.900000	0.909541	70.900000	0.911010	70.900000	0.905027	70.900000	0.896886	70.900000	0.913528	70.900000	0.900175	70.900000	0.902732	70.900000	0.909425
71.000000	0.907777	71.000000	0.926059	71.000000	0.906761	71.000000	0.910577	71.000000	0.904718	71.000000	0.907384	71.000000	0.913274	71.000000	0.908744	71.000000	0.907257	71.000000	0.920351	71.000000	0.910435	71.000000	0.900280	71.000000	0.918927	71.000000	0.910668	71.000000	0.886170	71.000000	0.919872
71.100000	0.919763	71.100000	0.898698	71.100000	0.905710	71.100000	0.907502	71.100000	0.909218	71.100000	0.907573	71.100000	0.915796	71.100000	0.906413	71.100000	0.915562	71.100000	0.917698	71.100000	0.894402	71.100000	0.928058	71.100000	0.897323	71.100000	0.904587	71.100000	0.897593	71.100000	0.889637
71.200000	0.903617	71.200000	0.912243	71.200000	0.913805	71.200000	0.909869	71.200000	0.920334	71.200000	0.912360	71.200000	0.897456	71.200000	0.902027	71.200000	0.918953	71.200000	0.905430	71.200000	0.908418	71.200000	0.891428	71.200000	0.917780	71.200000	0.914842	71.200000	0.923401	71.200000	0.894160
71.300000	0.911808	71.300000	0.909184	71.300000	0.929254	71.300000	0.914078	71.300000	0.917559	71.300000	0.919470	71.300000	0.920185	71.300000	0.907372	71.300000	0.911252	71.300000	0.919049	71.300000	0.908382	71.300000	0.882153	71.300000	0.916718	71.300000	0.901270	71.300000	0.908962	71.300000	0.911667
71.400000	0.903839	71.400000	0.907948	71.400000	0.894903	71.400000	0.903922	71.400000	0.917043	71.400000	0.898594	71.400000	0.928573	71.400000	0.912540	71.400000	0.909311	71.400000	0.912987	71.400000	0.916441	71.400000	0.902370	71.400000	0.907384	71.400000	0.912248	71.400000	0.901133	71.400000	0.915757
71.500000	0.916692	71.500000	0.912926	71.500000	0.921823	71.500000	0.900841	71.500000	0.909968	71.500000	0.913591	71.500000	0.923497	71.500000	0.913747	71.500000	0.918949	71.500000	0.911567	71.500000	0.916614	71.500000	0.915356	71.500000	0.925388	71.500000	0.924355	71.500000	0.910351	71.500000	0.897189
71.600000	0.905903	71.600000	0.921005	71.600000	0.915062	71.600000	0.899614	71.600000	0.918580	71.600000	0.919580	71.600000	0.931188	71.600000	0.909248	71.600000	0.919110	71.600000	0.907241	71.600000	0.913777	71.600000	0.913333	71.600000	0.914640	71.600000	0.893063	71.600000	0.923585	71.600000	0.917815
71.700000	0.903512	71.700000	0.920610	71.700000	0.919089	71.700000	0.922537	71.700000	0.918303	71.700000	0.919519	71.700000	0.916314	71.700000	0.900602	71.700000	0.929308	71.700000	0.917434	71.700000	0.914781	71.700000	0.924146	71.700000	0.915326	71.700000	0.911192	71.700000	0.895241	71.700000	0.915017
71.800000	0.909986	71.800000	0.926729	71.800000	0.901269	71.800000	0.918229	71.800000	0.906925	71.800000	0.893580	71.800000	0.921942	71.800000	0.908979	71.800000	0.912830	71.800000	0.922584	71.800000	0.915219	71.800000	0.904880	71.800000	0.908482	71.800000	0.916127	71.800000	0.891638	71.800000	0.906438
71.900000	0.905698	71.900000	0.919390	71.900000	0.917541	71.900000	0.903719	71.900000	0.906189	71.900000	0.909091	71.900000	0.913667	71.900000	0.911674	71.900000	0.923499	71.900000	0.911998	71.900000	0.922327	71.900000	0.917985	71.900000	0.909170	71.900000	0.905080	71.900000	0.910307	71.900000	0.901542
72.000000	0.915801	72.000000	0.896292	72.000000	0.909040	72.000000	0.921306	72.000000	0.923733	72.000000	0.898563	72.000000	0.909870	72.000000	0.912219	72.000000	0.917596	72.000000	0.920890	72.000000	0.915163	72.000000	0.910994	72.000000	0.906259	72.000000	0.923405	72.000000	0.916262	72.000000	0.918635
72.100000	0.905074	72.100000	0.917125	72.100000	0.899733	72.100000	0.904907	72.100000	0.911260	72.100000	0.908783	72.100000	0.907658	72.100000	0.914623	72.100000	0.917830	72.100000	0.912265	72.100000	0.904037	72.100000	0.912631	72.100000	0.913574	72.100000	0.923420	72.100000	0.904078	72.100000	0.909066
72.200000	0.914581	72.200000	0.908893	72.200000	0.916479	72.200000	0.902066	72.200000	0.912122	72.200000	0.923837	72.200000	0.909437	72.200000	0.905874	72.200000	0.904898	72.200000	0.916977	72.200000	0.908477	72.200000	0.908716	72.200000	0.915867	72.200000	0.923204	72.200000	0.932419	72.200000	0.898752
72.300000	0.920900	72.300000	0.926302	72.300000	0.901493	72.300000	0.902678	72.300000	0.901714	72.300000	0.906829	72.300000	0.896583	72.300000	0.910431	72.300000	0.912106	72.300000	0.906268	72.300000	0.904449	72.300000	0.920159	72.300000	0.936456	72.300000	0.919169	72.300000	0.898314	72.300000	0.911011
72.400000	0.906017	72.400000	0.921022	72.400000	0.920106	72.400000	0.910755	72.400000	0.903634	72.400000	0.918110	72.400000	0.920658	72.400000	0.913408	72.400000	0.907671	72.400000	0.904232	72.400000	0.918051	72.400000	0.921426	72.400000	0.939410	72.400000	0.921183	72.400000	0.910682	72.400000	0.913478
72.500000	0.918093	72.500000	0.916998	72.500000	0.915838	72.500000	0.909072	72.500000	0.912108	72.500000	0.911853	72.500000	0.913559	72.500000	0.916987	72.500000	0.909398	72.500000	0.909655	72.500000	0.912784	72.500000	0.911186	72.500000	0.933131	72.500000	0.898062	72.500000	0.916448	72.500000	0.908050
72.600000	0.906051	72.600000	0.913821	72.600000	0.928047	72.600000	0.906225	72.600000	0.915988	72.600000	0.913644	72.600000	0.913835	72.600000	0.910234	72.600000	0.922299	72.600000	0.915214	72.600000	0.919636	72.600000	0.915476	72.600000	0.937447	72.600000	0.912588	72.600000	0.923070	72.600000	0.910318
72.700000	0.904412	72.700000	0.924208	72.700000	0.919216	72.700000	0.912085	72.700000	0.911651	72.700000	0.928285	72.700000	0.902317	72.700000	0.921143	72.700000	0.911503	72.700000	0.929882	72.700000	0.929709	72.700000	0.920373	72.700000	0.913717	72.700000	0.909679	72.700000	0.911441	72.700000	0.912404
72.800000	0.912395	72.800000	0.888937	72.800000	0.924874	72.800000	0.915444	72.800000	0.919313	72.800000	0.918524	72.800000	0.916273	72.800000	0.930818	72.800000	0.910153	72.800000	0.925087	72.800000	0.915590	72.800000	0.917366	72.800000	0.908288	72.800000	0.926440	72.800000	0.923996	72.800000	0.901851
72.900000	0.932496	72.900000	0.906656	72.900000	0.925167	72.900000	0.918199	72.900000	0.914351	72.900000	0.901714	72.900000	0.914984	72.900000	0.920567	72.900000	0.910551	72.900000	0.922264	72.900000	0.925227	72.900000	0.929506	72.900000	0.927404	72.900000	0.913720	72.900000	0.919527	72.900000	0.914015
73.000000	0.917505	73.000000	0.921874	73.000000	0.928640	73.000000	0.916019	73.000000	0.908819	73.000000	0.915396	73.000000	0.918560	73.000000	0.920639	73.000000	0.915206	73.000000	0.929322	73.000000	0.912399	73.000000	0.912903	73.000000	0.926225	73.000000	0.911094	73.000000	0.906780	73.000000	0.925209
73.100000	0.901649	73.100000	0.920901	73.100000	0.921853	73.100000	0.925664	73.100000	0.911890	73.100000	0.924376	73.100000	0.921056	73.100000	0.933477	73.100000	0.938477	73.100000	0.923203	73.100000	0.908330	73.100000	0.930561	73.100000	0.925596	73.100000	0.902710	73.100000	0.919189	73.100000	0.926288
73.200000	0.905587	73.200000	0.927283	73.200000	0.923403	73.200000	0.939551	73.200000	0.923704	73.200000	0.921973	73.200000	0.910100	73.200000	0.922585	73.200000	0.906381	73.200000	0.912942	73.200000	0.913165	73.200000	0.907823	73.200000	0.924315	73.200000	0.912417	73.200000	0.901419	73.200000	0.908365
73.300000	0.906824	73.300000	0.922723	73.300000	0.926386	73.300000	0.915232	73.300000	0.910062	73.300000	0.922794	73.300000	0.917178	73.300000	0.923469	73.300000	0.912745	73.300000	0.928145	73.300000	0.928850	73.300000	0.922146	73.300000	0.917232	73.300000	0.916430	73.300000	0.914822	73.300000	0.933189
73.400000	0.914963	73.400000	0.938567	73.400000	0.926658	73.400000	0.950746	73.400000	0.924652	73.400000	0.909443	73.400000	0.916329	73.400000	0.924473	73.400000	0.913758	73.400000	0.908510	73.400000	0.898424	73.400000	0.910473	73.400000	0.931718	73.400000	0.916597	73.400000	0.908600	73.400000	0.927283
73.500000	0.924058	73.500000	0.919323	73.500000	0.915569	73.500000	0.927561	73.500000	0.928572	73.500000	0.909564	73.500000	0.921604	73.500000	0.917189	73.500000	0.928786	73.500000	0.923746	73.500000	0.926919	73.500000	0.910258	73.500000	0.925007	73.500000	0.929703	73.500000	0.921728	73.500000	0.932922
73.600000	0.917383	73.600000	0.921404	73.600000	0.937559	73.600000	0.926728	73.600000	0.924609	73.600000	0.912350	73.600000	0.917250	73.600000	0.931430	73.600000	0.921483	73.600000	0.914469	73.600000	0.910255	73.600000	0.913367	73.600000	0.924388	73.600000	0.921414	73.600000	0.921433	73.600000	0.921750
73.700000	0.922450	73.700000	0.933977	73.700000	0.924010	73.700000	0.912258	73.700000	0.910797	73.700000	0.940636	73.700000	0.924904	73.700000	0.920472	73.700000	0.920154	73.700000	0.938389	73.700000	0.903898	73.700000	0.905609	73.700000	0.911004	73.700000	0.907654	73.700000	0.921562	73.700000	0.910078
73.800000	0.923714	73.800000	0.920854	73.800000	0.932506	73.800000	0.913655	73.800000	0.916047	73.800000	0.933495	73.800000	0.927856	73.800000	0.919956	73.800000	0.915083	73.800000	0.922380	73.800000	0.916950	73.800000	0.920621	73.800000	0.919692	73.800000	0.912941	73.800000	0.926003	73.800000	0.923108
73.900000	0.925899	73.900000	0.921963	73.900000	0.922980	73.900000	0.916247	73.900000	0.911551	73.900000	0.920968	73.900000	0.914276	73.900000	0.919186	73.900000	0.912004	73.900000	0.932293	73.900000	0.911433	73.900000	0.940346	73.900000	0.909806	73.900000	0.926453	73.900000	0.910673	73.900000	0.919007
74.000000	0.926155	74.000000	0.936461	74.000000	0.922382	74.000000	0.925355	74.000000	0.916330	74.000000	0.930113	74.000000	0.922304	74.000000	0.902538	74.000000	0.921468	74.000000	0.918021	74.000000	0.928892	74.000000	0.930355	74.000000	0.930063	74.000000	0.911763	74.000000	0.914386	74.000000	0.919161
74.100000	0.907428	74.100000	0.931411	74.100000	0.921521	74.100000	0.925949	74.100000	0.914404	74.100000	0.929193	74.100000	0.901877	74.100000	0.930240	74.100000	0.919008	74.100000	0.928274	74.100000	0.926456	74.100000	0.911596	74.100000	0.929479	74.100000	0.909244	74.100000	0.914442	74.100000	0.918996
74.200000	0.926804	74.200000	0.925698	74.200000	0.913989	74.200000	0.921009	74.200000	0.928258	74.200000	0.928715	74.200000	0.923215	74.200000	0.927436	74.200000	0.915485	74.200000	0.923059	74.200000	0.924534	74.200000	0.931060	74.200000	0.920494	74.200000	0.913937	74.200000	0.936795	74.200000	0.925666
74.300000	0.914575	74.300000	0.921100	74.300000	0.922606	74.300000	0.922860	74.300000	0.913923	74.300000	0.929013	74.300000	0.912020	74.300000	0.942533	74.300000	0.911216	74.300000	0.928422	74.300000	0.941988	74.300000	0.912031	74.300000	0.927551	74.300000	0.922566	74.300000	0.935223	74.300000	0.924533
74.400000	0.933560	74.400000	0.927298	74.400000	0.919380	74.400000	0.928385	74.400000	0.913583	74.400000	0.931846	74.400000	0.905839	74.400000	0.928865	74.400000	0.919670	74.400000	0.939092	74.400000	0.934990	74.400000	0.923162	74.400000	0.919165	74.400000	0.931450	74.400000	0.906830	74.400000	0.924467
74.500000	0.925012	74.500000	0.927858	74.500000	0.922014	74.500000	0.918452	74.500000	0.929408	74.500000	0.924599	74.500000	0.929523	74.500000	0.926125	74.500000	0.914562	74.500000	0.930156	74.500000	0.917977	74.500000	0.939715	74.500000	0.923395	74.500000	0.917208	74.500000	0.917332	74.500000	0.922180
74.600000	0.919471	74.600000	0.922564	74.600000	0.919245	74.600000	0.923892	74.600000	0.908937	74.600000	0.928258	74.600000	0.932166	74.600000	0.924742	74.600000	0.915161	74.600000	0.931865	74.600000	0.911092	74.600000	0.914907	74.600000	0.905176	74.600000	0.917451	74.600000	0.934990	74.600000	0.922973
74.700000	0.932866	74.700000	0.920638	74.700000	0.917812	74.700000	0.929903	74.700000	0.917155	74.700000	0.927092	74.700000	0.934357	74.700000	0.934470	74.700000	0.936741	74.700000	0.913896	74.700000	0.906943	74.700000	0.921799	74.700000	0.913580	74.700000	0.923379	74.700000	0.918659	74.700000	0.912199
74.800000	0.934414	74.800000	0.919230	74.800000	0.933504	74.800000	0.928893	74.800000	0.914016	74.800000	0.945348	74.800000	0.922912	74.800000	0.931440	74.800000	0.935699	74.800000	0.928545	74.800000	0.918575	74.800000	0.928755	74.800000	0.912326	74.800000	0.932608	74.800000	0.918760	74.800000	0.927624
74.900000	0.933875	74.900000	0.932975	74.900000	0.919075	74.900000	0.948274	74.900000	0.923708	74.900000	0.934923	74.900000	0.929625	74.900000	0.920291	74.900000	0.931536	74.900000	0.924945	74.900000	0.915325	74.900000	0.924173	74.900000	0.917643	74.900000	0.929133	74.900000	0.927941	74.900000	0.913121
75.000000	0.922691	75.000000	0.927253	75.000000	0.927219	75.000000	0.914191	75.000000	0.922922	75.000000	0.927757	75.000000	0.925402	75.000000	0.936484	75.000000	0.924147	75.000000	0.926458	75.000000	0.921836	75.000000	0.907771	75.000000	0.920210	75.000000	0.920105	75.000000	0.924592	75.000000	0.917240
75.100000	0.920047	75.100000	0.932721	75.100000	0.927393	75.100000	0.922218	75.100000	0.938324	75.100000	0.925946	75.100000	0.931447	75.100000	0.920167	75.100000	0.920733	75.100000	0.919699	75.100000	0.918726	75.100000	0.919232	75.100000	0.925629	75.100000	0.916771	75.100000	0.925046	75.100000	0.925768
75.200000	0.923609	75.200000	0.940045	75.200000	0.909445	75.200000	0.918450	75.200000	0.919075	75.200000	0.938354	75.200000	0.928159	75.200000	0.930652	75.200000	0.938322	75.200000	0.919287	75.200000	0.928389	75.200000	0.917776	75.200000	0.928320	75.200000	0.910857	75.200000	0.925144	75.200000	0.917027
75.300000	0.920099	75.300000	0.924909	75.300000	0.919744	75.300000	0.930441	75.300000	0.923810	75.300000	0.917045	75.300000	0.923271	75.300000	0.914049	75.300000	0.931490	75.300000	0.940915	75.300000	0.922717	75.300000	0.933885	75.300000	0.924795	75.300000	0.917118	75.300000	0.926174	75.300000	0.915066
75.400000	0.919235	75.400000	0.919384	75.400000	0.935059	75.400000	0.933808	75.400000	0.915977	75.400000	0.926149	75.400000	0.925694	75.400000	0.934488	75.400000	0.915894	75.400000	0.939571	75.400000	0.921446	75.400000	0.917368	75.400000	0.924111	75.400000	0.931731	75.400000	0.920465	75.400000	0.922949
75.500000	0.931337	75.500000	0.934624	75.500000	0.928432	75.500000	0.919101	75.500000	0.934679	75.500000	0.918501	75.500000	0.928798	75.500000	0.931682	75.500000	0.949762	75.500000	0.933272	75.500000	0.907881	75.500000	0.920398	75.500000	0.928230	75.500000	0.922753	75.500000	0.929397	75.500000	0.912292
75.600000	0.919513	75.600000	0.948142	75.600000	0.931858	75.600000	0.939971	75.600000	0.942165	75.600000	0.924620	75.600000	0.911883	75.600000	0.941792	75.600000	0.924433	75.600000	0.934652	75.600000	0.917094	75.600000	0.922524	75.600000	0.927781	75.600000	0.922384	75.600000	0.933062	75.600000	0.917424
75.700000	0.923881	75.700000	0.911115	75.700000	0.927220	75.700000	0.936711	75.700000	0.924551	75.700000	0.929224	75.700000	0.925978	75.700000	0.929997	75.700000	0.936824	75.700000	0.938171	75.700000	0.922849	75.700000	0.928283	75.700000	0.936962	75.700000	0.929754	75.700000	0.922573	75.700000	0.934832
75.800000	0.936662	75.800000	0.931232	75.800000	0.929705	75.800000	0.927096	75.800000	0.924030	75.800000	0.928891	75.800000	0.909565	75.800000	0.931139	75.800000	0.931888	75.800000	0.932162	75.800000	0.913501	75.800000	0.930204	75.800000	0.923147	75.800000	0.940226	75.800000	0.931127	75.800000	0.929443
75.900000	0.924512	75.900000	0.931545	75.900000	0.910917	75.900000	0.943241	75.900000	0.941901	75.900000	0.934313	75.900000	0.928288	75.900000	0.935461	75.900000	0.929828	75.900000	0.940974	75.900000	0.929481	75.900000	0.933569	75.900000	0.929133	75.900000	0.918866	75.900000	0.927361	75.900000	0.920359
76.000000	0.935131	76.000000	0.931856	76.000000	0.929136	76.000000	0.930007	76.000000	0.937831	76.000000	0.925471	76.000000	0.924548	76.000000	0.931062	76.000000	0.940183	76.000000	0.933588	76.000000	0.924571	76.000000	0.919160	76.000000	0.917201	76.000000	0.928118	76.000000	0.927455	76.000000	0.939072
76.100000	0.940657	76.100000	0.928024	76.100000	0.924015	76.100000	0.933540	76.100000	0.934713	76.100000	0.915973	76.100000	0.921479	76.100000	0.932730	76.100000	0.927991	76.100000	0.936350	76.100000	0.936200	76.100000	0.928297	76.100000	0.926675	76.100000	0.921251	76.100000	0.930537	76.100000	0.915152
76.200000	0.935414	76.200000	0.927732	76.200000	0.918827	76.200000	0.932053	76.200000	0.928454	76.200000	0.926624	76.200000	0.919378	76.200000	0.927389	76.200000	0.928958	76.200000	0.929346	76.200000	0.936919	76.200000	0.934919	76.200000	0.923574	76.200000	0.938954	76.200000	0.935593	76.200000	0.918602
76.300000	0.921138	76.300000	0.941136	76.300000	0.932742	76.300000	0.936969	76.300000	0.932779	76.300000	0.930774	76.300000	0.920931	76.300000	0.923724	76.300000	0.939544	76.300000	0.929484	76.300000	0.931236	76.300000	0.910656	76.300000	0.942331	76.300000	0.942166	76.300000	0.925548	76.300000	0.933850
76.400000	0.923586	76.400000	0.932996	76.400000	0.937250	76.400000	0.923543	76.400000	0.934521	76.400000	0.942003	76.400000	0.923028	76.400000	0.952835	76.400000	0.934786	76.400000	0.942016	76.400000	0.943375	76.400000	0.938093	76.400000	0.935682	76.400000	0.931728	76.400000	0.940512	76.400000	0.933778
76.500000	0.938264	76.500000	0.935777	76.500000	0.935981	76.500000	0.929434	76.500000	0.930532	76.500000	0.933954	76.500000	0.944047	76.500000	0.935301	76.500000	0.938947	76.500000	0.931077	76.500000	0.931018	76.500000	0.926149	76.500000	0.929663	76.500000	0.915565	76.500000	0.937517	76.500000	0.931885
76.600000	0.923863	76.600000	0.938138	76.600000	0.930079	76.600000	0.930066	76.600000	0.924520	76.600000	0.928939	76.600000	0.922798	76.600000	0.930727	76.600000	0.934616	76.600000	0.941902	76.600000	0.929728	76.600000	0.932248	76.600000	0.933926	76.600000	0.931473	76.600000	0.929914	76.600000	0.936522
76.700000	0.937837	76.700000	0.909003	76.700000	0.948321	76.700000	0.928729	76.700000	0.915172	76.700000	0.942622	76.700000	0.935135	76.700000	0.943020	76.700000	0.927688	76.700000	0.940174	76.700000	0.951290	76.700000	0.909648	76.700000	0.920059	76.700000	0.934288	76.700000	0.941383	76.700000	0.930493
76.800000	0.950739	76.800000	0.918430	76.800000	0.926869	76.800000	0.953044	76.800000	0.931018	76.800000	0.944592	76.800000	0.925026	76.800000	0.935373	76.800000	0.935784	76.800000	0.947654	76.800000	0.938391	76.800000	0.944552	76.800000	0.929892	76.800000	0.935329	76.800000	0.930703	76.800000	0.924815
76.900000	0.935691	76.900000	0.929714	76.900000	0.944338	76.900000	0.932680	76.900000	0.924170	76.900000	0.932243	76.900000	0.933295	76.900000	0.932546	76.900000	0.919330	76.900000	0.953595	76.900000	0.921119	76.900000	0.937096	76.900000	0.943251	76.900000	0.937469	76.900000	0.938778	76.900000	0.933100
77.000000	0.924168	77.000000	0.954476	77.000000	0.939083	77.000000	0.917518	77.000000	0.928062	77.000000	0.931227	77.000000	0.922435	77.000000	0.947864	77.000000	0.932614	77.000000	0.939924	77.000000	0.943872	77.000000	0.932289	77.000000	0.933893	77.000000	0.952843	77.000000	0.937930	77.000000	0.924008
77.100000	0.944879	77.100000	0.933679	77.100000	0.932813	77.100000	0.921749	77.100000	0.947450	77.100000	0.945351	77.100000	0.934975	77.100000	0.935015	77.100000	0.952005	77.100000	0.933590	77.100000	0.933114	77.100000	0.940751	77.100000	0.930792	77.100000	0.934061	77.100000	0.924199	77.100000	0.937497
77.200000	0.950667	77.200000	0.917945	77.200000	0.933571	77.200000	0.930991	77.200000	0.919628	77.200000	0.931076	77.200000	0.924647	77.200000	0.942501	77.200000	0.923058	77.200000	0.945148	77.200000	0.938625	77.200000	0.944811	77.200000	0.926279	77.200000	0.939970	77.200000	0.936198	77.200000	0.935007
77.300000	0.928456	77.300000	0.923729	77.300000	0.933152	77.300000	0.922968	77.300000	0.948670	77.300000	0.934888	77.300000	0.940441	77.300000	0.920644	77.300000	0.939742	77.300000	0.925568	77.300000	0.910875	77.300000	0.915805	77.300000	0.940270	77.300000	0.931180	77.300000	0.938933	77.300000	0.938550
77.400000	0.934944	77.400000	0.929603	77.400000	0.945519	77.400000	0.919775	77.400000	0.947630	77.400000	0.929379	77.400000	0.943292	77.400000	0.939871	77.400000	0.934381	77.400000	0.939402	77.400000	0.943818	77.400000	0.940706	77.400000	0.927776	77.400000	0.936426	77.400000	0.939380	77.400000	0.932780
77.500000	0.930050	77.500000	0.925824	77.500000	0.944400	77.500000	0.933061	77.500000	0.931883	77.500000	0.914378	77.500000	0.931381	77.500000	0.929888	77.500000	0.944911	77.500000	0.944722	77.500000	0.928482	77.500000	0.930026	77.500000	0.946639	77.500000	0.931362	77.500000	0.930654	77.500000	0.931041
77.600000	0.941186	77.600000	0.933030	77.600000	0.937010	77.600000	0.924780	77.600000	0.939886	77.600000	0.944234	77.600000	0.941882	77.600000	0.941528	77.600000	0.913331	77.600000	0.952268	77.600000	0.940538	77.600000	0.928230	77.600000	0.938373	77.600000	0.946029	77.600000	0.940504	77.600000	0.945669
77.700000	0.936645	77.700000	0.923029	77.700000	0.944161	77.700000	0.928343	77.700000	0.933625	77.700000	0.935717	77.700000	0.935870	77.700000	0.936312	77.700000	0.933495	77.700000	0.941148	77.700000	0.931940	77.700000	0.928327	77.700000	0.948317	77.700000	0.956394	77.700000	0.949808	77.700000	0.956337
77.800000	0.939306	77.800000	0.925632	77.800000	0.929310	77.800000	0.929402	77.800000	0.946665	77.800000	0.924949	77.800000	0.927538	77.800000	0.930261	77.800000	0.923493	77.800000	0.942027	77.800000	0.936348	77.800000	0.936911	77.800000	0.944053	77.800000	0.939821	77.800000	0.934683	77.800000	0.929433
77.900000	0.943123	77.900000	0.936344	77.900000	0.956872	77.900000	0.944052	77.900000	0.931055	77.900000	0.939181	77.900000	0.931185	77.900000	0.946620	77.900000	0.927262	77.900000	0.933560	77.900000	0.927717	77.900000	0.943875	77.900000	0.935799	77.900000	0.943057	77.900000	0.942641	77.900000	0.928438
78.000000	0.950376	78.000000	0.931505	78.000000	0.940426	78.000000	0.946806	78.000000	0.934069	78.000000	0.941050	78.000000	0.938430	78.000000	0.942241	78.000000	0.924500	78.000000	0.929210	78.000000	0.930029	78.000000	0.939175	78.000000	0.944033	78.000000	0.940537	78.000000	0.927289	78.000000	0.936659
78.100000	0.936983	78.100000	0.922800	78.100000	0.933726	78.100000	0.958192	78.100000	0.933929	78.100000	0.933667	78.100000	0.928763	78.100000	0.932857	78.100000	0.940456	78.100000	0.957107	78.100000	0.928933	78.100000	0.947647	78.100000	0.943772	78.100000	0.947221	78.100000	0.933818	78.100000	0.941482
78.200000	0.938781	78.200000	0.924193	78.200000	0.928232	78.200000	0.944906	78.200000	0.938705	78.200000	0.932658	78.200000	0.943025	78.200000	0.933708	78.200000	0.929716	78.200000	0.937105	78.200000	0.932259	78.200000	0.938455	78.200000	0.932790	78.200000	0.944606	78.200000	0.943292	78.200000	0.952926
78.300000	0.933515	78.300000	0.941240	78.300000	0.952748	78.300000	0.932633	78.300000	0.929589	78.300000	0.941327	78.300000	0.949019	78.300000	0.931953	78.300000	0.942842	78.300000	0.944458	78.300000	0.932422	78.300000	0.933987	78.300000	0.940109	78.300000	0.957286	78.300000	0.954653	78.300000	0.953189
78.400000	0.950523	78.400000	0.939411	78.400000	0.947591	78.400000	0.944661	78.400000	0.939514	78.400000	0.930844	78.400000	0.947693	78.400000	0.945643	78.400000	0.942032	78.400000	0.935251	78.400000	0.939033	78.400000	0.928718	78.400000	0.939931	78.400000	0.933921	78.400000	0.927626	78.400000	0.948263
78.500000	0.946983	78.500000	0.940234	78.500000	0.941402	78.500000	0.940073	78.500000	0.952681	78.500000	0.941447	78.500000	0.935122	78.500000	0.938585	78.500000	0.943077	78.500000	0.941380	78.500000	0.927063	78.500000	0.948726	78.500000	0.948653	78.500000	0.929405	78.500000	0.941481	78.500000	0.958387
78.600000	0.948786	78.600000	0.950981	78.600000	0.937551	78.600000	0.939119	78.600000	0.924857	78.600000	0.944098	78.600000	0.925687	78.600000	0.933945	78.600000	0.940473	78.600000	0.936824	78.600000	0.933013	78.600000	0.940525	78.600000	0.946532	78.600000	0.927402	78.600000	0.935568	78.600000	0.949108
78.700000	0.948198	78.700000	0.953750	78.700000	0.938988	78.700000	0.954019	78.700000	0.939463	78.700000	0.938130	78.700000	0.933790	78.700000	0.954446	78.700000	0.937352	78.700000	0.946347	78.700000	0.937398	78.700000	0.941849	78.700000	0.941417	78.700000	0.930858	78.700000	0.947261	78.700000	0.946199
78.800000	0.939091	78.800000	0.942617	78.800000	0.947191	78.800000	0.941880	78.800000	0.946197	78.800000	0.937621	78.800000	0.941215	78.800000	0.939472	78.800000	0.949243	78.800000	0.932890	78.800000	0.937631	78.800000	0.938072	78.800000	0.945758	78.800000	0.920424	78.800000	0.944743	78.800000	0.950060
78.900000	0.936198	78.900000	0.951662	78.900000	0.950269	78.900000	0.950763	78.900000	0.941116	78.900000	0.950687	78.900000	0.940640	78.900000	0.950852	78.900000	0.940189	78.900000	0.943503	78.900000	0.954909	78.900000	0.946065	78.900000	0.941020	78.900000	0.938366	78.900000	0.940593	78.900000	0.943869
79.000000	0.927169	79.000000	0.946189	79.000000	0.956061	79.000000	0.940048	79.000000	0.952893	79.000000	0.950700	79.000000	0.937358	79.000000	0.938172	79.000000	0.931036	79.000000	0.951135	79.000000	0.941623	79.000000	0.955800	79.000000	0.957259	79.000000	0.944288	79.000000	0.939446	79.000000	0.955302
79.100000	0.938307	79.100000	0.936193	79.100000	0.940184	79.100000	0.944689	79.100000	0.950178	79.100000	0.934891	79.100000	0.933919	79.100000	0.935050	79.100000	0.935554	79.100000	0.927744	79.100000	0.948725	79.100000	0.939736	79.100000	0.939800	79.100000	0.949721	79.100000	0.952363	79.100000	0.945141
79.200000	0.941334	79.200000	0.928799	79.200000	0.936783	79.200000	0.923475	79.200000	0.955862	79.200000	0.937302	79.200000	0.931694	79.200000	0.937739	79.200000	0.942394	79.200000	0.949948	79.200000	0.951534	79.200000	0.934885	79.200000	0.959658	79.200000	0.956176	79.200000	0.939631	79.200000	0.950661
79.300000	0.939770	79.300000	0.953649	79.300000	0.936070	79.300000	0.939247	79.300000	0.952382	79.300000	0.928439	79.300000	0.952115	79.300000	0.934728	79.300000	0.939332	79.300000	0.953146	79.300000	0.954351	79.300000	0.940950	79.300000	0.945000	79.300000	0.952600	79.300000	0.940148	79.300000	0.950540
79.400000	0.955401	79.400000	0.955900	79.400000	0.950145	79.400000	0.941312	79.400000	0.946669	79.400000	0.941419	79.400000	0.941022	79.400000	0.925123	79.400000	0.941806	79.400000	0.948438	79.400000	0.953505	79.400000	0.932385	79.400000	0.959925	79.400000	0.953940	79.400000	0.936507	79.400000	0.942665
79.500000	0.947203	79.500000	0.964977	79.500000	0.955600	79.500000	0.954312	79.500000	0.950432	79.500000	0.951284	79.500000	0.933728	79.500000	0.935970	79.500000	0.948823	79.500000	0.948825	79.500000	0.938493	79.500000	0.957078	79.500000	0.950543	79.500000	0.942635	79.500000	0.938869	79.500000	0.958572
79.600000	0.934079	79.600000	0.950388	79.600000	0.954606	79.600000	0.948599	79.600000	0.943638	79.600000	0.947424	79.600000	0.948557	79.600000	0.935940	79.600000	0.940357	79.600000	0.944865	79.600000	0.949210	79.600000	0.941893	79.600000	0.950846	79.600000	0.950257	79.600000	0.939917	79.600000	0.951381
79.700000	0.941222	79.700000	0.947979	79.700000	0.954468	79.700000	0.938823	79.700000	0.949003	79.700000	0.938950	79.700000	0.945752	79.700000	0.939460	79.700000	0.947920	79.700000	0.951112	79.700000	0.937543	79.700000	0.948763	79.700000	0.948150	79.700000	0.958861	79.700000	0.957346	79.700000	0.964580
79.800000	0.966628	79.800000	0.951399	79.800000	0.944144	79.800000	0.946449	79.800000	0.939901	79.800000	0.945202	79.800000	0.956425	79.800000	0.945038	79.800000	0.955797	79.800000	0.952384	79.800000	0.940549	79.800000	0.949589	79.800000	0.951110	79.800000	0.950808	79.800000	0.943602	79.800000	0.952557
79.900000	0.950222	79.900000	0.946955	79.900000	0.940554	79.900000	0.948954	79.900000	0.938485	79.900000	0.952316	79.900000	0.955923	79.900000	0.938457	79.900000	0.933828	79.900000	0.947611	79.900000	0.956596	79.900000	0.932359	79.900000	0.956604	79.900000	0.949123	79.900000	0.949853	79.900000	0.948547
80.000000	0.943305	80.000000	0.947565	80.000000	0.951433	80.000000	0.951549	80.000000	0.957561	80.000000	0.958496	80.000000	0.932182	80.000000	0.942394	80.000000	0.936871	80.000000	0.956453	80.000000	0.956012	80.000000	0.938924	80.000000	0.945667	80.000000	0.943671	80.000000	0.945957	80.000000	0.948822
80.100000	0.952266	80.100000	0.954665	80.100000	0.959709	80.100000	0.937651	80.100000	0.952898	80.100000	0.953908	80.100000	0.944012	80.100000	0.941858	80.100000	0.925420	80.100000	0.949155	80.100000	0.944941	80.100000	0.945499	80.100000	0.948939	80.100000	0.938735	80.100000	0.931907	80.100000	0.947464
80.200000	0.948380	80.200000	0.961107	80.200000	0.951271	80.200000	0.946781	80.200000	0.947915	80.200000	0.949819	80.200000	0.948460	80.200000	0.945884	80.200000	0.951901	80.200000	0.946005	80.200000	0.944908	80.200000	0.949937	80.200000	0.953624	80.200000	0.942461	80.200000	0.944972	80.200000	0.955595
80.300000	0.958086	80.300000	0.952221	80.300000	0.953512	80.300000	0.947415	80.300000	0.966888	80.300000	0.947818	80.300000	0.944448	80.300000	0.943302	80.300000	0.935435	80.300000	0.953578	80.300000	0.939655	80.300000	0.943786	80.300000	0.957785	80.300000	0.945178	80.300000	0.951594	80.300000	0.952196
80.400000	0.948896	80.400000	0.938918	80.400000	0.947291	80.400000	0.939270	80.400000	0.953906	80.400000	0.942691	80.400000	0.948990	80.400000	0.959513	80.400000	0.961360	80.400000	0.955237	80.400000	0.947061	80.400000	0.944511	80.400000	0.955818	80.400000	0.950813	80.400000	0.967006	80.400000	0.959917
80.500000	0.952229	80.500000	0.947513	80.500000	0.943091	80.500000	0.959321	80.500000	0.958537	80.500000	0.946249	80.500000	0.948489	80.500000	0.942654	80.500000	0.962560	80.500000	0.952380	80.500000	0.957611	80.500000	0.962908	80.500000	0.951847	80.500000	0.945829	80.500000	0.962821	80.500000	0.948923
80.600000	0.966084	80.600000	0.965934	80.600000	0.939990	80.600000	0.955227	80.600000	0.966995	80.600000	0.959261	80.600000	0.941239	80.600000	0.927212	80.600000	0.951007	80.600000	0.948302	80.600000	0.941291	80.600000	0.963489	80.600000	0.967685	80.600000	0.948159	80.600000	0.966049	80.600000	0.966930
80.700000	0.949007	80.700000	0.954043	80.700000	0.961211	80.700000	0.946897	80.700000	0.961066	80.700000	0.945660	80.700000	0.954326	80.700000	0.934345	80.700000	0.952139	80.700000	0.932028	80.700000	0.945293	80.700000	0.946573	80.700000	0.960530	80.700000	0.943124	80.700000	0.964423	80.700000	0.957233
80.800000	0.957016	80.800000	0.947861	80.800000	0.968479	80.800000	0.962640	80.800000	0.957500	80.800000	0.947859	80.800000	0.939434	80.800000	0.949547	80.800000	0.949479	80.800000	0.948053	80.800000	0.946879	80.800000	0.953437	80.800000	0.962810	80.800000	0.946639	80.800000	0.961300	80.800000	0.963511
80.900000	0.967103	80.900000	0.933142	80.900000	0.953656	80.900000	0.945849	80.900000	0.951675	80.900000	0.953919	80.900000	0.938337	80.900000	0.947304	80.900000	0.935106	80.900000	0.955072	80.900000	0.944959	80.900000	0.948690	80.900000	0.952497	80.900000	0.954385	80.900000	0.949009	80.900000	0.954188
81.000000	0.960580	81.000000	0.944996	81.000000	0.954222	81.000000	0.951956	81.000000	0.955392	81.000000	0.956734	81.000000	0.946300	81.000000	0.934894	81.000000	0.946428	81.000000	0.953018	81.000000	0.938369	81.000000	0.953209	81.000000	0.968881	81.000000	0.947236	81.000000	0.959522	81.000000	0.958303
81.100000	0.947260	81.100000	0.959945	81.100000	0.958300	81.100000	0.942764	81.100000	0.952712	81.100000	0.950337	81.100000	0.949759	81.100000	0.954104	81.100000	0.953149	81.100000	0.948246	81.100000	0.937564	81.100000	0.966754	81.100000	0.960954	81.100000	0.957580	81.100000	0.972650	81.100000	0.955459
81.200000	0.963741	81.200000	0.947168	81.200000	0.959951	81.200000	0.955356	81.200000	0.952378	81.200000	0.951145	81.200000	0.961229	81.200000	0.955538	81.200000	0.950602	81.200000	0.948364	81.200000	0.949750	81.200000	0.953621	81.200000	0.966300	81.200000	0.942223	81.200000	0.952062	81.200000	0.955199
81.300000	0.957090	81.300000	0.968921	81.300000	0.952575	81.300000	0.955741	81.300000	0.969180	81.300000	0.942176	81.300000	0.953189	81.300000	0.960744	81.300000	0.951369	81.300000	0.947282	81.300000	0.948773	81.300000	0.946165	81.300000	0.962408	81.300000	0.958794	81.300000	0.950460	81.300000	0.966973
81.400000	0.955369	81.400000	0.957378	81.400000	0.961758	81.400000	0.961662	81.400000	0.976058	81.400000	0.953651	81.400000	0.957142	81.400000	0.938328	81.400000	0.952367	81.400000	0.959717	81.400000	0.957566	81.400000	0.935917	81.400000	0.969295	81.400000	0.949143	81.400000	0.938091	81.400000	0.954300
81.500000	0.960901	81.500000	0.956864	81.500000	0.948612	81.500000	0.956817	81.500000	0.951900	81.500000	0.943850	81.500000	0.939291	81.500000	0.957828	81.500000	0.944166	81.500000	0.963384	81.500000	0.943467	81.500000	0.959783	81.500000	0.967881	81.500000	0.968285	81.500000	0.948346	81.500000	0.956953
81.600000	0.942538	81.600000	0.953972	81.600000	0.957909	81.600000	0.958212	81.600000	0.954698	81.600000	0.952618	81.600000	0.960997	81.600000	0.935941	81.600000	0.953843	81.600000	0.951095	81.600000	0.947657	81.600000	0.957525	81.600000	0.962379	81.600000	0.958730	81.600000	0.949845	81.600000	0.952560
81.700000	0.964747	81.700000	0.938418	81.700000	0.945629	81.700000	0.968424	81.700000	0.945870	81.700000	0.956141	81.700000	0.949474	81.700000	0.952333	81.700000	0.943835	81.700000	0.947769	81.700000	0.940612	81.700000	0.959014	81.700000	0.958065	81.700000	0.952627	81.700000	0.953721	81.700000	0.958141
81.800000	0.952710	81.800000	0.969190	81.800000	0.954383	81.800000	0.958288	81.800000	0.951247	81.800000	0.948524	81.800000	0.950591	81.800000	0.950633	81.800000	0.941574	81.800000	0.949470	81.800000	0.948881	81.800000	0.956792	81.800000	0.957969	81.800000	0.960815	81.800000	0.963077	81.800000	0.964221
81.900000	0.956554	81.900000	0.952854	81.900000	0.954438	81.900000	0.957107	81.900000	0.976230	81.900000	0.943012	81.900000	0.949203	81.900000	0.952653	81.900000	0.949096	81.900000	0.963435	81.900000	0.953029	81.900000	0.960302	81.900000	0.964581	81.900000	0.957161	81.900000	0.957650	81.900000	0.955587
82.000000	0.961894	82.000000	0.960942	82.000000	0.966875	82.000000	0.969568	82.000000	0.954199	82.000000	0.972980	82.000000	0.973997	82.000000	0.946425	82.000000	0.946388	82.000000	0.960332	82.000000	0.947409	82.000000	0.954418	82.000000	0.974629	82.000000	0.966364	82.000000	0.944365	82.000000	0.966023
82.100000	0.951759	82.100000	0.957828	82.100000	0.964850	82.100000	0.948868	82.100000	0.957359	82.100000	0.969691	82.100000	0.962659	82.100000	0.952251	82.100000	0.971832	82.100000	0.952651	82.100000	0.945152	82.100000	0.958689	82.100000	0.967394	82.100000	0.957586	82.100000	0.948841	82.100000	0.946013
82.200000	0.963712	82.200000	0.970727	82.200000	0.951672	82.200000	0.957509	82.200000	0.966231	82.200000	0.958056	82.200000	0.973438	82.200000	0.956381	82.200000	0.954597	82.200000	0.951878	82.200000	0.943132	82.200000	0.966230	82.200000	0.966515	82.200000	0.958832	82.200000	0.962856	82.200000	0.935683
82.300000	0.963986	82.300000	0.962759	82.300000	0.952021	82.300000	0.959684	82.300000	0.968362	82.300000	0.964102	82.300000	0.944046	82.300000	0.958014	82.300000	0.949827	82.300000	0.968000	82.300000	0.944683	82.300000	0.951526	82.300000	0.967384	82.300000	0.953233	82.300000	0.946597	82.300000	0.957909
82.400000	0.963076	82.400000	0.962039	82.400000	0.961994	82.400000	0.961945	82.400000	0.967989	82.400000	0.955735	82.400000	0.946981	82.400000	0.945953	82.400000	0.966136	82.400000	0.967991	82.400000	0.950514	82.400000	0.950508	82.400000	0.982033	82.400000	0.965269	82.400000	0.963434	82.400000	0.956478
82.500000	0.949823	82.500000	0.955033	82.500000	0.957176	82.500000	0.964539	82.500000	0.950873	82.500000	0.949655	82.500000	0.957725	82.500000	0.956474	82.500000	0.966123	82.500000	0.957673	82.500000	0.952879	82.500000	0.947645	82.500000	0.970949	82.500000	0.960211	82.500000	0.956601	82.500000	0.956498
82.600000	0.964059	82.600000	0.963259	82.600000	0.969727	82.600000	0.964064	82.600000	0.954025	82.600000	0.960677	82.600000	0.955144	82.600000	0.955099	82.600000	0.957326	82.600000	0.967449	82.600000	0.954684	82.600000	0.966587	82.600000	0.963115	82.600000	0.954673	82.600000	0.958831	82.600000	0.968136
82.700000	0.951257	82.700000	0.970107	82.700000	0.972292	82.700000	0.956124	82.700000	0.952041	82.700000	0.963113	82.700000	0.958160	82.700000	0.960211	82.700000	0.952885	82.700000	0.955848	82.700000	0.955055	82.700000	0.960296	82.700000	0.963454	82.700000	0.957099	82.700000	0.964890	82.700000	0.962253
82.800000	0.965185	82.800000	0.958533	82.800000	0.957370	82.800000	0.968353	82.800000	0.978019	82.800000	0.955271	82.800000	0.953083	82.800000	0.957528	82.800000	0.958293	82.800000	0.954875	82.800000	0.954453	82.800000	0.956248	82.800000	0.976040	82.800000	0.963517	82.800000	0.956449	82.800000	0.968126
82.900000	0.953424	82.900000	0.961130	82.900000	0.963282	82.900000	0.965246	82.900000	0.957809	82.900000	0.954743	82.900000	0.951273	82.900000	0.952588	82.900000	0.958690	82.900000	0.969567	82.900000	0.946336	82.900000	0.950876	82.900000	0.969564	82.900000	0.968938	82.900000	0.961164	82.900000	0.942093
83.000000	0.961419	83.000000	0.951556	83.000000	0.957465	83.000000	0.953330	83.000000	0.954251	83.000000	0.957765	83.000000	0.968054	83.000000	0.954540	83.000000	0.955124	83.000000	0.962223	83.000000	0.951464	83.000000	0.956265	83.000000	0.973156	83.000000	0.959410	83.000000	0.960932	83.000000	0.959177
83.100000	0.966971	83.100000	0.962382	83.100000	0.970771	83.100000	0.962253	83.100000	0.951500	83.100000	0.961624	83.100000	0.964579	83.100000	0.961777	83.100000	0.957745	83.100000	0.956974	83.100000	0.950330	83.100000	0.962641	83.100000	0.959397	83.100000	0.965706	83.100000	0.963606	83.100000	0.963969
83.200000	0.963435	83.200000	0.945508	83.200000	0.962826	83.200000	0.966771	83.200000	0.967620	83.200000	0.958779	83.200000	0.973625	83.200000	0.955957	83.200000	0.968492	83.200000	0.962812	83.200000	0.952796	83.200000	0.967140	83.200000	0.961086	83.200000	0.955278	83.200000	0.955899	83.200000	0.967543
83.300000	0.973813	83.300000	0.956448	83.300000	0.972915	83.300000	0.965218	83.300000	0.969162	83.300000	0.963118	83.300000	0.959587	83.300000	0.970933	83.300000	0.952375	83.300000	0.961170	83.300000	0.964262	83.300000	0.948742	83.300000	0.967649	83.300000	0.961607	83.300000	0.964573	83.300000	0.963880
83.400000	0.964615	83.400000	0.964801	83.400000	0.974639	83.400000	0.959667	83.400000	0.962798	83.400000	0.950227	83.400000	0.964406	83.400000	0.966766	83.400000	0.970968	83.400000	0.956414	83.400000	0.965158	83.400000	0.956186	83.400000	0.978886	83.400000	0.962597	83.400000	0.953293	83.400000	0.961251
83.500000	0.948334	83.500000	0.971193	83.500000	0.969634	83.500000	0.954371	83.500000	0.971061	83.500000	0.957398	83.500000	0.951544	83.500000	0.959705	83.500000	0.964426	83.500000	0.981720	83.500000	0.969577	83.500000	0.959791	83.500000	0.965863	83.500000	0.951909	83.500000	0.972821	83.500000	0.963938
83.600000	0.959992	83.600000	0.955146	83.600000	0.978971	83.600000	0.962732	83.600000	0.953377	83.600000	0.964175	83.600000	0.961473	83.600000	0.958322	83.600000	0.970748	83.600000	0.965506	83.600000	0.957472	83.600000	0.964569	83.600000	0.964487	83.600000	0.956696	83.600000	0.956930	83.600000	0.962078
83.700000	0.964667	83.700000	0.956843	83.700000	0.951199	83.700000	0.952741	83.700000	0.946086	83.700000	0.963595	83.700000	0.963175	83.700000	0.956994	83.700000	0.959484	83.700000	0.958697	83.700000	0.954588	83.700000	0.956928	83.700000	0.973441	83.700000	0.957572	83.700000	0.961714	83.700000	0.964597
83.800000	0.957167	83.800000	0.958114	83.800000	0.960418	83.800000	0.970482	83.800000	0.959504	83.800000	0.973291	83.800000	0.962578	83.800000	0.976055	83.800000	0.953192	83.800000	0.973464	83.800000	0.964846	83.800000	0.955892	83.800000	0.969797	83.800000	0.959321	83.800000	0.970439	83.800000	0.965993
83.900000	0.956616	83.900000	0.958667	83.900000	0.966756	83.900000	0.954399	83.900000	0.974248	83.900000	0.962538	83.900000	0.966908	83.900000	0.955684	83.900000	0.966041	83.900000	0.964025	83.900000	0.948414	83.900000	0.951092	83.900000	0.971387	83.900000	0.962405	83.900000	0.965164	83.900000	0.967935
84.000000	0.964108	84.000000	0.972039	84.000000	0.951601	84.000000	0.959097	84.000000	0.951733	84.000000	0.970541	84.000000	0.956906	84.000000	0.967848	84.000000	0.968374	84.000000	0.971618	84.000000	0.966193	84.000000	0.955316	84.000000	0.962768	84.000000	0.963957	84.000000	0.973330	84.000000	0.971641
84.100000	0.946223	84.100000	0.949022	84.100000	0.979493	84.100000	0.957099	84.100000	0.978465	84.100000	0.966078	84.100000	0.971111	84.100000	0.969217	84.100000	0.955500	84.100000	0.975977	84.100000	0.969096	84.100000	0.955941	84.100000	0.965465	84.100000	0.971255	84.100000	0.972702	84.100000	0.976026
84.200000	0.957618	84.200000	0.973715	84.200000	0.956615	84.200000	0.958066	84.200000	0.955981	84.200000	0.966234	84.200000	0.967934	84.200000	0.968849	84.200000	0.971483	84.200000	0.974751	84.200000	0.952399	84.200000	0.960076	84.200000	0.977356	84.200000	0.967967	84.200000	0.977435	84.200000	0.973767
84.300000	0.970178	84.300000	0.959373	84.300000	0.965756	84.300000	0.957928	84.300000	0.959666	84.300000	0.962373	84.300000	0.951525	84.300000	0.966066	84.300000	0.963802	84.300000	0.971601	84.300000	0.965866	84.300000	0.952744	84.300000	0.979109	84.300000	0.971437	84.300000	0.974022	84.300000	0.972745
84.400000	0.972218	84.400000	0.966131	84.400000	0.964498	84.400000	0.964850	84.400000	0.952216	84.400000	0.972629	84.400000	0.975831	84.400000	0.945781	84.400000	0.968375	84.400000	0.974568	84.400000	0.968145	84.400000	0.964854	84.400000	0.969447	84.400000	0.965637	84.400000	0.967787	84.400000	0.950200
84.500000	0.965677	84.500000	0.964439	84.500000	0.970918	84.500000	0.966316	84.500000	0.950248	84.500000	0.959256	84.500000	0.966474	84.500000	0.973603	84.500000	0.977847	84.500000	0.974358	84.500000	0.968023	84.500000	0.957557	84.500000	0.969157	84.500000	0.971906	84.500000	0.969229	84.500000	0.971935
84.600000	0.962014	84.600000	0.979312	84.600000	0.959714	84.600000	0.969050	84.600000	0.964555	84.600000	0.961101	84.600000	0.972604	84.600000	0.978683	84.600000	0.978782	84.600000	0.973723	84.600000	0.973079	84.600000	0.976022	84.600000	0.967153	84.600000	0.951439	84.600000	0.965890	84.600000	0.980659
84.700000	0.964793	84.700000	0.980550	84.700000	0.970533	84.700000	0.975427	84.700000	0.960238	84.700000	0.975335	84.700000	0.985568	84.700000	0.982228	84.700000	0.969789	84.700000	0.982556	84.700000	0.971810	84.700000	0.980906	84.700000	0.960904	84.700000	0.964647	84.700000	0.966383	84.700000	0.964122
84.800000	0.961592	84.800000	0.972661	84.800000	0.978377	84.800000	0.975774	84.800000	0.964070	84.800000	0.961742	84.800000	0.972852	84.800000	0.961383	84.800000	0.977021	84.800000	0.974100	84.800000	0.956100	84.800000	0.971632	84.800000	0.974805	84.800000	0.952800	84.800000	0.965265	84.800000	0.968229
84.900000	0.969773	84.900000	0.970185	84.900000	0.969450	84.900000	0.963721	84.900000	0.968786	84.900000	0.976831	84.900000	0.961621	84.900000	0.963962	84.900000	0.959032	84.900000	0.982538	84.900000	0.951306	84.900000	0.966602	84.900000	0.966921	84.900000	0.956736	84.900000	0.983450	84.900000	0.981410
85.000000	0.977067	85.000000	0.944976	85.000000	0.963743	85.000000	0.972229	85.000000	0.972000	85.000000	0.970180	85.000000	0.969570	85.000000	0.978182	85.000000	0.964495	85.000000	0.986398	85.000000	0.966178	85.000000	0.972074	85.000000	0.973520	85.000000	0.959715	85.000000	0.980131	85.000000	0.973539
85.100000	0.982547	85.100000	0.965870	85.100000	0.983252	85.100000	0.976451	85.100000	0.971844	85.100000	0.963364	85.100000	0.956948	85.100000	0.958927	85.100000	0.969600	85.100000	0.974397	85.100000	0.969892	85.100000	0.970990	85.100000	0.969187	85.100000	0.960576	85.100000	0.966751	85.100000	0.968900
85.200000	0.974606	85.200000	0.979495	85.200000	0.977436	85.200000	0.959624	85.200000	0.966937	85.200000	0.969543	85.200000	0.971926	85.200000	0.963341	85.200000	0.973695	85.200000	0.985674	85.200000	0.959279	85.200000	0.951863	85.200000	0.972143	85.200000	0.972692	85.200000	0.971664	85.200000	0.967408
85.300000	0.971076	85.300000	0.978972	85.300000	0.972595	85.300000	0.962726	85.300000	0.964017	85.300000	0.966423	85.300000	0.971405	85.300000	0.986547	85.300000	0.965691	85.300000	0.987098	85.300000	0.963686	85.300000	0.967166	85.300000	0.975263	85.300000	0.973155	85.300000	0.980730	85.300000	0.972763
85.400000	0.973302	85.400000	0.973070	85.400000	0.968545	85.400000	0.966698	85.400000	0.964910	85.400000	0.961318	85.400000	0.972394	85.400000	0.990201	85.400000	0.975087	85.400000	0.977742	85.400000	0.972232	85.400000	0.966130	85.400000	0.981150	85.400000	0.969582	85.400000	0.982169	85.400000	0.966505
85.500000	0.973641	85.500000	0.967360	85.500000	0.979673	85.500000	0.963053	85.500000	0.979033	85.500000	0.972672	85.500000	0.969737	85.500000	0.983809	85.500000	0.968546	85.500000	0.983928	85.500000	0.960865	85.500000	0.974341	85.500000	0.978103	85.500000	0.954808	85.500000	0.971260	85.500000	0.982831
85.600000	0.967909	85.600000	0.957588	85.600000	0.986957	85.600000	0.966299	85.600000	0.975203	85.600000	0.975558	85.600000	0.963712	85.600000	0.975535	85.600000	0.971655	85.600000	0.977942	85.600000	0.960817	85.600000	0.949932	85.600000	0.981775	85.600000	0.981385	85.600000	0.981182	85.600000	0.975062
85.700000	0.966805	85.700000	0.963122	85.700000	0.975718	85.700000	0.973529	85.700000	0.970079	85.700000	0.975175	85.700000	0.969675	85.700000	0.977137	85.700000	0.974895	85.700000	0.981149	85.700000	0.969797	85.700000	0.972651	85.700000	0.980453	85.700000	0.973794	85.700000	0.964930	85.700000	0.975880
85.800000	0.972144	85.800000	0.968416	85.800000	0.955481	85.800000	0.959999	85.800000	0.967988	85.800000	0.965955	85.800000	0.978113	85.800000	0.976194	85.800000	0.966887	85.800000	0.976048	85.800000	0.965722	85.800000	0.977044	85.800000	0.987113	85.800000	0.974383	85.800000	0.977434	85.800000	0.968010
85.900000	0.967248	85.900000	0.960739	85.900000	0.987640	85.900000	0.963240	85.900000	0.965410	85.900000	0.966393	85.900000	0.977762	85.900000	0.976924	85.900000	0.971458	85.900000	0.975631	85.900000	0.985979	85.900000	0.963197	85.900000	0.975845	85.900000	0.972168	85.900000	0.978586	85.900000	0.974803
86.000000	0.977529	86.000000	0.974346	86.000000	0.982959	86.000000	0.973359	86.000000	0.973505	86.000000	0.977853	86.000000	0.981713	86.000000	0.981051	86.000000	0.979878	86.000000	0.972684	86.000000	0.970729	86.000000	0.984359	86.000000	0.983795	86.000000	0.976129	86.000000	0.959287	86.000000	0.973935
86.100000	0.978884	86.100000	0.970387	86.100000	0.981129	86.100000	0.973615	86.100000	0.961768	86.100000	0.980856	86.100000	0.979240	86.100000	0.973972	86.100000	0.980515	86.100000	0.986594	86.100000	0.973356	86.100000	0.974341	86.100000	0.994974	86.100000	0.972586	86.100000	0.983956	86.100000	0.972145
86.200000	0.979443	86.200000	0.973962	86.200000	0.971823	86.200000	0.969342	86.200000	0.976372	86.200000	0.980864	86.200000	0.983570	86.200000	0.965369	86.200000	0.970749	86.200000	0.973818	86.200000	0.962147	86.200000	0.970717	86.200000	0.980741	86.200000	0.983666	86.200000	0.975783	86.200000	0.969676
86.300000	0.977296	86.300000	0.970698	86.300000	0.969022	86.300000	0.974260	86.300000	0.989318	86.300000	0.970938	86.300000	0.981839	86.300000	0.964162	86.300000	0.965187	86.300000	0.976094	86.300000	0.967079	86.300000	0.971652	86.300000	0.979940	86.300000	0.980731	86.300000	0.963219	86.300000	0.964834
86.400000	0.976935	86.400000	0.963779	86.400000	0.960516	86.400000	0.969538	86.400000	0.973463	86.400000	0.962591	86.400000	0.977244	86.400000	0.966987	86.400000	0.959734	86.400000	0.977406	86.400000	0.975154	86.400000	0.956839	86.400000	0.980921	86.400000	0.984485	86.400000	0.975552	86.400000	0.971546
86.500000	0.978419	86.500000	0.969306	86.500000	0.959991	86.500000	0.990883	86.500000	0.968405	86.500000	0.976699	86.500000	0.984848	86.500000	0.962818	86.500000	0.965059	86.500000	0.975914	86.500000	0.982228	86.500000	0.973869	86.500000	0.968965	86.500000	0.982727	86.500000	0.985863	86.500000	0.982026
86.600000	0.980947	86.600000	0.970608	86.600000	0.994819	86.600000	0.964855	86.600000	0.973709	86.600000	0.972704	86.600000	0.975343	86.600000	0.993057	86.600000	0.973594	86.600000	0.966638	86.600000	0.971905	86.600000	0.964252	86.600000	0.973538	86.600000	0.972912	86.600000	0.972848	86.600000	0.982269
86.700000	0.981636	86.700000	0.963426	86.700000	0.986340	86.700000	0.977155	86.700000	0.955868	86.700000	0.982731	86.700000	0.978866	86.700000	0.978792	86.700000	0.978203	86.700000	0.974398	86.700000	0.968155	86.700000	0.972841	86.700000	0.978358	86.700000	0.987251	86.700000	0.963686	86.700000	0.973494
86.800000	0.971152	86.800000	0.977916	86.800000	0.990751	86.800000	0.980577	86.800000	0.970083	86.800000	0.990088	86.800000	0.977607	86.800000	0.971688	86.800000	0.976153	86.800000	0.967582	86.800000	0.976393	86.800000	0.957980	86.800000	0.988499	86.800000	0.977229	86.800000	0.971846	86.800000	0.970771
86.900000	0.974788	86.900000	0.969823	86.900000	0.981145	86.900000	0.968768	86.900000	0.970807	86.900000	0.983084	86.900000	0.983859	86.900000	0.983653	86.900000	0.980432	86.900000	0.977474	86.900000	0.993272	86.900000	0.977198	86.900000	0.979993	86.900000	0.974691	86.900000	0.979472	86.900000	0.976609
87.000000	0.965765	87.000000	0.981600	87.000000	0.964203	87.000000	0.968771	87.000000	0.981390	87.000000	0.986695	87.000000	0.974089	87.000000	0.983169	87.000000	0.978295	87.000000	0.982205	87.000000	0.980880	87.000000	0.979283	87.000000	0.983982	87.000000	0.986477	87.000000	0.983604	87.000000	0.975131
87.100000	0.986466	87.100000	0.977545	87.100000	0.987134	87.100000	0.983392	87.100000	0.975220	87.100000	0.978167	87.100000	0.973379	87.100000	0.980689	87.100000	0.962934	87.100000	0.966447	87.100000	0.977384	87.100000	0.970387	87.100000	0.985316	87.100000	0.973847	87.100000	0.971460	87.100000	0.980363
87.200000	0.980466	87.200000	0.970815	87.200000	0.970984	87.200000	0.984675	87.200000	0.980255	87.200000	0.974912	87.200000	0.980035	87.200000	0.982589	87.200000	0.976237	87.200000	0.973402	87.200000	0.978717	87.200000	0.974257	87.200000	0.985661	87.200000	0.987945	87.200000	0.980145	87.200000	0.980781
87.300000	0.979843	87.300000	0.986719	87.300000	0.982681	87.300000	0.989074	87.300000	0.979391	87.300000	0.975072	87.300000	0.972830	87.300000	0.982010	87.300000	0.971251	87.300000	0.978861	87.300000	0.988103	87.300000	0.971839	87.300000	0.985975	87.300000	0.975608	87.300000	0.991241	87.300000	0.975425
87.400000	0.978503	87.400000	0.984965	87.400000	0.977051	87.400000	0.978811	87.400000	0.967474	87.400000	0.989404	87.400000	0.975152	87.400000	0.974369	87.400000	0.974123	87.400000	0.987516	87.400000	0.984096	87.400000	0.967524	87.400000	0.981168	87.400000	0.983213	87.400000	0.980603	87.400000	0.979071
87.500000	0.981280	87.500000	0.981793	87.500000	0.984516	87.500000	0.961813	87.500000	0.972050	87.500000	0.989972	87.500000	0.971945	87.500000	0.984033	87.500000	0.994256	87.500000	0.978064	87.500000	0.983982	87.500000	0.971581	87.500000	0.992109	87.500000	0.979883	87.500000	0.985522	87.500000	0.979702
87.600000	0.978876	87.600000	0.981812	87.600000	0.981469	87.600000	0.965184	87.600000	0.970624	87.600000	0.974408	87.600000	0.974529	87.600000	0.985755	87.600000	0.972582	87.600000	0.980332	87.600000	0.977511	87.600000	0.985698	87.600000	0.984540	87.600000	0.999300	87.600000	0.972077	87.600000	0.986828
87.700000	0.994637	87.700000	0.976796	87.700000	0.979245	87.700000	0.971414	87.700000	0.976403	87.700000	0.972053	87.700000	0.970059	87.700000	0.985357	87.700000	0.978869	87.700000	0.987300	87.700000	0.978430	87.700000	0.973469	87.700000	0.973334	87.700000	0.976743	87.700000	0.979874	87.700000	0.990663
87.800000	0.984233	87.800000	0.981182	87.800000	0.974255	87.800000	0.966368	87.800000	0.965579	87.800000	0.991833	87.800000	0.970091	87.800000	0.978605	87.800000	0.974350	87.800000	0.974409	87.800000	0.977582	87.800000	0.981124	87.800000	0.985324	87.800000	0.971567	87.800000	0.979203	87.800000	0.971025
87.900000	0.971058	87.900000	0.978400	87.900000	0.982785	87.900000	0.977542	87.900000	0.965651	87.900000	0.985858	87.900000	0.984783	87.900000	0.987904	87.900000	0.974913	87.900000	0.983400	87.900000	0.977175	87.900000	0.994574	87.900000	1.003007	87.900000	0.982482	87.900000	0.983204	87.900000	0.981382
88.000000	0.979088	88.000000	0.976639	88.000000	0.986211	88.000000	0.978104	88.000000	0.977615	88.000000	0.989602	88.000000	0.994950	88.000000	0.981043	88.000000	0.975506	88.000000	0.972393	88.000000	0.985552	88.000000	0.979927	88.000000	0.978083	88.000000	0.985277	88.000000	0.971510	88.000000	0.987848
88.100000	0.987398	88.100000	0.987275	88.100000	0.979178	88.100000	0.980875	88.100000	0.977740	88.100000	0.998286	88.100000	0.986041	88.100000	0.983754	88.100000	0.982598	88.100000	0.986581	88.100000	0.988618	88.100000	0.977819	88.100000	0.972178	88.100000	0.963982	88.100000	0.982634	88.100000	0.970180
88.200000	0.973042	88.200000	0.989677	88.200000	0.967224	88.200000	0.974141	88.200000	0.976327	88.200000	0.980495	88.200000	0.974192	88.200000	0.985862	88.200000	0.994108	88.200000	0.980322	88.200000	0.970705	88.200000	0.970181	88.200000	0.973065	88.200000	0.973850	88.200000	0.984033	88.200000	0.976379
88.300000	0.981768	88.300000	0.983885	88.300000	0.977729	88.300000	0.990192	88.300000	0.974986	88.300000	0.979684	88.300000	0.976521	88.300000	0.982403	88.300000	0.984598	88.300000	0.993131	88.300000	0.986453	88.300000	0.972436	88.300000	0.984925	88.300000	0.979172	88.300000	0.988749	88.300000	0.992074
88.400000	0.983681	88.400000	0.987091	88.400000	0.972091	88.400000	0.968398	88.400000	0.979261	88.400000	0.990302	88.400000	0.983497	88.400000	0.980039	88.400000	0.988337	88.400000	0.985020	88.400000	0.969435	88.400000	0.975871	88.400000	0.982565	88.400000	0.978700	88.400000	0.982868	88.400000	0.982317
88.500000	0.985175	88.500000	0.985189	88.500000	0.982890	88.500000	0.961584	88.500000	0.972274	88.500000	0.985088	88.500000	0.979432	88.500000	0.990111	88.500000	0.982512	88.500000	0.971895	88.500000	0.973271	88.500000	0.980609	88.500000	0.985986	88.500000	0.982928	88.500000	0.976960	88.500000	0.982117
88.600000	0.975536	88.600000	0.992156	88.600000	0.979475	88.600000	0.988106	88.600000	0.983420	88.600000	0.974963	88.600000	0.984211	88.600000	0.975523	88.600000	0.982755	88.600000	0.986372	88.600000	0.985849	88.600000	0.980950	88.600000	0.984676	88.600000	0.981781	88.600000	0.986384	88.600000	0.976931
88.700000	0.995846	88.700000	0.971719	88.700000	0.981460	88.700000	0.987766	88.700000	0.980845	88.700000	0.977460	88.700000	0.977775	88.700000	0.990374	88.700000	0.983933	88.700000	0.983826	88.700000	0.979742	88.700000	0.988341	88.700000	0.988040	88.700000	1.003674	88.700000	0.996881	88.700000	0.971640
88.800000	0.982310	88.800000	0.983271	88.800000	0.971405	88.800000	0.992924	88.800000	0.983314	88.800000	0.980194	88.800000	0.991692	88.800000	0.986369	88.800000	0.976494	88.800000	0.988227	88.800000	0.976411	88.800000	0.988758	88.800000	0.981193	88.800000	1.001009	88.800000	0.993362	88.800000	0.969093
88.900000	0.994448	88.900000	0.977616	88.900000	0.990369	88.900000	0.987798	88.900000	0.984923	88.900000	0.987608	88.900000	0.983081	88.900000	0.995856	88.900000	0.980666	88.900000	0.984195	88.900000	0.978152	88.900000	0.995583	88.900000	0.981769	88.900000	0.973471	88.900000	0.993218	88.900000	0.978261
89.000000	0.981388	89.000000	0.991591	89.000000	0.989149	89.000000	0.983489	89.000000	0.973444	89.000000	0.978086	89.000000	0.983007	89.000000	0.985761	89.000000	0.988171	89.000000	0.996179	89.000000	0.973749	89.000000	0.987349	89.000000	0.983938	89.000000	0.992049	89.000000	0.985814	89.000000	0.985790
89.100000	0.991837	89.100000	0.981029	89.100000	0.992578	89.100000	0.983555	89.100000	0.983048	89.100000	0.988915	89.100000	0.990441	89.100000	0.986719	89.100000	0.985027	89.100000	0.988440	89.100000	0.977279	89.100000	0.971013	89.100000	0.992744	89.100000	0.993648	89.100000	0.999691	89.100000	0.999813
89.200000	0.992102	89.200000	0.993217	89.200000	0.994656	89.200000	0.998354	89.200000	0.979977	89.200000	0.984374	89.200000	0.986965	89.200000	0.982647	89.200000	0.987387	89.200000	0.992196	89.200000	0.989374	89.200000	0.982905	89.200000	0.994888	89.200000	0.990324	89.200000	1.000924	89.200000	0.981028
89.300000	0.998309	89.300000	0.991555	89.300000	0.987802	89.300000	0.988678	89.300000	0.988547	89.300000	0.996863	89.300000	0.979264	89.300000	0.984097	89.300000	0.979115	89.300000	0.989569	89.300000	0.990249	89.300000	0.983503	89.300000	0.989491	89.300000	0.978770	89.300000	1.008632	89.300000	0.987093
89.400000	1.002463	89.400000	0.976292	89.400000	0.986845	89.400000	0.979581	89.400000	0.979488	89.400000	0.988451	89.400000	0.978910	89.400000	0.982341	89.400000	0.974697	89.400000	0.980778	89.400000	0.980477	89.400000	0.996444	89.400000	0.993267	89.400000	0.996017	89.400000	0.998814	89.400000	0.976997
89.500000	1.004208	89.500000	0.979822	89.500000	0.990782	89.500000	0.986474	89.500000	0.990501	89.500000	0.992035	89.500000	0.986658	89.500000	0.995186	89.500000	0.974397	89.500000	0.988725	89.500000	0.981929	89.500000	0.982645	89.500000	0.989471	89.500000	0.991162	89.500000	0.995140	89.500000	0.985964
89.600000	0.991491	89.600000	0.989141	89.600000	0.990668	89.600000	0.994530	89.600000	0.973276	89.600000	1.004384	89.600000	0.988355	89.600000	0.997811	89.600000	0.988425	89.600000	0.985864	89.600000	0.981987	89.600000	0.992981	89.600000	0.999956	89.600000	0.993349	89.600000	0.993499	89.600000	0.984210
89.700000	1.000388	89.700000	0.990050	89.700000	0.989579	89.700000	0.971394	89.700000	1.000938	89.700000	0.980411	89.700000	0.985012	89.700000	0.987031	89.700000	0.978165	89.700000	0.988591	89.700000	0.979991	89.700000	0.985341	89.700000	0.985393	89.700000	0.977791	89.700000	0.988018	89.700000	0.985296
89.800000	0.992486	89.800000	0.989736	89.800000	0.988870	89.800000	0.985826	89.800000	0.994980	89.800000	1.002596	89.800000	0.992678	89.800000	0.988961	89.800000	0.984468	89.800000	0.996653	89.800000	0.992676	89.800000	0.980386	89.800000	0.995133	89.800000	0.991523	89.800000	0.984857	89.800000	0.988444
89.900000	0.993364	89.900000	0.989878	89.900000	0.996552	89.900000	0.982693	89.900000	0.985245	89.900000	0.991248	89.900000	0.986280	89.900000	0.997415	89.900000	0.983785	89.900000	0.983609	89.900000	0.982750	89.900000	0.986763	89.900000	0.996547	89.900000	0.985807	89.900000	0.987121	89.900000	0.996711
90.000000	0.995805	90.000000	0.989811	90.000000	0.980390	90.000000	0.986630	90.000000	0.988452	90.000000	0.997067	90.000000	0.982202	90.000000	0.986640	90.000000	0.992976	90.000000	1.002208	90.000000	0.997651	90.000000	0.980902	90.000000	0.981651	90.000000	0.994755	90.000000	1.000137	90.000000	0.982369
90.100000	0.992319	90.100000	0.978841	90.100000	0.982840	90.100000	0.992248	90.100000	0.983977	90.100000	0.991853	90.100000	0.979155	90.100000	1.009699	90.100000	0.984390	90.100000	0.998544	90.100000	0.982974	90.100000	0.994642	90.100000	0.989663	90.100000	0.992765	90.100000	0.994196	90.100000	0.985592
90.200000	1.003277	90.200000	0.986510	90.200000	0.987701	90.200000	0.988348	90.200000	0.997701	90.200000	0.995472	90.200000	0.994251	90.200000	0.989513	90.200000	0.985818	90.200000	0.991155	90.200000	0.989310	90.200000	0.991990	90.200000	1.005054	90.200000	0.981368	90.200000	0.987138	90.200000	0.987483
90.300000	0.988923	90.300000	0.999566	90.300000	0.984813	90.300000	0.979968	90.300000	0.987327	90.300000	0.981778	90.300000	0.991042	90.300000	0.985984	90.300000	0.976770	90.300000	0.985995	90.300000	0.999714	90.300000	0.992650	90.300000	0.986094	90.300000	0.982083	90.300000	0.990610	90.300000	0.990488
90.400000	0.981960	90.400000	0.990651	90.400000	0.989718	90.400000	0.983507	90.400000	1.003926	90.400000	0.992968	90.400000	0.986613	90.400000	0.984342	90.400000	0.983315	90.400000	0.994914	90.400000	0.989198	90.400000	1.005441	90.400000	0.988563	90.400000	0.992568	90.400000	0.984200	90.400000	0.979335
90.500000	0.984854	90.500000	0.995767	90.500000	0.978388	90.500000	0.987952	90.500000	1.002852	90.500000	1.011558	90.500000	0.991834	90.500000	1.001008	90.500000	0.980598	90.500000	1.009588	90.500000	0.989448	90.500000	1.000573	90.500000	0.998790	90.500000	0.990086	90.500000	0.996280	90.500000	0.984019
90.600000	0.997933	90.600000	0.978800	90.600000	0.995967	90.600000	0.993879	90.600000	0.997257	90.600000	0.983362	90.600000	0.987695	90.600000	0.993710	90.600000	0.984452	90.600000	0.992396	90.600000	0.998524	90.600000	0.982988	90.600000	0.986855	90.600000	0.997251	90.600000	0.988230	90.600000	0.986927
90.700000	0.986583	90.700000	0.986730	90.700000	0.991958	90.700000	0.987721	90.700000	1.004243	90.700000	0.997076	90.700000	0.994364	90.700000	0.998785	90.700000	0.982422	90.700000	1.000608	90.700000	0.995317	90.700000	0.990895	90.700000	0.997044	90.700000	0.992728	90.700000	0.994689	90.700000	0.984287
90.800000	1.000352	90.800000	0.991419	90.800000	0.996968	90.800000	1.000559	90.800000	1.001392	90.800000	0.994335	90.800000	0.990583	90.800000	0.996931	90.800000	0.989116	90.800000	1.006287	90.800000	0.979660	90.800000	0.994182	90.800000	0.995629	90.800000	1.000696	90.800000	1.004556	90.800000	0.987431
90.900000	0.995508	90.900000	0.994035	90.900000	0.991109	90.900000	0.991112	90.900000	1.003710	90.900000	0.988761	90.900000	0.992254	90.900000	1.000203	90.900000	0.985092	90.900000	1.007316	90.900000	0.993536	90.900000	0.981971	90.900000	0.999978	90.900000	0.998778	90.900000	1.002456	90.900000	0.985817
91.000000	0.991059	91.000000	0.989957	91.000000	0.984922	91.000000	0.987080	91.000000	1.005817	91.000000	1.003012	91.000000	0.998444	91.000000	0.999334	91.000000	0.977947	91.000000	0.996877	91.000000	1.002114	91.000000	0.984051	91.000000	1.013073	91.000000	0.997317	91.000000	0.988437	91.000000	0.984795
91.100000	0.991179	91.100000	0.984653	91.100000	0.996293	91.100000	0.975927	91.100000	0.992779	91.100000	0.999584	91.100000	0.991366	91.100000	0.998085	91.100000	0.988134	91.100000	0.993828	91.100000	0.993078	91.100000	1.000808	91.100000	0.990231	91.100000	0.980031	91.100000	0.985100	91.100000	0.988225
91.200000	0.996159	91.200000	0.980155	91.200000	0.996088	91.200000	0.995198	91.200000	1.001616	91.200000	0.981570	91.200000	0.997733	91.200000	1.009206	91.200000	0.990638	91.200000	1.002012	91.200000	1.002653	91.200000	0.982638	91.200000	0.996736	91.200000	0.986664	91.200000	0.995546	91.200000	0.975853
91.300000	0.990916	91.300000	0.983007	91.300000	0.995199	91.300000	0.986436	91.300000	0.989138	91.300000	0.999929	91.300000	0.992944	91.300000	1.001268	91.300000	0.991629	91.300000	0.996411	91.300000	0.989856	91.300000	0.992575	91.300000	0.998533	91.300000	0.997100	91.300000	0.988365	91.300000	0.984956
91.400000	0.989076	91.400000	0.988053	91.400000	1.011268	91.400000	1.003157	91.400000	0.990820	91.400000	0.997838	91.400000	1.006783	91.400000	1.002960	91.400000	0.985081	91.400000	0.993797	91.400000	0.995273	91.400000	0.989905	91.400000	0.997146	91.400000	0.988287	91.400000	0.995899	91.400000	0.995176
91.500000	0.982240	91.500000	0.982191	91.500000	0.995982	91.500000	0.988268	91.500000	0.998893	91.500000	0.988324	91.500000	0.998550	91.500000	0.990853	91.500000	0.995398	91.500000	1.004630	91.500000	1.002159	91.500000	0.988506	91.500000	1.004854	91.500000	0.981760	91.500000	0.987214	91.500000	0.990908
91.600000	0.997055	91.600000	0.986942	91.600000	0.999928	91.600000	0.996356	91.600000	0.994583	91.600000	0.998490	91.600000	0.999696	91.600000	1.007119	91.600000	1.002317	91.600000	1.000042	91.600000	0.997344	91.600000	0.998035	91.600000	1.006316	91.600000	1.002641	91.600000	0.994263	91.600000	0.982799
91.700000	0.994895	91.700000	0.983804	91.700000	0.992927	91.700000	0.995937	91.700000	0.996790	91.700000	1.000704	91.700000	0.989862	91.700000	1.001651	91.700000	0.985094	91.700000	0.999075	91.700000	0.989792	91.700000	1.004113	91.700000	1.006843	91.700000	0.989659	91.700000	1.003714	91.700000	0.979098
91.800000	0.991396	91.800000	0.996257	91.800000	0.992671	91.800000	0.985749	91.800000	0.992649	91.800000	0.984343	91.800000	0.983143	91.800000	1.001969	91.800000	0.990794	91.800000	1.005633	91.800000	0.988821	91.800000	0.998176	91.800000	1.000763	91.800000	1.004378	91.800000	1.005558	91.800000	0.988087
91.900000	0.993514	91.900000	0.997196	91.900000	0.998573	91.900000	0.988236	91.900000	1.000351	91.900000	0.992665	91.900000	0.986256	91.900000	1.000089	91.900000	1.003331	91.900000	1.011888	91.900000	0.988569	91.900000	1.003905	91.900000	0.997970	91.900000	0.993541	91.900000	0.992355	91.900000	0.983038
92.000000	1.001158	92.000000	0.986539	92.000000	0.991729	92.000000	0.993521	92.000000	0.992113	92.000000	0.997279	92.000000	0.985405	92.000000	1.001732	92.000000	0.995212	92.000000	0.994198	92.000000	1.003973	92.000000	1.001930	92.000000	0.999731	92.000000	0.993232	92.000000	0.996288	92.000000	0.986004
92.100000	0.994848	92.100000	0.998006	92.100000	1.006156	92.100000	0.991408	92.100000	0.989960	92.100000	0.991074	92.100000	0.990278	92.100000	1.001430	92.100000	0.975182	92.100000	0.995520	92.100000	1.012423	92.100000	0.996503	92.100000	1.002203	92.100000	0.993440	92.100000	0.995803	92.100000	0.979527
92.200000	0.995175	92.200000	0.996787	92.200000	1.012524	92.200000	0.989651	92.200000	0.996151	92.200000	0.985973	92.200000	0.994450	92.200000	0.995209	92.200000	1.000656	92.200000	0.994096	92.200000	0.992664	92.200000	1.007549	92.200000	1.001754	92.200000	0.996907	92.200000	0.998203	92.200000	0.994459
92.300000	1.017633	92.300000	1.007197	92.300000	0.998418	92.300000	0.992454	92.300000	0.986706	92.300000	0.994836	92.300000	0.991111	92.300000	0.996652	92.300000	0.988631	92.300000	1.004388	92.300000	0.992966	92.300000	1.009736	92.300000	1.004494	92.300000	0.990824	92.300000	1.000939	92.300000	0.998681
92.400000	1.000745	92.400000	0.997515	92.400000	0.995916	92.400000	0.990304	92.400000	0.992207	92.400000	0.992205	92.400000	1.004171	92.400000	0.988524	92.400000	0.998576	92.400000	1.002904	92.400000	1.007633	92.400000	1.004612	92.400000	0.997774	92.400000	0.993740	92.400000	1.000718	92.400000	0.993821
92.500000	1.002070	92.500000	1.017117	92.500000	0.999420	92.500000	1.004046	92.500000	0.998652	92.500000	1.008252	92.500000	0.990183	92.500000	1.004442	92.500000	0.991052	92.500000	1.013678	92.500000	0.992359	92.500000	1.009220	92.500000	0.994989	92.500000	1.003142	92.500000	1.012805	92.500000	1.003295
92.600000	1.004835	92.600000	0.998251	92.600000	0.999425	92.600000	1.010617	92.600000	1.007512	92.600000	0.996285	92.600000	0.992611	92.600000	1.006432	92.600000	1.003726	92.600000	0.998679	92.600000	0.998476	92.600000	0.971327	92.600000	1.010342	92.600000	1.007528	92.600000	1.006745	92.600000	0.998772
92.700000	1.011275	92.700000	0.992744	92.700000	0.990942	92.700000	0.991004	92.700000	0.998292	92.700000	1.000854	92.700000	0.990076	92.700000	1.007052	92.700000	1.007119	92.700000	0.999229	92.700000	1.010006	92.700000	0.985985	92.700000	0.994882	92.700000	1.000132	92.700000	0.991673	92.700000	0.990397
92.800000	1.001933	92.800000	1.003015	92.800000	0.999925	92.800000	1.001006	92.800000	1.004568	92.800000	0.996124	92.800000	0.998475	92.800000	0.983693	92.800000	1.000415	92.800000	1.013584	92.800000	0.998747	92.800000	1.004844	92.800000	0.991930	92.800000	0.994418	92.800000	1.004418	92.800000	1.003727
92.900000	0.991604	92.900000	0.993700	92.900000	0.996117	92.900000	0.996981	92.900000	0.991133	92.900000	1.003157	92.900000	1.000273	92.900000	0.994210	92.900000	1.006121	92.900000	1.003319	92.900000	0.997833	92.900000	1.007795	92.900000	1.000181	92.900000	0.992835	92.900000	1.008784	92.900000	0.993630
93.000000	0.994974	93.000000	1.007901	93.000000	0.989825	93.000000	1.009136	93.000000	0.992366	93.000000	1.004582	93.000000	1.006923	93.000000	1.003271	93.000000	1.000914	93.000000	1.008671	93.000000	0.996525	93.000000	1.006644	93.000000	1.003681	93.000000	0.999027	93.000000	0.997681	93.000000	0.992576
93.100000	1.006783	93.100000	1.013137	93.100000	1.003201	93.100000	1.000481	93.100000	0.992761	93.100000	0.999341	93.100000	0.995845	93.100000	1.007648	93.100000	1.001227	93.100000	1.001049	93.100000	1.000514	93.100000	1.015757	93.100000	1.007775	93.100000	0.991448	93.100000	0.994324	93.100000	0.997334
93.200000	0.999499	93.200000	1.000200	93.200000	1.012416	93.200000	0.993549	93.200000	1.004167	93.200000	0.996554	93.200000	1.001659	93.200000	1.003671	93.200000	0.992502	93.200000	0.996515	93.200000	0.999955	93.200000	1.001695	93.200000	1.011090	93.200000	1.003250	93.200000	1.002886	93.200000	1.000464
93.300000	0.997415	93.300000	0.998712	93.300000	1.004025	93.300000	1.000577	93.300000	0.982023	93.300000	0.995886	93.300000	1.003220	93.300000	1.008070	93.300000	0.998812	93.300000	1.008936	93.300000	1.000648	93.300000	1.007277	93.300000	1.000538	93.300000	0.990917	93.300000	1.002023	93.300000	0.999806
93.400000	1.009648	93.400000	1.009789	93.400000	0.994630	93.400000	1.003958	93.400000	0.999407	93.400000	0.993969	93.400000	0.996327	93.400000	0.993025	93.400000	0.989060	93.400000	1.011716	93.400000	0.995937	93.400000	1.013268	93.400000	1.004326	93.400000	0.995380	93.400000	1.008834	93.400000	1.002774
93.500000	1.006629	93.500000	1.003814	93.500000	0.998196	93.500000	1.000581	93.500000	1.000901	93.500000	1.000028	93.500000	1.000915	93.500000	1.003483	93.500000	0.998491	93.500000	1.006231	93.500000	0.983987	93.500000	1.002733	93.500000	1.025226	93.500000	1.000632	93.500000	1.004846	93.500000	0.991385
93.600000	0.996695	93.600000	0.993087	93.600000	1.011924	93.600000	1.003705	93.600000	1.004034	93.600000	1.015288	93.600000	1.006564	93.600000	1.007400	93.600000	1.004023	93.600000	1.009046	93.600000	0.988174	93.600000	1.019211	93.600000	1.011975	93.600000	1.002022	93.600000	0.988912	93.600000	0.993051
93.700000	1.000144	93.700000	1.011181	93.700000	0.997459	93.700000	0.998599	93.700000	1.002316	93.700000	1.010311	93.700000	1.004352	93.700000	0.998524	93.700000	0.996907	93.700000	1.004282	93.700000	1.002356	93.700000	1.021226	93.700000	1.012894	93.700000	1.007987	93.700000	1.002093	93.700000	1.006360
93.800000	1.013553	93.800000	0.998704	93.800000	1.003628	93.800000	1.007484	93.800000	1.002194	93.800000	0.996774	93.800000	1.001248	93.800000	1.007768	93.800000	1.005202	93.800000	1.014429	93.800000	1.006127	93.800000	1.016835	93.800000	1.022507	93.800000	1.011945	93.800000	1.021223	93.800000	1.014541
93.900000	0.995370	93.900000	1.001732	93.900000	0.996526	93.900000	0.995592	93.900000	1.002845	93.900000	0.999441	93.900000	1.007727	93.900000	1.008077	93.900000	1.007704	93.900000	1.003974	93.900000	1.016930	93.900000	1.014051	93.900000	1.005500	93.900000	1.006644	93.900000	1.014604	93.900000	1.012823
94.000000	1.000684	94.000000	1.006706	94.000000	1.008210	94.000000	1.002484	94.000000	1.000824	94.000000	0.997142	94.000000	0.989615	94.000000	1.012829	94.000000	1.010334	94.000000	1.014463	94.000000	1.006808	94.000000	1.021248	94.000000	1.007020	94.000000	1.000307	94.000000	1.008860	94.000000	0.999334
94.100000	1.009338	94.100000	1.004923	94.100000	1.002933	94.100000	1.017637	94.100000	1.005640	94.100000	1.004366	94.100000	0.995788	94.100000	1.013111	94.100000	1.003409	94.100000	1.022903	94.100000	1.007182	94.100000	1.009294	94.100000	1.005444	94.100000	1.005994	94.100000	1.009707	94.100000	1.000106
94.200000	1.008616	94.200000	1.001990	94.200000	1.003826	94.200000	1.005658	94.200000	1.001412	94.200000	0.998662	94.200000	0.991532	94.200000	0.999481	94.200000	0.999838	94.200000	1.019940	94.200000	1.006910	94.200000	1.011437	94.200000	1.009126	94.200000	1.011175	94.200000	0.994269	94.200000	0.997973
94.300000	1.005071	94.300000	1.007775	94.300000	1.016922	94.300000	0.997753	94.300000	1.003954	94.300000	1.001502	94.300000	1.008980	94.300000	1.016805	94.300000	1.010032	94.300000	1.008686	94.300000	1.001066	94.300000	1.009541	94.300000	1.007290	94.300000	0.998694	94.300000	1.009439	94.300000	1.007667
94.400000	1.003092	94.400000	0.998657	94.400000	1.006202	94.400000	0.989216	94.400000	1.012027	94.400000	1.003625	94.400000	1.009135	94.400000	1.006734	94.400000	0.994824	94.400000	1.013262	94.400000	1.007827	94.400000	1.017531	94.400000	1.004042	94.400000	1.007299	94.400000	1.003284	94.400000	0.998324
94.500000	1.009293	94.500000	0.996000	94.500000	1.001034	94.500000	0.997741	94.500000	1.008062	94.500000	0.999409	94.500000	1.001306	94.500000	0.996541	94.500000	1.001531	94.500000	1.008517	94.500000	1.011318	94.500000	1.014235	94.500000	1.014436	94.500000	1.010513	94.500000	0.997414	94.500000	1.006308
94.600000	1.005654	94.600000	1.002298	94.600000	1.003716	94.600000	0.997197	94.600000	1.005274	94.600000	0.996982	94.600000	1.006367	94.600000	1.013354	94.600000	0.993568	94.600000	1.004920	94.600000	1.001878	94.600000	1.014777	94.600000	1.003719	94.600000	1.011711	94.600000	0.998814	94.600000	1.019055
94.700000	1.004080	94.700000	0.999492	94.700000	0.999372	94.700000	0.999796	94.700000	1.008207	94.700000	0.985324	94.700000	1.010865	94.700000	1.013759	94.700000	0.998904	94.700000	1.030102	94.700000	1.005749	94.700000	1.013767	94.700000	1.007727	94.700000	1.004717	94.700000	1.011348	94.700000	1.010796
94.800000	1.022196	94.800000	1.010601	94.800000	1.016495	94.800000	1.008474	94.800000	1.014879	94.800000	1.000715	94.800000	1.005968	94.800000	1.012931	94.800000	1.001112	94.800000	1.012130	94.800000	1.010582	94.800000	1.012450	94.800000	1.011348	94.800000	1.007192	94.800000	1.005943	94.800000	1.000539
94.900000	1.010694	94.900000	1.012515	94.900000	1.000290	94.900000	1.001308	94.900000	1.013424	94.900000	1.006121	94.900000	0.999891	94.900000	0.998615	94.900000	1.003549	94.900000	1.013431	94.900000	1.008976	94.900000	1.010308	94.900000	1.013996	94.900000	1.008111	94.900000	1.008911	94.900000	1.000423
95.000000	1.003385	95.000000	1.017440	95.000000	1.017839	95.000000	1.004144	95.000000	1.008970	95.000000	1.012538	95.000000	1.013410	95.000000	1.005881	95.000000	1.009140	95.000000	1.014492	95.000000	1.005287	95.000000	1.013740	95.000000	1.011837	95.000000	1.005775	95.000000	1.007371	95.000000	1.002372
95.100000	1.003237	95.100000	1.009569	95.100000	1.005132	95.100000	1.001803	95.100000	1.005268	95.100000	0.997586	95.100000	1.009325	95.100000	1.010734	95.100000	0.995719	95.100000	0.999890	95.100000	1.012232	95.100000	1.017578	95.100000	1.012288	95.100000	1.000079	95.100000	1.008848	95.100000	1.006761
95.200000	1.014820	95.200000	1.008725	95.200000	1.011403	95.200000	1.012990	95.200000	1.014352	95.200000	1.018032	95.200000	1.005183	95.200000	1.011521	95.200000	1.009955	95.200000	1.008522	95.200000	1.020475	95.200000	1.009430	95.200000	1.007310	95.200000	1.001152	95.200000	1.007097	95.200000	1.007779
95.300000	1.012595	95.300000	1.011455	95.300000	1.003624	95.300000	1.017198	95.300000	1.013410	95.300000	1.012520	95.300000	1.016484	95.300000	1.015165	95.300000	1.002363	95.300000	1.017419	95.300000	1.010717	95.300000	1.007850	95.300000	1.014939	95.300000	1.002271	95.300000	1.007106	95.300000	1.008236
95.400000	1.011137	95.400000	1.017924	95.400000	1.011762	95.400000	1.002947	95.400000	1.012011	95.400000	1.022459	95.400000	1.012112	95.400000	1.018331	95.400000	1.011947	95.400000	1.009008	95.400000	1.014607	95.400000	1.021503	95.400000	1.008370	95.400000	0.997001	95.400000	1.016016	95.400000	0.998024
95.500000	1.007911	95.500000	1.001338	95.500000	1.012021	95.500000	1.015614	95.500000	1.017009	95.500000	1.008888	95.500000	0.999006	95.500000	1.024798	95.500000	1.013521	95.500000	1.016649	95.500000	1.018049	95.500000	1.016361	95.500000	1.010027	95.500000	1.011646	95.500000	1.009538	95.500000	1.022568
95.600000	1.002456	95.600000	1.005823	95.600000	1.024486	95.600000	1.004947	95.600000	1.018712	95.600000	1.006640	95.600000	1.018184	95.600000	1.010298	95.600000	1.004298	95.600000	0.996069	95.600000	0.999753	95.600000	1.024752	95.600000	1.022285	95.600000	1.010968	95.600000	1.008336	95.600000	1.010375
95.700000	1.007871	95.700000	1.002732	95.700000	1.008907	95.700000	1.004589	95.700000	1.018730	95.700000	1.000652	95.700000	1.012461	95.700000	1.019961	95.700000	0.996134	95.700000	1.016702	95.700000	1.011532	95.700000	1.015336	95.700000	1.024841	95.700000	1.004918	95.700000	1.025973	95.700000	1.011453
95.800000	1.010345	95.800000	1.009641	95.800000	0.998312	95.800000	1.009960	95.800000	1.019419	95.800000	1.014801	95.800000	1.005041	95.800000	1.020557	95.800000	1.010986	95.800000	1.017055	95.800000	1.002489	95.800000	1.006390	95.800000	1.017423	95.800000	1.010494	95.800000	1.014357	95.800000	1.002028
95.900000	1.015544	95.900000	1.015010	95.900000	1.017155	95.900000	1.000265	95.900000	1.019391	95.900000	0.999617	95.900000	1.015621	95.900000	1.025049	95.900000	1.007840	95.900000	1.009593	95.900000	1.003829	95.900000	1.019048	95.900000	1.002482	95.900000	1.011575	95.900000	1.019211	95.900000	1.001459
96.000000	1.019003	96.000000	1.009512	96.000000	1.011164	96.000000	1.015768	96.000000	1.012508	96.000000	1.016884	96.000000	0.997396	96.000000	1.023437	96.000000	1.015570	96.000000	1.007392	96.000000	1.010403	96.000000	1.010081	96.000000	1.010086	96.000000	1.002397	96.000000	1.014330	96.000000	1.011166
96.100000	1.011506	96.100000	1.011915	96.100000	1.008901	96.100000	1.019633	96.100000	1.007589	96.100000	1.005101	96.100000	1.011052	96.100000	1.020576	96.100000	1.014078	96.100000	0.994600	96.100000	1.006791	96.100000	1.008984	96.100000	1.013816	96.100000	1.009616	96.100000	1.013041	96.100000	1.014406
96.200000	1.023092	96.200000	1.002105	96.200000	1.030236	96.200000	1.007106	96.200000	1.018153	96.200000	1.009505	96.200000	1.022677	96.200000	1.015977	96.200000	1.015174	96.200000	1.006519	96.200000	1.013743	96.200000	1.013285	96.200000	1.025640	96.200000	1.004292	96.200000	1.018401	96.200000	1.009918
96.300000	1.011891	96.300000	1.019264	96.300000	1.013460	96.300000	1.008054	96.300000	1.007873	96.300000	1.005303	96.300000	1.025164	96.300000	1.017744	96.300000	1.012744	96.300000	1.009373	96.300000	1.004385	96.300000	1.017103	96.300000	1.022495	96.300000	1.013026	96.300000	1.001985	96.300000	1.022967
96.400000	1.009555	96.400000	1.011433	96.400000	1.013726	96.400000	1.007828	96.400000	1.017147	96.400000	1.019177	96.400000	1.026062	96.400000	1.016458	96.400000	1.004411	96.400000	1.020477	96.400000	1.003897	96.400000	1.010010	96.400000	1.012304	96.400000	1.018563	96.400000	1.019684	96.400000	1.004929
96.500000	1.009462	96.500000	1.008081	96.500000	1.013492	96.500000	1.010830	96.500000	1.004462	96.500000	1.000931	96.500000	1.018581	96.500000	1.021616	96.500000	1.011463	96.500000	1.022330	96.500000	1.019830	96.500000	1.004108	96.500000	1.021712	96.500000	1.012497	96.500000	1.013484	96.500000	1.008630
96.600000	1.014293	96.600000	1.014366	96.600000	1.018950	96.600000	1.024281	96.600000	1.018938	96.600000	1.010270	96.600000	1.018188	96.600000	1.031789	96.600000	1.013547	96.600000	1.008526	96.600000	1.012492	96.600000	1.015894	96.600000	1.016063	96.600000	1.017846	96.600000	1.018642	96.600000	1.005779
96.700000	1.010264	96.700000	1.013074	96.700000	1.017938	96.700000	1.015523	96.700000	1.015730	96.700000	1.005314	96.700000	1.029389	96.700000	1.025573	96.700000	1.018229	96.700000	1.017626	96.700000	1.005594	96.700000	1.013034	96.700000	1.015220	96.700000	1.005877	96.700000	1.023569	96.700000	1.008740
96.800000	1.019603	96.800000	1.010976	96.800000	1.016372	96.800000	1.004305	96.800000	1.017693	96.800000	1.021428	96.800000	1.006176	96.800000	1.023311	96.800000	1.017331	96.800000	1.021107	96.800000	1.010251	96.800000	1.011406	96.800000	1.007452	96.800000	1.018265	96.800000	1.007325	96.800000	1.019142
96.900000	1.010614	96.900000	1.025332	96.900000	1.012281	96.900000	1.009867	96.900000	1.020904	96.900000	1.016299	96.900000	1.014622	96.900000	1.011489	96.900000	1.013368	96.900000	1.011439	96.900000	1.015974	96.900000	1.013506	96.900000	1.021127	96.900000	1.015263	96.900000	1.015512	96.900000	1.017971
97.000000	1.013808	97.000000	1.014993	97.000000	1.013225	97.000000	1.018398	97.000000	1.021810	97.000000	1.014377	97.000000	1.017575	97.000000	1.008321	97.000000	1.010958	97.000000	1.018235	97.000000	1.000288	97.000000	1.016177	97.000000	1.026567	97.000000	1.016434	97.000000	1.011160	97.000000	1.014504
97.100000	1.015286	97.100000	1.022146	97.100000	1.004868	97.100000	1.001873	97.100000	1.018876	97.100000	1.016952	97.100000	1.014714	97.100000	1.021099	97.100000	1.007607	97.100000	1.010487	97.100000	1.018219	97.100000	1.015438	97.100000	1.016217	97.100000	1.020323	97.100000	1.023160	97.100000	1.017660
97.200000	1.019986	97.200000	1.023110	97.200000	1.018543	97.200000	1.015702	97.200000	1.019023	97.200000	1.016246	97.200000	1.010757	97.200000	1.022053	97.200000	1.013598	97.200000	1.012374	97.200000	1.013384	97.200000	1.013474	97.200000	1.020655	97.200000	1.023600	97.200000	1.020326	97.200000	1.022729
97.300000	1.017824	97.300000	1.012950	97.300000	1.023669	97.300000	1.010658	97.300000	1.016281	97.300000	1.016571	97.300000	1.014091	97.300000	1.017497	97.300000	1.016492	97.300000	1.009493	97.300000	1.011973	97.300000	1.018309	97.300000	1.014385	97.300000	1.020375	97.300000	1.019242	97.300000	1.012893
97.400000	1.006607	97.400000	1.021836	97.400000	1.025249	97.400000	1.024801	97.400000	1.019267	97.400000	1.020782	97.400000	1.019935	97.400000	1.008927	97.400000	1.003908	97.400000	1.015636	97.400000	1.013827	97.400000	1.022020	97.400000	1.024114	97.400000	1.017160	97.400000	1.016825	97.400000	1.012031
97.500000	1.014136	97.500000	1.020983	97.500000	1.015237	97.500000	1.020289	97.500000	1.027981	97.500000	1.023186	97.500000	1.021989	97.500000	1.022229	97.500000	1.017863	97.500000	1.014484	97.500000	1.021218	97.500000	1.012146	97.500000	1.021258	97.500000	1.019868	97.500000	1.010876	97.500000	1.010322
97.600000	1.017191	97.600000	1.024675	97.600000	1.012049	97.600000	1.021208	97.600000	1.026854	97.600000	1.020896	97.600000	1.015133	97.600000	1.003322	97.600000	1.009426	97.600000	1.016844	97.600000	1.006414	97.600000	1.017245	97.600000	1.015314	97.600000	1.024319	97.600000	1.016500	97.600000	1.018364
97.700000	1.019262	97.700000	1.021717	97.700000	1.015143	97.700000	1.001203	97.700000	1.018676	97.700000	1.017708	97.700000	1.017376	97.700000	1.019926	97.700000	1.015346	97.700000	1.026647	97.700000	1.014963	97.700000	1.006120	97.700000	1.020066	97.700000	1.025251	97.700000	1.014748	97.700000	1.026116
97.800000	1.010722	97.800000	1.014161	97.800000	1.019104	97.800000	1.017394	97.800000	1.019479	97.800000	1.017803	97.800000	1.022674	97.800000	1.025953	97.800000	1.004299	97.800000	1.022124	97.800000	1.010162	97.800000	1.013530	97.800000	1.013217	97.800000	1.016013	97.800000	1.010786	97.800000	1.020458
97.900000	1.015385	97.900000	1.010435	97.900000	1.034160	97.900000	1.008271	97.900000	1.023636	97.900000	1.009502	97.900000	1.022053	97.900000	1.032300	97.900000	1.009809	97.900000	1.024045	97.900000	1.001586	97.900000	1.022345	97.900000	1.020090	97.900000	1.027489	97.900000	1.010119	97.900000	1.016069
98.000000	1.007983	98.000000	1.018302	98.000000	1.019902	98.000000	1.018493	98.000000	1.022996	98.000000	1.009669	98.000000	1.012807	98.000000	1.013760	98.000000	1.020694	98.000000	1.020386	98.000000	1.011906	98.000000	1.017232	98.000000	1.031290	98.000000	1.014704	98.000000	1.019304	98.000000	1.018650
98.100000	1.017391	98.100000	1.015945	98.100000	1.027348	98.100000	1.012698	98.100000	1.027836	98.100000	1.015559	98.100000	1.010416	98.100000	1.029896	98.100000	1.020117	98.100000	1.013016	98.100000	1.013130	98.100000	1.011024	98.100000	1.026547	98.100000	1.026914	98.100000	1.032581	98.100000	1.015149
98.200000	1.018209	98.200000	1.012577	98.200000	1.020324	98.200000	1.013552	98.200000	1.029765	98.200000	1.007617	98.200000	1.023363	98.200000	1.034411	98.200000	1.019465	98.200000	1.019743	98.200000	1.016005	98.200000	1.016921	98.200000	1.028129	98.200000	1.014890	98.200000	1.016220	98.200000	1.021768
98.300000	1.018200	98.300000	1.017584	98.300000	1.016143	98.300000	1.016468	98.300000	1.027288	98.300000	1.015296	98.300000	1.007998	98.300000	1.030232	98.300000	0.998485	98.300000	1.009184	98.300000	1.017535	98.300000	1.030151	98.300000	1.028311	98.300000	1.026132	98.300000	1.023833	98.300000	1.011756
98.400000	1.025001	98.400000	1.019538	98.400000	1.020973	98.400000	1.021780	98.400000	1.017307	98.400000	1.012452	98.400000	1.014750	98.400000	1.015585	98.400000	1.020322	98.400000	1.012550	98.400000	1.010971	98.400000	1.018172	98.400000	1.022969	98.400000	1.017114	98.400000	1.024213	98.400000	1.011995
98.500000	1.011819	98.500000	1.012515	98.500000	1.028221	98.500000	1.026425	98.500000	1.014403	98.500000	1.018428	98.500000	1.010375	98.500000	1.020788	98.500000	1.005489	98.500000	1.014879	98.500000	1.025265	98.500000	1.015421	98.500000	1.033869	98.500000	1.025140	98.500000	1.025667	98.500000	1.023763
98.600000	1.022202	98.600000	1.022214	98.600000	1.024707	98.600000	1.012334	98.600000	1.024109	98.600000	1.016242	98.600000	1.018231	98.600000	1.031015	98.600000	1.010122	98.600000	1.020045	98.600000	1.023411	98.600000	1.017025	98.600000	1.033379	98.600000	1.024544	98.600000	1.027646	98.600000	1.023239
98.700000	1.012070	98.700000	1.023809	98.700000	1.020469	98.700000	1.023982	98.700000	1.023862	98.700000	1.029674	98.700000	1.023330	98.700000	1.023201	98.700000	1.010763	98.700000	1.030254	98.700000	1.019888	98.700000	1.025325	98.700000	1.019080	98.700000	1.023700	98.700000	1.020371	98.700000	1.025019
98.800000	1.015183	98.800000	1.016847	98.800000	1.022866	98.800000	1.033751	98.800000	1.016680	98.800000	1.018566	98.800000	1.028024	98.800000	1.029884	98.800000	1.014942	98.800000	1.021364	98.800000	1.015689	98.800000	1.015602	98.800000	1.025613	98.800000	1.016385	98.800000	1.008532	98.800000	1.024434
98.900000	1.023849	98.900000	1.017118	98.900000	1.022801	98.900000	1.006570	98.900000	1.023089	98.900000	1.016544	98.900000	1.023943	98.900000	1.021777	98.900000	1.022383	98.900000	1.029401	98.900000	1.014979	98.900000	1.016906	98.900000	1.031954	98.900000	1.018277	98.900000	1.012383	98.900000	1.025898
99.000000	1.023299	99.000000	1.014735	99.000000	1.036307	99.000000	1.019132	99.000000	1.032692	99.000000	1.018797	99.000000	1.023291	99.000000	1.019061	99.000000	1.017137	99.000000	1.023695	99.000000	1.023054	99.000000	1.027646	99.000000	1.037160	99.000000	1.018719	99.000000	1.017128	99.000000	1.026087
99.100000	1.013073	99.100000	1.011305	99.100000	1.032152	99.100000	1.030695	99.100000	1.024161	99.100000	1.022059	99.100000	1.020476	99.100000	1.025964	99.100000	1.018596	99.100000	1.022909	99.100000	1.015810	99.100000	1.013834	99.100000	1.039481	99.100000	1.019221	99.100000	1.026914	99.100000	1.027958
99.200000	1.020545	99.200000	1.023244	99.200000	1.028838	99.200000	1.020778	99.200000	1.024113	99.200000	1.028118	99.200000	1.030297	99.200000	1.033133	99.200000	1.017503	99.200000	1.019361	99.200000	1.013293	99.200000	1.022574	99.200000	1.028897	99.200000	1.032198	99.200000	1.020242	99.200000	1.027983
99.300000	1.016154	99.300000	1.027847	99.300000	1.026966	99.300000	1.030813	99.300000	1.030482	99.300000	1.020157	99.300000	1.022331	99.300000	1.023681	99.300000	1.014288	99.300000	1.022449	99.300000	1.031826	99.300000	1.035201	99.300000	1.026296	99.300000	1.028405	99.300000	1.031563	99.300000	1.029235
99.400000	1.020039	99.400000	1.028900	99.400000	1.019089	99.400000	1.025412	99.400000	1.026513	99.400000	1.021256	99.400000	1.024989	99.400000	1.034674	99.400000	1.026194	99.400000	1.024821	99.400000	1.027712	99.400000	1.013223	99.400000	1.029200	99.400000	1.017113	99.400000	1.029709	99.400000	1.031855
99.500000	1.026541	99.500000	1.022993	99.500000	1.027493	99.500000	1.028041	99.500000	1.028508	99.500000	1.018924	99.500000	1.032711	99.500000	1.024717	99.500000	1.012636	99.500000	1.040564	99.500000	1.013088	99.500000	1.033521	99.500000	1.037524	99.500000	1.026460	99.500000	1.023288	99.500000	1.030268
99.600000	1.012956	99.600000	1.020856	99.600000	1.027171	99.600000	1.023076	99.600000	1.027839	99.600000	1.011494	99.600000	1.016873	99.600000	1.017330	99.600000	1.015060	99.600000	1.023030	99.600000	1.034437	99.600000	1.019877	99.600000	1.026360	99.600000	1.025037	99.600000	1.026468	99.600000	1.030555
99.700000	1.018437	99.700000	1.027655	99.700000	1.035000	99.700000	1.022038	99.700000	1.037056	99.700000	1.024096	99.700000	1.026084	99.700000	1.025310	99.700000	1.007010	99.700000	1.037208	99.700000	1.028060	99.700000	1.028551	99.700000	1.030571	99.700000	1.018217	99.700000	1.025135	99.700000	1.034146
99.800000	1.024937	99.800000	1.035537	99.800000	1.025351	99.800000	1.028036	99.800000	1.032019	99.800000	1.021653	99.800000	1.027673	99.800000	1.032163	99.800000	1.014584	99.800000	1.031143	99.800000	1.032737	99.800000	1.027779	99.800000	1.025317	99.800000	1.023196	99.800000	1.020905	99.800000	1.032094
99.900000	1.026060	99.900000	1.019258	99.900000	1.030361	99.900000	1.028395	99.900000	1.030811	99.900000	1.027293	99.900000	1.022541	99.900000	1.030626	99.900000	1.006840	99.900000	1.031246	99.900000	1.036770	99.900000	1.028765	99.900000	1.029885	99.900000	1.023434	99.900000	1.018366	99.900000	1.028734
100.000000	1.019125	100.000000	1.017784	100.000000	1.037753	100.000000	1.023964	100.000000	1.032139	100.000000	1.031676	100.000000	1.032186	100.000000	1.025227	100.000000	1.022093	100.000000	1.028130	100.000000	1.022863	100.000000	1.021915	100.000000	1.020922	100.000000	1.021504	100.000000	1.032385	100.000000	1.034000
100.100000	1.024891	100.100000	1.023667	100.100000	1.030849	100.100000	1.020681	100.100000	1.028132	100.100000	1.040982	100.100000	1.019310	100.100000	1.031840	100.100000	1.027668	100.100000	1.048378	100.100000	1.042410	100.100000	1.024239	100.100000	1.033093	100.100000	1.022280	100.100000	1.018623	100.100000	1.037024
100.200000	1.014443	100.200000	1.025901	100.200000	1.028030	100.200000	1.021942	100.200000	1.026044	100.200000	1.021949	100.200000	1.031792	100.200000	1.028099	100.200000	1.030097	100.200000	1.039324	100.200000	1.019010	100.200000	1.034348	100.200000	1.032647	100.200000	1.021291	100.200000	1.029640	100.200000	1.024209
100.300000	1.025367	100.300000	1.021351	100.300000	1.029048	100.300000	1.020728	100.300000	1.036687	100.300000	1.031224	100.300000	1.030812	100.300000	1.029224	100.300000	1.029252	100.300000	1.032634	100.300000	1.028857	100.300000	1.023420	100.300000	1.037519	100.300000	1.032089	100.300000	1.030579	100.300000	1.021833
100.400000	1.024933	100.400000	1.026451	100.400000	1.036329	100.400000	1.028117	100.400000	1.029397	100.400000	1.031269	100.400000	1.022647	100.400000	1.021585	100.400000	1.032812	100.400000	1.023567	100.400000	1.032454	100.400000	1.022589	100.400000	1.030852	100.400000	1.025726	100.400000	1.035138	100.400000	1.034023
100.500000	1.021848	100.500000	1.015712	100.500000	1.035347	100.500000	1.019681	100.500000	1.040197	100.500000	1.017303	100.500000	1.030511	100.500000	1.030283	100.500000	1.019477	100.500000	1.039352	100.500000	1.031562	100.500000	1.031016	100.500000	1.033551	100.500000	1.026782	100.500000	1.025437	100.500000	1.030814
100.600000	1.025658	100.600000	1.026736	100.600000	1.031391	100.600000	1.024464	100.600000	1.027516	100.600000	1.023010	100.600000	1.036982	100.600000	1.031218	100.600000	1.027686	100.600000	1.037134	100.600000	1.039395	100.600000	1.032441	100.600000	1.034608	100.600000	1.039404	100.600000	1.039813	100.600000	1.018477
100.700000	1.019204	100.700000	1.030013	100.700000	1.029268	100.700000	1.025588	100.700000	1.036097	100.700000	1.020591	100.700000	1.025993	100.700000	1.023330	100.700000	1.034084	100.700000	1.034041	100.700000	1.040412	100.700000	1.026050	100.700000	1.015982	100.700000	1.024771	100.700000	1.030311	100.700000	1.044562
100.800000	1.015180	100.800000	1.015482	100.800000	1.031892	100.800000	1.023534	100.800000	1.029064	100.800000	1.033589	100.800000	1.036578	100.800000	1.028937	100.800000	1.028059	100.800000	1.035300	100.800000	1.020812	100.800000	1.023787	100.800000	1.021537	100.800000	1.040465	100.800000	1.034343	100.800000	1.020956
100.900000	1.014956	100.900000	1.030774	100.900000	1.038274	100.900000	1.021731	100.900000	1.028541	100.900000	1.019489	100.900000	1.041147	100.900000	1.038026	100.900000	1.027719	100.900000	1.031447	100.900000	1.036343	100.900000	1.044346	100.900000	1.028961	100.900000	1.028146	100.900000	1.034807	100.900000	1.021157
101.000000	1.029923	101.000000	1.035808	101.000000	1.028820	101.000000	1.034783	101.000000	1.027342	101.000000	1.022531	101.000000	1.023417	101.000000	1.029887	101.000000	1.027982	101.000000	1.026640	101.000000	1.030766	101.000000	1.037375	101.000000	1.031598	101.000000	1.017138	101.000000	1.029067	101.000000	1.029700
101.100000	1.019268	101.100000	1.029613	101.100000	1.030033	101.100000	1.025596	101.100000	1.035847	101.100000	1.025968	101.100000	1.029178	101.100000	1.030765	101.100000	1.022363	101.100000	1.039618	101.100000	1.034604	101.100000	1.033120	101.100000	1.035300	101.100000	1.027630	101.100000	1.038561	101.100000	1.030262
101.200000	1.037944	101.200000	1.020047	101.200000	1.032768	101.200000	1.031306	101.200000	1.047045	101.200000	1.026231	101.200000	1.025331	101.200000	1.034926	101.200000	1.035911	101.200000	1.029854	101.200000	1.030440	101.200000	1.025808	101.200000	1.036387	101.200000	1.037331	101.200000	1.044653	101.200000	1.033642
101.300000	1.025059	101.300000	1.027538	101.300000	1.034852	101.300000	1.029039	101.300000	1.043494	101.300000	1.025196	101.300000	1.036773	101.300000	1.032083	101.300000	1.029288	101.300000	1.039197	101.300000	1.028678	101.300000	1.044671	101.300000	1.027627	101.300000	1.020527	101.300000	1.032233	101.300000	1.035296
101.400000	1.027355	101.400000	1.027018	101.400000	1.031924	101.400000	1.038096	101.400000	1.046681	101.400000	1.033803	101.400000	1.031621	101.400000	1.030709	101.400000	1.039615	101.400000	1.031066	101.400000	1.021324	101.400000	1.036906	101.400000	1.033231	101.400000	1.030327	101.400000	1.033518	101.400000	1.033449
101.500000	1.026282	101.500000	1.033099	101.500000	1.025713	101.500000	1.021388	101.500000	1.037371	101.500000	1.022222	101.500000	1.038281	101.500000	1.021739	101.500000	1.042903	101.500000	1.029068	101.500000	1.024338	101.500000	1.034116	101.500000	1.021567	101.500000	1.040074	101.500000	1.033691	101.500000	1.027559
101.600000	1.034509	101.600000	1.027178	101.600000	1.030341	101.600000	1.015490	101.600000	1.032944	101.600000	1.028461	101.600000	1.026674	101.600000	1.023986	101.600000	1.018761	101.600000	1.039446	101.600000	1.046986	101.600000	1.023996	101.600000	1.024126	101.600000	1.035891	101.600000	1.038528	101.600000	1.030910
101.700000	1.041673	101.700000	1.032409	101.700000	1.034862	101.700000	1.027531	101.700000	1.030668	101.700000	1.024318	101.700000	1.018536	101.700000	1.028776	101.700000	1.032199	101.700000	1.041413	101.700000	1.024792	101.700000	1.029304	101.700000	1.030672	101.700000	1.035819	101.700000	1.034704	101.700000	1.024422
101.800000	1.039048	101.800000	1.027380	101.800000	1.032318	101.800000	1.028538	101.800000	1.041779	101.800000	1.027356	101.800000	1.036977	101.800000	1.018943	101.800000	1.025868	101.800000	1.045779	101.800000	1.028184	101.800000	1.037170	101.800000	1.035660	101.800000	1.039703	101.800000	1.038635	101.800000	1.034616
101.900000	1.023068	101.900000	1.035535	101.900000	1.051100	101.900000	1.025420	101.900000	1.031157	101.900000	1.034077	101.900000	1.030865	101.900000	1.035227	101.900000	1.031901	101.900000	1.040062	101.900000	1.034759	101.900000	1.036368	101.900000	1.038762	101.900000	1.030810	101.900000	1.043012	101.900000	1.020004
102.000000	1.043042	102.000000	1.029496	102.000000	1.049057	102.000000	1.035178	102.000000	1.034517	102.000000	1.033905	102.000000	1.031359	102.000000	1.035899	102.000000	1.035933	102.000000	1.041620	102.000000	1.040616	102.000000	1.030319	102.000000	1.032982	102.000000	1.039846	102.000000	1.044105	102.000000	1.025234
102.100000	1.028363	102.100000	1.031528	102.100000	1.030551	102.100000	1.040095	102.100000	1.039730	102.100000	1.042167	102.100000	1.048115	102.100000	1.032947	102.100000	1.027526	102.100000	1.043918	102.100000	1.031500	102.100000	1.031472	102.100000	1.033073	102.100000	1.025549	102.100000	1.037620	102.100000	1.026284
102.200000	1.033236	102.200000	1.043144	102.200000	1.052409	102.200000	1.039450	102.200000	1.039106	102.200000	1.043939	102.200000	1.039423	102.200000	1.033608	102.200000	1.029108	102.200000	1.032774	102.200000	1.037387	102.200000	1.027949	102.200000	1.023006	102.200000	1.021484	102.200000	1.033796	102.200000	1.027751
102.300000	1.030739	102.300000	1.042159	102.300000	1.043896	102.300000	1.033510	102.300000	1.030745	102.300000	1.028040	102.300000	1.043616	102.300000	1.037983	102.300000	1.019873	102.300000	1.047249	102.300000	1.047576	102.300000	1.037482	102.300000	1.038964	102.300000	1.039671	102.300000	1.046140	102.300000	1.026474
102.400000	1.042288	102.400000	1.035683	102.400000	1.031047	102.400000	1.031707	102.400000	1.036339	102.400000	1.036982	102.400000	1.024090	102.400000	1.042507	102.400000	1.037646	102.400000	1.033292	102.400000	1.029746	102.400000	1.044585	102.400000	1.037751	102.400000	1.038417	102.400000	1.035771	102.400000	1.025974
102.500000	1.031688	102.500000	1.032762	102.500000	1.036163	102.500000	1.032580	102.500000	1.037137	102.500000	1.035476	102.500000	1.038649	102.500000	1.038345	102.500000	1.029345	102.500000	1.045336	102.500000	1.039840	102.500000	1.039335	102.500000	1.031505	102.500000	1.027113	102.500000	1.044896	102.500000	1.031551
102.600000	1.027812	102.600000	1.034769	102.600000	1.030377	102.600000	1.045105	102.600000	1.037782	102.600000	1.032549	102.600000	1.041254	102.600000	1.031663	102.600000	1.031946	102.600000	1.045336	102.600000	1.031281	102.600000	1.032947	102.600000	1.031028	102.600000	1.035122	102.600000	1.035635	102.600000	1.035806
102.700000	1.037672	102.700000	1.039685	102.700000	1.031477	102.700000	1.036546	102.700000	1.037091	102.700000	1.046130	102.700000	1.039516	102.700000	1.048860	102.700000	1.036523	102.700000	1.041420	102.700000	1.031351	102.700000	1.027937	102.700000	1.042173	102.700000	1.031667	102.700000	1.033295	102.700000	1.040482
102.800000	1.026603	102.800000	1.040372	102.800000	1.034564	102.800000	1.034739	102.800000	1.038285	102.800000	1.046872	102.800000	1.039359	102.800000	1.043993	102.800000	1.025611	102.800000	1.054526	102.800000	1.027695	102.800000	1.041473	102.800000	1.045996	102.800000	1.037560	102.800000	1.043234	102.800000	1.040764
102.900000	1.023980	102.900000	1.028446	102.900000	1.040208	102.900000	1.033280	102.900000	1.029634	102.900000	1.041104	102.900000	1.044315	102.900000	1.042301	102.900000	1.021051	102.900000	1.032701	102.900000	1.034866	102.900000	1.043770	102.900000	1.040771	102.900000	1.031876	102.900000	1.039022	102.900000	1.035287
103.000000	1.029934	103.000000	1.042388	103.000000	1.038424	103.000000	1.036278	103.000000	1.041172	103.000000	1.032687	103.000000	1.041884	103.000000	1.042214	103.000000	1.034562	103.000000	1.039996	103.000000	1.041880	103.000000	1.046901	103.000000	1.040492	103.000000	1.031853	103.000000	1.035821	103.000000	1.036872
103.100000	1.048387	103.100000	1.032056	103.100000	1.043877	103.100000	1.028674	103.100000	1.038389	103.100000	1.032476	103.100000	1.044004	103.100000	1.033311	103.100000	1.029403	103.100000	1.041319	103.100000	1.041041	103.100000	1.042995	103.100000	1.035618	103.100000	1.035847	103.100000	1.047290	103.100000	1.040198
103.200000	1.030783	103.200000	1.042037	103.200000	1.039789	103.200000	1.039528	103.200000	1.037135	103.200000	1.031930	103.200000	1.049537	103.200000	1.045888	103.200000	1.034724	103.200000	1.044292	103.200000	1.042716	103.200000	1.040409	103.200000	1.030658	103.200000	1.045051	103.200000	1.031923	103.200000	1.031638
103.300000	1.044188	103.300000	1.037551	103.300000	1.047646	103.300000	1.040325	103.300000	1.027133	103.300000	1.032174	103.300000	1.036098	103.300000	1.033685	103.300000	1.031490	103.300000	1.037321	103.300000	1.048932	103.300000	1.032106	103.300000	1.037327	103.300000	1.039288	103.300000	1.035359	103.300000	1.022516
103.400000	1.031510	103.400000	1.033795	103.400000	1.037443	103.400000	1.040099	103.400000	1.042321	103.400000	1.029039	103.400000	1.046932	103.400000	1.043011	103.400000	1.039409	103.400000	1.049933	103.400000	1.041432	103.400000	1.032579	103.400000	1.045249	103.400000	1.033094	103.400000	1.038229	103.400000	1.044315
103.500000	1.033406	103.500000	1.025776	103.500000	1.041128	103.500000	1.038338	103.500000	1.044473	103.500000	1.034979	103.500000	1.044436	103.500000	1.037625	103.500000	1.045991	103.500000	1.056009	103.500000	1.040001	103.500000	1.056096	103.500000	1.043363	103.500000	1.045967	103.500000	1.034083	103.500000	1.039688
103.600000	1.031855	103.600000	1.022663	103.600000	1.036488	103.600000	1.041416	103.600000	1.038425	103.600000	1.040013	103.600000	1.036201	103.600000	1.038412	103.600000	1.034377	103.600000	1.048342	103.600000	1.046733	103.600000	1.041897	103.600000	1.039129	103.600000	1.036715	103.600000	1.042884	103.600000	1.032887
103.700000	1.029846	103.700000	1.033124	103.700000	1.045773	103.700000	1.037863	103.700000	1.039265	103.700000	1.032497	103.700000	1.050630	103.700000	1.035795	103.700000	1.038695	103.700000	1.052148	103.700000	1.044404	103.700000	1.037280	103.700000	1.038085	103.700000	1.036280	103.700000	1.043012	103.700000	1.041897
103.800000	1.051720	103.800000	1.030524	103.800000	1.036602	103.800000	1.042879	103.800000	1.045783	103.800000	1.035763	103.800000	1.048269	103.800000	1.036588	103.800000	1.030576	103.800000	1.053131	103.800000	1.033940	103.800000	1.047352	103.800000	1.030471	103.800000	1.031844	103.800000	1.039344	103.800000	1.036284
103.900000	1.040838	103.900000	1.039293	103.900000	1.032206	103.900000	1.032418	103.900000	1.039678	103.900000	1.039910	103.900000	1.048542	103.900000	1.036722	103.900000	1.039951	103.900000	1.035198	103.900000	1.051685	103.900000	1.043207	103.900000	1.038682	103.900000	1.042370	103.900000	1.034867	103.900000	1.046859
104.000000	1.033721	104.000000	1.046053	104.000000	1.037221	104.000000	1.046795	104.000000	1.037166	104.000000	1.027944	104.000000	1.046227	104.000000	1.040503	104.000000	1.041580	104.000000	1.046902	104.000000	1.051399	104.000000	1.057842	104.000000	1.040085	104.000000	1.030215	104.000000	1.045424	104.000000	1.038758
104.100000	1.042774	104.100000	1.040167	104.100000	1.036120	104.100000	1.037598	104.100000	1.049504	104.100000	1.038493	104.100000	1.046260	104.100000	1.045516	104.100000	1.040082	104.100000	1.047512	104.100000	1.042920	104.100000	1.054275	104.100000	1.044051	104.100000	1.042739	104.100000	1.047439	104.100000	1.035391
104.200000	1.042697	104.200000	1.028856	104.200000	1.045139	104.200000	1.049716	104.200000	1.046668	104.200000	1.030642	104.200000	1.042808	104.200000	1.034954	104.200000	1.035813	104.200000	1.042899	104.200000	1.041399	104.200000	1.056729	104.200000	1.042569	104.200000	1.049889	104.200000	1.037583	104.200000	1.046524
104.300000	1.040439	104.300000	1.024816	104.300000	1.043774	104.300000	1.038870	104.300000	1.047760	104.300000	1.031353	104.300000	1.043265	104.300000	1.036121	104.300000	1.032516	104.300000	1.036498	104.300000	1.038721	104.300000	1.046573	104.300000	1.040473	104.300000	1.041149	104.300000	1.046071	104.300000	1.037627
104.400000	1.035461	104.400000	1.046644	104.400000	1.044725	104.400000	1.038279	104.400000	1.053590	104.400000	1.036873	104.400000	1.037490	104.400000	1.034396	104.400000	1.039138	104.400000	1.035654	104.400000	1.040898	104.400000	1.044515	104.400000	1.035106	104.400000	1.035969	104.400000	1.042663	104.400000	1.041987
104.500000	1.036656	104.500000	1.025011	104.500000	1.050496	104.500000	1.046575	104.500000	1.053131	104.500000	1.034633	104.500000	1.050386	104.500000	1.049890	104.500000	1.043047	104.500000	1.040960	104.500000	1.046973	104.500000	1.040236	104.500000	1.032090	104.500000	1.043000	104.500000	1.040033	104.500000	1.038829
104.600000	1.044500	104.600000	1.032760	104.600000	1.029458	104.600000	1.040058	104.600000	1.042302	104.600000	1.042778	104.600000	1.047998	104.600000	1.034802	104.600000	1.028619	104.600000	1.049152	104.600000	1.039619	104.600000	1.048252	104.600000	1.027972	104.600000	1.038599	104.600000	1.043525	104.600000	1.034661
104.700000	1.042042	104.700000	1.041300	104.700000	1.046942	104.700000	1.034947	104.700000	1.048304	104.700000	1.046667	104.700000	1.046042	104.700000	1.033461	104.700000	1.049598	104.700000	1.041350	104.700000	1.049473	104.700000	1.044294	104.700000	1.050749	104.700000	1.043857	104.700000	1.041030	104.700000	1.034618
104.800000	1.039984	104.800000	1.039950	104.800000	1.036708	104.800000	1.040094	104.800000	1.045842	104.800000	1.040381	104.800000	1.048556	104.800000	1.045033	104.800000	1.037994	104.800000	1.047045	104.800000	1.035381	104.800000	1.040950	104.800000	1.040154	104.800000	1.047432	104.800000	1.037749	104.800000	1.042573
104.900000	1.048525	104.900000	1.038862	104.900000	1.045191	104.900000	1.033790	104.900000	1.041615	104.900000	1.039433	104.900000	1.045821	104.900000	1.043127	104.900000	1.039046	104.900000	1.049699	104.900000	1.044788	104.900000	1.039486	104.900000	1.044693	104.900000	1.045862	104.900000	1.047087	104.900000	1.044073
105.000000	1.036150	105.000000	1.047187	105.000000	1.045664	105.000000	1.049649	105.000000	1.049345	105.000000	1.031614	105.000000	1.047227	105.000000	1.043570	105.000000	1.038824	105.000000	1.048210	105.000000	1.039802	105.000000	1.038279	105.000000	1.044428	105.000000	1.041842	105.000000	1.056180	105.000000	1.040697
105.100000	1.045160	105.100000	1.043467	105.100000	1.034804	105.100000	1.036520	105.100000	1.050074	105.100000	1.046731	105.100000	1.061166	105.100000	1.039380	105.100000	1.039493	105.100000	1.046450	105.100000	1.045352	105.100000	1.053479	105.100000	1.047677	105.100000	1.044451	105.100000	1.038366	105.100000	1.044019
105.200000	1.038703	105.200000	1.053929	105.200000	1.047802	105.200000	1.045017	105.200000	1.051105	105.200000	1.036081	105.200000	1.051099	105.200000	1.038488	105.200000	1.033464	105.200000	1.036594	105.200000	1.042277	105.200000	1.051785	105.200000	1.049899	105.200000	1.038314	105.200000	1.032811	105.200000	1.047702
105.300000	1.042846	105.300000	1.036916	105.300000	1.038176	105.300000	1.036896	105.300000	1.057101	105.300000	1.048783	105.300000	1.060257	105.300000	1.041771	105.300000	1.049433	105.300000	1.047920	105.300000	1.045461	105.300000	1.046899	105.300000	1.049203	105.300000	1.035132	105.300000	1.042233	105.300000	1.037657
105.400000	1.036521	105.400000	1.040996	105.400000	1.037468	105.400000	1.041480	105.400000	1.052368	105.400000	1.032370	105.400000	1.045123	105.400000	1.034877	105.400000	1.043675	105.400000	1.047713	105.400000	1.042198	105.400000	1.047679	105.400000	1.050180	105.400000	1.045921	105.400000	1.046086	105.400000	1.046381
105.500000	1.043668	105.500000	1.029400	105.500000	1.052795	105.500000	1.042773	105.500000	1.054575	105.500000	1.037657	105.500000	1.048957	105.500000	1.034984	105.500000	1.048984	105.500000	1.046118	105.500000	1.046107	105.500000	1.044968	105.500000	1.034617	105.500000	1.056237	105.500000	1.041838	105.500000	1.044085
105.600000	1.041053	105.600000	1.036881	105.600000	1.046953	105.600000	1.041090	105.600000	1.052878	105.600000	1.041190	105.600000	1.052016	105.600000	1.054181	105.600000	1.037182	105.600000	1.049038	105.600000	1.048503	105.600000	1.050311	105.600000	1.044774	105.600000	1.049832	105.600000	1.043558	105.600000	1.037766
105.700000	1.050380	105.700000	1.036546	105.700000	1.055893	105.700000	1.038320	105.700000	1.060266	105.700000	1.042989	105.700000	1.053481	105.700000	1.041193	105.700000	1.036214	105.700000	1.044955	105.700000	1.048367	105.700000	1.046196	105.700000	1.040135	105.700000	1.046236	105.700000	1.036194	105.700000	1.046520
105.800000	1.045355	105.800000	1.040700	105.800000	1.043314	105.800000	1.042869	105.800000	1.045902	105.800000	1.043953	105.800000	1.059241	105.800000	1.045052	105.800000	1.041821	105.800000	1.052316	105.800000	1.045227	105.800000	1.041108	105.800000	1.046910	105.800000	1.046084	105.800000	1.048371	105.800000	1.041521
105.900000	1.041803	105.900000	1.036751	105.900000	1.045428	105.900000	1.034128	105.900000	1.048106	105.900000	1.053577	105.900000	1.050807	105.900000	1.037948	105.900000	1.030654	105.900000	1.050142	105.900000	1.053364	105.900000	1.045460	105.900000	1.048026	105.900000	1.041971	105.900000	1.042005	105.900000	1.050750
106.000000	1.052546	106.000000	1.041715	106.000000	1.039666	106.000000	1.035276	106.000000	1.064452	106.000000	1.040535	106.000000	1.055691	106.000000	1.045495	106.000000	1.047302	106.000000	1.037281	106.000000	1.045476	106.000000	1.051246	106.000000	1.042922	106.000000	1.045510	106.000000	1.045038	106.000000	1.051895
106.100000	1.047847	106.100000	1.043303	106.100000	1.047596	106.100000	1.049761	106.100000	1.054823	106.100000	1.049955	106.100000	1.050295	106.100000	1.037023	106.100000	1.032097	106.100000	1.045532	106.100000	1.050880	106.100000	1.036377	106.100000	1.052443	106.100000	1.051024	106.100000	1.037121	106.100000	1.049249
106.200000	1.043049	106.200000	1.043683	106.200000	1.056822	106.200000	1.047441	106.200000	1.054556	106.200000	1.042940	106.200000	1.049712	106.200000	1.054225	106.200000	1.041280	106.200000	1.047969	106.200000	1.048426	106.200000	1.037185	106.200000	1.049555	106.200000	1.046830	106.200000	1.047019	106.200000	1.046732
106.300000	1.048958	106.300000	1.045325	106.300000	1.050489	106.300000	1.042855	106.300000	1.052782	106.300000	1.043039	106.300000	1.050991	106.300000	1.040569	106.300000	1.044745	106.300000	1.041442	106.300000	1.043783	106.300000	1.047670	106.300000	1.043404	106.300000	1.044639	106.300000	1.050792	106.300000	1.044837
106.400000	1.042274	106.400000	1.046928	106.400000	1.042317	106.400000	1.049315	106.400000	1.047427	106.400000	1.045778	106.400000	1.050636	106.400000	1.045319	106.400000	1.039780	106.400000	1.043749	106.400000	1.048237	106.400000	1.045458	106.400000	1.048069	106.400000	1.050209	106.400000	1.047889	106.400000	1.053351
106.500000	1.046730	106.500000	1.034742	106.500000	1.054060	106.500000	1.047986	106.500000	1.059130	106.500000	1.054355	106.500000	1.053156	106.500000	1.038741	106.500000	1.043166	106.500000	1.048097	106.500000	1.044185	106.500000	1.051048	106.500000	1.052167	106.500000	1.044544	106.500000	1.049458	106.500000	1.043916
106.600000	1.048548	106.600000	1.047845	106.600000	1.042640	106.600000	1.044582	106.600000	1.045669	106.600000	1.042829	106.600000	1.054259	106.600000	1.042601	106.600000	1.042222	106.600000	1.049502	106.600000	1.041803	106.600000	1.047445	106.600000	1.052442	106.600000	1.052683	106.600000	1.046004	106.600000	1.043661
106.700000	1.052648	106.700000	1.048187	106.700000	1.051758	106.700000	1.054375	106.700000	1.051156	106.700000	1.049697	106.700000	1.048165	106.700000	1.050851	106.700000	1.037179	106.700000	1.056453	106.700000	1.047908	106.700000	1.040937	106.700000	1.041308	106.700000	1.050069	106.700000	1.039488	106.700000	1.055620
106.800000	1.047777	106.800000	1.049139	106.800000	1.057794	106.800000	1.056031	106.800000	1.054325	106.800000	1.037873	106.800000	1.046283	106.800000	1.049407	106.800000	1.039208	106.800000	1.054052	106.800000	1.058114	106.800000	1.057104	106.800000	1.049372	106.800000	1.055338	106.800000	1.040740	106.800000	1.043388
106.900000	1.042980	106.900000	1.047162	106.900000	1.051213	106.900000	1.055176	106.900000	1.057543	106.900000	1.050879	106.900000	1.054056	106.900000	1.044800	106.900000	1.040907	106.900000	1.042421	106.900000	1.051017	106.900000	1.050469	106.900000	1.050790	106.900000	1.056540	106.900000	1.038285	106.900000	1.053397
107.000000	1.048872	107.000000	1.047511	107.000000	1.038133	107.000000	1.045554	107.000000	1.057841	107.000000	1.046502	107.000000	1.051251	107.000000	1.046187	107.000000	1.046910	107.000000	1.049521	107.000000	1.054810	107.000000	1.044913	107.000000	1.052541	107.000000	1.045356	107.000000	1.045592	107.000000	1.056300
107.100000	1.045497	107.100000	1.043792	107.100000	1.042184	107.100000	1.050196	107.100000	1.049163	107.100000	1.052188	107.100000	1.053273	107.100000	1.045923	107.100000	1.050545	107.100000	1.049612	107.100000	1.054580	107.100000	1.054622	107.100000	1.042349	107.100000	1.053266	107.100000	1.052068	107.100000	1.054102
107.200000	1.053227	107.200000	1.044628	107.200000	1.037987	107.200000	1.052893	107.200000	1.051501	107.200000	1.050580	107.200000	1.054790	107.200000	1.039267	107.200000	1.033936	107.200000	1.061032	107.200000	1.050052	107.200000	1.048749	107.200000	1.036266	107.200000	1.061604	107.200000	1.054845	107.200000	1.058596
107.300000	1.055823	107.300000	1.038676	107.300000	1.048655	107.300000	1.050275	107.300000	1.058710	107.300000	1.050293	107.300000	1.057730	107.300000	1.045146	107.300000	1.036899	107.300000	1.059922	107.300000	1.044952	107.300000	1.050425	107.300000	1.049572	107.300000	1.056069	107.300000	1.060756	107.300000	1.064372
107.400000	1.048783	107.400000	1.051809	107.400000	1.054768	107.400000	1.036747	107.400000	1.058134	107.400000	1.050411	107.400000	1.055515	107.400000	1.031034	107.400000	1.048803	107.400000	1.051712	107.400000	1.053988	107.400000	1.053562	107.400000	1.053307	107.400000	1.045109	107.400000	1.046944	107.400000	1.050141
107.500000	1.048664	107.500000	1.043465	107.500000	1.038954	107.500000	1.052138	107.500000	1.057455	107.500000	1.055928	107.500000	1.054133	107.500000	1.050033	107.500000	1.055379	107.500000	1.049776	107.500000	1.049626	107.500000	1.048813	107.500000	1.047721	107.500000	1.056958	107.500000	1.050961	107.500000	1.061321
107.600000	1.055736	107.600000	1.054037	107.600000	1.057540	107.600000	1.043162	107.600000	1.055323	107.600000	1.058816	107.600000	1.049252	107.600000	1.053653	107.600000	1.042981	107.600000	1.057943	107.600000	1.043211	107.600000	1.050908	107.600000	1.057333	107.600000	1.049339	107.600000	1.053044	107.600000	1.052297
107.700000	1.050251	107.700000	1.057377	107.700000	1.055210	107.700000	1.043220	107.700000	1.046887	107.700000	1.057422	107.700000	1.056258	107.700000	1.047749	107.700000	1.038861	107.700000	1.053568	107.700000	1.041967	107.700000	1.051199	107.700000	1.046800	107.700000	1.054426	107.700000	1.042613	107.700000	1.050265
107.800000	1.047255	107.800000	1.049661	107.800000	1.055313	107.800000	1.051418	107.800000	1.053550	107.800000	1.062587	107.800000	1.065455	107.800000	1.049097	107.800000	1.043507	107.800000	1.058479	107.800000	1.061678	107.800000	1.052185	107.800000	1.057442	107.800000	1.058452	107.800000	1.043996	107.800000	1.058928
107.900000	1.048220	107.900000	1.050170	107.900000	1.053142	107.900000	1.058145	107.900000	1.061426	107.900000	1.056795	107.900000	1.058145	107.900000	1.052300	107.900000	1.053719	107.900000	1.054318	107.900000	1.048464	107.900000	1.051057	107.900000	1.044915	107.900000	1.056256	107.900000	1.052558	107.900000	1.060828
108.000000	1.043238	108.000000	1.060433	108.000000	1.050727	108.000000	1.035407	108.000000	1.052473	108.000000	1.046688	108.000000	1.053568	108.000000	1.052325	108.000000	1.047661	108.000000	1.051851	108.000000	1.050385	108.000000	1.045127	108.000000	1.053751	108.000000	1.063956	108.000000	1.046516	108.000000	1.059245
108.100000	1.055742	108.100000	1.058230	108.100000	1.054240	108.100000	1.042074	108.100000	1.056543	108.100000	1.053683	108.100000	1.057034	108.100000	1.053288	108.100000	1.051697	108.100000	1.052700	108.100000	1.053944	108.100000	1.049808	108.100000	1.053253	108.100000	1.058969	108.100000	1.055920	108.100000	1.065646
108.200000	1.055794	108.200000	1.045101	108.200000	1.056305	108.200000	1.045799	108.200000	1.062646	108.200000	1.052104	108.200000	1.051584	108.200000	1.045057	108.200000	1.054373	108.200000	1.059723	108.200000	1.047565	108.200000	1.051502	108.200000	1.053860	108.200000	1.060297	108.200000	1.057336	108.200000	1.063203
108.300000	1.055648	108.300000	1.051392	108.300000	1.051128	108.300000	1.054060	108.300000	1.062236	108.300000	1.057914	108.300000	1.061682	108.300000	1.056572	108.300000	1.051062	108.300000	1.050371	108.300000	1.049077	108.300000	1.059650	108.300000	1.053155	108.300000	1.055421	108.300000	1.055772	108.300000	1.046747
108.400000	1.057750	108.400000	1.053964	108.400000	1.055417	108.400000	1.053895	108.400000	1.051283	108.400000	1.058088	108.400000	1.062844	108.400000	1.062694	108.400000	1.053942	108.400000	1.056334	108.400000	1.050553	108.400000	1.052833	108.400000	1.053241	108.400000	1.056575	108.400000	1.057332	108.400000	1.050069
108.500000	1.048181	108.500000	1.054905	108.500000	1.055191	108.500000	1.047799	108.500000	1.060436	108.500000	1.049331	108.500000	1.063598	108.500000	1.060490	108.500000	1.056391	108.500000	1.065535	108.500000	1.062270	108.500000	1.045560	108.500000	1.061796	108.500000	1.058770	108.500000	1.055074	108.500000	1.060027
108.600000	1.054069	108.600000	1.051004	108.600000	1.056941	108.600000	1.056681	108.600000	1.051752	108.600000	1.047978	108.600000	1.053321	108.600000	1.048920	108.600000	1.051453	108.600000	1.050947	108.600000	1.056556	108.600000	1.055981	108.600000	1.054436	108.600000	1.056365	108.600000	1.055999	108.600000	1.061277
108.700000	1.060354	108.700000	1.056060	108.700000	1.048244	108.700000	1.048628	108.700000	1.055860	108.700000	1.045683	108.700000	1.054344	108.700000	1.059454	108.700000	1.060773	108.700000	1.064441	108.700000	1.050577	108.700000	1.053555	108.700000	1.051807	108.700000	1.063435	108.700000	1.056011	108.700000	1.057494
108.800000	1.055478	108.800000	1.054334	108.800000	1.044816	108.800000	1.057870	108.800000	1.054532	108.800000	1.046213	108.800000	1.058793	108.800000	1.051964	108.800000	1.054837	108.800000	1.062122	108.800000	1.061223	108.800000	1.044660	108.800000	1.058614	108.800000	1.056859	108.800000	1.058646	108.800000	1.061752
108.900000	1.051252	108.900000	1.051963	108.900000	1.051674	108.900000	1.057817	108.900000	1.066789	108.900000	1.046473	108.900000	1.064669	108.900000	1.047798	108.900000	1.054047	108.900000	1.063145	108.900000	1.070106	108.900000	1.065579	108.900000	1.058512	108.900000	1.061133	108.900000	1.057460	108.900000	1.064807
109.000000	1.063887	109.000000	1.056324	109.000000	1.050523	109.000000	1.057025	109.000000	1.055737	109.000000	1.048093	109.000000	1.061204	109.000000	1.055219	109.000000	1.058397	109.000000	1.057628	109.000000	1.065629	109.000000	1.067681	109.000000	1.056197	109.000000	1.060271	109.000000	1.057038	109.000000	1.051937
109.100000	1.060986	109.100000	1.052806	109.100000	1.055944	109.100000	1.057277	109.100000	1.067501	109.100000	1.053563	109.100000	1.056995	109.100000	1.061986	109.100000	1.049815	109.100000	1.067529	109.100000	1.058136	109.100000	1.055860	109.100000	1.053839	109.100000	1.056028	109.100000	1.060784	109.100000	1.057259
109.200000	1.058412	109.200000	1.046559	109.200000	1.057802	109.200000	1.056316	109.200000	1.051504	109.200000	1.046592	109.200000	1.060922	109.200000	1.057994	109.200000	1.055911	109.200000	1.065657	109.200000	1.056250	109.200000	1.058015	109.200000	1.065216	109.200000	1.052321	109.200000	1.062289	109.200000	1.067525
109.300000	1.054303	109.300000	1.049630	109.300000	1.062722	109.300000	1.054859	109.300000	1.053966	109.300000	1.050355	109.300000	1.055632	109.300000	1.054204	109.300000	1.053270	109.300000	1.061382	109.300000	1.055933	109.300000	1.051186	109.300000	1.062455	109.300000	1.061874	109.300000	1.066865	109.300000	1.059274
109.400000	1.049707	109.400000	1.053533	109.400000	1.057974	109.400000	1.058564	109.400000	1.064773	109.400000	1.044914	109.400000	1.061546	109.400000	1.051069	109.400000	1.054635	109.400000	1.062522	109.400000	1.050135	109.400000	1.067684	109.400000	1.068037	109.400000	1.056053	109.400000	1.063573	109.400000	1.058284
109.500000	1.056740	109.500000	1.046321	109.500000	1.063594	109.500000	1.050503	109.500000	1.058849	109.500000	1.051188	109.500000	1.053750	109.500000	1.055674	109.500000	1.051832	109.500000	1.062337	109.500000	1.056034	109.500000	1.061828	109.500000	1.061227	109.500000	1.054467	109.500000	1.050321	109.500000	1.052759
109.600000	1.061996	109.600000	1.051887	109.600000	1.057257	109.600000	1.051078	109.600000	1.062378	109.600000	1.061959	109.600000	1.055145	109.600000	1.059462	109.600000	1.049877	109.600000	1.060083	109.600000	1.049438	109.600000	1.059442	109.600000	1.065321	109.600000	1.057028	109.600000	1.068563	109.600000	1.058010
109.700000	1.060428	109.700000	1.061146	109.700000	1.055389	109.700000	1.057609	109.700000	1.069229	109.700000	1.056744	109.700000	1.057430	109.700000	1.068698	109.700000	1.053595	109.700000	1.070050	109.700000	1.059422	109.700000	1.055726	109.700000	1.069338	109.700000	1.049623	109.700000	1.060086	109.700000	1.056399
109.800000	1.057762	109.800000	1.048101	109.800000	1.053051	109.800000	1.052944	109.800000	1.057530	109.800000	1.067330	109.800000	1.059390	109.800000	1.058918	109.800000	1.054611	109.800000	1.056533	109.800000	1.056961	109.800000	1.062201	109.800000	1.068358	109.800000	1.058341	109.800000	1.050863	109.800000	1.044809
109.900000	1.054693	109.900000	1.054475	109.900000	1.054318	109.900000	1.060684	109.900000	1.066747	109.900000	1.056492	109.900000	1.063992	109.900000	1.063998	109.900000	1.058167	109.900000	1.060840	109.900000	1.056447	109.900000	1.064844	109.900000	1.056106	109.900000	1.047274	109.900000	1.060314	109.900000	1.070081
110.000000	1.066216	110.000000	1.051547	110.000000	1.062145	110.000000	1.042834	110.000000	1.049305	110.000000	1.057096	110.000000	1.069093	110.000000	1.058910	110.000000	1.057513	110.000000	1.061400	110.000000	1.059352	110.000000	1.060294	110.000000	1.071444	110.000000	1.057441	110.000000	1.075877	110.000000	1.062301
110.100000	1.064706	110.100000	1.049227	110.100000	1.056850	110.100000	1.056849	110.100000	1.062714	110.100000	1.054706	110.100000	1.060603	110.100000	1.059997	110.100000	1.060026	110.100000	1.060225	110.100000	1.046794	110.100000	1.058545	110.100000	1.069655	110.100000	1.060862	110.100000	1.058865	110.100000	1.056878
110.200000	1.064221	110.200000	1.056193	110.200000	1.064799	110.200000	1.048677	110.200000	1.062277	110.200000	1.063991	110.200000	1.047875	110.200000	1.054332	110.200000	1.055754	110.200000	1.065504	110.200000	1.054692	110.200000	1.063224	110.200000	1.066651	110.200000	1.057800	110.200000	1.063186	110.200000	1.063482
110.300000	1.065901	110.300000	1.054334	110.300000	1.055918	110.300000	1.057551	110.300000	1.068441	110.300000	1.058179	110.300000	1.057048	110.300000	1.055768	110.300000	1.056859	110.300000	1.067438	110.300000	1.052238	110.300000	1.047367	110.300000	1.064084	110.300000	1.050137	110.300000	1.068639	110.300000	1.055388
110.400000	1.051060	110.400000	1.055712	110.400000	1.063409	110.400000	1.052146	110.400000	1.068036	110.400000	1.057489	110.400000	1.074085	110.400000	1.059232	110.400000	1.064095	110.400000	1.052087	110.400000	1.056970	110.400000	1.059087	110.400000	1.065015	110.400000	1.046664	110.400000	1.062437	110.400000	1.061762
110.500000	1.058139	110.500000	1.054175	110.500000	1.062363	110.500000	1.053978	110.500000	1.063119	110.500000	1.062402	110.500000	1.064307	110.500000	1.061855	110.500000	1.064167	110.500000	1.060838	110.500000	1.048697	110.500000	1.058863	110.500000	1.071891	110.500000	1.058860	110.500000	1.062804	110.500000	1.061930
110.600000	1.074735	110.600000	1.059281	110.600000	1.073565	110.600000	1.061060	110.600000	1.056623	110.600000	1.062925	110.600000	1.069678	110.600000	1.060761	110.600000	1.057292	110.600000	1.070858	110.600000	1.050918	110.600000	1.065874	110.600000	1.063475	110.600000	1.058624	110.600000	1.065999	110.600000	1.062647
110.700000	1.058634	110.700000	1.061479	110.700000	1.067286	110.700000	1.058156	110.700000	1.070963	110.700000	1.057166	110.700000	1.064242	110.700000	1.069407	110.700000	1.066251	110.700000	1.061256	110.700000	1.057625	110.700000	1.059335	110.700000	1.065997	110.700000	1.059032	110.700000	1.061478	110.700000	1.065680
110.800000	1.064160	110.800000	1.062952	110.800000	1.064400	110.800000	1.057441	110.800000	1.062070	110.800000	1.059566	110.800000	1.066643	110.800000	1.055473	110.800000	1.059452	110.800000	1.061094	110.800000	1.052739	110.800000	1.057043	110.800000	1.064456	110.800000	1.056169	110.800000	1.065486	110.800000	1.062279
110.900000	1.054561	110.900000	1.064008	110.900000	1.071914	110.900000	1.055461	110.900000	1.065073	110.900000	1.051933	110.900000	1.062055	110.900000	1.067795	110.900000	1.067506	110.900000	1.061118	110.900000	1.064476	110.900000	1.064761	110.900000	1.062147	110.900000	1.051433	110.900000	1.065974	110.900000	1.055098
111.000000	1.069629	111.000000	1.060422	111.000000	1.061832	111.000000	1.059700	111.000000	1.066124	111.000000	1.066461	111.000000	1.066121	111.000000	1.063722	111.000000	1.054156	111.000000	1.064500	111.000000	1.063082	111.000000	1.056759	111.000000	1.072436	111.000000	1.059301	111.000000	1.060784	111.000000	1.063185
111.100000	1.070588	111.100000	1.062643	111.100000	1.053817	111.100000	1.064792	111.100000	1.066932	111.100000	1.063879	111.100000	1.066204	111.100000	1.062778	111.100000	1.066572	111.100000	1.071215	111.100000	1.052506	111.100000	1.064090	111.100000	1.062912	111.100000	1.066739	111.100000	1.063954	111.100000	1.064905
111.200000	1.062384	111.200000	1.054260	111.200000	1.063447	111.200000	1.062314	111.200000	1.073038	111.200000	1.054528	111.200000	1.066752	111.200000	1.059261	111.200000	1.068132	111.200000	1.066890	111.200000	1.062499	111.200000	1.050391	111.200000	1.063156	111.200000	1.063206	111.200000	1.061657	111.200000	1.063198
111.300000	1.062166	111.300000	1.063060	111.300000	1.058387	111.300000	1.056677	111.300000	1.080905	111.300000	1.068893	111.300000	1.070165	111.300000	1.063721	111.300000	1.063233	111.300000	1.065315	111.300000	1.066240	111.300000	1.061849	111.300000	1.056368	111.300000	1.059405	111.300000	1.065964	111.300000	1.058796
111.400000	1.056824	111.400000	1.049177	111.400000	1.053062	111.400000	1.065746	111.400000	1.068328	111.400000	1.061751	111.400000	1.065651	111.400000	1.061490	111.400000	1.064057	111.400000	1.065831	111.400000	1.054400	111.400000	1.065209	111.400000	1.065263	111.400000	1.062214	111.400000	1.062003	111.400000	1.058008
111.500000	1.065889	111.500000	1.055151	111.500000	1.060730	111.500000	1.058195	111.500000	1.069039	111.500000	1.059585	111.500000	1.072969	111.500000	1.072495	111.500000	1.058688	111.500000	1.056129	111.500000	1.051978	111.500000	1.063800	111.500000	1.067123	111.500000	1.067432	111.500000	1.066057	111.500000	1.065158
111.600000	1.063695	111.600000	1.059444	111.600000	1.069820	111.600000	1.058729	111.600000	1.070289	111.600000	1.063517	111.600000	1.072826	111.600000	1.075000	111.600000	1.064998	111.600000	1.063343	111.600000	1.068667	111.600000	1.052600	111.600000	1.077861	111.600000	1.060331	111.600000	1.070311	111.600000	1.067329
111.700000	1.057990	111.700000	1.056640	111.700000	1.067033	111.700000	1.063854	111.700000	1.066149	111.700000	1.066500	111.700000	1.070044	111.700000	1.063796	111.700000	1.057146	111.700000	1.069189	111.700000	1.065839	111.700000	1.063352	111.700000	1.060313	111.700000	1.064628	111.700000	1.073390	111.700000	1.067188
111.800000	1.065073	111.800000	1.065093	111.800000	1.068739	111.800000	1.066224	111.800000	1.068996	111.800000	1.071297	111.800000	1.061954	111.800000	1.069226	111.800000	1.068704	111.800000	1.062610	111.800000	1.060183	111.800000	1.067672	111.800000	1.063778	111.800000	1.065227	111.800000	1.070621	111.800000	1.065025
111.900000	1.069719	111.900000	1.062869	111.900000	1.068351	111.900000	1.064727	111.900000	1.061889	111.900000	1.053338	111.900000	1.066034	111.900000	1.069643	111.900000	1.074028	111.900000	1.065670	111.900000	1.059261	111.900000	1.059147	111.900000	1.061883	111.900000	1.062567	111.900000	1.055288	111.900000	1.062652
112.000000	1.058588	112.000000	1.049244	112.000000	1.068939	112.000000	1.065090	112.000000	1.065642	112.000000	1.056957	112.000000	1.063881	112.000000	1.065602	112.000000	1.065276	112.000000	1.066998	112.000000	1.064295	112.000000	1.069566	112.000000	1.064904	112.000000	1.065899	112.000000	1.075720	112.000000	1.054710
112.100000	1.071248	112.100000	1.060499	112.100000	1.060597	112.100000	1.069694	112.100000	1.068708	112.100000	1.062068	112.100000	1.063099	112.100000	1.059666	112.100000	1.064322	112.100000	1.066728	112.100000	1.058589	112.100000	1.062653	112.100000	1.064622	112.100000	1.057184	112.100000	1.059662	112.100000	1.073047
112.200000	1.068273	112.200000	1.065906	112.200000	1.063718	112.200000	1.064494	112.200000	1.065320	112.200000	1.071516	112.200000	1.066652	112.200000	1.058064	112.200000	1.066191	112.200000	1.070991	112.200000	1.060724	112.200000	1.055974	112.200000	1.070765	112.200000	1.064561	112.200000	1.065650	112.200000	1.060182
112.300000	1.076884	112.300000	1.067123	112.300000	1.070109	112.300000	1.065962	112.300000	1.066026	112.300000	1.070530	112.300000	1.073457	112.300000	1.073700	112.300000	1.073176	112.300000	1.062012	112.300000	1.064436	112.300000	1.067536	112.300000	1.065305	112.300000	1.059793	112.300000	1.065449	112.300000	1.063876
112.400000	1.065743	112.400000	1.059694	112.400000	1.071025	112.400000	1.055312	112.400000	1.069463	112.400000	1.067354	112.400000	1.070105	112.400000	1.063550	112.400000	1.060986	112.400000	1.077082	112.400000	1.072947	112.400000	1.066005	112.400000	1.069379	112.400000	1.067996	112.400000	1.069112	112.400000	1.064708
112.500000	1.065387	112.500000	1.060639	112.500000	1.065243	112.500000	1.071895	112.500000	1.078203	112.500000	1.071994	112.500000	1.070040	112.500000	1.062175	112.500000	1.055850	112.500000	1.064182	112.500000	1.054998	112.500000	1.059661	112.500000	1.062235	112.500000	1.061798	112.500000	1.067405	112.500000	1.073342
112.600000	1.065530	112.600000	1.058785	112.600000	1.061956	112.600000	1.066668	112.600000	1.066628	112.600000	1.063065	112.600000	1.064288	112.600000	1.069969	112.600000	1.065453	112.600000	1.070493	112.600000	1.058642	112.600000	1.068892	112.600000	1.068012	112.600000	1.070893	112.600000	1.073218	112.600000	1.076518
112.700000	1.065285	112.700000	1.069023	112.700000	1.064666	112.700000	1.052374	112.700000	1.077910	112.700000	1.070890	112.700000	1.080979	112.700000	1.066292	112.700000	1.059944	112.700000	1.069195	112.700000	1.063592	112.700000	1.058525	112.700000	1.060067	112.700000	1.067542	112.700000	1.068132	112.700000	1.068181
112.800000	1.069702	112.800000	1.060697	112.800000	1.066417	112.800000	1.058880	112.800000	1.055727	112.800000	1.073639	112.800000	1.067092	112.800000	1.070643	112.800000	1.057448	112.800000	1.066459	112.800000	1.054187	112.800000	1.068776	112.800000	1.065036	112.800000	1.063769	112.800000	1.071315	112.800000	1.075543
112.900000	1.069899	112.900000	1.066758	112.900000	1.070554	112.900000	1.063323	112.900000	1.067579	112.900000	1.074160	112.900000	1.062479	112.900000	1.069984	112.900000	1.061115	112.900000	1.064852	112.900000	1.063144	112.900000	1.070545	112.900000	1.056443	112.900000	1.068899	112.900000	1.069135	112.900000	1.068689
113.000000	1.066485	113.000000	1.069132	113.000000	1.067997	113.000000	1.062229	113.000000	1.080612	113.000000	1.064591	113.000000	1.072985	113.000000	1.067983	113.000000	1.058005	113.000000	1.067729	113.000000	1.065116	113.000000	1.064041	113.000000	1.064658	113.000000	1.066934	113.000000	1.061634	113.000000	1.059656
113.100000	1.071657	113.100000	1.058121	113.100000	1.068338	113.100000	1.063273	113.100000	1.081628	113.100000	1.075643	113.100000	1.059681	113.100000	1.071528	113.100000	1.063690	113.100000	1.068049	113.100000	1.070901	113.100000	1.070731	113.100000	1.068793	113.100000	1.066078	113.100000	1.062571	113.100000	1.061052
113.200000	1.074605	113.200000	1.063665	113.200000	1.067550	113.200000	1.064296	113.200000	1.074517	113.200000	1.073726	113.200000	1.063374	113.200000	1.063766	113.200000	1.071100	113.200000	1.068883	113.200000	1.051711	113.200000	1.065545	113.200000	1.061906	113.200000	1.071129	113.200000	1.072055	113.200000	1.073798
113.300000	1.072570	113.300000	1.074284	113.300000	1.063748	113.300000	1.071599	113.300000	1.081045	113.300000	1.076780	113.300000	1.069049	113.300000	1.071889	113.300000	1.068058	113.300000	1.069125	113.300000	1.072610	113.300000	1.078894	113.300000	1.064653	113.300000	1.073924	113.300000	1.073384	113.300000	1.066609
113.400000	1.063112	113.400000	1.066186	113.400000	1.071880	113.400000	1.060106	113.400000	1.087129	113.400000	1.064849	113.400000	1.068462	113.400000	1.076478	113.400000	1.074217	113.400000	1.081313	113.400000	1.070264	113.400000	1.072721	113.400000	1.064668	113.400000	1.065702	113.400000	1.070668	113.400000	1.064987
113.500000	1.076787	113.500000	1.069394	113.500000	1.066086	113.500000	1.063009	113.500000	1.071649	113.500000	1.065506	113.500000	1.073057	113.500000	1.071900	113.500000	1.069981	113.500000	1.065711	113.500000	1.063288	113.500000	1.071656	113.500000	1.075106	113.500000	1.070256	113.500000	1.084995	113.500000	1.072688
113.600000	1.069372	113.600000	1.070242	113.600000	1.066101	113.600000	1.067595	113.600000	1.072921	113.600000	1.057076	113.600000	1.067418	113.600000	1.068510	113.600000	1.062304	113.600000	1.072796	113.600000	1.075141	113.600000	1.067049	113.600000	1.070340	113.600000	1.073754	113.600000	1.074138	113.600000	1.066829
113.700000	1.076467	113.700000	1.060879	113.700000	1.061687	113.700000	1.071509	113.700000	1.067266	113.700000	1.074114	113.700000	1.060593	113.700000	1.064701	113.700000	1.061997	113.700000	1.076971	113.700000	1.065540	113.700000	1.071658	113.700000	1.067326	113.700000	1.056177	113.700000	1.074325	113.700000	1.067729
113.800000	1.068156	113.800000	1.073112	113.800000	1.065810	113.800000	1.059498	113.800000	1.072037	113.800000	1.060223	113.800000	1.072543	113.800000	1.071396	113.800000	1.061718	113.800000	1.077227	113.800000	1.059273	113.800000	1.065470	113.800000	1.074331	113.800000	1.058057	113.800000	1.074439	113.800000	1.065485
113.900000	1.077420	113.900000	1.064755	113.900000	1.070736	113.900000	1.067063	113.900000	1.065745	113.900000	1.064547	113.900000	1.073412	113.900000	1.062121	113.900000	1.065273	113.900000	1.083989	113.900000	1.065325	113.900000	1.073089	113.900000	1.074448	113.900000	1.057874	113.900000	1.075789	113.900000	1.069386
114.000000	1.072037	114.000000	1.069742	114.000000	1.070943	114.000000	1.072014	114.000000	1.085207	114.000000	1.065776	114.000000	1.074309	114.000000	1.065387	114.000000	1.069490	114.000000	1.078859	114.000000	1.069879	114.000000	1.070355	114.000000	1.079077	114.000000	1.062528	114.000000	1.084275	114.000000	1.065982
114.100000	1.080458	114.100000	1.070847	114.100000	1.076556	114.100000	1.074504	114.100000	1.071725	114.100000	1.073520	114.100000	1.060962	114.100000	1.075019	114.100000	1.071201	114.100000	1.064758	114.100000	1.063690	114.100000	1.074490	114.100000	1.068769	114.100000	1.056873	114.100000	1.073779	114.100000	1.072992
114.200000	1.074780	114.200000	1.067929	114.200000	1.070897	114.200000	1.067651	114.200000	1.077954	114.200000	1.068428	114.200000	1.073533	114.200000	1.075862	114.200000	1.060811	114.200000	1.076684	114.200000	1.070060	114.200000	1.076073	114.200000	1.066527	114.200000	1.061245	114.200000	1.071240	114.200000	1.061391
114.300000	1.072515	114.300000	1.070721	114.300000	1.071684	114.300000	1.063451	114.300000	1.076561	114.300000	1.073708	114.300000	1.074246	114.300000	1.072568	114.300000	1.067136	114.300000	1.080728	114.300000	1.070799	114.300000	1.074212	114.300000	1.075717	114.300000	1.066853	114.300000	1.071910	114.300000	1.068434
114.400000	1.078187	114.400000	1.072288	114.400000	1.069611	114.400000	1.062673	114.400000	1.078682	114.400000	1.074534	114.400000	1.073375	114.400000	1.081230	114.400000	1.066595	114.400000	1.073026	114.400000	1.067016	114.400000	1.071589	114.400000	1.078370	114.400000	1.065109	114.400000	1.081812	114.400000	1.067421
114.500000	1.083624	114.500000	1.079056	114.500000	1.069771	114.500000	1.066906	114.500000	1.079439	114.500000	1.072849	114.500000	1.072021	114.500000	1.068805	114.500000	1.069307	114.500000	1.072003	114.500000	1.064998	114.500000	1.073735	114.500000	1.071978	114.500000	1.069087	114.500000	1.074942	114.500000	1.075329
114.600000	1.071200	114.600000	1.076765	114.600000	1.071165	114.600000	1.076393	114.600000	1.076376	114.600000	1.074473	114.600000	1.072637	114.600000	1.069974	114.600000	1.066730	114.600000	1.081267	114.600000	1.068518	114.600000	1.078590	114.600000	1.061830	114.600000	1.072823	114.600000	1.078436	114.600000	1.075984
114.700000	1.072616	114.700000	1.069843	114.700000	1.067713	114.700000	1.055139	114.700000	1.078244	114.700000	1.069932	114.700000	1.070782	114.700000	1.067399	114.700000	1.067740	114.700000	1.071631	114.700000	1.068232	114.700000	1.072555	114.700000	1.077182	114.700000	1.075394	114.700000	1.078184	114.700000	1.069724
114.800000	1.076580	114.800000	1.066306	114.800000	1.070869	114.800000	1.066119	114.800000	1.075180	114.800000	1.068037	114.800000	1.068346	114.800000	1.068294	114.800000	1.070865	114.800000	1.077993	114.800000	1.065970	114.800000	1.078588	114.800000	1.076150	114.800000	1.066706	114.800000	1.081079	114.800000	1.076963
114.900000	1.075086	114.900000	1.076634	114.900000	1.067628	114.900000	1.064194	114.900000	1.070651	114.900000	1.071617	114.900000	1.069225	114.900000	1.080906	114.900000	1.071235	114.900000	1.081160	114.900000	1.071841	114.900000	1.070539	114.900000	1.072605	114.900000	1.071131	114.900000	1.082198	114.900000	1.078904
115.000000	1.071700	115.000000	1.073545	115.000000	1.062657	115.000000	1.061291	115.000000	1.079804	115.000000	1.069574	115.000000	1.072286	115.000000	1.072510	115.000000	1.067884	115.000000	1.068006	115.000000	1.071834	115.000000	1.075597	115.000000	1.076511	115.000000	1.072236	115.000000	1.084532	115.000000	1.071346
115.100000	1.069185	115.100000	1.068722	115.100000	1.069771	115.100000	1.069870	115.100000	1.076691	115.100000	1.076045	115.100000	1.074564	115.100000	1.078856	115.100000	1.071452	115.100000	1.078923	115.100000	1.073343	115.100000	1.074606	115.100000	1.074194	115.100000	1.066805	115.100000	1.077787	115.100000	1.077740
115.200000	1.074086	115.200000	1.072876	115.200000	1.067047	115.200000	1.064557	115.200000	1.091279	115.200000	1.076182	115.200000	1.063792	115.200000	1.077666	115.200000	1.076206	115.200000	1.075599	115.200000	1.069155	115.200000	1.072784	115.200000	1.069852	115.200000	1.070496	115.200000	1.079345	115.200000	1.071602
115.300000	1.070056	115.300000	1.073734	115.300000	1.072014	115.300000	1.078585	115.300000	1.078419	115.300000	1.074553	115.300000	1.067083	115.300000	1.086226	115.300000	1.078583	115.300000	1.073135	115.300000	1.076388	115.300000	1.086600	115.300000	1.076495	115.300000	1.068362	115.300000	1.079740	115.300000	1.072013
115.400000	1.071928	115.400000	1.071269	115.400000	1.078111	115.400000	1.074674	115.400000	1.072554	115.400000	1.076507	115.400000	1.066950	115.400000	1.078751	115.400000	1.070974	115.400000	1.079051	115.400000	1.084717	115.400000	1.070310	115.400000	1.065270	115.400000	1.066022	115.400000	1.088393	115.400000	1.074065
115.500000	1.072903	115.500000	1.067411	115.500000	1.076562	115.500000	1.068005	115.500000	1.081212	115.500000	1.077552	115.500000	1.072966	115.500000	1.076359	115.500000	1.075775	115.500000	1.071724	115.500000	1.077332	115.500000	1.083281	115.500000	1.075914	115.500000	1.075969	115.500000	1.078156	115.500000	1.072569
115.600000	1.072660	115.600000	1.074162	115.600000	1.076014	115.600000	1.071710	115.600000	1.078241	115.600000	1.069558	115.600000	1.077603	115.600000	1.072747	115.600000	1.074502	115.600000	1.079151	115.600000	1.077286	115.600000	1.081171	115.600000	1.076974	115.600000	1.074789	115.600000	1.085263	115.600000	1.078264
115.700000	1.079854	115.700000	1.070977	115.700000	1.078025	115.700000	1.073565	115.700000	1.082568	115.700000	1.068391	115.700000	1.074519	115.700000	1.074149	115.700000	1.070562	115.700000	1.082223	115.700000	1.077373	115.700000	1.077003	115.700000	1.081979	115.700000	1.074324	115.700000	1.078821	115.700000	1.072216
115.800000	1.072723	115.800000	1.078130	115.800000	1.072207	115.800000	1.078521	115.800000	1.084032	115.800000	1.077861	115.800000	1.077918	115.800000	1.072536	115.800000	1.065134	115.800000	1.074152	115.800000	1.073173	115.800000	1.076021	115.800000	1.083906	115.800000	1.059610	115.800000	1.063604	115.800000	1.069963
115.900000	1.077690	115.900000	1.070679	115.900000	1.077349	115.900000	1.076934	115.900000	1.077703	115.900000	1.069097	115.900000	1.075783	115.900000	1.070474	115.900000	1.071434	115.900000	1.072346	115.900000	1.069636	115.900000	1.076597	115.900000	1.077319	115.900000	1.080578	115.900000	1.077831	115.900000	1.075540
116.000000	1.080741	116.000000	1.076348	116.000000	1.068570	116.000000	1.073128	116.000000	1.087380	116.000000	1.074240	116.000000	1.077473	116.000000	1.070716	116.000000	1.076067	116.000000	1.078120	116.000000	1.069826	116.000000	1.081548	116.000000	1.077351	116.000000	1.068695	116.000000	1.075886	116.000000	1.072167
116.100000	1.077583	116.100000	1.076546	116.100000	1.073414	116.100000	1.079031	116.100000	1.081124	116.100000	1.075496	116.100000	1.082959	116.100000	1.076473	116.100000	1.074096	116.100000	1.076723	116.100000	1.074016	116.100000	1.082572	116.100000	1.081417	116.100000	1.081371	116.100000	1.084581	116.100000	1.079267
116.200000	1.077623	116.200000	1.070646	116.200000	1.069446	116.200000	1.077266	116.200000	1.079760	116.200000	1.068761	116.200000	1.076754	116.200000	1.078008	116.200000	1.081971	116.200000	1.087268	116.200000	1.067590	116.200000	1.075810	116.200000	1.076307	116.200000	1.069836	116.200000	1.076036	116.200000	1.082972
116.300000	1.074577	116.300000	1.074338	116.300000	1.078599	116.300000	1.072245	116.300000	1.081904	116.300000	1.079273	116.300000	1.072408	116.300000	1.078453	116.300000	1.079482	116.300000	1.076527	116.300000	1.072043	116.300000	1.079907	116.300000	1.076286	116.300000	1.067170	116.300000	1.087168	116.300000	1.075098
116.400000	1.078931	116.400000	1.065681	116.400000	1.072579	116.400000	1.085408	116.400000	1.080250	116.400000	1.067070	116.400000	1.071112	116.400000	1.081893	116.400000	1.071506	116.400000	1.075026	116.400000	1.075082	116.400000	1.074855	116.400000	1.079307	116.400000	1.078822	116.400000	1.074978	116.400000	1.083024
116.500000	1.080976	116.500000	1.079220	116.500000	1.076422	116.500000	1.078336	116.500000	1.078777	116.500000	1.075793	116.500000	1.074102	116.500000	1.081819	116.500000	1.068592	116.500000	1.081342	116.500000	1.069283	116.500000	1.080950	116.500000	1.080762	116.500000	1.073468	116.500000	1.087680	116.500000	1.077968
116.600000	1.084732	116.600000	1.067745	116.600000	1.076965	116.600000	1.075293	116.600000	1.082526	116.600000	1.074732	116.600000	1.078277	116.600000	1.076448	116.600000	1.068740	116.600000	1.082451	116.600000	1.075924	116.600000	1.088051	116.600000	1.081838	116.600000	1.068459	116.600000	1.083707	116.600000	1.075485
116.700000	1.082118	116.700000	1.073001	116.700000	1.080828	116.700000	1.078355	116.700000	1.085328	116.700000	1.072714	116.700000	1.081915	116.700000	1.073436	116.700000	1.072213	116.700000	1.079872	116.700000	1.068394	116.700000	1.074197	116.700000	1.075024	116.700000	1.074049	116.700000	1.081654	116.700000	1.073626
116.800000	1.081709	116.800000	1.070544	116.800000	1.084987	116.800000	1.081095	116.800000	1.084635	116.800000	1.072693	116.800000	1.081014	116.800000	1.078202	116.800000	1.077526	116.800000	1.078711	116.800000	1.078089	116.800000	1.080820	116.800000	1.079127	116.800000	1.081240	116.800000	1.087743	116.800000	1.078731
116.900000	1.077109	116.900000	1.074997	116.900000	1.072165	116.900000	1.073672	116.900000	1.081247	116.900000	1.087693	116.900000	1.083306	116.900000	1.077153	116.900000	1.076707	116.900000	1.082455	116.900000	1.071587	116.900000	1.087122	116.900000	1.080372	116.900000	1.082618	116.900000	1.091533	116.900000	1.076909
117.000000	1.081356	117.000000	1.072992	117.000000	1.077803	117.000000	1.076976	117.000000	1.084121	117.000000	1.079221	117.000000	1.078795	117.000000	1.069750	117.000000	1.070505	117.000000	1.088024	117.000000	1.085136	117.000000	1.073282	117.000000	1.096650	117.000000	1.078655	117.000000	1.080282	117.000000	1.077865
117.100000	1.087948	117.100000	1.076999	117.100000	1.067803	117.100000	1.082042	117.100000	1.086223	117.100000	1.073775	117.100000	1.077871	117.100000	1.081862	117.100000	1.078026	117.100000	1.078109	117.100000	1.071955	117.100000	1.076117	117.100000	1.083712	117.100000	1.077844	117.100000	1.084875	117.100000	1.078335
117.200000	1.073711	117.200000	1.076483	117.200000	1.074548	117.200000	1.079024	117.200000	1.088903	117.200000	1.087859	117.200000	1.085223	117.200000	1.079538	117.200000	1.073228	117.200000	1.081412	117.200000	1.076698	117.200000	1.090280	117.200000	1.092854	117.200000	1.075456	117.200000	1.083599	117.200000	1.076664
117.300000	1.077347	117.300000	1.084484	117.300000	1.080922	117.300000	1.072909	117.300000	1.080848	117.300000	1.077265	117.300000	1.087062	117.300000	1.080421	117.300000	1.074291	117.300000	1.083899	117.300000	1.071844	117.300000	1.093750	117.300000	1.087068	117.300000	1.075744	117.300000	1.082890	117.300000	1.086062
117.400000	1.081594	117.400000	1.076408	117.400000	1.071229	117.400000	1.081111	117.400000	1.083658	117.400000	1.077009	117.400000	1.088197	117.400000	1.076488	117.400000	1.074319	117.400000	1.082477	117.400000	1.078758	117.400000	1.070427	117.400000	1.083336	117.400000	1.077645	117.400000	1.083989	117.400000	1.081389
117.500000	1.062728	117.500000	1.082434	117.500000	1.087348	117.500000	1.086786	117.500000	1.086437	117.500000	1.072787	117.500000	1.082050	117.500000	1.079946	117.500000	1.078932	117.500000	1.083503	117.500000	1.083007	117.500000	1.085281	117.500000	1.083760	117.500000	1.077209	117.500000	1.078928	117.500000	1.083500
117.600000	1.081964	117.600000	1.076971	117.600000	1.084107	117.600000	1.083235	117.600000	1.079873	117.600000	1.082269	117.600000	1.088228	117.600000	1.081798	117.600000	1.079913	117.600000	1.088169	117.600000	1.074111	117.600000	1.072919	117.600000	1.076303	117.600000	1.076476	117.600000	1.082865	117.600000	1.079252
117.700000	1.077088	117.700000	1.081239	117.700000	1.080023	117.700000	1.081490	117.700000	1.078319	117.700000	1.079454	117.700000	1.087820	117.700000	1.078541	117.700000	1.082783	117.700000	1.088486	117.700000	1.083862	117.700000	1.092521	117.700000	1.086658	117.700000	1.075119	117.700000	1.091157	117.700000	1.077086
117.800000	1.075758	117.800000	1.081464	117.800000	1.085942	117.800000	1.077886	117.800000	1.080343	117.800000	1.076640	117.800000	1.088504	117.800000	1.076573	117.800000	1.078747	117.800000	1.082646	117.800000	1.082390	117.800000	1.085949	117.800000	1.084079	117.800000	1.073477	117.800000	1.080864	117.800000	1.083924
117.900000	1.081998	117.900000	1.081882	117.900000	1.082890	117.900000	1.085532	117.900000	1.085324	117.900000	1.077419	117.900000	1.091572	117.900000	1.077113	117.900000	1.078978	117.900000	1.082472	117.900000	1.084281	117.900000	1.076165	117.900000	1.095792	117.900000	1.084010	117.900000	1.092238	117.900000	1.086768
118.000000	1.088572	118.000000	1.073775	118.000000	1.082661	118.000000	1.078736	118.000000	1.087077	118.000000	1.081796	118.000000	1.082390	118.000000	1.077006	118.000000	1.079025	118.000000	1.088215	118.000000	1.074140	118.000000	1.075786	118.000000	1.083643	118.000000	1.082474	118.000000	1.090959	118.000000	1.083772
118.100000	1.079774	118.100000	1.077588	118.100000	1.077575	118.100000	1.083260	118.100000	1.085729	118.100000	1.082667	118.100000	1.071731	118.100000	1.078214	118.100000	1.080047	118.100000	1.081788	118.100000	1.084658	118.100000	1.088823	118.100000	1.085300	118.100000	1.084594	118.100000	1.088483	118.100000	1.081375
118.200000	1.085502	118.200000	1.077113	118.200000	1.077597	118.200000	1.080925	118.200000	1.078395	118.200000	1.080112	118.200000	1.084202	118.200000	1.076843	118.200000	1.067632	118.200000	1.083095	118.200000	1.080027	118.200000	1.079631	118.200000	1.082110	118.200000	1.087330	118.200000	1.086375	118.200000	1.087945
118.300000	1.084710	118.300000	1.082252	118.300000	1.079071	118.300000	1.075910	118.300000	1.078786	118.300000	1.072695	118.300000	1.077893	118.300000	1.081453	118.300000	1.079994	118.300000	1.084000	118.300000	1.076487	118.300000	1.091184	118.300000	1.091757	118.300000	1.087577	118.300000	1.090010	118.300000	1.084065
118.400000	1.077375	118.400000	1.086044	118.400000	1.080999	118.400000	1.082783	118.400000	1.083802	118.400000	1.085646	118.400000	1.079519	118.400000	1.076090	118.400000	1.080735	118.400000	1.085356	118.400000	1.082613	118.400000	1.078412	118.400000	1.088573	118.400000	1.086680	118.400000	1.089664	118.400000	1.080251
118.500000	1.076079	118.500000	1.086754	118.500000	1.084643	118.500000	1.081735	118.500000	1.080890	118.500000	1.079242	118.500000	1.082282	118.500000	1.077276	118.500000	1.086282	118.500000	1.086037	118.500000	1.078702	118.500000	1.078054	118.500000	1.088531	118.500000	1.085342	118.500000	1.089178	118.500000	1.073516
118.600000	1.086295	118.600000	1.082489	118.600000	1.083703	118.600000	1.087033	118.600000	1.088644	118.600000	1.078042	118.600000	1.085024	118.600000	1.082847	118.600000	1.085292	118.600000	1.089019	118.600000	1.086043	118.600000	1.080341	118.600000	1.090499	118.600000	1.080979	118.600000	1.089052	118.600000	1.082891
118.700000	1.089479	118.700000	1.088468	118.700000	1.076858	118.700000	1.090505	118.700000	1.087975	118.700000	1.080288	118.700000	1.088108	118.700000	1.085942	118.700000	1.079245	118.700000	1.087274	118.700000	1.084389	118.700000	1.074514	118.700000	1.088695	118.700000	1.083481	118.700000	1.088981	118.700000	1.077651
118.800000	1.088259	118.800000	1.092318	118.800000	1.078334	118.800000	1.089074	118.800000	1.086604	118.800000	1.086166	118.800000	1.089999	118.800000	1.079276	118.800000	1.084371	118.800000	1.084810	118.800000	1.079125	118.800000	1.091156	118.800000	1.092778	118.800000	1.073035	118.800000	1.086421	118.800000	1.087659
118.900000	1.084212	118.900000	1.082970	118.900000	1.084648	118.900000	1.087468	118.900000	1.083583	118.900000	1.087622	118.900000	1.088513	118.900000	1.080816	118.900000	1.081864	118.900000	1.081236	118.900000	1.080305	118.900000	1.087157	118.900000	1.090797	118.900000	1.088151	118.900000	1.100000	118.900000	1.082893
119.000000	1.081497	119.000000	1.091165	119.000000	1.084213	119.000000	1.078582	119.000000	1.080405	119.000000	1.080884	119.000000	1.086556	119.000000	1.080322	119.000000	1.077229	119.000000	1.091550	119.000000	1.085071	119.000000	1.085619	119.000000	1.094724	119.000000	1.080244	119.000000	1.087561	119.000000	1.074834
119.100000	1.090516	119.100000	1.086732	119.100000	1.089392	119.100000	1.083791	119.100000	1.089204	119.100000	1.078210	119.100000	1.089406	119.100000	1.078636	119.100000	1.080541	119.100000	1.090475	119.100000	1.086564	119.100000	1.085762	119.100000	1.093712	119.100000	1.083617	119.100000	1.097631	119.100000	1.086751
119.200000	1.083499	119.200000	1.085680	119.200000	1.084541	119.200000	1.080078	119.200000	1.085248	119.200000	1.084801	119.200000	1.086718	119.200000	1.075233	119.200000	1.081868	119.200000	1.085517	119.200000	1.085082	119.200000	1.084244	119.200000	1.092575	119.200000	1.076486	119.200000	1.089543	119.200000	1.082990
119.300000	1.084729	119.300000	1.079643	119.300000	1.075786	119.300000	1.086130	119.300000	1.087845	119.300000	1.086434	119.300000	1.082162	119.300000	1.081831	119.300000	1.080034	119.300000	1.085571	119.300000	1.078272	119.300000	1.078283	119.300000	1.094628	119.300000	1.086476	119.300000	1.090066	119.300000	1.087579
119.400000	1.083102	119.400000	1.090224	119.400000	1.090110	119.400000	1.095887	119.400000	1.074719	119.400000	1.089056	119.400000	1.077680	119.400000	1.085729	119.400000	1.090368	119.400000	1.090913	119.400000	1.086381	119.400000	1.082518	119.400000	1.082114	119.400000	1.084328	119.400000	1.092380	119.400000	1.084182
119.500000	1.085905	119.500000	1.083315	119.500000	1.080597	119.500000	1.094019	119.500000	1.086568	119.500000	1.089111	119.500000	1.087665	119.500000	1.086216	119.500000	1.080781	119.500000	1.088520	119.500000	1.087128	119.500000	1.085276	119.500000	1.084048	119.500000	1.084378	119.500000	1.095300	119.500000	1.087983
119.600000	1.074511	119.600000	1.081913	119.600000	1.089202	119.600000	1.094085	119.600000	1.083253	119.600000	1.086340	119.600000	1.088063	119.600000	1.087108	119.600000	1.091385	119.600000	1.088308	119.600000	1.084847	119.600000	1.078759	119.600000	1.081833	119.600000	1.077322	119.600000	1.101900	119.600000	1.081315
119.700000	1.086214	119.700000	1.083749	119.700000	1.085789	119.700000	1.089800	119.700000	1.079268	119.700000	1.084927	119.700000	1.084356	119.700000	1.087661	119.700000	1.084977	119.700000	1.088524	119.700000	1.080250	119.700000	1.087525	119.700000	1.095846	119.700000	1.085827	119.700000	1.085902	119.700000	1.096077
119.800000	1.087944	119.800000	1.089163	119.800000	1.088320	119.800000	1.080817	119.800000	1.095367	119.800000	1.083167	119.800000	1.090951	119.800000	1.082746	119.800000	1.084610	119.800000	1.089121	119.800000	1.084803	119.800000	1.088633	119.800000	1.091040	119.800000	1.078334	119.800000	1.093796	119.800000	1.086133
119.900000	1.092189	119.900000	1.087393	119.900000	1.081615	119.900000	1.083231	119.900000	1.089721	119.900000	1.087267	119.900000	1.089110	119.900000	1.087274	119.900000	1.081967	119.900000	1.083817	119.900000	1.081664	119.900000	1.085365	119.900000	1.095756	119.900000	1.080434	119.900000	1.092705	119.900000	1.091755
120.000000	1.089610	120.000000	1.086923	120.000000	1.092047	120.000000	1.090957	120.000000	1.089219	120.000000	1.087185	120.000000	1.088620	120.000000	1.081593	120.000000	1.092984	120.000000	1.091297	120.000000	1.082690	120.000000	1.083053	120.000000	1.092986	120.000000	1.080575	120.000000	1.089889	120.000000	1.086792
120.100000	1.091865	120.100000	1.087944	120.100000	1.091792	120.100000	1.083663	120.100000	1.092463	120.100000	1.091318	120.100000	1.089882	120.100000	1.089610	120.100000	1.086241	120.100000	1.095219	120.100000	1.085010	120.100000	1.086791	120.100000	1.093131	120.100000	1.082122	120.100000	1.092524	120.100000	1.093878
120.200000	1.091906	120.200000	1.094578	120.200000	1.086807	120.200000	1.085868	120.200000	1.090193	120.200000	1.085998	120.200000	1.097701	120.200000	1.099018	120.200000	1.094954	120.200000	1.092680	120.200000	1.089912	120.200000	1.085195	120.200000	1.091010	120.200000	1.077268	120.200000	1.092615	120.200000	1.083930
120.300000	1.093911	120.300000	1.088510	120.300000	1.094252	120.300000	1.097591	120.300000	1.091373	120.300000	1.088577	120.300000	1.083094	120.300000	1.087641	120.300000	1.091155	120.300000	1.077585	120.300000	1.084191	120.300000	1.094049	120.300000	1.090110	120.300000	1.087111	120.300000	1.085069	120.300000	1.079244
120.400000	1.084751	120.400000	1.085511	120.400000	1.087348	120.400000	1.084501	120.400000	1.082610	120.400000	1.086649	120.400000	1.096127	120.400000	1.085374	120.400000	1.093483	120.400000	1.091775	120.400000	1.088293	120.400000	1.095266	120.400000	1.091870	120.400000	1.088597	120.400000	1.093175	120.400000	1.081106
120.500000	1.084747	120.500000	1.090226	120.500000	1.092318	120.500000	1.093089	120.500000	1.091783	120.500000	1.087441	120.500000	1.095417	120.500000	1.096985	120.500000	1.090903	120.500000	1.095385	120.500000	1.084835	120.500000	1.083899	120.500000	1.098375	120.500000	1.086274	120.500000	1.101782	120.500000	1.085611
120.600000	1.090884	120.600000	1.093721	120.600000	1.087919	120.600000	1.084970	120.600000	1.085156	120.600000	1.095483	120.600000	1.086342	120.600000	1.092963	120.600000	1.098838	120.600000	1.096862	120.600000	1.082594	120.600000	1.082976	120.600000	1.098501	120.600000	1.086531	120.600000	1.085032	120.600000	1.086870
120.700000	1.092137	120.700000	1.090246	120.700000	1.087147	120.700000	1.085808	120.700000	1.078868	120.700000	1.088290	120.700000	1.093231	120.700000	1.096312	120.700000	1.091507	120.700000	1.091737	120.700000	1.088871	120.700000	1.086737	120.700000	1.094193	120.700000	1.077617	120.700000	1.085407	120.700000	1.097795
120.800000	1.089437	120.800000	1.091433	120.800000	1.083689	120.800000	1.085066	120.800000	1.098260	120.800000	1.087485	120.800000	1.094933	120.800000	1.086515	120.800000	1.098195	120.800000	1.091716	120.800000	1.089038	120.800000	1.084927	120.800000	1.103704	120.800000	1.085465	120.800000	1.091710	120.800000	1.080567
120.900000	1.091337	120.900000	1.085695	120.900000	1.084379	120.900000	1.097171	120.900000	1.093219	120.900000	1.094189	120.900000	1.093946	120.900000	1.086083	120.900000	1.086709	120.900000	1.086778	120.900000	1.085510	120.900000	1.094686	120.900000	1.095848	120.900000	1.085593	120.900000	1.095161	120.900000	1.085042
121.000000	1.094718	121.000000	1.088190	121.000000	1.087717	121.000000	1.093406	121.000000	1.088481	121.000000	1.085689	121.000000	1.091827	121.000000	1.082130	121.000000	1.087173	121.000000	1.083691	121.000000	1.084249	121.000000	1.085782	121.000000	1.100712	121.000000	1.081701	121.000000	1.096355	121.000000	1.084932
121.100000	1.082960	121.100000	1.092133	121.100000	1.093825	121.100000	1.085876	121.100000	1.096491	121.100000	1.089041	121.100000	1.096268	121.100000	1.084784	121.100000	1.084240	121.100000	1.085956	121.100000	1.080633	121.100000	1.087098	121.100000	1.094649	121.100000	1.083692	121.100000	1.091671	121.100000	1.090456
121.200000	1.095154	121.200000	1.085563	121.200000	1.089071	121.200000	1.090489	121.200000	1.093478	121.200000	1.086423	121.200000	1.093508	121.200000	1.087557	121.200000	1.084254	121.200000	1.093527	121.200000	1.092834	121.200000	1.088159	121.200000	1.096643	121.200000	1.085840	121.200000	1.098347	121.200000	1.082644
121.300000	1.092652	121.300000	1.089642	121.300000	1.087167	121.300000	1.086956	121.300000	1.096308	121.300000	1.094466	121.300000	1.090555	121.300000	1.093681	121.300000	1.087214	121.300000	1.095700	121.300000	1.092801	121.300000	1.093213	121.300000	1.099151	121.300000	1.088405	121.300000	1.100063	121.300000	1.089411
121.400000	1.097151	121.400000	1.096138	121.400000	1.101791	121.400000	1.094397	121.400000	1.093274	121.400000	1.092653	121.400000	1.086312	121.400000	1.089875	121.400000	1.089883	121.400000	1.087460	121.400000	1.099291	121.400000	1.086951	121.400000	1.102259	121.400000	1.082861	121.400000	1.087034	121.400000	1.085273
121.500000	1.092279	121.500000	1.086457	121.500000	1.092537	121.500000	1.094736	121.500000	1.083530	121.500000	1.085521	121.500000	1.091778	121.500000	1.098611	121.500000	1.093918	121.500000	1.093691	121.500000	1.095652	121.500000	1.091373	121.500000	1.104628	121.500000	1.085572	121.500000	1.099009	121.500000	1.089226
121.600000	1.090194	121.600000	1.089713	121.600000	1.098956	121.600000	1.092010	121.600000	1.095547	121.600000	1.099770	121.600000	1.090433	121.600000	1.090789	121.600000	1.089644	121.600000	1.091227	121.600000	1.092486	121.600000	1.091707	121.600000	1.101592	121.600000	1.088247	121.600000	1.095515	121.600000	1.084251
121.700000	1.094263	121.700000	1.092095	121.700000	1.102627	121.700000	1.090411	121.700000	1.094508	121.700000	1.086420	121.700000	1.092579	121.700000	1.084435	121.700000	1.091805	121.700000	1.091375	121.700000	1.090745	121.700000	1.096246	121.700000	1.093648	121.700000	1.083819	121.700000	1.102644	121.700000	1.080210
121.800000	1.099595	121.800000	1.091968	121.800000	1.091938	121.800000	1.091389	121.800000	1.090142	121.800000	1.088301	121.800000	1.098057	121.800000	1.080465	121.800000	1.095580	121.800000	1.091608	121.800000	1.092298	121.800000	1.084563	121.800000	1.098260	121.800000	1.091866	121.800000	1.095876	121.800000	1.086506
121.900000	1.085887	121.900000	1.096793	121.900000	1.094516	121.900000	1.093838	121.900000	1.101574	121.900000	1.090011	121.900000	1.103815	121.900000	1.091776	121.900000	1.101300	121.900000	1.104335	121.900000	1.095407	121.900000	1.089525	121.900000	1.093751	121.900000	1.096716	121.900000	1.090943	121.900000	1.085469
122.000000	1.094057	122.000000	1.094611	122.000000	1.088123	122.000000	1.083251	122.000000	1.101209	122.000000	1.090756	122.000000	1.096015	122.000000	1.091483	122.000000	1.099925	122.000000	1.092349	122.000000	1.093743	122.000000	1.099306	122.000000	1.090776	122.000000	1.095347	122.000000	1.102409	122.000000	1.089249
122.100000	1.092568	122.100000	1.089262	122.100000	1.081888	122.100000	1.093426	122.100000	1.101332	122.100000	1.084261	122.100000	1.089447	122.100000	1.089023	122.100000	1.094994	122.100000	1.095440	122.100000	1.086582	122.100000	1.098343	122.100000	1.090297	122.100000	1.090660	122.100000	1.093117	122.100000	1.091398
122.200000	1.088023	122.200000	1.099534	122.200000	1.096081	122.200000	1.095563	122.200000	1.092478	122.200000	1.099232	122.200000	1.087434	122.200000	1.087409	122.200000	1.091349	122.200000	1.096397	122.200000	1.092911	122.200000	1.096362	122.200000	1.100428	122.200000	1.091038	122.200000	1.095929	122.200000	1.097064
122.300000	1.090911	122.300000	1.090341	122.300000	1.099016	122.300000	1.089872	122.300000	1.095050	122.300000	1.082027	122.300000	1.096393	122.300000	1.096312	122.300000	1.092736	122.300000	1.102420	122.300000	1.089666	122.300000	1.092141	122.300000	1.104527	122.300000	1.087738	122.300000	1.097400	122.300000	1.085848
122.400000	1.094575	122.400000	1.091661	122.400000	1.097151	122.400000	1.087632	122.400000	1.092415	122.400000	1.094796	122.400000	1.096658	122.400000	1.090589	122.400000	1.093061	122.400000	1.098979	122.400000	1.085804	122.400000	1.091457	122.400000	1.110868	122.400000	1.084449	122.400000	1.101983	122.400000	1.099310
122.500000	1.098543	122.500000	1.098167	122.500000	1.102198	122.500000	1.091132	122.500000	1.095935	122.500000	1.091115	122.500000	1.090196	122.500000	1.093354	122.500000	1.100727	122.500000	1.089234	122.500000	1.098447	122.500000	1.094112	122.500000	1.098496	122.500000	1.083886	122.500000	1.096877	122.500000	1.081881
122.600000	1.101356	122.600000	1.098310	122.600000	1.098846	122.600000	1.095468	122.600000	1.096705	122.600000	1.086546	122.600000	1.097572	122.600000	1.095500	122.600000	1.095141	122.600000	1.086399	122.600000	1.090371	122.600000	1.095260	122.600000	1.110109	122.600000	1.085912	122.600000	1.099144	122.600000	1.084180
122.700000	1.101648	122.700000	1.089512	122.700000	1.096694	122.700000	1.089555	122.700000	1.106895	122.700000	1.097327	122.700000	1.097132	122.700000	1.092394	122.700000	1.093972	122.700000	1.102748	122.700000	1.092311	122.700000	1.095556	122.700000	1.102768	122.700000	1.089125	122.700000	1.103820	122.700000	1.099431
122.800000	1.096551	122.800000	1.094130	122.800000	1.096666	122.800000	1.090962	122.800000	1.094929	122.800000	1.096293	122.800000	1.093532	122.800000	1.097526	122.800000	1.103662	122.800000	1.098363	122.800000	1.087005	122.800000	1.089865	122.800000	1.093693	122.800000	1.090005	122.800000	1.095500	122.800000	1.092784
122.900000	1.093897	122.900000	1.092265	122.900000	1.098070	122.900000	1.095280	122.900000	1.100581	122.900000	1.097605	122.900000	1.102282	122.900000	1.095279	122.900000	1.099228	122.900000	1.103480	122.900000	1.095011	122.900000	1.093150	122.900000	1.099621	122.900000	1.095870	122.900000	1.089680	122.900000	1.091659
123.000000	1.096663	123.000000	1.094108	123.000000	1.098842	123.000000	1.094262	123.000000	1.108514	123.000000	1.092552	123.000000	1.096949	123.000000	1.102020	123.000000	1.097480	123.000000	1.111566	123.000000	1.100329	123.000000	1.096010	123.000000	1.105485	123.000000	1.093305	123.000000	1.095787	123.000000	1.088196
123.100000	1.097431	123.100000	1.094820	123.100000	1.091089	123.100000	1.095989	123.100000	1.102910	123.100000	1.083271	123.100000	1.094443	123.100000	1.097247	123.100000	1.090833	123.100000	1.090342	123.100000	1.101299	123.100000	1.096634	123.100000	1.099403	123.100000	1.086625	123.100000	1.100655	123.100000	1.096228
123.200000	1.093563	123.200000	1.088335	123.200000	1.096898	123.200000	1.094437	123.200000	1.099598	123.200000	1.091414	123.200000	1.095494	123.200000	1.099374	123.200000	1.096415	123.200000	1.106900	123.200000	1.095117	123.200000	1.097672	123.200000	1.090477	123.200000	1.090966	123.200000	1.100144	123.200000	1.089258
123.300000	1.094799	123.300000	1.098122	123.300000	1.097324	123.300000	1.089833	123.300000	1.096860	123.300000	1.098100	123.300000	1.103198	123.300000	1.093149	123.300000	1.098599	123.300000	1.105700	123.300000	1.100623	123.300000	1.089467	123.300000	1.098420	123.300000	1.085403	123.300000	1.109978	123.300000	1.089811
123.400000	1.094253	123.400000	1.094398	123.400000	1.096442	123.400000	1.099603	123.400000	1.105657	123.400000	1.092751	123.400000	1.096676	123.400000	1.090767	123.400000	1.101465	123.400000	1.094485	123.400000	1.090753	123.400000	1.090874	123.400000	1.101496	123.400000	1.084461	123.400000	1.107169	123.400000	1.085768
123.500000	1.093020	123.500000	1.092974	123.500000	1.088649	123.500000	1.098834	123.500000	1.098852	123.500000	1.102253	123.500000	1.095718	123.500000	1.092386	123.500000	1.103379	123.500000	1.105185	123.500000	1.092723	123.500000	1.103099	123.500000	1.109969	123.500000	1.094289	123.500000	1.098465	123.500000	1.092454
123.600000	1.095746	123.600000	1.089758	123.600000	1.091166	123.600000	1.106155	123.600000	1.099702	123.600000	1.103305	123.600000	1.102125	123.600000	1.095753	123.600000	1.092690	123.600000	1.098563	123.600000	1.097467	123.600000	1.095327	123.600000	1.093798	123.600000	1.093710	123.600000	1.099605	123.600000	1.089669
123.700000	1.092305	123.700000	1.101956	123.700000	1.089083	123.700000	1.096367	123.700000	1.096474	123.700000	1.104143	123.700000	1.100799	123.700000	1.093375	123.700000	1.094947	123.700000	1.103615	123.700000	1.092702	123.700000	1.095678	123.700000	1.095630	123.700000	1.087630	123.700000	1.099586	123.700000	1.089854
123.800000	1.096057	123.800000	1.099663	123.800000	1.098678	123.800000	1.102026	123.800000	1.097847	123.800000	1.100976	123.800000	1.098164	123.800000	1.098034	123.800000	1.099389	123.800000	1.101429	123.800000	1.103013	123.800000	1.095621	123.800000	1.099843	123.800000	1.090766	123.800000	1.105083	123.800000	1.091935
123.900000	1.103940	123.900000	1.097532	123.900000	1.104880	123.900000	1.099271	123.900000	1.097996	123.900000	1.096581	123.900000	1.100215	123.900000	1.093958	123.900000	1.097153	123.900000	1.109741	123.900000	1.102238	123.900000	1.097285	123.900000	1.110889	123.900000	1.092900	123.900000	1.100731	123.900000	1.098538
124.000000	1.107717	124.000000	1.098721	124.000000	1.096192	124.000000	1.094815	124.000000	1.097855	124.000000	1.097389	124.000000	1.097195	124.000000	1.099046	124.000000	1.091045	124.000000	1.102036	124.000000	1.093419	124.000000	1.091331	124.000000	1.101854	124.000000	1.088177	124.000000	1.098892	124.000000	1.091949
124.100000	1.102449	124.100000	1.098988	124.100000	1.106667	124.100000	1.099042	124.100000	1.099013	124.100000	1.098050	124.100000	1.096076	124.100000	1.094458	124.100000	1.095614	124.100000	1.097806	124.100000	1.096899	124.100000	1.092601	124.100000	1.096103	124.100000	1.089879	124.100000	1.111508	124.100000	1.091635
124.200000	1.096004	124.200000	1.097031	124.200000	1.091806	124.200000	1.103901	124.200000	1.102900	124.200000	1.101088	124.200000	1.105435	124.200000	1.097096	124.200000	1.099345	124.200000	1.098486	124.200000	1.101193	124.200000	1.096400	124.200000	1.106757	124.200000	1.093463	124.200000	1.095122	124.200000	1.100389
124.300000	1.097827	124.300000	1.102549	124.300000	1.109367	124.300000	1.096363	124.300000	1.097940	124.300000	1.093968	124.300000	1.101376	124.300000	1.097615	124.300000	1.100018	124.300000	1.105688	124.300000	1.092989	124.300000	1.095247	124.300000	1.107534	124.300000	1.097664	124.300000	1.100478	124.300000	1.094352
124.400000	1.111556	124.400000	1.101466	124.400000	1.102876	124.400000	1.103170	124.400000	1.106668	124.400000	1.108786	124.400000	1.093188	124.400000	1.102637	124.400000	1.103381	124.400000	1.105910	124.400000	1.089045	124.400000	1.101817	124.400000	1.101972	124.400000	1.088558	124.400000	1.095521	124.400000	1.097371
124.500000	1.100228	124.500000	1.100962	124.500000	1.098915	124.500000	1.102306	124.500000	1.101126	124.500000	1.093483	124.500000	1.103990	124.500000	1.095430	124.500000	1.097666	124.500000	1.107975	124.500000	1.104152	124.500000	1.099582	124.500000	1.096855	124.500000	1.094136	124.500000	1.103984	124.500000	1.096708
124.600000	1.105271	124.600000	1.101117	124.600000	1.100915	124.600000	1.106000	124.600000	1.099873	124.600000	1.093233	124.600000	1.101565	124.600000	1.096867	124.600000	1.096654	124.600000	1.100448	124.600000	1.094083	124.600000	1.094272	124.600000	1.098641	124.600000	1.096256	124.600000	1.102322	124.600000	1.099915
124.700000	1.103629	124.700000	1.103968	124.700000	1.100884	124.700000	1.102117	124.700000	1.105892	124.700000	1.102277	124.700000	1.108237	124.700000	1.096442	124.700000	1.091368	124.700000	1.107536	124.700000	1.100000	124.700000	1.103262	124.700000	1.110044	124.700000	1.092976	124.700000	1.099251	124.700000	1.093460
124.800000	1.105722	124.800000	1.097749	124.800000	1.105769	124.800000	1.100006	124.800000	1.107455	124.800000	1.103057	124.800000	1.102173	124.800000	1.104372	124.800000	1.106032	124.800000	1.100286	124.800000	1.100608	124.800000	1.099851	124.800000	1.105076	124.800000	1.095746	124.800000	1.100360	124.800000	1.096643
124.900000	1.101927	124.900000	1.099173	124.900000	1.103498	124.900000	1.104239	124.900000	1.103605	124.900000	1.099819	124.900000	1.106844	124.900000	1.102545	124.900000	1.096504	124.900000	1.107624	124.900000	1.097898	124.900000	1.096821	124.900000	1.101901	124.900000	1.098828	124.900000	1.102391	124.900000	1.101017
125.000000	1.103049	125.000000	1.094289	125.000000	1.096488	125.000000	1.104055	125.000000	1.102085	125.000000	1.097397	125.000000	1.104841	125.000000	1.100778	125.000000	1.102978	125.000000	1.100968	125.000000	1.101297	125.000000	1.102644	125.000000	1.107125	125.000000	1.102864	125.000000	1.099260	125.000000	1.103133
125.100000	1.108089	125.100000	1.092090	125.100000	1.108905	125.100000	1.109447	125.100000	1.107187	125.100000	1.109803	125.100000	1.108456	125.100000	1.099390	125.100000	1.102063	125.100000	1.104919	125.100000	1.089474	125.100000	1.097259	125.100000	1.109810	125.100000	1.095678	125.100000	1.104213	125.100000	1.088540
125.200000	1.100728	125.200000	1.090475	125.200000	1.101918	125.200000	1.103476	125.200000	1.105101	125.200000	1.101013	125.200000	1.103269	125.200000	1.101206	125.200000	1.092764	125.200000	1.107011	125.200000	1.102985	125.200000	1.095705	125.200000	1.097226	125.200000	1.102048	125.200000	1.102401	125.200000	1.088427
125.300000	1.102087	125.300000	1.094939	125.300000	1.099953	125.300000	1.095810	125.300000	1.103406	125.300000	1.106465	125.300000	1.102569	125.300000	1.098718	125.300000	1.097482	125.300000	1.102542	125.300000	1.100117	125.300000	1.093987	125.300000	1.095697	125.300000	1.102223	125.300000	1.093735	125.300000	1.095671
125.400000	1.101819	125.400000	1.101528	125.400000	1.107197	125.400000	1.103133	125.400000	1.103118	125.400000	1.100688	125.400000	1.105048	125.400000	1.108899	125.400000	1.101579	125.400000	1.103910	125.400000	1.104511	125.400000	1.089380	125.400000	1.102661	125.400000	1.097402	125.400000	1.107072	125.400000	1.100473
125.500000	1.103367	125.500000	1.103311	125.500000	1.100022	125.500000	1.104793	125.500000	1.107952	125.500000	1.105153	125.500000	1.104393	125.500000	1.104092	125.500000	1.102348	125.500000	1.100969	125.500000	1.103251	125.500000	1.101188	125.500000	1.098477	125.500000	1.102992	125.500000	1.100204	125.500000	1.093189
125.600000	1.102059	125.600000	1.100109	125.600000	1.111509	125.600000	1.110022	125.600000	1.096513	125.600000	1.106375	125.600000	1.102964	125.600000	1.103877	125.600000	1.103730	125.600000	1.105301	125.600000	1.103414	125.600000	1.100189	125.600000	1.098426	125.600000	1.097523	125.600000	1.104568	125.600000	1.094188
125.700000	1.108527	125.700000	1.098215	125.700000	1.106604	125.700000	1.100777	125.700000	1.110236	125.700000	1.100227	125.700000	1.101198	125.700000	1.102594	125.700000	1.101925	125.700000	1.106051	125.700000	1.100622	125.700000	1.095447	125.700000	1.105185	125.700000	1.098427	125.700000	1.107009	125.700000	1.095348
125.800000	1.100961	125.800000	1.098271	125.800000	1.103603	125.800000	1.104695	125.800000	1.103850	125.800000	1.111033	125.800000	1.103544	125.800000	1.099769	125.800000	1.102062	125.800000	1.100507	125.800000	1.092739	125.800000	1.096970	125.800000	1.103306	125.800000	1.104775	125.800000	1.102960	125.800000	1.092649
125.900000	1.100191	125.900000	1.095064	125.900000	1.104031	125.900000	1.108458	125.900000	1.101612	125.900000	1.106203	125.900000	1.106300	125.900000	1.100223	125.900000	1.106889	125.900000	1.103142	125.900000	1.099840	125.900000	1.097258	125.900000	1.105162	125.900000	1.100523	125.900000	1.108498	125.900000	1.104899
126.000000	1.101071	126.000000	1.096161	126.000000	1.108350	126.000000	1.107216	126.000000	1.101177	126.000000	1.106989	126.000000	1.093378	126.000000	1.103401	126.000000	1.109552	126.000000	1.112287	126.000000	1.098895	126.000000	1.104723	126.000000	1.105017	126.000000	1.099361	126.000000	1.095280	126.000000	1.097059
126.100000	1.101808	126.100000	1.101091	126.100000	1.108029	126.100000	1.113618	126.100000	1.103219	126.100000	1.107277	126.100000	1.099647	126.100000	1.104348	126.100000	1.103757	126.100000	1.110730	126.100000	1.092199	126.100000	1.102435	126.100000	1.105497	126.100000	1.102074	126.100000	1.102591	126.100000	1.097623
126.200000	1.102194	126.200000	1.094884	126.200000	1.106271	126.200000	1.104131	126.200000	1.107165	126.200000	1.107292	126.200000	1.112056	126.200000	1.105971	126.200000	1.105977	126.200000	1.105765	126.200000	1.095510	126.200000	1.102612	126.200000	1.100682	126.200000	1.108070	126.200000	1.107365	126.200000	1.103679
126.300000	1.104387	126.300000	1.103366	126.300000	1.103531	126.300000	1.115985	126.300000	1.106634	126.300000	1.110404	126.300000	1.108086	126.300000	1.103844	126.300000	1.104182	126.300000	1.102713	126.300000	1.104412	126.300000	1.104166	126.300000	1.113061	126.300000	1.107382	126.300000	1.107154	126.300000	1.108903
126.400000	1.107520	126.400000	1.098898	126.400000	1.103318	126.400000	1.105387	126.400000	1.103718	126.400000	1.100001	126.400000	1.100184	126.400000	1.098373	126.400000	1.102550	126.400000	1.108408	126.400000	1.102241	126.400000	1.100948	126.400000	1.101933	126.400000	1.100915	126.400000	1.106274	126.400000	1.101212
126.500000	1.111890	126.500000	1.102234	126.500000	1.102804	126.500000	1.102244	126.500000	1.103541	126.500000	1.108766	126.500000	1.099698	126.500000	1.104909	126.500000	1.108234	126.500000	1.101375	126.500000	1.106821	126.500000	1.106760	126.500000	1.108599	126.500000	1.109262	126.500000	1.106748	126.500000	1.100913
126.600000	1.104663	126.600000	1.090666	126.600000	1.105526	126.600000	1.105799	126.600000	1.100736	126.600000	1.106308	126.600000	1.112612	126.600000	1.107964	126.600000	1.105462	126.600000	1.097322	126.600000	1.103143	126.600000	1.105707	126.600000	1.107519	126.600000	1.101764	126.600000	1.110237	126.600000	1.101358
126.700000	1.101281	126.700000	1.092185	126.700000	1.104121	126.700000	1.098051	126.700000	1.106434	126.700000	1.107429	126.700000	1.102269	126.700000	1.106788	126.700000	1.096547	126.700000	1.108178	126.700000	1.110077	126.700000	1.101218	126.700000	1.099595	126.700000	1.097096	126.700000	1.111691	126.700000	1.104484
126.800000	1.112663	126.800000	1.102041	126.800000	1.101750	126.800000	1.107370	126.800000	1.104606	126.800000	1.108056	126.800000	1.105209	126.800000	1.108960	126.800000	1.100551	126.800000	1.106933	126.800000	1.102892	126.800000	1.101516	126.800000	1.103039	126.800000	1.099384	126.800000	1.109669	126.800000	1.105379
126.900000	1.101874	126.900000	1.110641	126.900000	1.104448	126.900000	1.107807	126.900000	1.106984	126.900000	1.104316	126.900000	1.108682	126.900000	1.106674	126.900000	1.105596	126.900000	1.104889	126.900000	1.102864	126.900000	1.102932	126.900000	1.113911	126.900000	1.098856	126.900000	1.107521	126.900000	1.102487
127.000000	1.101893	127.000000	1.100430	127.000000	1.112200	127.000000	1.110478	127.000000	1.110926	127.000000	1.108089	127.000000	1.109971	127.000000	1.111700	127.000000	1.103416	127.000000	1.112884	127.000000	1.109972	127.000000	1.097938	127.000000	1.100293	127.000000	1.101431	127.000000	1.115193	127.000000	1.102090
127.100000	1.099244	127.100000	1.102862	127.100000	1.100156	127.100000	1.102578	127.100000	1.114465	127.100000	1.106271	127.100000	1.111054	127.100000	1.113650	127.100000	1.112404	127.100000	1.110694	127.100000	1.105521	127.100000	1.101033	127.100000	1.107066	127.100000	1.107682	127.100000	1.105712	127.100000	1.103792
127.200000	1.107092	127.200000	1.103003	127.200000	1.109711	127.200000	1.105247	127.200000	1.103484	127.200000	1.109477	127.200000	1.106045	127.200000	1.107351	127.200000	1.109161	127.200000	1.107798	127.200000	1.110655	127.200000	1.107981	127.200000	1.110762	127.200000	1.107056	127.200000	1.116030	127.200000	1.107694
127.300000	1.106742	127.300000	1.105873	127.300000	1.107947	127.300000	1.112351	127.300000	1.096360	127.300000	1.107849	127.300000	1.110845	127.300000	1.106671	127.300000	1.104312	127.300000	1.104438	127.300000	1.099444	127.300000	1.096077	127.300000	1.107731	127.300000	1.095279	127.300000	1.114755	127.300000	1.112754
127.400000	1.116774	127.400000	1.099103	127.400000	1.108343	127.400000	1.107589	127.400000	1.104053	127.400000	1.105022	127.400000	1.107381	127.400000	1.108557	127.400000	1.110873	127.400000	1.114920	127.400000	1.105662	127.400000	1.103001	127.400000	1.107828	127.400000	1.101370	127.400000	1.112861	127.400000	1.112840
127.500000	1.103020	127.500000	1.109156	127.500000	1.101595	127.500000	1.108347	127.500000	1.104345	127.500000	1.102632	127.500000	1.107542	127.500000	1.107299	127.500000	1.106342	127.500000	1.100721	127.500000	1.107572	127.500000	1.100076	127.500000	1.107906	127.500000	1.104754	127.500000	1.107648	127.500000	1.108043
127.600000	1.102444	127.600000	1.104060	127.600000	1.114964	127.600000	1.113233	127.600000	1.110728	127.600000	1.103118	127.600000	1.110150	127.600000	1.109724	127.600000	1.108810	127.600000	1.104401	127.600000	1.103873	127.600000	1.106781	127.600000	1.110043	127.600000	1.094464	127.600000	1.106988	127.600000	1.110142
127.700000	1.100499	127.700000	1.107006	127.700000	1.106119	127.700000	1.101297	127.700000	1.107393	127.700000	1.105687	127.700000	1.106518	127.700000	1.112484	127.700000	1.107113	127.700000	1.117427	127.700000	1.113613	127.700000	1.101640	127.700000	1.104827	127.700000	1.103835	127.700000	1.108617	127.700000	1.104643
127.800000	1.108403	127.800000	1.106061	127.800000	1.114485	127.800000	1.112792	127.800000	1.105791	127.800000	1.112665	127.800000	1.107547	127.800000	1.112162	127.800000	1.103917	127.800000	1.108625	127.800000	1.114247	127.800000	1.111349	127.800000	1.113872	127.800000	1.110428	127.800000	1.115418	127.800000	1.106163
127.900000	1.101863	127.900000	1.113817	127.900000	1.115440	127.900000	1.113598	127.900000	1.114327	127.900000	1.111403	127.900000	1.110543	127.900000	1.110509	127.900000	1.100633	127.900000	1.108777	127.900000	1.116016	127.900000	1.108146	127.900000	1.110556	127.900000	1.102519	127.900000	1.113819	127.900000	1.103842
128.000000	1.102898	128.000000	1.102026	128.000000	1.112815	128.000000	1.115852	128.000000	1.104370	128.000000	1.102011	128.000000	1.114120	128.000000	1.106534	128.000000	1.110083	128.000000	1.111522	128.000000	1.113551	128.000000	1.105079	128.000000	1.109049	128.000000	1.103343	128.000000	1.107057	128.000000	1.109603
128.100000	1.108596	128.100000	1.103542	128.100000	1.107282	128.100000	1.108573	128.100000	1.109711	128.100000	1.108118	128.100000	1.104482	128.100000	1.113553	128.100000	1.110088	128.100000	1.112878	128.100000	1.110935	128.100000	1.098836	128.100000	1.114119	128.100000	1.108352	128.100000	1.120274	128.100000	1.116421
128.200000	1.112244	128.200000	1.106679	128.200000	1.108006	128.200000	1.108715	128.200000	1.110376	128.200000	1.101718	128.200000	1.113846	128.200000	1.110422	128.200000	1.106999	128.200000	1.117663	128.200000	1.109039	128.200000	1.099538	128.200000	1.114985	128.200000	1.100466	128.200000	1.116281	128.200000	1.102745
128.300000	1.104754	128.300000	1.101697	128.300000	1.117497	128.300000	1.108955	128.300000	1.112855	128.300000	1.109396	128.300000	1.108086	128.300000	1.118669	128.300000	1.111359	128.300000	1.102415	128.300000	1.099978	128.300000	1.116912	128.300000	1.120461	128.300000	1.093018	128.300000	1.104234	128.300000	1.109085
128.400000	1.109153	128.400000	1.111598	128.400000	1.107801	128.400000	1.107027	128.400000	1.115232	128.400000	1.111390	128.400000	1.108851	128.400000	1.103713	128.400000	1.108638	128.400000	1.117688	128.400000	1.107014	128.400000	1.108646	128.400000	1.108886	128.400000	1.112694	128.400000	1.121974	128.400000	1.107647
128.500000	1.108506	128.500000	1.109254	128.500000	1.106650	128.500000	1.108770	128.500000	1.116344	128.500000	1.109029	128.500000	1.118307	128.500000	1.102350	128.500000	1.111167	128.500000	1.116514	128.500000	1.108379	128.500000	1.111257	128.500000	1.111614	128.500000	1.102587	128.500000	1.113093	128.500000	1.108676
128.600000	1.114125	128.600000	1.114488	128.600000	1.107871	128.600000	1.109049	128.600000	1.110418	128.600000	1.111771	128.600000	1.115152	128.600000	1.118399	128.600000	1.102804	128.600000	1.113393	128.600000	1.109993	128.600000	1.106963	128.600000	1.111432	128.600000	1.106421	128.600000	1.107736	128.600000	1.114117
128.700000	1.109861	128.700000	1.110656	128.700000	1.115658	128.700000	1.111459	128.700000	1.118690	128.700000	1.101143	128.700000	1.113792	128.700000	1.106501	128.700000	1.114657	128.700000	1.110350	128.700000	1.108238	128.700000	1.106890	128.700000	1.121601	128.700000	1.109518	128.700000	1.109490	128.700000	1.119508
128.800000	1.115626	128.800000	1.107248	128.800000	1.114510	128.800000	1.107176	128.800000	1.115403	128.800000	1.105007	128.800000	1.115234	128.800000	1.114474	128.800000	1.105427	128.800000	1.113946	128.800000	1.106820	128.800000	1.116774	128.800000	1.116880	128.800000	1.101515	128.800000	1.108691	128.800000	1.117003
128.900000	1.115497	128.900000	1.110285	128.900000	1.113376	128.900000	1.110462	128.900000	1.104941	128.900000	1.110051	128.900000	1.117991	128.900000	1.106052	128.900000	1.110806	128.900000	1.121191	128.900000	1.116606	128.900000	1.113161	128.900000	1.110959	128.900000	1.108780	128.900000	1.110844	128.900000	1.112602
[truncated: 1,211 more rows]
