# Supplementary material for: Hierarchical incremental learning deciphers molecular arrangements in multi-component materials
Source: Nat Commun. 2025 Oct 22;16:9324. doi: 10.1038/s41467-025-64372-4 (PMC12546701; doi:10.1038/s41467-025-64372-4)
Supplement: Supplementary file 4 — Source data [file 41467_2025_64372_MOESM4_ESM.zip › FigS62.txt]

#time(ns)	temperature(K)	time(ns)	temperature(K)	time(ns)	temperature(K)	time(ns)	temperature(K)	time(ns)	temperature(K)	time(ns)	temperature(K)	time(ns)	temperature(K)	time(ns)	temperature(K)	time(ns)	temperature(K)	time(ns)	temperature(K)	time(ns)	temperature(K)	time(ns)	temperature(K)	time(ns)	temperature(K)	time(ns)	temperature(K)	time(ns)	temperature(K)	time(ns)	temperature(K)
0.000000	0.227540	0.000000	0.221164	0.000000	0.223261	0.000000	0.224629	0.000000	0.224157	0.000000	0.226065	0.000000	0.225257	0.000000	0.223020	0.000000	0.225231	0.000000	0.223582	0.000000	0.224667	0.000000	0.223879	0.000000	0.222520	0.000000	0.224755	0.000000	0.223244	0.000000	0.224865
0.100000	85.196678	0.100000	85.323128	0.100000	84.933983	0.100000	85.334747	0.100000	84.651482	0.100000	84.921448	0.100000	84.432564	0.100000	85.626816	0.100000	84.442032	0.100000	84.973442	0.100000	84.382584	0.100000	84.700760	0.100000	85.340904	0.100000	84.739616	0.100000	84.282906	0.100000	84.429718
0.200000	170.650726	0.200000	170.366135	0.200000	169.790771	0.200000	168.901611	0.200000	170.883575	0.200000	168.893036	0.200000	169.450760	0.200000	168.663712	0.200000	169.615067	0.200000	169.074066	0.200000	171.308792	0.200000	169.475601	0.200000	168.106613	0.200000	171.075928	0.200000	170.778778	0.200000	170.784042
0.300000	254.555969	0.300000	254.808243	0.300000	256.184204	0.300000	256.778595	0.300000	256.769226	0.300000	252.545990	0.300000	256.578156	0.300000	253.804138	0.300000	257.138733	0.300000	253.047775	0.300000	254.171036	0.300000	253.096436	0.300000	257.430878	0.300000	254.330215	0.300000	254.643173	0.300000	255.509689
0.400000	340.991028	0.400000	341.157288	0.400000	338.573090	0.400000	342.263733	0.400000	337.440247	0.400000	340.345062	0.400000	334.740692	0.400000	339.485291	0.400000	337.922760	0.400000	339.804169	0.400000	344.322876	0.400000	339.509094	0.400000	340.595703	0.400000	342.355316	0.400000	340.018372	0.400000	340.980194
0.500000	424.428375	0.500000	421.387360	0.500000	419.883972	0.500000	421.900909	0.500000	425.752991	0.500000	422.954651	0.500000	425.323273	0.500000	425.556305	0.500000	425.838531	0.500000	423.855042	0.500000	425.737244	0.500000	425.822571	0.500000	423.762604	0.500000	424.284058	0.500000	420.610809	0.500000	421.770264
0.600000	511.428894	0.600000	510.800507	0.600000	507.924805	0.600000	511.031586	0.600000	510.367065	0.600000	508.117310	0.600000	509.319611	0.600000	512.388428	0.600000	506.539398	0.600000	510.438110	0.600000	510.602020	0.600000	507.403198	0.600000	505.632965	0.600000	510.678009	0.600000	509.691162	0.600000	505.647186
0.700000	598.341370	0.700000	591.853577	0.700000	597.455444	0.700000	596.838318	0.700000	596.123779	0.700000	597.759827	0.700000	595.814148	0.700000	600.056519	0.700000	594.083252	0.700000	596.849487	0.700000	592.397705	0.700000	595.779541	0.700000	595.533142	0.700000	594.062134	0.700000	595.379639	0.700000	590.161194
0.800000	680.599304	0.800000	677.089905	0.800000	684.985413	0.800000	675.268372	0.800000	678.013428	0.800000	678.520874	0.800000	680.591797	0.800000	679.172363	0.800000	675.847534	0.800000	683.643127	0.800000	676.063782	0.800000	678.699951	0.800000	678.839355	0.800000	679.377136	0.800000	678.880554	0.800000	678.571594
0.900000	764.015869	0.900000	769.644714	0.900000	761.587524	0.900000	763.494995	0.900000	767.361023	0.900000	763.213440	0.900000	769.648804	0.900000	765.243835	0.900000	767.568970	0.900000	771.241394	0.900000	773.128967	0.900000	757.755493	0.900000	759.208557	0.900000	765.634094	0.900000	764.057495	0.900000	766.721008
1.000000	845.426331	1.000000	851.190491	1.000000	845.815063	1.000000	847.873413	1.000000	847.838684	1.000000	847.210510	1.000000	847.275085	1.000000	850.244812	1.000000	854.496948	1.000000	857.815857	1.000000	845.748962	1.000000	848.114990	1.000000	852.362610	1.000000	848.347961	1.000000	845.874573	1.000000	850.172119
1.100000	847.503052	1.100000	844.246887	1.100000	849.015564	1.100000	852.904968	1.100000	841.295105	1.100000	852.356812	1.100000	850.189209	1.100000	853.859802	1.100000	851.964783	1.100000	843.119263	1.100000	848.984863	1.100000	841.862366	1.100000	847.938049	1.100000	840.915100	1.100000	846.003418	1.100000	843.268860
1.200000	854.731445	1.200000	852.289673	1.200000	853.259766	1.200000	849.383240	1.200000	853.552795	1.200000	849.443420	1.200000	853.820312	1.200000	851.404175	1.200000	843.708801	1.200000	853.553223	1.200000	855.383545	1.200000	854.199768	1.200000	859.841919	1.200000	844.559387	1.200000	851.529907	1.200000	846.749451
1.300000	848.208008	1.300000	851.232605	1.300000	849.222290	1.300000	849.775330	1.300000	847.644165	1.300000	858.662659	1.300000	848.919312	1.300000	850.755676	1.300000	856.657166	1.300000	852.140320	1.300000	852.357239	1.300000	850.348999	1.300000	847.265686	1.300000	842.275574	1.300000	851.211426	1.300000	854.871887
1.400000	851.511108	1.400000	849.952698	1.400000	841.627014	1.400000	850.006958	1.400000	843.248718	1.400000	848.824829	1.400000	841.297668	1.400000	848.171143	1.400000	859.881958	1.400000	853.898376	1.400000	844.977478	1.400000	854.263550	1.400000	849.194397	1.400000	848.083130	1.400000	851.874939	1.400000	852.682251
1.500000	848.782166	1.500000	847.340027	1.500000	853.224365	1.500000	840.961792	1.500000	845.717468	1.500000	855.315002	1.500000	850.005798	1.500000	858.041809	1.500000	853.337708	1.500000	851.636963	1.500000	850.750549	1.500000	847.984680	1.500000	851.021912	1.500000	846.411804	1.500000	849.249939	1.500000	849.721985
1.600000	849.413940	1.600000	860.141907	1.600000	849.549377	1.600000	847.237122	1.600000	847.406311	1.600000	844.096558	1.600000	854.867981	1.600000	845.981323	1.600000	839.863159	1.600000	855.125732	1.600000	851.847656	1.600000	852.466492	1.600000	850.151978	1.600000	844.359802	1.600000	849.956421	1.600000	850.415344
1.700000	846.895691	1.700000	851.173279	1.700000	853.751587	1.700000	851.352417	1.700000	850.087341	1.700000	846.356750	1.700000	847.911072	1.700000	847.866150	1.700000	854.491882	1.700000	854.239441	1.700000	846.480469	1.700000	853.072510	1.700000	852.631226	1.700000	847.855591	1.700000	846.072266	1.700000	848.296448
1.800000	853.392700	1.800000	847.827454	1.800000	854.265198	1.800000	841.043884	1.800000	849.330627	1.800000	849.096497	1.800000	853.082886	1.800000	853.400330	1.800000	855.886719	1.800000	849.713562	1.800000	849.598755	1.800000	850.091431	1.800000	846.827454	1.800000	852.315613	1.800000	845.535706	1.800000	846.159302
1.900000	853.760071	1.900000	848.222839	1.900000	856.573792	1.900000	845.819153	1.900000	853.729431	1.900000	856.005493	1.900000	852.230530	1.900000	852.664307	1.900000	855.817749	1.900000	851.053223	1.900000	850.300781	1.900000	855.996948	1.900000	846.952820	1.900000	847.578430	1.900000	853.445862	1.900000	858.625610
2.000000	844.208130	2.000000	846.297180	2.000000	850.857300	2.000000	851.102417	2.000000	848.809814	2.000000	851.242188	2.000000	857.589355	2.000000	848.724304	2.000000	846.748169	2.000000	853.252014	2.000000	847.958496	2.000000	852.458984	2.000000	844.368164	2.000000	844.026733	2.000000	853.034912	2.000000	847.200684
2.100000	857.943176	2.100000	849.433044	2.100000	854.552002	2.100000	853.330200	2.100000	852.572083	2.100000	853.089539	2.100000	840.831787	2.100000	852.691895	2.100000	846.463196	2.100000	848.478821	2.100000	847.898682	2.100000	846.623657	2.100000	847.217834	2.100000	849.990601	2.100000	846.030396	2.100000	854.030212
2.200000	852.577393	2.200000	855.704102	2.200000	842.254272	2.200000	850.883240	2.200000	848.023071	2.200000	851.262024	2.200000	841.547729	2.200000	850.118408	2.200000	850.002136	2.200000	848.706665	2.200000	850.552429	2.200000	846.506348	2.200000	849.347168	2.200000	853.346802	2.200000	853.854797	2.200000	854.880432
2.300000	854.459961	2.300000	852.933716	2.300000	860.537109	2.300000	846.444153	2.300000	848.661316	2.300000	849.069153	2.300000	853.558350	2.300000	847.562073	2.300000	848.130737	2.300000	850.077148	2.300000	851.576477	2.300000	853.903137	2.300000	848.550171	2.300000	848.182739	2.300000	855.044861	2.300000	853.357117
2.400000	847.030334	2.400000	850.945618	2.400000	847.603271	2.400000	852.017883	2.400000	852.466309	2.400000	849.274170	2.400000	847.577454	2.400000	852.569275	2.400000	847.101685	2.400000	849.822693	2.400000	850.983093	2.400000	849.043030	2.400000	851.074036	2.400000	855.014404	2.400000	847.367737	2.400000	843.788147
2.500000	846.839722	2.500000	843.146912	2.500000	839.690979	2.500000	849.909851	2.500000	853.115356	2.500000	852.628479	2.500000	849.566101	2.500000	849.428772	2.500000	852.665283	2.500000	844.797424	2.500000	846.868225	2.500000	851.462646	2.500000	848.442505	2.500000	844.656067	2.500000	852.243103	2.500000	848.318665
2.600000	844.869751	2.600000	841.884277	2.600000	861.289734	2.600000	845.552185	2.600000	854.632385	2.600000	843.342163	2.600000	850.939148	2.600000	852.073853	2.600000	861.858582	2.600000	847.826782	2.600000	857.683167	2.600000	846.234070	2.600000	850.263245	2.600000	851.601440	2.600000	846.111816	2.600000	858.582458
2.700000	850.677612	2.700000	853.072510	2.700000	847.499573	2.700000	849.145081	2.700000	853.614563	2.700000	846.124573	2.700000	845.245605	2.700000	849.531189	2.700000	843.035156	2.700000	847.720947	2.700000	855.636658	2.700000	846.632874	2.700000	845.870300	2.700000	850.750671	2.700000	845.942505	2.700000	846.238403
2.800000	852.385925	2.800000	849.592773	2.800000	851.871460	2.800000	852.949097	2.800000	846.173401	2.800000	846.311157	2.800000	846.940674	2.800000	854.440491	2.800000	852.562744	2.800000	844.605896	2.800000	854.058533	2.800000	845.061035	2.800000	849.291931	2.800000	844.920776	2.800000	844.909180	2.800000	851.364380
2.900000	852.439575	2.900000	855.824585	2.900000	843.971802	2.900000	844.718689	2.900000	858.891113	2.900000	840.777222	2.900000	859.280029	2.900000	851.107056	2.900000	847.582520	2.900000	853.768127	2.900000	845.505859	2.900000	851.441528	2.900000	845.416504	2.900000	849.803894	2.900000	843.877258	2.900000	854.585022
3.000000	855.114502	3.000000	848.761780	3.000000	849.546021	3.000000	851.327515	3.000000	843.915649	3.000000	852.489685	3.000000	848.608887	3.000000	851.083130	3.000000	845.588074	3.000000	844.637878	3.000000	852.334717	3.000000	847.768799	3.000000	846.413208	3.000000	848.074402	3.000000	851.406006	3.000000	851.172424
3.100000	853.704468	3.100000	848.660095	3.100000	848.888672	3.100000	851.399902	3.100000	846.327332	3.100000	852.810364	3.100000	846.542175	3.100000	857.879761	3.100000	850.661560	3.100000	851.140503	3.100000	853.041138	3.100000	848.670227	3.100000	847.752319	3.100000	848.574646	3.100000	851.057312	3.100000	843.764038
3.200000	852.721680	3.200000	848.605530	3.200000	852.076660	3.200000	854.206055	3.200000	844.069885	3.200000	848.786438	3.200000	847.496582	3.200000	850.219604	3.200000	847.607788	3.200000	851.569458	3.200000	847.056396	3.200000	852.838501	3.200000	846.434937	3.200000	846.834595	3.200000	850.361389	3.200000	848.954163
3.300000	851.623230	3.300000	850.846375	3.300000	848.975830	3.300000	846.229797	3.300000	846.949646	3.300000	846.095642	3.300000	847.553772	3.300000	855.352295	3.300000	856.309753	3.300000	850.644897	3.300000	853.554260	3.300000	846.936829	3.300000	846.115112	3.300000	843.069092	3.300000	855.127075	3.300000	855.869995
3.400000	849.529114	3.400000	852.923035	3.400000	851.058167	3.400000	856.010742	3.400000	849.479736	3.400000	847.065613	3.400000	854.272461	3.400000	840.753418	3.400000	848.996277	3.400000	852.184875	3.400000	852.131958	3.400000	843.007141	3.400000	855.450806	3.400000	847.699768	3.400000	847.789246	3.400000	848.747620
3.500000	856.347961	3.500000	846.699890	3.500000	854.070496	3.500000	846.584595	3.500000	843.628601	3.500000	845.876343	3.500000	848.723633	3.500000	849.346619	3.500000	857.189209	3.500000	848.419861	3.500000	846.740173	3.500000	848.334473	3.500000	850.442627	3.500000	848.371704	3.500000	849.163269	3.500000	845.077332
3.600000	852.016846	3.600000	846.372803	3.600000	853.896423	3.600000	854.086182	3.600000	845.759399	3.600000	858.593018	3.600000	845.420288	3.600000	851.372620	3.600000	847.235229	3.600000	847.466675	3.600000	850.337830	3.600000	849.632324	3.600000	854.994263	3.600000	850.289062	3.600000	847.051697	3.600000	851.736755
3.700000	850.615662	3.700000	856.994629	3.700000	850.916016	3.700000	846.034302	3.700000	850.359924	3.700000	847.376282	3.700000	847.558716	3.700000	853.335876	3.700000	847.439331	3.700000	847.132385	3.700000	846.433899	3.700000	844.190002	3.700000	855.013367	3.700000	848.040100	3.700000	844.276184	3.700000	852.908630
3.800000	850.155457	3.800000	852.994690	3.800000	847.946960	3.800000	849.670959	3.800000	852.955383	3.800000	846.829285	3.800000	846.807800	3.800000	844.953186	3.800000	854.064697	3.800000	848.816772	3.800000	848.990723	3.800000	851.767944	3.800000	845.666260	3.800000	849.771423	3.800000	851.138794	3.800000	846.957397
3.900000	849.642212	3.900000	854.456177	3.900000	855.287964	3.900000	842.347290	3.900000	856.169678	3.900000	848.516785	3.900000	853.269836	3.900000	857.329468	3.900000	855.935974	3.900000	847.798401	3.900000	849.201477	3.900000	839.984985	3.900000	845.653442	3.900000	845.210266	3.900000	857.165222	3.900000	846.043030
4.000000	849.876404	4.000000	855.463806	4.000000	846.439636	4.000000	847.869934	4.000000	851.125488	4.000000	845.759277	4.000000	846.724121	4.000000	848.126831	4.000000	846.477234	4.000000	851.698242	4.000000	855.426758	4.000000	849.986267	4.000000	855.563293	4.000000	841.512024	4.000000	846.059753	4.000000	849.877930
4.100000	843.698364	4.100000	851.185669	4.100000	856.465759	4.100000	858.013062	4.100000	847.493958	4.100000	850.297974	4.100000	858.178955	4.100000	850.172119	4.100000	844.025391	4.100000	852.877747	4.100000	849.398438	4.100000	849.812439	4.100000	850.720520	4.100000	847.373718	4.100000	852.094604	4.100000	853.180176
4.200000	850.542114	4.200000	844.582031	4.200000	846.379456	4.200000	850.694519	4.200000	844.637695	4.200000	844.539490	4.200000	844.762634	4.200000	845.458679	4.200000	854.101379	4.200000	849.577454	4.200000	853.974060	4.200000	851.394592	4.200000	845.835022	4.200000	857.609131	4.200000	850.386292	4.200000	846.717468
4.300000	853.236389	4.300000	851.768555	4.300000	851.739624	4.300000	845.607910	4.300000	849.423340	4.300000	850.344177	4.300000	849.760559	4.300000	852.588318	4.300000	846.479553	4.300000	855.103821	4.300000	851.006836	4.300000	851.924866	4.300000	851.744629	4.300000	849.585571	4.300000	847.440063	4.300000	846.896301
4.400000	847.686829	4.400000	843.427490	4.400000	852.771790	4.400000	854.260681	4.400000	854.304626	4.400000	855.025330	4.400000	857.479614	4.400000	844.694031	4.400000	851.670898	4.400000	846.561340	4.400000	846.728943	4.400000	853.986938	4.400000	855.136597	4.400000	845.094910	4.400000	852.104736	4.400000	849.840271
4.500000	851.730957	4.500000	844.880371	4.500000	844.484558	4.500000	849.980713	4.500000	849.422241	4.500000	856.972534	4.500000	854.273071	4.500000	856.164307	4.500000	847.526550	4.500000	855.760254	4.500000	850.991699	4.500000	845.072815	4.500000	837.840942	4.500000	851.677063	4.500000	852.809692	4.500000	849.368896
4.600000	856.215149	4.600000	853.578979	4.600000	852.769897	4.600000	848.127502	4.600000	841.440674	4.600000	857.435974	4.600000	848.074219	4.600000	856.951233	4.600000	851.122437	4.600000	844.160034	4.600000	848.546143	4.600000	848.046265	4.600000	856.947205	4.600000	852.955994	4.600000	854.772278	4.600000	851.499573
4.700000	850.845703	4.700000	840.050537	4.700000	850.670288	4.700000	842.286804	4.700000	845.770203	4.700000	843.025818	4.700000	850.977966	4.700000	851.490784	4.700000	847.989380	4.700000	850.450867	4.700000	847.315125	4.700000	847.501465	4.700000	846.945862	4.700000	852.240845	4.700000	849.872498	4.700000	843.242554
4.800000	848.098816	4.800000	847.129150	4.800000	843.182922	4.800000	851.228149	4.800000	851.921021	4.800000	848.036011	4.800000	855.701477	4.800000	852.595642	4.800000	851.171143	4.800000	854.795105	4.800000	851.017456	4.800000	846.549255	4.800000	850.171509	4.800000	851.758057	4.800000	852.392395	4.800000	853.034912
4.900000	848.132568	4.900000	847.568420	4.900000	855.355225	4.900000	854.696350	4.900000	851.589172	4.900000	852.441956	4.900000	846.467529	4.900000	845.599487	4.900000	843.668884	4.900000	852.096863	4.900000	849.930542	4.900000	845.760132	4.900000	851.470215	4.900000	851.202637	4.900000	850.383545	4.900000	847.204590
5.000000	855.985474	5.000000	853.026917	5.000000	842.984619	5.000000	848.501953	5.000000	847.706177	5.000000	841.795715	5.000000	854.682678	5.000000	852.837463	5.000000	852.686096	5.000000	849.080566	5.000000	855.883484	5.000000	862.740234	5.000000	851.918457	5.000000	848.749695	5.000000	861.208313	5.000000	855.183533
5.100000	848.621582	5.100000	849.299255	5.100000	854.367676	5.100000	852.802368	5.100000	857.411011	5.100000	850.539246	5.100000	852.704773	5.100000	852.867859	5.100000	845.854309	5.100000	853.094849	5.100000	852.991455	5.100000	854.124146	5.100000	851.000488	5.100000	847.338562	5.100000	851.578003	5.100000	845.821228
5.200000	850.055725	5.200000	850.921021	5.200000	842.798767	5.200000	859.222168	5.200000	843.475769	5.200000	851.656189	5.200000	846.375977	5.200000	852.787354	5.200000	844.650635	5.200000	851.715820	5.200000	849.278442	5.200000	854.624512	5.200000	848.513306	5.200000	848.932678	5.200000	851.411865	5.200000	847.673645
5.300000	855.274231	5.300000	855.014221	5.300000	847.779724	5.300000	857.616699	5.300000	852.852905	5.300000	852.920593	5.300000	849.361816	5.300000	845.851624	5.300000	848.920227	5.300000	855.099915	5.300000	845.806641	5.300000	848.569519	5.300000	847.134949	5.300000	846.908447	5.300000	848.517151	5.300000	847.941589
5.400000	842.410217	5.400000	852.148865	5.400000	850.539062	5.400000	853.804077	5.400000	854.583313	5.400000	850.515137	5.400000	844.185120	5.400000	843.309265	5.400000	856.466125	5.400000	848.729858	5.400000	846.370239	5.400000	844.308655	5.400000	856.901428	5.400000	846.917847	5.400000	850.256470	5.400000	848.705322
5.500000	850.581726	5.500000	853.896057	5.500000	853.680725	5.500000	857.037903	5.500000	857.754517	5.500000	847.694214	5.500000	843.984924	5.500000	857.857605	5.500000	842.188416	5.500000	844.649414	5.500000	851.855225	5.500000	850.714478	5.500000	851.116455	5.500000	846.085205	5.500000	847.084778	5.500000	850.825745
5.600000	851.498901	5.600000	852.551697	5.600000	846.484680	5.600000	848.573364	5.600000	850.457703	5.600000	849.760742	5.600000	840.432251	5.600000	849.392883	5.600000	855.667908	5.600000	853.655945	5.600000	852.521912	5.600000	853.604614	5.600000	852.860168	5.600000	839.073364	5.600000	853.129883	5.600000	848.816101
5.700000	848.804810	5.700000	853.607056	5.700000	853.062744	5.700000	846.864075	5.700000	848.011475	5.700000	849.996399	5.700000	852.754517	5.700000	850.067200	5.700000	846.123962	5.700000	847.040405	5.700000	843.462646	5.700000	854.098877	5.700000	856.323425	5.700000	847.075745	5.700000	847.601013	5.700000	847.049438
5.800000	843.772217	5.800000	859.460510	5.800000	850.803772	5.800000	845.729248	5.800000	854.536743	5.800000	846.658813	5.800000	854.759644	5.800000	846.520691	5.800000	844.313721	5.800000	843.033142	5.800000	853.500916	5.800000	855.526978	5.800000	849.458923	5.800000	846.596619	5.800000	838.862183	5.800000	848.432251
5.900000	848.963684	5.900000	845.992371	5.900000	847.328064	5.900000	847.290344	5.900000	850.661987	5.900000	846.574646	5.900000	844.930481	5.900000	842.076782	5.900000	858.536011	5.900000	847.215698	5.900000	852.961365	5.900000	850.537659	5.900000	850.876343	5.900000	849.092346	5.900000	848.458008	5.900000	853.240906
6.000000	851.614746	6.000000	852.949341	6.000000	848.353210	6.000000	847.961060	6.000000	844.382141	6.000000	850.312988	6.000000	847.072449	6.000000	850.183899	6.000000	851.470825	6.000000	848.159790	6.000000	853.445862	6.000000	844.762573	6.000000	852.748230	6.000000	840.707520	6.000000	848.573975	6.000000	858.729736
6.100000	847.006409	6.100000	847.196228	6.100000	849.726013	6.100000	846.943665	6.100000	859.605652	6.100000	848.796326	6.100000	851.921387	6.100000	849.658081	6.100000	855.357117	6.100000	851.069702	6.100000	850.671631	6.100000	841.172729	6.100000	850.555969	6.100000	847.145203	6.100000	852.444092	6.100000	850.684509
6.200000	845.754517	6.200000	856.465759	6.200000	848.766907	6.200000	853.344543	6.200000	849.684570	6.200000	848.122559	6.200000	846.705688	6.200000	844.447510	6.200000	846.707397	6.200000	845.326782	6.200000	847.696533	6.200000	848.346741	6.200000	849.086731	6.200000	855.705750	6.200000	848.290100	6.200000	849.830627
6.300000	851.689453	6.300000	851.872742	6.300000	845.491638	6.300000	856.275635	6.300000	852.174194	6.300000	849.167847	6.300000	844.834473	6.300000	850.867249	6.300000	852.613281	6.300000	850.386292	6.300000	853.195251	6.300000	853.057861	6.300000	854.845276	6.300000	848.005249	6.300000	852.523499	6.300000	841.464478
6.400000	849.101990	6.400000	840.640137	6.400000	846.526184	6.400000	850.629211	6.400000	854.715149	6.400000	852.636841	6.400000	843.180725	6.400000	848.547485	6.400000	850.007080	6.400000	852.831238	6.400000	854.242004	6.400000	852.069580	6.400000	848.524475	6.400000	846.211365	6.400000	850.837341	6.400000	848.236328
6.500000	851.726990	6.500000	852.660828	6.500000	848.254333	6.500000	848.079041	6.500000	858.483398	6.500000	857.285706	6.500000	860.111572	6.500000	849.970398	6.500000	848.479187	6.500000	846.718384	6.500000	838.893982	6.500000	841.903564	6.500000	850.232727	6.500000	851.669373	6.500000	850.010376	6.500000	847.384949
6.600000	850.611938	6.600000	845.994446	6.600000	860.763733	6.600000	849.141357	6.600000	845.534668	6.600000	847.780151	6.600000	839.306641	6.600000	853.625916	6.600000	850.132019	6.600000	842.195068	6.600000	852.136902	6.600000	850.287476	6.600000	852.002014	6.600000	855.964661	6.600000	847.150574	6.600000	847.810364
6.700000	845.437012	6.700000	850.619629	6.700000	848.931458	6.700000	847.516907	6.700000	846.878906	6.700000	849.261047	6.700000	849.597717	6.700000	849.182617	6.700000	851.472107	6.700000	852.012573	6.700000	848.460632	6.700000	852.258423	6.700000	851.427002	6.700000	847.457153	6.700000	846.124573	6.700000	848.647949
6.800000	852.985840	6.800000	843.592163	6.800000	852.167847	6.800000	856.007202	6.800000	851.181396	6.800000	851.971191	6.800000	846.868042	6.800000	850.354980	6.800000	847.351013	6.800000	850.297729	6.800000	842.262634	6.800000	855.040344	6.800000	855.778015	6.800000	851.294373	6.800000	854.099243	6.800000	857.789490
6.900000	852.123840	6.900000	851.950073	6.900000	853.060913	6.900000	852.826965	6.900000	850.676575	6.900000	851.420410	6.900000	852.850281	6.900000	849.675903	6.900000	852.623718	6.900000	848.054138	6.900000	847.457092	6.900000	849.738464	6.900000	855.012573	6.900000	855.826660	6.900000	851.224731	6.900000	851.444641
7.000000	860.606384	7.000000	856.234314	7.000000	851.499329	7.000000	843.354614	7.000000	851.957886	7.000000	843.429688	7.000000	847.074463	7.000000	848.051758	7.000000	848.583984	7.000000	853.567566	7.000000	848.468140	7.000000	850.857300	7.000000	853.118225	7.000000	846.199402	7.000000	854.265381	7.000000	853.184998
7.100000	853.482483	7.100000	849.993835	7.100000	848.740356	7.100000	848.724304	7.100000	850.735718	7.100000	857.261292	7.100000	852.232056	7.100000	854.297791	7.100000	840.421143	7.100000	852.692078	7.100000	847.411560	7.100000	845.414551	7.100000	849.875732	7.100000	850.633972	7.100000	852.213257	7.100000	847.033508
7.200000	852.361084	7.200000	851.497009	7.200000	848.469604	7.200000	848.605530	7.200000	845.212585	7.200000	849.914978	7.200000	854.341736	7.200000	848.167419	7.200000	847.640198	7.200000	841.976013	7.200000	857.844177	7.200000	854.034546	7.200000	844.568176	7.200000	846.980774	7.200000	855.295166	7.200000	849.210693
7.300000	854.303101	7.300000	853.373047	7.300000	850.354736	7.300000	855.193115	7.300000	845.488892	7.300000	857.243713	7.300000	853.573853	7.300000	852.049194	7.300000	854.400208	7.300000	853.311768	7.300000	846.844849	7.300000	855.064819	7.300000	848.789429	7.300000	848.253967	7.300000	850.138489	7.300000	850.469482
7.400000	854.034058	7.400000	847.409058	7.400000	848.683838	7.400000	849.179565	7.400000	848.069946	7.400000	849.198242	7.400000	854.461731	7.400000	847.221741	7.400000	849.610168	7.400000	845.058044	7.400000	852.290588	7.400000	851.291870	7.400000	850.473877	7.400000	849.108826	7.400000	851.291626	7.400000	851.972046
7.500000	847.116821	7.500000	850.140259	7.500000	843.255798	7.500000	850.662109	7.500000	848.382141	7.500000	849.683777	7.500000	856.008911	7.500000	846.610779	7.500000	850.140198	7.500000	847.495056	7.500000	850.748779	7.500000	848.200195	7.500000	848.630981	7.500000	844.336243	7.500000	847.194702	7.500000	846.738281
7.600000	850.161621	7.600000	853.356995	7.600000	849.305237	7.600000	850.115173	7.600000	849.665833	7.600000	851.039490	7.600000	849.388855	7.600000	846.378540	7.600000	851.156372	7.600000	850.564026	7.600000	840.265381	7.600000	845.768982	7.600000	856.663574	7.600000	846.465393	7.600000	843.746704	7.600000	846.681946
7.700000	851.462463	7.700000	854.871399	7.700000	853.378357	7.700000	851.129578	7.700000	851.564026	7.700000	843.357178	7.700000	853.983337	7.700000	854.336121	7.700000	852.957336	7.700000	851.317566	7.700000	847.620483	7.700000	840.326843	7.700000	850.162476	7.700000	855.086609	7.700000	852.250488	7.700000	851.575012
7.800000	843.980469	7.800000	847.226929	7.800000	860.391968	7.800000	845.268372	7.800000	853.546936	7.800000	854.484253	7.800000	847.709839	7.800000	846.330261	7.800000	845.830750	7.800000	855.927246	7.800000	847.017029	7.800000	858.387329	7.800000	852.255432	7.800000	852.201416	7.800000	851.878357	7.800000	849.202332
7.900000	852.555359	7.900000	845.091309	7.900000	850.151306	7.900000	850.391113	7.900000	845.608582	7.900000	854.917725	7.900000	848.518494	7.900000	853.482910	7.900000	857.747559	7.900000	851.511536	7.900000	852.094971	7.900000	851.135193	7.900000	852.906311	7.900000	848.954956	7.900000	855.479370	7.900000	845.338562
8.000000	844.465942	8.000000	843.997559	8.000000	849.670532	8.000000	853.019592	8.000000	846.945312	8.000000	852.954590	8.000000	846.651489	8.000000	848.061462	8.000000	843.391479	8.000000	853.220337	8.000000	842.544067	8.000000	854.056396	8.000000	853.906860	8.000000	847.837158	8.000000	856.616638	8.000000	844.613831
8.100000	850.556458	8.100000	854.678040	8.100000	853.993896	8.100000	850.667786	8.100000	847.916016	8.100000	855.362732	8.100000	850.784485	8.100000	851.173706	8.100000	844.348389	8.100000	851.241333	8.100000	856.482422	8.100000	845.284424	8.100000	854.771912	8.100000	856.391785	8.100000	851.006042	8.100000	848.782776
8.200000	851.651062	8.200000	845.345581	8.200000	847.755981	8.200000	850.294373	8.200000	851.250244	8.200000	857.796021	8.200000	853.698975	8.200000	848.262329	8.200000	846.884094	8.200000	851.396423	8.200000	849.630310	8.200000	853.718323	8.200000	845.903076	8.200000	848.981628	8.200000	857.253174	8.200000	848.522949
8.300000	846.389099	8.300000	852.694153	8.300000	855.106079	8.300000	854.057434	8.300000	849.126221	8.300000	846.721069	8.300000	852.725037	8.300000	855.872742	8.300000	852.069153	8.300000	857.408997	8.300000	851.102600	8.300000	850.545776	8.300000	851.012085	8.300000	849.951294	8.300000	854.302795	8.300000	847.148743
8.400000	853.109558	8.400000	843.395752	8.400000	848.089722	8.400000	857.359436	8.400000	849.848022	8.400000	850.002136	8.400000	847.435486	8.400000	851.598511	8.400000	851.136536	8.400000	852.171387	8.400000	851.815247	8.400000	849.803650	8.400000	846.305176	8.400000	849.373962	8.400000	856.327698	8.400000	852.236755
8.500000	852.887878	8.500000	852.750183	8.500000	848.008240	8.500000	852.612122	8.500000	857.831909	8.500000	848.146729	8.500000	844.559387	8.500000	846.169312	8.500000	851.061768	8.500000	841.454346	8.500000	847.928162	8.500000	846.544739	8.500000	850.140015	8.500000	849.396301	8.500000	855.722290	8.500000	845.338257
8.600000	854.097351	8.600000	849.591370	8.600000	846.678894	8.600000	848.451233	8.600000	853.868164	8.600000	849.509705	8.600000	850.077820	8.600000	855.069763	8.600000	849.580444	8.600000	847.952332	8.600000	852.584106	8.600000	854.612244	8.600000	854.416443	8.600000	853.139038	8.600000	850.254456	8.600000	849.157532
8.700000	852.196838	8.700000	850.465149	8.700000	852.654785	8.700000	860.424377	8.700000	847.345825	8.700000	848.684021	8.700000	853.339111	8.700000	846.569824	8.700000	853.040894	8.700000	848.133484	8.700000	848.452637	8.700000	851.755554	8.700000	855.304443	8.700000	851.953491	8.700000	844.763123	8.700000	853.288574
8.800000	853.304260	8.800000	841.967346	8.800000	845.404236	8.800000	846.469360	8.800000	855.029846	8.800000	847.074341	8.800000	849.318359	8.800000	852.967773	8.800000	849.731384	8.800000	850.663086	8.800000	857.038330	8.800000	851.602234	8.800000	850.429810	8.800000	845.754944	8.800000	851.018799	8.800000	854.232605
8.900000	848.821167	8.900000	845.529663	8.900000	846.516235	8.900000	848.521851	8.900000	854.685974	8.900000	856.013184	8.900000	853.165039	8.900000	857.197388	8.900000	859.189758	8.900000	852.664246	8.900000	847.925476	8.900000	851.606506	8.900000	848.280090	8.900000	847.806824	8.900000	853.607056	8.900000	848.902649
9.000000	845.763123	9.000000	846.995300	9.000000	834.411377	9.000000	855.988953	9.000000	855.517761	9.000000	856.089905	9.000000	860.772278	9.000000	846.729797	9.000000	839.202698	9.000000	858.146912	9.000000	846.844604	9.000000	854.557617	9.000000	847.188721	9.000000	849.998108	9.000000	857.078003	9.000000	847.426086
9.100000	848.599487	9.100000	848.919128	9.100000	847.014587	9.100000	848.283936	9.100000	848.545471	9.100000	847.653687	9.100000	844.695557	9.100000	848.845581	9.100000	854.643555	9.100000	848.432739	9.100000	847.192078	9.100000	857.196289	9.100000	845.058655	9.100000	852.332703	9.100000	851.022156	9.100000	857.879089
9.200000	855.603027	9.200000	847.246216	9.200000	849.365662	9.200000	849.721313	9.200000	851.430298	9.200000	855.098022	9.200000	850.687927	9.200000	853.605164	9.200000	852.692749	9.200000	850.667725	9.200000	846.163757	9.200000	849.260132	9.200000	853.899170	9.200000	850.186707	9.200000	843.841919	9.200000	851.843384
9.300000	847.049133	9.300000	848.214355	9.300000	851.523926	9.300000	850.549011	9.300000	849.965820	9.300000	845.283081	9.300000	849.109924	9.300000	856.308594	9.300000	849.253357	9.300000	853.802734	9.300000	855.139221	9.300000	851.286560	9.300000	850.683594	9.300000	840.829773	9.300000	855.591736	9.300000	850.442993
9.400000	840.488647	9.400000	846.132324	9.400000	853.982300	9.400000	847.341553	9.400000	859.912903	9.400000	848.226624	9.400000	853.969543	9.400000	846.646362	9.400000	850.985901	9.400000	852.464478	9.400000	850.123047	9.400000	845.631287	9.400000	854.608582	9.400000	843.589172	9.400000	858.424927	9.400000	851.195557
9.500000	846.490662	9.500000	853.081421	9.500000	846.759338	9.500000	856.706665	9.500000	852.666992	9.500000	846.717651	9.500000	852.218750	9.500000	853.227173	9.500000	850.738953	9.500000	849.576355	9.500000	852.630981	9.500000	848.569336	9.500000	854.409790	9.500000	859.603943	9.500000	847.642151	9.500000	856.505188
9.600000	852.049377	9.600000	848.982666	9.600000	856.926636	9.600000	846.397705	9.600000	852.299988	9.600000	843.983887	9.600000	851.366089	9.600000	849.878418	9.600000	853.290222	9.600000	846.631287	9.600000	849.048889	9.600000	848.911621	9.600000	847.134277	9.600000	848.192017	9.600000	854.123230	9.600000	855.439941
9.700000	857.504150	9.700000	852.172424	9.700000	849.104309	9.700000	856.850708	9.700000	847.346008	9.700000	854.858643	9.700000	851.668457	9.700000	843.165527	9.700000	849.017334	9.700000	845.013672	9.700000	843.088135	9.700000	848.246399	9.700000	848.707581	9.700000	849.060791	9.700000	851.143677	9.700000	854.008118
9.800000	848.441345	9.800000	852.128967	9.800000	856.735535	9.800000	845.263306	9.800000	849.930176	9.800000	854.311279	9.800000	848.992920	9.800000	843.949219	9.800000	842.217529	9.800000	851.459412	9.800000	850.893860	9.800000	849.561218	9.800000	842.414368	9.800000	852.674500	9.800000	851.197327	9.800000	851.343384
9.900000	847.464600	9.900000	846.929749	9.900000	850.739075	9.900000	850.113770	9.900000	855.992371	9.900000	842.116638	9.900000	859.269531	9.900000	848.526855	9.900000	845.889648	9.900000	858.046021	9.900000	846.539978	9.900000	849.569763	9.900000	851.000854	9.900000	848.666138	9.900000	849.969116	9.900000	843.967285
10.000000	852.153137	10.000000	853.329834	10.000000	846.745972	10.000000	848.157349	10.000000	850.875305	10.000000	855.802734	10.000000	852.351685	10.000000	852.451111	10.000000	848.350586	10.000000	850.173218	10.000000	856.654480	10.000000	852.783081	10.000000	849.213867	10.000000	849.099182	10.000000	854.694153	10.000000	850.625732
10.100000	854.687988	10.100000	850.142578	10.100000	839.468933	10.100000	848.898987	10.100000	848.458435	10.100000	850.572205	10.100000	846.093933	10.100000	848.669189	10.100000	851.156982	10.100000	849.453796	10.100000	844.207214	10.100000	851.778748	10.100000	843.271057	10.100000	845.408142	10.100000	845.976013	10.100000	858.205261
10.200000	855.390869	10.200000	855.213989	10.200000	856.706665	10.200000	844.540527	10.200000	853.071533	10.200000	849.002502	10.200000	854.718689	10.200000	856.785889	10.200000	849.790100	10.200000	855.642273	10.200000	852.194763	10.200000	854.793823	10.200000	849.054871	10.200000	852.469604	10.200000	847.512634	10.200000	856.831421
10.300000	853.929871	10.300000	850.526245	10.300000	839.832031	10.300000	853.965271	10.300000	848.979797	10.300000	846.693054	10.300000	846.791565	10.300000	848.035522	10.300000	849.967163	10.300000	852.277039	10.300000	840.135132	10.300000	847.364441	10.300000	850.821289	10.300000	847.385925	10.300000	849.413452	10.300000	852.770752
10.400000	853.045532	10.400000	858.379456	10.400000	845.339294	10.400000	856.231628	10.400000	861.067932	10.400000	846.747070	10.400000	856.476440	10.400000	846.650452	10.400000	853.388062	10.400000	858.199341	10.400000	851.802246	10.400000	853.682983	10.400000	851.516907	10.400000	850.110901	10.400000	854.427185	10.400000	843.209961
10.500000	849.531982	10.500000	848.770874	10.500000	854.249084	10.500000	841.567017	10.500000	848.149292	10.500000	849.082031	10.500000	850.195190	10.500000	847.621948	10.500000	846.033447	10.500000	850.471191	10.500000	846.011780	10.500000	851.554993	10.500000	853.119141	10.500000	852.182739	10.500000	849.137451	10.500000	846.284851
10.600000	848.523804	10.600000	850.917542	10.600000	843.539001	10.600000	846.275024	10.600000	850.207153	10.600000	850.989563	10.600000	847.368713	10.600000	851.402588	10.600000	846.979980	10.600000	849.879333	10.600000	848.098694	10.600000	849.148193	10.600000	857.395874	10.600000	845.096436	10.600000	858.282410	10.600000	851.329956
10.700000	855.385803	10.700000	851.186523	10.700000	857.126831	10.700000	850.265991	10.700000	847.759216	10.700000	853.968079	10.700000	855.776123	10.700000	850.031860	10.700000	853.725769	10.700000	851.401123	10.700000	857.271240	10.700000	852.367554	10.700000	845.496277	10.700000	857.174622	10.700000	857.746399	10.700000	857.338867
10.800000	845.701599	10.800000	848.563171	10.800000	847.197571	10.800000	847.182068	10.800000	844.591248	10.800000	848.425598	10.800000	847.003174	10.800000	848.869141	10.800000	844.697205	10.800000	860.959717	10.800000	853.023560	10.800000	843.970520	10.800000	856.541382	10.800000	845.736938	10.800000	853.608398	10.800000	844.876221
10.900000	849.714050	10.900000	850.990417	10.900000	852.874512	10.900000	847.838074	10.900000	845.466919	10.900000	855.581665	10.900000	858.768311	10.900000	857.933960	10.900000	848.875183	10.900000	853.759460	10.900000	848.500854	10.900000	858.996582	10.900000	843.574951	10.900000	847.642151	10.900000	847.158630	10.900000	845.511841
11.000000	852.842590	11.000000	850.409424	11.000000	851.744629	11.000000	842.207642	11.000000	847.828491	11.000000	854.554993	11.000000	848.720825	11.000000	857.662720	11.000000	849.591370	11.000000	848.489990	11.000000	851.202942	11.000000	851.933655	11.000000	852.293457	11.000000	851.718323	11.000000	844.191345	11.000000	854.446838
11.100000	845.051147	11.100000	848.239929	11.100000	845.296875	11.100000	856.729370	11.100000	846.755676	11.100000	852.927917	11.100000	853.746643	11.100000	851.466248	11.100000	854.579895	11.100000	849.289795	11.100000	848.856323	11.100000	851.657532	11.100000	851.476868	11.100000	854.223572	11.100000	843.987488	11.100000	852.828430
11.200000	856.813660	11.200000	858.252319	11.200000	852.194519	11.200000	850.467590	11.200000	842.034729	11.200000	856.402039	11.200000	846.984619	11.200000	851.420837	11.200000	852.548035	11.200000	847.597961	11.200000	850.671143	11.200000	847.092468	11.200000	847.819458	11.200000	852.252625	11.200000	845.317017	11.200000	848.262512
11.300000	847.314758	11.300000	847.579956	11.300000	853.717407	11.300000	854.317932	11.300000	850.125427	11.300000	856.200745	11.300000	847.641418	11.300000	853.089417	11.300000	846.035217	11.300000	848.125427	11.300000	849.148010	11.300000	854.682373	11.300000	855.216003	11.300000	853.496765	11.300000	852.725403	11.300000	853.322876
11.400000	845.848694	11.400000	851.746704	11.400000	851.697327	11.400000	854.147705	11.400000	849.495605	11.400000	848.514893	11.400000	846.470520	11.400000	845.651001	11.400000	843.424072	11.400000	843.927856	11.400000	856.975159	11.400000	843.410339	11.400000	854.108459	11.400000	850.432373	11.400000	849.226318	11.400000	849.360291
11.500000	846.423157	11.500000	854.330566	11.500000	852.413635	11.500000	856.169617	11.500000	845.721497	11.500000	850.932068	11.500000	849.765076	11.500000	849.774658	11.500000	850.402222	11.500000	859.500244	11.500000	852.783386	11.500000	852.064087	11.500000	854.616333	11.500000	853.206604	11.500000	850.685120	11.500000	846.623840
11.600000	853.184082	11.600000	846.500366	11.600000	852.796936	11.600000	852.520569	11.600000	850.893494	11.600000	849.469421	11.600000	851.333618	11.600000	856.362854	11.600000	846.550537	11.600000	859.344727	11.600000	856.837952	11.600000	852.238037	11.600000	851.215759	11.600000	851.548828	11.600000	842.624939	11.600000	851.482971
11.700000	847.085388	11.700000	856.158325	11.700000	845.411987	11.700000	857.053955	11.700000	848.968018	11.700000	843.536194	11.700000	853.007019	11.700000	853.490417	11.700000	851.309387	11.700000	851.994934	11.700000	853.564697	11.700000	845.569336	11.700000	850.255432	11.700000	846.887634	11.700000	851.406494	11.700000	847.381226
11.800000	850.817078	11.800000	850.844055	11.800000	858.561096	11.800000	854.585022	11.800000	851.491150	11.800000	855.754456	11.800000	854.028198	11.800000	844.441101	11.800000	852.928101	11.800000	843.519287	11.800000	853.095337	11.800000	848.134705	11.800000	852.402893	11.800000	848.746155	11.800000	845.116394	11.800000	860.488037
11.900000	843.575134	11.900000	845.059875	11.900000	844.569092	11.900000	847.067993	11.900000	845.592468	11.900000	854.135864	11.900000	846.842285	11.900000	849.248596	11.900000	845.889832	11.900000	841.220093	11.900000	848.034668	11.900000	852.248596	11.900000	856.292358	11.900000	851.781494	11.900000	847.694397	11.900000	854.985474
12.000000	846.742065	12.000000	844.146667	12.000000	849.375183	12.000000	851.688171	12.000000	848.193481	12.000000	850.398315	12.000000	851.371521	12.000000	848.256531	12.000000	852.356628	12.000000	849.989258	12.000000	857.086975	12.000000	854.907043	12.000000	846.316101	12.000000	852.331116	12.000000	850.260437	12.000000	853.194580
12.100000	843.742371	12.100000	851.992188	12.100000	853.508667	12.100000	847.168335	12.100000	847.914368	12.100000	855.435608	12.100000	854.471741	12.100000	846.583862	12.100000	848.421326	12.100000	858.843567	12.100000	847.908875	12.100000	856.110596	12.100000	848.448669	12.100000	849.200562	12.100000	850.920471	12.100000	864.472168
12.200000	844.236267	12.200000	848.518433	12.200000	852.030762	12.200000	850.835510	12.200000	844.969788	12.200000	854.235168	12.200000	851.994629	12.200000	849.598083	12.200000	850.276123	12.200000	846.874634	12.200000	851.921204	12.200000	853.114502	12.200000	851.425171	12.200000	859.017944	12.200000	850.384277	12.200000	846.432190
12.300000	848.009399	12.300000	851.383484	12.300000	842.774536	12.300000	849.803894	12.300000	852.161560	12.300000	842.151306	12.300000	837.614136	12.300000	848.815186	12.300000	848.922729	12.300000	845.226318	12.300000	850.302673	12.300000	844.041260	12.300000	851.480469	12.300000	844.566528	12.300000	848.163147	12.300000	843.951660
12.400000	845.223083	12.400000	849.199524	12.400000	851.878906	12.400000	847.140259	12.400000	852.495728	12.400000	848.513184	12.400000	850.652039	12.400000	847.807129	12.400000	849.821777	12.400000	852.206970	12.400000	847.082397	12.400000	845.748535	12.400000	854.574341	12.400000	843.877930	12.400000	847.247375	12.400000	848.198120
12.500000	848.392639	12.500000	851.848328	12.500000	847.361206	12.500000	852.210876	12.500000	848.337585	12.500000	855.074463	12.500000	845.621216	12.500000	851.916321	12.500000	858.072815	12.500000	851.788940	12.500000	852.002502	12.500000	856.852051	12.500000	855.346680	12.500000	851.880981	12.500000	838.252930	12.500000	846.247131
12.600000	862.874634	12.600000	849.533569	12.600000	842.659363	12.600000	854.875549	12.600000	850.961914	12.600000	852.443604	12.600000	848.948486	12.600000	847.292969	12.600000	846.852844	12.600000	850.556702	12.600000	847.741821	12.600000	854.197021	12.600000	849.899109	12.600000	848.227173	12.600000	844.203003	12.600000	852.521484
12.700000	851.318298	12.700000	851.736938	12.700000	855.056458	12.700000	851.073364	12.700000	848.217957	12.700000	851.242065	12.700000	854.683533	12.700000	844.173767	12.700000	848.416443	12.700000	855.021790	12.700000	853.938477	12.700000	851.285156	12.700000	852.188965	12.700000	840.684814	12.700000	850.643738	12.700000	855.083252
12.800000	848.292969	12.800000	841.496216	12.800000	850.900818	12.800000	855.822632	12.800000	852.458801	12.800000	848.753296	12.800000	847.728943	12.800000	848.750061	12.800000	852.187256	12.800000	849.412903	12.800000	850.049072	12.800000	845.537415	12.800000	845.631104	12.800000	856.692322	12.800000	856.050476	12.800000	847.901733
12.900000	850.136780	12.900000	852.641296	12.900000	846.451782	12.900000	853.315918	12.900000	851.532837	12.900000	853.328308	12.900000	845.844360	12.900000	853.480530	12.900000	852.677979	12.900000	854.785889	12.900000	843.216980	12.900000	845.750244	12.900000	855.963989	12.900000	848.706848	12.900000	852.491394	12.900000	854.315796
13.000000	846.994690	13.000000	853.147644	13.000000	846.321106	13.000000	852.934753	13.000000	850.018188	13.000000	844.864441	13.000000	844.987488	13.000000	845.873047	13.000000	845.331360	13.000000	846.448059	13.000000	851.183838	13.000000	842.367249	13.000000	850.096069	13.000000	851.810364	13.000000	853.254089	13.000000	850.983765
13.100000	853.496399	13.100000	855.422668	13.100000	858.712646	13.100000	857.043396	13.100000	851.882629	13.100000	843.973328	13.100000	848.954529	13.100000	853.246460	13.100000	846.573242	13.100000	852.353638	13.100000	851.355286	13.100000	847.940308	13.100000	849.556030	13.100000	849.584900	13.100000	849.941772	13.100000	849.223938
13.200000	850.564514	13.200000	849.299438	13.200000	849.793335	13.200000	854.853882	13.200000	841.936829	13.200000	837.418579	13.200000	842.958374	13.200000	852.748596	13.200000	849.210693	13.200000	841.864929	13.200000	848.232239	13.200000	853.420166	13.200000	842.688599	13.200000	846.468994	13.200000	852.680847	13.200000	842.823608
13.300000	847.293945	13.300000	848.642029	13.300000	857.859558	13.300000	853.298767	13.300000	852.632874	13.300000	854.325867	13.300000	849.595459	13.300000	847.621765	13.300000	851.041016	13.300000	847.277222	13.300000	848.050720	13.300000	844.048157	13.300000	852.555115	13.300000	850.363342	13.300000	847.322021	13.300000	852.399048
13.400000	849.546570	13.400000	847.923523	13.400000	848.534729	13.400000	851.764282	13.400000	858.427979	13.400000	844.691895	13.400000	848.488281	13.400000	851.096924	13.400000	855.210144	13.400000	855.188538	13.400000	848.083496	13.400000	846.031067	13.400000	846.010498	13.400000	851.629761	13.400000	857.232971	13.400000	851.273804
13.500000	854.472778	13.500000	852.307922	13.500000	854.510620	13.500000	858.977844	13.500000	848.522339	13.500000	851.391907	13.500000	844.370117	13.500000	857.080139	13.500000	845.285522	13.500000	852.906982	13.500000	851.472412	13.500000	853.762329	13.500000	849.784729	13.500000	855.869141	13.500000	850.465332	13.500000	848.342896
13.600000	857.862427	13.600000	855.234558	13.600000	850.295898	13.600000	851.746155	13.600000	851.441895	13.600000	850.530579	13.600000	849.426575	13.600000	853.810303	13.600000	852.368408	13.600000	849.628052	13.600000	849.737000	13.600000	851.051208	13.600000	846.935303	13.600000	856.665100	13.600000	851.502747	13.600000	858.477966
13.700000	853.098083	13.700000	854.925049	13.700000	854.661377	13.700000	850.824951	13.700000	851.466980	13.700000	853.619629	13.700000	854.910034	13.700000	852.031189	13.700000	854.883911	13.700000	851.824280	13.700000	853.794434	13.700000	846.826416	13.700000	853.132019	13.700000	846.475891	13.700000	855.242065	13.700000	852.768433
13.800000	851.823486	13.800000	852.875427	13.800000	848.895996	13.800000	850.213806	13.800000	851.258606	13.800000	842.087708	13.800000	846.841003	13.800000	850.858704	13.800000	852.343140	13.800000	852.603149	13.800000	854.938477	13.800000	850.727295	13.800000	840.735840	13.800000	847.316467	13.800000	848.232239	13.800000	850.222534
13.900000	857.231689	13.900000	849.808167	13.900000	851.648682	13.900000	852.212219	13.900000	847.634827	13.900000	853.568665	13.900000	849.142212	13.900000	852.335388	13.900000	851.132446	13.900000	845.027405	13.900000	848.096252	13.900000	852.538635	13.900000	848.192810	13.900000	852.927063	13.900000	854.042053	13.900000	852.454712
14.000000	852.574402	14.000000	851.019775	14.000000	847.834167	14.000000	858.769470	14.000000	848.105286	14.000000	848.464661	14.000000	847.133423	14.000000	846.152954	14.000000	849.251831	14.000000	853.663208	14.000000	847.452148	14.000000	851.112000	14.000000	853.938477	14.000000	856.859314	14.000000	858.985718	14.000000	854.892578
14.100000	847.372803	14.100000	852.169006	14.100000	845.295532	14.100000	853.059326	14.100000	847.077271	14.100000	855.709900	14.100000	850.656433	14.100000	846.810547	14.100000	851.423584	14.100000	858.266541	14.100000	855.640625	14.100000	852.585144	14.100000	851.044434	14.100000	849.195312	14.100000	854.206055	14.100000	852.840393
14.200000	849.136719	14.200000	850.067749	14.200000	852.234070	14.200000	852.204529	14.200000	846.660889	14.200000	845.956238	14.200000	846.779297	14.200000	847.857361	14.200000	853.394165	14.200000	850.224915	14.200000	849.829102	14.200000	848.479370	14.200000	847.344116	14.200000	851.809448	14.200000	849.086121	14.200000	846.434326
14.300000	850.720154	14.300000	847.007263	14.300000	849.419678	14.300000	851.005127	14.300000	845.336060	14.300000	858.314270	14.300000	849.352844	14.300000	852.139709	14.300000	848.929932	14.300000	851.005127	14.300000	849.794800	14.300000	855.792114	14.300000	842.465393	14.300000	844.419434	14.300000	854.856018	14.300000	853.025940
14.400000	846.701782	14.400000	849.740356	14.400000	851.843384	14.400000	851.341003	14.400000	848.509094	14.400000	851.052063	14.400000	848.754639	14.400000	853.387085	14.400000	844.826721	14.400000	846.580322	14.400000	849.476746	14.400000	848.982605	14.400000	848.507080	14.400000	858.716675	14.400000	851.142334	14.400000	851.280273
14.500000	856.560669	14.500000	844.998474	14.500000	846.596313	14.500000	856.227539	14.500000	843.279907	14.500000	850.361450	14.500000	847.769104	14.500000	853.280212	14.500000	850.423340	14.500000	849.370911	14.500000	854.902283	14.500000	844.068359	14.500000	852.259277	14.500000	849.066650	14.500000	848.631470	14.500000	849.263428
14.600000	844.908813	14.600000	849.641785	14.600000	849.606812	14.600000	853.028442	14.600000	849.087463	14.600000	847.833130	14.600000	861.439941	14.600000	854.572998	14.600000	846.825745	14.600000	847.384644	14.600000	845.514526	14.600000	850.768433	14.600000	845.954163	14.600000	849.624817	14.600000	848.183655	14.600000	851.681091
14.700000	857.178772	14.700000	855.667908	14.700000	846.413940	14.700000	848.067749	14.700000	846.895691	14.700000	853.273560	14.700000	850.558899	14.700000	851.213318	14.700000	848.637390	14.700000	856.004944	14.700000	852.316101	14.700000	848.045959	14.700000	853.306946	14.700000	848.434204	14.700000	849.611328	14.700000	848.699707
14.800000	850.865662	14.800000	841.197205	14.800000	848.020264	14.800000	861.222229	14.800000	848.384644	14.800000	848.342224	14.800000	845.486328	14.800000	843.065002	14.800000	848.773071	14.800000	842.461304	14.800000	848.932800	14.800000	846.671448	14.800000	845.370972	14.800000	850.832275	14.800000	853.694702	14.800000	847.814026
14.900000	848.202026	14.900000	851.106201	14.900000	843.883362	14.900000	854.468689	14.900000	851.330078	14.900000	852.296509	14.900000	847.654053	14.900000	853.941284	14.900000	847.960388	14.900000	848.700012	14.900000	847.096863	14.900000	850.816223	14.900000	852.537354	14.900000	848.680420	14.900000	844.912598	14.900000	841.839233
15.000000	853.534119	15.000000	854.685791	15.000000	845.981323	15.000000	849.216125	15.000000	848.479553	15.000000	846.188293	15.000000	852.758484	15.000000	838.154358	15.000000	844.802917	15.000000	841.951782	15.000000	849.391602	15.000000	850.275452	15.000000	848.121338	15.000000	844.417358	15.000000	842.926331	15.000000	847.322449
15.100000	854.528625	15.100000	859.257507	15.100000	846.263916	15.100000	847.732727	15.100000	848.804810	15.100000	846.296631	15.100000	849.517700	15.100000	851.710327	15.100000	849.848206	15.100000	861.217529	15.100000	857.879150	15.100000	850.636658	15.100000	846.284241	15.100000	852.579834	15.100000	846.226196	15.100000	856.117432
15.200000	848.133667	15.200000	851.201355	15.200000	847.499939	15.200000	847.687317	15.200000	851.284302	15.200000	846.015198	15.200000	852.304321	15.200000	849.327759	15.200000	843.603333	15.200000	848.485657	15.200000	852.214722	15.200000	846.836792	15.200000	848.649231	15.200000	848.147400	15.200000	851.702759	15.200000	851.490295
15.300000	846.810181	15.300000	854.541748	15.300000	842.848694	15.300000	845.365845	15.300000	853.250183	15.300000	847.934265	15.300000	848.923279	15.300000	847.718384	15.300000	843.690674	15.300000	854.928650	15.300000	847.132507	15.300000	850.093506	15.300000	852.837891	15.300000	850.347961	15.300000	853.271790	15.300000	850.559753
15.400000	857.566772	15.400000	846.924133	15.400000	851.330566	15.400000	850.127930	15.400000	839.800171	15.400000	855.023621	15.400000	853.892029	15.400000	849.088989	15.400000	846.177063	15.400000	854.753296	15.400000	853.989990	15.400000	860.786316	15.400000	848.921875	15.400000	851.092834	15.400000	840.431763	15.400000	852.138184
15.500000	846.676392	15.500000	849.706604	15.500000	844.481689	15.500000	844.887878	15.500000	848.570862	15.500000	849.112000	15.500000	850.762085	15.500000	846.199341	15.500000	853.222351	15.500000	845.328186	15.500000	846.682129	15.500000	856.702820	15.500000	852.032288	15.500000	845.787720	15.500000	858.688354	15.500000	851.323975
15.600000	855.248718	15.600000	852.485413	15.600000	843.347290	15.600000	847.127441	15.600000	847.558899	15.600000	846.315369	15.600000	851.433289	15.600000	851.313660	15.600000	854.722778	15.600000	856.008667	15.600000	855.838196	15.600000	854.701965	15.600000	852.442078	15.600000	849.386108	15.600000	843.303467	15.600000	838.726074
15.700000	844.538879	15.700000	855.211426	15.700000	849.046448	15.700000	847.346191	15.700000	854.776001	15.700000	849.036560	15.700000	851.612671	15.700000	840.370300	15.700000	850.628967	15.700000	851.038757	15.700000	848.238586	15.700000	859.009888	15.700000	848.551941	15.700000	849.817566	15.700000	846.220520	15.700000	854.503662
15.800000	853.536072	15.800000	856.224731	15.800000	847.914124	15.800000	853.804810	15.800000	845.589905	15.800000	854.399414	15.800000	845.965210	15.800000	854.076965	15.800000	840.704834	15.800000	851.996277	15.800000	856.011108	15.800000	851.435242	15.800000	847.381226	15.800000	848.022644	15.800000	849.500061	15.800000	847.344666
15.900000	865.350464	15.900000	847.727844	15.900000	841.651611	15.900000	847.363586	15.900000	859.403320	15.900000	854.668335	15.900000	851.465454	15.900000	844.983643	15.900000	847.298035	15.900000	846.892212	15.900000	852.354187	15.900000	848.652405	15.900000	851.944824	15.900000	846.940857	15.900000	852.304688	15.900000	847.279358
16.000000	850.007690	16.000000	851.574341	16.000000	842.241089	16.000000	855.890808	16.000000	849.439392	16.000000	851.028809	16.000000	847.115845	16.000000	845.140991	16.000000	851.173035	16.000000	850.637573	16.000000	844.325562	16.000000	847.251282	16.000000	848.879211	16.000000	847.791077	16.000000	847.696350	16.000000	848.137573
16.100000	844.874573	16.100000	851.644653	16.100000	852.070251	16.100000	846.915771	16.100000	857.075500	16.100000	850.643555	16.100000	854.348511	16.100000	848.781128	16.100000	854.816101	16.100000	850.263794	16.100000	848.946777	16.100000	851.400940	16.100000	846.689209	16.100000	847.178955	16.100000	848.176147	16.100000	851.678345
16.200000	850.235779	16.200000	852.525391	16.200000	854.165039	16.200000	854.472595	16.200000	848.679871	16.200000	849.346619	16.200000	851.815308	16.200000	855.434814	16.200000	852.509644	16.200000	845.481384	16.200000	853.360107	16.200000	849.899292	16.200000	847.423340	16.200000	851.978394	16.200000	850.008118	16.200000	851.903442
16.300000	847.680054	16.300000	857.846375	16.300000	855.419983	16.300000	847.993896	16.300000	846.875488	16.300000	849.344299	16.300000	847.396179	16.300000	848.328857	16.300000	851.112610	16.300000	851.383667	16.300000	855.354553	16.300000	853.465393	16.300000	854.694336	16.300000	847.370056	16.300000	844.314148	16.300000	856.858032
16.400000	850.690125	16.400000	845.609619	16.400000	851.070129	16.400000	843.079163	16.400000	850.821716	16.400000	853.760986	16.400000	857.612610	16.400000	849.190186	16.400000	855.654053	16.400000	852.077393	16.400000	848.274719	16.400000	848.263855	16.400000	845.868591	16.400000	851.432617	16.400000	845.128601	16.400000	850.130310
16.500000	849.681885	16.500000	848.530457	16.500000	849.668762	16.500000	841.748718	16.500000	853.936768	16.500000	845.591309	16.500000	851.180359	16.500000	850.849121	16.500000	852.101501	16.500000	849.517517	16.500000	851.014343	16.500000	850.605591	16.500000	850.773376	16.500000	855.208679	16.500000	848.634705	16.500000	842.412415
16.600000	847.361084	16.600000	849.952698	16.600000	852.744324	16.600000	848.387024	16.600000	850.120483	16.600000	842.134583	16.600000	851.835266	16.600000	848.868347	16.600000	847.792603	16.600000	849.871948	16.600000	852.633179	16.600000	854.121765	16.600000	849.365051	16.600000	853.906738	16.600000	847.013733	16.600000	846.981628
16.700000	848.790955	16.700000	850.991821	16.700000	846.176819	16.700000	845.333984	16.700000	847.441406	16.700000	850.136841	16.700000	849.933716	16.700000	848.262329	16.700000	849.419250	16.700000	846.640747	16.700000	851.617798	16.700000	850.182617	16.700000	852.082825	16.700000	846.885803	16.700000	849.497681	16.700000	845.399780
16.800000	849.451294	16.800000	854.253601	16.800000	847.301270	16.800000	849.097900	16.800000	856.747314	16.800000	853.549805	16.800000	842.730713	16.800000	851.321838	16.800000	845.505859	16.800000	838.917542	16.800000	848.768188	16.800000	850.522217	16.800000	844.786438	16.800000	852.627563	16.800000	853.352783	16.800000	852.210876
16.900000	856.060059	16.900000	848.460388	16.900000	851.076294	16.900000	858.248474	16.900000	844.206116	16.900000	852.150391	16.900000	848.905640	16.900000	849.018127	16.900000	851.798828	16.900000	852.765015	16.900000	849.457397	16.900000	851.341370	16.900000	853.724976	16.900000	853.520142	16.900000	846.417480	16.900000	848.463989
17.000000	857.525513	17.000000	852.846863	17.000000	859.399170	17.000000	841.125549	17.000000	854.732971	17.000000	848.691467	17.000000	856.569458	17.000000	844.185730	17.000000	849.179138	17.000000	849.003967	17.000000	853.360535	17.000000	849.273254	17.000000	852.457581	17.000000	850.715515	17.000000	847.535095	17.000000	848.113647
17.100000	844.337280	17.100000	848.642212	17.100000	847.252991	17.100000	849.135742	17.100000	852.519409	17.100000	853.225464	17.100000	845.852234	17.100000	845.611450	17.100000	846.602295	17.100000	852.654602	17.100000	842.967041	17.100000	851.152466	17.100000	849.091248	17.100000	855.130005	17.100000	850.944946	17.100000	860.071960
17.200000	860.636353	17.200000	851.050049	17.200000	850.507629	17.200000	850.891357	17.200000	848.558533	17.200000	857.907776	17.200000	853.312317	17.200000	849.991943	17.200000	851.580261	17.200000	844.971802	17.200000	849.138428	17.200000	849.647156	17.200000	845.450317	17.200000	847.460510	17.200000	854.003784	17.200000	848.238708
17.300000	848.508789	17.300000	851.660095	17.300000	850.698425	17.300000	852.276672	17.300000	850.702759	17.300000	851.889282	17.300000	850.573547	17.300000	853.807251	17.300000	849.019165	17.300000	851.440979	17.300000	842.697449	17.300000	843.253113	17.300000	854.559509	17.300000	846.156250	17.300000	851.699524	17.300000	840.899170
17.400000	842.175415	17.400000	848.977539	17.400000	850.280151	17.400000	849.397522	17.400000	848.113525	17.400000	849.357056	17.400000	846.135010	17.400000	840.931763	17.400000	854.860840	17.400000	853.879333	17.400000	848.450012	17.400000	855.666199	17.400000	846.955688	17.400000	849.824707	17.400000	852.777832	17.400000	851.080688
17.500000	854.579041	17.500000	846.685120	17.500000	853.218628	17.500000	851.320557	17.500000	850.045837	17.500000	850.835510	17.500000	847.995178	17.500000	853.361938	17.500000	849.369873	17.500000	846.974731	17.500000	853.728577	17.500000	853.213501	17.500000	848.787109	17.500000	847.697815	17.500000	850.392639	17.500000	848.234619
17.600000	854.237122	17.600000	847.888855	17.600000	858.928345	17.600000	851.260437	17.600000	843.583801	17.600000	846.283386	17.600000	850.705933	17.600000	845.021790	17.600000	851.861511	17.600000	853.362854	17.600000	847.104858	17.600000	855.066956	17.600000	852.347595	17.600000	852.515869	17.600000	852.237671	17.600000	853.080566
17.700000	847.458191	17.700000	848.980408	17.700000	849.228088	17.700000	854.166565	17.700000	849.724304	17.700000	843.505859	17.700000	852.042725	17.700000	849.665588	17.700000	844.882568	17.700000	847.885132	17.700000	845.908936	17.700000	852.166321	17.700000	852.488708	17.700000	855.941284	17.700000	843.516052	17.700000	853.601501
17.800000	842.062378	17.800000	849.024597	17.800000	850.919617	17.800000	849.844116	17.800000	856.080688	17.800000	843.285583	17.800000	844.570618	17.800000	847.283264	17.800000	856.409058	17.800000	848.684387	17.800000	844.804199	17.800000	850.739624	17.800000	852.697083	17.800000	853.573181	17.800000	858.323853	17.800000	845.591492
17.900000	845.977661	17.900000	851.320374	17.900000	844.210999	17.900000	846.373962	17.900000	843.821594	17.900000	841.205933	17.900000	848.545044	17.900000	850.676575	17.900000	846.112366	17.900000	851.570679	17.900000	850.938965	17.900000	854.681091	17.900000	848.820496	17.900000	846.840881	17.900000	849.862793	17.900000	848.604614
18.000000	847.869141	18.000000	850.667542	18.000000	852.142761	18.000000	852.632507	18.000000	849.279480	18.000000	854.310852	18.000000	847.985840	18.000000	855.658203	18.000000	847.473328	18.000000	853.771057	18.000000	848.457581	18.000000	844.937134	18.000000	848.793945	18.000000	852.303040	18.000000	847.168518	18.000000	846.900269
18.100000	846.585449	18.100000	851.942871	18.100000	849.438782	18.100000	840.357178	18.100000	843.600891	18.100000	853.533447	18.100000	847.766846	18.100000	841.430420	18.100000	851.219177	18.100000	851.034790	18.100000	845.080688	18.100000	852.485962	18.100000	852.789246	18.100000	846.878113	18.100000	852.921265	18.100000	843.703003
18.200000	857.858276	18.200000	847.974609	18.200000	850.016052	18.200000	841.161682	18.200000	858.213135	18.200000	846.349182	18.200000	850.312561	18.200000	847.772461	18.200000	848.443665	18.200000	852.150940	18.200000	848.595398	18.200000	844.976379	18.200000	860.019897	18.200000	851.352234	18.200000	847.776917	18.200000	854.371704
18.300000	843.688416	18.300000	853.546570	18.300000	850.902527	18.300000	847.387878	18.300000	844.941223	18.300000	859.051270	18.300000	846.902832	18.300000	850.634338	18.300000	845.847168	18.300000	849.576172	18.300000	847.095703	18.300000	853.422058	18.300000	851.529602	18.300000	853.985840	18.300000	857.140869	18.300000	845.062988
18.400000	850.583130	18.400000	849.829468	18.400000	851.872925	18.400000	854.770020	18.400000	845.818604	18.400000	852.291626	18.400000	851.662170	18.400000	846.500549	18.400000	846.842285	18.400000	847.764465	18.400000	848.556152	18.400000	852.569763	18.400000	845.930359	18.400000	854.487427	18.400000	856.169861	18.400000	850.564209
18.500000	845.851868	18.500000	846.862000	18.500000	849.584351	18.500000	857.503967	18.500000	851.312805	18.500000	850.588745	18.500000	854.692017	18.500000	854.762512	18.500000	848.791870	18.500000	852.093933	18.500000	854.491394	18.500000	847.927429	18.500000	847.042480	18.500000	848.366028	18.500000	850.518799	18.500000	851.101257
18.600000	847.233276	18.600000	848.941162	18.600000	852.560059	18.600000	851.629700	18.600000	855.316711	18.600000	848.859985	18.600000	849.880005	18.600000	850.926331	18.600000	848.583618	18.600000	849.401123	18.600000	846.838440	18.600000	856.583008	18.600000	849.548950	18.600000	850.844055	18.600000	848.549561	18.600000	845.585999
18.700000	854.203674	18.700000	856.593567	18.700000	849.785828	18.700000	846.783936	18.700000	850.362732	18.700000	853.557129	18.700000	849.018982	18.700000	854.414795	18.700000	846.063171	18.700000	852.119019	18.700000	847.514771	18.700000	842.302063	18.700000	845.080505	18.700000	847.276917	18.700000	849.787354	18.700000	847.383911
18.800000	848.497864	18.800000	844.995911	18.800000	847.630493	18.800000	843.973999	18.800000	841.886108	18.800000	854.195740	18.800000	850.794250	18.800000	855.513306	18.800000	851.302246	18.800000	849.786316	18.800000	850.630249	18.800000	854.054138	18.800000	850.688354	18.800000	856.235291	18.800000	856.245361	18.800000	845.960449
18.900000	849.667297	18.900000	846.396851	18.900000	853.618652	18.900000	860.206787	18.900000	849.501282	18.900000	854.189697	18.900000	849.347168	18.900000	850.096069	18.900000	852.145264	18.900000	851.421326	18.900000	854.142578	18.900000	846.353333	18.900000	847.261719	18.900000	847.079590	18.900000	846.813538	18.900000	844.274536
19.000000	848.886353	19.000000	842.390564	19.000000	852.027039	19.000000	848.831482	19.000000	851.755493	19.000000	851.636902	19.000000	851.652771	19.000000	853.555847	19.000000	841.292358	19.000000	854.156738	19.000000	854.903503	19.000000	846.087280	19.000000	853.213867	19.000000	849.635742	19.000000	858.123291	19.000000	849.304871
19.100000	851.631592	19.100000	847.078064	19.100000	853.499451	19.100000	844.783752	19.100000	850.242004	19.100000	848.182739	19.100000	852.590393	19.100000	846.776855	19.100000	858.298584	19.100000	843.417847	19.100000	848.020813	19.100000	845.410034	19.100000	845.158997	19.100000	853.665710	19.100000	847.143250	19.100000	854.901428
19.200000	855.119385	19.200000	848.602417	19.200000	846.877747	19.200000	844.195679	19.200000	849.009766	19.200000	853.200623	19.200000	849.231995	19.200000	843.392761	19.200000	851.091614	19.200000	849.258972	19.200000	858.459717	19.200000	851.970581	19.200000	844.142456	19.200000	844.467896	19.200000	845.098633	19.200000	849.760742
19.300000	852.791443	19.300000	849.469421	19.300000	847.254395	19.300000	850.543335	19.300000	852.585571	19.300000	847.374695	19.300000	849.178223	19.300000	846.530457	19.300000	857.882019	19.300000	849.765259	19.300000	846.443237	19.300000	847.408813	19.300000	848.368652	19.300000	854.531677	19.300000	853.682129	19.300000	852.809326
19.400000	846.640991	19.400000	850.801392	19.400000	852.169373	19.400000	856.853333	19.400000	852.835632	19.400000	850.027222	19.400000	840.678833	19.400000	849.362366	19.400000	851.447632	19.400000	839.512207	19.400000	849.891785	19.400000	840.345032	19.400000	851.345825	19.400000	847.862976	19.400000	849.220947	19.400000	847.170288
19.500000	846.122375	19.500000	839.519897	19.500000	847.422791	19.500000	852.680115	19.500000	845.951782	19.500000	855.206970	19.500000	856.193542	19.500000	851.105652	19.500000	853.668091	19.500000	847.427246	19.500000	853.072388	19.500000	849.060425	19.500000	854.691772	19.500000	857.418213	19.500000	858.603699	19.500000	855.616821
19.600000	859.576721	19.600000	845.943420	19.600000	855.608643	19.600000	854.998596	19.600000	851.066956	19.600000	849.211365	19.600000	854.967896	19.600000	844.212952	19.600000	851.729126	19.600000	853.021606	19.600000	847.531555	19.600000	851.085999	19.600000	849.689575	19.600000	859.841370	19.600000	852.180603	19.600000	849.923462
19.700000	846.595764	19.700000	858.886658	19.700000	845.364014	19.700000	853.149170	19.700000	843.357849	19.700000	843.445984	19.700000	849.192688	19.700000	853.113770	19.700000	849.341675	19.700000	850.570862	19.700000	850.058350	19.700000	855.736511	19.700000	858.567444	19.700000	847.487305	19.700000	854.820740	19.700000	851.306519
19.800000	848.663696	19.800000	852.746338	19.800000	849.638367	19.800000	849.890564	19.800000	852.408813	19.800000	842.976318	19.800000	848.145447	19.800000	853.818298	19.800000	851.930420	19.800000	852.520203	19.800000	851.496338	19.800000	851.167664	19.800000	848.631287	19.800000	850.357300	19.800000	858.536316	19.800000	853.306091
19.900000	848.780212	19.900000	846.242859	19.900000	853.394714	19.900000	854.666687	19.900000	844.203125	19.900000	854.966003	19.900000	852.630554	19.900000	854.857239	19.900000	846.736145	19.900000	853.233215	19.900000	850.063904	19.900000	851.185486	19.900000	848.852234	19.900000	857.206360	19.900000	854.668518	19.900000	850.865417
20.000000	852.676880	20.000000	853.160034	20.000000	847.425598	20.000000	855.049744	20.000000	848.031250	20.000000	856.888062	20.000000	850.101807	20.000000	844.500122	20.000000	851.916138	20.000000	847.193848	20.000000	856.953430	20.000000	854.219666	20.000000	851.567444	20.000000	848.997803	20.000000	845.375061	20.000000	847.908325
20.100000	852.911438	20.100000	848.332397	20.100000	855.378601	20.100000	853.185181	20.100000	845.533081	20.100000	855.098206	20.100000	850.365540	20.100000	848.950195	20.100000	846.310120	20.100000	855.775208	20.100000	845.878662	20.100000	849.696350	20.100000	862.217957	20.100000	848.669678	20.100000	848.522949	20.100000	851.985779
20.200000	844.383240	20.200000	850.818909	20.200000	845.324036	20.200000	849.458618	20.200000	852.878601	20.200000	849.295471	20.200000	852.674316	20.200000	848.302917	20.200000	847.655579	20.200000	856.138245	20.200000	854.356934	20.200000	845.424377	20.200000	847.072327	20.200000	848.489502	20.200000	846.873352	20.200000	852.240051
20.300000	846.840576	20.300000	850.097961	20.300000	845.574768	20.300000	850.354248	20.300000	853.663818	20.300000	840.246399	20.300000	847.768372	20.300000	849.647888	20.300000	853.246765	20.300000	851.974609	20.300000	850.749878	20.300000	849.498230	20.300000	849.149536	20.300000	854.335266	20.300000	858.439941	20.300000	851.116455
20.400000	850.116638	20.400000	850.838867	20.400000	847.866760	20.400000	844.871948	20.400000	848.348267	20.400000	848.189575	20.400000	853.391785	20.400000	853.137329	20.400000	847.090698	20.400000	845.734131	20.400000	853.244141	20.400000	845.113647	20.400000	848.331055	20.400000	845.202209	20.400000	848.835083	20.400000	848.819214
20.500000	848.374817	20.500000	848.223938	20.500000	850.298218	20.500000	849.588806	20.500000	846.855896	20.500000	850.837158	20.500000	843.763672	20.500000	846.536621	20.500000	851.307678	20.500000	849.904907	20.500000	847.663757	20.500000	841.855530	20.500000	850.331665	20.500000	844.235107	20.500000	854.637756	20.500000	855.133545
20.600000	850.464111	20.600000	849.509094	20.600000	853.245178	20.600000	853.474976	20.600000	847.357178	20.600000	855.712646	20.600000	852.443787	20.600000	844.571838	20.600000	854.791260	20.600000	847.564514	20.600000	851.034851	20.600000	852.571838	20.600000	850.789307	20.600000	850.542175	20.600000	853.929688	20.600000	851.441833
20.700000	852.559875	20.700000	844.822449	20.700000	852.747559	20.700000	856.556213	20.700000	843.701904	20.700000	847.155884	20.700000	854.344299	20.700000	850.532959	20.700000	851.793884	20.700000	842.602905	20.700000	855.249756	20.700000	852.724060	20.700000	849.149536	20.700000	843.041199	20.700000	856.751770	20.700000	851.390686
20.800000	849.163269	20.800000	846.436035	20.800000	842.420410	20.800000	851.545959	20.800000	852.005920	20.800000	852.338196	20.800000	850.619263	20.800000	849.011108	20.800000	846.534180	20.800000	845.216003	20.800000	850.504944	20.800000	845.130737	20.800000	851.949097	20.800000	854.229614	20.800000	850.171509	20.800000	848.365845
20.900000	845.034973	20.900000	848.819885	20.900000	843.444275	20.900000	853.774109	20.900000	847.851990	20.900000	851.054749	20.900000	849.564148	20.900000	846.083374	20.900000	848.358582	20.900000	855.336304	20.900000	854.063232	20.900000	854.887939	20.900000	850.206787	20.900000	849.549377	20.900000	855.151306	20.900000	853.630005
21.000000	845.415405	21.000000	851.145569	21.000000	848.840881	21.000000	852.316711	21.000000	843.328735	21.000000	853.871582	21.000000	850.052063	21.000000	842.856201	21.000000	851.677734	21.000000	843.273560	21.000000	852.989441	21.000000	849.024597	21.000000	848.950378	21.000000	840.252014	21.000000	852.980713	21.000000	848.240967
21.100000	848.635071	21.100000	852.048218	21.100000	844.210388	21.100000	849.424133	21.100000	848.753418	21.100000	848.872803	21.100000	845.636169	21.100000	853.686584	21.100000	851.002075	21.100000	851.005127	21.100000	855.150330	21.100000	846.855347	21.100000	846.461670	21.100000	849.434753	21.100000	856.159607	21.100000	844.568604
21.200000	853.084106	21.200000	849.728943	21.200000	847.088562	21.200000	846.162903	21.200000	857.717224	21.200000	850.333374	21.200000	847.443848	21.200000	857.652283	21.200000	848.830933	21.200000	853.320007	21.200000	848.605713	21.200000	848.500244	21.200000	842.444153	21.200000	845.680054	21.200000	855.707825	21.200000	850.331848
21.300000	851.253662	21.300000	848.237915	21.300000	846.058044	21.300000	855.317993	21.300000	845.419312	21.300000	847.401001	21.300000	848.319275	21.300000	847.624390	21.300000	848.831116	21.300000	856.078796	21.300000	853.673096	21.300000	847.514526	21.300000	847.114807	21.300000	850.770508	21.300000	849.468872	21.300000	846.962219
21.400000	844.630005	21.400000	848.676880	21.400000	856.678406	21.400000	852.718689	21.400000	848.556885	21.400000	847.812500	21.400000	851.106384	21.400000	854.342346	21.400000	847.674683	21.400000	846.821777	21.400000	853.129028	21.400000	852.234192	21.400000	852.364807	21.400000	851.783142	21.400000	848.480103	21.400000	856.226929
21.500000	848.912659	21.500000	846.662170	21.500000	846.732727	21.500000	846.783569	21.500000	847.570740	21.500000	853.575134	21.500000	849.372803	21.500000	845.491089	21.500000	850.197205	21.500000	850.664307	21.500000	843.714966	21.500000	855.222656	21.500000	859.194519	21.500000	852.852905	21.500000	855.458984	21.500000	848.553284
21.600000	852.374146	21.600000	854.128540	21.600000	849.617004	21.600000	843.785522	21.600000	852.608459	21.600000	855.109802	21.600000	851.952332	21.600000	852.590515	21.600000	851.326355	21.600000	851.586609	21.600000	846.785706	21.600000	851.369629	21.600000	846.331421	21.600000	847.053162	21.600000	850.166138	21.600000	847.228333
21.700000	840.505493	21.700000	850.444214	21.700000	840.728882	21.700000	847.209290	21.700000	852.850342	21.700000	851.014648	21.700000	853.648193	21.700000	848.390991	21.700000	855.125244	21.700000	852.948486	21.700000	845.039062	21.700000	854.756287	21.700000	843.873779	21.700000	847.021423	21.700000	848.916748	21.700000	845.010071
21.800000	847.784241	21.800000	848.080505	21.800000	849.033386	21.800000	852.155762	21.800000	852.279480	21.800000	845.237366	21.800000	854.560608	21.800000	858.387817	21.800000	848.773987	21.800000	844.529602	21.800000	854.606567	21.800000	845.438354	21.800000	852.841797	21.800000	851.244385	21.800000	849.466003	21.800000	852.595032
21.900000	847.109375	21.900000	850.809937	21.900000	844.485657	21.900000	844.914856	21.900000	849.831726	21.900000	856.167725	21.900000	851.901978	21.900000	850.407471	21.900000	852.853882	21.900000	847.967957	21.900000	852.354919	21.900000	850.078674	21.900000	847.674744	21.900000	852.952576	21.900000	845.417786	21.900000	856.500183
22.000000	850.825745	22.000000	850.815674	22.000000	851.664429	22.000000	852.889099	22.000000	854.944641	22.000000	851.911377	22.000000	845.376160	22.000000	844.077698	22.000000	852.152100	22.000000	849.934631	22.000000	850.368103	22.000000	848.166870	22.000000	851.938293	22.000000	851.472412	22.000000	847.016479	22.000000	844.499573
22.100000	852.716736	22.100000	843.055359	22.100000	849.994019	22.100000	850.144287	22.100000	855.235962	22.100000	851.629028	22.100000	850.426941	22.100000	855.737549	22.100000	852.443787	22.100000	852.340576	22.100000	849.962097	22.100000	850.917969	22.100000	856.001892	22.100000	850.528442	22.100000	854.206543	22.100000	850.253418
22.200000	848.262695	22.200000	851.962585	22.200000	850.801208	22.200000	856.618958	22.200000	849.397888	22.200000	855.129944	22.200000	850.831360	22.200000	853.957397	22.200000	842.588928	22.200000	843.741211	22.200000	852.337280	22.200000	849.703064	22.200000	847.203552	22.200000	856.429260	22.200000	849.028442	22.200000	848.873779
22.300000	855.588379	22.300000	853.656982	22.300000	846.645142	22.300000	844.560364	22.300000	852.303833	22.300000	846.917114	22.300000	854.938354	22.300000	843.977356	22.300000	852.593933	22.300000	847.322021	22.300000	847.050415	22.300000	851.843628	22.300000	853.351746	22.300000	845.218628	22.300000	855.860046	22.300000	849.555908
22.400000	853.497314	22.400000	849.710571	22.400000	846.317078	22.400000	849.448242	22.400000	847.733215	22.400000	853.314453	22.400000	851.902344	22.400000	845.578735	22.400000	851.359314	22.400000	844.708801	22.400000	855.044678	22.400000	842.557800	22.400000	849.043884	22.400000	850.782471	22.400000	854.515381	22.400000	848.958801
22.500000	850.675903	22.500000	852.211060	22.500000	848.053406	22.500000	845.627014	22.500000	846.316956	22.500000	843.423462	22.500000	854.914124	22.500000	845.905457	22.500000	848.174438	22.500000	855.627136	22.500000	847.052185	22.500000	850.492859	22.500000	850.955261	22.500000	845.157471	22.500000	849.855713	22.500000	843.858093
22.600000	851.770325	22.600000	851.885437	22.600000	849.761230	22.600000	848.198608	22.600000	850.787415	22.600000	846.987793	22.600000	851.253296	22.600000	850.043335	22.600000	851.351624	22.600000	856.784302	22.600000	846.586975	22.600000	850.969604	22.600000	842.887268	22.600000	851.558716	22.600000	846.685791	22.600000	844.768860
22.700000	845.779053	22.700000	857.558411	22.700000	854.345642	22.700000	853.576599	22.700000	845.689392	22.700000	850.201660	22.700000	856.049683	22.700000	850.785156	22.700000	847.905090	22.700000	849.031677	22.700000	842.883850	22.700000	846.905884	22.700000	850.590576	22.700000	848.357666	22.700000	850.681946	22.700000	850.316650
22.800000	842.944885	22.800000	848.154480	22.800000	855.947083	22.800000	848.468079	22.800000	853.918152	22.800000	843.555359	22.800000	852.066162	22.800000	859.181458	22.800000	850.126221	22.800000	850.812439	22.800000	847.775879	22.800000	849.320557	22.800000	847.722168	22.800000	846.453430	22.800000	851.133789	22.800000	839.254395
22.900000	849.305176	22.900000	851.462036	22.900000	850.647461	22.900000	855.389526	22.900000	858.243164	22.900000	848.541626	22.900000	841.220337	22.900000	853.501404	22.900000	845.311890	22.900000	847.216797	22.900000	855.350769	22.900000	849.797607	22.900000	849.292419	22.900000	845.597168	22.900000	853.037720	22.900000	851.374756
23.000000	848.230103	23.000000	849.069885	23.000000	856.405457	23.000000	846.081421	23.000000	850.689575	23.000000	846.603821	23.000000	853.168213	23.000000	850.747437	23.000000	860.370300	23.000000	844.113098	23.000000	852.200745	23.000000	849.381836	23.000000	849.005737	23.000000	847.062622	23.000000	849.630798	23.000000	854.759094
23.100000	845.921753	23.100000	850.437744	23.100000	851.086426	23.100000	845.412170	23.100000	845.900757	23.100000	856.594238	23.100000	848.016724	23.100000	854.666077	23.100000	857.503296	23.100000	849.083679	23.100000	844.496155	23.100000	853.470703	23.100000	847.656433	23.100000	849.129883	23.100000	850.447815	23.100000	845.506714
23.200000	851.939209	23.200000	851.788269	23.200000	852.380432	23.200000	846.860046	23.200000	846.594482	23.200000	851.370911	23.200000	851.207581	23.200000	852.210815	23.200000	851.682007	23.200000	846.636597	23.200000	849.351440	23.200000	855.500854	23.200000	849.943665	23.200000	845.805115	23.200000	848.634338	23.200000	858.078979
23.300000	852.877319	23.300000	848.611084	23.300000	852.154175	23.300000	849.844482	23.300000	851.355652	23.300000	845.270508	23.300000	850.725647	23.300000	845.603455	23.300000	856.320007	23.300000	853.296265	23.300000	850.418274	23.300000	845.487671	23.300000	852.808838	23.300000	843.739807	23.300000	854.056824	23.300000	850.823364
23.400000	844.489746	23.400000	850.241394	23.400000	854.583496	23.400000	847.809204	23.400000	845.777161	23.400000	842.711975	23.400000	853.236389	23.400000	842.784302	23.400000	854.260498	23.400000	854.796509	23.400000	849.655212	23.400000	851.258545	23.400000	848.182617	23.400000	848.151855	23.400000	851.578857	23.400000	850.366028
23.500000	851.874695	23.500000	852.756470	23.500000	844.817566	23.500000	848.094543	23.500000	846.021423	23.500000	851.472778	23.500000	856.646606	23.500000	846.505005	23.500000	852.268738	23.500000	850.793152	23.500000	852.181274	23.500000	852.293091	23.500000	851.221313	23.500000	850.716370	23.500000	852.222595	23.500000	858.385254
23.600000	853.428467	23.600000	849.542786	23.600000	849.376587	23.600000	861.555786	23.600000	849.250732	23.600000	847.841064	23.600000	853.819702	23.600000	846.938354	23.600000	845.330688	23.600000	850.477295	23.600000	848.904785	23.600000	855.043152	23.600000	852.194946	23.600000	854.340637	23.600000	852.158813	23.600000	855.726562
23.700000	843.636780	23.700000	851.891174	23.700000	857.282288	23.700000	847.167236	23.700000	852.661011	23.700000	848.282288	23.700000	849.290649	23.700000	854.282654	23.700000	845.339966	23.700000	845.966980	23.700000	852.688477	23.700000	851.928284	23.700000	853.656128	23.700000	847.486694	23.700000	850.354980	23.700000	853.828064
23.800000	855.713501	23.800000	854.277344	23.800000	844.563416	23.800000	853.243713	23.800000	844.474365	23.800000	856.163513	23.800000	850.547913	23.800000	851.342834	23.800000	841.809875	23.800000	858.073975	23.800000	857.616699	23.800000	855.218262	23.800000	851.619385	23.800000	852.187317	23.800000	847.984131	23.800000	850.568054
23.900000	850.750122	23.900000	852.221313	23.900000	845.773254	23.900000	844.016479	23.900000	853.731201	23.900000	855.627502	23.900000	855.623901	23.900000	850.695251	23.900000	840.739929	23.900000	847.211365	23.900000	849.828247	23.900000	848.679443	23.900000	849.353455	23.900000	855.043457	23.900000	855.114075	23.900000	846.216064
24.000000	853.433838	24.000000	853.440491	24.000000	859.727173	24.000000	840.994568	24.000000	848.294006	24.000000	847.069275	24.000000	842.201965	24.000000	853.485718	24.000000	855.039001	24.000000	848.717163	24.000000	846.041382	24.000000	849.437073	24.000000	845.787903	24.000000	852.891968	24.000000	850.238220	24.000000	851.850220
24.100000	849.428955	24.100000	854.502930	24.100000	849.325684	24.100000	849.681702	24.100000	849.147339	24.100000	845.206116	24.100000	850.826111	24.100000	849.647522	24.100000	848.962341	24.100000	845.847839	24.100000	835.617432	24.100000	851.418823	24.100000	851.735596	24.100000	854.582886	24.100000	850.893677	24.100000	851.774780
24.200000	845.818665	24.200000	850.936584	24.200000	846.069153	24.200000	845.744690	24.200000	846.139099	24.200000	844.239990	24.200000	853.212158	24.200000	846.483398	24.200000	850.783752	24.200000	851.840210	24.200000	850.288513	24.200000	847.561035	24.200000	851.689270	24.200000	860.249084	24.200000	847.573303	24.200000	848.466614
24.300000	851.772949	24.300000	852.608276	24.300000	853.441345	24.300000	846.296509	24.300000	843.885193	24.300000	853.141418	24.300000	852.800110	24.300000	855.509338	24.300000	847.012085	24.300000	848.239136	24.300000	855.190063	24.300000	852.644531	24.300000	846.890320	24.300000	854.783508	24.300000	853.583923	24.300000	859.445496
24.400000	848.412537	24.400000	849.833862	24.400000	851.987915	24.400000	850.842468	24.400000	852.047913	24.400000	845.576843	24.400000	846.740723	24.400000	850.991272	24.400000	846.781189	24.400000	852.477539	24.400000	844.260010	24.400000	849.606812	24.400000	844.474915	24.400000	852.995728	24.400000	850.644043	24.400000	848.033752
24.500000	849.947083	24.500000	848.735229	24.500000	849.485901	24.500000	852.873230	24.500000	852.261230	24.500000	847.200500	24.500000	851.760193	24.500000	851.378235	24.500000	852.348083	24.500000	852.138000	24.500000	845.591492	24.500000	845.670654	24.500000	846.142761	24.500000	845.177002	24.500000	845.907166	24.500000	855.412415
24.600000	860.352844	24.600000	852.477051	24.600000	854.797729	24.600000	853.359863	24.600000	852.802856	24.600000	852.878601	24.600000	856.325500	24.600000	853.567383	24.600000	849.216248	24.600000	852.195129	24.600000	850.525635	24.600000	842.834778	24.600000	852.147400	24.600000	849.325195	24.600000	848.568176	24.600000	843.333618
24.700000	848.531128	24.700000	845.946289	24.700000	844.951660	24.700000	851.666138	24.700000	839.889282	24.700000	850.949158	24.700000	845.334778	24.700000	847.567932	24.700000	849.879639	24.700000	855.008484	24.700000	847.726746	24.700000	848.074585	24.700000	853.576172	24.700000	856.274597	24.700000	847.009033	24.700000	852.723206
24.800000	849.559509	24.800000	846.620544	24.800000	846.784912	24.800000	850.485352	24.800000	843.086853	24.800000	848.939941	24.800000	845.334595	24.800000	846.363037	24.800000	850.783997	24.800000	853.988464	24.800000	843.960693	24.800000	847.817078	24.800000	846.558594	24.800000	852.524353	24.800000	851.074219	24.800000	845.630554
24.900000	847.576050	24.900000	851.247864	24.900000	850.204529	24.900000	846.747864	24.900000	849.716858	24.900000	851.727661	24.900000	843.498047	24.900000	842.301636	24.900000	854.955078	24.900000	849.041382	24.900000	852.755371	24.900000	845.496887	24.900000	852.313782	24.900000	851.758728	24.900000	852.599915	24.900000	853.366333
25.000000	845.725647	25.000000	849.828491	25.000000	844.505798	25.000000	849.104858	25.000000	848.013306	25.000000	853.430908	25.000000	845.914490	25.000000	849.675903	25.000000	848.095886	25.000000	848.790466	25.000000	856.165833	25.000000	848.711182	25.000000	847.180298	25.000000	846.393066	25.000000	849.974670	25.000000	849.010010
25.100000	850.460449	25.100000	847.256287	25.100000	854.361816	25.100000	852.595032	25.100000	846.604309	25.100000	853.015808	25.100000	851.097290	25.100000	848.060120	25.100000	855.532349	25.100000	849.044556	25.100000	850.261414	25.100000	846.877197	25.100000	841.036255	25.100000	847.638855	25.100000	845.521484	25.100000	849.160645
25.200000	852.331665	25.200000	852.934570	25.200000	844.581726	25.200000	849.163513	25.200000	854.947937	25.200000	845.540405	25.200000	849.430298	25.200000	854.056824	25.200000	851.507751	25.200000	848.986023	25.200000	841.295959	25.200000	848.084595	25.200000	848.029541	25.200000	841.917175	25.200000	845.447266	25.200000	849.536926
25.300000	840.876160	25.300000	841.865967	25.300000	839.363770	25.300000	846.905090	25.300000	855.964539	25.300000	848.037842	25.300000	851.672058	25.300000	850.452209	25.300000	848.140442	25.300000	860.325928	25.300000	845.515686	25.300000	849.253357	25.300000	846.429199	25.300000	848.941650	25.300000	852.228821	25.300000	847.435669
25.400000	852.940369	25.400000	855.242981	25.400000	852.015442	25.400000	856.795654	25.400000	847.721680	25.400000	854.881958	25.400000	848.592651	25.400000	854.607422	25.400000	846.461365	25.400000	843.725830	25.400000	846.676147	25.400000	857.719421	25.400000	856.380188	25.400000	847.499939	25.400000	850.788208	25.400000	844.837341
25.500000	847.454590	25.500000	853.879700	25.500000	848.148438	25.500000	853.879761	25.500000	853.008118	25.500000	853.678223	25.500000	848.763062	25.500000	855.879211	25.500000	846.682129	25.500000	853.999878	25.500000	847.214600	25.500000	846.229370	25.500000	847.433899	25.500000	843.534912	25.500000	854.975586	25.500000	850.592102
25.600000	849.576355	25.600000	846.144592	25.600000	850.625793	25.600000	853.145081	25.600000	853.297974	25.600000	847.505554	25.600000	847.813171	25.600000	850.624084	25.600000	845.147461	25.600000	853.523926	25.600000	850.638184	25.600000	852.577271	25.600000	856.153809	25.600000	851.167480	25.600000	853.615723	25.600000	862.021667
25.700000	853.540771	25.700000	844.400146	25.700000	855.725952	25.700000	846.424438	25.700000	843.594055	25.700000	849.462341	25.700000	846.775818	25.700000	853.987122	25.700000	848.052856	25.700000	854.947083	25.700000	857.507263	25.700000	852.738831	25.700000	856.542908	25.700000	853.647339	25.700000	850.763611	25.700000	846.150879
25.800000	850.881409	25.800000	845.336548	25.800000	848.845581	25.800000	845.834717	25.800000	852.445984	25.800000	850.687073	25.800000	852.019531	25.800000	850.663147	25.800000	844.187500	25.800000	846.168518	25.800000	848.951111	25.800000	849.333496	25.800000	839.426636	25.800000	840.585510	25.800000	848.273865	25.800000	852.400940
25.900000	852.099121	25.900000	853.577881	25.900000	846.911316	25.900000	846.899963	25.900000	844.423523	25.900000	853.183228	25.900000	854.834595	25.900000	847.940918	25.900000	847.345825	25.900000	852.344971	25.900000	845.867432	25.900000	840.435852	25.900000	854.671631	25.900000	850.320496	25.900000	844.280273	25.900000	843.604797
26.000000	853.821228	26.000000	853.781067	26.000000	849.241089	26.000000	853.731384	26.000000	848.179016	26.000000	845.211792	26.000000	853.267883	26.000000	852.181274	26.000000	848.590942	26.000000	842.406128	26.000000	848.483276	26.000000	846.444092	26.000000	858.713867	26.000000	846.113831	26.000000	854.921143	26.000000	845.979004
26.100000	853.327515	26.100000	848.193054	26.100000	850.332214	26.100000	848.293396	26.100000	848.144592	26.100000	847.978516	26.100000	855.625610	26.100000	849.813782	26.100000	857.409973	26.100000	855.793884	26.100000	854.210083	26.100000	847.768433	26.100000	849.993835	26.100000	847.245300	26.100000	853.972778	26.100000	853.791199
26.200000	849.379395	26.200000	853.152344	26.200000	846.905701	26.200000	854.497375	26.200000	852.030945	26.200000	852.950623	26.200000	854.459595	26.200000	847.760437	26.200000	852.804871	26.200000	849.141235	26.200000	848.379700	26.200000	849.222290	26.200000	856.814514	26.200000	847.744568	26.200000	856.644531	26.200000	849.450989
26.300000	843.158264	26.300000	851.447021	26.300000	845.686401	26.300000	848.957703	26.300000	838.500977	26.300000	846.682678	26.300000	851.191040	26.300000	853.382629	26.300000	849.325012	26.300000	851.756226	26.300000	855.016968	26.300000	856.084961	26.300000	846.385010	26.300000	845.067566	26.300000	840.432434	26.300000	842.327148
26.400000	850.522400	26.400000	842.937073	26.400000	851.619568	26.400000	847.345520	26.400000	852.046875	26.400000	852.651611	26.400000	848.272217	26.400000	853.896484	26.400000	848.758911	26.400000	844.646057	26.400000	853.686035	26.400000	860.090332	26.400000	848.544373	26.400000	851.439087	26.400000	844.835815	26.400000	849.839905
26.500000	844.208069	26.500000	850.675903	26.500000	848.414368	26.500000	847.662476	26.500000	859.583679	26.500000	842.855164	26.500000	847.753174	26.500000	853.163757	26.500000	850.987854	26.500000	847.646362	26.500000	853.338013	26.500000	851.372864	26.500000	845.634521	26.500000	850.236450	26.500000	847.934448	26.500000	849.053345
26.600000	844.079407	26.600000	850.775818	26.600000	847.223511	26.600000	847.767700	26.600000	844.583618	26.600000	851.856262	26.600000	850.951599	26.600000	848.075256	26.600000	851.805725	26.600000	852.019165	26.600000	855.618774	26.600000	850.944519	26.600000	851.213318	26.600000	846.571045	26.600000	846.825562	26.600000	855.994934
26.700000	854.801941	26.700000	848.799011	26.700000	850.858154	26.700000	853.273010	26.700000	852.926086	26.700000	847.219788	26.700000	850.845520	26.700000	855.353149	26.700000	847.700806	26.700000	851.459473	26.700000	847.617554	26.700000	848.842834	26.700000	849.119324	26.700000	847.297363	26.700000	849.910889	26.700000	856.057983
26.800000	860.990295	26.800000	849.926086	26.800000	854.213684	26.800000	849.022034	26.800000	852.596680	26.800000	861.423218	26.800000	841.851501	26.800000	841.172424	26.800000	848.195618	26.800000	845.513123	26.800000	851.432312	26.800000	845.686707	26.800000	843.950806	26.800000	851.936768	26.800000	850.174194	26.800000	847.142456
26.900000	846.887634	26.900000	844.370300	26.900000	852.630798	26.900000	850.701843	26.900000	845.486389	26.900000	846.710205	26.900000	854.097351	26.900000	850.926941	26.900000	848.997009	26.900000	854.553101	26.900000	845.194336	26.900000	848.507019	26.900000	847.800354	26.900000	850.805847	26.900000	849.352173	26.900000	848.471497
27.000000	848.825867	27.000000	842.600037	27.000000	848.939697	27.000000	853.872681	27.000000	847.371948	27.000000	851.378662	27.000000	849.765442	27.000000	845.477844	27.000000	855.159668	27.000000	851.197632	27.000000	853.299988	27.000000	849.405945	27.000000	851.899902	27.000000	845.724976	27.000000	848.868774	27.000000	852.482910
27.100000	851.983398	27.100000	848.293396	27.100000	847.039307	27.100000	847.581177	27.100000	846.840515	27.100000	857.716003	27.100000	845.403198	27.100000	854.942200	27.100000	847.637817	27.100000	847.583252	27.100000	856.715881	27.100000	850.397400	27.100000	853.823608	27.100000	846.218445	27.100000	849.129028	27.100000	849.449463
27.200000	837.699646	27.200000	847.314270	27.200000	855.698120	27.200000	844.775757	27.200000	850.868469	27.200000	844.445557	27.200000	850.491333	27.200000	855.237793	27.200000	851.716919	27.200000	853.500549	27.200000	848.613220	27.200000	845.780579	27.200000	849.460205	27.200000	846.570862	27.200000	852.447021	27.200000	847.696716
27.300000	846.775330	27.300000	852.230957	27.300000	850.971008	27.300000	847.528259	27.300000	849.375183	27.300000	848.744446	27.300000	846.427490	27.300000	850.156067	27.300000	850.529297	27.300000	850.698242	27.300000	848.598022	27.300000	855.908875	27.300000	855.264832	27.300000	847.142090	27.300000	842.004700	27.300000	850.434326
27.400000	849.124512	27.400000	847.742188	27.400000	848.229675	27.400000	845.537170	27.400000	851.177368	27.400000	856.321228	27.400000	851.372375	27.400000	850.371521	27.400000	859.160400	27.400000	849.489990	27.400000	854.462708	27.400000	858.437317	27.400000	847.731079	27.400000	854.578369	27.400000	857.313171	27.400000	847.304016
27.500000	844.313110	27.500000	848.987061	27.500000	845.883606	27.500000	852.094421	27.500000	844.769714	27.500000	849.068115	27.500000	852.501526	27.500000	849.073242	27.500000	849.716125	27.500000	855.377930	27.500000	846.221863	27.500000	849.577087	27.500000	853.052856	27.500000	844.867920	27.500000	854.362000	27.500000	857.113220
27.600000	852.092957	27.600000	850.417358	27.600000	844.653198	27.600000	856.406799	27.600000	851.574097	27.600000	842.500000	27.600000	849.671265	27.600000	851.675781	27.600000	844.183594	27.600000	851.336182	27.600000	841.485962	27.600000	853.314819	27.600000	856.808777	27.600000	846.711670	27.600000	849.939209	27.600000	856.293152
27.700000	855.591736	27.700000	853.699219	27.700000	852.661865	27.700000	848.356628	27.700000	851.251282	27.700000	848.969360	27.700000	844.748474	27.700000	845.984863	27.700000	850.347595	27.700000	849.932678	27.700000	854.448853	27.700000	844.580627	27.700000	849.180908	27.700000	839.461243	27.700000	850.294373	27.700000	852.883789
27.800000	850.236694	27.800000	853.268555	27.800000	851.068237	27.800000	847.467346	27.800000	854.141052	27.800000	855.194092	27.800000	845.849487	27.800000	848.330261	27.800000	849.845703	27.800000	844.029663	27.800000	853.474121	27.800000	852.103638	27.800000	847.324402	27.800000	850.683594	27.800000	849.927795	27.800000	848.456482
27.900000	848.102356	27.900000	853.404907	27.900000	846.902283	27.900000	852.160889	27.900000	849.226135	27.900000	845.790527	27.900000	856.765198	27.900000	851.288147	27.900000	847.293640	27.900000	843.684326	27.900000	845.952637	27.900000	843.024963	27.900000	846.091370	27.900000	859.386780	27.900000	841.326172	27.900000	853.891968
28.000000	849.013916	28.000000	847.475525	28.000000	844.119751	28.000000	848.739258	28.000000	846.928467	28.000000	851.240479	28.000000	850.788208	28.000000	852.943298	28.000000	845.815247	28.000000	856.551697	28.000000	853.665894	28.000000	843.436951	28.000000	852.889099	28.000000	850.125549	28.000000	853.567383	28.000000	846.121338
28.100000	848.893860	28.100000	849.950256	28.100000	850.735840	28.100000	850.009033	28.100000	839.629639	28.100000	852.508789	28.100000	846.925476	28.100000	851.336914	28.100000	854.277588	28.100000	853.328369	28.100000	849.198853	28.100000	854.323914	28.100000	849.374695	28.100000	846.507080	28.100000	843.087769	28.100000	840.058167
28.200000	842.686707	28.200000	848.403442	28.200000	852.727051	28.200000	846.809265	28.200000	853.279663	28.200000	848.669373	28.200000	851.792419	28.200000	858.779724	28.200000	853.908936	28.200000	845.491272	28.200000	853.570862	28.200000	850.820496	28.200000	850.525879	28.200000	845.724731	28.200000	848.577393	28.200000	849.906799
28.300000	853.530884	28.300000	853.014526	28.300000	850.082764	28.300000	851.184631	28.300000	842.777527	28.300000	856.051514	28.300000	848.847534	28.300000	858.716431	28.300000	847.649780	28.300000	853.582397	28.300000	852.344849	28.300000	849.921936	28.300000	845.566711	28.300000	850.697449	28.300000	850.942383	28.300000	845.764526
28.400000	843.731079	28.400000	845.884521	28.400000	846.862732	28.400000	853.065979	28.400000	848.823120	28.400000	849.753845	28.400000	848.465515	28.400000	845.026978	28.400000	860.510498	28.400000	846.706055	28.400000	843.231140	28.400000	845.980896	28.400000	851.396606	28.400000	850.556946	28.400000	846.848694	28.400000	849.547852
28.500000	849.116089	28.500000	846.868652	28.500000	850.730225	28.500000	849.994202	28.500000	842.476440	28.500000	847.232178	28.500000	854.541382	28.500000	852.801025	28.500000	848.653503	28.500000	846.814636	28.500000	846.694824	28.500000	845.786011	28.500000	847.065125	28.500000	850.843994	28.500000	850.598999	28.500000	853.226624
28.600000	844.238525	28.600000	838.545471	28.600000	852.010376	28.600000	846.267151	28.600000	859.351868	28.600000	853.400024	28.600000	849.963562	28.600000	854.189331	28.600000	853.889099	28.600000	848.701538	28.600000	855.657349	28.600000	852.806458	28.600000	840.835754	28.600000	843.772278	28.600000	851.055603	28.600000	853.257690
28.700000	854.186768	28.700000	858.298767	28.700000	852.373352	28.700000	846.302673	28.700000	850.103577	28.700000	849.581177	28.700000	847.242920	28.700000	848.733826	28.700000	849.323425	28.700000	851.365967	28.700000	852.914856	28.700000	846.117676	28.700000	852.445984	28.700000	847.736450	28.700000	848.318665	28.700000	851.684509
28.800000	857.878235	28.800000	850.232361	28.800000	851.216064	28.800000	848.747803	28.800000	851.737427	28.800000	849.592041	28.800000	858.128967	28.800000	844.119385	28.800000	852.466309	28.800000	844.291199	28.800000	847.125488	28.800000	849.365662	28.800000	854.796509	28.800000	850.567566	28.800000	855.947449	28.800000	845.495056
28.900000	847.181824	28.900000	852.091736	28.900000	850.013489	28.900000	854.122253	28.900000	846.638794	28.900000	848.736023	28.900000	851.179016	28.900000	847.138977	28.900000	855.371765	28.900000	845.870117	28.900000	850.813171	28.900000	852.169006	28.900000	855.524719	28.900000	843.040161	28.900000	848.309875	28.900000	853.221191
29.000000	846.680237	29.000000	851.769897	29.000000	846.807312	29.000000	847.700134	29.000000	857.146851	29.000000	846.290039	29.000000	854.051758	29.000000	848.248474	29.000000	854.428406	29.000000	845.599304	29.000000	851.086731	29.000000	847.254578	29.000000	845.543823	29.000000	845.951355	29.000000	854.115356	29.000000	850.134583
29.100000	848.468323	29.100000	840.307495	29.100000	846.689453	29.100000	843.653015	29.100000	842.541077	29.100000	851.633545	29.100000	844.979187	29.100000	844.961609	29.100000	847.442261	29.100000	849.098511	29.100000	849.061035	29.100000	846.782471	29.100000	853.243042	29.100000	848.455444	29.100000	854.463684	29.100000	851.393250
29.200000	853.487183	29.200000	851.499207	29.200000	848.847717	29.200000	853.948547	29.200000	845.736206	29.200000	849.294312	29.200000	861.191162	29.200000	845.266174	29.200000	851.773499	29.200000	858.139343	29.200000	850.923401	29.200000	847.116028	29.200000	846.434937	29.200000	849.198853	29.200000	848.918274	29.200000	844.737854
29.300000	851.195740	29.300000	844.419922	29.300000	854.261780	29.300000	848.038086	29.300000	851.910095	29.300000	850.389709	29.300000	850.795959	29.300000	851.802490	29.300000	846.124329	29.300000	846.088318	29.300000	845.739990	29.300000	847.016296	29.300000	845.749878	29.300000	846.080383	29.300000	850.981079	29.300000	848.522766
29.400000	850.639587	29.400000	844.253845	29.400000	847.136841	29.400000	855.851013	29.400000	852.051331	29.400000	853.664307	29.400000	851.732544	29.400000	849.170776	29.400000	846.517273	29.400000	845.015198	29.400000	847.540710	29.400000	852.299988	29.400000	851.174927	29.400000	850.893860	29.400000	849.494507	29.400000	855.775391
29.500000	847.695923	29.500000	850.166382	29.500000	852.924011	29.500000	849.121399	29.500000	854.857300	29.500000	848.093323	29.500000	852.392395	29.500000	848.485657	29.500000	860.160461	29.500000	853.359375	29.500000	848.464417	29.500000	835.167664	29.500000	850.858887	29.500000	849.091064	29.500000	846.146606	29.500000	853.453918
29.600000	846.667114	29.600000	849.826538	29.600000	850.712830	29.600000	857.791565	29.600000	856.038269	29.600000	847.046021	29.600000	847.934143	29.600000	851.241699	29.600000	853.383423	29.600000	851.099976	29.600000	846.904907	29.600000	853.620850	29.600000	844.727600	29.600000	848.061218	29.600000	853.981812	29.600000	850.621887
29.700000	854.127380	29.700000	850.808167	29.700000	847.383972	29.700000	850.083191	29.700000	849.382324	29.700000	856.887573	29.700000	853.568481	29.700000	842.548157	29.700000	851.123779	29.700000	854.554138	29.700000	851.082825	29.700000	843.349365	29.700000	850.959229	29.700000	853.067871	29.700000	844.945679	29.700000	849.009827
29.800000	853.989075	29.800000	846.937317	29.800000	853.379150	29.800000	845.744873	29.800000	846.967468	29.800000	854.436096	29.800000	848.770142	29.800000	850.011536	29.800000	849.020386	29.800000	849.687500	29.800000	849.473267	29.800000	854.182434	29.800000	851.677246	29.800000	844.805969	29.800000	852.193481	29.800000	850.462280
29.900000	841.634521	29.900000	841.702454	29.900000	851.716797	29.900000	852.446045	29.900000	848.084167	29.900000	854.753845	29.900000	850.059875	29.900000	854.377747	29.900000	856.112427	29.900000	849.270874	29.900000	852.492920	29.900000	852.249207	29.900000	856.552246	29.900000	851.291199	29.900000	849.969788	29.900000	850.263245
30.000000	848.449829	30.000000	860.434875	30.000000	847.560181	30.000000	844.262512	30.000000	843.921753	30.000000	850.128113	30.000000	859.135498	30.000000	847.617859	30.000000	848.782593	30.000000	844.176025	30.000000	849.662537	30.000000	849.247375	30.000000	854.533508	30.000000	855.306152	30.000000	847.948669	30.000000	853.219238
30.100000	851.531067	30.100000	849.727051	30.100000	855.104248	30.100000	847.399231	30.100000	851.510925	30.100000	852.451294	30.100000	850.142090	30.100000	854.074951	30.100000	848.241455	30.100000	850.179810	30.100000	849.923462	30.100000	848.570496	30.100000	852.585144	30.100000	842.365723	30.100000	848.757568	30.100000	844.090149
30.200000	853.539429	30.200000	854.163025	30.200000	859.606934	30.200000	849.417114	30.200000	847.072998	30.200000	851.500732	30.200000	850.060364	30.200000	849.169312	30.200000	850.493530	30.200000	856.129150	30.200000	853.147888	30.200000	844.483276	30.200000	855.584412	30.200000	849.303467	30.200000	845.426758	30.200000	850.404602
30.300000	850.745422	30.300000	849.700989	30.300000	849.611755	30.300000	856.217712	30.300000	844.995850	30.300000	854.443542	30.300000	844.562927	30.300000	848.610779	30.300000	845.250305	30.300000	854.566467	30.300000	850.606506	30.300000	849.538635	30.300000	856.556213	30.300000	858.374939	30.300000	842.314697	30.300000	847.037842
30.400000	846.608765	30.400000	853.096863	30.400000	854.414429	30.400000	849.715271	30.400000	847.831726	30.400000	844.544861	30.400000	853.202881	30.400000	845.174561	30.400000	849.854004	30.400000	848.841492	30.400000	851.128357	30.400000	850.346252	30.400000	853.700073	30.400000	847.910095	30.400000	854.724670	30.400000	843.147522
30.500000	846.948364	30.500000	847.477417	30.500000	853.015381	30.500000	851.467163	30.500000	850.937073	30.500000	845.051025	30.500000	846.293457	30.500000	847.674927	30.500000	850.081665	30.500000	848.575623	30.500000	854.019470	30.500000	845.969116	30.500000	851.732483	30.500000	852.664673	30.500000	847.634766	30.500000	850.928650
30.600000	848.428406	30.600000	852.673645	30.600000	849.631897	30.600000	852.053528	30.600000	847.525696	30.600000	844.721252	30.600000	848.222412	30.600000	856.115662	30.600000	846.002625	30.600000	856.254578	30.600000	846.899963	30.600000	852.274963	30.600000	840.030701	30.600000	844.334778	30.600000	856.419495	30.600000	848.417297
30.700000	847.610718	30.700000	852.204163	30.700000	850.918762	30.700000	851.691895	30.700000	851.560608	30.700000	845.114014	30.700000	853.997314	30.700000	855.348083	30.700000	848.680725	30.700000	858.489746	30.700000	852.280334	30.700000	851.832703	30.700000	848.623535	30.700000	839.911987	30.700000	846.859680	30.700000	854.665649
30.800000	846.344971	30.800000	849.518311	30.800000	848.512878	30.800000	843.276794	30.800000	851.454834	30.800000	849.949463	30.800000	857.785461	30.800000	840.164307	30.800000	852.361389	30.800000	851.997009	30.800000	847.427063	30.800000	850.361206	30.800000	849.660461	30.800000	851.609802	30.800000	849.578979	30.800000	850.884460
30.900000	852.420105	30.900000	848.975098	30.900000	849.060791	30.900000	851.745239	30.900000	842.197571	30.900000	855.250427	30.900000	852.676453	30.900000	847.255371	30.900000	849.529907	30.900000	852.308960	30.900000	850.788086	30.900000	852.360901	30.900000	846.109314	30.900000	847.994934	30.900000	859.631836	30.900000	848.570129
31.000000	848.767151	31.000000	849.453125	31.000000	845.588074	31.000000	850.382263	31.000000	850.718262	31.000000	842.368103	31.000000	842.837036	31.000000	853.899170	31.000000	852.017456	31.000000	852.388550	31.000000	845.504761	31.000000	849.057373	31.000000	852.119202	31.000000	854.882996	31.000000	850.090027	31.000000	847.263306
31.100000	857.818726	31.100000	852.995056	31.100000	845.190247	31.100000	846.750549	31.100000	847.164062	31.100000	849.299377	31.100000	850.051514	31.100000	849.950439	31.100000	851.367798	31.100000	844.999268	31.100000	857.398865	31.100000	850.095520	31.100000	845.326843	31.100000	852.534546	31.100000	849.870544	31.100000	848.826111
31.200000	850.586304	31.200000	849.791443	31.200000	848.583435	31.200000	850.684631	31.200000	850.260681	31.200000	853.408508	31.200000	856.139648	31.200000	850.058105	31.200000	842.930359	31.200000	855.837524	31.200000	853.309753	31.200000	849.314026	31.200000	848.921021	31.200000	851.700623	31.200000	859.762390	31.200000	853.727112
31.300000	854.357422	31.300000	839.946045	31.300000	851.061279	31.300000	848.682495	31.300000	843.549744	31.300000	840.806152	31.300000	853.499451	31.300000	853.202515	31.300000	855.332031	31.300000	844.502808	31.300000	846.854309	31.300000	847.285156	31.300000	857.890686	31.300000	845.921082	31.300000	854.279785	31.300000	847.998474
31.400000	856.732849	31.400000	845.998718	31.400000	852.517212	31.400000	845.892334	31.400000	846.319397	31.400000	845.815063	31.400000	851.635376	31.400000	847.783386	31.400000	848.405151	31.400000	844.660339	31.400000	848.046448	31.400000	846.375977	31.400000	851.704895	31.400000	842.408569	31.400000	844.018982	31.400000	850.432373
31.500000	853.689270	31.500000	849.012146	31.500000	849.025024	31.500000	850.750305	31.500000	856.588745	31.500000	855.985291	31.500000	850.316345	31.500000	859.288818	31.500000	848.460632	31.500000	841.949585	31.500000	851.223877	31.500000	845.982422	31.500000	842.916443	31.500000	848.879761	31.500000	845.702881	31.500000	847.131042
31.600000	843.886475	31.600000	846.281433	31.600000	854.902954	31.600000	847.632874	31.600000	850.615662	31.600000	853.373901	31.600000	850.374756	31.600000	849.172607	31.600000	852.010498	31.600000	848.152405	31.600000	850.129333	31.600000	853.843933	31.600000	852.163879	31.600000	851.111755	31.600000	843.133606	31.600000	841.956421
31.700000	851.207581	31.700000	845.085449	31.700000	847.521118	31.700000	852.451111	31.700000	846.874817	31.700000	847.607788	31.700000	847.759766	31.700000	847.234375	31.700000	859.185303	31.700000	839.476196	31.700000	845.164368	31.700000	848.936218	31.700000	843.907959	31.700000	851.631592	31.700000	854.725220	31.700000	844.131714
31.800000	846.178589	31.800000	849.099609	31.800000	852.650940	31.800000	851.153564	31.800000	854.104614	31.800000	853.012817	31.800000	844.448242	31.800000	848.679260	31.800000	850.295410	31.800000	849.458069	31.800000	848.690002	31.800000	848.855469	31.800000	853.374695	31.800000	848.770142	31.800000	847.138367	31.800000	847.813782
31.900000	854.045898	31.900000	852.946533	31.900000	846.991943	31.900000	848.925842	31.900000	852.603333	31.900000	847.807129	31.900000	854.638000	31.900000	846.742371	31.900000	849.543579	31.900000	854.392517	31.900000	848.621582	31.900000	850.301636	31.900000	858.507446	31.900000	853.318420	31.900000	841.207581	31.900000	848.608276
32.000000	851.278687	32.000000	846.038147	32.000000	848.597107	32.000000	847.244019	32.000000	852.572449	32.000000	856.484131	32.000000	846.094421	32.000000	852.581726	32.000000	852.224365	32.000000	849.730957	32.000000	843.551575	32.000000	852.224548	32.000000	845.337708	32.000000	850.365356	32.000000	847.838562	32.000000	854.888672
32.100000	849.249390	32.100000	854.407532	32.100000	847.315674	32.100000	846.896484	32.100000	845.000610	32.100000	846.684509	32.100000	850.489441	32.100000	854.382446	32.100000	849.281677	32.100000	850.896729	32.100000	846.025635	32.100000	849.375732	32.100000	851.554871	32.100000	852.245117	32.100000	849.975586	32.100000	847.509399
32.200000	849.312378	32.200000	851.755066	32.200000	849.285583	32.200000	843.934082	32.200000	850.143677	32.200000	847.583252	32.200000	847.586182	32.200000	842.307617	32.200000	848.210205	32.200000	854.824890	32.200000	847.803406	32.200000	849.099426	32.200000	852.583374	32.200000	837.841187	32.200000	844.855286	32.200000	848.230530
32.300000	854.700989	32.300000	854.199585	32.300000	855.584229	32.300000	849.863586	32.300000	851.233154	32.300000	853.532104	32.300000	847.802673	32.300000	850.509338	32.300000	845.392456	32.300000	843.421570	32.300000	851.209778	32.300000	852.494690	32.300000	853.048645	32.300000	851.408203	32.300000	848.164368	32.300000	850.313293
32.400000	842.940857	32.400000	847.353516	32.400000	854.289978	32.400000	850.748169	32.400000	849.580017	32.400000	844.692505	32.400000	849.189209	32.400000	853.889587	32.400000	848.851562	32.400000	846.033142	32.400000	856.335999	32.400000	848.642822	32.400000	850.522217	32.400000	846.356079	32.400000	858.602417	32.400000	851.865234
32.500000	844.288879	32.500000	852.405212	32.500000	848.658081	32.500000	853.657837	32.500000	850.128479	32.500000	852.484619	32.500000	847.622375	32.500000	848.858887	32.500000	851.806335	32.500000	848.055176	32.500000	853.862488	32.500000	861.694580	32.500000	853.463806	32.500000	849.628601	32.500000	854.085327	32.500000	859.336182
32.600000	839.564636	32.600000	847.763489	32.600000	851.353149	32.600000	847.872681	32.600000	854.418030	32.600000	848.411072	32.600000	844.326599	32.600000	855.321411	32.600000	855.193665	32.600000	855.226196	32.600000	849.360107	32.600000	846.982849	32.600000	846.601929	32.600000	856.703247	32.600000	852.942078	32.600000	846.820068
32.700000	855.765564	32.700000	853.999573	32.700000	857.407288	32.700000	849.290039	32.700000	850.319824	32.700000	851.087524	32.700000	857.458984	32.700000	854.716675	32.700000	852.704956	32.700000	854.875916	32.700000	852.672852	32.700000	840.982605	32.700000	847.606445	32.700000	854.998962	32.700000	852.330688	32.700000	846.718018
32.800000	851.044739	32.800000	850.453369	32.800000	847.880676	32.800000	852.357056	32.800000	854.162842	32.800000	846.821045	32.800000	846.200928	32.800000	854.439270	32.800000	852.751343	32.800000	852.357239	32.800000	856.887573	32.800000	854.578613	32.800000	854.231812	32.800000	846.730774	32.800000	848.380066	32.800000	843.062500
32.900000	851.099121	32.900000	844.737122	32.900000	849.458801	32.900000	855.830200	32.900000	837.814758	32.900000	849.708679	32.900000	847.143982	32.900000	845.386475	32.900000	852.494873	32.900000	853.029846	32.900000	849.391174	32.900000	846.139832	32.900000	853.136536	32.900000	842.439209	32.900000	858.099670	32.900000	846.621887
33.000000	848.434021	33.000000	851.445740	33.000000	856.810242	33.000000	853.356445	33.000000	845.064819	33.000000	848.692749	33.000000	847.273376	33.000000	852.439575	33.000000	850.615845	33.000000	851.732117	33.000000	859.732544	33.000000	852.687378	33.000000	849.228699	33.000000	843.892090	33.000000	848.301697	33.000000	850.001953
33.100000	850.672485	33.100000	849.232971	33.100000	851.034119	33.100000	852.329407	33.100000	849.695190	33.100000	847.286316	33.100000	846.931885	33.100000	839.971191	33.100000	853.351013	33.100000	848.376343	33.100000	842.015198	33.100000	843.220886	33.100000	841.074768	33.100000	848.038757	33.100000	852.670105	33.100000	856.315002
33.200000	846.221680	33.200000	847.466187	33.200000	850.473389	33.200000	852.279846	33.200000	847.358643	33.200000	848.725098	33.200000	849.684631	33.200000	842.141113	33.200000	850.394836	33.200000	853.671692	33.200000	850.024048	33.200000	851.799377	33.200000	852.610229	33.200000	850.497131	33.200000	845.172363	33.200000	848.422241
33.300000	849.104980	33.300000	852.458984	33.300000	850.412415	33.300000	853.264282	33.300000	846.390381	33.300000	856.740967	33.300000	845.176392	33.300000	854.102234	33.300000	848.419189	33.300000	846.950623	33.300000	850.498413	33.300000	849.947876	33.300000	848.209106	33.300000	849.642273	33.300000	852.526611	33.300000	848.170776
33.400000	854.437805	33.400000	853.972351	33.400000	851.119690	33.400000	847.040527	33.400000	853.599548	33.400000	842.736145	33.400000	852.941223	33.400000	842.228760	33.400000	855.956299	33.400000	854.401917	33.400000	852.478577	33.400000	846.597839	33.400000	849.157715	33.400000	856.570557	33.400000	856.914734	33.400000	841.980835
33.500000	848.345947	33.500000	850.630005	33.500000	852.486145	33.500000	854.844421	33.500000	850.495850	33.500000	855.502014	33.500000	856.638062	33.500000	851.307251	33.500000	846.053589	33.500000	851.033081	33.500000	849.433044	33.500000	850.132202	33.500000	847.276550	33.500000	852.664124	33.500000	849.764282	33.500000	852.707336
33.600000	846.009460	33.600000	853.692505	33.600000	852.063538	33.600000	852.536987	33.600000	856.006836	33.600000	844.177429	33.600000	847.483887	33.600000	854.589111	33.600000	845.127502	33.600000	847.610352	33.600000	855.185974	33.600000	852.474854	33.600000	850.577087	33.600000	849.741028	33.600000	860.336243	33.600000	853.954773
33.700000	851.640198	33.700000	852.828613	33.700000	850.669250	33.700000	849.021362	33.700000	841.070679	33.700000	845.535217	33.700000	847.883301	33.700000	847.714111	33.700000	843.736389	33.700000	851.570496	33.700000	852.627991	33.700000	851.900635	33.700000	844.201172	33.700000	847.415100	33.700000	850.722229	33.700000	848.728577
33.800000	854.688171	33.800000	848.532959	33.800000	847.925293	33.800000	841.700073	33.800000	854.147888	33.800000	852.531311	33.800000	853.757996	33.800000	850.784973	33.800000	848.285156	33.800000	850.666016	33.800000	856.543335	33.800000	845.585999	33.800000	844.180603	33.800000	850.966370	33.800000	848.385742	33.800000	847.441040
33.900000	850.725403	33.900000	849.467346	33.900000	845.571472	33.900000	854.961243	33.900000	850.770874	33.900000	858.803589	33.900000	856.138611	33.900000	848.020508	33.900000	851.380432	33.900000	851.150574	33.900000	844.101257	33.900000	851.564087	33.900000	852.439514	33.900000	850.965759	33.900000	850.570862	33.900000	846.203003
34.000000	845.396545	34.000000	846.882812	34.000000	855.258301	34.000000	853.111450	34.000000	848.615540	34.000000	851.099731	34.000000	853.532227	34.000000	854.714417	34.000000	853.999695	34.000000	852.865112	34.000000	843.870850	34.000000	840.246399	34.000000	856.624146	34.000000	849.899109	34.000000	850.658875	34.000000	854.743225
34.100000	850.942627	34.100000	849.156189	34.100000	845.742554	34.100000	851.243774	34.100000	853.021118	34.100000	850.195496	34.100000	846.452515	34.100000	851.483826	34.100000	845.242126	34.100000	846.393188	34.100000	851.336365	34.100000	850.404419	34.100000	848.278381	34.100000	853.048584	34.100000	845.766541	34.100000	851.529358
34.200000	847.830383	34.200000	863.114746	34.200000	845.596985	34.200000	842.056824	34.200000	847.307800	34.200000	845.005066	34.200000	845.128113	34.200000	846.442871	34.200000	855.255615	34.200000	852.312561	34.200000	848.355347	34.200000	842.818604	34.200000	852.463989	34.200000	852.258972	34.200000	854.114685	34.200000	843.845337
34.300000	848.253723	34.300000	846.637756	34.300000	853.085632	34.300000	850.368286	34.300000	849.185547	34.300000	851.383362	34.300000	851.071350	34.300000	851.278748	34.300000	850.502502	34.300000	850.581421	34.300000	853.271545	34.300000	854.601135	34.300000	853.907593	34.300000	852.252441	34.300000	849.171448	34.300000	855.440063
34.400000	853.532043	34.400000	846.730164	34.400000	854.916687	34.400000	848.483643	34.400000	855.153381	34.400000	845.505432	34.400000	851.942017	34.400000	855.159546	34.400000	848.932007	34.400000	847.299805	34.400000	846.604553	34.400000	848.724243	34.400000	851.714783	34.400000	846.150391	34.400000	850.891479	34.400000	851.570557
34.500000	852.108826	34.500000	851.292358	34.500000	853.146240	34.500000	853.699707	34.500000	850.349854	34.500000	855.070923	34.500000	855.573914	34.500000	857.946167	34.500000	850.953247	34.500000	849.827454	34.500000	846.820374	34.500000	848.818604	34.500000	849.399780	34.500000	849.231873	34.500000	852.403564	34.500000	851.950989
34.600000	857.034363	34.600000	850.968933	34.600000	844.645386	34.600000	845.372559	34.600000	851.260742	34.600000	849.397888	34.600000	849.442627	34.600000	845.834656	34.600000	852.933044	34.600000	851.301025	34.600000	845.539307	34.600000	849.989929	34.600000	851.487122	34.600000	847.957458	34.600000	853.545288	34.600000	848.241150
34.700000	853.423584	34.700000	855.633545	34.700000	847.194946	34.700000	853.652893	34.700000	836.221252	34.700000	845.539795	34.700000	846.869873	34.700000	852.690918	34.700000	850.934265	34.700000	858.004944	34.700000	854.046326	34.700000	847.205200	34.700000	842.634460	34.700000	845.550049	34.700000	846.529724	34.700000	850.672546
34.800000	853.206970	34.800000	845.904846	34.800000	849.636841	34.800000	848.308899	34.800000	845.716797	34.800000	852.688171	34.800000	846.539978	34.800000	850.514526	34.800000	852.712463	34.800000	849.106750	34.800000	850.216064	34.800000	850.583069	34.800000	844.949951	34.800000	849.542969	34.800000	841.886841	34.800000	855.186096
34.900000	855.490417	34.900000	848.129578	34.900000	848.530090	34.900000	848.487732	34.900000	845.915405	34.900000	847.778137	34.900000	847.405029	34.900000	850.783813	34.900000	848.082214	34.900000	847.187195	34.900000	850.749634	34.900000	855.123535	34.900000	850.621704	34.900000	844.292725	34.900000	852.220581	34.900000	850.525940
35.000000	851.206726	35.000000	848.292297	35.000000	862.253418	35.000000	849.340820	35.000000	859.177185	35.000000	852.731140	35.000000	851.532166	35.000000	850.866089	35.000000	852.329407	35.000000	849.020203	35.000000	850.964478	35.000000	848.337219	35.000000	851.697876	35.000000	852.219238	35.000000	855.032898	35.000000	851.579529
35.100000	842.366821	35.100000	852.531982	35.100000	851.391907	35.100000	842.046753	35.100000	847.855103	35.100000	854.047485	35.100000	850.453735	35.100000	856.219421	35.100000	846.277832	35.100000	847.839050	35.100000	851.159546	35.100000	848.402710	35.100000	851.214233	35.100000	855.714966	35.100000	843.416138	35.100000	844.533691
35.200000	849.427368	35.200000	849.507629	35.200000	851.518494	35.200000	850.887024	35.200000	846.839050	35.200000	848.606384	35.200000	847.061035	35.200000	854.577759	35.200000	850.325012	35.200000	846.627502	35.200000	845.547485	35.200000	854.342773	35.200000	855.964355	35.200000	852.409973	35.200000	846.555542	35.200000	853.534607
35.300000	848.668945	35.300000	852.363892	35.300000	845.604919	35.300000	855.575623	35.300000	851.426453	35.300000	850.532532	35.300000	853.875854	35.300000	854.843567	35.300000	848.820496	35.300000	855.085815	35.300000	845.761841	35.300000	848.046387	35.300000	848.987488	35.300000	847.851379	35.300000	849.395020	35.300000	853.539734
35.400000	855.813965	35.400000	847.846069	35.400000	848.288879	35.400000	850.098938	35.400000	853.643555	35.400000	855.329285	35.400000	850.527832	35.400000	847.241943	35.400000	851.017456	35.400000	847.073608	35.400000	850.847656	35.400000	854.371094	35.400000	851.190979	35.400000	850.284973	35.400000	852.605042	35.400000	852.580872
35.500000	849.513062	35.500000	848.273438	35.500000	849.718079	35.500000	841.179932	35.500000	850.315857	35.500000	846.567139	35.500000	847.952332	35.500000	846.190796	35.500000	847.485840	35.500000	844.872620	35.500000	856.383850	35.500000	840.558716	35.500000	844.876221	35.500000	847.797546	35.500000	852.797913	35.500000	850.610962
35.600000	852.220276	35.600000	849.115479	35.600000	849.742981	35.600000	851.836426	35.600000	845.509521	35.600000	848.877747	35.600000	848.979431	35.600000	842.551147	35.600000	852.051941	35.600000	850.194336	35.600000	851.893921	35.600000	853.781738	35.600000	851.525818	35.600000	849.719177	35.600000	848.371399	35.600000	846.625732
35.700000	855.778809	35.700000	851.357178	35.700000	848.612976	35.700000	857.998047	35.700000	854.559082	35.700000	858.812927	35.700000	849.071045	35.700000	846.075806	35.700000	851.440308	35.700000	846.824524	35.700000	851.380798	35.700000	849.741211	35.700000	847.364624	35.700000	853.118774	35.700000	851.432434	35.700000	852.161560
35.800000	847.494629	35.800000	844.644470	35.800000	855.019043	35.800000	845.858948	35.800000	850.990479	35.800000	843.857727	35.800000	851.616455	35.800000	851.899902	35.800000	853.628174	35.800000	841.061890	35.800000	853.265564	35.800000	849.103455	35.800000	847.871155	35.800000	858.347412	35.800000	848.861145	35.800000	847.907532
35.900000	860.000977	35.900000	853.337341	35.900000	855.174988	35.900000	853.188049	35.900000	852.107910	35.900000	852.712891	35.900000	857.566345	35.900000	849.744995	35.900000	858.224060	35.900000	851.661987	35.900000	853.183105	35.900000	850.144897	35.900000	856.507874	35.900000	849.740601	35.900000	842.746277	35.900000	844.057739
36.000000	850.374695	36.000000	850.503357	36.000000	849.036194	36.000000	851.231995	36.000000	849.582214	36.000000	858.005127	36.000000	851.455139	36.000000	851.607544	36.000000	849.131104	36.000000	855.103821	36.000000	848.555786	36.000000	851.175842	36.000000	847.453247	36.000000	854.076294	36.000000	852.646851	36.000000	854.325317
36.100000	850.239075	36.100000	851.664368	36.100000	854.504822	36.100000	844.752747	36.100000	857.429443	36.100000	849.391602	36.100000	848.696838	36.100000	850.271118	36.100000	848.781250	36.100000	850.300781	36.100000	859.185303	36.100000	849.357300	36.100000	855.275085	36.100000	858.143860	36.100000	845.068542	36.100000	855.705322
36.200000	852.398621	36.200000	842.039062	36.200000	847.755127	36.200000	842.943665	36.200000	843.187927	36.200000	846.463562	36.200000	847.732971	36.200000	846.064941	36.200000	845.094543	36.200000	856.131958	36.200000	852.358643	36.200000	846.576538	36.200000	848.933167	36.200000	843.630554	36.200000	846.576904	36.200000	855.146667
36.300000	856.658203	36.300000	847.914795	36.300000	846.700989	36.300000	851.772034	36.300000	841.425720	36.300000	848.292725	36.300000	850.362488	36.300000	848.855713	36.300000	846.882812	36.300000	856.614014	36.300000	850.208557	36.300000	845.905029	36.300000	848.948303	36.300000	859.524658	36.300000	850.135254	36.300000	850.979248
36.400000	844.581909	36.400000	844.328125	36.400000	857.146606	36.400000	842.021851	36.400000	845.902893	36.400000	863.063782	36.400000	855.781372	36.400000	852.663757	36.400000	842.843567	36.400000	848.623718	36.400000	854.355652	36.400000	848.687927	36.400000	849.710815	36.400000	849.255005	36.400000	849.920044	36.400000	858.447266
36.500000	850.118408	36.500000	843.461609	36.500000	860.285278	36.500000	848.994812	36.500000	843.888672	36.500000	851.656067	36.500000	853.859375	36.500000	850.503601	36.500000	851.268494	36.500000	854.433716	36.500000	850.553101	36.500000	861.523926	36.500000	860.219849	36.500000	849.668579	36.500000	852.083069	36.500000	847.100403
36.600000	848.047424	36.600000	851.484680	36.600000	854.475830	36.600000	847.863342	36.600000	850.653076	36.600000	849.813049	36.600000	848.665955	36.600000	850.264099	36.600000	847.392456	36.600000	856.672424	36.600000	841.713623	36.600000	850.311035	36.600000	847.620850	36.600000	853.122559	36.600000	845.764526	36.600000	852.318665
36.700000	848.512024	36.700000	852.105896	36.700000	848.916992	36.700000	850.273987	36.700000	851.581787	36.700000	846.588806	36.700000	854.888123	36.700000	853.206970	36.700000	854.837585	36.700000	854.955872	36.700000	844.679443	36.700000	846.942566	36.700000	848.458679	36.700000	848.025208	36.700000	849.359314	36.700000	850.889893
36.800000	848.149658	36.800000	852.287598	36.800000	847.454773	36.800000	848.471497	36.800000	851.510498	36.800000	845.906494	36.800000	845.960632	36.800000	853.740173	36.800000	855.303162	36.800000	852.006104	36.800000	856.645569	36.800000	851.292908	36.800000	839.018677	36.800000	846.390137	36.800000	850.263123	36.800000	849.508850
36.900000	854.885620	36.900000	856.548279	36.900000	851.143860	36.900000	852.621277	36.900000	853.091675	36.900000	840.550415	36.900000	849.917664	36.900000	849.160706	36.900000	848.772217	36.900000	847.972046	36.900000	855.989563	36.900000	843.784912	36.900000	848.147827	36.900000	850.975281	36.900000	854.094055	36.900000	845.734619
37.000000	848.470215	37.000000	855.324341	37.000000	852.889221	37.000000	851.511536	37.000000	853.339722	37.000000	848.948730	37.000000	844.294678	37.000000	847.330872	37.000000	849.384949	37.000000	851.691650	37.000000	855.259521	37.000000	855.545044	37.000000	844.991394	37.000000	848.507507	37.000000	849.772949	37.000000	854.435547
37.100000	846.362488	37.100000	849.752869	37.100000	845.636230	37.100000	851.027649	37.100000	846.708252	37.100000	842.107971	37.100000	850.713867	37.100000	845.743164	37.100000	849.491882	37.100000	845.748962	37.100000	855.619568	37.100000	849.137146	37.100000	851.273560	37.100000	852.587341	37.100000	850.220947	37.100000	855.437561
37.200000	852.095703	37.200000	853.199280	37.200000	846.671448	37.200000	849.422913	37.200000	846.260010	37.200000	850.045166	37.200000	854.081055	37.200000	849.172424	37.200000	847.482910	37.200000	849.630615	37.200000	848.699707	37.200000	846.998535	37.200000	849.759705	37.200000	850.925476	37.200000	853.247314	37.200000	853.588745
37.300000	851.042542	37.300000	850.292603	37.300000	852.796936	37.300000	849.613586	37.300000	849.691284	37.300000	852.091675	37.300000	856.180542	37.300000	848.846863	37.300000	849.576355	37.300000	844.977844	37.300000	853.696960	37.300000	844.289490	37.300000	853.580872	37.300000	850.711121	37.300000	854.560303	37.300000	855.861816
37.400000	847.444519	37.400000	850.159729	37.400000	852.556274	37.400000	857.864075	37.400000	844.507751	37.400000	860.856140	37.400000	847.643188	37.400000	845.088257	37.400000	855.199646	37.400000	845.382385	37.400000	854.471008	37.400000	857.187317	37.400000	851.609741	37.400000	849.240662	37.400000	850.363586	37.400000	850.407471
37.500000	846.888367	37.500000	842.593384	37.500000	852.316101	37.500000	856.955811	37.500000	847.360229	37.500000	848.074768	37.500000	851.263733	37.500000	853.064697	37.500000	852.421143	37.500000	846.607544	37.500000	848.329346	37.500000	857.768677	37.500000	845.957764	37.500000	844.621582	37.500000	855.111694	37.500000	848.657593
37.600000	847.681519	37.600000	851.249207	37.600000	846.741089	37.600000	841.853821	37.600000	851.232239	37.600000	853.443481	37.600000	849.115479	37.600000	854.418884	37.600000	850.848694	37.600000	848.737549	37.600000	851.384216	37.600000	844.044922	37.600000	843.833496	37.600000	854.474487	37.600000	854.121765	37.600000	850.005798
37.700000	849.086365	37.700000	848.602905	37.700000	846.085388	37.700000	851.372375	37.700000	847.770813	37.700000	847.394531	37.700000	851.455627	37.700000	852.474060	37.700000	845.587036	37.700000	848.444092	37.700000	846.092896	37.700000	848.592041	37.700000	852.921082	37.700000	856.766968	37.700000	847.563599	37.700000	853.911865
37.800000	853.749817	37.800000	843.672729	37.800000	845.127502	37.800000	851.432007	37.800000	858.048035	37.800000	848.030701	37.800000	851.684509	37.800000	847.590027	37.800000	852.785339	37.800000	849.152161	37.800000	844.901306	37.800000	850.423218	37.800000	851.704529	37.800000	849.304565	37.800000	849.115417	37.800000	849.449768
37.900000	846.374817	37.900000	845.887268	37.900000	849.952881	37.900000	845.021301	37.900000	854.166138	37.900000	851.590027	37.900000	841.574341	37.900000	854.877075	37.900000	850.454285	37.900000	853.218750	37.900000	855.713684	37.900000	846.517090	37.900000	848.485535	37.900000	848.131104	37.900000	858.288696	37.900000	845.332397
38.000000	843.489807	38.000000	849.537781	38.000000	847.187439	38.000000	850.002869	38.000000	846.388672	38.000000	843.276184	38.000000	855.219360	38.000000	850.063049	38.000000	849.871765	38.000000	849.956238	38.000000	845.146423	38.000000	843.979919	38.000000	848.627319	38.000000	844.366150	38.000000	846.879456	38.000000	848.992737
38.100000	846.811523	38.100000	850.594910	38.100000	850.188538	38.100000	845.521301	38.100000	846.827942	38.100000	850.449097	38.100000	844.797241	38.100000	854.082825	38.100000	845.610474	38.100000	842.648926	38.100000	846.859619	38.100000	849.905701	38.100000	846.825134	38.100000	850.062561	38.100000	840.448181	38.100000	850.387573
38.200000	847.200317	38.200000	854.640747	38.200000	849.028442	38.200000	844.832031	38.200000	847.453674	38.200000	853.679077	38.200000	850.868469	38.200000	854.845459	38.200000	857.618530	38.200000	851.851990	38.200000	854.262390	38.200000	856.644043	38.200000	844.925415	38.200000	851.448975	38.200000	854.134521	38.200000	849.336487
38.300000	854.238159	38.300000	857.491211	38.300000	848.888428	38.300000	846.213928	38.300000	851.509827	38.300000	847.179688	38.300000	849.643738	38.300000	853.467957	38.300000	847.541565	38.300000	847.070557	38.300000	861.304932	38.300000	847.329956	38.300000	846.685791	38.300000	851.563660	38.300000	846.129761	38.300000	849.506104
38.400000	852.224304	38.400000	852.941467	38.400000	844.783020	38.400000	844.458252	38.400000	852.486145	38.400000	840.782166	38.400000	850.307678	38.400000	844.395020	38.400000	853.739624	38.400000	847.075684	38.400000	851.792603	38.400000	846.961060	38.400000	851.014038	38.400000	851.753784	38.400000	846.919067	38.400000	852.902344
38.500000	848.272156	38.500000	851.878357	38.500000	845.856995	38.500000	843.139587	38.500000	848.869507	38.500000	849.114075	38.500000	849.901978	38.500000	851.528564	38.500000	858.206238	38.500000	856.019836	38.500000	849.578247	38.500000	849.124939	38.500000	853.264038	38.500000	852.329956	38.500000	841.910828	38.500000	855.962585
38.600000	847.846802	38.600000	843.303589	38.600000	854.015930	38.600000	848.348267	38.600000	850.101501	38.600000	850.909058	38.600000	856.617065	38.600000	848.702209	38.600000	844.999084	38.600000	856.274048	38.600000	844.313293	38.600000	850.263977	38.600000	846.269043	38.600000	854.046753	38.600000	856.503784	38.600000	855.155701
38.700000	844.480103	38.700000	857.298889	38.700000	848.674438	38.700000	843.702454	38.700000	844.544495	38.700000	847.796692	38.700000	851.559631	38.700000	854.538513	38.700000	851.683472	38.700000	847.663269	38.700000	857.185364	38.700000	847.709656	38.700000	838.398315	38.700000	843.698914	38.700000	851.271851	38.700000	852.447205
38.800000	845.044006	38.800000	852.137085	38.800000	851.843628	38.800000	860.492310	38.800000	850.220398	38.800000	851.898499	38.800000	848.994385	38.800000	844.304016	38.800000	849.458313	38.800000	846.575806	38.800000	845.710938	38.800000	846.067810	38.800000	850.634277	38.800000	845.978577	38.800000	850.774963	38.800000	857.435974
38.900000	852.307495	38.900000	854.299500	38.900000	853.894104	38.900000	856.827026	38.900000	847.291199	38.900000	843.136047	38.900000	844.553833	38.900000	845.553284	38.900000	850.912292	38.900000	854.990845	38.900000	845.274536	38.900000	857.087280	38.900000	847.761536	38.900000	846.056580	38.900000	848.240295	38.900000	856.364380
39.000000	849.254883	39.000000	853.588562	39.000000	856.986084	39.000000	846.489136	39.000000	849.064880	39.000000	851.018921	39.000000	851.062439	39.000000	846.360107	39.000000	859.007019	39.000000	847.939026	39.000000	845.076721	39.000000	858.038513	39.000000	855.344788	39.000000	853.502869	39.000000	840.530457	39.000000	850.597107
39.100000	843.064392	39.100000	851.856567	39.100000	847.725281	39.100000	852.833252	39.100000	849.948242	39.100000	848.686218	39.100000	854.752686	39.100000	854.171692	39.100000	851.431763	39.100000	841.955383	39.100000	844.125305	39.100000	858.194641	39.100000	855.293091	39.100000	848.891235	39.100000	848.345215	39.100000	849.851440
39.200000	851.050415	39.200000	853.811951	39.200000	852.757080	39.200000	849.099426	39.200000	847.564514	39.200000	849.382690	39.200000	850.865662	39.200000	858.901672	39.200000	848.476685	39.200000	852.659119	39.200000	848.866821	39.200000	855.667358	39.200000	853.738464	39.200000	846.047363	39.200000	850.500000	39.200000	850.212097
39.300000	851.366455	39.300000	852.436951	39.300000	847.692688	39.300000	848.846680	39.300000	850.913513	39.300000	853.385803	39.300000	848.446411	39.300000	857.564636	39.300000	849.370056	39.300000	847.598999	39.300000	847.725525	39.300000	845.299194	39.300000	844.566528	39.300000	853.111206	39.300000	846.034973	39.300000	847.553528
39.400000	850.222290	39.400000	853.204895	39.400000	847.397888	39.400000	841.510681	39.400000	846.839050	39.400000	848.518311	39.400000	840.384888	39.400000	839.245483	39.400000	844.486938	39.400000	844.112427	39.400000	852.798889	39.400000	853.764404	39.400000	848.556335	39.400000	854.564941	39.400000	846.902344	39.400000	845.478455
39.500000	841.688660	39.500000	852.175476	39.500000	845.755798	39.500000	856.552734	39.500000	851.814697	39.500000	847.474243	39.500000	847.766541	39.500000	853.589661	39.500000	853.601746	39.500000	848.987488	39.500000	857.452515	39.500000	847.520630	39.500000	852.046875	39.500000	852.423523	39.500000	844.757080	39.500000	853.900330
39.600000	854.934021	39.600000	848.581909	39.600000	852.407410	39.600000	850.854065	39.600000	850.313843	39.600000	854.772949	39.600000	858.659363	39.600000	845.060608	39.600000	850.493164	39.600000	845.931641	39.600000	843.636902	39.600000	847.884583	39.600000	851.749878	39.600000	849.731995	39.600000	853.968262	39.600000	849.096863
39.700000	846.925354	39.700000	860.457642	39.700000	848.697815	39.700000	850.850403	39.700000	850.122009	39.700000	853.247803	39.700000	855.912964	39.700000	847.306946	39.700000	849.054626	39.700000	847.288574	39.700000	848.891846	39.700000	847.952393	39.700000	849.877563	39.700000	851.723755	39.700000	845.334595	39.700000	849.505676
39.800000	844.389404	39.800000	852.281494	39.800000	850.218689	39.800000	845.566528	39.800000	853.302185	39.800000	851.892578	39.800000	854.203430	39.800000	850.009521	39.800000	842.406433	39.800000	848.884521	39.800000	849.476562	39.800000	854.223083	39.800000	854.846008	39.800000	847.355225	39.800000	851.561523	39.800000	853.737793
39.900000	850.164612	39.900000	849.217468	39.900000	850.176880	39.900000	851.272705	39.900000	855.873718	39.900000	843.301086	39.900000	851.053833	39.900000	847.569214	39.900000	847.053162	39.900000	853.695801	39.900000	847.252136	39.900000	850.517700	39.900000	852.461182	39.900000	850.970276	39.900000	848.104492	39.900000	845.889404
40.000000	848.410461	40.000000	849.658691	40.000000	851.211670	40.000000	845.689819	40.000000	852.578796	40.000000	850.787842	40.000000	846.094116	40.000000	845.370850	40.000000	850.721375	40.000000	849.920654	40.000000	852.015991	40.000000	852.078369	40.000000	847.406921	40.000000	851.507751	40.000000	852.758972	40.000000	844.789368
40.100000	851.107483	40.100000	852.450317	40.100000	841.044312	40.100000	849.716797	40.100000	848.530090	40.100000	855.490967	40.100000	845.848022	40.100000	847.760681	40.100000	850.508728	40.100000	849.569580	40.100000	845.216003	40.100000	857.824524	40.100000	845.420166	40.100000	854.146667	40.100000	855.838562	40.100000	855.806274
40.200000	851.579895	40.200000	849.562439	40.200000	853.140930	40.200000	846.610779	40.200000	850.803223	40.200000	842.560364	40.200000	853.668823	40.200000	848.483093	40.200000	856.126831	40.200000	853.072815	40.200000	856.524292	40.200000	854.950562	40.200000	852.756104	40.200000	847.146729	40.200000	848.459106	40.200000	848.273254
40.300000	847.333191	40.300000	855.192139	40.300000	845.827209	40.300000	846.346008	40.300000	855.336792	40.300000	853.301758	40.300000	848.672363	40.300000	846.232849	40.300000	847.143066	40.300000	852.763733	40.300000	842.298767	40.300000	846.669739	40.300000	857.200378	40.300000	855.467407	40.300000	849.815430	40.300000	852.455750
40.400000	846.678711	40.400000	856.235901	40.400000	851.416138	40.400000	853.059753	40.400000	852.842834	40.400000	855.244629	40.400000	846.171936	40.400000	847.098694	40.400000	848.585327	40.400000	847.637390	40.400000	855.158325	40.400000	857.773865	40.400000	855.458801	40.400000	844.326355	40.400000	847.967529	40.400000	855.937317
40.500000	849.749268	40.500000	836.000977	40.500000	846.648193	40.500000	849.730530	40.500000	849.330627	40.500000	854.552002	40.500000	843.528564	40.500000	846.342346	40.500000	851.717590	40.500000	850.051636	40.500000	853.394897	40.500000	845.674805	40.500000	854.105164	40.500000	844.765625	40.500000	849.922791	40.500000	849.851135
40.600000	854.039429	40.600000	848.254761	40.600000	856.708801	40.600000	847.841248	40.600000	848.832275	40.600000	851.304138	40.600000	843.498230	40.600000	848.309265	40.600000	851.997742	40.600000	849.590759	40.600000	853.481628	40.600000	848.834167	40.600000	848.056458	40.600000	854.821777	40.600000	843.881836	40.600000	847.532776
40.700000	853.840942	40.700000	852.012024	40.700000	846.288574	40.700000	845.326843	40.700000	855.904724	40.700000	849.301453	40.700000	850.557129	40.700000	855.904480	40.700000	849.219482	40.700000	851.386719	40.700000	852.725098	40.700000	849.876282	40.700000	853.239563	40.700000	852.634766	40.700000	847.722168	40.700000	842.548340
40.800000	845.964844	40.800000	850.462463	40.800000	850.641846	40.800000	847.831909	40.800000	852.410889	40.800000	849.825928	40.800000	849.909851	40.800000	852.797913	40.800000	845.008484	40.800000	852.882019	40.800000	850.004272	40.800000	848.302795	40.800000	851.842773	40.800000	846.638794	40.800000	847.512390	40.800000	849.510376
40.900000	842.379883	40.900000	847.751160	40.900000	852.050964	40.900000	851.914978	40.900000	849.596558	40.900000	849.449280	40.900000	850.490234	40.900000	857.603516	40.900000	855.906982	40.900000	853.010010	40.900000	849.992493	40.900000	850.067871	40.900000	856.599854	40.900000	857.363525	40.900000	851.769165	40.900000	843.326538
41.000000	849.968384	41.000000	854.475037	41.000000	855.927612	41.000000	856.492310	41.000000	848.502197	41.000000	852.471130	41.000000	844.779541	41.000000	859.173950	41.000000	849.765442	41.000000	847.859009	41.000000	852.626221	41.000000	845.566956	41.000000	844.467712	41.000000	846.702637	41.000000	851.004944	41.000000	848.966736
41.100000	850.293274	41.100000	847.967224	41.100000	844.766357	41.100000	852.817017	41.100000	850.444214	41.100000	855.148438	41.100000	852.241760	41.100000	844.580811	41.100000	844.193481	41.100000	854.502441	41.100000	854.103516	41.100000	851.766479	41.100000	848.598633	41.100000	849.216980	41.100000	852.586853	41.100000	848.092163
41.200000	848.164124	41.200000	854.037109	41.200000	853.099121	41.200000	848.787048	41.200000	859.792053	41.200000	846.503479	41.200000	849.268127	41.200000	848.980774	41.200000	849.427185	41.200000	844.491882	41.200000	853.641846	41.200000	848.186707	41.200000	852.317200	41.200000	846.855347	41.200000	854.658752	41.200000	854.604126
41.300000	848.252625	41.300000	843.844238	41.300000	848.051575	41.300000	852.140076	41.300000	843.737061	41.300000	849.199951	41.300000	850.242493	41.300000	851.769165	41.300000	850.039917	41.300000	852.412720	41.300000	850.353027	41.300000	848.488403	41.300000	850.977539	41.300000	851.978699	41.300000	842.966797	41.300000	850.343811
41.400000	847.756592	41.400000	853.316895	41.400000	844.437500	41.400000	850.576294	41.400000	852.941833	41.400000	847.906616	41.400000	848.922791	41.400000	855.578247	41.400000	847.491821	41.400000	850.532715	41.400000	839.274048	41.400000	856.968689	41.400000	844.859009	41.400000	844.313965	41.400000	851.801392	41.400000	852.825378
41.500000	839.605042	41.500000	851.624084	41.500000	850.444641	41.500000	845.894287	41.500000	846.299377	41.500000	845.917236	41.500000	850.619141	41.500000	846.800232	41.500000	856.738220	41.500000	854.445129	41.500000	843.211609	41.500000	847.658875	41.500000	843.859436	41.500000	850.455750	41.500000	849.693970	41.500000	849.306702
41.600000	853.754822	41.600000	847.741333	41.600000	851.024292	41.600000	846.386414	41.600000	852.693787	41.600000	855.058594	41.600000	860.374023	41.600000	848.826111	41.600000	858.830688	41.600000	850.376038	41.600000	844.241699	41.600000	848.403625	41.600000	849.014526	41.600000	846.759644	41.600000	848.567749	41.600000	848.017212
41.700000	846.171082	41.700000	853.659607	41.700000	848.850952	41.700000	854.687256	41.700000	847.660767	41.700000	844.263611	41.700000	842.367065	41.700000	846.779419	41.700000	847.557617	41.700000	850.938904	41.700000	856.669617	41.700000	850.072021	41.700000	852.237488	41.700000	851.156555	41.700000	852.895996	41.700000	850.479797
41.800000	848.621399	41.800000	846.822327	41.800000	846.958984	41.800000	851.831787	41.800000	852.683777	41.800000	849.444824	41.800000	851.264832	41.800000	845.954834	41.800000	856.989624	41.800000	852.406128	41.800000	846.454285	41.800000	851.554443	41.800000	849.934631	41.800000	847.755127	41.800000	848.646301	41.800000	848.810425
41.900000	850.070068	41.900000	850.470947	41.900000	850.234741	41.900000	855.211243	41.900000	855.207153	41.900000	845.389648	41.900000	854.234070	41.900000	849.355225	41.900000	851.510803	41.900000	848.496155	41.900000	847.192749	41.900000	848.798218	41.900000	848.095276	41.900000	850.011780	41.900000	849.366821	41.900000	847.214844
42.000000	853.286682	42.000000	849.029053	42.000000	842.701904	42.000000	846.872498	42.000000	852.665100	42.000000	843.520874	42.000000	848.535400	42.000000	846.945190	42.000000	850.394653	42.000000	847.409058	42.000000	851.789368	42.000000	848.676880	42.000000	855.523743	42.000000	849.735046	42.000000	846.160095	42.000000	851.617615
42.100000	852.219421	42.100000	851.737305	42.100000	856.720703	42.100000	849.780273	42.100000	850.336792	42.100000	847.224304	42.100000	849.559875	42.100000	855.665344	42.100000	848.206177	42.100000	848.200195	42.100000	851.496948	42.100000	849.504333	42.100000	846.742371	42.100000	848.253723	42.100000	848.027527	42.100000	848.362183
42.200000	846.463196	42.200000	846.508728	42.200000	851.888977	42.200000	847.400513	42.200000	848.239563	42.200000	852.665344	42.200000	847.889771	42.200000	853.374878	42.200000	844.624817	42.200000	847.486450	42.200000	852.225647	42.200000	849.396545	42.200000	845.327698	42.200000	848.519775	42.200000	849.470886	42.200000	849.778320
42.300000	856.321655	42.300000	848.034119	42.300000	851.033508	42.300000	846.538940	42.300000	852.319336	42.300000	847.509033	42.300000	851.630920	42.300000	856.061096	42.300000	847.605591	42.300000	850.672913	42.300000	856.487244	42.300000	845.351318	42.300000	846.455200	42.300000	846.848206	42.300000	850.356934	42.300000	847.703003
42.400000	848.818115	42.400000	851.605652	42.400000	855.216980	42.400000	850.723755	42.400000	857.043274	42.400000	845.849915	42.400000	850.681763	42.400000	845.268127	42.400000	844.707764	42.400000	852.736633	42.400000	846.822754	42.400000	851.687134	42.400000	851.726135	42.400000	843.678528	42.400000	848.406555	42.400000	852.988770
42.500000	851.719360	42.500000	855.168030	42.500000	851.190002	42.500000	849.519348	42.500000	843.008423	42.500000	850.835876	42.500000	852.794495	42.500000	847.920105	42.500000	848.314209	42.500000	854.398499	42.500000	847.183899	42.500000	846.338684	42.500000	847.417908	42.500000	847.641907	42.500000	848.650330	42.500000	846.605530
42.600000	847.383972	42.600000	850.336365	42.600000	851.009949	42.600000	852.331848	42.600000	857.291565	42.600000	848.565430	42.600000	854.458984	42.600000	843.806580	42.600000	849.896851	42.600000	855.075378	42.600000	851.677063	42.600000	848.184021	42.600000	845.947937	42.600000	854.559753	42.600000	850.242859	42.600000	853.277161
42.700000	847.299927	42.700000	844.317566	42.700000	848.934326	42.700000	846.817322	42.700000	853.634277	42.700000	850.359314	42.700000	848.457214	42.700000	845.498108	42.700000	850.379456	42.700000	854.878906	42.700000	853.005737	42.700000	849.768738	42.700000	852.845581	42.700000	851.017090	42.700000	850.824707	42.700000	847.024719
42.800000	856.808899	42.800000	850.505249	42.800000	852.221069	42.800000	852.930176	42.800000	855.692261	42.800000	848.507935	42.800000	853.960938	42.800000	848.319519	42.800000	842.070923	42.800000	842.149841	42.800000	856.125488	42.800000	854.204712	42.800000	850.657898	42.800000	843.893799	42.800000	845.625122	42.800000	852.451660
42.900000	854.847412	42.900000	849.712524	42.900000	853.817566	42.900000	839.896606	42.900000	847.353577	42.900000	849.677795	42.900000	850.878723	42.900000	847.437805	42.900000	843.867615	42.900000	854.436890	42.900000	853.359863	42.900000	851.792603	42.900000	856.204407	42.900000	849.070374	42.900000	853.372681	42.900000	853.113770
43.000000	851.130188	43.000000	847.436951	43.000000	844.301819	43.000000	851.529358	43.000000	847.532776	43.000000	856.090149	43.000000	851.807556	43.000000	847.009644	43.000000	844.503235	43.000000	854.630066	43.000000	850.212280	43.000000	850.054871	43.000000	852.366455	43.000000	851.312134	43.000000	857.870728	43.000000	853.794006
43.100000	854.398682	43.100000	856.297241	43.100000	855.157166	43.100000	857.086792	43.100000	850.774597	43.100000	854.515137	43.100000	850.532898	43.100000	852.164734	43.100000	843.368347	43.100000	852.554016	43.100000	851.062012	43.100000	853.038757	43.100000	854.572571	43.100000	848.054993	43.100000	848.791565	43.100000	847.009644
43.200000	851.872131	43.200000	852.568420	43.200000	839.854431	43.200000	847.515137	43.200000	850.218018	43.200000	855.204041	43.200000	850.433899	43.200000	850.255798	43.200000	849.987122	43.200000	850.920654	43.200000	858.892883	43.200000	841.884766	43.200000	849.805969	43.200000	851.105347	43.200000	851.421326	43.200000	850.277588
43.300000	852.566833	43.300000	846.830322	43.300000	855.070923	43.300000	850.854065	43.300000	858.498108	43.300000	848.003967	43.300000	850.575562	43.300000	848.396301	43.300000	849.817871	43.300000	848.570129	43.300000	854.872620	43.300000	852.483704	43.300000	851.982300	43.300000	849.029785	43.300000	848.660095	43.300000	857.243042
43.400000	852.737366	43.400000	851.760010	43.400000	843.537903	43.400000	851.261780	43.400000	846.332520	43.400000	852.026489	43.400000	846.395996	43.400000	843.067139	43.400000	853.069824	43.400000	847.374329	43.400000	847.639954	43.400000	854.697327	43.400000	845.372559	43.400000	843.136230	43.400000	850.686035	43.400000	851.185852
43.500000	848.718628	43.500000	851.680054	43.500000	847.829041	43.500000	851.142883	43.500000	854.138672	43.500000	853.179138	43.500000	859.250000	43.500000	852.964478	43.500000	848.539490	43.500000	850.763367	43.500000	853.591614	43.500000	849.955383	43.500000	851.370300	43.500000	848.764526	43.500000	849.295105	43.500000	848.444885
43.600000	852.566650	43.600000	854.117981	43.600000	847.637573	43.600000	851.641235	43.600000	841.357422	43.600000	849.673523	43.600000	846.762390	43.600000	851.145569	43.600000	848.059204	43.600000	855.161865	43.600000	849.091675	43.600000	851.682007	43.600000	852.998230	43.600000	855.429871	43.600000	850.797913	43.600000	847.887146
43.700000	857.676392	43.700000	852.143127	43.700000	848.343567	43.700000	853.610474	43.700000	851.322876	43.700000	851.972046	43.700000	853.952209	43.700000	854.901001	43.700000	851.861511	43.700000	853.652039	43.700000	854.063354	43.700000	850.604065	43.700000	852.461670	43.700000	852.114624	43.700000	854.263000	43.700000	844.773499
43.800000	849.152344	43.800000	850.995361	43.800000	849.199524	43.800000	843.457947	43.800000	852.060791	43.800000	849.335632	43.800000	847.062195	43.800000	845.326843	43.800000	848.964355	43.800000	857.347473	43.800000	856.540649	43.800000	847.927795	43.800000	851.877014	43.800000	851.036011	43.800000	855.541809	43.800000	849.885071
43.900000	850.831360	43.900000	843.208740	43.900000	848.323181	43.900000	845.855469	43.900000	854.708252	43.900000	849.614136	43.900000	848.957520	43.900000	853.983154	43.900000	847.777283	43.900000	845.888977	43.900000	854.478455	43.900000	849.048523	43.900000	848.097961	43.900000	849.212891	43.900000	843.242065	43.900000	854.843567
44.000000	849.106750	44.000000	855.105530	44.000000	849.649719	44.000000	848.379700	44.000000	844.132874	44.000000	847.463501	44.000000	846.892273	44.000000	845.916382	44.000000	844.106567	44.000000	854.479736	44.000000	854.009460	44.000000	847.350159	44.000000	845.801941	44.000000	845.733948	44.000000	853.452209	44.000000	852.900452
44.100000	847.071594	44.100000	849.408447	44.100000	854.064514	44.100000	843.980469	44.100000	849.081848	44.100000	849.453308	44.100000	853.935242	44.100000	850.764038	44.100000	852.082031	44.100000	843.669128	44.100000	849.101562	44.100000	849.487976	44.100000	844.756592	44.100000	849.265320	44.100000	846.746887	44.100000	849.755188
44.200000	845.634705	44.200000	855.873352	44.200000	850.667969	44.200000	846.205383	44.200000	848.122559	44.200000	844.215637	44.200000	856.681091	44.200000	856.709290	44.200000	849.856262	44.200000	848.790527	44.200000	849.517700	44.200000	846.431274	44.200000	846.216980	44.200000	850.946289	44.200000	852.617920	44.200000	844.827393
44.300000	848.472595	44.300000	850.879333	44.300000	847.675903	44.300000	845.287231	44.300000	853.684692	44.300000	857.572998	44.300000	850.397278	44.300000	849.746826	44.300000	857.635132	44.300000	848.285645	44.300000	845.221863	44.300000	851.613159	44.300000	850.427490	44.300000	844.724731	44.300000	843.233521	44.300000	845.591675
44.400000	847.194092	44.400000	846.542358	44.400000	853.609863	44.400000	846.965332	44.400000	858.185974	44.400000	848.554443	44.400000	854.739868	44.400000	853.358032	44.400000	849.474792	44.400000	853.743347	44.400000	846.944458	44.400000	855.047852	44.400000	848.927917	44.400000	850.936707	44.400000	850.998779	44.400000	851.559143
44.500000	847.254089	44.500000	855.948792	44.500000	854.456604	44.500000	850.734436	44.500000	845.379517	44.500000	843.261597	44.500000	848.183105	44.500000	850.084656	44.500000	841.240051	44.500000	853.550720	44.500000	844.298523	44.500000	849.233704	44.500000	847.540039	44.500000	850.485535	44.500000	843.391724	44.500000	845.759216
44.600000	843.555664	44.600000	852.974426	44.600000	847.326721	44.600000	854.487488	44.600000	854.260315	44.600000	853.343811	44.600000	847.490723	44.600000	851.540894	44.600000	853.025269	44.600000	850.413818	44.600000	851.483521	44.600000	848.698303	44.600000	849.033203	44.600000	845.442627	44.600000	850.836548	44.600000	847.440552
44.700000	841.419373	44.700000	856.607422	44.700000	851.285828	44.700000	850.495605	44.700000	849.983948	44.700000	851.420166	44.700000	846.172607	44.700000	850.837708	44.700000	845.385132	44.700000	853.537415	44.700000	850.195007	44.700000	848.704956	44.700000	845.892151	44.700000	848.927734	44.700000	851.787598	44.700000	854.488098
44.800000	848.547119	44.800000	858.500977	44.800000	844.874756	44.800000	848.436157	44.800000	850.144897	44.800000	847.315186	44.800000	853.736206	44.800000	846.805542	44.800000	849.222046	44.800000	848.679932	44.800000	848.496582	44.800000	852.550171	44.800000	850.581421	44.800000	853.841492	44.800000	852.148438	44.800000	842.003906
44.900000	850.037109	44.900000	850.896912	44.900000	843.243042	44.900000	855.147949	44.900000	847.757446	44.900000	853.588562	44.900000	850.070068	44.900000	848.913879	44.900000	851.137939	44.900000	848.653992	44.900000	852.404053	44.900000	845.425049	44.900000	851.223389	44.900000	851.047607	44.900000	844.672668	44.900000	851.718018
45.000000	854.270203	45.000000	853.915588	45.000000	854.463257	45.000000	848.247314	45.000000	842.378113	45.000000	852.497375	45.000000	846.734009	45.000000	848.173950	45.000000	850.797607	45.000000	855.495911	45.000000	854.068176	45.000000	850.341064	45.000000	850.123352	45.000000	849.950073	45.000000	855.888184	45.000000	852.338379
45.100000	853.001892	45.100000	845.573425	45.100000	851.115601	45.100000	849.455200	45.100000	851.245056	45.100000	847.842346	45.100000	847.940125	45.100000	844.970764	45.100000	848.321838	45.100000	846.794250	45.100000	854.263550	45.100000	852.144958	45.100000	853.094666	45.100000	854.232605	45.100000	851.519531	45.100000	854.864746
45.200000	851.347534	45.200000	852.422607	45.200000	857.242432	45.200000	845.122864	45.200000	857.378723	45.200000	854.123474	45.200000	845.745911	45.200000	853.357666	45.200000	849.808594	45.200000	855.178284	45.200000	843.028381	45.200000	844.455261	45.200000	844.152954	45.200000	853.321533	45.200000	842.267700	45.200000	846.495178
45.300000	852.037170	45.300000	847.609741	45.300000	855.439697	45.300000	849.544434	45.300000	849.529297	45.300000	847.430298	45.300000	851.912842	45.300000	852.516296	45.300000	850.924744	45.300000	837.260010	45.300000	847.638245	45.300000	845.799988	45.300000	846.745178	45.300000	857.503540	45.300000	848.540161	45.300000	845.867065
45.400000	856.445557	45.400000	844.161560	45.400000	852.615784	45.400000	851.191284	45.400000	849.619019	45.400000	846.168518	45.400000	847.533386	45.400000	850.357849	45.400000	851.534180	45.400000	850.253418	45.400000	848.750061	45.400000	854.367249	45.400000	850.657288	45.400000	850.786011	45.400000	854.665649	45.400000	849.952393
45.500000	847.391052	45.500000	848.004272	45.500000	849.357239	45.500000	848.377808	45.500000	849.366272	45.500000	846.714111	45.500000	847.985840	45.500000	851.328247	45.500000	846.151062	45.500000	854.088806	45.500000	846.961731	45.500000	853.497070	45.500000	848.521484	45.500000	841.761841	45.500000	844.984070	45.500000	842.694336
45.600000	852.059082	45.600000	847.249756	45.600000	847.501892	45.600000	848.475098	45.600000	842.030029	45.600000	851.596497	45.600000	854.994263	45.600000	853.184326	45.600000	850.503113	45.600000	852.617493	45.600000	843.126526	45.600000	853.076294	45.600000	848.074097	45.600000	853.174683	45.600000	842.156677	45.600000	853.701599
45.700000	852.846863	45.700000	846.459839	45.700000	851.936890	45.700000	850.078918	45.700000	845.652283	45.700000	849.219055	45.700000	856.830994	45.700000	850.607727	45.700000	848.005066	45.700000	845.626953	45.700000	852.233582	45.700000	851.291199	45.700000	845.122986	45.700000	852.390686	45.700000	855.336121	45.700000	848.595764
45.800000	848.295776	45.800000	848.270325	45.800000	849.432190	45.800000	851.514893	45.800000	855.811646	45.800000	857.983887	45.800000	847.500854	45.800000	853.106628	45.800000	850.912170	45.800000	845.330933	45.800000	844.644104	45.800000	858.085083	45.800000	850.710022	45.800000	853.999390	45.800000	852.012573	45.800000	845.231262
45.900000	846.622070	45.900000	855.825745	45.900000	850.867249	45.900000	858.189392	45.900000	842.903564	45.900000	857.685486	45.900000	850.658508	45.900000	849.368896	45.900000	853.881042	45.900000	850.909607	45.900000	850.675964	45.900000	853.803833	45.900000	851.595764	45.900000	845.147949	45.900000	841.294495	45.900000	850.583740
46.000000	850.939575	46.000000	852.539062	46.000000	854.948181	46.000000	847.918579	46.000000	853.280334	46.000000	856.033752	46.000000	853.101135	46.000000	846.742737	46.000000	854.671570	46.000000	851.545837	46.000000	845.912354	46.000000	846.656860	46.000000	848.545044	46.000000	848.769714	46.000000	846.935913	46.000000	851.783386
46.100000	850.627258	46.100000	853.668823	46.100000	847.006042	46.100000	854.501221	46.100000	853.555847	46.100000	854.947083	46.100000	844.462952	46.100000	851.027161	46.100000	846.736572	46.100000	851.240295	46.100000	846.751953	46.100000	846.330994	46.100000	852.191101	46.100000	848.794617	46.100000	848.590515	46.100000	851.603333
46.200000	845.672729	46.200000	851.033691	46.200000	847.630005	46.200000	852.731140	46.200000	841.654358	46.200000	854.771118	46.200000	852.470947	46.200000	853.592712	46.200000	854.464050	46.200000	844.701538	46.200000	845.621826	46.200000	851.957214	46.200000	849.555359	46.200000	842.830566	46.200000	854.468140	46.200000	850.820129
46.300000	850.664490	46.300000	851.595398	46.300000	842.107178	46.300000	840.620483	46.300000	849.880615	46.300000	857.371033	46.300000	848.572693	46.300000	853.582214	46.300000	851.233704	46.300000	851.520691	46.300000	848.192139	46.300000	856.300537	46.300000	843.688171	46.300000	858.524170	46.300000	848.232788	46.300000	855.566406
46.400000	842.655823	46.400000	854.304504	46.400000	849.543945	46.400000	850.206604	46.400000	856.479858	46.400000	842.190552	46.400000	850.177917	46.400000	849.572510	46.400000	849.325012	46.400000	845.331604	46.400000	855.242065	46.400000	851.099121	46.400000	846.830688	46.400000	855.542114	46.400000	846.944946	46.400000	850.944580
46.500000	854.268188	46.500000	854.225708	46.500000	848.447083	46.500000	849.268555	46.500000	847.751343	46.500000	847.803101	46.500000	848.922729	46.500000	846.491760	46.500000	852.652527	46.500000	852.299988	46.500000	852.543457	46.500000	850.893188	46.500000	848.952576	46.500000	850.493164	46.500000	846.964417	46.500000	851.236206
46.600000	861.073242	46.600000	847.735107	46.600000	850.546936	46.600000	847.197937	46.600000	842.317017	46.600000	855.202209	46.600000	844.328796	46.600000	848.694946	46.600000	854.299255	46.600000	843.633545	46.600000	853.264465	46.600000	857.514954	46.600000	852.649475	46.600000	856.375061	46.600000	844.903870	46.600000	853.854248
46.700000	849.930542	46.700000	851.924011	46.700000	850.150085	46.700000	857.356018	46.700000	849.197876	46.700000	847.593689	46.700000	849.692078	46.700000	854.398499	46.700000	848.855713	46.700000	851.483643	46.700000	846.574097	46.700000	852.524841	46.700000	849.731812	46.700000	846.997864	46.700000	854.458801	46.700000	853.146606
46.800000	842.159058	46.800000	844.284912	46.800000	851.548218	46.800000	848.467102	46.800000	854.757263	46.800000	847.494324	46.800000	848.533630	46.800000	848.915955	46.800000	846.679321	46.800000	848.980957	46.800000	844.388489	46.800000	841.191406	46.800000	848.939148	46.800000	850.631226	46.800000	846.754517	46.800000	845.068970
46.900000	849.857788	46.900000	846.860291	46.900000	847.839600	46.900000	848.800781	46.900000	844.587524	46.900000	851.141663	46.900000	853.893372	46.900000	854.078003	46.900000	844.220886	46.900000	858.992310	46.900000	851.301086	46.900000	841.061035	46.900000	853.679749	46.900000	853.774414	46.900000	853.356323	46.900000	854.863098
47.000000	855.366882	47.000000	852.956116	47.000000	853.810303	47.000000	859.106689	47.000000	852.807617	47.000000	850.857727	47.000000	852.409485	47.000000	847.738403	47.000000	848.900208	47.000000	852.450745	47.000000	847.283020	47.000000	844.962952	47.000000	846.099670	47.000000	842.370667	47.000000	851.679932	47.000000	852.320923
47.100000	841.387146	47.100000	854.745483	47.100000	848.060364	47.100000	857.157532	47.100000	847.288513	47.100000	847.935486	47.100000	849.262512	47.100000	851.396973	47.100000	851.020325	47.100000	845.293213	47.100000	855.837219	47.100000	856.778687	47.100000	844.512573	47.100000	848.386597	47.100000	847.128418	47.100000	851.690369
47.200000	852.111572	47.200000	846.585022	47.200000	854.688171	47.200000	851.979126	47.200000	852.181702	47.200000	851.674683	47.200000	852.846558	47.200000	845.690430	47.200000	848.476624	47.200000	855.339233	47.200000	838.266968	47.200000	850.370789	47.200000	842.485962	47.200000	849.675903	47.200000	846.635620	47.200000	851.650879
47.300000	855.350952	47.300000	849.908142	47.300000	852.898438	47.300000	850.922668	47.300000	842.995911	47.300000	849.411316	47.300000	854.477417	47.300000	851.803345	47.300000	852.879639	47.300000	850.491577	47.300000	853.007141	47.300000	851.633484	47.300000	852.059082	47.300000	851.917297	47.300000	850.967041	47.300000	856.473083
47.400000	853.503540	47.400000	855.598267	47.400000	851.234192	47.400000	850.165710	47.400000	850.233032	47.400000	848.295532	47.400000	852.868225	47.400000	850.742188	47.400000	852.786621	47.400000	846.960144	47.400000	851.578735	47.400000	855.672546	47.400000	854.661316	47.400000	852.636108	47.400000	847.518066	47.400000	846.691589
47.500000	844.183838	47.500000	855.389526	47.500000	841.976013	47.500000	857.207275	47.500000	853.128113	47.500000	854.763428	47.500000	848.439819	47.500000	844.996521	47.500000	850.087158	47.500000	850.496033	47.500000	848.908630	47.500000	851.573486	47.500000	853.792480	47.500000	850.846375	47.500000	845.043457	47.500000	846.233521
47.600000	853.037537	47.600000	847.164673	47.600000	851.088562	47.600000	847.791077	47.600000	854.300049	47.600000	851.954712	47.600000	848.142639	47.600000	850.791443	47.600000	854.861023	47.600000	848.069336	47.600000	853.148926	47.600000	847.051514	47.600000	846.434937	47.600000	858.545166	47.600000	841.776428	47.600000	851.843567
47.700000	847.300293	47.700000	849.850159	47.700000	852.215332	47.700000	857.790100	47.700000	849.141907	47.700000	849.761597	47.700000	846.941711	47.700000	852.103210	47.700000	847.624512	47.700000	852.137146	47.700000	853.481628	47.700000	856.487366	47.700000	847.933838	47.700000	849.333679	47.700000	855.667725	47.700000	849.442444
47.800000	849.167603	47.800000	856.388550	47.800000	853.516541	47.800000	850.143005	47.800000	853.940002	47.800000	843.599854	47.800000	845.320312	47.800000	856.074219	47.800000	843.948730	47.800000	847.786011	47.800000	848.925659	47.800000	846.671448	47.800000	853.525635	47.800000	852.636292	47.800000	844.002014	47.800000	845.786499
47.900000	861.851196	47.900000	841.904541	47.900000	853.063599	47.900000	849.180237	47.900000	848.054321	47.900000	853.362305	47.900000	859.058899	47.900000	844.729187	47.900000	854.390137	47.900000	849.185547	47.900000	846.152405	47.900000	845.513977	47.900000	849.407043	47.900000	855.454102	47.900000	846.032959	47.900000	856.163879
48.000000	850.989563	48.000000	847.322815	48.000000	846.005005	48.000000	858.789734	48.000000	848.869324	48.000000	852.823303	48.000000	848.227112	48.000000	853.881470	48.000000	849.330627	48.000000	846.993591	48.000000	852.285034	48.000000	851.389465	48.000000	847.321411	48.000000	854.747559	48.000000	846.772766	48.000000	846.187622
48.100000	849.543945	48.100000	849.368896	48.100000	849.911072	48.100000	847.176514	48.100000	847.004333	48.100000	853.371216	48.100000	847.751343	48.100000	847.070618	48.100000	847.354858	48.100000	846.073608	48.100000	857.052124	48.100000	857.532227	48.100000	857.088318	48.100000	847.793701	48.100000	847.174316	48.100000	851.065002
48.200000	846.850952	48.200000	845.683594	48.200000	852.184937	48.200000	857.277771	48.200000	857.885498	48.200000	844.888855	48.200000	856.433350	48.200000	854.453857	48.200000	843.615906	48.200000	852.222839	48.200000	851.144226	48.200000	849.229736	48.200000	856.310120	48.200000	850.922913	48.200000	851.602478	48.200000	848.207825
48.300000	851.590698	48.300000	847.606750	48.300000	853.290466	48.300000	850.470337	48.300000	854.219971	48.300000	844.444702	48.300000	846.624634	48.300000	850.799194	48.300000	844.395813	48.300000	850.564453	48.300000	849.078613	48.300000	843.849426	48.300000	850.334412	48.300000	850.129456	48.300000	854.596191	48.300000	856.569885
48.400000	849.523865	48.400000	852.231689	48.400000	845.695190	48.400000	847.603088	48.400000	848.465942	48.400000	848.953003	48.400000	848.472778	48.400000	852.216675	48.400000	847.185303	48.400000	856.859985	48.400000	850.210693	48.400000	855.437561	48.400000	849.342712	48.400000	851.879456	48.400000	849.564941	48.400000	845.599854
48.500000	849.849731	48.500000	848.296570	48.500000	844.811890	48.500000	852.983948	48.500000	845.563965	48.500000	852.359009	48.500000	855.299255	48.500000	850.339905	48.500000	848.433472	48.500000	852.901306	48.500000	848.583130	48.500000	848.602966	48.500000	850.471802	48.500000	841.915344	48.500000	846.992554	48.500000	838.976868
48.600000	848.941406	48.600000	849.922119	48.600000	856.889771	48.600000	845.160217	48.600000	847.865173	48.600000	845.992310	48.600000	852.844727	48.600000	842.904480	48.600000	857.223450	48.600000	843.523804	48.600000	851.581848	48.600000	853.769958	48.600000	848.807861	48.600000	855.178833	48.600000	849.842407	48.600000	845.587585
48.700000	844.440369	48.700000	851.472412	48.700000	850.100098	48.700000	848.110107	48.700000	851.828796	48.700000	847.038452	48.700000	852.765869	48.700000	853.384827	48.700000	846.530762	48.700000	848.819702	48.700000	849.955627	48.700000	853.480164	48.700000	857.545471	48.700000	853.832458	48.700000	848.231262	48.700000	852.149719
48.800000	850.014282	48.800000	851.848572	48.800000	853.392334	48.800000	851.747803	48.800000	850.223572	48.800000	860.690796	48.800000	848.479919	48.800000	852.243958	48.800000	853.185791	48.800000	848.362427	48.800000	849.244141	48.800000	851.328491	48.800000	847.468079	48.800000	851.504272	48.800000	851.828918	48.800000	846.416992
48.900000	847.431824	48.900000	852.235779	48.900000	851.936035	48.900000	854.559937	48.900000	850.556824	48.900000	845.073242	48.900000	848.891052	48.900000	848.720215	48.900000	855.667542	48.900000	843.680603	48.900000	847.871521	48.900000	845.380920	48.900000	853.783264	48.900000	857.476379	48.900000	852.803772	48.900000	854.040161
49.000000	846.022888	49.000000	845.963501	49.000000	847.857361	49.000000	850.082947	49.000000	854.307007	49.000000	850.838257	49.000000	854.372925	49.000000	849.505920	49.000000	849.309509	49.000000	856.308228	49.000000	846.829285	49.000000	855.515808	49.000000	843.800720	49.000000	845.304382	49.000000	842.579224	49.000000	849.062012
49.100000	846.348999	49.100000	851.648376	49.100000	846.124817	49.100000	850.831726	49.100000	850.450867	49.100000	851.314575	49.100000	853.424194	49.100000	845.254639	49.100000	859.311646	49.100000	846.421265	49.100000	848.259949	49.100000	850.115784	49.100000	845.360413	49.100000	838.824707	49.100000	847.156799	49.100000	849.529602
49.200000	853.179504	49.200000	849.470886	49.200000	847.015259	49.200000	850.761658	49.200000	849.602173	49.200000	850.476562	49.200000	849.654663	49.200000	848.918457	49.200000	851.874268	49.200000	851.739197	49.200000	850.161621	49.200000	849.005493	49.200000	854.454285	49.200000	848.581482	49.200000	849.210876	49.200000	850.312805
49.300000	854.660828	49.300000	855.410339	49.300000	845.152588	49.300000	846.941772	49.300000	839.091614	49.300000	847.159973	49.300000	849.793152	49.300000	847.171997	49.300000	845.993774	49.300000	845.185791	49.300000	844.097900	49.300000	852.241699	49.300000	852.043640	49.300000	844.111389	49.300000	855.444153	49.300000	855.980408
49.400000	848.710449	49.400000	843.667114	49.400000	846.457031	49.400000	852.534729	49.400000	845.384949	49.400000	854.576538	49.400000	849.047974	49.400000	853.662476	49.400000	851.930847	49.400000	854.676025	49.400000	850.425720	49.400000	851.807190	49.400000	853.547241	49.400000	851.608459	49.400000	851.515076	49.400000	846.966309
49.500000	851.930237	49.500000	852.036560	49.500000	854.081421	49.500000	841.548523	49.500000	852.235596	49.500000	851.753601	49.500000	850.943848	49.500000	853.615723	49.500000	850.581543	49.500000	855.813416	49.500000	846.551575	49.500000	847.570984	49.500000	845.408508	49.500000	855.315369	49.500000	853.152039	49.500000	848.416382
49.600000	841.712769	49.600000	848.823120	49.600000	850.166809	49.600000	855.305969	49.600000	848.000183	49.600000	855.135437	49.600000	848.808533	49.600000	856.768311	49.600000	849.434387	49.600000	850.494141	49.600000	851.720154	49.600000	843.880493	49.600000	851.049561	49.600000	853.801514	49.600000	840.843018	49.600000	848.372925
49.700000	850.586121	49.700000	851.138123	49.700000	848.491455	49.700000	851.807068	49.700000	855.159790	49.700000	854.048889	49.700000	852.903503	49.700000	859.872559	49.700000	848.555298	49.700000	845.376831	49.700000	849.982178	49.700000	845.491272	49.700000	856.282593	49.700000	847.319092	49.700000	848.146118	49.700000	844.560730
49.800000	846.858337	49.800000	846.779602	49.800000	849.492798	49.800000	845.213013	49.800000	860.359375	49.800000	852.585327	49.800000	854.033447	49.800000	849.113342	49.800000	849.991638	49.800000	846.510193	49.800000	852.004028	49.800000	853.177002	49.800000	856.228027	49.800000	849.616821	49.800000	843.875488	49.800000	847.782288
49.900000	861.361755	49.900000	848.938965	49.900000	847.117981	49.900000	849.300415	49.900000	844.029968	49.900000	851.890747	49.900000	849.494751	49.900000	847.143250	49.900000	846.522644	49.900000	851.076843	49.900000	849.460205	49.900000	851.587769	49.900000	851.218445	49.900000	849.882874	49.900000	846.020569	49.900000	852.520569
50.000000	851.865967	50.000000	853.714233	50.000000	846.111267	50.000000	846.966858	50.000000	854.307251	50.000000	843.251221	50.000000	846.949280	50.000000	849.955811	50.000000	842.743225	50.000000	852.460815	50.000000	847.782776	50.000000	858.683838	50.000000	844.907532	50.000000	850.664978	50.000000	851.252625	50.000000	854.491516
50.000000	851.866089	50.000000	853.714233	50.000000	846.111267	50.000000	846.967041	50.000000	854.307251	50.000000	843.251221	50.000000	846.949219	50.000000	849.955627	50.000000	842.743225	50.000000	852.460815	50.000000	847.782776	50.000000	858.683838	50.000000	844.907349	50.000000	850.664978	50.000000	851.252625	50.000000	854.491516
50.100000	854.456177	50.100000	849.493774	50.100000	848.519531	50.100000	844.122498	50.100000	848.095276	50.100000	854.744080	50.100000	847.514832	50.100000	857.430847	50.100000	849.741943	50.100000	846.393188	50.100000	849.528809	50.100000	844.530823	50.100000	853.535522	50.100000	846.039490	50.100000	845.165833	50.100000	844.324463
50.200000	856.405273	50.200000	847.194519	50.200000	849.424316	50.200000	846.749207	50.200000	848.187073	50.200000	850.219116	50.200000	846.286621	50.200000	849.892639	50.200000	847.942200	50.200000	838.774170	50.200000	843.624084	50.200000	853.690430	50.200000	845.556458	50.200000	850.723694	50.200000	849.253357	50.200000	843.710266
50.300000	851.476624	50.300000	846.416077	50.300000	848.438721	50.300000	849.878662	50.300000	842.869263	50.300000	851.237427	50.300000	846.458923	50.300000	847.015259	50.300000	849.638306	50.300000	852.737549	50.300000	851.558289	50.300000	846.091980	50.300000	844.163025	50.300000	850.030884	50.300000	846.965515	50.300000	846.837646
50.400000	847.974731	50.400000	848.555542	50.400000	851.052979	50.400000	855.859863	50.400000	841.720947	50.400000	840.628235	50.400000	847.785095	50.400000	844.527039	50.400000	850.745789	50.400000	841.656799	50.400000	848.481567	50.400000	854.199402	50.400000	848.411926	50.400000	845.729858	50.400000	853.455505	50.400000	845.054565
50.500000	851.495972	50.500000	844.728638	50.500000	854.989563	50.500000	848.253967	50.500000	846.883362	50.500000	849.984802	50.500000	843.070862	50.500000	844.927429	50.500000	846.061523	50.500000	855.607849	50.500000	847.308777	50.500000	844.642151	50.500000	841.976196	50.500000	841.375488	50.500000	858.046753	50.500000	847.829712
50.600000	851.787048	50.600000	846.628723	50.600000	850.069885	50.600000	847.668030	50.600000	842.407104	50.600000	850.112549	50.600000	846.114380	50.600000	847.841492	50.600000	843.547668	50.600000	846.752991	50.600000	852.266113	50.600000	850.528442	50.600000	852.983032	50.600000	847.342834	50.600000	847.783569	50.600000	843.325500
50.700000	849.849976	50.700000	847.499329	50.700000	848.842712	50.700000	839.860962	50.700000	845.189209	50.700000	848.346741	50.700000	849.868774	50.700000	843.028564	50.700000	844.684387	50.700000	852.761963	50.700000	850.826843	50.700000	845.741272	50.700000	850.158813	50.700000	844.054382	50.700000	848.337219	50.700000	848.017029
50.800000	841.840088	50.800000	841.357727	50.800000	840.544434	50.800000	841.991394	50.800000	847.412720	50.800000	846.454041	50.800000	843.778687	50.800000	845.001831	50.800000	845.411804	50.800000	844.823364	50.800000	843.719849	50.800000	851.319275	50.800000	843.791199	50.800000	844.057556	50.800000	843.844788	50.800000	844.489197
50.900000	842.630005	50.900000	850.508362	50.900000	854.781189	50.900000	843.077698	50.900000	843.945862	50.900000	842.945923	50.900000	848.807678	50.900000	846.345642	50.900000	847.466187	50.900000	839.581421	50.900000	848.190063	50.900000	847.001343	50.900000	845.070923	50.900000	839.596252	50.900000	850.543884	50.900000	846.314697
51.000000	846.264099	51.000000	842.139404	51.000000	846.314270	51.000000	844.390686	51.000000	844.106750	51.000000	843.508728	51.000000	841.118835	51.000000	841.439880	51.000000	841.201233	51.000000	842.281555	51.000000	850.387329	51.000000	851.071350	51.000000	838.069885	51.000000	841.417358	51.000000	848.955200	51.000000	846.973511
51.100000	841.148926	51.100000	839.737061	51.100000	842.044617	51.100000	845.533264	51.100000	839.649170	51.100000	843.091187	51.100000	843.364197	51.100000	852.427734	51.100000	848.802124	51.100000	844.251648	51.100000	846.648926	51.100000	851.314392	51.100000	851.263855	51.100000	848.831665	51.100000	842.960632	51.100000	845.784851
51.200000	851.028320	51.200000	839.524841	51.200000	841.969055	51.200000	843.187744	51.200000	847.732605	51.200000	843.674072	51.200000	840.252380	51.200000	838.606934	51.200000	848.368835	51.200000	841.515320	51.200000	844.937195	51.200000	844.416443	51.200000	844.664429	51.200000	846.851685	51.200000	836.816223	51.200000	844.742065
51.300000	842.148071	51.300000	848.373108	51.300000	841.723267	51.300000	839.972656	51.300000	843.896545	51.300000	844.371399	51.300000	848.578735	51.300000	843.778442	51.300000	842.817627	51.300000	837.406799	51.300000	842.811951	51.300000	836.641968	51.300000	840.931091	51.300000	843.644104	51.300000	842.091125	51.300000	842.952881
51.400000	844.270874	51.400000	837.568970	51.400000	841.999146	51.400000	839.772644	51.400000	838.672729	51.400000	841.437439	51.400000	845.457642	51.400000	842.749207	51.400000	845.182190	51.400000	839.688721	51.400000	842.485657	51.400000	844.078613	51.400000	846.375793	51.400000	850.410522	51.400000	846.160767	51.400000	837.696960
51.500000	839.274048	51.500000	840.647461	51.500000	835.779907	51.500000	840.755127	51.500000	841.188660	51.500000	839.998169	51.500000	848.935913	51.500000	847.327454	51.500000	838.184143	51.500000	836.870911	51.500000	849.264771	51.500000	846.172058	51.500000	842.643677	51.500000	844.713562	51.500000	841.359009	51.500000	841.780457
51.600000	837.515320	51.600000	842.311035	51.600000	845.851562	51.600000	843.108948	51.600000	840.149963	51.600000	840.474609	51.600000	841.114563	51.600000	841.630005	51.600000	839.990234	51.600000	847.083008	51.600000	838.271606	51.600000	842.556274	51.600000	845.560608	51.600000	843.862244	51.600000	841.367188	51.600000	842.289612
51.700000	839.145813	51.700000	842.666260	51.700000	840.237183	51.700000	849.483582	51.700000	840.691895	51.700000	848.844116	51.700000	845.493896	51.700000	843.327637	51.700000	839.634644	51.700000	842.044189	51.700000	845.985046	51.700000	838.182861	51.700000	848.208374	51.700000	842.952026	51.700000	841.960876	51.700000	846.385925
51.800000	841.354736	51.800000	845.077332	51.800000	836.566895	51.800000	843.061096	51.800000	830.861755	51.800000	839.901672	51.800000	840.282471	51.800000	845.307373	51.800000	841.082703	51.800000	838.985718	51.800000	836.820984	51.800000	839.692322	51.800000	836.087158	51.800000	840.236572	51.800000	844.688660	51.800000	836.752991
51.900000	841.598694	51.900000	838.752625	51.900000	839.793640	51.900000	836.056458	51.900000	839.151978	51.900000	842.776978	51.900000	832.633179	51.900000	840.141113	51.900000	835.034546	51.900000	837.800415	51.900000	832.763367	51.900000	837.519287	51.900000	826.873169	51.900000	835.668884	51.900000	839.685425	51.900000	833.418213
52.000000	843.952820	52.000000	837.352905	52.000000	837.290283	52.000000	839.600952	52.000000	839.722839	52.000000	841.792908	52.000000	835.466797	52.000000	833.478027	52.000000	835.521179	52.000000	837.907227	52.000000	845.930054	52.000000	846.067932	52.000000	836.257568	52.000000	839.812744	52.000000	835.505188	52.000000	838.186035
52.100000	833.380676	52.100000	835.441040	52.100000	838.175171	52.100000	832.953430	52.100000	838.246338	52.100000	832.864258	52.100000	833.591553	52.100000	834.880432	52.100000	837.700928	52.100000	843.756042	52.100000	842.559753	52.100000	832.957947	52.100000	834.009827	52.100000	830.258423	52.100000	842.815491	52.100000	834.516235
52.200000	833.226990	52.200000	843.531677	52.200000	839.768616	52.200000	832.879883	52.200000	835.826050	52.200000	834.345154	52.200000	837.306946	52.200000	841.183228	52.200000	842.858582	52.200000	832.516418	52.200000	842.194153	52.200000	833.716797	52.200000	839.625793	52.200000	840.392212	52.200000	834.295227	52.200000	835.758484
52.300000	836.787292	52.300000	836.697937	52.300000	832.865906	52.300000	834.075012	52.300000	837.798523	52.300000	839.084290	52.300000	837.612610	52.300000	834.305237	52.300000	833.522644	52.300000	837.332214	52.300000	838.170227	52.300000	842.573242	52.300000	832.437439	52.300000	839.092651	52.300000	846.166809	52.300000	832.150818
52.400000	835.595398	52.400000	834.787231	52.400000	837.501343	52.400000	835.269287	52.400000	828.551270	52.400000	837.869629	52.400000	835.586365	52.400000	839.729126	52.400000	832.893738	52.400000	841.717651	52.400000	838.094116	52.400000	842.510010	52.400000	835.526367	52.400000	838.767700	52.400000	832.381714	52.400000	835.225769
52.500000	836.978699	52.500000	835.966614	52.500000	840.681641	52.500000	832.849854	52.500000	838.670776	52.500000	839.168396	52.500000	831.830994	52.500000	840.321045	52.500000	835.426453	52.500000	833.254150	52.500000	834.602356	52.500000	833.857239	52.500000	831.920288	52.500000	836.778687	52.500000	835.748413	52.500000	841.952637
52.600000	841.208313	52.600000	841.663757	52.600000	837.983276	52.600000	834.059204	52.600000	837.406372	52.600000	833.305664	52.600000	834.904480	52.600000	836.035889	52.600000	833.281860	52.600000	831.292297	52.600000	832.948547	52.600000	836.128296	52.600000	840.286926	52.600000	835.171570	52.600000	835.569336	52.600000	835.101746
52.700000	835.584412	52.700000	835.686462	52.700000	838.268372	52.700000	838.728638	52.700000	837.535828	52.700000	834.469666	52.700000	834.661438	52.700000	839.401794	52.700000	830.710022	52.700000	840.183594	52.700000	837.759277	52.700000	834.713196	52.700000	833.781372	52.700000	836.237122	52.700000	837.444763	52.700000	830.614197
52.800000	839.903748	52.800000	830.663513	52.800000	842.609436	52.800000	827.119324	52.800000	833.906921	52.800000	835.760986	52.800000	840.734375	52.800000	836.540039	52.800000	835.953857	52.800000	838.594910	52.800000	838.450256	52.800000	825.288513	52.800000	833.213196	52.800000	838.955566	52.800000	835.716797	52.800000	834.373657
52.900000	835.773254	52.900000	834.405823	52.900000	832.591492	52.900000	832.583008	52.900000	835.224976	52.900000	831.648743	52.900000	826.595215	52.900000	834.612427	52.900000	834.293823	52.900000	836.135376	52.900000	834.186707	52.900000	822.615906	52.900000	831.622986	52.900000	836.822449	52.900000	836.652893	52.900000	830.119812
53.000000	836.271790	53.000000	838.051392	53.000000	829.497314	53.000000	838.963379	53.000000	829.181091	53.000000	832.674622	53.000000	834.909058	53.000000	834.143311	53.000000	837.541260	53.000000	840.601562	53.000000	835.200378	53.000000	836.342285	53.000000	833.500427	53.000000	834.309570	53.000000	836.894653	53.000000	833.808594
53.100000	835.841187	53.100000	826.710388	53.100000	832.890015	53.100000	838.422058	53.100000	830.576660	53.100000	834.499939	53.100000	829.247253	53.100000	833.327576	53.100000	836.895508	53.100000	834.241638	53.100000	825.158936	53.100000	834.282776	53.100000	826.421265	53.100000	837.078979	53.100000	828.232483	53.100000	833.314392
53.200000	829.756836	53.200000	833.124634	53.200000	832.389404	53.200000	832.936768	53.200000	833.762268	53.200000	830.442871	53.200000	836.006531	53.200000	830.652161	53.200000	836.447266	53.200000	832.289978	53.200000	827.366394	53.200000	830.388306	53.200000	831.790222	53.200000	831.009033	53.200000	828.791443	53.200000	832.026978
53.300000	838.804688	53.300000	832.752319	53.300000	830.477234	53.300000	835.564514	53.300000	837.297791	53.300000	834.825806	53.300000	835.084961	53.300000	829.018372	53.300000	836.919434	53.300000	830.364197	53.300000	835.056641	53.300000	831.698242	53.300000	833.017517	53.300000	833.317017	53.300000	830.061523	53.300000	829.167175
53.400000	821.699158	53.400000	833.727783	53.400000	827.829102	53.400000	829.774780	53.400000	828.832703	53.400000	827.887634	53.400000	835.926575	53.400000	829.819702	53.400000	833.741211	53.400000	832.754456	53.400000	830.053406	53.400000	832.071472	53.400000	833.806091	53.400000	828.272339	53.400000	830.092834	53.400000	830.687439
53.500000	828.948059	53.500000	836.898987	53.500000	832.539124	53.500000	826.509521	53.500000	833.599731	53.500000	826.172485	53.500000	835.393250	53.500000	832.468750	53.500000	834.461121	53.500000	821.663208	53.500000	830.398865	53.500000	835.456238	53.500000	833.387817	53.500000	828.893005	53.500000	831.301880	53.500000	825.292786
53.600000	836.168213	53.600000	830.182983	53.600000	832.260132	53.600000	833.781311	53.600000	828.198608	53.600000	832.202881	53.600000	829.516602	53.600000	838.775818	53.600000	828.728943	53.600000	821.580017	53.600000	830.034485	53.600000	829.027588	53.600000	828.932190	53.600000	829.494934	53.600000	831.388306	53.600000	830.991089
53.700000	826.666687	53.700000	829.410767	53.700000	832.554626	53.700000	837.066528	53.700000	826.553284	53.700000	831.228271	53.700000	829.883362	53.700000	829.322815	53.700000	829.344055	53.700000	826.863342	53.700000	828.602722	53.700000	838.466492	53.700000	833.718323	53.700000	830.501831	53.700000	834.975830	53.700000	831.086853
53.800000	830.431274	53.800000	828.918579	53.800000	825.368896	53.800000	829.669617	53.800000	824.957886	53.800000	825.802490	53.800000	829.515320	53.800000	827.361511	53.800000	832.612671	53.800000	831.843384	53.800000	834.681946	53.800000	825.802368	53.800000	828.897705	53.800000	825.567688	53.800000	828.657593	53.800000	826.125427
53.900000	830.715637	53.900000	826.216736	53.900000	832.133423	53.900000	827.667603	53.900000	836.090881	53.900000	825.487427	53.900000	828.828613	53.900000	832.572754	53.900000	820.152771	53.900000	831.471130	53.900000	830.007080	53.900000	830.815796	53.900000	831.791138	53.900000	825.867493	53.900000	833.225525	53.900000	828.948730
54.000000	826.874573	54.000000	826.463928	54.000000	826.706360	54.000000	827.593262	54.000000	827.727661	54.000000	823.725281	54.000000	831.740112	54.000000	827.792358	54.000000	836.411072	54.000000	826.188904	54.000000	826.732544	54.000000	827.231812	54.000000	826.380493	54.000000	821.051331	54.000000	832.268433	54.000000	827.332947
54.100000	831.578979	54.100000	819.471924	54.100000	835.053101	54.100000	822.709167	54.100000	823.222961	54.100000	834.381348	54.100000	822.044189	54.100000	826.621277	54.100000	827.275452	54.100000	825.281616	54.100000	832.167969	54.100000	824.177856	54.100000	824.134338	54.100000	825.303162	54.100000	827.657410	54.100000	822.819580
54.200000	823.129944	54.200000	830.978943	54.200000	823.580811	54.200000	830.472717	54.200000	830.897400	54.200000	828.175720	54.200000	834.149658	54.200000	825.616638	54.200000	828.228455	54.200000	826.233459	54.200000	828.237671	54.200000	822.568542	54.200000	827.420837	54.200000	826.888062	54.200000	827.796021	54.200000	830.295105
54.300000	824.847656	54.300000	829.616577	54.300000	829.252258	54.300000	829.188904	54.300000	824.942017	54.300000	826.020813	54.300000	829.515076	54.300000	822.943909	54.300000	828.500122	54.300000	832.927246	54.300000	825.387939	54.300000	826.750671	54.300000	822.623657	54.300000	828.001953	54.300000	824.320984	54.300000	828.325928
54.400000	821.206848	54.400000	821.591003	54.400000	829.359375	54.400000	822.309998	54.400000	818.980103	54.400000	817.360535	54.400000	826.377441	54.400000	821.320190	54.400000	821.395386	54.400000	827.538147	54.400000	824.525330	54.400000	830.586243	54.400000	835.184021	54.400000	822.790039	54.400000	823.238892	54.400000	831.464417
54.500000	827.242920	54.500000	825.762390	54.500000	823.001953	54.500000	827.824951	54.500000	821.448608	54.500000	826.537537	54.500000	827.463501	54.500000	825.145508	54.500000	819.718140	54.500000	827.258606	54.500000	818.766052	54.500000	822.843140	54.500000	825.182373	54.500000	818.092651	54.500000	836.981567	54.500000	832.717407
54.600000	829.278870	54.600000	824.197937	54.600000	822.427734	54.600000	823.939636	54.600000	823.788208	54.600000	823.086243	54.600000	825.970215	54.600000	823.812500	54.600000	819.613586	54.600000	831.607788	54.600000	823.121765	54.600000	820.412415	54.600000	822.807312	54.600000	825.885132	54.600000	823.297363	54.600000	819.190186
54.700000	824.199036	54.700000	824.243652	54.700000	825.955444	54.700000	823.405273	54.700000	828.993286	54.700000	826.436279	54.700000	821.907349	54.700000	830.353516	54.700000	815.056030	54.700000	832.995850	54.700000	828.385132	54.700000	824.682800	54.700000	828.325195	54.700000	824.710754	54.700000	820.697388	54.700000	820.747742
54.800000	822.392517	54.800000	815.667358	54.800000	821.606812	54.800000	825.034668	54.800000	827.835083	54.800000	821.651672	54.800000	820.224365	54.800000	821.391846	54.800000	824.559814	54.800000	822.133545	54.800000	823.109863	54.800000	819.410339	54.800000	824.106018	54.800000	821.959106	54.800000	816.761108	54.800000	824.944214
54.900000	825.920959	54.900000	820.531860	54.900000	826.566833	54.900000	824.238220	54.900000	811.485046	54.900000	825.843933	54.900000	821.457397	54.900000	824.761841	54.900000	813.736877	54.900000	826.356995	54.900000	817.190308	54.900000	822.014771	54.900000	814.435913	54.900000	818.544556	54.900000	816.574402	54.900000	824.605530
55.000000	818.472534	55.000000	821.920349	55.000000	827.024597	55.000000	822.663025	55.000000	831.567566	55.000000	826.040894	55.000000	817.103821	55.000000	820.595215	55.000000	824.574646	55.000000	827.862732	55.000000	815.241638	55.000000	821.366516	55.000000	820.133057	55.000000	820.921326	55.000000	821.767395	55.000000	828.543335
55.100000	824.953674	55.100000	820.818359	55.100000	817.145935	55.100000	823.147522	55.100000	824.032288	55.100000	820.284180	55.100000	820.726624	55.100000	821.007690	55.100000	821.189453	55.100000	817.297913	55.100000	823.121582	55.100000	823.147949	55.100000	823.455139	55.100000	818.521179	55.100000	816.021729	55.100000	819.044373
55.200000	816.483521	55.200000	822.071350	55.200000	815.621277	55.200000	821.575989	55.200000	819.892273	55.200000	819.702759	55.200000	824.467773	55.200000	825.284058	55.200000	822.920776	55.200000	823.872742	55.200000	814.989746	55.200000	817.985596	55.200000	819.346436	55.200000	823.540710	55.200000	820.750000	55.200000	819.612732
55.300000	824.194031	55.300000	823.903625	55.300000	819.661377	55.300000	817.512939	55.300000	827.398010	55.300000	819.626038	55.300000	822.345764	55.300000	824.547424	55.300000	821.831787	55.300000	821.809204	55.300000	819.509277	55.300000	818.418945	55.300000	828.050598	55.300000	819.163391	55.300000	822.644775	55.300000	820.636353
55.400000	820.222961	55.400000	813.369629	55.400000	824.242310	55.400000	821.779846	55.400000	824.493835	55.400000	817.203674	55.400000	825.350647	55.400000	824.877197	55.400000	825.959473	55.400000	822.035156	55.400000	817.564575	55.400000	822.121338	55.400000	813.732422	55.400000	821.503418	55.400000	822.125427	55.400000	814.819519
55.500000	827.904541	55.500000	822.543213	55.500000	814.220581	55.500000	826.323486	55.500000	819.099548	55.500000	819.387390	55.500000	815.786377	55.500000	820.123474	55.500000	825.088074	55.500000	819.676208	55.500000	824.178650	55.500000	815.360718	55.500000	822.381592	55.500000	824.184875	55.500000	817.681458	55.500000	817.981201
55.600000	819.570557	55.600000	819.370300	55.600000	822.513000	55.600000	820.386963	55.600000	817.723450	55.600000	821.791992	55.600000	817.619019	55.600000	823.736694	55.600000	818.303101	55.600000	820.280823	55.600000	819.546143	55.600000	819.166748	55.600000	819.237549	55.600000	818.901855	55.600000	814.038818	55.600000	819.370728
55.700000	808.655640	55.700000	817.716858	55.700000	818.893921	55.700000	812.105347	55.700000	816.691711	55.700000	816.092102	55.700000	818.105713	55.700000	815.909180	55.700000	810.210083	55.700000	819.629578	55.700000	815.283875	55.700000	819.043579	55.700000	820.984436	55.700000	821.584351	55.700000	817.480591	55.700000	812.979980
55.800000	821.266235	55.800000	817.288513	55.800000	828.460510	55.800000	810.972168	55.800000	817.901123	55.800000	821.744080	55.800000	814.486206	55.800000	815.808167	55.800000	818.235168	55.800000	824.468323	55.800000	818.359680	55.800000	817.925598	55.800000	819.390869	55.800000	817.778442	55.800000	822.407532	55.800000	811.301086
55.900000	823.989197	55.900000	817.261719	55.900000	808.831482	55.900000	812.263123	55.900000	813.702271	55.900000	815.138306	55.900000	819.998169	55.900000	824.289246	55.900000	817.529968	55.900000	811.792175	55.900000	813.076965	55.900000	816.234314	55.900000	810.481018	55.900000	816.900696	55.900000	821.421387	55.900000	813.761658
56.000000	818.415649	56.000000	816.875793	56.000000	820.197998	56.000000	815.885498	56.000000	820.004333	56.000000	820.229309	56.000000	816.531555	56.000000	816.694946	56.000000	821.751343	56.000000	820.381714	56.000000	824.632751	56.000000	816.510742	56.000000	809.473328	56.000000	815.114990	56.000000	818.248413	56.000000	825.348328
56.100000	815.649841	56.100000	820.923645	56.100000	819.801758	56.100000	812.283203	56.100000	816.512817	56.100000	813.326843	56.100000	812.537964	56.100000	813.677185	56.100000	822.215271	56.100000	821.047302	56.100000	812.713745	56.100000	814.118835	56.100000	817.917358	56.100000	823.114990	56.100000	814.112305	56.100000	814.122620
56.200000	817.425903	56.200000	808.511169	56.200000	819.562988	56.200000	816.130249	56.200000	822.382507	56.200000	812.690186	56.200000	819.711365	56.200000	815.756836	56.200000	815.759399	56.200000	814.748718	56.200000	808.670166	56.200000	816.677002	56.200000	811.739624	56.200000	821.430603	56.200000	811.590210	56.200000	817.494263
56.300000	816.364136	56.300000	819.773621	56.300000	817.332642	56.300000	817.883057	56.300000	812.179321	56.300000	811.510254	56.300000	816.252869	56.300000	815.026367	56.300000	808.596497	56.300000	819.160400	56.300000	815.193481	56.300000	811.153931	56.300000	821.677795	56.300000	817.237244	56.300000	823.520752	56.300000	812.306274
56.400000	808.862732	56.400000	814.507751	56.400000	821.254395	56.400000	815.899536	56.400000	813.467224	56.400000	819.708557	56.400000	816.506042	56.400000	814.139343	56.400000	813.783691	56.400000	817.716370	56.400000	814.989136	56.400000	809.735474	56.400000	813.796753	56.400000	813.577881	56.400000	810.962280	56.400000	810.907166
56.500000	819.413391	56.500000	812.580200	56.500000	813.705017	56.500000	815.855164	56.500000	813.624573	56.500000	815.706299	56.500000	821.890137	56.500000	818.950684	56.500000	807.995422	56.500000	808.412964	56.500000	813.920898	56.500000	813.315918	56.500000	811.411194	56.500000	811.352478	56.500000	823.721863	56.500000	812.960938
56.600000	815.084961	56.600000	817.575500	56.600000	810.529297	56.600000	815.516907	56.600000	811.042053	56.600000	819.369690	56.600000	811.184814	56.600000	812.468201	56.600000	817.484558	56.600000	811.317078	56.600000	812.959839	56.600000	817.118042	56.600000	817.974060	56.600000	815.992371	56.600000	812.749756	56.600000	812.790710
56.700000	808.251526	56.700000	818.120911	56.700000	807.356140	56.700000	811.534058	56.700000	813.646240	56.700000	813.336548	56.700000	820.738220	56.700000	809.179993	56.700000	815.316650	56.700000	817.367615	56.700000	815.517517	56.700000	811.053223	56.700000	816.253052	56.700000	816.931580	56.700000	811.101196	56.700000	816.566101
56.800000	812.600769	56.800000	807.008606	56.800000	810.552368	56.800000	809.092407	56.800000	814.715576	56.800000	810.922729	56.800000	809.844360	56.800000	813.700195	56.800000	805.457397	56.800000	809.467163	56.800000	813.419495	56.800000	811.866760	56.800000	810.332703	56.800000	816.922791	56.800000	809.926941	56.800000	810.229309
56.900000	809.303955	56.900000	817.175293	56.900000	817.997925	56.900000	807.884094	56.900000	813.143860	56.900000	809.506531	56.900000	814.524170	56.900000	806.566772	56.900000	811.508057	56.900000	817.103149	56.900000	805.069275	56.900000	812.125305	56.900000	812.245667	56.900000	808.613831	56.900000	816.637878	56.900000	812.378967
57.000000	818.596252	57.000000	808.525513	57.000000	817.643799	57.000000	809.903503	57.000000	805.231079	57.000000	810.583313	57.000000	809.990540	57.000000	817.376831	57.000000	814.203613	57.000000	812.247070	57.000000	808.455017	57.000000	810.480835	57.000000	806.768860	57.000000	815.631531	57.000000	807.899841	57.000000	810.399353
57.100000	806.861755	57.100000	815.158325	57.100000	813.028015	57.100000	809.706116	57.100000	811.400574	57.100000	810.792542	57.100000	807.629333	57.100000	810.836670	57.100000	813.095337	57.100000	811.903687	57.100000	815.191589	57.100000	810.897156	57.100000	811.496460	57.100000	809.267456	57.100000	816.284973	57.100000	807.391907
57.200000	811.936218	57.200000	810.331238	57.200000	803.624084	57.200000	805.563477	57.200000	809.204712	57.200000	809.323608	57.200000	808.147400	57.200000	806.932739	57.200000	812.083008	57.200000	812.530884	57.200000	815.591797	57.200000	809.790527	57.200000	815.422119	57.200000	812.733704	57.200000	809.859985	57.200000	813.124023
57.300000	809.305847	57.300000	809.067627	57.300000	805.995911	57.300000	805.450500	57.300000	811.620911	57.300000	811.550598	57.300000	811.615906	57.300000	803.610168	57.300000	809.170593	57.300000	801.733948	57.300000	813.379578	57.300000	807.637146	57.300000	806.603699	57.300000	805.758179	57.300000	810.111450	57.300000	804.659302
57.400000	806.180908	57.400000	814.591431	57.400000	805.398254	57.400000	805.080017	57.400000	810.901855	57.400000	808.637207	57.400000	812.698303	57.400000	804.484375	57.400000	812.028381	57.400000	810.867371	57.400000	805.184631	57.400000	809.242432	57.400000	807.215942	57.400000	813.143127	57.400000	816.851624	57.400000	809.042358
57.500000	800.683289	57.500000	813.180237	57.500000	800.828247	57.500000	802.507202	57.500000	808.294434	57.500000	806.661194	57.500000	805.804688	57.500000	808.919556	57.500000	807.338745	57.500000	808.614075	57.500000	808.777649	57.500000	813.120850	57.500000	806.222412	57.500000	808.972229	57.500000	806.533691	57.500000	805.969788
57.600000	809.176025	57.600000	808.189392	57.600000	811.216980	57.600000	812.208496	57.600000	806.581848	57.600000	797.092102	57.600000	810.751831	57.600000	808.011108	57.600000	813.437866	57.600000	809.020325	57.600000	803.621033	57.600000	809.443420	57.600000	803.964905	57.600000	805.674988	57.600000	811.970703	57.600000	810.414612
57.700000	805.203918	57.700000	809.558777	57.700000	810.028748	57.700000	803.021179	57.700000	809.742798	57.700000	807.865540	57.700000	813.768677	57.700000	812.017334	57.700000	799.975769	57.700000	808.258423	57.700000	807.071838	57.700000	805.765381	57.700000	810.340454	57.700000	805.222229	57.700000	804.698059	57.700000	804.788391
57.800000	802.825623	57.800000	802.740295	57.800000	809.218201	57.800000	805.123413	57.800000	796.371765	57.800000	806.703857	57.800000	807.501831	57.800000	812.421570	57.800000	809.232666	57.800000	810.719849	57.800000	811.671265	57.800000	807.836975	57.800000	807.980347	57.800000	809.342102	57.800000	803.956421	57.800000	809.647705
57.900000	808.816772	57.900000	805.560303	57.900000	799.760925	57.900000	810.479553	57.900000	806.356079	57.900000	800.471924	57.900000	808.478027	57.900000	810.232422	57.900000	808.590149	57.900000	804.745728	57.900000	811.908142	57.900000	808.665100	57.900000	811.928406	57.900000	805.438721	57.900000	802.618652	57.900000	802.135925
58.000000	805.416199	58.000000	805.340088	58.000000	803.296448	58.000000	810.918457	58.000000	806.251648	58.000000	806.009583	58.000000	811.919312	58.000000	807.237610	58.000000	813.007996	58.000000	805.954102	58.000000	805.134155	58.000000	804.587891	58.000000	801.342407	58.000000	806.868225	58.000000	806.790222	58.000000	801.944336
58.100000	808.709045	58.100000	807.101501	58.100000	808.281799	58.100000	814.283386	58.100000	804.509460	58.100000	808.234863	58.100000	806.483826	58.100000	808.139404	58.100000	804.925110	58.100000	808.528198	58.100000	806.364868	58.100000	802.027100	58.100000	810.169373	58.100000	808.109558	58.100000	800.721375	58.100000	801.761597
58.200000	811.689819	58.200000	808.414307	58.200000	804.104492	58.200000	810.757019	58.200000	806.118958	58.200000	806.429199	58.200000	806.199158	58.200000	806.961487	58.200000	809.204651	58.200000	804.187500	58.200000	803.005615	58.200000	803.202393	58.200000	810.365479	58.200000	807.586304	58.200000	806.203674	58.200000	805.936401
58.300000	797.345215	58.300000	797.032898	58.300000	803.461792	58.300000	807.624329	58.300000	807.148438	58.300000	809.088257	58.300000	805.096619	58.300000	807.102356	58.300000	807.915039	58.300000	802.253418	58.300000	811.490112	58.300000	803.580994	58.300000	794.817871	58.300000	802.063110	58.300000	803.330261	58.300000	800.264893
58.400000	804.835266	58.400000	803.601074	58.400000	797.361938	58.400000	800.204651	58.400000	804.829468	58.400000	797.529663	58.400000	804.895569	58.400000	802.512085	58.400000	803.161926	58.400000	797.331360	58.400000	813.219666	58.400000	798.589539	58.400000	804.517334	58.400000	798.933167	58.400000	803.781311	58.400000	803.624084
58.500000	806.340454	58.500000	803.331421	58.500000	801.922485	58.500000	808.332397	58.500000	804.366028	58.500000	802.041565	58.500000	802.688354	58.500000	805.664551	58.500000	802.122803	58.500000	801.939575	58.500000	804.515503	58.500000	803.061768	58.500000	806.293579	58.500000	799.022095	58.500000	805.511292	58.500000	794.768005
58.600000	799.584656	58.600000	806.353943	58.600000	802.697998	58.600000	801.621582	58.600000	791.660217	58.600000	804.152771	58.600000	798.303955	58.600000	798.647644	58.600000	801.895386	58.600000	792.591248	58.600000	808.118042	58.600000	800.014709	58.600000	807.025146	58.600000	810.809875	58.600000	801.171204	58.600000	805.686401
58.700000	806.277832	58.700000	804.029297	58.700000	803.480103	58.700000	802.216309	58.700000	806.148499	58.700000	799.161743	58.700000	808.747131	58.700000	805.371887	58.700000	800.498291	58.700000	798.771057	58.700000	803.154419	58.700000	793.573608	58.700000	799.007629	58.700000	802.629211	58.700000	795.142212	58.700000	806.226807
58.800000	808.588562	58.800000	801.770203	58.800000	803.574646	58.800000	802.659180	58.800000	804.196289	58.800000	800.891479	58.800000	802.849548	58.800000	801.348755	58.800000	805.350525	58.800000	795.782959	58.800000	794.936584	58.800000	796.980835	58.800000	802.205261	58.800000	801.738708	58.800000	799.702209	58.800000	809.063538
58.900000	804.047180	58.900000	800.509277	58.900000	797.983276	58.900000	805.298340	58.900000	803.302795	58.900000	797.412659	58.900000	800.554932	58.900000	796.233765	58.900000	800.682007	58.900000	798.714783	58.900000	797.566345	58.900000	804.879639	58.900000	806.198303	58.900000	801.823486	58.900000	795.042114	58.900000	797.258728
59.000000	805.428894	59.000000	798.376038	59.000000	794.536804	59.000000	796.386353	59.000000	790.477295	59.000000	809.805542	59.000000	797.030945	59.000000	799.283875	59.000000	802.294312	59.000000	797.769470	59.000000	800.783997	59.000000	794.399109	59.000000	796.690613	59.000000	799.520752	59.000000	798.490723	59.000000	802.796631
59.100000	801.288696	59.100000	800.652039	59.100000	801.205750	59.100000	801.356445	59.100000	799.563843	59.100000	803.392761	59.100000	804.091553	59.100000	798.152466	59.100000	801.327881	59.100000	802.159851	59.100000	805.605530	59.100000	802.372192	59.100000	804.043457	59.100000	792.999878	59.100000	800.920837	59.100000	800.209351
59.200000	794.304138	59.200000	800.666565	59.200000	798.773987	59.200000	804.616638	59.200000	791.411621	59.200000	799.965149	59.200000	795.833496	59.200000	796.038147	59.200000	795.167175	59.200000	802.479553	59.200000	802.132935	59.200000	802.116150	59.200000	804.589905	59.200000	803.717346	59.200000	794.169678	59.200000	793.768188
59.300000	804.162354	59.300000	798.784180	59.300000	799.159119	59.300000	800.138733	59.300000	806.022522	59.300000	792.507874	59.300000	800.985046	59.300000	795.164001	59.300000	795.245300	59.300000	796.933716	59.300000	795.654297	59.300000	794.940979	59.300000	799.019714	59.300000	805.651917	59.300000	794.058777	59.300000	797.942871
59.400000	801.822327	59.400000	793.388428	59.400000	796.044312	59.400000	800.303894	59.400000	799.039856	59.400000	799.663757	59.400000	800.738098	59.400000	794.371643	59.400000	797.597412	59.400000	796.619568	59.400000	800.101074	59.400000	790.059509	59.400000	798.621582	59.400000	802.044189	59.400000	804.976562	59.400000	805.387573
59.500000	797.111206	59.500000	795.270386	59.500000	800.038025	59.500000	794.562134	59.500000	800.346985	59.500000	797.226074	59.500000	789.298157	59.500000	800.235535	59.500000	801.265747	59.500000	800.595764	59.500000	788.019958	59.500000	798.399353	59.500000	790.173828	59.500000	798.938721	59.500000	797.365662	59.500000	797.395020
59.600000	790.855530	59.600000	800.494690	59.600000	796.122131	59.600000	799.276428	59.600000	794.314209	59.600000	801.661072	59.600000	794.867126	59.600000	801.456238	59.600000	796.045654	59.600000	795.549072	59.600000	793.615601	59.600000	794.877136	59.600000	802.994385	59.600000	793.083313	59.600000	801.643066	59.600000	793.547302
59.700000	798.742188	59.700000	791.762268	59.700000	795.298157	59.700000	796.911865	59.700000	793.499146	59.700000	792.159424	59.700000	793.369812	59.700000	792.754089	59.700000	793.427551	59.700000	787.911804	59.700000	796.345825	59.700000	795.766296	59.700000	801.194824	59.700000	798.459778	59.700000	804.427795	59.700000	795.929321
59.800000	794.095581	59.800000	792.507874	59.800000	793.782898	59.800000	800.153931	59.800000	792.986938	59.800000	794.066650	59.800000	796.895508	59.800000	796.096802	59.800000	799.710388	59.800000	799.227112	59.800000	798.092834	59.800000	791.438904	59.800000	785.628235	59.800000	793.999390	59.800000	796.620972	59.800000	797.925964
59.900000	794.454285	59.900000	795.807861	59.900000	794.112793	59.900000	796.065491	59.900000	788.968323	59.900000	798.620605	59.900000	793.512451	59.900000	799.371094	59.900000	793.553650	59.900000	793.760254	59.900000	793.828674	59.900000	798.544739	59.900000	794.083496	59.900000	800.301758	59.900000	798.646301	59.900000	795.676941
60.000000	798.925903	60.000000	789.640808	60.000000	791.310913	60.000000	790.489685	60.000000	793.201233	60.000000	793.570312	60.000000	797.819458	60.000000	793.916138	60.000000	792.763428	60.000000	793.094788	60.000000	796.450684	60.000000	788.047119	60.000000	794.283386	60.000000	795.935669	60.000000	802.953979	60.000000	788.059998
60.100000	796.909790	60.100000	788.204163	60.100000	799.844177	60.100000	795.435852	60.100000	797.877502	60.100000	793.952881	60.100000	793.795471	60.100000	792.700806	60.100000	790.464661	60.100000	796.335205	60.100000	791.693726	60.100000	798.240173	60.100000	784.884460	60.100000	793.254700	60.100000	797.798035	60.100000	791.700256
60.200000	793.738953	60.200000	794.889343	60.200000	793.725586	60.200000	790.302368	60.200000	799.125000	60.200000	790.698242	60.200000	790.598938	60.200000	788.712830	60.200000	797.639404	60.200000	795.345764	60.200000	797.957153	60.200000	797.654663	60.200000	789.930237	60.200000	791.644104	60.200000	802.024414	60.200000	797.292297
60.300000	793.569702	60.300000	788.141968	60.300000	787.885254	60.300000	794.177856	60.300000	796.081726	60.300000	790.648621	60.300000	794.056641	60.300000	786.790039	60.300000	791.753906	60.300000	793.448792	60.300000	797.327332	60.300000	796.817566	60.300000	783.407654	60.300000	791.170166	60.300000	794.190918	60.300000	794.335999
60.400000	796.240479	60.400000	794.189331	60.400000	788.224976	60.400000	791.804138	60.400000	795.337219	60.400000	784.288757	60.400000	789.919006	60.400000	793.184875	60.400000	794.862488	60.400000	796.900330	60.400000	793.094727	60.400000	790.033447	60.400000	796.262756	60.400000	789.718628	60.400000	788.767822	60.400000	793.632751
60.500000	792.126038	60.500000	794.696899	60.500000	791.158936	60.500000	798.102234	60.500000	794.180847	60.500000	788.657471	60.500000	793.434509	60.500000	787.313416	60.500000	789.661133	60.500000	793.492554	60.500000	791.108948	60.500000	794.356628	60.500000	790.095215	60.500000	794.529480	60.500000	794.032898	60.500000	793.186951
60.600000	788.871033	60.600000	793.484375	60.600000	789.421143	60.600000	790.818420	60.600000	792.342590	60.600000	792.450989	60.600000	786.885193	60.600000	792.778320	60.600000	784.914246	60.600000	795.874573	60.600000	788.481323	60.600000	789.898926	60.600000	784.958374	60.600000	785.783875	60.600000	786.874512	60.600000	798.960999
60.700000	790.677002	60.700000	794.575256	60.700000	794.284851	60.700000	792.394592	60.700000	789.163574	60.700000	791.890137	60.700000	792.448303	60.700000	787.263611	60.700000	795.987061	60.700000	791.181152	60.700000	793.445251	60.700000	793.235535	60.700000	785.804626	60.700000	794.476990	60.700000	789.921143	60.700000	789.123474
60.800000	789.030273	60.800000	785.770813	60.800000	781.650940	60.800000	788.804932	60.800000	789.516052	60.800000	791.754456	60.800000	794.176636	60.800000	799.851685	60.800000	790.447021	60.800000	790.701477	60.800000	789.605957	60.800000	781.074829	60.800000	793.572388	60.800000	786.800415	60.800000	792.797791	60.800000	789.571533
60.900000	787.900146	60.900000	791.412659	60.900000	788.127502	60.900000	786.741150	60.900000	785.286377	60.900000	792.467957	60.900000	785.680298	60.900000	794.552124	60.900000	793.315186	60.900000	796.484924	60.900000	796.747925	60.900000	793.128296	60.900000	787.717346	60.900000	787.408569	60.900000	786.364258	60.900000	790.855896
61.000000	787.642517	61.000000	796.472290	61.000000	789.292358	61.000000	790.383972	61.000000	789.419128	61.000000	791.852478	61.000000	788.986389	61.000000	790.223083	61.000000	785.865784	61.000000	792.534058	61.000000	794.850525	61.000000	787.394226	61.000000	786.179565	61.000000	787.149841	61.000000	792.209595	61.000000	786.722656
61.100000	786.965027	61.100000	789.317932	61.100000	793.370605	61.100000	786.656860	61.100000	788.587524	61.100000	793.838501	61.100000	789.866516	61.100000	790.367920	61.100000	787.302002	61.100000	788.360474	61.100000	795.324768	61.100000	785.749939	61.100000	795.842285	61.100000	784.483765	61.100000	789.430969	61.100000	796.219360
61.200000	787.894165	61.200000	785.922668	61.200000	785.355042	61.200000	784.682495	61.200000	788.981750	61.200000	791.669678	61.200000	791.714172	61.200000	784.081787	61.200000	791.616028	61.200000	783.973389	61.200000	787.673035	61.200000	788.724487	61.200000	787.556274	61.200000	789.981384	61.200000	784.957703	61.200000	792.817261
61.300000	781.095337	61.300000	788.653137	61.300000	786.853821	61.300000	786.539734	61.300000	789.543091	61.300000	782.262634	61.300000	791.384644	61.300000	785.421021	61.300000	782.985229	61.300000	787.485352	61.300000	789.604187	61.300000	790.681335	61.300000	790.012634	61.300000	788.052734	61.300000	787.255127	61.300000	790.255554
61.400000	795.572205	61.400000	779.084290	61.400000	790.425659	61.400000	794.736084	61.400000	786.350220	61.400000	787.520630	61.400000	783.478516	61.400000	781.182922	61.400000	788.061951	61.400000	786.390076	61.400000	788.024292	61.400000	791.667114	61.400000	784.480713	61.400000	778.086243	61.400000	788.675110	61.400000	785.727783
61.500000	786.705078	61.500000	787.525391	61.500000	784.507996	61.500000	782.727234	61.500000	791.449829	61.500000	783.595947	61.500000	785.151550	61.500000	787.592712	61.500000	792.059082	61.500000	783.850586	61.500000	790.064087	61.500000	784.238281	61.500000	784.328552	61.500000	787.012268	61.500000	779.581848	61.500000	790.843079
61.600000	783.815002	61.600000	794.257324	61.600000	785.477783	61.600000	784.958618	61.600000	788.942261	61.600000	791.327820	61.600000	788.807068	61.600000	782.966675	61.600000	792.273987	61.600000	784.660706	61.600000	786.621826	61.600000	786.429626	61.600000	787.391602	61.600000	783.757141	61.600000	783.702881	61.600000	782.068481
61.700000	792.584900	61.700000	783.524170	61.700000	785.893921	61.700000	783.266907	61.700000	784.370728	61.700000	782.936157	61.700000	788.286377	61.700000	788.553528	61.700000	788.268555	61.700000	785.850464	61.700000	782.613647	61.700000	787.508606	61.700000	782.695984	61.700000	778.069946	61.700000	783.685181	61.700000	783.580750
61.800000	785.886414	61.800000	780.529419	61.800000	779.126892	61.800000	791.551208	61.800000	786.950745	61.800000	782.226257	61.800000	787.979431	61.800000	783.155518	61.800000	787.100281	61.800000	782.547607	61.800000	792.469482	61.800000	784.061951	61.800000	780.919983	61.800000	784.747681	61.800000	789.660156	61.800000	775.977600
61.900000	787.915344	61.900000	788.571045	61.900000	777.602783	61.900000	793.036987	61.900000	783.820801	61.900000	779.884216	61.900000	784.802368	61.900000	781.547974	61.900000	780.279785	61.900000	785.564209	61.900000	786.679138	61.900000	791.763184	61.900000	783.488708	61.900000	781.348267	61.900000	784.799622	61.900000	779.250183
62.000000	788.033569	62.000000	790.048279	62.000000	784.608032	62.000000	785.585022	62.000000	787.628235	62.000000	786.745422	62.000000	784.622314	62.000000	783.227722	62.000000	783.898132	62.000000	788.387024	62.000000	787.833984	62.000000	783.837097	62.000000	783.515564	62.000000	786.128540	62.000000	782.304565	62.000000	786.348450
62.100000	789.411316	62.100000	784.619263	62.100000	781.589417	62.100000	787.143982	62.100000	782.983215	62.100000	777.535522	62.100000	780.030579	62.100000	782.898804	62.100000	774.888672	62.100000	779.898560	62.100000	786.070251	62.100000	790.893677	62.100000	781.375793	62.100000	784.339661	62.100000	783.092041	62.100000	777.376953
62.200000	775.189941	62.200000	784.435913	62.200000	775.547791	62.200000	781.951172	62.200000	780.959351	62.200000	781.165588	62.200000	780.695923	62.200000	783.113342	62.200000	778.393250	62.200000	780.995911	62.200000	774.552490	62.200000	777.800171	62.200000	786.185730	62.200000	784.888550	62.200000	782.947327	62.200000	780.949463
62.300000	783.509705	62.300000	780.987488	62.300000	783.203552	62.300000	780.721252	62.300000	785.631531	62.300000	779.217041	62.300000	785.431274	62.300000	783.798401	62.300000	776.259705	62.300000	781.722290	62.300000	780.974121	62.300000	780.426819	62.300000	783.229492	62.300000	784.767456	62.300000	787.520203	62.300000	785.159241
62.400000	784.381958	62.400000	779.787903	62.400000	789.612427	62.400000	777.351257	62.400000	779.000183	62.400000	791.814270	62.400000	782.472412	62.400000	785.199768	62.400000	778.626709	62.400000	791.367310	62.400000	778.832336	62.400000	785.029419	62.400000	782.904968	62.400000	784.122925	62.400000	783.537598	62.400000	777.260559
62.500000	779.462952	62.500000	775.641968	62.500000	779.325256	62.500000	778.716553	62.500000	781.226746	62.500000	777.134399	62.500000	775.454102	62.500000	791.158691	62.500000	781.835815	62.500000	785.471069	62.500000	785.126282	62.500000	780.969360	62.500000	784.972107	62.500000	781.323486	62.500000	783.315247	62.500000	782.465088
62.600000	774.636719	62.600000	778.256653	62.600000	777.718567	62.600000	783.278625	62.600000	773.770020	62.600000	780.528870	62.600000	782.596802	62.600000	780.394653	62.600000	782.091064	62.600000	780.147278	62.600000	785.359070	62.600000	773.585571	62.600000	786.521667	62.600000	777.710876	62.600000	776.497742	62.600000	779.473938
62.700000	779.539551	62.700000	781.178223	62.700000	777.381592	62.700000	779.530884	62.700000	783.726990	62.700000	780.617310	62.700000	773.510925	62.700000	771.846558	62.700000	784.861023	62.700000	774.977600	62.700000	777.612061	62.700000	782.216003	62.700000	778.664856	62.700000	782.275452	62.700000	778.561340	62.700000	779.665161
62.800000	781.890381	62.800000	781.431213	62.800000	777.117676	62.800000	777.769165	62.800000	783.393433	62.800000	778.460388	62.800000	779.690063	62.800000	775.461426	62.800000	779.221680	62.800000	777.575195	62.800000	780.582703	62.800000	774.962524	62.800000	791.315186	62.800000	781.815674	62.800000	784.195618	62.800000	784.352661
62.900000	769.851990	62.900000	783.993774	62.900000	781.683411	62.900000	784.778748	62.900000	787.247375	62.900000	773.005493	62.900000	780.069153	62.900000	779.038025	62.900000	783.231140	62.900000	776.009460	62.900000	778.172974	62.900000	780.771973	62.900000	782.058960	62.900000	772.210999	62.900000	775.586670	62.900000	780.847290
63.000000	779.751404	63.000000	777.450012	63.000000	781.015320	63.000000	783.954590	63.000000	782.162048	63.000000	778.641968	63.000000	775.193237	63.000000	774.853149	63.000000	773.789490	63.000000	778.494385	63.000000	782.330078	63.000000	770.364441	63.000000	780.182434	63.000000	783.523438	63.000000	773.587341	63.000000	780.199524
63.100000	779.432556	63.100000	775.109253	63.100000	774.815063	63.100000	776.066956	63.100000	780.139954	63.100000	781.284180	63.100000	772.865784	63.100000	767.694580	63.100000	780.558289	63.100000	774.075867	63.100000	774.718018	63.100000	780.303955	63.100000	781.133911	63.100000	782.924011	63.100000	778.602783	63.100000	778.401184
63.200000	775.250793	63.200000	778.109802	63.200000	773.358215	63.200000	776.453064	63.200000	774.064575	63.200000	775.330811	63.200000	778.369080	63.200000	773.219666	63.200000	783.042908	63.200000	779.715942	63.200000	777.310791	63.200000	778.601807	63.200000	781.245239	63.200000	777.279663	63.200000	780.060730	63.200000	779.145691
63.300000	775.012695	63.300000	781.252319	63.300000	779.080994	63.300000	782.031555	63.300000	778.025879	63.300000	777.847412	63.300000	771.903381	63.300000	772.285889	63.300000	775.473389	63.300000	777.118652	63.300000	783.480652	63.300000	773.453796	63.300000	778.750488	63.300000	774.930847	63.300000	780.125122	63.300000	779.937073
63.400000	774.927795	63.400000	774.066589	63.400000	772.463806	63.400000	776.054016	63.400000	779.547729	63.400000	774.512817	63.400000	775.452271	63.400000	770.778015	63.400000	773.375916	63.400000	772.578979	63.400000	768.609924	63.400000	770.978027	63.400000	781.521912	63.400000	775.267273	63.400000	777.551086	63.400000	772.652466
63.500000	777.523499	63.500000	773.844727	63.500000	778.230835	63.500000	772.173767	63.500000	776.964233	63.500000	776.973877	63.500000	780.307800	63.500000	785.106934	63.500000	778.335815	63.500000	769.865906	63.500000	768.969360	63.500000	782.532593	63.500000	771.588257	63.500000	775.559570	63.500000	773.260925	63.500000	773.264160
63.600000	783.712341	63.600000	775.606140	63.600000	776.614746	63.600000	777.302307	63.600000	774.288818	63.600000	776.339722	63.600000	773.384338	63.600000	776.227173	63.600000	766.835388	63.600000	773.768250	63.600000	776.453430	63.600000	783.123962	63.600000	780.502502	63.600000	765.894409	63.600000	772.994873	63.600000	777.530334
63.700000	775.083618	63.700000	771.484924	63.700000	769.338257	63.700000	775.472229	63.700000	773.396301	63.700000	770.551086	63.700000	777.883789	63.700000	777.345886	63.700000	782.150024	63.700000	773.912598	63.700000	771.649597	63.700000	777.008972	63.700000	772.598999	63.700000	774.097107	63.700000	771.061951	63.700000	774.865112
63.800000	772.967896	63.800000	775.214050	63.800000	774.483276	63.800000	775.487427	63.800000	772.981628	63.800000	769.492310	63.800000	773.338074	63.800000	772.319214	63.800000	771.910461	63.800000	776.893799	63.800000	774.680298	63.800000	776.022034	63.800000	776.917603	63.800000	765.546509	63.800000	769.773071	63.800000	775.113525
63.900000	771.246460	63.900000	776.550232	63.900000	774.818176	63.900000	777.953430	63.900000	768.594727	63.900000	773.621643	63.900000	774.156921	63.900000	771.026489	63.900000	773.586792	63.900000	774.017822	63.900000	769.808044	63.900000	769.276489	63.900000	768.885803	63.900000	776.545105	63.900000	767.771729	63.900000	769.866272
64.000000	776.192200	64.000000	774.082581	64.000000	771.698669	64.000000	769.236755	64.000000	779.853516	64.000000	770.364624	64.000000	775.523865	64.000000	775.529663	64.000000	774.791626	64.000000	770.392151	64.000000	773.485535	64.000000	769.776794	64.000000	768.255676	64.000000	779.504883	64.000000	776.605774	64.000000	775.186279
64.100000	770.497437	64.100000	770.962830	64.100000	779.181763	64.100000	775.084412	64.100000	776.029968	64.100000	776.674683	64.100000	769.431824	64.100000	778.473633	64.100000	771.027039	64.100000	771.278870	64.100000	772.559082	64.100000	765.423462	64.100000	775.472351	64.100000	769.148438	64.100000	771.104797	64.100000	773.778198
64.200000	777.562683	64.200000	772.737366	64.200000	775.423828	64.200000	772.692566	64.200000	779.387573	64.200000	768.144165	64.200000	771.001587	64.200000	776.264893	64.200000	774.825195	64.200000	764.807434	64.200000	776.288513	64.200000	765.693481	64.200000	765.167664	64.200000	766.289856	64.200000	765.829956	64.200000	771.555908
64.300000	772.703979	64.300000	774.533203	64.300000	771.080505	64.300000	769.371216	64.300000	774.784485	64.300000	769.255981	64.300000	773.514587	64.300000	770.487854	64.300000	767.622498	64.300000	769.659485	64.300000	773.174500	64.300000	775.136841	64.300000	770.763367	64.300000	773.026489	64.300000	770.011292	64.300000	773.046997
64.400000	772.212524	64.400000	770.538452	64.400000	764.935547	64.400000	770.061096	64.400000	770.351624	64.400000	770.330017	64.400000	771.748352	64.400000	764.935364	64.400000	775.461182	64.400000	767.435852	64.400000	764.181946	64.400000	771.547607	64.400000	770.069458	64.400000	769.455688	64.400000	766.152527	64.400000	771.527466
64.500000	771.162109	64.500000	769.228088	64.500000	773.481201	64.500000	775.889343	64.500000	766.316040	64.500000	767.961182	64.500000	769.721924	64.500000	774.516663	64.500000	770.186646	64.500000	771.524048	64.500000	771.241760	64.500000	768.544128	64.500000	769.267212	64.500000	773.068237	64.500000	770.885315	64.500000	767.896484
64.600000	777.453918	64.600000	773.001099	64.600000	766.692688	64.600000	768.086182	64.600000	766.379700	64.600000	767.835510	64.600000	765.766663	64.600000	769.559509	64.600000	770.491455	64.600000	768.859192	64.600000	771.833130	64.600000	769.703613	64.600000	774.638611	64.600000	771.071777	64.600000	772.669678	64.600000	770.034668
64.700000	769.824768	64.700000	767.792786	64.700000	770.357178	64.700000	766.311462	64.700000	773.974304	64.700000	773.636719	64.700000	768.632080	64.700000	760.697266	64.700000	767.033020	64.700000	774.888855	64.700000	769.594666	64.700000	770.545776	64.700000	775.095764	64.700000	760.832275	64.700000	766.446838	64.700000	776.973206
64.800000	773.854492	64.800000	762.920227	64.800000	763.563049	64.800000	774.025513	64.800000	767.824402	64.800000	770.688232	64.800000	763.475891	64.800000	767.037292	64.800000	768.574219	64.800000	774.846191	64.800000	769.268738	64.800000	770.692322	64.800000	766.384155	64.800000	766.147034	64.800000	768.728638	64.800000	765.670898
64.900000	759.046021	64.900000	770.694824	64.900000	771.018005	64.900000	768.080750	64.900000	773.085022	64.900000	770.171875	64.900000	771.008728	64.900000	765.957825	64.900000	767.321228	64.900000	763.596069	64.900000	767.581604	64.900000	770.913879	64.900000	765.334534	64.900000	777.981140	64.900000	763.725891	64.900000	768.777405
65.000000	767.793701	65.000000	771.845825	65.000000	769.142212	65.000000	767.544189	65.000000	767.922302	65.000000	765.845886	65.000000	772.318298	65.000000	768.079773	65.000000	768.837769	65.000000	772.683533	65.000000	775.594116	65.000000	767.736938	65.000000	764.050171	65.000000	770.600159	65.000000	775.455566	65.000000	765.010620
65.100000	760.843811	65.100000	768.003540	65.100000	765.120178	65.100000	762.845032	65.100000	768.641418	65.100000	773.182556	65.100000	766.867310	65.100000	767.745056	65.100000	765.440247	65.100000	770.888916	65.100000	763.628418	65.100000	773.121216	65.100000	770.993835	65.100000	762.220947	65.100000	777.282837	65.100000	769.484680
65.200000	765.684326	65.200000	768.732056	65.200000	768.897766	65.200000	770.793640	65.200000	766.616455	65.200000	765.281494	65.200000	766.112732	65.200000	770.065369	65.200000	764.379944	65.200000	761.644836	65.200000	776.515686	65.200000	766.498413	65.200000	763.117371	65.200000	765.933289	65.200000	766.083435	65.200000	761.364380
65.300000	762.879211	65.300000	767.197693	65.300000	763.474365	65.300000	772.803833	65.300000	764.619385	65.300000	766.581970	65.300000	761.320740	65.300000	754.038635	65.300000	763.718994	65.300000	761.878113	65.300000	755.077393	65.300000	763.648804	65.300000	765.385193	65.300000	770.466614	65.300000	761.942017	65.300000	767.213806
65.400000	762.526367	65.400000	767.739624	65.400000	766.367188	65.400000	764.640503	65.400000	770.112976	65.400000	767.442627	65.400000	765.831482	65.400000	767.596375	65.400000	767.490845	65.400000	755.384705	65.400000	765.985046	65.400000	769.946106	65.400000	770.149109	65.400000	755.530945	65.400000	766.452332	65.400000	761.471741
65.500000	764.357910	65.500000	764.696350	65.500000	766.653076	65.500000	767.736145	65.500000	773.134888	65.500000	761.699219	65.500000	768.465027	65.500000	765.964050	65.500000	768.625549	65.500000	770.618591	65.500000	761.954346	65.500000	765.556885	65.500000	764.719849	65.500000	763.445190	65.500000	765.637817	65.500000	765.175110
65.600000	759.522827	65.600000	762.118103	65.600000	767.912781	65.600000	760.662903	65.600000	762.920410	65.600000	768.447937	65.600000	766.121277	65.600000	768.468201	65.600000	761.508850	65.600000	759.366821	65.600000	761.844177	65.600000	761.586365	65.600000	761.991699	65.600000	764.247009	65.600000	764.311462	65.600000	759.076599
65.700000	756.809448	65.700000	765.127930	65.700000	758.165283	65.700000	763.031189	65.700000	763.610291	65.700000	760.334473	65.700000	767.281921	65.700000	766.000122	65.700000	765.027405	65.700000	764.524231	65.700000	764.054077	65.700000	758.053162	65.700000	755.999023	65.700000	763.095459	65.700000	761.431152	65.700000	767.000000
65.800000	761.748108	65.800000	762.603638	65.800000	765.548645	65.800000	762.352722	65.800000	759.697266	65.800000	762.742004	65.800000	763.449402	65.800000	759.799133	65.800000	766.149658	65.800000	758.018860	65.800000	761.582947	65.800000	766.410583	65.800000	767.443115	65.800000	758.383545	65.800000	769.964478	65.800000	758.520508
65.900000	765.783752	65.900000	762.545410	65.900000	764.187988	65.900000	765.090454	65.900000	766.905457	65.900000	761.238708	65.900000	759.294678	65.900000	758.962463	65.900000	761.338684	65.900000	765.092773	65.900000	769.107239	65.900000	761.506775	65.900000	767.839050	65.900000	767.012512	65.900000	762.794922	65.900000	763.062866
66.000000	764.983337	66.000000	763.082764	66.000000	758.483093	66.000000	763.799805	66.000000	755.231079	66.000000	766.735535	66.000000	760.040710	66.000000	761.498291	66.000000	763.923889	66.000000	767.569763	66.000000	758.269653	66.000000	761.735962	66.000000	762.815063	66.000000	763.608948	66.000000	760.548889	66.000000	760.655884
66.100000	766.357117	66.100000	760.172791	66.100000	755.207947	66.100000	760.758545	66.100000	762.508240	66.100000	758.190552	66.100000	762.347229	66.100000	757.251221	66.100000	763.018250	66.100000	763.485168	66.100000	760.151978	66.100000	760.839050	66.100000	759.802673	66.100000	760.994141	66.100000	758.979675	66.100000	761.898682
66.200000	755.769348	66.200000	756.778625	66.200000	761.337158	66.200000	759.316284	66.200000	758.302246	66.200000	756.876953	66.200000	760.525696	66.200000	763.247009	66.200000	761.494568	66.200000	758.947754	66.200000	753.848450	66.200000	759.492188	66.200000	761.814880	66.200000	766.163818	66.200000	754.416992	66.200000	759.906799
66.300000	756.105469	66.300000	754.672852	66.300000	760.729431	66.300000	758.977478	66.300000	765.228455	66.300000	763.282593	66.300000	756.200012	66.300000	761.441711	66.300000	761.422607	66.300000	762.519897	66.300000	758.802307	66.300000	756.282715	66.300000	752.960571	66.300000	762.848816	66.300000	762.783691	66.300000	763.882568
66.400000	765.364563	66.400000	761.477600	66.400000	755.535034	66.400000	760.727722	66.400000	755.366333	66.400000	757.201843	66.400000	755.109192	66.400000	755.972900	66.400000	760.332458	66.400000	761.658508	66.400000	754.130676	66.400000	752.755371	66.400000	758.970703	66.400000	762.069519	66.400000	759.685181	66.400000	762.206604
66.500000	757.113831	66.500000	753.988647	66.500000	756.381775	66.500000	754.313843	66.500000	754.436890	66.500000	764.080750	66.500000	755.340942	66.500000	759.929810	66.500000	758.978516	66.500000	752.279053	66.500000	762.182739	66.500000	753.736389	66.500000	759.720398	66.500000	761.774475	66.500000	759.176270	66.500000	757.371582
66.600000	758.426697	66.600000	755.131958	66.600000	753.743469	66.600000	762.086121	66.600000	760.570679	66.600000	758.130981	66.600000	759.943604	66.600000	752.439941	66.600000	758.241516	66.600000	764.171570	66.600000	758.610046	66.600000	755.021667	66.600000	753.750977	66.600000	763.165222	66.600000	763.728760	66.600000	759.234680
66.700000	754.934021	66.700000	762.211792	66.700000	755.829163	66.700000	754.877136	66.700000	756.678223	66.700000	763.265198	66.700000	759.546021	66.700000	759.030579	66.700000	755.547180	66.700000	762.275085	66.700000	758.431152	66.700000	758.330017	66.700000	760.470886	66.700000	759.449524	66.700000	754.361389	66.700000	757.872437
66.800000	757.648865	66.800000	758.373657	66.800000	758.086243	66.800000	760.675476	66.800000	750.134277	66.800000	757.051208	66.800000	752.097351	66.800000	754.648376	66.800000	761.246277	66.800000	756.142456	66.800000	756.649109	66.800000	754.942078	66.800000	755.096313	66.800000	753.088379	66.800000	762.517883	66.800000	761.299072
66.900000	751.419739	66.900000	754.248169	66.900000	756.535339	66.900000	753.536072	66.900000	754.649597	66.900000	753.853821	66.900000	754.472595	66.900000	756.591614	66.900000	759.375366	66.900000	760.385437	66.900000	754.883911	66.900000	757.689209	66.900000	758.395081	66.900000	756.619629	66.900000	759.024414	66.900000	756.731750
67.000000	751.950623	67.000000	751.678101	67.000000	754.196655	67.000000	753.657593	67.000000	756.845520	67.000000	747.277344	67.000000	757.913147	67.000000	761.483337	67.000000	761.988098	67.000000	755.389526	67.000000	752.996277	67.000000	754.304077	67.000000	756.622864	67.000000	758.287598	67.000000	758.707153	67.000000	760.041077
67.100000	757.286011	67.100000	753.338562	67.100000	754.140869	67.100000	752.898743	67.100000	753.243652	67.100000	753.093689	67.100000	756.804382	67.100000	755.050964	67.100000	756.282776	67.100000	752.069153	67.100000	760.483276	67.100000	758.687012	67.100000	757.321106	67.100000	758.984497	67.100000	754.246094	67.100000	757.660278
67.200000	757.207092	67.200000	758.473450	67.200000	760.670654	67.200000	755.023315	67.200000	751.597778	67.200000	750.617432	67.200000	754.914001	67.200000	749.443970	67.200000	755.114563	67.200000	755.883789	67.200000	756.386292	67.200000	761.361084	67.200000	753.164795	67.200000	753.912903	67.200000	752.619568	67.200000	757.448364
67.300000	752.940735	67.300000	760.146790	67.300000	758.475525	67.300000	755.525391	67.300000	753.977539	67.300000	754.426880	67.300000	752.087585	67.300000	762.288086	67.300000	756.063232	67.300000	753.843201	67.300000	757.746094	67.300000	756.518738	67.300000	747.944092	67.300000	758.423462	67.300000	751.724365	67.300000	759.808411
67.400000	758.706299	67.400000	755.754517	67.400000	755.622375	67.400000	757.725830	67.400000	752.610718	67.400000	750.708679	67.400000	754.529114	67.400000	754.083374	67.400000	757.605835	67.400000	752.935730	67.400000	759.504700	67.400000	751.414795	67.400000	755.958069	67.400000	758.309021	67.400000	752.526794	67.400000	754.806091
67.500000	751.517029	67.500000	763.534119	67.500000	752.341858	67.500000	756.377502	67.500000	758.190552	67.500000	753.157166	67.500000	752.584473	67.500000	754.023682	67.500000	751.336060	67.500000	751.623291	67.500000	759.302612	67.500000	755.975037	67.500000	753.122131	67.500000	752.433960	67.500000	757.535645	67.500000	759.070435
67.600000	749.308044	67.600000	750.580505	67.600000	758.554565	67.600000	753.820923	67.600000	758.234131	67.600000	754.685974	67.600000	757.821167	67.600000	754.567261	67.600000	751.540344	67.600000	751.253845	67.600000	756.624634	67.600000	757.106567	67.600000	754.521912	67.600000	747.539551	67.600000	756.029602	67.600000	757.396484
67.700000	750.145874	67.700000	753.773071	67.700000	744.934021	67.700000	759.833740	67.700000	752.196106	67.700000	750.924744	67.700000	754.814575	67.700000	751.092102	67.700000	747.714233	67.700000	751.064575	67.700000	746.505188	67.700000	749.915894	67.700000	751.137268	67.700000	750.039612	67.700000	751.210754	67.700000	751.426453
67.800000	752.727173	67.800000	746.753967	67.800000	753.390320	67.800000	757.124084	67.800000	757.447083	67.800000	744.206238	67.800000	750.144470	67.800000	752.138184	67.800000	749.809937	67.800000	746.937317	67.800000	747.614319	67.800000	753.253479	67.800000	748.501892	67.800000	755.243042	67.800000	755.460938	67.800000	755.137024
67.900000	742.867249	67.900000	748.298584	67.900000	753.171814	67.900000	754.488342	67.900000	750.618286	67.900000	751.832031	67.900000	750.494446	67.900000	750.888977	67.900000	754.692627	67.900000	751.574341	67.900000	748.423889	67.900000	751.237976	67.900000	754.705200	67.900000	751.424011	67.900000	754.010254	67.900000	747.072754
68.000000	748.758728	68.000000	745.796875	68.000000	759.186096	68.000000	750.553345	68.000000	747.670715	68.000000	746.788879	68.000000	745.381409	68.000000	750.480652	68.000000	750.196594	68.000000	754.557678	68.000000	746.355286	68.000000	753.257019	68.000000	749.008240	68.000000	749.627869	68.000000	752.420471	68.000000	754.003723
68.100000	748.665283	68.100000	757.198364	68.100000	753.734009	68.100000	752.860168	68.100000	749.129822	68.100000	747.220703	68.100000	746.100708	68.100000	746.345337	68.100000	751.681213	68.100000	747.683044	68.100000	749.822327	68.100000	747.843750	68.100000	750.944580	68.100000	744.653320	68.100000	753.075256	68.100000	748.580505
68.200000	750.074646	68.200000	742.511536	68.200000	755.115967	68.200000	752.343506	68.200000	747.436340	68.200000	749.915344	68.200000	753.989319	68.200000	751.750427	68.200000	749.360046	68.200000	749.020752	68.200000	749.544739	68.200000	755.175049	68.200000	758.829956	68.200000	752.089722	68.200000	745.466309	68.200000	747.500854
68.300000	752.347168	68.300000	749.246826	68.300000	744.914917	68.300000	743.522705	68.300000	741.691040	68.300000	753.914978	68.300000	743.531555	68.300000	753.720886	68.300000	753.091064	68.300000	745.833069	68.300000	747.565247	68.300000	751.733276	68.300000	742.558167	68.300000	749.534302	68.300000	751.774292	68.300000	750.554504
68.400000	745.139709	68.400000	751.579895	68.400000	745.019775	68.400000	749.902954	68.400000	743.742676	68.400000	750.004517	68.400000	750.537842	68.400000	753.225525	68.400000	746.768982	68.400000	749.487305	68.400000	752.376709	68.400000	750.896179	68.400000	747.871521	68.400000	749.962585	68.400000	752.682251	68.400000	750.043823
68.500000	750.071228	68.500000	752.205200	68.500000	746.129211	68.500000	746.531067	68.500000	747.193054	68.500000	749.867676	68.500000	738.441650	68.500000	745.605408	68.500000	742.612061	68.500000	753.804993	68.500000	749.992126	68.500000	746.488586	68.500000	748.771179	68.500000	737.154419	68.500000	745.995789	68.500000	748.510498
68.600000	742.807861	68.600000	744.521667	68.600000	744.758667	68.600000	747.682617	68.600000	749.824341	68.600000	747.765076	68.600000	745.026672	68.600000	749.526062	68.600000	748.790833	68.600000	751.698975	68.600000	750.855835	68.600000	756.670349	68.600000	748.583191	68.600000	740.991455	68.600000	747.908752	68.600000	750.776184
68.700000	747.877625	68.700000	745.082397	68.700000	748.264282	68.700000	746.016357	68.700000	744.451233	68.700000	748.833984	68.700000	747.493835	68.700000	747.749146	68.700000	756.662476	68.700000	744.047363	68.700000	749.007812	68.700000	745.526184	68.700000	744.253845	68.700000	754.228455	68.700000	748.406555	68.700000	750.147217
68.800000	744.573120	68.800000	743.240540	68.800000	746.253601	68.800000	747.284119	68.800000	741.160278	68.800000	748.510437	68.800000	744.336426	68.800000	748.193726	68.800000	738.086609	68.800000	739.083374	68.800000	738.684875	68.800000	741.363708	68.800000	748.564148	68.800000	748.344543	68.800000	744.341675	68.800000	743.874329
68.900000	750.287354	68.900000	750.419006	68.900000	739.009277	68.900000	752.395508	68.900000	744.961975	68.900000	745.521484	68.900000	746.143555	68.900000	750.891663	68.900000	743.803284	68.900000	744.687622	68.900000	747.752930	68.900000	750.098633	68.900000	751.695862	68.900000	749.350403	68.900000	746.159851	68.900000	744.188477
69.000000	746.000854	69.000000	739.023254	69.000000	743.724609	69.000000	744.986206	69.000000	744.698547	69.000000	744.549866	69.000000	742.959961	69.000000	748.132019	69.000000	741.569824	69.000000	748.796204	69.000000	747.301453	69.000000	744.851257	69.000000	749.509216	69.000000	749.905884	69.000000	745.552429	69.000000	742.287354
69.100000	739.712585	69.100000	740.427246	69.100000	744.490723	69.100000	741.783875	69.100000	746.373047	69.100000	744.163086	69.100000	745.374451	69.100000	742.399292	69.100000	741.938721	69.100000	742.966736	69.100000	740.764771	69.100000	747.407166	69.100000	743.896240	69.100000	741.061707	69.100000	739.743469	69.100000	745.656799
69.200000	741.734070	69.200000	743.027588	69.200000	745.323242	69.200000	745.763489	69.200000	743.773254	69.200000	740.709045	69.200000	753.021790	69.200000	742.178650	69.200000	738.826294	69.200000	744.456604	69.200000	743.158569	69.200000	748.224548	69.200000	741.714600	69.200000	743.854248	69.200000	746.623108	69.200000	740.380127
69.300000	742.782410	69.300000	743.426086	69.300000	739.528748	69.300000	748.908325	69.300000	740.770264	69.300000	745.435852	69.300000	741.116455	69.300000	746.735352	69.300000	747.255066	69.300000	744.755798	69.300000	745.767090	69.300000	741.707092	69.300000	745.230652	69.300000	748.755493	69.300000	740.450623	69.300000	740.673401
69.400000	747.279785	69.400000	734.889160	69.400000	752.203552	69.400000	745.640381	69.400000	743.139771	69.400000	746.213379	69.400000	746.631653	69.400000	747.617188	69.400000	747.431519	69.400000	735.375427	69.400000	750.353333	69.400000	742.658997	69.400000	740.857910	69.400000	742.526733	69.400000	745.926514	69.400000	742.306030
69.500000	741.047791	69.500000	741.190796	69.500000	739.162048	69.500000	744.306885	69.500000	745.780884	69.500000	740.581543	69.500000	744.993713	69.500000	739.844543	69.500000	738.861694	69.500000	746.060486	69.500000	746.558289	69.500000	741.017761	69.500000	745.442749	69.500000	745.158752	69.500000	743.671753	69.500000	740.925781
69.600000	743.840759	69.600000	744.986511	69.600000	741.506653	69.600000	736.851196	69.600000	745.876648	69.600000	738.656921	69.600000	744.860291	69.600000	745.315918	69.600000	734.977356	69.600000	742.578613	69.600000	738.511536	69.600000	739.635986	69.600000	738.065735	69.600000	740.741333	69.600000	744.500427	69.600000	737.796936
69.700000	741.945129	69.700000	742.934448	69.700000	742.661682	69.700000	740.732361	69.700000	741.534241	69.700000	742.438782	69.700000	736.541138	69.700000	739.354187	69.700000	740.506531	69.700000	739.078186	69.700000	739.650818	69.700000	744.824646	69.700000	742.460876	69.700000	744.562805	69.700000	747.085144	69.700000	739.780334
69.800000	745.252991	69.800000	741.973633	69.800000	740.749207	69.800000	739.526489	69.800000	739.434204	69.800000	744.330383	69.800000	748.177917	69.800000	746.348328	69.800000	735.299072	69.800000	741.330811	69.800000	739.181335	69.800000	741.321838	69.800000	738.090027	69.800000	740.967468	69.800000	735.056824	69.800000	739.628540
69.900000	739.905579	69.900000	744.565552	69.900000	738.274719	69.900000	733.422363	69.900000	743.699036	69.900000	740.906555	69.900000	739.783142	69.900000	738.165894	69.900000	741.322205	69.900000	744.717224	69.900000	742.030151	69.900000	738.550598	69.900000	740.604492	69.900000	742.795654	69.900000	731.392395	69.900000	741.909180
70.000000	741.370728	70.000000	744.709351	70.000000	737.980347	70.000000	737.932739	70.000000	740.457825	70.000000	740.080811	70.000000	736.652832	70.000000	739.809387	70.000000	743.456604	70.000000	741.259033	70.000000	742.192444	70.000000	741.964600	70.000000	737.097778	70.000000	733.114929	70.000000	734.872559	70.000000	739.695129
70.100000	742.811951	70.100000	739.109314	70.100000	739.424744	70.100000	739.599121	70.100000	737.908752	70.100000	735.678955	70.100000	738.306641	70.100000	739.410950	70.100000	737.059021	70.100000	736.868225	70.100000	744.084961	70.100000	731.329163	70.100000	743.638794	70.100000	740.324524	70.100000	738.420166	70.100000	740.278992
70.200000	734.121948	70.200000	734.323792	70.200000	737.096313	70.200000	743.623291	70.200000	743.588867	70.200000	741.686279	70.200000	741.224487	70.200000	738.672791	70.200000	742.265198	70.200000	736.717346	70.200000	735.615723	70.200000	737.375366	70.200000	737.268433	70.200000	731.716919	70.200000	734.126221	70.200000	736.570679
70.300000	740.724731	70.300000	739.006958	70.300000	736.917725	70.300000	744.720764	70.300000	736.961731	70.300000	737.310120	70.300000	739.867432	70.300000	739.793274	70.300000	735.711853	70.300000	735.132019	70.300000	736.934021	70.300000	737.919922	70.300000	741.014893	70.300000	738.719360	70.300000	740.193237	70.300000	737.711365
70.400000	737.931030	70.400000	735.331238	70.400000	740.248901	70.400000	732.562317	70.400000	733.692444	70.400000	739.810608	70.400000	734.312134	70.400000	733.367981	70.400000	742.170593	70.400000	737.298035	70.400000	734.644104	70.400000	738.456177	70.400000	740.254150	70.400000	742.397644	70.400000	733.419800	70.400000	735.414917
70.500000	737.823486	70.500000	730.048828	70.500000	737.682922	70.500000	737.018494	70.500000	742.961548	70.500000	736.063965	70.500000	741.387268	70.500000	736.459167	70.500000	736.986450	70.500000	729.517822	70.500000	735.525757	70.500000	727.987488	70.500000	731.452820	70.500000	734.036011	70.500000	729.908875	70.500000	736.953064
70.600000	740.733765	70.600000	739.727234	70.600000	732.696960	70.600000	737.211670	70.600000	732.946655	70.600000	739.334167	70.600000	740.562561	70.600000	737.732605	70.600000	734.057068	70.600000	740.227661	70.600000	741.788330	70.600000	735.166138	70.600000	733.651611	70.600000	739.424744	70.600000	731.968689	70.600000	738.106934
70.700000	738.574707	70.700000	743.179382	70.700000	734.118225	70.700000	735.132874	70.700000	733.740845	70.700000	728.278137	70.700000	737.621094	70.700000	738.562134	70.700000	739.245361	70.700000	729.284790	70.700000	730.554321	70.700000	742.928650	70.700000	731.526550	70.700000	732.621948	70.700000	734.931091	70.700000	733.398438
70.800000	733.690552	70.800000	733.131470	70.800000	736.520020	70.800000	731.224548	70.800000	731.168823	70.800000	737.685425	70.800000	738.389954	70.800000	737.633972	70.800000	735.455139	70.800000	739.094849	70.800000	728.899353	70.800000	732.197449	70.800000	742.152588	70.800000	736.702087	70.800000	735.641052	70.800000	737.110840
70.900000	735.073730	70.900000	730.485352	70.900000	731.633728	70.900000	733.081787	70.900000	730.349060	70.900000	733.683228	70.900000	734.864197	70.900000	734.920654	70.900000	734.628967	70.900000	736.557495	70.900000	732.239990	70.900000	734.248596	70.900000	735.511963	70.900000	736.290039	70.900000	737.052551	70.900000	733.348999
71.000000	733.536682	71.000000	738.517090	71.000000	734.762573	71.000000	730.442627	71.000000	734.802124	71.000000	737.392090	71.000000	736.539368	71.000000	729.530151	71.000000	736.146851	71.000000	736.778198	71.000000	736.981079	71.000000	732.205078	71.000000	734.719055	71.000000	727.986816	71.000000	733.774841	71.000000	736.018677
71.100000	734.094727	71.100000	738.189453	71.100000	739.264404	71.100000	733.327026	71.100000	741.418579	71.100000	732.232300	71.100000	737.712646	71.100000	736.649902	71.100000	731.725769	71.100000	739.067139	71.100000	734.350159	71.100000	732.950195	71.100000	734.641113	71.100000	739.716675	71.100000	730.853638	71.100000	731.171021
71.200000	737.138062	71.200000	737.204468	71.200000	736.893616	71.200000	729.367676	71.200000	738.724426	71.200000	733.021118	71.200000	735.039551	71.200000	735.784485	71.200000	733.049255	71.200000	733.434937	71.200000	733.416443	71.200000	729.369019	71.200000	735.131226	71.200000	734.785706	71.200000	730.010132	71.200000	728.651367
71.300000	734.036987	71.300000	729.968384	71.300000	732.649902	71.300000	730.835999	71.300000	732.312439	71.300000	729.766052	71.300000	735.952393	71.300000	733.622559	71.300000	735.064575	71.300000	729.286255	71.300000	733.811157	71.300000	737.261597	71.300000	733.010681	71.300000	736.261414	71.300000	733.926270	71.300000	732.486511
71.400000	727.737488	71.400000	731.404480	71.400000	734.470276	71.400000	733.665100	71.400000	734.588440	71.400000	728.930542	71.400000	730.487244	71.400000	734.068726	71.400000	734.718445	71.400000	737.490967	71.400000	723.574463	71.400000	731.482422	71.400000	733.183594	71.400000	734.128662	71.400000	735.994690	71.400000	735.415466
71.500000	735.643250	71.500000	725.538208	71.500000	737.775208	71.500000	731.868164	71.500000	731.220764	71.500000	729.385620	71.500000	736.062744	71.500000	732.061523	71.500000	734.137390	71.500000	732.713623	71.500000	730.044434	71.500000	730.381897	71.500000	732.080444	71.500000	726.846619	71.500000	730.930725	71.500000	730.612610
71.600000	729.174988	71.600000	725.103638	71.600000	731.852905	71.600000	733.647583	71.600000	734.268127	71.600000	735.698669	71.600000	731.691833	71.600000	732.296143	71.600000	733.685852	71.600000	727.841736	71.600000	731.674011	71.600000	728.831482	71.600000	729.234070	71.600000	732.758728	71.600000	729.927795	71.600000	730.526550
71.700000	732.402527	71.700000	726.535767	71.700000	730.220154	71.700000	728.198364	71.700000	731.080261	71.700000	727.022766	71.700000	735.357178	71.700000	731.222534	71.700000	730.003662	71.700000	737.172180	71.700000	730.412842	71.700000	731.095581	71.700000	736.309814	71.700000	729.903259	71.700000	739.157532	71.700000	735.141541
71.800000	732.892273	71.800000	731.122681	71.800000	730.240479	71.800000	731.950989	71.800000	733.986206	71.800000	729.349915	71.800000	728.543884	71.800000	734.869385	71.800000	731.081665	71.800000	732.928528	71.800000	726.705811	71.800000	727.113831	71.800000	722.678955	71.800000	733.312317	71.800000	729.300049	71.800000	734.183716
71.900000	727.561951	71.900000	726.804077	71.900000	726.471191	71.900000	727.368408	71.900000	728.408447	71.900000	724.471924	71.900000	732.202271	71.900000	730.895508	71.900000	727.664062	71.900000	728.932922	71.900000	724.656860	71.900000	723.528137	71.900000	728.804321	71.900000	726.205383	71.900000	729.004089	71.900000	727.459106
72.000000	726.172791	72.000000	733.285095	72.000000	729.290894	72.000000	731.944336	72.000000	726.501770	72.000000	720.243469	72.000000	734.537415	72.000000	722.701477	72.000000	727.803528	72.000000	729.636414	72.000000	726.628662	72.000000	731.640503	72.000000	723.762939	72.000000	731.468201	72.000000	727.348145	72.000000	727.302246
72.100000	733.394836	72.100000	730.670166	72.100000	724.952454	72.100000	728.917969	72.100000	727.627625	72.100000	728.157898	72.100000	725.727600	72.100000	727.599060	72.100000	723.647217	72.100000	729.907593	72.100000	722.444336	72.100000	729.759155	72.100000	725.862366	72.100000	725.087708	72.100000	727.451050	72.100000	727.177246
72.200000	722.082458	72.200000	727.955139	72.200000	733.353455	72.200000	728.728882	72.200000	727.337341	72.200000	726.869446	72.200000	728.297119	72.200000	732.631409	72.200000	730.409668	72.200000	723.666992	72.200000	724.647705	72.200000	727.915710	72.200000	726.156311	72.200000	729.430664	72.200000	724.524353	72.200000	730.811890
72.300000	731.852417	72.300000	733.811829	72.300000	725.363831	72.300000	724.639709	72.300000	730.557678	72.300000	731.617554	72.300000	723.538513	72.300000	733.792603	72.300000	731.970398	72.300000	722.338745	72.300000	728.344788	72.300000	731.523315	72.300000	725.057373	72.300000	727.268494	72.300000	732.980347	72.300000	725.743652
72.400000	724.645935	72.400000	726.711670	72.400000	731.546936	72.400000	721.317871	72.400000	728.096802	72.400000	727.207397	72.400000	733.258118	72.400000	727.870972	72.400000	726.382568	72.400000	724.442200	72.400000	727.703979	72.400000	721.610291	72.400000	729.468445	72.400000	723.901855	72.400000	728.870972	72.400000	732.070251
72.500000	725.035828	72.500000	721.425903	72.500000	726.392944	72.500000	728.751953	72.500000	722.451294	72.500000	719.276306	72.500000	722.382812	72.500000	723.539307	72.500000	727.075439	72.500000	729.551331	72.500000	726.252869	72.500000	727.182800	72.500000	730.641479	72.500000	719.373901	72.500000	725.231018	72.500000	727.160278
72.600000	728.440186	72.600000	725.483459	72.600000	726.752747	72.600000	723.608643	72.600000	730.612305	72.600000	727.526978	72.600000	722.253662	72.600000	723.158142	72.600000	727.501221	72.600000	718.683472	72.600000	727.140625	72.600000	728.647949	72.600000	725.441589	72.600000	725.741150	72.600000	721.826904	72.600000	723.109863
72.700000	725.674255	72.700000	723.663269	72.700000	733.599854	72.700000	722.954346	72.700000	724.341919	72.700000	727.519592	72.700000	725.326050	72.700000	730.761841	72.700000	729.165039	72.700000	722.757751	72.700000	725.337341	72.700000	722.867004	72.700000	726.345581	72.700000	726.319092	72.700000	724.418274	72.700000	727.359802
72.800000	720.861389	72.800000	725.787781	72.800000	734.256226	72.800000	718.942017	72.800000	725.006836	72.800000	721.275208	72.800000	725.486633	72.800000	721.423157	72.800000	723.606934	72.800000	724.947571	72.800000	727.152893	72.800000	724.030762	72.800000	725.544128	72.800000	725.166382	72.800000	726.845215	72.800000	724.858276
72.900000	719.024109	72.900000	719.682129	72.900000	723.481384	72.900000	720.773193	72.900000	727.572388	72.900000	728.661377	72.900000	719.669250	72.900000	723.746704	72.900000	725.743713	72.900000	721.599304	72.900000	725.958740	72.900000	728.012268	72.900000	720.073181	72.900000	723.310547	72.900000	716.396484	72.900000	721.674255
73.000000	723.397949	73.000000	729.800659	73.000000	720.414795	73.000000	723.037048	73.000000	723.367432	73.000000	720.712891	73.000000	724.816895	73.000000	725.542969	73.000000	718.119934	73.000000	729.143005	73.000000	722.099365	73.000000	721.376465	73.000000	731.820801	73.000000	726.627197	73.000000	721.894714	73.000000	729.785522
73.100000	719.226624	73.100000	719.442688	73.100000	725.978210	73.100000	729.174805	73.100000	722.888794	73.100000	722.390930	73.100000	722.716797	73.100000	721.116882	73.100000	722.329529	73.100000	719.054626	73.100000	713.437500	73.100000	719.820496	73.100000	727.952698	73.100000	721.793396	73.100000	725.056030	73.100000	720.310120
73.200000	722.472473	73.200000	720.438721	73.200000	725.536011	73.200000	719.756531	73.200000	717.486145	73.200000	725.744873	73.200000	725.267090	73.200000	720.195190	73.200000	720.560608	73.200000	724.027222	73.200000	723.646667	73.200000	727.511841	73.200000	720.462158	73.200000	719.674255	73.200000	720.953857	73.200000	724.000061
73.300000	719.827698	73.300000	717.179626	73.300000	721.562805	73.300000	723.249756	73.300000	718.508911	73.300000	715.606995	73.300000	714.259644	73.300000	720.638672	73.300000	722.654785	73.300000	717.714050	73.300000	716.910278	73.300000	723.182739	73.300000	718.450928	73.300000	716.728333	73.300000	723.044250	73.300000	726.073364
73.400000	722.693726	73.400000	721.326355	73.400000	710.247925	73.400000	720.003357	73.400000	716.885376	73.400000	719.385681	73.400000	725.520386	73.400000	724.685730	73.400000	723.113525	73.400000	725.042297	73.400000	713.937317	73.400000	721.404968	73.400000	720.908081	73.400000	721.239014	73.400000	717.670593	73.400000	721.486755
73.500000	711.154236	73.500000	713.260864	73.500000	722.228271	73.500000	717.367249	73.500000	719.325317	73.500000	724.449768	73.500000	721.732849	73.500000	728.172913	73.500000	719.172852	73.500000	722.266663	73.500000	718.051025	73.500000	717.030457	73.500000	718.826233	73.500000	720.105042	73.500000	714.020325	73.500000	725.096741
73.600000	720.505249	73.600000	719.926819	73.600000	721.953796	73.600000	718.705261	73.600000	716.807251	73.600000	725.101440	73.600000	724.271484	73.600000	719.305969	73.600000	721.719666	73.600000	714.608643	73.600000	726.211243	73.600000	725.902466	73.600000	722.925842	73.600000	723.088623	73.600000	720.818115	73.600000	722.823364
73.700000	720.015442	73.700000	724.972961	73.700000	715.011719	73.700000	717.558533	73.700000	712.580383	73.700000	720.967590	73.700000	724.108582	73.700000	720.219177	73.700000	720.317383	73.700000	717.219482	73.700000	718.511658	73.700000	723.988098	73.700000	723.537903	73.700000	722.952698	73.700000	716.577454	73.700000	718.161560
73.800000	720.514465	73.800000	722.406799	73.800000	716.806824	73.800000	712.815552	73.800000	714.913879	73.800000	721.602783	73.800000	720.739380	73.800000	713.817139	73.800000	718.540466	73.800000	720.927307	73.800000	715.586853	73.800000	726.136780	73.800000	718.162231	73.800000	718.387451	73.800000	720.334839	73.800000	722.874023
73.900000	715.971497	73.900000	720.539124	73.900000	717.458252	73.900000	715.241150	73.900000	725.087097	73.900000	714.863647	73.900000	721.428040	73.900000	719.453613	73.900000	714.210754	73.900000	719.914734	73.900000	726.862244	73.900000	719.267029	73.900000	725.319214	73.900000	721.273376	73.900000	722.060181	73.900000	717.586853
74.000000	717.934204	74.000000	713.654236	74.000000	720.576782	74.000000	719.620850	74.000000	716.735840	74.000000	718.301819	74.000000	720.050537	74.000000	719.485229	74.000000	712.224548	74.000000	721.916382	74.000000	723.563293	74.000000	719.035095	74.000000	715.681519	74.000000	721.782166	74.000000	716.685852	74.000000	718.206482
74.100000	714.579407	74.100000	714.678772	74.100000	718.949829	74.100000	715.479370	74.100000	718.552551	74.100000	714.499329	74.100000	713.776489	74.100000	723.377136	74.100000	710.955261	74.100000	719.221619	74.100000	719.601501	74.100000	713.845825	74.100000	715.751404	74.100000	712.145691	74.100000	718.061768	74.100000	715.114624
74.200000	714.261292	74.200000	713.543823	74.200000	714.699951	74.200000	711.601257	74.200000	711.226074	74.200000	712.370300	74.200000	716.982849	74.200000	716.583923	74.200000	721.137085	74.200000	719.402405	74.200000	717.122986	74.200000	716.338074	74.200000	723.296326	74.200000	711.165405	74.200000	717.036377	74.200000	716.458862
74.300000	722.893738	74.300000	716.492798	74.300000	718.745178	74.300000	716.287292	74.300000	721.233276	74.300000	713.742249	74.300000	718.534546	74.300000	717.020203	74.300000	719.777649	74.300000	715.478516	74.300000	716.649292	74.300000	713.858032	74.300000	714.876953	74.300000	716.010620	74.300000	710.478149	74.300000	721.747375
74.400000	717.745056	74.400000	717.471252	74.400000	708.865417	74.400000	710.199463	74.400000	709.230713	74.400000	719.550964	74.400000	715.691833	74.400000	716.381165	74.400000	719.262329	74.400000	719.264832	74.400000	709.530762	74.400000	715.540588	74.400000	710.273132	74.400000	722.767761	74.400000	715.017029	74.400000	715.269409
74.500000	713.017212	74.500000	721.031677	74.500000	707.726868	74.500000	721.959534	74.500000	717.740967	74.500000	712.642883	74.500000	712.487122	74.500000	714.946655	74.500000	710.586731	74.500000	711.104919	74.500000	717.005249	74.500000	705.222412	74.500000	710.533997	74.500000	713.982056	74.500000	714.291199	74.500000	712.188660
74.600000	711.718445	74.600000	709.758179	74.600000	711.472107	74.600000	713.893616	74.600000	719.517273	74.600000	718.118164	74.600000	711.261475	74.600000	714.168335	74.600000	705.863098	74.600000	717.739624	74.600000	716.674072	74.600000	713.911499	74.600000	713.469971	74.600000	715.689087	74.600000	715.553833	74.600000	716.815735
74.700000	710.251038	74.700000	716.531433	74.700000	710.403809	74.700000	709.494019	74.700000	715.644104	74.700000	715.571594	74.700000	717.148621	74.700000	712.365295	74.700000	713.393188	74.700000	712.639893	74.700000	712.205078	74.700000	717.701721	74.700000	718.410889	74.700000	708.250732	74.700000	712.906128	74.700000	717.439758
74.800000	710.496582	74.800000	714.851562	74.800000	712.938660	74.800000	710.909119	74.800000	712.319275	74.800000	712.518433	74.800000	707.237976	74.800000	715.177429	74.800000	711.086731	74.800000	712.072998	74.800000	714.571777	74.800000	709.042358	74.800000	710.384888	74.800000	708.757324	74.800000	712.856934	74.800000	712.960205
74.900000	719.748901	74.900000	714.963501	74.900000	713.414307	74.900000	708.313232	74.900000	705.706299	74.900000	714.230408	74.900000	712.294373	74.900000	711.988708	74.900000	711.411804	74.900000	713.142151	74.900000	709.920288	74.900000	715.876709	74.900000	708.934509	74.900000	711.594360	74.900000	710.169434	74.900000	717.706726
75.000000	705.620300	75.000000	716.816101	75.000000	706.385620	75.000000	715.571228	75.000000	712.733337	75.000000	708.111145	75.000000	712.272949	75.000000	711.811096	75.000000	710.889587	75.000000	716.020081	75.000000	711.165283	75.000000	708.154541	75.000000	714.805298	75.000000	716.696716	75.000000	712.299683	75.000000	709.957031
75.100000	709.692810	75.100000	714.928650	75.100000	713.172913	75.100000	708.276978	75.100000	712.107117	75.100000	714.589600	75.100000	705.738647	75.100000	710.956543	75.100000	715.615479	75.100000	702.948608	75.100000	708.557251	75.100000	716.838684	75.100000	713.012573	75.100000	711.092773	75.100000	710.555847	75.100000	712.390320
75.200000	705.544128	75.200000	711.686157	75.200000	713.476318	75.200000	710.599670	75.200000	711.778076	75.200000	708.147888	75.200000	708.473022	75.200000	713.127197	75.200000	705.685669	75.200000	714.381714	75.200000	709.374390	75.200000	706.200562	75.200000	703.750244	75.200000	713.759094	75.200000	717.248169	75.200000	707.535828
75.300000	712.458740	75.300000	711.088318	75.300000	709.943176	75.300000	712.604858	75.300000	715.149719	75.300000	710.696045	75.300000	714.511597	75.300000	709.827148	75.300000	712.617188	75.300000	704.007812	75.300000	711.681458	75.300000	710.493286	75.300000	714.706848	75.300000	712.752869	75.300000	717.692871	75.300000	712.848938
75.400000	709.096191	75.400000	709.195190	75.400000	710.816101	75.400000	709.101135	75.400000	712.933350	75.400000	707.974670	75.400000	706.823364	75.400000	715.478271	75.400000	706.677490	75.400000	715.208679	75.400000	706.366882	75.400000	705.757446	75.400000	710.754517	75.400000	712.338562	75.400000	708.042908	75.400000	708.948059
75.500000	704.732788	75.500000	706.662231	75.500000	715.145630	75.500000	715.228516	75.500000	708.432373	75.500000	706.153076	75.500000	708.263000	75.500000	708.052002	75.500000	715.186523	75.500000	707.667725	75.500000	699.765198	75.500000	705.867981	75.500000	710.402710	75.500000	712.042114	75.500000	703.069092	75.500000	708.725220
75.600000	713.315552	75.600000	711.792969	75.600000	710.376648	75.600000	711.278687	75.600000	711.540161	75.600000	712.247742	75.600000	707.052673	75.600000	706.242310	75.600000	708.892517	75.600000	713.399719	75.600000	707.781433	75.600000	707.671631	75.600000	708.583984	75.600000	710.373047	75.600000	706.304626	75.600000	708.716858
75.700000	716.263977	75.700000	702.988220	75.700000	704.606873	75.700000	709.892456	75.700000	709.036194	75.700000	712.371826	75.700000	708.784241	75.700000	709.273987	75.700000	706.950806	75.700000	707.157715	75.700000	712.013916	75.700000	705.732483	75.700000	708.085388	75.700000	708.309387	75.700000	702.970886	75.700000	710.666016
75.800000	705.833496	75.800000	713.728394	75.800000	706.295288	75.800000	715.586182	75.800000	708.091064	75.800000	697.883057	75.800000	701.863342	75.800000	707.309021	75.800000	707.935303	75.800000	707.733765	75.800000	710.363892	75.800000	710.275269	75.800000	705.765503	75.800000	707.436218	75.800000	712.028625	75.800000	711.652222
75.900000	703.196960	75.900000	703.527283	75.900000	704.921387	75.900000	704.297607	75.900000	705.571533	75.900000	704.915466	75.900000	707.188416	75.900000	706.975586	75.900000	712.819824	75.900000	709.184570	75.900000	706.209595	75.900000	704.897156	75.900000	709.531616	75.900000	705.879211	75.900000	704.192200	75.900000	713.215393
76.000000	702.866821	76.000000	706.161926	76.000000	702.925293	76.000000	709.982422	76.000000	708.243286	76.000000	711.111694	76.000000	707.533325	76.000000	703.518127	76.000000	703.335632	76.000000	701.747131	76.000000	702.886536	76.000000	702.918030	76.000000	713.298035	76.000000	706.474060	76.000000	697.103821	76.000000	704.299927
76.100000	695.030090	76.100000	705.596313	76.100000	701.694214	76.100000	703.400085	76.100000	703.297607	76.100000	703.702209	76.100000	707.872498	76.100000	708.424072	76.100000	703.706238	76.100000	707.701294	76.100000	704.231812	76.100000	705.081909	76.100000	704.860413	76.100000	701.883301	76.100000	699.849731	76.100000	706.742249
76.200000	707.289001	76.200000	711.936951	76.200000	705.857178	76.200000	703.303101	76.200000	704.145203	76.200000	708.669434	76.200000	708.042847	76.200000	705.613220	76.200000	707.075317	76.200000	703.876953	76.200000	703.266113	76.200000	709.548035	76.200000	702.986450	76.200000	705.121338	76.200000	703.896667	76.200000	704.759399
76.300000	706.951050	76.300000	696.385620	76.300000	704.755798	76.300000	708.190857	76.300000	710.453064	76.300000	707.276978	76.300000	704.028687	76.300000	705.688721	76.300000	698.180969	76.300000	701.015747	76.300000	706.889648	76.300000	709.515442	76.300000	705.113647	76.300000	706.205994	76.300000	700.956970	76.300000	704.939575
76.400000	707.186951	76.400000	706.863403	76.400000	701.824463	76.400000	713.077271	76.400000	699.160828	76.400000	698.887207	76.400000	701.805847	76.400000	699.002258	76.400000	703.489990	76.400000	709.583923	76.400000	704.151306	76.400000	702.324707	76.400000	703.050537	76.400000	709.451965	76.400000	702.511108	76.400000	702.537537
76.500000	703.814270	76.500000	707.232910	76.500000	702.333191	76.500000	700.821045	76.500000	702.307861	76.500000	697.734802	76.500000	702.223083	76.500000	702.427917	76.500000	701.102844	76.500000	704.619751	76.500000	705.998047	76.500000	711.766663	76.500000	708.784058	76.500000	712.971741	76.500000	705.838806	76.500000	694.912415
76.600000	703.173157	76.600000	702.433533	76.600000	706.213623	76.600000	699.621521	76.600000	699.045227	76.600000	704.189209	76.600000	702.363892	76.600000	706.393127	76.600000	701.198853	76.600000	707.223816	76.600000	703.556824	76.600000	704.448242	76.600000	709.450684	76.600000	705.899963	76.600000	698.960083	76.600000	697.441162
76.700000	699.827148	76.700000	701.783936	76.700000	701.494080	76.700000	701.116821	76.700000	702.081909	76.700000	702.220703	76.700000	695.001160	76.700000	702.678223	76.700000	699.849915	76.700000	702.885803	76.700000	699.058044	76.700000	696.276001	76.700000	705.122864	76.700000	705.807739	76.700000	699.407593	76.700000	710.169434
76.800000	701.237427	76.800000	697.626465	76.800000	705.566284	76.800000	696.054626	76.800000	701.863525	76.800000	698.556335	76.800000	707.425659	76.800000	702.164368	76.800000	702.446655	76.800000	694.968079	76.800000	705.208923	76.800000	698.675598	76.800000	701.078491	76.800000	701.562561	76.800000	699.638855	76.800000	701.402893
76.900000	704.961792	76.900000	696.462158	76.900000	701.643311	76.900000	700.274536	76.900000	697.394043	76.900000	694.344482	76.900000	697.630737	76.900000	701.400024	76.900000	700.976318	76.900000	701.684082	76.900000	699.060059	76.900000	707.428406	76.900000	702.192078	76.900000	701.169067	76.900000	704.617859	76.900000	704.430176
77.000000	704.331482	77.000000	698.501282	77.000000	700.501953	77.000000	696.652405	77.000000	702.759949	77.000000	699.323425	77.000000	697.524902	77.000000	701.858337	77.000000	694.562073	77.000000	700.940918	77.000000	704.356262	77.000000	696.062622	77.000000	699.349304	77.000000	702.727051	77.000000	693.393372	77.000000	694.952942
77.100000	701.756958	77.100000	703.733459	77.100000	700.367615	77.100000	704.461182	77.100000	704.434998	77.100000	701.648987	77.100000	701.905762	77.100000	698.949097	77.100000	703.794312	77.100000	706.904419	77.100000	704.531433	77.100000	696.663391	77.100000	703.637146	77.100000	707.031921	77.100000	706.726562	77.100000	700.435425
77.200000	708.019104	77.200000	703.207031	77.200000	697.755066	77.200000	697.380493	77.200000	694.436829	77.200000	695.770081	77.200000	693.930969	77.200000	701.927368	77.200000	701.577148	77.200000	696.046997	77.200000	698.342834	77.200000	700.211060	77.200000	707.041992	77.200000	699.268433	77.200000	702.455200	77.200000	699.416199
77.300000	701.060181	77.300000	692.267517	77.300000	698.708374	77.300000	692.951782	77.300000	699.134827	77.300000	698.589539	77.300000	705.517090	77.300000	704.777771	77.300000	698.641907	77.300000	701.436890	77.300000	700.913940	77.300000	703.169922	77.300000	697.349243	77.300000	698.039734	77.300000	696.334473	77.300000	701.379089
77.400000	702.949219	77.400000	701.263428	77.400000	697.058533	77.400000	701.090881	77.400000	696.582153	77.400000	699.648987	77.400000	696.734131	77.400000	692.617615	77.400000	706.258972	77.400000	694.357849	77.400000	702.800476	77.400000	701.111816	77.400000	704.541870	77.400000	694.384216	77.400000	696.923157	77.400000	699.583008
77.500000	701.476379	77.500000	698.021545	77.500000	700.295776	77.500000	703.023193	77.500000	700.293274	77.500000	699.869080	77.500000	701.072449	77.500000	701.109619	77.500000	701.514709	77.500000	699.836060	77.500000	692.866943	77.500000	697.644653	77.500000	689.507690	77.500000	699.874512	77.500000	702.608398	77.500000	701.898376
77.600000	697.916016	77.600000	702.229919	77.600000	692.547852	77.600000	699.507324	77.600000	694.709717	77.600000	696.692444	77.600000	698.779175	77.600000	704.954102	77.600000	699.721619	77.600000	696.917847	77.600000	689.077087	77.600000	699.178528	77.600000	698.423340	77.600000	698.583069	77.600000	692.621338	77.600000	696.701721
77.700000	692.127563	77.700000	697.758240	77.700000	700.022705	77.700000	695.310059	77.700000	701.392883	77.700000	700.187073	77.700000	696.999146	77.700000	702.107788	77.700000	689.832825	77.700000	697.067810	77.700000	696.875122	77.700000	693.429443	77.700000	702.810913	77.700000	693.881042	77.700000	695.822327	77.700000	698.786987
77.800000	694.509338	77.800000	692.523315	77.800000	693.996704	77.800000	694.753845	77.800000	700.305176	77.800000	696.203918	77.800000	696.209045	77.800000	693.193909	77.800000	692.711670	77.800000	697.239319	77.800000	692.397644	77.800000	699.649841	77.800000	693.214355	77.800000	698.369202	77.800000	691.989197	77.800000	693.607544
77.900000	694.364319	77.900000	697.673645	77.900000	698.950439	77.900000	696.861877	77.900000	695.301697	77.900000	695.674927	77.900000	693.638855	77.900000	692.789307	77.900000	697.300354	77.900000	689.675903	77.900000	701.795898	77.900000	696.569946	77.900000	707.100586	77.900000	695.756653	77.900000	696.063538	77.900000	703.441040
78.000000	698.170898	78.000000	697.841492	78.000000	696.877136	78.000000	703.421021	78.000000	697.945740	78.000000	695.564026	78.000000	691.810120	78.000000	696.062744	78.000000	693.205627	78.000000	693.246826	78.000000	697.780090	78.000000	696.119751	78.000000	693.311462	78.000000	697.548584	78.000000	696.052429	78.000000	696.183411
78.100000	694.456726	78.100000	694.454712	78.100000	693.829163	78.100000	696.982971	78.100000	693.644226	78.100000	690.964844	78.100000	698.914978	78.100000	693.817200	78.100000	697.587463	78.100000	697.248352	78.100000	696.978699	78.100000	695.027588	78.100000	695.813782	78.100000	698.545410	78.100000	689.219299	78.100000	691.230408
78.200000	705.802185	78.200000	694.080383	78.200000	696.289307	78.200000	695.457031	78.200000	700.161743	78.200000	693.289307	78.200000	696.799438	78.200000	693.779358	78.200000	694.695190	78.200000	692.273987	78.200000	691.590759	78.200000	690.347839	78.200000	694.352722	78.200000	691.352722	78.200000	696.080200	78.200000	698.693054
78.300000	684.944336	78.300000	691.506714	78.300000	692.112793	78.300000	695.286804	78.300000	693.252625	78.300000	691.079712	78.300000	695.896240	78.300000	700.782410	78.300000	693.626343	78.300000	695.851990	78.300000	692.130676	78.300000	691.876465	78.300000	694.420349	78.300000	696.731506	78.300000	697.748596	78.300000	689.845520
78.400000	694.776428	78.400000	693.494263	78.400000	695.510681	78.400000	685.370850	78.400000	694.022278	78.400000	690.853027	78.400000	692.985718	78.400000	694.821472	78.400000	691.398804	78.400000	688.432922	78.400000	695.545105	78.400000	692.966980	78.400000	692.325378	78.400000	693.807068	78.400000	692.613220	78.400000	694.573547
78.500000	692.356812	78.500000	687.081909	78.500000	694.167419	78.500000	689.149963	78.500000	693.670532	78.500000	685.047180	78.500000	691.017029	78.500000	689.658386	78.500000	693.688049	78.500000	698.210144	78.500000	689.896790	78.500000	693.791382	78.500000	695.017639	78.500000	685.049683	78.500000	689.587463	78.500000	694.769653
78.600000	695.126465	78.600000	691.676575	78.600000	693.279175	78.600000	691.923584	78.600000	695.090698	78.600000	689.690247	78.600000	694.382751	78.600000	683.953369	78.600000	686.544617	78.600000	689.531677	78.600000	692.423401	78.600000	694.202881	78.600000	695.151611	78.600000	690.414917	78.600000	694.104370	78.600000	695.749207
78.700000	695.188293	78.700000	689.767639	78.700000	694.052979	78.700000	691.777527	78.700000	690.577515	78.700000	689.188599	78.700000	687.045166	78.700000	688.708984	78.700000	695.440674	78.700000	691.249390	78.700000	692.344299	78.700000	699.333862	78.700000	694.023132	78.700000	684.070801	78.700000	687.887451	78.700000	690.317932
78.800000	690.326111	78.800000	690.339783	78.800000	681.557251	78.800000	692.817261	78.800000	695.315918	78.800000	695.678101	78.800000	690.905151	78.800000	697.258667	78.800000	679.983887	78.800000	694.916504	78.800000	697.491516	78.800000	688.460144	78.800000	695.966431	78.800000	690.061035	78.800000	690.759277	78.800000	690.589966
78.900000	691.234070	78.900000	692.145447	78.900000	688.762085	78.900000	682.099060	78.900000	681.002991	78.900000	689.854980	78.900000	690.194519	78.900000	691.898682	78.900000	687.845093	78.900000	687.257263	78.900000	690.440979	78.900000	689.298828	78.900000	691.240540	78.900000	693.872437	78.900000	686.617798	78.900000	697.466064
79.000000	690.851318	79.000000	697.922241	79.000000	692.101257	79.000000	690.661377	79.000000	687.046631	79.000000	688.483765	79.000000	691.506042	79.000000	685.513428	79.000000	692.631287	79.000000	688.059021	79.000000	693.459534	79.000000	686.176880	79.000000	697.780518	79.000000	693.998169	79.000000	694.150208	79.000000	689.756287
79.100000	688.957703	79.100000	683.392029	79.100000	684.822144	79.100000	687.237183	79.100000	692.206299	79.100000	684.312012	79.100000	686.307007	79.100000	694.159668	79.100000	685.959290	79.100000	693.505249	79.100000	693.467041	79.100000	690.162109	79.100000	685.551880	79.100000	689.056580	79.100000	691.001770	79.100000	688.760681
79.200000	689.525269	79.200000	686.739258	79.200000	689.266541	79.200000	683.753479	79.200000	687.625366	79.200000	688.239807	79.200000	693.333740	79.200000	690.899719	79.200000	689.439697	79.200000	688.165771	79.200000	687.091797	79.200000	693.596130	79.200000	685.444275	79.200000	692.295898	79.200000	690.862854	79.200000	696.272339
79.300000	688.219177	79.300000	685.692932	79.300000	687.435059	79.300000	687.705322	79.300000	687.923767	79.300000	690.410828	79.300000	684.580505	79.300000	691.005920	79.300000	686.896667	79.300000	693.479492	79.300000	689.691589	79.300000	697.022034	79.300000	688.179382	79.300000	687.471497	79.300000	691.195496	79.300000	691.317322
79.400000	683.044861	79.400000	691.356873	79.400000	686.246887	79.400000	689.224182	79.400000	689.650757	79.400000	695.357483	79.400000	683.543091	79.400000	689.753113	79.400000	690.103027	79.400000	689.808472	79.400000	695.531738	79.400000	686.306580	79.400000	681.697266	79.400000	685.530579	79.400000	681.805664	79.400000	690.871887
79.500000	684.708801	79.500000	688.493103	79.500000	688.204224	79.500000	693.714905	79.500000	688.063843	79.500000	689.044373	79.500000	693.344971	79.500000	686.456665	79.500000	693.171204	79.500000	687.879822	79.500000	693.745300	79.500000	691.476196	79.500000	685.193604	79.500000	693.069702	79.500000	685.674561	79.500000	687.437317
79.600000	685.312012	79.600000	686.623047	79.600000	687.639343	79.600000	687.361328	79.600000	687.382996	79.600000	684.134338	79.600000	688.263977	79.600000	687.956726	79.600000	686.275757	79.600000	683.108521	79.600000	682.804260	79.600000	686.610474	79.600000	684.155823	79.600000	692.403931	79.600000	687.398865	79.600000	683.803223
79.700000	681.457886	79.700000	684.212646	79.700000	687.020996	79.700000	682.975769	79.700000	685.253357	79.700000	683.662415	79.700000	684.793335	79.700000	686.023560	79.700000	688.911865	79.700000	688.179138	79.700000	690.260010	79.700000	686.338257	79.700000	685.519165	79.700000	690.806824	79.700000	685.270630	79.700000	683.900696
79.800000	680.575378	79.800000	691.097595	79.800000	686.016235	79.800000	682.233276	79.800000	680.296814	79.800000	690.269348	79.800000	682.131287	79.800000	683.090576	79.800000	681.610413	79.800000	679.063904	79.800000	679.351318	79.800000	692.337402	79.800000	685.318115	79.800000	685.163086	79.800000	683.855896	79.800000	683.773438
79.900000	685.440308	79.900000	686.644897	79.900000	680.694763	79.900000	687.899231	79.900000	676.570312	79.900000	684.705627	79.900000	684.744568	79.900000	682.096375	79.900000	680.150513	79.900000	680.455994	79.900000	684.634277	79.900000	681.281799	79.900000	689.861816	79.900000	684.284607	79.900000	685.983398	79.900000	689.493286
80.000000	681.837280	80.000000	682.610474	80.000000	682.400024	80.000000	685.287537	80.000000	681.597473	80.000000	685.240540	80.000000	685.661072	80.000000	678.319153	80.000000	682.674072	80.000000	681.497437	80.000000	682.252930	80.000000	682.121948	80.000000	683.929626	80.000000	681.124939	80.000000	687.227783	80.000000	684.998901
80.100000	685.091797	80.100000	685.664124	80.100000	683.223877	80.100000	683.754944	80.100000	680.405945	80.100000	684.815674	80.100000	678.519775	80.100000	685.067200	80.100000	686.539246	80.100000	676.349670	80.100000	686.171448	80.100000	685.816772	80.100000	686.193298	80.100000	688.499390	80.100000	686.813904	80.100000	682.667053
80.200000	688.522156	80.200000	679.752197	80.200000	685.347900	80.200000	681.056946	80.200000	685.889709	80.200000	682.407532	80.200000	687.242004	80.200000	686.304199	80.200000	684.125916	80.200000	681.895569	80.200000	681.176758	80.200000	679.055054	80.200000	684.364197	80.200000	684.694092	80.200000	685.909241	80.200000	681.422974
80.300000	679.792908	80.300000	680.944458	80.300000	684.456299	80.300000	678.011658	80.300000	682.484497	80.300000	681.149841	80.300000	680.965637	80.300000	678.420837	80.300000	683.383362	80.300000	686.395081	80.300000	679.446655	80.300000	691.188782	80.300000	685.690613	80.300000	686.345703	80.300000	682.227295	80.300000	679.003113
80.400000	676.725403	80.400000	675.370056	80.400000	683.437378	80.400000	682.626038	80.400000	677.390076	80.400000	688.084473	80.400000	681.752625	80.400000	680.741577	80.400000	687.595215	80.400000	676.414368	80.400000	679.090393	80.400000	680.302795	80.400000	681.664429	80.400000	680.321411	80.400000	680.196533	80.400000	679.506409
80.500000	678.881042	80.500000	679.060120	80.500000	679.801819	80.500000	679.858459	80.500000	684.278809	80.500000	680.610474	80.500000	677.314392	80.500000	680.241333	80.500000	684.073608	80.500000	683.246948	80.500000	680.469543	80.500000	681.412476	80.500000	683.253967	80.500000	680.997253	80.500000	682.758667	80.500000	678.397766
80.600000	681.162354	80.600000	683.940674	80.600000	680.925110	80.600000	688.326111	80.600000	684.113281	80.600000	680.365112	80.600000	678.755371	80.600000	680.616760	80.600000	680.716064	80.600000	673.858276	80.600000	679.168579	80.600000	684.272339	80.600000	685.951111	80.600000	676.663574	80.600000	678.429382	80.600000	676.696472
80.700000	679.540161	80.700000	677.623840	80.700000	682.253174	80.700000	673.822205	80.700000	681.376892	80.700000	685.940369	80.700000	675.128906	80.700000	681.246948	80.700000	678.842651	80.700000	680.814148	80.700000	677.186279	80.700000	676.212524	80.700000	676.077026	80.700000	686.429993	80.700000	685.435730	80.700000	680.827393
80.800000	679.487671	80.800000	679.561768	80.800000	678.052307	80.800000	679.595520	80.800000	678.644104	80.800000	686.185669	80.800000	682.176453	80.800000	682.842285	80.800000	677.881226	80.800000	684.751953	80.800000	677.166809	80.800000	673.963806	80.800000	682.124451	80.800000	679.534485	80.800000	679.004395	80.800000	684.054688
80.900000	680.336853	80.900000	679.266296	80.900000	681.426392	80.900000	679.127197	80.900000	679.469910	80.900000	681.143677	80.900000	682.207886	80.900000	683.098938	80.900000	683.910156	80.900000	679.669617	80.900000	685.157410	80.900000	680.661621	80.900000	682.282898	80.900000	677.690857	80.900000	681.281372	80.900000	678.459534
81.000000	676.214600	81.000000	677.172119	81.000000	680.746643	81.000000	684.660034	81.000000	676.062683	81.000000	676.483521	81.000000	677.672791	81.000000	686.304565	81.000000	681.115845	81.000000	682.592102	81.000000	676.693298	81.000000	678.931702	81.000000	679.882751	81.000000	676.884338	81.000000	676.329102	81.000000	684.464111
81.100000	687.566406	81.100000	678.554565	81.100000	678.907410	81.100000	678.557190	81.100000	677.420959	81.100000	674.166382	81.100000	674.064392	81.100000	681.166504	81.100000	679.879883	81.100000	677.173645	81.100000	680.820129	81.100000	678.497253	81.100000	679.795776	81.100000	682.324402	81.100000	677.042358	81.100000	681.272217
81.200000	679.583069	81.200000	674.047302	81.200000	681.294189	81.200000	682.431519	81.200000	675.608337	81.200000	674.080933	81.200000	674.675354	81.200000	681.023926	81.200000	681.976379	81.200000	673.242859	81.200000	678.356018	81.200000	674.518616	81.200000	678.519104	81.200000	673.297058	81.200000	680.742859	81.200000	675.331116
81.300000	678.114624	81.300000	681.550964	81.300000	680.635071	81.300000	675.741394	81.300000	676.353149	81.300000	678.022278	81.300000	677.229431	81.300000	678.304871	81.300000	674.806641	81.300000	682.330627	81.300000	677.777649	81.300000	675.101501	81.300000	683.620667	81.300000	679.658081	81.300000	676.186279	81.300000	675.802673
81.400000	678.057739	81.400000	674.810608	81.400000	672.335632	81.400000	681.156189	81.400000	678.182739	81.400000	673.526672	81.400000	679.166748	81.400000	680.210266	81.400000	679.247009	81.400000	669.949768	81.400000	678.181580	81.400000	682.038696	81.400000	682.904968	81.400000	676.917725	81.400000	671.404480	81.400000	683.895752
81.500000	671.680481	81.500000	674.112122	81.500000	675.654480	81.500000	676.276184	81.500000	680.815369	81.500000	677.904236	81.500000	674.655212	81.500000	678.672363	81.500000	680.139832	81.500000	676.807556	81.500000	679.464233	81.500000	677.592773	81.500000	677.320374	81.500000	674.752686	81.500000	674.656799	81.500000	680.146606
81.600000	677.424988	81.600000	678.873413	81.600000	672.766174	81.600000	674.565247	81.600000	677.709534	81.600000	674.945068	81.600000	674.382080	81.600000	674.648865	81.600000	671.372131	81.600000	680.483582	81.600000	676.112671	81.600000	676.503784	81.600000	670.347168	81.600000	675.263611	81.600000	673.831055	81.600000	677.711609
81.700000	674.308411	81.700000	673.223816	81.700000	682.748169	81.700000	676.671082	81.700000	674.004333	81.700000	677.681763	81.700000	669.776550	81.700000	674.797791	81.700000	673.550598	81.700000	671.692505	81.700000	678.257996	81.700000	673.182983	81.700000	682.376221	81.700000	672.081665	81.700000	678.702576	81.700000	674.285339
81.800000	674.585327	81.800000	673.142639	81.800000	677.788208	81.800000	672.436218	81.800000	675.462280	81.800000	683.337280	81.800000	681.594360	81.800000	674.047852	81.800000	675.240723	81.800000	675.987061	81.800000	674.463562	81.800000	670.021912	81.800000	674.580505	81.800000	672.308228	81.800000	672.650085	81.800000	672.580505
81.900000	678.468567	81.900000	676.343506	81.900000	670.311462	81.900000	679.383972	81.900000	671.616028	81.900000	671.143799	81.900000	670.813782	81.900000	676.641357	81.900000	679.006042	81.900000	673.360718	81.900000	674.796387	81.900000	678.857178	81.900000	671.708557	81.900000	675.408630	81.900000	677.265381	81.900000	676.641541
82.000000	670.817383	82.000000	680.078491	82.000000	681.776367	82.000000	667.291870	82.000000	675.006958	82.000000	672.236328	82.000000	676.343384	82.000000	673.937744	82.000000	672.429810	82.000000	673.892700	82.000000	672.826660	82.000000	667.378479	82.000000	668.439636	82.000000	670.020325	82.000000	673.983704	82.000000	673.037354
82.100000	670.177612	82.100000	669.548157	82.100000	672.395081	82.100000	676.694031	82.100000	673.186951	82.100000	670.038635	82.100000	677.620056	82.100000	672.356934	82.100000	676.976074	82.100000	671.383240	82.100000	666.990234	82.100000	675.437927	82.100000	668.725891	82.100000	673.268494	82.100000	669.997314	82.100000	674.442810
82.200000	671.103821	82.200000	666.640930	82.200000	673.186707	82.200000	676.039246	82.200000	672.490967	82.200000	669.800842	82.200000	673.326965	82.200000	669.661804	82.200000	671.498962	82.200000	673.508484	82.200000	666.961304	82.200000	668.310181	82.200000	671.589233	82.200000	674.138611	82.200000	676.296448	82.200000	668.106018
82.300000	668.620239	82.300000	673.697754	82.300000	673.929993	82.300000	667.597778	82.300000	672.859619	82.300000	672.662842	82.300000	677.739868	82.300000	673.320007	82.300000	678.232117	82.300000	667.489319	82.300000	669.911804	82.300000	673.066040	82.300000	673.725952	82.300000	674.126892	82.300000	673.061401	82.300000	669.873413
82.400000	670.093567	82.400000	671.820435	82.400000	668.635986	82.400000	672.901611	82.400000	671.686340	82.400000	672.404053	82.400000	671.158081	82.400000	674.346313	82.400000	664.378540	82.400000	666.917969	82.400000	671.564148	82.400000	666.281799	82.400000	675.840820	82.400000	670.336487	82.400000	666.650879	82.400000	673.382629
82.500000	669.407471	82.500000	673.949219	82.500000	672.561401	82.500000	668.700745	82.500000	672.927673	82.500000	673.438904	82.500000	670.310364	82.500000	668.819031	82.500000	670.691162	82.500000	672.316467	82.500000	670.496826	82.500000	677.091187	82.500000	672.897827	82.500000	671.977173	82.500000	671.261108	82.500000	673.109131
82.600000	667.951843	82.600000	668.748291	82.600000	668.130615	82.600000	669.317810	82.600000	663.704529	82.600000	677.965088	82.600000	667.957581	82.600000	669.572205	82.600000	667.232971	82.600000	667.607178	82.600000	669.350647	82.600000	668.305298	82.600000	670.437744	82.600000	669.405701	82.600000	673.082458	82.600000	674.014832
82.700000	674.588013	82.700000	665.990967	82.700000	672.903259	82.700000	667.128357	82.700000	667.266968	82.700000	667.761658	82.700000	669.474365	82.700000	669.925476	82.700000	669.292847	82.700000	667.677002	82.700000	669.382935	82.700000	668.463318	82.700000	660.625061	82.700000	668.646667	82.700000	670.255005	82.700000	669.801208
82.800000	661.990295	82.800000	668.219116	82.800000	670.723145	82.800000	671.761414	82.800000	665.177246	82.800000	669.171875	82.800000	670.475464	82.800000	674.581543	82.800000	668.108215	82.800000	676.426819	82.800000	665.984253	82.800000	671.467285	82.800000	660.982910	82.800000	674.761902	82.800000	671.726746	82.800000	666.255676
82.900000	670.428040	82.900000	670.241943	82.900000	664.115601	82.900000	666.530212	82.900000	674.056274	82.900000	671.690674	82.900000	666.434326	82.900000	670.548218	82.900000	665.958374	82.900000	668.484375	82.900000	671.475220	82.900000	669.403503	82.900000	671.165833	82.900000	667.701721	82.900000	669.117798	82.900000	671.113464
83.000000	668.845947	83.000000	667.197205	83.000000	670.894226	83.000000	671.560242	83.000000	670.147217	83.000000	664.702454	83.000000	665.697266	83.000000	669.451294	83.000000	671.068604	83.000000	667.636414	83.000000	667.146667	83.000000	664.430298	83.000000	663.968872	83.000000	667.617310	83.000000	671.899109	83.000000	668.213196
83.100000	666.274902	83.100000	672.660461	83.100000	668.316895	83.100000	662.331238	83.100000	666.127625	83.100000	667.101685	83.100000	665.488037	83.100000	666.057190	83.100000	669.782959	83.100000	661.618408	83.100000	671.776611	83.100000	672.082214	83.100000	665.641541	83.100000	666.730591	83.100000	671.956360	83.100000	669.082764
83.200000	669.250671	83.200000	669.200317	83.200000	667.203918	83.200000	662.761230	83.200000	666.936707	83.200000	670.653259	83.200000	669.025024	83.200000	661.553833	83.200000	661.813538	83.200000	666.272888	83.200000	663.475952	83.200000	665.419189	83.200000	663.879089	83.200000	673.054871	83.200000	668.776489	83.200000	670.654114
83.300000	668.628784	83.300000	663.262878	83.300000	670.360779	83.300000	661.356323	83.300000	668.132141	83.300000	666.879822	83.300000	671.327148	83.300000	662.800476	83.300000	666.953857	83.300000	667.483826	83.300000	664.762024	83.300000	664.697083	83.300000	666.256958	83.300000	665.987000	83.300000	671.476562	83.300000	665.024719
83.400000	659.886658	83.400000	666.876587	83.400000	670.883057	83.400000	667.982605	83.400000	667.928833	83.400000	663.834534	83.400000	665.633728	83.400000	671.405090	83.400000	666.910217	83.400000	662.982056	83.400000	667.578796	83.400000	666.722168	83.400000	664.566345	83.400000	673.187927	83.400000	666.830505	83.400000	665.398071
83.500000	663.520874	83.500000	664.608643	83.500000	666.612854	83.500000	664.789490	83.500000	660.991638	83.500000	664.584961	83.500000	666.518250	83.500000	661.600098	83.500000	664.809448	83.500000	665.999573	83.500000	658.765320	83.500000	669.800720	83.500000	669.970520	83.500000	660.338135	83.500000	660.587219	83.500000	662.937500
83.600000	666.801636	83.600000	664.056946	83.600000	666.178711	83.600000	661.052246	83.600000	665.182800	83.600000	664.276001	83.600000	663.011230	83.600000	665.104614	83.600000	668.309570	83.600000	666.038940	83.600000	666.722656	83.600000	661.761780	83.600000	664.163879	83.600000	663.620178	83.600000	667.218567	83.600000	664.758301
83.700000	666.608154	83.700000	664.790833	83.700000	659.405273	83.700000	659.600098	83.700000	668.978394	83.700000	662.496765	83.700000	666.286560	83.700000	662.201843	83.700000	666.247314	83.700000	671.237244	83.700000	665.225464	83.700000	665.894592	83.700000	666.642151	83.700000	665.036987	83.700000	664.546875	83.700000	665.458130
83.800000	663.773193	83.800000	662.149170	83.800000	659.089111	83.800000	666.272888	83.800000	663.717224	83.800000	661.269775	83.800000	666.527588	83.800000	659.703003	83.800000	662.815613	83.800000	663.919006	83.800000	663.675842	83.800000	664.782715	83.800000	660.728149	83.800000	662.365906	83.800000	668.869812	83.800000	662.691223
83.900000	664.906006	83.900000	661.082886	83.900000	661.106506	83.900000	661.009155	83.900000	664.994019	83.900000	660.414429	83.900000	668.178467	83.900000	656.695007	83.900000	659.525085	83.900000	661.072571	83.900000	658.600525	83.900000	666.087158	83.900000	661.394287	83.900000	663.677979	83.900000	665.877441	83.900000	665.996826
84.000000	661.171448	84.000000	661.837769	84.000000	667.489990	84.000000	664.847107	84.000000	657.028625	84.000000	666.978333	84.000000	660.009521	84.000000	661.394714	84.000000	666.732239	84.000000	660.588074	84.000000	662.390320	84.000000	660.042419	84.000000	659.601501	84.000000	658.827820	84.000000	658.568542	84.000000	662.721619
84.100000	662.354309	84.100000	661.374634	84.100000	661.911499	84.100000	660.102356	84.100000	661.422974	84.100000	654.957520	84.100000	658.644958	84.100000	660.066833	84.100000	660.374512	84.100000	661.183716	84.100000	662.673035	84.100000	663.042725	84.100000	662.226440	84.100000	660.056702	84.100000	664.872864	84.100000	663.289917
84.200000	665.108154	84.200000	661.629456	84.200000	662.221863	84.200000	662.718689	84.200000	655.448364	84.200000	664.536438	84.200000	658.454285	84.200000	658.630310	84.200000	660.474426	84.200000	657.136108	84.200000	662.624939	84.200000	665.697449	84.200000	663.618469	84.200000	663.599609	84.200000	663.231140	84.200000	654.163879
84.300000	660.184143	84.300000	662.668457	84.300000	658.401245	84.300000	661.570068	84.300000	658.698425	84.300000	660.799011	84.300000	664.168823	84.300000	652.999634	84.300000	659.823120	84.300000	657.889343	84.300000	659.689392	84.300000	659.261108	84.300000	665.116150	84.300000	662.138855	84.300000	658.798645	84.300000	656.470459
84.400000	659.865234	84.400000	661.373108	84.400000	659.405579	84.400000	655.479980	84.400000	662.705444	84.400000	656.363525	84.400000	654.576416	84.400000	653.471069	84.400000	665.267761	84.400000	654.412964	84.400000	663.870178	84.400000	657.311646	84.400000	656.695679	84.400000	656.725769	84.400000	658.940308	84.400000	659.458618
84.500000	662.252014	84.500000	660.955688	84.500000	656.982971	84.500000	662.259277	84.500000	658.457581	84.500000	664.244263	84.500000	665.189636	84.500000	658.977905	84.500000	658.623535	84.500000	658.386047	84.500000	657.723572	84.500000	656.888184	84.500000	662.667358	84.500000	658.837036	84.500000	659.996948	84.500000	659.869019
84.600000	659.649658	84.600000	666.815430	84.600000	657.737183	84.600000	659.466553	84.600000	662.905334	84.600000	658.764771	84.600000	658.223999	84.600000	657.005859	84.600000	659.613953	84.600000	659.741028	84.600000	655.923035	84.600000	657.702759	84.600000	656.499329	84.600000	657.785400	84.600000	653.798218	84.600000	664.422791
84.700000	663.473206	84.700000	658.728210	84.700000	658.785095	84.700000	657.105347	84.700000	661.793823	84.700000	662.485046	84.700000	656.787170	84.700000	654.234863	84.700000	657.921814	84.700000	654.759277	84.700000	659.301208	84.700000	659.509888	84.700000	656.869263	84.700000	658.433350	84.700000	660.677246	84.700000	661.427734
84.800000	657.977173	84.800000	660.768982	84.800000	654.829529	84.800000	663.842712	84.800000	661.007202	84.800000	656.489624	84.800000	659.971436	84.800000	658.002747	84.800000	665.569092	84.800000	655.491760	84.800000	664.130066	84.800000	655.872375	84.800000	657.929810	84.800000	653.472534	84.800000	657.652161	84.800000	659.363586
84.900000	655.962585	84.900000	654.074036	84.900000	659.140381	84.900000	661.772339	84.900000	655.171692	84.900000	652.841431	84.900000	656.908447	84.900000	658.490540	84.900000	659.301086	84.900000	661.501221	84.900000	659.683655	84.900000	653.819763	84.900000	656.091797	84.900000	656.484802	84.900000	653.424866	84.900000	659.340393
85.000000	661.754761	85.000000	657.840088	85.000000	655.761597	85.000000	661.164795	85.000000	654.990662	85.000000	656.937012	85.000000	660.346252	85.000000	655.794434	85.000000	651.493469	85.000000	652.972656	85.000000	652.792175	85.000000	657.404480	85.000000	652.527283	85.000000	654.626404	85.000000	655.490051	85.000000	660.860474
85.100000	652.000916	85.100000	658.911011	85.100000	655.455078	85.100000	657.600159	85.100000	653.955017	85.100000	653.001465	85.100000	663.278687	85.100000	650.884827	85.100000	660.002380	85.100000	656.218323	85.100000	656.848083	85.100000	652.826843	85.100000	661.632141	85.100000	656.439514	85.100000	655.301758	85.100000	655.617737
85.200000	657.034668	85.200000	654.924744	85.200000	658.597839	85.200000	661.556458	85.200000	653.103088	85.200000	657.037415	85.200000	651.797363	85.200000	655.104004	85.200000	660.880920	85.200000	654.488586	85.200000	654.768555	85.200000	656.746216	85.200000	653.555176	85.200000	657.223816	85.200000	655.485657	85.200000	657.634399
85.300000	659.881958	85.300000	660.390259	85.300000	654.276978	85.300000	655.188843	85.300000	651.697021	85.300000	657.696655	85.300000	653.802429	85.300000	651.069458	85.300000	657.909912	85.300000	651.998596	85.300000	654.454651	85.300000	658.659363	85.300000	652.609497	85.300000	652.962952	85.300000	655.544495	85.300000	660.752075
85.400000	650.238403	85.400000	654.928772	85.400000	656.951233	85.400000	652.229187	85.400000	652.743652	85.400000	653.835510	85.400000	649.360840	85.400000	656.093506	85.400000	647.927307	85.400000	648.920166	85.400000	653.615356	85.400000	656.484131	85.400000	650.363647	85.400000	656.402710	85.400000	652.098877	85.400000	654.012207
85.500000	651.622681	85.500000	658.391602	85.500000	660.981567	85.500000	652.210571	85.500000	655.067932	85.500000	656.522217	85.500000	658.641113	85.500000	654.624512	85.500000	657.021729	85.500000	652.932129	85.500000	650.490784	85.500000	654.773499	85.500000	653.686768	85.500000	655.418213	85.500000	656.472839	85.500000	655.627014
85.600000	651.103699	85.600000	656.479919	85.600000	651.212158	85.600000	649.769348	85.600000	653.194275	85.600000	654.134155	85.600000	655.920044	85.600000	651.348755	85.600000	650.594421	85.600000	650.195251	85.600000	652.738464	85.600000	652.475769	85.600000	652.059082	85.600000	652.360107	85.600000	647.962158	85.600000	653.043823
85.700000	648.972717	85.700000	659.131104	85.700000	653.323547	85.700000	651.166870	85.700000	652.747131	85.700000	654.073914	85.700000	656.744446	85.700000	650.703857	85.700000	651.223938	85.700000	650.877197	85.700000	651.696716	85.700000	654.332947	85.700000	651.658508	85.700000	656.924316	85.700000	653.769592	85.700000	654.870056
85.800000	647.875793	85.800000	657.542419	85.800000	651.309265	85.800000	655.641846	85.800000	654.373840	85.800000	647.684570	85.800000	654.031616	85.800000	650.904846	85.800000	650.369019	85.800000	655.852600	85.800000	650.323242	85.800000	654.473511	85.800000	647.526062	85.800000	656.534363	85.800000	651.524963	85.800000	651.637451
85.900000	650.482056	85.900000	649.557617	85.900000	651.023682	85.900000	651.695923	85.900000	655.199646	85.900000	652.558411	85.900000	647.961243	85.900000	656.005676	85.900000	651.475586	85.900000	649.814453	85.900000	650.993469	85.900000	652.286438	85.900000	654.323120	85.900000	650.117798	85.900000	649.444885	85.900000	656.843018
86.000000	648.211487	86.000000	651.662231	86.000000	650.665283	86.000000	656.591431	86.000000	648.888367	86.000000	653.716980	86.000000	647.203918	86.000000	650.045044	86.000000	649.280640	86.000000	650.164551	86.000000	649.338684	86.000000	651.152527	86.000000	648.760193	86.000000	654.427002	86.000000	648.262817	86.000000	650.984375
86.100000	647.239136	86.100000	647.780090	86.100000	650.750977	86.100000	653.201904	86.100000	649.315613	86.100000	647.635742	86.100000	649.555603	86.100000	652.210327	86.100000	653.687805	86.100000	652.146484	86.100000	645.689392	86.100000	650.242310	86.100000	652.963440	86.100000	651.940430	86.100000	655.979126	86.100000	647.011353
86.200000	651.392578	86.200000	651.766113	86.200000	647.243225	86.200000	654.273743	86.200000	650.744751	86.200000	651.345642	86.200000	652.439209	86.200000	651.453308	86.200000	644.625000	86.200000	650.463135	86.200000	647.294312	86.200000	653.659180	86.200000	648.843689	86.200000	649.616943	86.200000	653.224243	86.200000	649.535339
86.300000	654.495605	86.300000	649.377625	86.300000	650.842773	86.300000	647.694275	86.300000	650.888550	86.300000	646.037537	86.300000	645.515015	86.300000	649.721436	86.300000	654.550354	86.300000	650.560486	86.300000	648.436035	86.300000	649.336426	86.300000	647.917847	86.300000	652.467590	86.300000	654.466125	86.300000	651.593994
86.400000	646.809143	86.400000	641.132690	86.400000	651.647095	86.400000	653.968811	86.400000	643.505920	86.400000	652.684082	86.400000	650.858887	86.400000	648.366028	86.400000	654.523071	86.400000	648.780640	86.400000	642.969299	86.400000	650.110779	86.400000	652.619141	86.400000	646.866272	86.400000	655.353333	86.400000	645.096375
86.500000	648.004883	86.500000	645.308594	86.500000	652.700806	86.500000	655.649841	86.500000	648.035095	86.500000	645.803955	86.500000	653.042236	86.500000	647.408997	86.500000	649.103027	86.500000	648.293396	86.500000	648.343628	86.500000	648.519897	86.500000	649.451721	86.500000	648.442261	86.500000	650.809753	86.500000	651.189575
86.600000	649.007385	86.600000	645.028442	86.600000	641.230408	86.600000	650.281372	86.600000	648.950317	86.600000	645.338074	86.600000	651.231262	86.600000	645.612976	86.600000	649.086121	86.600000	646.239075	86.600000	647.180359	86.600000	647.022522	86.600000	647.822571	86.600000	647.853394	86.600000	649.854492	86.600000	645.948914
86.700000	647.212830	86.700000	649.129272	86.700000	650.133423	86.700000	646.601685	86.700000	647.289795	86.700000	647.887512	86.700000	652.788330	86.700000	647.748352	86.700000	651.654053	86.700000	648.149292	86.700000	644.380493	86.700000	644.963745	86.700000	648.097717	86.700000	645.093506	86.700000	647.055420	86.700000	648.533081
86.800000	644.859192	86.800000	645.193848	86.800000	648.991272	86.800000	647.906555	86.800000	643.512451	86.800000	641.942261	86.800000	649.195190	86.800000	643.714111	86.800000	642.476318	86.800000	649.197693	86.800000	640.886780	86.800000	649.302307	86.800000	645.050049	86.800000	649.974365	86.800000	644.872925	86.800000	648.805115
86.900000	642.539978	86.900000	642.095032	86.900000	647.609009	86.900000	649.983337	86.900000	644.875793	86.900000	645.273010	86.900000	645.001831	86.900000	641.786621	86.900000	643.694641	86.900000	645.398804	86.900000	645.533386	86.900000	646.723267	86.900000	645.031433	86.900000	656.123535	86.900000	643.730103	86.900000	644.549561
87.000000	650.319397	87.000000	642.401428	87.000000	644.213684	87.000000	642.740112	87.000000	645.511841	87.000000	642.086426	87.000000	644.156921	87.000000	644.708740	87.000000	645.691284	87.000000	651.907043	87.000000	646.511963	87.000000	644.369080	87.000000	646.812744	87.000000	649.281555	87.000000	640.010681	87.000000	645.429077
87.100000	647.969788	87.100000	647.185059	87.100000	644.158203	87.100000	647.182251	87.100000	646.256226	87.100000	651.297363	87.100000	639.537292	87.100000	645.509216	87.100000	643.204285	87.100000	642.900269	87.100000	645.399780	87.100000	648.120178	87.100000	643.912048	87.100000	649.578613	87.100000	641.044495	87.100000	644.518860
87.200000	644.417114	87.200000	644.849365	87.200000	643.186523	87.200000	643.578430	87.200000	646.738708	87.200000	647.521057	87.200000	645.699097	87.200000	647.386963	87.200000	645.892639	87.200000	643.661865	87.200000	648.746094	87.200000	654.580872	87.200000	643.841980	87.200000	645.940491	87.200000	647.536560	87.200000	647.753540
87.300000	642.365112	87.300000	646.650574	87.300000	640.367432	87.300000	647.934021	87.300000	645.473450	87.300000	640.975647	87.300000	644.231934	87.300000	648.071045	87.300000	641.993042	87.300000	640.792542	87.300000	645.271179	87.300000	639.041260	87.300000	644.646118	87.300000	649.263611	87.300000	642.382507	87.300000	643.435608
87.400000	641.187500	87.400000	646.278015	87.400000	645.146118	87.400000	641.986267	87.400000	644.514099	87.400000	642.227783	87.400000	636.232300	87.400000	639.389282	87.400000	645.804749	87.400000	648.859436	87.400000	645.651367	87.400000	643.115540	87.400000	647.492981	87.400000	641.403381	87.400000	646.209229	87.400000	636.282776
87.500000	644.576050	87.500000	641.657837	87.500000	647.157776	87.500000	642.749817	87.500000	642.617676	87.500000	641.799683	87.500000	642.801147	87.500000	645.780640	87.500000	644.445679	87.500000	642.112305	87.500000	638.619507	87.500000	636.249695	87.500000	642.159912	87.500000	642.224915	87.500000	643.185608	87.500000	641.510010
87.600000	640.596130	87.600000	639.657227	87.600000	641.810425	87.600000	641.356567	87.600000	638.305298	87.600000	639.943726	87.600000	636.981384	87.600000	642.865662	87.600000	640.847046	87.600000	641.993713	87.600000	643.918762	87.600000	645.949402	87.600000	640.929321	87.600000	652.146118	87.600000	642.050415	87.600000	641.478149
87.700000	637.356628	87.700000	640.408936	87.700000	640.229980	87.700000	640.561523	87.700000	638.661865	87.700000	639.579651	87.700000	646.021362	87.700000	639.971313	87.700000	644.009705	87.700000	639.742065	87.700000	638.760559	87.700000	640.423767	87.700000	642.368713	87.700000	641.827332	87.700000	638.602600	87.700000	641.327881
87.800000	640.358948	87.800000	639.584290	87.800000	641.734619	87.800000	643.673218	87.800000	637.909546	87.800000	641.416504	87.800000	639.801025	87.800000	641.022705	87.800000	639.397461	87.800000	643.260437	87.800000	640.895691	87.800000	642.451233	87.800000	638.479858	87.800000	641.881348	87.800000	643.321411	87.800000	639.780823
87.900000	631.261414	87.900000	638.514954	87.900000	642.232544	87.900000	645.017395	87.900000	641.739685	87.900000	644.255798	87.900000	637.558838	87.900000	639.371948	87.900000	640.466187	87.900000	639.534912	87.900000	637.969971	87.900000	641.982605	87.900000	643.055725	87.900000	640.070801	87.900000	638.924805	87.900000	637.250488
88.000000	641.109253	88.000000	643.081116	88.000000	639.827393	88.000000	639.797668	88.000000	640.464478	88.000000	640.397644	88.000000	639.036438	88.000000	638.002075	88.000000	635.837463	88.000000	642.293762	88.000000	637.355408	88.000000	642.169861	88.000000	639.251587	88.000000	639.026184	88.000000	642.144958	88.000000	643.099915
88.100000	645.564209	88.100000	641.974854	88.100000	636.783447	88.100000	638.915710	88.100000	643.763184	88.100000	638.755371	88.100000	640.893127	88.100000	646.829163	88.100000	639.865662	88.100000	641.038330	88.100000	639.401489	88.100000	643.901245	88.100000	644.355469	88.100000	635.764893	88.100000	638.296326	88.100000	636.608521
88.200000	640.629700	88.200000	639.161194	88.200000	641.644348	88.200000	639.931458	88.200000	634.407410	88.200000	633.649902	88.200000	641.992249	88.200000	639.492371	88.200000	637.002319	88.200000	635.213257	88.200000	640.487488	88.200000	639.304810	88.200000	638.693604	88.200000	637.779602	88.200000	636.349426	88.200000	637.399414
88.300000	642.816223	88.300000	640.478210	88.300000	641.868347	88.300000	635.609314	88.300000	640.636169	88.300000	637.238708	88.300000	641.191956	88.300000	633.911682	88.300000	637.818176	88.300000	638.756348	88.300000	637.586243	88.300000	639.819641	88.300000	639.402588	88.300000	639.179810	88.300000	635.667114	88.300000	641.399231
88.400000	640.790466	88.400000	633.864685	88.400000	642.121460	88.400000	640.856567	88.400000	636.687256	88.400000	629.442444	88.400000	642.352356	88.400000	641.955017	88.400000	639.596985	88.400000	640.340576	88.400000	636.197205	88.400000	639.701965	88.400000	633.933594	88.400000	637.337402	88.400000	640.966064	88.400000	639.138733
88.500000	640.191895	88.500000	638.305908	88.500000	639.158325	88.500000	638.689758	88.500000	643.111694	88.500000	635.359863	88.500000	637.144104	88.500000	640.742981	88.500000	638.723450	88.500000	638.144775	88.500000	630.808350	88.500000	644.463623	88.500000	638.278809	88.500000	640.092102	88.500000	637.530090	88.500000	635.694397
88.600000	639.213501	88.600000	641.528381	88.600000	642.512390	88.600000	632.375610	88.600000	640.259338	88.600000	635.117737	88.600000	639.226685	88.600000	635.106445	88.600000	641.983582	88.600000	639.212830	88.600000	634.689880	88.600000	637.817993	88.600000	633.513000	88.600000	640.731995	88.600000	635.972778	88.600000	638.618225
88.700000	641.885010	88.700000	632.770447	88.700000	632.683167	88.700000	635.160278	88.700000	634.182922	88.700000	639.540161	88.700000	638.084778	88.700000	636.364563	88.700000	635.341431	88.700000	634.940979	88.700000	631.419617	88.700000	636.246765	88.700000	642.492310	88.700000	640.116455	88.700000	627.005188	88.700000	635.896606
88.800000	640.775391	88.800000	640.501343	88.800000	628.224426	88.800000	637.584106	88.800000	634.887451	88.800000	637.782043	88.800000	635.867676	88.800000	634.769836	88.800000	634.187866	88.800000	631.888855	88.800000	633.957703	88.800000	641.225037	88.800000	630.793762	88.800000	635.159058	88.800000	635.360046	88.800000	636.876160
88.900000	635.134399	88.900000	635.788940	88.900000	639.174438	88.900000	636.527100	88.900000	630.789124	88.900000	636.410950	88.900000	639.313965	88.900000	637.668823	88.900000	635.197876	88.900000	633.079712	88.900000	638.604858	88.900000	636.290649	88.900000	637.427795	88.900000	634.839600	88.900000	633.593262	88.900000	636.721863
89.000000	631.575195	89.000000	631.873169	89.000000	641.597839	89.000000	637.311035	89.000000	630.530151	89.000000	636.324890	89.000000	635.668152	89.000000	635.430847	89.000000	638.529968	89.000000	632.983154	89.000000	633.685547	89.000000	636.663940	89.000000	637.597717	89.000000	630.091797	89.000000	635.780518	89.000000	634.104675
89.100000	635.166870	89.100000	635.979126	89.100000	636.410706	89.100000	634.464111	89.100000	635.690369	89.100000	633.174927	89.100000	631.584839	89.100000	633.976257	89.100000	631.543396	89.100000	634.333557	89.100000	630.006348	89.100000	634.143311	89.100000	636.263245	89.100000	634.548462	89.100000	637.503296	89.100000	637.155457
89.200000	630.508057	89.200000	630.974426	89.200000	633.259460	89.200000	634.935730	89.200000	631.714478	89.200000	633.548340	89.200000	635.432495	89.200000	631.835938	89.200000	630.752380	89.200000	629.503113	89.200000	634.253845	89.200000	634.280640	89.200000	632.210510	89.200000	631.739563	89.200000	632.744507	89.200000	634.149353
89.300000	633.614502	89.300000	635.126587	89.300000	634.352112	89.300000	629.121643	89.300000	631.667358	89.300000	631.470398	89.300000	637.648254	89.300000	629.920593	89.300000	627.417542	89.300000	637.178650	89.300000	632.450378	89.300000	632.186768	89.300000	636.244446	89.300000	633.756287	89.300000	631.946960	89.300000	630.946960
89.400000	632.030945	89.400000	630.479126	89.400000	631.368896	89.400000	632.034790	89.400000	629.333618	89.400000	635.637695	89.400000	627.430542	89.400000	637.363770	89.400000	629.769653	89.400000	631.036438	89.400000	631.983032	89.400000	633.041748	89.400000	626.391113	89.400000	630.827576	89.400000	636.009338	89.400000	631.777588
89.500000	631.424194	89.500000	629.617126	89.500000	634.971619	89.500000	634.332764	89.500000	629.392822	89.500000	630.010437	89.500000	640.653137	89.500000	628.384766	89.500000	637.535400	89.500000	629.694031	89.500000	631.291504	89.500000	630.694275	89.500000	634.470215	89.500000	633.442444	89.500000	627.810303	89.500000	631.786072
89.600000	632.772583	89.600000	631.567810	89.600000	635.451111	89.600000	629.850830	89.600000	635.166321	89.600000	631.279602	89.600000	634.364563	89.600000	631.566650	89.600000	627.142761	89.600000	628.960999	89.600000	628.832764	89.600000	630.514099	89.600000	627.513855	89.600000	633.400879	89.600000	632.486572	89.600000	638.289673
89.700000	629.282654	89.700000	626.961853	89.700000	632.690796	89.700000	634.296570	89.700000	628.273499	89.700000	633.173950	89.700000	626.713928	89.700000	638.194824	89.700000	633.305237	89.700000	631.143372	89.700000	630.034302	89.700000	633.822266	89.700000	634.335144	89.700000	629.936218	89.700000	632.495300	89.700000	627.821960
89.800000	628.811340	89.800000	628.633484	89.800000	627.992798	89.800000	630.744263	89.800000	626.617432	89.800000	633.590271	89.800000	626.768555	89.800000	634.544006	89.800000	632.149475	89.800000	628.710205	89.800000	630.150024	89.800000	629.449951	89.800000	630.457520	89.800000	634.271606	89.800000	631.888123	89.800000	626.521179
89.900000	633.391724	89.900000	628.998840	89.900000	627.495911	89.900000	631.043884	89.900000	632.340515	89.900000	631.784851	89.900000	635.783997	89.900000	631.638367	89.900000	630.717957	89.900000	624.495667	89.900000	628.681091	89.900000	630.556580	89.900000	628.249146	89.900000	633.856506	89.900000	631.888428	89.900000	628.859985
90.000000	629.140320	90.000000	628.740479	90.000000	628.695007	90.000000	627.533081	90.000000	627.278625	90.000000	625.369141	90.000000	628.857117	90.000000	625.992310	90.000000	630.429749	90.000000	626.588684	90.000000	629.326599	90.000000	630.074402	90.000000	627.119080	90.000000	627.970947	90.000000	631.970520	90.000000	631.141052
90.100000	628.159058	90.100000	626.164490	90.100000	631.100403	90.100000	629.040527	90.100000	630.026794	90.100000	629.903320	90.100000	627.698120	90.100000	633.136475	90.100000	625.854553	90.100000	628.916138	90.100000	633.728943	90.100000	634.112732	90.100000	627.385315	90.100000	623.731506	90.100000	629.132263	90.100000	629.641724
90.200000	626.793884	90.200000	628.209717	90.200000	628.467651	90.200000	620.893616	90.200000	628.274780	90.200000	629.695984	90.200000	630.783142	90.200000	627.011292	90.200000	625.315857	90.200000	628.210022	90.200000	627.210632	90.200000	628.290955	90.200000	626.281311	90.200000	631.829285	90.200000	623.826721	90.200000	631.096741
90.300000	625.392883	90.300000	629.105286	90.300000	628.128723	90.300000	626.263977	90.300000	629.489319	90.300000	630.856506	90.300000	627.355835	90.300000	625.939941	90.300000	624.050171	90.300000	623.975403	90.300000	624.926086	90.300000	626.721558	90.300000	630.332397	90.300000	625.955444	90.300000	622.891663	90.300000	622.575806
90.400000	626.747864	90.400000	624.646057	90.400000	629.614136	90.400000	627.239502	90.400000	628.576538	90.400000	628.847107	90.400000	630.994202	90.400000	624.805054	90.400000	627.063721	90.400000	620.511658	90.400000	623.677795	90.400000	628.027100	90.400000	628.865295	90.400000	626.370300	90.400000	634.815186	90.400000	624.153320
90.500000	623.174072	90.500000	626.050659	90.500000	629.762390	90.500000	629.228882	90.500000	630.130920	90.500000	622.889526	90.500000	623.987061	90.500000	629.452637	90.500000	623.943848	90.500000	624.214050	90.500000	622.909485	90.500000	629.580139	90.500000	625.839539	90.500000	627.361877	90.500000	632.048523	90.500000	624.789368
90.600000	625.844238	90.600000	625.832947	90.600000	623.755188	90.600000	622.508789	90.600000	625.627197	90.600000	623.053528	90.600000	623.299988	90.600000	630.633362	90.600000	622.421387	90.600000	626.757507	90.600000	624.397217	90.600000	625.809509	90.600000	628.854675	90.600000	625.470154	90.600000	626.330688	90.600000	626.071350
90.700000	630.068481	90.700000	625.788818	90.700000	621.781677	90.700000	628.862854	90.700000	626.611755	90.700000	628.346741	90.700000	625.290344	90.700000	625.357971	90.700000	629.420044	90.700000	625.461853	90.700000	625.295105	90.700000	623.869080	90.700000	630.775879	90.700000	621.806641	90.700000	626.031372	90.700000	621.532837
90.800000	623.767334	90.800000	631.340820	90.800000	613.373108	90.800000	625.395508	90.800000	622.509155	90.800000	628.049255	90.800000	626.706848	90.800000	628.130432	90.800000	625.440491	90.800000	624.586975	90.800000	627.374390	90.800000	620.851379	90.800000	627.463806	90.800000	619.973328	90.800000	625.104004	90.800000	626.634155
90.900000	624.360229	90.900000	619.096375	90.900000	622.145447	90.900000	624.333374	90.900000	624.081360	90.900000	621.405212	90.900000	633.865479	90.900000	627.540771	90.900000	623.279297	90.900000	624.940735	90.900000	626.436768	90.900000	622.646912	90.900000	627.074707	90.900000	627.408875	90.900000	619.274658	90.900000	627.344604
91.000000	621.014465	91.000000	626.761292	91.000000	624.245667	91.000000	623.674377	91.000000	619.848206	91.000000	620.516113	91.000000	623.059021	91.000000	625.336548	91.000000	629.242188	91.000000	626.481201	91.000000	617.496460	91.000000	623.694031	91.000000	627.344604	91.000000	624.417969	91.000000	623.546875	91.000000	626.449768
91.100000	626.566711	91.100000	620.913452	91.100000	624.619873	91.100000	624.735291	91.100000	625.498352	91.100000	619.192749	91.100000	617.891357	91.100000	627.657654	91.100000	624.495605	91.100000	624.062561	91.100000	624.268555	91.100000	625.233154	91.100000	624.418152	91.100000	621.628784	91.100000	621.157471	91.100000	626.201538
91.200000	619.843018	91.200000	627.033020	91.200000	621.312012	91.200000	623.854614	91.200000	626.157654	91.200000	624.507996	91.200000	618.874084	91.200000	626.270386	91.200000	624.874756	91.200000	621.767090	91.200000	627.843201	91.200000	623.202820	91.200000	627.352844	91.200000	623.912354	91.200000	628.023804	91.200000	623.123840
91.300000	624.557312	91.300000	625.138062	91.300000	620.246887	91.300000	625.386963	91.300000	617.021667	91.300000	623.867859	91.300000	622.943726	91.300000	613.097534	91.300000	618.245972	91.300000	625.512695	91.300000	623.688904	91.300000	622.356262	91.300000	620.788269	91.300000	622.689758	91.300000	618.043518	91.300000	625.286560
91.400000	623.385803	91.400000	622.804688	91.400000	624.682129	91.400000	621.847229	91.400000	624.945190	91.400000	622.807922	91.400000	621.249634	91.400000	623.385376	91.400000	625.344299	91.400000	627.904846	91.400000	621.447327	91.400000	623.112915	91.400000	622.075500	91.400000	625.788025	91.400000	624.146667	91.400000	628.621521
91.500000	622.159302	91.500000	620.667358	91.500000	621.994995	91.500000	623.983765	91.500000	616.876831	91.500000	619.720764	91.500000	617.798462	91.500000	619.007141	91.500000	618.311768	91.500000	621.160645	91.500000	616.163269	91.500000	615.556519	91.500000	618.297668	91.500000	613.666382	91.500000	621.761108	91.500000	625.868103
91.600000	619.573242	91.600000	623.024963	91.600000	617.967529	91.600000	616.839355	91.600000	620.567688	91.600000	619.072266	91.600000	622.688599	91.600000	624.919495	91.600000	618.099060	91.600000	621.863525	91.600000	619.102417	91.600000	617.556396	91.600000	619.046021	91.600000	618.552002	91.600000	624.456482	91.600000	616.811523
91.700000	618.578003	91.700000	616.601562	91.700000	615.705322	91.700000	621.627136	91.700000	618.796875	91.700000	618.962402	91.700000	619.095764	91.700000	620.436523	91.700000	616.165039	91.700000	615.015991	91.700000	617.126526	91.700000	614.288269	91.700000	620.652283	91.700000	619.801453	91.700000	614.591980	91.700000	620.206848
91.800000	621.680481	91.800000	620.583923	91.800000	621.571533	91.800000	619.210510	91.800000	622.360779	91.800000	622.509155	91.800000	617.134460	91.800000	623.709656	91.800000	613.153870	91.800000	618.991638	91.800000	619.776550	91.800000	618.101990	91.800000	621.579712	91.800000	620.030945	91.800000	623.076904	91.800000	618.338928
91.900000	619.242126	91.900000	617.638794	91.900000	623.676453	91.900000	620.438782	91.900000	613.487732	91.900000	619.965271	91.900000	614.483826	91.900000	623.079651	91.900000	615.572815	91.900000	612.996521	91.900000	620.761292	91.900000	616.801636	91.900000	618.918457	91.900000	616.772339	91.900000	619.461121	91.900000	618.182800
92.000000	615.019714	92.000000	622.702209	92.000000	616.533569	92.000000	620.415649	92.000000	618.919250	92.000000	615.592346	92.000000	619.035400	92.000000	618.963928	92.000000	614.791077	92.000000	618.369812	92.000000	614.764893	92.000000	621.016052	92.000000	614.697937	92.000000	615.507812	92.000000	618.586914	92.000000	615.898865
92.100000	620.936890	92.100000	618.700317	92.100000	614.711914	92.100000	613.247742	92.100000	612.449707	92.100000	623.978943	92.100000	616.067200	92.100000	624.728516	92.100000	619.968811	92.100000	617.135803	92.100000	616.933105	92.100000	626.166565	92.100000	617.914062	92.100000	620.337708	92.100000	617.093079	92.100000	616.033936
92.200000	619.878845	92.200000	616.231018	92.200000	616.952881	92.200000	619.694641	92.200000	624.907776	92.200000	624.593506	92.200000	621.294617	92.200000	610.819885	92.200000	622.492310	92.200000	615.492920	92.200000	615.211975	92.200000	614.129700	92.200000	617.815002	92.200000	618.178528	92.200000	619.443970	92.200000	620.321167
92.300000	612.243408	92.300000	619.635925	92.300000	619.435913	92.300000	615.791626	92.300000	614.817871	92.300000	618.144592	92.300000	622.177917	92.300000	620.163330	92.300000	615.191589	92.300000	618.867188	92.300000	614.267212	92.300000	610.227539	92.300000	620.001953	92.300000	613.174377	92.300000	614.145386	92.300000	619.465332
92.400000	616.921387	92.400000	616.757202	92.400000	611.384277	92.400000	618.396240	92.400000	612.148560	92.400000	615.296570	92.400000	614.880066	92.400000	611.310974	92.400000	620.506042	92.400000	616.019836	92.400000	616.979187	92.400000	616.444641	92.400000	612.753906	92.400000	616.089966	92.400000	618.816162	92.400000	610.471252
92.500000	610.338440	92.500000	611.613770	92.500000	606.341675	92.500000	611.251831	92.500000	617.101196	92.500000	614.141663	92.500000	615.434387	92.500000	616.553467	92.500000	617.348328	92.500000	611.414185	92.500000	613.163757	92.500000	620.051331	92.500000	618.280396	92.500000	615.695068	92.500000	612.801880	92.500000	611.912292
92.600000	615.889465	92.600000	615.988098	92.600000	613.091187	92.600000	617.709351	92.600000	615.181702	92.600000	614.724915	92.600000	617.895386	92.600000	616.265442	92.600000	618.614380	92.600000	613.182678	92.600000	613.697144	92.600000	610.714355	92.600000	613.373718	92.600000	617.748352	92.600000	614.601074	92.600000	614.267273
92.700000	613.487244	92.700000	616.422485	92.700000	615.539856	92.700000	614.861206	92.700000	610.441406	92.700000	613.916687	92.700000	610.961487	92.700000	610.609741	92.700000	618.740540	92.700000	611.584839	92.700000	615.756104	92.700000	615.584900	92.700000	613.109192	92.700000	610.408203	92.700000	614.453613	92.700000	615.049561
92.800000	614.101379	92.800000	611.102600	92.800000	612.948914	92.800000	611.496460	92.800000	612.557922	92.800000	608.949951	92.800000	613.055359	92.800000	611.125854	92.800000	618.021301	92.800000	611.952820	92.800000	613.666809	92.800000	609.704407	92.800000	616.682373	92.800000	614.248291	92.800000	612.009277	92.800000	614.079529
92.900000	614.306396	92.900000	609.416443	92.900000	619.907532	92.900000	611.382263	92.900000	610.144165	92.900000	609.190674	92.900000	616.097351	92.900000	611.369995	92.900000	608.096375	92.900000	616.728455	92.900000	612.978516	92.900000	614.739014	92.900000	607.989441	92.900000	612.414307	92.900000	611.712708	92.900000	616.310974
93.000000	615.864624	93.000000	611.791077	93.000000	614.922424	93.000000	609.783813	93.000000	610.247375	93.000000	618.550110	93.000000	613.730164	93.000000	610.316956	93.000000	610.879150	93.000000	609.097046	93.000000	614.949219	93.000000	612.722534	93.000000	608.330933	93.000000	617.286560	93.000000	617.287231	93.000000	610.535339
93.100000	610.553101	93.100000	611.580872	93.100000	606.564026	93.100000	616.638123	93.100000	615.432983	93.100000	613.263733	93.100000	609.295654	93.100000	612.643005	93.100000	611.544312	93.100000	611.247009	93.100000	614.584839	93.100000	611.452942	93.100000	613.792542	93.100000	616.384155	93.100000	614.951477	93.100000	613.247070
93.200000	612.000671	93.200000	615.776550	93.200000	612.348877	93.200000	612.079102	93.200000	611.410522	93.200000	609.510742	93.200000	608.894714	93.200000	610.187866	93.200000	615.455261	93.200000	615.149902	93.200000	613.291626	93.200000	616.471741	93.200000	617.522522	93.200000	610.474976	93.200000	615.077698	93.200000	611.663635
93.300000	613.811157	93.300000	613.873352	93.300000	604.877502	93.300000	612.196167	93.300000	602.889038	93.300000	609.868835	93.300000	607.689209	93.300000	611.575867	93.300000	611.825012	93.300000	609.344238	93.300000	616.539368	93.300000	610.593018	93.300000	605.579895	93.300000	612.606750	93.300000	612.772522	93.300000	610.416992
93.400000	607.010010	93.400000	607.976685	93.400000	612.328735	93.400000	613.833374	93.400000	611.363464	93.400000	611.901917	93.400000	609.164307	93.400000	614.232605	93.400000	609.838989	93.400000	610.869324	93.400000	613.999512	93.400000	607.532593	93.400000	610.375793	93.400000	610.246643	93.400000	609.448792	93.400000	610.237549
93.500000	605.562317	93.500000	607.943726	93.500000	604.984375	93.500000	612.973267	93.500000	609.841858	93.500000	609.802124	93.500000	604.653381	93.500000	606.595276	93.500000	609.277527	93.500000	607.725708	93.500000	608.909485	93.500000	610.234253	93.500000	606.055237	93.500000	613.955505	93.500000	605.162598	93.500000	610.642578
93.600000	604.590088	93.600000	608.632935	93.600000	607.167542	93.600000	613.977905	93.600000	613.877625	93.600000	608.012817	93.600000	610.290710	93.600000	610.482422	93.600000	600.094849	93.600000	609.889526	93.600000	609.795349	93.600000	609.191345	93.600000	610.608704	93.600000	615.108582	93.600000	606.333862	93.600000	610.645874
93.700000	609.143433	93.700000	605.667114	93.700000	614.162720	93.700000	605.063843	93.700000	607.113831	93.700000	607.768005	93.700000	608.800659	93.700000	605.787903	93.700000	606.426758	93.700000	613.365234	93.700000	612.127625	93.700000	609.851990	93.700000	607.362061	93.700000	612.467896	93.700000	607.583923	93.700000	608.500366
93.800000	605.842896	93.800000	606.721497	93.800000	604.782837	93.800000	605.122559	93.800000	606.930664	93.800000	604.335327	93.800000	608.826416	93.800000	608.558411	93.800000	607.331665	93.800000	609.228821	93.800000	609.375671	93.800000	609.287537	93.800000	613.044983	93.800000	603.175537	93.800000	612.639099	93.800000	614.197693
93.900000	610.581360	93.900000	604.446716	93.900000	608.527832	93.900000	609.619995	93.900000	608.333313	93.900000	606.849915	93.900000	607.357056	93.900000	606.841553	93.900000	610.354004	93.900000	607.347229	93.900000	605.776550	93.900000	609.974182	93.900000	607.325867	93.900000	604.608459	93.900000	606.257568	93.900000	606.610046
94.000000	601.954773	94.000000	607.305725	94.000000	613.289490	94.000000	603.402527	94.000000	606.059814	94.000000	604.827820	94.000000	607.774658	94.000000	609.716614	94.000000	609.464478	94.000000	603.541748	94.000000	599.993164	94.000000	608.997681	94.000000	608.203369	94.000000	609.279297	94.000000	607.954712	94.000000	606.120728
94.100000	604.124512	94.100000	602.561646	94.100000	604.041565	94.100000	601.513489	94.100000	610.938477	94.100000	606.989441	94.100000	610.937439	94.100000	610.230591	94.100000	604.355713	94.100000	603.930237	94.100000	608.644104	94.100000	605.704346	94.100000	602.787842	94.100000	604.033569	94.100000	603.294128	94.100000	600.527954
94.200000	611.382446	94.200000	606.790833	94.200000	608.844360	94.200000	608.657043	94.200000	610.259399	94.200000	601.484619	94.200000	607.972778	94.200000	604.660950	94.200000	608.266846	94.200000	605.089600	94.200000	603.453186	94.200000	602.624695	94.200000	607.620605	94.200000	604.444458	94.200000	606.312378	94.200000	599.908386
94.300000	600.885925	94.300000	615.019836	94.300000	611.113586	94.300000	608.541687	94.300000	606.616760	94.300000	612.288269	94.300000	607.696472	94.300000	605.315247	94.300000	602.756897	94.300000	608.147278	94.300000	603.243042	94.300000	601.737244	94.300000	602.613647	94.300000	603.089294	94.300000	610.662903	94.300000	602.435303
94.400000	600.050171	94.400000	601.454956	94.400000	606.358765	94.400000	608.094177	94.400000	604.940552	94.400000	606.374084	94.400000	606.679443	94.400000	607.850220	94.400000	605.760010	94.400000	603.943359	94.400000	606.022583	94.400000	603.713562	94.400000	600.072327	94.400000	601.402344	94.400000	605.048950	94.400000	606.050232
94.500000	604.199280	94.500000	600.309937	94.500000	600.777344	94.500000	599.587158	94.500000	610.010132	94.500000	603.674866	94.500000	607.416077	94.500000	604.109741	94.500000	608.068298	94.500000	605.435059	94.500000	604.856079	94.500000	603.750305	94.500000	610.199646	94.500000	603.877991	94.500000	598.687744	94.500000	607.635925
94.600000	605.160950	94.600000	604.218872	94.600000	604.218384	94.600000	607.086365	94.600000	601.166687	94.600000	606.949951	94.600000	601.113647	94.600000	608.564636	94.600000	605.445374	94.600000	600.551453	94.600000	604.135803	94.600000	608.007385	94.600000	602.900696	94.600000	605.725220	94.600000	603.986572	94.600000	606.394775
94.700000	601.148682	94.700000	594.981567	94.700000	606.264404	94.700000	599.337463	94.700000	603.146118	94.700000	608.746094	94.700000	598.425842	94.700000	604.966125	94.700000	602.277283	94.700000	603.650696	94.700000	606.937012	94.700000	599.237976	94.700000	606.394165	94.700000	603.154907	94.700000	600.464172	94.700000	607.902405
94.800000	606.591980	94.800000	599.356934	94.800000	602.639099	94.800000	601.456299	94.800000	602.765381	94.800000	601.698975	94.800000	604.425110	94.800000	601.168762	94.800000	601.356445	94.800000	606.467834	94.800000	603.285767	94.800000	602.117004	94.800000	599.605591	94.800000	603.948059	94.800000	601.449768	94.800000	605.679932
94.900000	601.629333	94.900000	597.493652	94.900000	597.285645	94.900000	602.865051	94.900000	604.196106	94.900000	604.078369	94.900000	601.561829	94.900000	605.538330	94.900000	604.510254	94.900000	604.085449	94.900000	603.680420	94.900000	600.085999	94.900000	604.001404	94.900000	604.273926	94.900000	600.804199	94.900000	600.652588
95.000000	604.902344	95.000000	605.017212	95.000000	601.697632	95.000000	599.779419	95.000000	598.218689	95.000000	603.167664	95.000000	607.053955	95.000000	600.466553	95.000000	605.030945	95.000000	601.554871	95.000000	600.437744	95.000000	600.549072	95.000000	606.218140	95.000000	597.431213	95.000000	600.261841	95.000000	601.197571
95.100000	602.161987	95.100000	603.411743	95.100000	597.928345	95.100000	605.839355	95.100000	594.883606	95.100000	601.251709	95.100000	596.482056	95.100000	604.113525	95.100000	596.742859	95.100000	597.523865	95.100000	597.622131	95.100000	594.232300	95.100000	600.538574	95.100000	602.669312	95.100000	600.421204	95.100000	601.120361
95.200000	600.223511	95.200000	601.577209	95.200000	599.846252	95.200000	603.430359	95.200000	605.725952	95.200000	601.805054	95.200000	604.283875	95.200000	602.120972	95.200000	606.739441	95.200000	599.243713	95.200000	603.148315	95.200000	598.373047	95.200000	600.895508	95.200000	603.299194	95.200000	596.537354	95.200000	603.750854
95.300000	598.273193	95.300000	602.451599	95.300000	600.272278	95.300000	599.381531	95.300000	600.287415	95.300000	598.951477	95.300000	598.708008	95.300000	607.707458	95.300000	602.870728	95.300000	600.023682	95.300000	602.772644	95.300000	601.793335	95.300000	602.389832	95.300000	601.252380	95.300000	598.399353	95.300000	603.641907
95.400000	603.100281	95.400000	603.104309	95.400000	601.781494	95.400000	595.605896	95.400000	597.588806	95.400000	593.729065	95.400000	597.074524	95.400000	598.341614	95.400000	602.243896	95.400000	600.005859	95.400000	600.269348	95.400000	598.776550	95.400000	598.536194	95.400000	599.180298	95.400000	597.098755	95.400000	597.806030
95.500000	595.975708	95.500000	597.784058	95.500000	599.644653	95.500000	596.909790	95.500000	598.826965	95.500000	598.425354	95.500000	596.596497	95.500000	594.587524	95.500000	594.466797	95.500000	595.932312	95.500000	598.093933	95.500000	600.500366	95.500000	598.335205	95.500000	601.974487	95.500000	599.994812	95.500000	593.370605
95.600000	597.124878	95.600000	595.919373	95.600000	598.323120	95.600000	599.483276	95.600000	599.629089	95.600000	598.070801	95.600000	598.404236	95.600000	600.037537	95.600000	592.611328	95.600000	596.652893	95.600000	593.397461	95.600000	588.793030	95.600000	597.596008	95.600000	600.027832	95.600000	601.981445	95.600000	601.151306
95.700000	600.837646	95.700000	594.744141	95.700000	591.057190	95.700000	596.014099	95.700000	595.128113	95.700000	597.023499	95.700000	600.725708	95.700000	597.486267	95.700000	596.729492	95.700000	593.144226	95.700000	597.892822	95.700000	596.023865	95.700000	596.906494	95.700000	592.473083	95.700000	601.433960	95.700000	600.593811
95.800000	601.774048	95.800000	596.057556	95.800000	595.888184	95.800000	595.789307	95.800000	600.250122	95.800000	595.551392	95.800000	594.373779	95.800000	600.516968	95.800000	598.225464	95.800000	595.201355	95.800000	598.873962	95.800000	593.121216	95.800000	601.878601	95.800000	599.760681	95.800000	591.740295	95.800000	590.393616
95.900000	600.776917	95.900000	595.346802	95.900000	593.643494	95.900000	596.292053	95.900000	594.780762	95.900000	598.669373	95.900000	593.516724	95.900000	596.606995	95.900000	597.600098	95.900000	600.535950	95.900000	600.186768	95.900000	596.566345	95.900000	597.036377	95.900000	597.428406	95.900000	597.158875	95.900000	597.495728
96.000000	599.700867	96.000000	602.031189	96.000000	594.632874	96.000000	595.676270	96.000000	596.459534	96.000000	598.569031	96.000000	593.209045	96.000000	595.834229	96.000000	592.937561	96.000000	599.507141	96.000000	595.695862	96.000000	597.863037	96.000000	588.714844	96.000000	597.918945	96.000000	593.737000	96.000000	592.450378
96.100000	597.550110	96.100000	593.469299	96.100000	595.389221	96.100000	592.172424	96.100000	595.615845	96.100000	595.717773	96.100000	599.597778	96.100000	589.824768	96.100000	593.062622	96.100000	604.205139	96.100000	591.756714	96.100000	594.757935	96.100000	597.041382	96.100000	596.381409	96.100000	593.468018	96.100000	592.507080
96.200000	593.832947	96.200000	598.370361	96.200000	592.263855	96.200000	597.274597	96.200000	592.010498	96.200000	599.886108	96.200000	593.148560	96.200000	592.447693	96.200000	597.335815	96.200000	597.284485	96.200000	596.487854	96.200000	598.045715	96.200000	595.777161	96.200000	592.978699	96.200000	595.056458	96.200000	596.934692
96.300000	599.486023	96.300000	597.036743	96.300000	593.077087	96.300000	591.251831	96.300000	596.803772	96.300000	596.440308	96.300000	592.933350	96.300000	590.300110	96.300000	595.011658	96.300000	597.059021	96.300000	592.018311	96.300000	591.897339	96.300000	592.907227	96.300000	593.721436	96.300000	593.398438	96.300000	588.887695
96.400000	589.879639	96.400000	596.179565	96.400000	590.230408	96.400000	598.670776	96.400000	595.483582	96.400000	595.667786	96.400000	595.057922	96.400000	597.224121	96.400000	588.268860	96.400000	593.859192	96.400000	594.725403	96.400000	592.851013	96.400000	598.414795	96.400000	593.766968	96.400000	594.133240	96.400000	593.348999
96.500000	595.002441	96.500000	594.023926	96.500000	590.819763	96.500000	596.142883	96.500000	592.143555	96.500000	593.915588	96.500000	593.132629	96.500000	593.627686	96.500000	596.247925	96.500000	596.082458	96.500000	591.376221	96.500000	594.504700	96.500000	594.540100	96.500000	592.040588	96.500000	596.075012	96.500000	591.305237
96.600000	593.040039	96.600000	590.900391	96.600000	593.668091	96.600000	593.339417	96.600000	592.605774	96.600000	593.015686	96.600000	595.133728	96.600000	596.340576	96.600000	593.329529	96.600000	598.471985	96.600000	592.691895	96.600000	593.249390	96.600000	592.721619	96.600000	591.918213	96.600000	592.631592	96.600000	589.852966
96.700000	593.300476	96.700000	590.927979	96.700000	588.635681	96.700000	586.580200	96.700000	592.305176	96.700000	589.492859	96.700000	591.828003	96.700000	591.759521	96.700000	593.739563	96.700000	592.020630	96.700000	591.593872	96.700000	589.497742	96.700000	594.811646	96.700000	592.270569	96.700000	595.516357	96.700000	593.856323
96.800000	593.492981	96.800000	598.474976	96.800000	590.587646	96.800000	593.703979	96.800000	594.114014	96.800000	589.721680	96.800000	594.592102	96.800000	592.066772	96.800000	591.760681	96.800000	589.162964	96.800000	588.925171	96.800000	594.626038	96.800000	590.540222	96.800000	593.795898	96.800000	591.049316	96.800000	594.199219
96.900000	592.434082	96.900000	592.285339	96.900000	596.560791	96.900000	590.866455	96.900000	592.373657	96.900000	589.354431	96.900000	593.294495	96.900000	590.937561	96.900000	592.971924	96.900000	590.526794	96.900000	585.623108	96.900000	587.794739	96.900000	593.007751	96.900000	593.760498	96.900000	592.721741	96.900000	592.729309
97.000000	589.978821	97.000000	589.650024	97.000000	591.744751	97.000000	590.447266	97.000000	591.174133	97.000000	590.400818	97.000000	588.838196	97.000000	591.845703	97.000000	588.777710	97.000000	591.888489	97.000000	588.431580	97.000000	590.659119	97.000000	598.356201	97.000000	590.059937	97.000000	592.424927	97.000000	591.622742
97.100000	587.607056	97.100000	588.325195	97.100000	584.267944	97.100000	590.334839	97.100000	593.283203	97.100000	588.345154	97.100000	590.326782	97.100000	589.933105	97.100000	589.214294	97.100000	587.826599	97.100000	593.032654	97.100000	594.694702	97.100000	589.802490	97.100000	586.304993	97.100000	594.171448	97.100000	589.247864
97.200000	588.230408	97.200000	586.574524	97.200000	588.544556	97.200000	587.285461	97.200000	589.627197	97.200000	585.834778	97.200000	588.643433	97.200000	592.887024	97.200000	589.965759	97.200000	590.101379	97.200000	591.912354	97.200000	588.876282	97.200000	591.586487	97.200000	589.463013	97.200000	587.585571	97.200000	591.202393
97.300000	588.502808	97.300000	593.691101	97.300000	590.383667	97.300000	589.164917	97.300000	593.074097	97.300000	588.598511	97.300000	587.696472	97.300000	586.663452	97.300000	587.896362	97.300000	590.911987	97.300000	590.928589	97.300000	591.330750	97.300000	587.190979	97.300000	587.834412	97.300000	586.736450	97.300000	594.569519
97.400000	590.124756	97.400000	584.996521	97.400000	591.966736	97.400000	586.106445	97.400000	585.582520	97.400000	587.703064	97.400000	585.954163	97.400000	589.352905	97.400000	588.204651	97.400000	589.076355	97.400000	589.550354	97.400000	589.778076	97.400000	588.807068	97.400000	588.298462	97.400000	589.479431	97.400000	586.318787
97.500000	594.118103	97.500000	588.435120	97.500000	588.440002	97.500000	589.881104	97.500000	585.225891	97.500000	590.453125	97.500000	587.094055	97.500000	586.735596	97.500000	588.132385	97.500000	591.736023	97.500000	587.396484	97.500000	587.903137	97.500000	588.441284	97.500000	582.831177	97.500000	585.177612	97.500000	585.990356
97.600000	585.509766	97.600000	586.671570	97.600000	588.686279	97.600000	587.211365	97.600000	589.128845	97.600000	584.649719	97.600000	587.081299	97.600000	586.754517	97.600000	585.199768	97.600000	588.920166	97.600000	578.896484	97.600000	589.751099	97.600000	590.160950	97.600000	589.016174	97.600000	589.444458	97.600000	587.494263
97.700000	589.739868	97.700000	588.148071	97.700000	585.055359	97.700000	586.242737	97.700000	588.484741	97.700000	583.962280	97.700000	589.699890	97.700000	586.511292	97.700000	589.192871	97.700000	585.858398	97.700000	578.965515	97.700000	586.932861	97.700000	591.338928	97.700000	589.676819	97.700000	579.308960	97.700000	584.542725
97.800000	587.376343	97.800000	582.640808	97.800000	583.519226	97.800000	581.260132	97.800000	581.146851	97.800000	588.174805	97.800000	592.002441	97.800000	585.050232	97.800000	585.640442	97.800000	588.514160	97.800000	584.109009	97.800000	583.304199	97.800000	585.236450	97.800000	582.986633	97.800000	585.055359	97.800000	585.414001
97.900000	589.678284	97.900000	578.449219	97.900000	584.677917	97.900000	586.498230	97.900000	585.495422	97.900000	584.411987	97.900000	585.175720	97.900000	588.656189	97.900000	582.662598	97.900000	583.442139	97.900000	585.774658	97.900000	582.860168	97.900000	585.286987	97.900000	584.946716	97.900000	585.998169	97.900000	581.962158
98.000000	586.785034	98.000000	583.688965	98.000000	585.179016	98.000000	579.522278	98.000000	583.382324	98.000000	593.130188	98.000000	582.571472	98.000000	580.093872	98.000000	582.672974	98.000000	588.567444	98.000000	586.301025	98.000000	585.752563	98.000000	589.106812	98.000000	587.995178	98.000000	586.293640	98.000000	586.677795
98.100000	587.293640	98.100000	582.883850	98.100000	582.945496	98.100000	584.128723	98.100000	584.539368	98.100000	592.867249	98.100000	585.798218	98.100000	584.316284	98.100000	584.493164	98.100000	584.808960	98.100000	586.006714	98.100000	585.184509	98.100000	584.406128	98.100000	580.658264	98.100000	579.791687	98.100000	587.539917
98.200000	585.378662	98.200000	583.186218	98.200000	581.541138	98.200000	582.968201	98.200000	581.737122	98.200000	583.250549	98.200000	586.943787	98.200000	585.901733	98.200000	589.477478	98.200000	579.713684	98.200000	577.286194	98.200000	582.155457	98.200000	582.424744	98.200000	584.585205	98.200000	587.397339	98.200000	588.142212
98.300000	584.384338	98.300000	585.930237	98.300000	586.833435	98.300000	588.950928	98.300000	586.030579	98.300000	582.109558	98.300000	582.555237	98.300000	582.675537	98.300000	578.721680	98.300000	585.902954	98.300000	588.178955	98.300000	590.500671	98.300000	581.485840	98.300000	584.775513	98.300000	583.882507	98.300000	581.432434
98.400000	580.903076	98.400000	583.414856	98.400000	578.340759	98.400000	587.369263	98.400000	581.244507	98.400000	581.848938	98.400000	578.284729	98.400000	584.170410	98.400000	583.278564	98.400000	587.946289	98.400000	581.311462	98.400000	583.832581	98.400000	587.194275	98.400000	582.920227	98.400000	575.313721	98.400000	584.728821
98.500000	585.151672	98.500000	584.873169	98.500000	580.230835	98.500000	579.480408	98.500000	580.105835	98.500000	584.715393	98.500000	584.109985	98.500000	582.576294	98.500000	585.931702	98.500000	584.749695	98.500000	578.598022	98.500000	585.506531	98.500000	585.195190	98.500000	586.238525	98.500000	583.642151	98.500000	584.653076
98.600000	578.029907	98.600000	580.776245	98.600000	580.000244	98.600000	581.583252	98.600000	577.554565	98.600000	579.887939	98.600000	579.417847	98.600000	584.570618	98.600000	583.282959	98.600000	584.914673	98.600000	581.796814	98.600000	584.364685	98.600000	581.356079	98.600000	582.226685	98.600000	581.914856	98.600000	581.162964
98.700000	577.156799	98.700000	584.445923	98.700000	578.406067	98.700000	583.160950	98.700000	586.227356	98.700000	579.709167	98.700000	577.481079	98.700000	580.968018	98.700000	577.983459	98.700000	582.597656	98.700000	576.738159	98.700000	580.065613	98.700000	586.388000	98.700000	584.226807	98.700000	580.685059	98.700000	586.173767
98.800000	578.810120	98.800000	577.772522	98.800000	581.528931	98.800000	583.978027	98.800000	575.694153	98.800000	577.954163	98.800000	577.048584	98.800000	580.806519	98.800000	582.835693	98.800000	583.638855	98.800000	578.288513	98.800000	578.688293	98.800000	580.320435	98.800000	581.851257	98.800000	578.572205	98.800000	582.314636
98.900000	577.527405	98.900000	581.114807	98.900000	580.829956	98.900000	579.791687	98.900000	581.124268	98.900000	580.031189	98.900000	582.658630	98.900000	580.301453	98.900000	573.993530	98.900000	578.772705	98.900000	582.536743	98.900000	579.495422	98.900000	578.776184	98.900000	582.524658	98.900000	579.043396	98.900000	586.254944
99.000000	577.290344	99.000000	575.450012	99.000000	576.562988	99.000000	578.525574	99.000000	578.569275	99.000000	580.158020	99.000000	576.385559	99.000000	584.613586	99.000000	585.101440	99.000000	583.272095	99.000000	581.733704	99.000000	577.474365	99.000000	577.710388	99.000000	579.427612	99.000000	582.492737	99.000000	581.058105
99.100000	573.870056	99.100000	582.138855	99.100000	580.394592	99.100000	578.333862	99.100000	582.212158	99.100000	575.683472	99.100000	578.135132	99.100000	580.980347	99.100000	581.143005	99.100000	582.977722	99.100000	580.127930	99.100000	579.769104	99.100000	578.498779	99.100000	573.844727	99.100000	582.317017	99.100000	582.108826
99.200000	585.665405	99.200000	576.488708	99.200000	583.461304	99.200000	576.659546	99.200000	580.961914	99.200000	580.056641	99.200000	584.235718	99.200000	574.478088	99.200000	579.570923	99.200000	576.817749	99.200000	574.740479	99.200000	575.241211	99.200000	577.229248	99.200000	579.953003	99.200000	580.520508	99.200000	579.303345
99.300000	577.278137	99.300000	572.638794	99.300000	578.193726	99.300000	575.833191	99.300000	577.251038	99.300000	575.203735	99.300000	573.919556	99.300000	578.181030	99.300000	579.249695	99.300000	579.523621	99.300000	580.189941	99.300000	579.946045	99.300000	575.512695	99.300000	581.819824	99.300000	576.135742	99.300000	575.143860
99.400000	577.607239	99.400000	581.593811	99.400000	582.088196	99.400000	575.914734	99.400000	578.279480	99.400000	581.527161	99.400000	575.867798	99.400000	579.441406	99.400000	576.361511	99.400000	572.427002	99.400000	577.152832	99.400000	573.301636	99.400000	577.986816	99.400000	578.351624	99.400000	574.241882	99.400000	577.894104
99.500000	580.704285	99.500000	577.300232	99.500000	577.188904	99.500000	575.032227	99.500000	577.291504	99.500000	576.875549	99.500000	577.439331	99.500000	574.614929	99.500000	576.035828	99.500000	574.622375	99.500000	577.575623	99.500000	579.422485	99.500000	575.278687	99.500000	578.690063	99.500000	574.570374	99.500000	580.499390
99.600000	577.230957	99.600000	574.824768	99.600000	571.441956	99.600000	576.489197	99.600000	578.073486	99.600000	582.063721	99.600000	576.480896	99.600000	575.124573	99.600000	574.695496	99.600000	579.284180	99.600000	572.870728	99.600000	577.560120	99.600000	572.748596	99.600000	574.114075	99.600000	576.195374	99.600000	577.529907
99.700000	575.993469	99.700000	574.725220	99.700000	576.119019	99.700000	578.738464	99.700000	573.482666	99.700000	577.943359	99.700000	581.983887	99.700000	573.851746	99.700000	573.892029	99.700000	577.099548	99.700000	581.426941	99.700000	581.949097	99.700000	573.992981	99.700000	575.111084	99.700000	576.362915	99.700000	578.543274
99.800000	574.314697	99.800000	579.626709	99.800000	569.355835	99.800000	572.007019	99.800000	573.800964	99.800000	574.213867	99.800000	575.906616	99.800000	578.912598	99.800000	575.407532	99.800000	576.005615	99.800000	572.308411	99.800000	573.089233	99.800000	578.289856	99.800000	574.202759	99.800000	574.940430	99.800000	572.561768
99.900000	575.168579	99.900000	575.280701	99.900000	574.392151	99.900000	569.949402	99.900000	576.432556	99.900000	575.445862	99.900000	572.919067	99.900000	575.077026	99.900000	574.954102	99.900000	577.112915	99.900000	575.554321	99.900000	568.588623	99.900000	575.825256	99.900000	574.214233	99.900000	574.325317	99.900000	569.574158
100.000000	575.375305	100.000000	573.157166	100.000000	571.849854	100.000000	569.228577	100.000000	572.769226	100.000000	573.611572	100.000000	568.847595	100.000000	580.143250	100.000000	570.260071	100.000000	576.091675	100.000000	578.299683	100.000000	576.403137	100.000000	577.145569	100.000000	576.381958	100.000000	575.235291	100.000000	571.890198
100.100000	577.132629	100.100000	573.628235	100.100000	570.659668	100.100000	574.285461	100.100000	570.604492	100.100000	579.348450	100.100000	575.702393	100.100000	571.467163	100.100000	576.047485	100.100000	574.843323	100.100000	575.374084	100.100000	571.840271	100.100000	574.601196	100.100000	575.062805	100.100000	569.392090	100.100000	576.695129
100.200000	574.700684	100.200000	571.239197	100.200000	575.793762	100.200000	569.630493	100.200000	574.484131	100.200000	567.817993	100.200000	571.743958	100.200000	575.267029	100.200000	571.805847	100.200000	574.982727	100.200000	573.281555	100.200000	573.390625	100.200000	573.849731	100.200000	573.332397	100.200000	570.300903	100.200000	577.634460
100.300000	576.164429	100.300000	574.348022	100.300000	576.824890	100.300000	572.543762	100.300000	571.705627	100.300000	569.465942	100.300000	572.904968	100.300000	570.336365	100.300000	572.863525	100.300000	570.774048	100.300000	566.564392	100.300000	571.196655	100.300000	572.167542	100.300000	572.261658	100.300000	570.469055	100.300000	568.355042
100.400000	572.970947	100.400000	569.059875	100.400000	569.048645	100.400000	574.353943	100.400000	571.267822	100.400000	574.169678	100.400000	570.169617	100.400000	578.797058	100.400000	570.362854	100.400000	571.959534	100.400000	569.997559	100.400000	572.517090	100.400000	574.840271	100.400000	577.483398	100.400000	569.811646	100.400000	571.036499
100.500000	572.716797	100.500000	574.377686	100.500000	569.425659	100.500000	569.203552	100.500000	574.416992	100.500000	566.106873	100.500000	572.800110	100.500000	572.864685	100.500000	571.113342	100.500000	574.649231	100.500000	572.451050	100.500000	570.032837	100.500000	573.148315	100.500000	572.315552	100.500000	569.911133	100.500000	570.347961
100.600000	566.101074	100.600000	572.936340	100.600000	571.109924	100.600000	570.946167	100.600000	570.940186	100.600000	567.806335	100.600000	571.710144	100.600000	577.376343	100.600000	570.710876	100.600000	575.815674	100.600000	573.109863	100.600000	571.550659	100.600000	570.335083	100.600000	575.241760	100.600000	573.984314	100.600000	568.277527
100.700000	567.935974	100.700000	568.673828	100.700000	572.920593	100.700000	570.955872	100.700000	562.230103	100.700000	569.791687	100.700000	572.220703	100.700000	572.096313	100.700000	575.972107	100.700000	569.726868	100.700000	569.397705	100.700000	566.111572	100.700000	569.085205	100.700000	574.428589	100.700000	569.831909	100.700000	570.803589
100.800000	576.110657	100.800000	567.386292	100.800000	571.358521	100.800000	569.450500	100.800000	568.459595	100.800000	573.419312	100.800000	570.467590	100.800000	567.386719	100.800000	573.531982	100.800000	564.833008	100.800000	569.815125	100.800000	569.597229	100.800000	567.999695	100.800000	576.024597	100.800000	568.525818	100.800000	566.558777
100.900000	570.355103	100.900000	564.818909	100.900000	568.048035	100.900000	569.039246	100.900000	572.950500	100.900000	573.369995	100.900000	567.021118	100.900000	572.261292	100.900000	568.632996	100.900000	568.551453	100.900000	569.129883	100.900000	569.541260	100.900000	565.991882	100.900000	569.796997	100.900000	573.007629	100.900000	566.908264
101.000000	567.571594	101.000000	571.719482	101.000000	571.281067	101.000000	570.091553	101.000000	570.425903	101.000000	566.426270	101.000000	572.477722	101.000000	568.956299	101.000000	564.421570	101.000000	566.251343	101.000000	571.219055	101.000000	571.235596	101.000000	569.714844	101.000000	567.877441	101.000000	568.266296	101.000000	568.340820
101.100000	568.428223	101.100000	568.849060	101.100000	570.708923	101.100000	571.786011	101.100000	569.475464	101.100000	565.863403	101.100000	568.914673	101.100000	570.999329	101.100000	566.870178	101.100000	571.406738	101.100000	573.777710	101.100000	568.784363	101.100000	567.387390	101.100000	567.750183	101.100000	570.522644	101.100000	566.598206
101.200000	566.701538	101.200000	564.713074	101.200000	570.372375	101.200000	571.432983	101.200000	568.848145	101.200000	564.822266	101.200000	566.819336	101.200000	569.630066	101.200000	568.392700	101.200000	569.532837	101.200000	563.154846	101.200000	569.657410	101.200000	571.200806	101.200000	564.092468	101.200000	567.384949	101.200000	568.504639
101.300000	569.579773	101.300000	567.524292	101.300000	566.166077	101.300000	565.854858	101.300000	561.913086	101.300000	564.140198	101.300000	566.447632	101.300000	564.588318	101.300000	570.447266	101.300000	566.335083	101.300000	569.153015	101.300000	562.425903	101.300000	568.513184	101.300000	569.565857	101.300000	567.679077	101.300000	564.602600
101.400000	562.803833	101.400000	565.005859	101.400000	571.822388	101.400000	563.060120	101.400000	558.561279	101.400000	562.674377	101.400000	566.240845	101.400000	564.878235	101.400000	565.348450	101.400000	561.464355	101.400000	564.245544	101.400000	565.724915	101.400000	568.615662	101.400000	567.687561	101.400000	563.101318	101.400000	562.736023
101.500000	565.482483	101.500000	567.052979	101.500000	567.405823	101.500000	567.539062	101.500000	566.456360	101.500000	566.132812	101.500000	566.826782	101.500000	562.625244	101.500000	563.798096	101.500000	567.022400	101.500000	566.113647	101.500000	569.218506	101.500000	567.240173	101.500000	565.645325	101.500000	561.548584	101.500000	569.370544
101.600000	569.064941	101.600000	565.922852	101.600000	563.195068	101.600000	566.966064	101.600000	563.792908	101.600000	562.867188	101.600000	569.315857	101.600000	565.688049	101.600000	567.960205	101.600000	563.383972	101.600000	567.215637	101.600000	563.161133	101.600000	566.127686	101.600000	563.948486	101.600000	568.230286	101.600000	566.948486
101.700000	563.031250	101.700000	566.634949	101.700000	563.414612	101.700000	567.751831	101.700000	563.768127	101.700000	561.554749	101.700000	566.126038	101.700000	565.687622	101.700000	563.633545	101.700000	566.794067	101.700000	567.762695	101.700000	568.162537	101.700000	562.238770	101.700000	561.062622	101.700000	567.186768	101.700000	563.844788
101.800000	564.007019	101.800000	564.311829	101.800000	569.707458	101.800000	566.375671	101.800000	563.137085	101.800000	564.506165	101.800000	563.809937	101.800000	562.696838	101.800000	561.974609	101.800000	563.006836	101.800000	564.670471	101.800000	565.505249	101.800000	567.862183	101.800000	567.124512	101.800000	566.493469	101.800000	564.928833
101.900000	564.378235	101.900000	562.571533	101.900000	556.541626	101.900000	564.145386	101.900000	561.276062	101.900000	560.723450	101.900000	562.071045	101.900000	560.657898	101.900000	562.304871	101.900000	561.897949	101.900000	563.208862	101.900000	564.794373	101.900000	563.786377	101.900000	559.898987	101.900000	560.929016	101.900000	563.828430
102.000000	568.673035	102.000000	565.994263	102.000000	561.997803	102.000000	559.465576	102.000000	560.194458	102.000000	563.285889	102.000000	568.248474	102.000000	562.903992	102.000000	564.880737	102.000000	561.558594	102.000000	564.515930	102.000000	564.021362	102.000000	566.953918	102.000000	561.954590	102.000000	565.319702	102.000000	562.844849
102.100000	563.883362	102.100000	563.557190	102.100000	565.030640	102.100000	562.086365	102.100000	564.861145	102.100000	560.050659	102.100000	563.888550	102.100000	565.368164	102.100000	558.654602	102.100000	561.892029	102.100000	562.130920	102.100000	560.296021	102.100000	560.417114	102.100000	562.595398	102.100000	565.656494	102.100000	564.973572
102.200000	565.418884	102.200000	562.691833	102.200000	561.143066	102.200000	557.569214	102.200000	561.854248	102.200000	563.436096	102.200000	560.875488	102.200000	560.909119	102.200000	560.506714	102.200000	563.077515	102.200000	560.691284	102.200000	566.357910	102.200000	563.500000	102.200000	561.739380	102.200000	563.954529	102.200000	558.909607
102.300000	562.025635	102.300000	561.073669	102.300000	559.893555	102.300000	560.606812	102.300000	558.969604	102.300000	555.083069	102.300000	559.958374	102.300000	564.443970	102.300000	561.622009	102.300000	561.728516	102.300000	561.505371	102.300000	561.470337	102.300000	560.474792	102.300000	562.664551	102.300000	558.749695	102.300000	561.708008
102.400000	561.962402	102.400000	555.375183	102.400000	559.262390	102.400000	559.703857	102.400000	562.329041	102.400000	562.777527	102.400000	559.843933	102.400000	560.647888	102.400000	558.781189	102.400000	563.465698	102.400000	561.228210	102.400000	558.855652	102.400000	558.883240	102.400000	566.883240	102.400000	560.178467	102.400000	562.718506
102.500000	562.291260	102.500000	559.227417	102.500000	558.773804	102.500000	560.677734	102.500000	565.450012	102.500000	561.182190	102.500000	561.445862	102.500000	558.291870	102.500000	566.362854	102.500000	559.278687	102.500000	560.400208	102.500000	555.212891	102.500000	558.082153	102.500000	557.633301	102.500000	561.957214	102.500000	556.101257
102.600000	558.503601	102.600000	563.415100	102.600000	563.600952	102.600000	554.193298	102.600000	555.444397	102.600000	556.230652	102.600000	553.100098	102.600000	563.343933	102.600000	558.235596	102.600000	564.497925	102.600000	556.232422	102.600000	558.158020	102.600000	555.937134	102.600000	556.885071	102.600000	564.599060	102.600000	562.121216
102.700000	557.611023	102.700000	558.013733	102.700000	558.600220	102.700000	561.351990	102.700000	562.152527	102.700000	557.874084	102.700000	560.907593	102.700000	556.346619	102.700000	557.995422	102.700000	564.850159	102.700000	561.230042	102.700000	557.731506	102.700000	560.239197	102.700000	559.656311	102.700000	561.956665	102.700000	557.705566
102.800000	556.084106	102.800000	562.287720	102.800000	560.410400	102.800000	555.296143	102.800000	557.078613	102.800000	558.926392	102.800000	561.556152	102.800000	557.421997	102.800000	559.373657	102.800000	557.588257	102.800000	557.881775	102.800000	557.673340	102.800000	553.628052	102.800000	553.134399	102.800000	558.443176	102.800000	561.276062
102.900000	560.384399	102.900000	562.575684	102.900000	558.811279	102.900000	553.832581	102.900000	559.363098	102.900000	558.174927	102.900000	554.588074	102.900000	557.906494	102.900000	556.115295	102.900000	559.137756	102.900000	558.094910	102.900000	556.543945	102.900000	562.366577	102.900000	559.179138	102.900000	558.712952	102.900000	558.707825
103.000000	558.849915	103.000000	560.948364	103.000000	558.881104	103.000000	553.088745	103.000000	560.150452	103.000000	560.624329	103.000000	557.959351	103.000000	558.595154	103.000000	550.328003	103.000000	560.330505	103.000000	557.850403	103.000000	552.809753	103.000000	556.352112	103.000000	556.913452	103.000000	554.693787	103.000000	559.089539
103.100000	559.858765	103.100000	558.933533	103.100000	560.024475	103.100000	557.953857	103.100000	558.181091	103.100000	559.599487	103.100000	558.228516	103.100000	556.708618	103.100000	557.518433	103.100000	556.790588	103.100000	555.798706	103.100000	554.750183	103.100000	555.484741	103.100000	558.040283	103.100000	551.913147	103.100000	556.527588
103.200000	554.897949	103.200000	555.359863	103.200000	557.411072	103.200000	555.105896	103.200000	558.128479	103.200000	554.716858	103.200000	556.052063	103.200000	559.436401	103.200000	554.583923	103.200000	555.098694	103.200000	556.786316	103.200000	557.434204	103.200000	552.770752	103.200000	555.452026	103.200000	556.027039	103.200000	557.357178
103.300000	553.876038	103.300000	553.128357	103.300000	557.379944	103.300000	556.109863	103.300000	557.520447	103.300000	556.008911	103.300000	561.830933	103.300000	551.203003	103.300000	557.458435	103.300000	557.116211	103.300000	560.114685	103.300000	552.730896	103.300000	552.906921	103.300000	556.712402	103.300000	560.065796	103.300000	555.184448
103.400000	554.995789	103.400000	557.968689	103.400000	556.721863	103.400000	557.564514	103.400000	551.818787	103.400000	549.351074	103.400000	556.476868	103.400000	554.603882	103.400000	551.901306	103.400000	552.430298	103.400000	553.055420	103.400000	556.721924	103.400000	556.003174	103.400000	553.710693	103.400000	556.773132	103.400000	560.260437
103.500000	550.056458	103.500000	556.067749	103.500000	558.014343	103.500000	552.583313	103.500000	553.798828	103.500000	552.401367	103.500000	554.906738	103.500000	556.936584	103.500000	556.925964	103.500000	552.735352	103.500000	553.254883	103.500000	555.071472	103.500000	556.041992	103.500000	554.757385	103.500000	555.022827	103.500000	549.929688
103.600000	550.249695	103.600000	558.792175	103.600000	552.150208	103.600000	554.253418	103.600000	551.254822	103.600000	554.484375	103.600000	546.065063	103.600000	551.519104	103.600000	555.329895	103.600000	551.428528	103.600000	555.278503	103.600000	552.983948	103.600000	555.123657	103.600000	558.331238	103.600000	551.218384	103.600000	555.741577
103.700000	556.977356	103.700000	549.719055	103.700000	556.850891	103.700000	555.808044	103.700000	552.472168	103.700000	555.922852	103.700000	552.523926	103.700000	553.931091	103.700000	549.828369	103.700000	560.727905	103.700000	552.383484	103.700000	555.319214	103.700000	554.243530	103.700000	554.167725	103.700000	556.507935	103.700000	557.790894
103.800000	548.470703	103.800000	552.075439	103.800000	551.214172	103.800000	556.735962	103.800000	554.253296	103.800000	557.360413	103.800000	553.372131	103.800000	550.196228	103.800000	552.286194	103.800000	552.056458	103.800000	555.518860	103.800000	553.841492	103.800000	556.401794	103.800000	552.642090	103.800000	554.146790	103.800000	551.333252
103.900000	552.167786	103.900000	557.675415	103.900000	547.318787	103.900000	551.980652	103.900000	551.549622	103.900000	550.906006	103.900000	548.328918	103.900000	551.428101	103.900000	554.420166	103.900000	549.096069	103.900000	554.371155	103.900000	552.582581	103.900000	553.530029	103.900000	550.808838	103.900000	547.252808	103.900000	553.985535
104.000000	553.376221	104.000000	556.440247	104.000000	547.580872	104.000000	553.935669	104.000000	552.089783	104.000000	553.751343	104.000000	552.037659	104.000000	554.724731	104.000000	549.228394	104.000000	547.598633	104.000000	550.115967	104.000000	552.848328	104.000000	551.877258	104.000000	550.564941	104.000000	553.049927	104.000000	554.930664
104.100000	550.398621	104.100000	549.674988	104.100000	551.874756	104.100000	549.378052	104.100000	550.796875	104.100000	552.150330	104.100000	554.813354	104.100000	551.078796	104.100000	550.243591	104.100000	551.754883	104.100000	550.420776	104.100000	544.487366	104.100000	547.684937	104.100000	552.281677	104.100000	553.169250	104.100000	553.195862
104.200000	551.225891	104.200000	549.874939	104.200000	552.340576	104.200000	550.369385	104.200000	552.786621	104.200000	551.909668	104.200000	554.415344	104.200000	550.721680	104.200000	555.738892	104.200000	549.721680	104.200000	552.319702	104.200000	554.653442	104.200000	548.533508	104.200000	552.943665	104.200000	552.746460	104.200000	547.970581
104.300000	552.821533	104.300000	551.729065	104.300000	551.710693	104.300000	547.296387	104.300000	553.295776	104.300000	548.924927	104.300000	550.482910	104.300000	552.659119	104.300000	551.684998	104.300000	545.835205	104.300000	545.685974	104.300000	546.017578	104.300000	553.966370	104.300000	549.641907	104.300000	551.149170	104.300000	548.927063
104.400000	549.335510	104.400000	547.301697	104.400000	547.910706	104.400000	546.114990	104.400000	551.193115	104.400000	552.588440	104.400000	545.962341	104.400000	550.222534	104.400000	554.427979	104.400000	550.791687	104.400000	547.098572	104.400000	552.901794	104.400000	548.273132	104.400000	549.357666	104.400000	552.144287	104.400000	553.452942
104.500000	549.035400	104.500000	543.949829	104.500000	552.638489	104.500000	550.868713	104.500000	544.517944	104.500000	548.556946	104.500000	551.285461	104.500000	550.347656	104.500000	546.504700	104.500000	549.250427	104.500000	550.468506	104.500000	548.185181	104.500000	551.222046	104.500000	548.722595	104.500000	550.133179	104.500000	551.487549
104.600000	548.603455	104.600000	549.187866	104.600000	547.918030	104.600000	552.762268	104.600000	544.607239	104.600000	549.412415	104.600000	552.391052	104.600000	546.787292	104.600000	545.060120	104.600000	541.516907	104.600000	547.640686	104.600000	547.629700	104.600000	552.489136	104.600000	549.249756	104.600000	547.861877	104.600000	546.342468
104.700000	550.361694	104.700000	549.038330	104.700000	551.508484	104.700000	545.991394	104.700000	546.482727	104.700000	546.192871	104.700000	546.873108	104.700000	549.385193	104.700000	547.922424	104.700000	548.748352	104.700000	548.191833	104.700000	551.203735	104.700000	545.855530	104.700000	544.460632	104.700000	549.805359	104.700000	549.092285
104.800000	548.015320	104.800000	548.848877	104.800000	543.577026	104.800000	548.013306	104.800000	550.219177	104.800000	544.403320	104.800000	546.006042	104.800000	548.693787	104.800000	545.399231	104.800000	550.418152	104.800000	543.903748	104.800000	549.148071	104.800000	546.016541	104.800000	548.536804	104.800000	547.759827	104.800000	544.320435
104.900000	544.537659	104.900000	550.640747	104.900000	547.042603	104.900000	546.539612	104.900000	545.468567	104.900000	547.006714	104.900000	547.183411	104.900000	549.947266	104.900000	543.148987	104.900000	546.446106	104.900000	548.231384	104.900000	548.128906	104.900000	544.523010	104.900000	549.859009	104.900000	544.412231	104.900000	550.871277
105.000000	552.041992	105.000000	546.102417	105.000000	545.676514	105.000000	541.144531	105.000000	547.139160	105.000000	547.372314	105.000000	549.294128	105.000000	550.565918	105.000000	544.924500	105.000000	543.838379	105.000000	549.574646	105.000000	545.251343	105.000000	551.402283	105.000000	549.849365	105.000000	549.167603	105.000000	549.817627
105.100000	546.255310	105.100000	546.375244	105.100000	543.183960	105.100000	547.890625	105.100000	544.698914	105.100000	542.312439	105.100000	548.193481	105.100000	544.093689	105.100000	548.128296	105.100000	547.307495	105.100000	545.620667	105.100000	547.415771	105.100000	549.105713	105.100000	546.289001	105.100000	544.361938	105.100000	544.929688
105.200000	546.506042	105.200000	549.674438	105.200000	541.511719	105.200000	546.605835	105.200000	545.445374	105.200000	544.840393	105.200000	549.001648	105.200000	543.997925	105.200000	545.270081	105.200000	546.748779	105.200000	546.698792	105.200000	544.906372	105.200000	544.761780	105.200000	547.751038	105.200000	546.878601	105.200000	544.883606
105.300000	542.003967	105.300000	542.166443	105.300000	545.677612	105.300000	544.636536	105.300000	542.117065	105.300000	544.411804	105.300000	540.748596	105.300000	549.239746	105.300000	540.623779	105.300000	546.980225	105.300000	541.398376	105.300000	546.368286	105.300000	546.660400	105.300000	546.321655	105.300000	543.091187	105.300000	547.059753
105.400000	540.343445	105.400000	545.340271	105.400000	543.945251	105.400000	545.208496	105.400000	545.767456	105.400000	544.397095	105.400000	546.353577	105.400000	545.233704	105.400000	540.841492	105.400000	544.164917	105.400000	545.660034	105.400000	545.458130	105.400000	544.545410	105.400000	549.181213	105.400000	539.106262	105.400000	546.636230
105.500000	543.043579	105.500000	547.472107	105.500000	547.096985	105.500000	542.277222	105.500000	546.775146	105.500000	544.633423	105.500000	546.327209	105.500000	543.895386	105.500000	548.034241	105.500000	545.892029	105.500000	546.412048	105.500000	542.340210	105.500000	549.545593	105.500000	542.095825	105.500000	539.837952	105.500000	549.730530
105.600000	545.536560	105.600000	541.893616	105.600000	543.264038	105.600000	542.608582	105.600000	545.956360	105.600000	541.940369	105.600000	537.358582	105.600000	547.248657	105.600000	543.522156	105.600000	540.348694	105.600000	544.158142	105.600000	544.700317	105.600000	543.163147	105.600000	544.716797	105.600000	540.938293	105.600000	541.769470
105.700000	543.049194	105.700000	542.678162	105.700000	543.422119	105.700000	545.599426	105.700000	542.693176	105.700000	542.890442	105.700000	542.171875	105.700000	542.669922	105.700000	541.995239	105.700000	539.350525	105.700000	545.616394	105.700000	548.355469	105.700000	542.628906	105.700000	540.856750	105.700000	543.456177	105.700000	543.172913
105.800000	540.625244	105.800000	545.592163	105.800000	546.473755	105.800000	539.386169	105.800000	533.950989	105.800000	541.655090	105.800000	540.237366	105.800000	543.555908	105.800000	541.467896	105.800000	537.637024	105.800000	542.870239	105.800000	546.398376	105.800000	545.390747	105.800000	542.040527	105.800000	543.778442	105.800000	544.097839
105.900000	541.765930	105.900000	544.080566	105.900000	541.125977	105.900000	540.161621	105.900000	540.936890	105.900000	536.153015	105.900000	539.768372	105.900000	544.024231	105.900000	542.181641	105.900000	541.153625	105.900000	542.086304	105.900000	539.979919	105.900000	540.793823	105.900000	541.799927	105.900000	543.582642	105.900000	540.075806
106.000000	545.847717	106.000000	539.006592	106.000000	541.973389	106.000000	539.830933	106.000000	546.885010	106.000000	541.436401	106.000000	544.068665	106.000000	541.179871	106.000000	542.435852	106.000000	542.768127	106.000000	536.429932	106.000000	539.022827	106.000000	540.056274	106.000000	543.821106	106.000000	536.491943	106.000000	539.190796
106.100000	543.770935	106.100000	544.911316	106.100000	533.205566	106.100000	542.258484	106.100000	541.600281	106.100000	538.221985	106.100000	537.348938	106.100000	539.437134	106.100000	542.547241	106.100000	540.998352	106.100000	545.185669	106.100000	539.565796	106.100000	538.799622	106.100000	543.333069	106.100000	540.250549	106.100000	538.900696
106.200000	542.192078	106.200000	543.304382	106.200000	540.383911	106.200000	540.921875	106.200000	546.732483	106.200000	536.335388	106.200000	542.145386	106.200000	540.536499	106.200000	538.436829	106.200000	540.881226	106.200000	538.326721	106.200000	540.994080	106.200000	541.373596	106.200000	541.263000	106.200000	537.125916	106.200000	538.355042
106.300000	540.959656	106.300000	539.608154	106.300000	540.181335	106.300000	542.480957	106.300000	541.290344	106.300000	535.790588	106.300000	538.352966	106.300000	540.808105	106.300000	540.687988	106.300000	539.850708	106.300000	537.937622	106.300000	535.024475	106.300000	540.670532	106.300000	536.106628	106.300000	540.293823	106.300000	536.470947
106.400000	538.382324	106.400000	537.770508	106.400000	541.026794	106.400000	542.169861	106.400000	541.161255	106.400000	538.209534	106.400000	540.815796	106.400000	538.680115	106.400000	538.020081	106.400000	541.903992	106.400000	532.389648	106.400000	541.008179	106.400000	540.290894	106.400000	537.193237	106.400000	538.026367	106.400000	537.587769
106.500000	535.260986	106.500000	533.991333	106.500000	541.917297	106.500000	538.330322	106.500000	534.206726	106.500000	540.164856	106.500000	542.060486	106.500000	538.551086	106.500000	543.220154	106.500000	535.399170	106.500000	538.130615	106.500000	537.522156	106.500000	537.570312	106.500000	537.646301	106.500000	540.417664	106.500000	540.588013
106.600000	540.701599	106.600000	539.307495	106.600000	536.884094	106.600000	535.022095	106.600000	539.744995	106.600000	536.416687	106.600000	540.420044	106.600000	538.269592	106.600000	537.580994	106.600000	536.627930	106.600000	536.364929	106.600000	541.085693	106.600000	539.859680	106.600000	536.202576	106.600000	537.508667	106.600000	538.836365
106.700000	537.047180	106.700000	533.836731	106.700000	535.041565	106.700000	537.111145	106.700000	535.605957	106.700000	536.359558	106.700000	538.693481	106.700000	539.093323	106.700000	535.752197	106.700000	544.406433	106.700000	536.335144	106.700000	534.837646	106.700000	542.364624	106.700000	535.078491	106.700000	537.104370	106.700000	540.060181
106.800000	535.666077	106.800000	539.643433	106.800000	534.541565	106.800000	538.356628	106.800000	531.465637	106.800000	536.994812	106.800000	536.577271	106.800000	535.374512	106.800000	536.231323	106.800000	538.837341	106.800000	539.540649	106.800000	531.166931	106.800000	534.115173	106.800000	530.971130	106.800000	533.457520	106.800000	534.362976
106.900000	533.681885	106.900000	537.875183	106.900000	535.527527	106.900000	538.398315	106.900000	532.224915	106.900000	535.318848	106.900000	536.296265	106.900000	536.453552	106.900000	538.102661	106.900000	532.691833	106.900000	535.821472	106.900000	532.782837	106.900000	537.797913	106.900000	538.139343	106.900000	532.366455	106.900000	536.562195
107.000000	537.013916	107.000000	535.962585	107.000000	534.870056	107.000000	535.568665	107.000000	533.551880	107.000000	538.149414	107.000000	534.588867	107.000000	532.063660	107.000000	529.810852	107.000000	536.853638	107.000000	536.741028	107.000000	533.859253	107.000000	538.222534	107.000000	532.002563	107.000000	532.935059	107.000000	540.855896
107.100000	534.437256	107.100000	533.848999	107.100000	535.757019	107.100000	532.183899	107.100000	536.784912	107.100000	536.033020	107.100000	532.818481	107.100000	536.286621	107.100000	531.440979	107.100000	535.098328	107.100000	529.252625	107.100000	532.950317	107.100000	531.133362	107.100000	535.820801	107.100000	532.554565	107.100000	540.596619
107.200000	533.720276	107.200000	534.256714	107.200000	536.002380	107.200000	533.968201	107.200000	536.923828	107.200000	531.962524	107.200000	536.196045	107.200000	535.609985	107.200000	534.731628	107.200000	533.675659	107.200000	534.855835	107.200000	537.441406	107.200000	533.771240	107.200000	534.039917	107.200000	535.890747	107.200000	537.968689
107.300000	532.710815	107.300000	535.244995	107.300000	532.511780	107.300000	525.610596	107.300000	533.186218	107.300000	530.635132	107.300000	537.802856	107.300000	535.542786	107.300000	535.204773	107.300000	536.501221	107.300000	529.101868	107.300000	533.094177	107.300000	533.474548	107.300000	534.203552	107.300000	529.858032	107.300000	535.781128
107.400000	529.423706	107.400000	536.460022	107.400000	533.404053	107.400000	529.060669	107.400000	532.792969	107.400000	536.183228	107.400000	533.958984	107.400000	534.419250	107.400000	537.400940	107.400000	536.614563	107.400000	529.291504	107.400000	536.747253	107.400000	534.685974	107.400000	534.587891	107.400000	529.230164	107.400000	536.446228
107.500000	536.686279	107.500000	532.560425	107.500000	531.733215	107.500000	536.707458	107.500000	530.191895	107.500000	532.623840	107.500000	533.341431	107.500000	536.114258	107.500000	531.258545	107.500000	531.132812	107.500000	528.791016	107.500000	532.911438	107.500000	532.666870	107.500000	527.189941	107.500000	531.512451	107.500000	537.263123
107.600000	533.941895	107.600000	532.316040	107.600000	534.530518	107.600000	537.983826	107.600000	528.932434	107.600000	535.797607	107.600000	526.934753	107.600000	530.561890	107.600000	529.788879	107.600000	529.816406	107.600000	534.140625	107.600000	534.117065	107.600000	534.990051	107.600000	528.119446	107.600000	532.167542	107.600000	529.388733
107.700000	531.857056	107.700000	528.398560	107.700000	527.906555	107.700000	526.190186	107.700000	528.933777	107.700000	527.946106	107.700000	526.725952	107.700000	530.848633	107.700000	529.411926	107.700000	531.233215	107.700000	533.242065	107.700000	531.556824	107.700000	531.100891	107.700000	526.620911	107.700000	533.390930	107.700000	526.588867
107.800000	532.283386	107.800000	530.710999	107.800000	530.732361	107.800000	529.487732	107.800000	533.492188	107.800000	527.910583	107.800000	530.421448	107.800000	532.039124	107.800000	529.863037	107.800000	529.558777	107.800000	531.598877	107.800000	531.104980	107.800000	531.570679	107.800000	533.246521	107.800000	535.653625	107.800000	534.945435
107.900000	532.350281	107.900000	524.788513	107.900000	528.318970	107.900000	530.213562	107.900000	531.328857	107.900000	530.535034	107.900000	529.344543	107.900000	528.048950	107.900000	528.531616	107.900000	528.499268	107.900000	534.444519	107.900000	527.275757	107.900000	533.987427	107.900000	531.342957	107.900000	528.498901	107.900000	531.034973
108.000000	532.417419	108.000000	531.948425	108.000000	530.377319	108.000000	532.109009	108.000000	528.233215	108.000000	530.021545	108.000000	533.282104	108.000000	529.498108	108.000000	534.492126	108.000000	531.268250	108.000000	524.716736	108.000000	531.922546	108.000000	530.204651	108.000000	527.304382	108.000000	528.853455	108.000000	530.658691
108.100000	532.390625	108.100000	528.109558	108.100000	529.132141	108.100000	526.329651	108.100000	526.589172	108.100000	526.609436	108.100000	529.843567	108.100000	526.638855	108.100000	533.794434	108.100000	535.434937	108.100000	529.463806	108.100000	527.209961	108.100000	531.924805	108.100000	530.285278	108.100000	528.792542	108.100000	525.755371
108.200000	526.058228	108.200000	529.417175	108.200000	529.232666	108.200000	532.555115	108.200000	527.861572	108.200000	523.555420	108.200000	530.858826	108.200000	530.600952	108.200000	532.798584	108.200000	527.743958	108.200000	530.242432	108.200000	528.505798	108.200000	531.307251	108.200000	527.310181	108.200000	534.098022	108.200000	527.959167
108.300000	527.095764	108.300000	530.373108	108.300000	532.142517	108.300000	526.744263	108.300000	531.670898	108.300000	525.770691	108.300000	531.652100	108.300000	529.914124	108.300000	527.096924	108.300000	530.515503	108.300000	531.657959	108.300000	526.396057	108.300000	526.683960	108.300000	527.939514	108.300000	533.636108	108.300000	530.915649
108.400000	527.543884	108.400000	527.977905	108.400000	526.142578	108.400000	534.135315	108.400000	526.873291	108.400000	530.279175	108.400000	527.360352	108.400000	526.702454	108.400000	531.157166	108.400000	527.024963	108.400000	529.533997	108.400000	525.852478	108.400000	527.883240	108.400000	526.214783	108.400000	530.329102	108.400000	523.992126
108.500000	528.309265	108.500000	530.100220	108.500000	527.567017	108.500000	527.659241	108.500000	530.961914	108.500000	528.236084	108.500000	531.312683	108.500000	527.490417	108.500000	525.046997	108.500000	526.713440	108.500000	526.272461	108.500000	526.554321	108.500000	521.322205	108.500000	521.571228	108.500000	530.437073	108.500000	526.898987
108.600000	525.290710	108.600000	520.458679	108.600000	528.182678	108.600000	525.913940	108.600000	533.313965	108.600000	523.180969	108.600000	522.901550	108.600000	525.990417	108.600000	524.216858	108.600000	526.171631	108.600000	527.182739	108.600000	525.910339	108.600000	525.726379	108.600000	527.878967	108.600000	526.841370	108.600000	524.989685
108.700000	525.065430	108.700000	522.639587	108.700000	523.342407	108.700000	519.585999	108.700000	529.339783	108.700000	527.290710	108.700000	526.052734	108.700000	527.343933	108.700000	528.045410	108.700000	527.396423	108.700000	529.933899	108.700000	525.877808	108.700000	521.180481	108.700000	526.141174	108.700000	526.687683	108.700000	522.828674
108.800000	527.114014	108.800000	527.092102	108.800000	522.095154	108.800000	523.469971	108.800000	527.446228	108.800000	526.531494	108.800000	523.835449	108.800000	526.691223	108.800000	526.814026	108.800000	524.105835	108.800000	528.545532	108.800000	525.034790	108.800000	521.438660	108.800000	525.005920	108.800000	524.586792	108.800000	528.231384
108.900000	523.870483	108.900000	521.889160	108.900000	525.731750	108.900000	527.307129	108.900000	524.935364	108.900000	524.621826	108.900000	521.625244	108.900000	524.391479	108.900000	524.505859	108.900000	526.023499	108.900000	525.125488	108.900000	527.184631	108.900000	528.441101	108.900000	526.808044	108.900000	523.888611	108.900000	525.335449
109.000000	525.537292	109.000000	524.731384	109.000000	524.553223	109.000000	522.562256	109.000000	521.183960	109.000000	525.597351	109.000000	520.385498	109.000000	522.289795	109.000000	525.850525	109.000000	526.615356	109.000000	523.937744	109.000000	527.004517	109.000000	525.565979	109.000000	526.666260	109.000000	526.818604	109.000000	523.030823
109.100000	521.174500	109.100000	523.572021	109.100000	518.458679	109.100000	524.622314	109.100000	522.760193	109.100000	529.373291	109.100000	527.524292	109.100000	522.836487	109.100000	522.868286	109.100000	522.712463	109.100000	522.194763	109.100000	521.568604	109.100000	522.864746	109.100000	525.032043	109.100000	521.790527	109.100000	524.417542
109.200000	523.647522	109.200000	522.453430	109.200000	526.278931	109.200000	519.415405	109.200000	523.023438	109.200000	524.051331	109.200000	523.072021	109.200000	524.646301	109.200000	518.461670	109.200000	525.470093	109.200000	517.863586	109.200000	522.973999	109.200000	520.275574	109.200000	525.118408	109.200000	526.763000	109.200000	524.005493
109.300000	522.315796	109.300000	522.144104	109.300000	523.478943	109.300000	524.201111	109.300000	523.791138	109.300000	520.244141	109.300000	527.014832	109.300000	520.260742	109.300000	525.737244	109.300000	526.081604	109.300000	517.862671	109.300000	526.698608	109.300000	527.103210	109.300000	521.603821	109.300000	523.500977	109.300000	520.058044
109.400000	522.863403	109.400000	521.464539	109.400000	523.433594	109.400000	517.752747	109.400000	526.388367	109.400000	521.322388	109.400000	523.642761	109.400000	518.283691	109.400000	525.077698	109.400000	521.889343	109.400000	522.793945	109.400000	524.161865	109.400000	524.680359	109.400000	522.465393	109.400000	521.871216	109.400000	525.058044
109.500000	520.046326	109.500000	522.275940	109.500000	520.837097	109.500000	522.345886	109.500000	521.936768	109.500000	524.021240	109.500000	520.462097	109.500000	521.635986	109.500000	522.192932	109.500000	521.590515	109.500000	519.478882	109.500000	524.076660	109.500000	518.061462	109.500000	525.017151	109.500000	521.670471	109.500000	522.077576
109.600000	518.790344	109.600000	520.126709	109.600000	520.730347	109.600000	516.561157	109.600000	520.259705	109.600000	521.538147	109.600000	522.186768	109.600000	521.056824	109.600000	522.281555	109.600000	521.046204	109.600000	520.270752	109.600000	518.352966	109.600000	522.171570	109.600000	518.063599	109.600000	521.579590	109.600000	523.293213
109.700000	516.768005	109.700000	522.916992	109.700000	521.745911	109.700000	516.428406	109.700000	522.061157	109.700000	518.690186	109.700000	525.332642	109.700000	519.782776	109.700000	521.908447	109.700000	521.814087	109.700000	521.734619	109.700000	520.919128	109.700000	518.132935	109.700000	518.677307	109.700000	519.485229	109.700000	522.493896
109.800000	520.355896	109.800000	525.476074	109.800000	513.977051	109.800000	519.085205	109.800000	520.176392	109.800000	522.761536	109.800000	518.363220	109.800000	519.488403	109.800000	524.202454	109.800000	518.739685	109.800000	518.678528	109.800000	517.221924	109.800000	517.914062	109.800000	518.212219	109.800000	521.000671	109.800000	519.020569
109.900000	520.623413	109.900000	517.878235	109.900000	526.479126	109.900000	520.949402	109.900000	521.388123	109.900000	518.943420	109.900000	520.524414	109.900000	518.474426	109.900000	521.073608	109.900000	520.899536	109.900000	519.063599	109.900000	516.525696	109.900000	519.216675	109.900000	520.543518	109.900000	521.187256	109.900000	518.649109
110.000000	519.319580	110.000000	520.928894	110.000000	519.000977	110.000000	520.296997	110.000000	522.313965	110.000000	520.949890	110.000000	521.123413	110.000000	514.120544	110.000000	519.314575	110.000000	519.528442	110.000000	518.469910	110.000000	516.845581	110.000000	516.796509	110.000000	518.792358	110.000000	521.577332	110.000000	521.779053
110.100000	524.159363	110.100000	522.837769	110.100000	517.572876	110.100000	520.964844	110.100000	522.471863	110.100000	523.204285	110.100000	520.957031	110.100000	517.379578	110.100000	519.376038	110.100000	523.338562	110.100000	520.638123	110.100000	522.642456	110.100000	520.788818	110.100000	518.077942	110.100000	515.566223	110.100000	520.727112
110.200000	520.151978	110.200000	515.887817	110.200000	515.845154	110.200000	520.442139	110.200000	517.811340	110.200000	513.256775	110.200000	524.532471	110.200000	516.058777	110.200000	517.705139	110.200000	513.890381	110.200000	519.094299	110.200000	520.953796	110.200000	521.043579	110.200000	523.182007	110.200000	521.394836	110.200000	517.723877
110.300000	518.874634	110.300000	520.084961	110.300000	513.969055	110.300000	515.987183	110.300000	517.880310	110.300000	516.998047	110.300000	516.441162	110.300000	514.316895	110.300000	511.507568	110.300000	522.518738	110.300000	517.665588	110.300000	515.711121	110.300000	516.041748	110.300000	514.313599	110.300000	519.663574	110.300000	516.736755
110.400000	516.575378	110.400000	513.319885	110.400000	518.569031	110.400000	510.888580	110.400000	515.503723	110.400000	518.512817	110.400000	513.727173	110.400000	514.088806	110.400000	516.735229	110.400000	520.454834	110.400000	515.783630	110.400000	515.636047	110.400000	519.620361	110.400000	517.728577	110.400000	516.975159	110.400000	517.525330
110.500000	514.266907	110.500000	519.632690	110.500000	512.722412	110.500000	514.675110	110.500000	511.753204	110.500000	520.006775	110.500000	515.407532	110.500000	513.023560	110.500000	517.745911	110.500000	515.365601	110.500000	514.930176	110.500000	514.808289	110.500000	513.563293	110.500000	518.376526	110.500000	519.702698	110.500000	519.221985
110.600000	514.315491	110.600000	517.505371	110.600000	513.310852	110.600000	518.328674	110.600000	518.459351	110.600000	514.431824	110.600000	512.128662	110.600000	516.652649	110.600000	514.257751	110.600000	513.062500	110.600000	513.992065	110.600000	516.333984	110.600000	511.497040	110.600000	514.428162	110.600000	516.269104	110.600000	514.794312
110.700000	514.662231	110.700000	519.597717	110.700000	510.442719	110.700000	517.674683	110.700000	513.271179	110.700000	517.272827	110.700000	514.059509	110.700000	515.079468	110.700000	514.107971	110.700000	515.730652	110.700000	511.225555	110.700000	514.888916	110.700000	514.803833	110.700000	515.209473	110.700000	512.828857	110.700000	515.375488
110.800000	513.788025	110.800000	517.936157	110.800000	509.630249	110.800000	509.117462	110.800000	516.763733	110.800000	515.886841	110.800000	515.752747	110.800000	517.405823	110.800000	516.175049	110.800000	512.825378	110.800000	516.092224	110.800000	514.014954	110.800000	512.488831	110.800000	511.513550	110.800000	512.490723	110.800000	517.044434
110.900000	513.042114	110.900000	514.933472	110.900000	514.341797	110.900000	511.706268	110.900000	510.204346	110.900000	516.492371	110.900000	517.160583	110.900000	514.173889	110.900000	512.177368	110.900000	513.252686	110.900000	513.237732	110.900000	510.559143	110.900000	510.168213	110.900000	513.211670	110.900000	512.715820	110.900000	514.949463
111.000000	514.022339	111.000000	517.334839	111.000000	516.450623	111.000000	510.630615	111.000000	512.481506	111.000000	509.936401	111.000000	511.598206	111.000000	514.826416	111.000000	512.882080	111.000000	514.597412	111.000000	512.462097	111.000000	510.961639	111.000000	512.182129	111.000000	509.501434	111.000000	513.571960	111.000000	515.592896
111.100000	515.368713	111.100000	508.958771	111.100000	514.399109	111.100000	510.598480	111.100000	517.039856	111.100000	514.369751	111.100000	512.535095	111.100000	512.355530	111.100000	513.125427	111.100000	513.290833	111.100000	514.572083	111.100000	510.253021	111.100000	511.286713	111.100000	512.983582	111.100000	511.190308	111.100000	513.768066
111.200000	510.829987	111.200000	512.390808	111.200000	513.684082	111.200000	511.045319	111.200000	509.495209	111.200000	511.015717	111.200000	514.012878	111.200000	509.792450	111.200000	513.593018	111.200000	513.188477	111.200000	513.668213	111.200000	513.203918	111.200000	515.270508	111.200000	508.572205	111.200000	509.773041	111.200000	514.000305
111.300000	514.561768	111.300000	511.222229	111.300000	512.206116	111.300000	511.902832	111.300000	511.577087	111.300000	515.784729	111.300000	511.544495	111.300000	506.444977	111.300000	509.798340	111.300000	512.180420	111.300000	512.259216	111.300000	509.934662	111.300000	513.986816	111.300000	506.795166	111.300000	515.863892	111.300000	513.580627
111.400000	511.604950	111.400000	508.941193	111.400000	510.779633	111.400000	514.406555	111.400000	510.410583	111.400000	511.766052	111.400000	513.732483	111.400000	513.639160	111.400000	515.226257	111.400000	508.561737	111.400000	513.652893	111.400000	512.019897	111.400000	511.853333	111.400000	509.997925	111.400000	514.269592	111.400000	503.420593
111.500000	514.275574	111.500000	507.785034	111.500000	510.526947	111.500000	513.138489	111.500000	507.613861	111.500000	506.480774	111.500000	514.459595	111.500000	512.351196	111.500000	511.167694	111.500000	503.363251	111.500000	515.631409	111.500000	514.376160	111.500000	509.584290	111.500000	510.459381	111.500000	512.963623	111.500000	516.470337
111.600000	508.619934	111.600000	507.862366	111.600000	508.842621	111.600000	511.050476	111.600000	506.262451	111.600000	507.544525	111.600000	509.802490	111.600000	507.087799	111.600000	512.759094	111.600000	507.497772	111.600000	507.624481	111.600000	509.028229	111.600000	506.982361	111.600000	510.181305	111.600000	508.820465	111.600000	508.216248
111.700000	508.556854	111.700000	507.904022	111.700000	506.971252	111.700000	510.047760	111.700000	506.674133	111.700000	511.022369	111.700000	510.751770	111.700000	506.224457	111.700000	512.961853	111.700000	510.789368	111.700000	511.578644	111.700000	506.665039	111.700000	507.974640	111.700000	510.966217	111.700000	506.432770	111.700000	512.312012
111.800000	503.967468	111.800000	509.711121	111.800000	508.729462	111.800000	508.212738	111.800000	512.067810	111.800000	512.761292	111.800000	506.190308	111.800000	506.045288	111.800000	511.885498	111.800000	506.026947	111.800000	510.773285	111.800000	510.983612	111.800000	506.200653	111.800000	506.088593	111.800000	509.141266	111.800000	509.835358
111.900000	508.369202	111.900000	507.633667	111.900000	506.719177	111.900000	508.391052	111.900000	511.155914	111.900000	509.639038	111.900000	505.799286	111.900000	508.837280	111.900000	506.375763	111.900000	512.414185	111.900000	512.185120	111.900000	510.175232	111.900000	510.649048	111.900000	510.095947	111.900000	509.774506	111.900000	510.414856
112.000000	506.893372	112.000000	509.022919	112.000000	508.942017	112.000000	506.852325	112.000000	505.224762	112.000000	506.941040	112.000000	512.495056	112.000000	510.106812	112.000000	510.477356	112.000000	506.352722	112.000000	506.676178	112.000000	511.493378	112.000000	506.914032	112.000000	508.829742	112.000000	509.703247	112.000000	507.462524
112.100000	510.569855	112.100000	507.563812	112.100000	507.604309	112.100000	508.684509	112.100000	510.748291	112.100000	507.750946	112.100000	509.906372	112.100000	504.761047	112.100000	508.315948	112.100000	508.566956	112.100000	504.088501	112.100000	510.787354	112.100000	509.797699	112.100000	506.773193	112.100000	510.759491	112.100000	508.723175
112.200000	507.980988	112.200000	503.520935	112.200000	507.669159	112.200000	503.562531	112.200000	506.863007	112.200000	505.373108	112.200000	511.937866	112.200000	505.125946	112.200000	507.482880	112.200000	506.671265	112.200000	503.191864	112.200000	509.505615	112.200000	511.777649	112.200000	508.036926	112.200000	511.065643	112.200000	510.957031
112.300000	505.928345	112.300000	503.605621	112.300000	508.006256	112.300000	509.506653	112.300000	511.138275	112.300000	506.896027	112.300000	501.381592	112.300000	506.781921	112.300000	506.921600	112.300000	503.248993	112.300000	506.398804	112.300000	508.006836	112.300000	510.250763	112.300000	505.051971	112.300000	502.375092	112.300000	507.901031
112.400000	506.146057	112.400000	507.445770	112.400000	503.981232	112.400000	508.842438	112.400000	506.506897	112.400000	503.185120	112.400000	501.145782	112.400000	512.004333	112.400000	505.136566	112.400000	500.683411	112.400000	509.039764	112.400000	505.425446	112.400000	504.753113	112.400000	502.898804	112.400000	502.887115	112.400000	508.215271
112.500000	504.681000	112.500000	504.693237	112.500000	500.613586	112.500000	503.120575	112.500000	502.864105	112.500000	507.369843	112.500000	505.106293	112.500000	507.678406	112.500000	507.642059	112.500000	504.894836	112.500000	503.122131	112.500000	508.284302	112.500000	502.978027	112.500000	501.578369	112.500000	504.277252	112.500000	505.202362
112.600000	505.223053	112.600000	505.588074	112.600000	503.631653	112.600000	502.221924	112.600000	506.340698	112.600000	504.792023	112.600000	503.253021	112.600000	504.039917	112.600000	507.029999	112.600000	504.338837	112.600000	504.092987	112.600000	504.723328	112.600000	503.410004	112.600000	507.046722	112.600000	505.487457	112.600000	500.035004
112.700000	507.228516	112.700000	506.407471	112.700000	503.065216	112.700000	501.781708	112.700000	502.467590	112.700000	508.949219	112.700000	500.330841	112.700000	505.643097	112.700000	507.606384	112.700000	505.466797	112.700000	503.640869	112.700000	501.910553	112.700000	505.779114	112.700000	505.973358	112.700000	503.105896	112.700000	504.373383
112.800000	503.599304	112.800000	502.674988	112.800000	500.472961	112.800000	503.296967	112.800000	502.544006	112.800000	502.498352	112.800000	508.252686	112.800000	500.635101	112.800000	504.681763	112.800000	500.968140	112.800000	502.217438	112.800000	500.863770	112.800000	499.698975	112.800000	504.784668	112.800000	501.847137	112.800000	505.172272
112.900000	504.680176	112.900000	500.279816	112.900000	506.373016	112.900000	499.095612	112.900000	505.324249	112.900000	503.451843	112.900000	499.073578	112.900000	505.632690	112.900000	503.014191	112.900000	505.529602	112.900000	501.371307	112.900000	502.828339	112.900000	503.144806	112.900000	500.438141	112.900000	500.067810	112.900000	501.339996
113.000000	500.959290	113.000000	505.240845	113.000000	501.335175	113.000000	498.733276	113.000000	504.992920	113.000000	500.198120	113.000000	503.586639	113.000000	502.803619	113.000000	498.207550	113.000000	502.681763	113.000000	502.070679	113.000000	501.302399	113.000000	505.252808	113.000000	505.004333	113.000000	502.074768	113.000000	501.998444
113.100000	504.688965	113.100000	504.798615	113.100000	502.207550	113.100000	496.100159	113.100000	506.722687	113.100000	505.471313	113.100000	501.195282	113.100000	501.908752	113.100000	504.548737	113.100000	498.764832	113.100000	501.220825	113.100000	499.015045	113.100000	497.679810	113.100000	502.127167	113.100000	503.474396	113.100000	494.860596
113.200000	502.980164	113.200000	505.830688	113.200000	503.738190	113.200000	499.430450	113.200000	498.190857	113.200000	503.715424	113.200000	504.056976	113.200000	501.293915	113.200000	501.192139	113.200000	500.461700	113.200000	501.704376	113.200000	502.616364	113.200000	501.085968	113.200000	497.908936	113.200000	501.362213	113.200000	499.646881
113.300000	502.687439	113.300000	501.670563	113.300000	503.212219	113.300000	503.472565	113.300000	498.450684	113.300000	500.246521	113.300000	503.422516	113.300000	504.098785	113.300000	498.778687	113.300000	502.747131	113.300000	501.282745	113.300000	502.873962	113.300000	503.071686	113.300000	501.640228	113.300000	503.416199	113.300000	500.473816
113.400000	501.260468	113.400000	499.610535	113.400000	504.483032	113.400000	504.502777	113.400000	500.944061	113.400000	500.655823	113.400000	500.432770	113.400000	501.206879	113.400000	499.931030	113.400000	497.062286	113.400000	501.079224	113.400000	499.312408	113.400000	501.414917	113.400000	497.041199	113.400000	502.082489	113.400000	501.769501
113.500000	502.221710	113.500000	499.001068	113.500000	497.555969	113.500000	499.714417	113.500000	498.002747	113.500000	497.444031	113.500000	499.447052	113.500000	501.280884	113.500000	496.993134	113.500000	498.663116	113.500000	500.955444	113.500000	494.338104	113.500000	498.224518	113.500000	497.129486	113.500000	496.428162	113.500000	502.647278
113.600000	497.562286	113.600000	499.680115	113.600000	501.817078	113.600000	502.170013	113.600000	503.250732	113.600000	495.488556	113.600000	497.597107	113.600000	494.022156	113.600000	496.577484	113.600000	501.148987	113.600000	498.479340	113.600000	495.402802	113.600000	499.983948	113.600000	491.087921	113.600000	495.237946	113.600000	499.444916
113.700000	499.468475	113.700000	498.041656	113.700000	502.409119	113.700000	497.325592	113.700000	498.427551	113.700000	499.346375	113.700000	502.669952	113.700000	498.815796	113.700000	495.944855	113.700000	498.165436	113.700000	499.296143	113.700000	500.284241	113.700000	499.300629	113.700000	495.827271	113.700000	499.467010	113.700000	502.303925
113.800000	498.456726	113.800000	498.095947	113.800000	500.554962	113.800000	502.804688	113.800000	496.906555	113.800000	498.944214	113.800000	499.907135	113.800000	497.525543	113.800000	499.851074	113.800000	499.920624	113.800000	506.271667	113.800000	496.684784	113.800000	501.036682	113.800000	498.222992	113.800000	498.509521	113.800000	498.964264
113.900000	495.362244	113.900000	499.554321	113.900000	494.719971	113.900000	500.889709	113.900000	500.787231	113.900000	499.304504	113.900000	492.075623	113.900000	496.140900	113.900000	493.570557	113.900000	497.529297	113.900000	500.062134	113.900000	498.626373	113.900000	498.555176	113.900000	491.838715	113.900000	496.693756	113.900000	500.437561
114.000000	495.837708	114.000000	495.251556	114.000000	498.070374	114.000000	500.937286	114.000000	496.514435	114.000000	498.330841	114.000000	499.376831	114.000000	500.465637	114.000000	498.793427	114.000000	500.570160	114.000000	496.206665	114.000000	496.558563	114.000000	497.012085	114.000000	498.828491	114.000000	499.995911	114.000000	499.890076
114.100000	496.816162	114.100000	498.314667	114.100000	495.202362	114.100000	496.408997	114.100000	498.101990	114.100000	493.739166	114.100000	496.583374	114.100000	498.382721	114.100000	495.492798	114.100000	493.206573	114.100000	497.340363	114.100000	495.910645	114.100000	494.989685	114.100000	488.809967	114.100000	495.223175	114.100000	496.604797
114.200000	492.966034	114.200000	497.203583	114.200000	495.760162	114.200000	499.771332	114.200000	497.729889	114.200000	499.873993	114.200000	495.181580	114.200000	495.612427	114.200000	496.172943	114.200000	494.893127	114.200000	497.238831	114.200000	493.115326	114.200000	496.543793	114.200000	496.064484	114.200000	498.254425	114.200000	496.034241
114.300000	497.812469	114.300000	492.982422	114.300000	490.580353	114.300000	494.423859	114.300000	491.657318	114.300000	494.487518	114.300000	490.433075	114.300000	495.103424	114.300000	493.049561	114.300000	496.082855	114.300000	496.119629	114.300000	495.022552	114.300000	496.337158	114.300000	495.623291	114.300000	492.799988	114.300000	497.378937
114.400000	494.430969	114.400000	494.902130	114.400000	497.152191	114.400000	492.448822	114.400000	496.008118	114.400000	493.101440	114.400000	497.422943	114.400000	496.752930	114.400000	493.417145	114.400000	493.034973	114.400000	494.105164	114.400000	493.263672	114.400000	494.825287	114.400000	493.853210	114.400000	494.037659	114.400000	496.314606
114.500000	495.473602	114.500000	494.098358	114.500000	494.453461	114.500000	493.483185	114.500000	494.392456	114.500000	491.259613	114.500000	494.934052	114.500000	495.626617	114.500000	492.572113	114.500000	494.329132	114.500000	496.484161	114.500000	496.949036	114.500000	494.237244	114.500000	492.567627	114.500000	494.215912	114.500000	491.935760
114.600000	495.254578	114.600000	494.219025	114.600000	495.828064	114.600000	491.914307	114.600000	492.724976	114.600000	490.161041	114.600000	490.921936	114.600000	491.718506	114.600000	496.118103	114.600000	496.723602	114.600000	492.203674	114.600000	496.792480	114.600000	494.945648	114.600000	493.174286	114.600000	494.688293	114.600000	492.475128
114.700000	495.644104	114.700000	492.820953	114.700000	494.454254	114.700000	488.491943	114.700000	495.842712	114.700000	494.995605	114.700000	492.573608	114.700000	494.196808	114.700000	491.030640	114.700000	493.540436	114.700000	496.096863	114.700000	491.815796	114.700000	495.262299	114.700000	491.953583	114.700000	493.597687	114.700000	491.178711
114.800000	490.315704	114.800000	492.905243	114.800000	492.420349	114.800000	500.348846	114.800000	497.667847	114.800000	493.819122	114.800000	494.874390	114.800000	491.117706	114.800000	487.498749	114.800000	489.122925	114.800000	490.672119	114.800000	492.282684	114.800000	489.917267	114.800000	495.263428	114.800000	493.076019	114.800000	494.187866
114.900000	493.129608	114.900000	493.543701	114.900000	492.087524	114.900000	491.432495	114.900000	490.874756	114.900000	490.502441	114.900000	493.530731	114.900000	489.203918	114.900000	492.190308	114.900000	492.497192	114.900000	487.541351	114.900000	492.682190	114.900000	489.307953	114.900000	492.839661	114.900000	492.659943	114.900000	491.576660
115.000000	492.427673	115.000000	491.521362	115.000000	498.414154	115.000000	493.868317	115.000000	491.983551	115.000000	491.096771	115.000000	489.480408	115.000000	491.979889	115.000000	492.366913	115.000000	491.452545	115.000000	492.906860	115.000000	494.518829	115.000000	486.140900	115.000000	491.434448	115.000000	491.689850	115.000000	492.644775
115.100000	495.313080	115.100000	491.944885	115.100000	490.572937	115.100000	490.142090	115.100000	490.060089	115.100000	491.336914	115.100000	492.237030	115.100000	491.017792	115.100000	490.882507	115.100000	492.053101	115.100000	493.784821	115.100000	495.220062	115.100000	493.494141	115.100000	492.758057	115.100000	492.204010	115.100000	491.135681
115.200000	488.689575	115.200000	489.176117	115.200000	493.015106	115.200000	488.954163	115.200000	484.743500	115.200000	483.878387	115.200000	489.465393	115.200000	490.011108	115.200000	488.314270	115.200000	489.017212	115.200000	489.317841	115.200000	490.035858	115.200000	490.757172	115.200000	487.094971	115.200000	488.234039	115.200000	491.586090
115.300000	489.762573	115.300000	486.893250	115.300000	491.727631	115.300000	489.711212	115.300000	492.156128	115.300000	487.288452	115.300000	488.017914	115.300000	489.387390	115.300000	490.883453	115.300000	489.123291	115.300000	492.650146	115.300000	490.845337	115.300000	490.504486	115.300000	484.567932	115.300000	488.888977	115.300000	490.135986
115.400000	486.078308	115.400000	486.616364	115.400000	492.172211	115.400000	489.577423	115.400000	490.348938	115.400000	489.029572	115.400000	490.917267	115.400000	489.843658	115.400000	490.096283	115.400000	485.194000	115.400000	486.749847	115.400000	490.464172	115.400000	488.395233	115.400000	489.380280	115.400000	493.467255	115.400000	491.245148
115.500000	490.556885	115.500000	486.428253	115.500000	484.597198	115.500000	486.284119	115.500000	489.959869	115.500000	488.483978	115.500000	490.352600	115.500000	491.441772	115.500000	488.111511	115.500000	489.563751	115.500000	489.215424	115.500000	486.756927	115.500000	489.360596	115.500000	487.692383	115.500000	485.408813	115.500000	490.069580
115.600000	483.792725	115.600000	487.128082	115.600000	491.080658	115.600000	491.234528	115.600000	488.775024	115.600000	489.010193	115.600000	489.279358	115.600000	486.983307	115.600000	485.791779	115.600000	484.494904	115.600000	487.510010	115.600000	489.170044	115.600000	488.750244	115.600000	485.603882	115.600000	487.873993	115.600000	488.905609
115.700000	489.586792	115.700000	484.933105	115.700000	487.304626	115.700000	486.183350	115.700000	484.111420	115.700000	488.627258	115.700000	490.992920	115.700000	488.920715	115.700000	492.120911	115.700000	484.940521	115.700000	484.376404	115.700000	488.421722	115.700000	482.474152	115.700000	485.975708	115.700000	486.493317	115.700000	491.141937
115.800000	486.275085	115.800000	487.982758	115.800000	483.312439	115.800000	485.312897	115.800000	485.088654	115.800000	488.792206	115.800000	486.298340	115.800000	488.004028	115.800000	489.222870	115.800000	489.018158	115.800000	487.293304	115.800000	491.419159	115.800000	484.719391	115.800000	487.727203	115.800000	483.647247	115.800000	486.221832
115.900000	484.546478	115.900000	487.364868	115.900000	484.502655	115.900000	483.965790	115.900000	486.631805	115.900000	483.725311	115.900000	484.254791	115.900000	480.884552	115.900000	486.442749	115.900000	488.931610	115.900000	481.759918	115.900000	484.358582	115.900000	483.961090	115.900000	482.652924	115.900000	487.190155	115.900000	486.486786
116.000000	489.066895	116.000000	487.207733	116.000000	486.487549	116.000000	484.885559	116.000000	487.189453	116.000000	488.005737	116.000000	485.544281	116.000000	484.179047	116.000000	485.255951	116.000000	483.947754	116.000000	484.069519	116.000000	486.478638	116.000000	487.358551	116.000000	486.150330	116.000000	485.134033	116.000000	488.057098
116.100000	483.958008	116.100000	485.331757	116.100000	484.196625	116.100000	486.671478	116.100000	484.288086	116.100000	484.698334	116.100000	482.811127	116.100000	483.173920	116.100000	486.324738	116.100000	486.883179	116.100000	485.411713	116.100000	486.015808	116.100000	486.240936	116.100000	484.987091	116.100000	481.919342	116.100000	488.559235
116.200000	486.199310	116.200000	486.451538	116.200000	486.803314	116.200000	479.942505	116.200000	484.695801	116.200000	487.316589	116.200000	484.072296	116.200000	485.848602	116.200000	484.070923	116.200000	484.923584	116.200000	484.078400	116.200000	487.034180	116.200000	484.363403	116.200000	481.264404	116.200000	485.467773	116.200000	488.078918
116.300000	481.845764	116.300000	486.047913	116.300000	483.951813	116.300000	488.127289	116.300000	484.159210	116.300000	485.287384	116.300000	479.288361	116.300000	481.762634	116.300000	482.922363	116.300000	484.823669	116.300000	485.259308	116.300000	484.198975	116.300000	483.940796	116.300000	489.925537	116.300000	484.154205	116.300000	479.521240
116.400000	481.615112	116.400000	482.210449	116.400000	481.025391	116.400000	485.150269	116.400000	484.504059	116.400000	484.741272	116.400000	482.360291	116.400000	485.047913	116.400000	484.425720	116.400000	486.124512	116.400000	485.384583	116.400000	480.986267	116.400000	477.054596	116.400000	484.088989	116.400000	480.552277	116.400000	483.904877
116.500000	482.052155	116.500000	485.519562	116.500000	480.848022	116.500000	486.700745	116.500000	482.503052	116.500000	479.624878	116.500000	481.221436	116.500000	488.004425	116.500000	484.254974	116.500000	483.257782	116.500000	482.356567	116.500000	482.565857	116.500000	484.155731	116.500000	485.675537	116.500000	483.200104	116.500000	482.359009
116.600000	482.232758	116.600000	480.127502	116.600000	485.197968	116.600000	484.822296	116.600000	484.702332	116.600000	481.044373	116.600000	483.002594	116.600000	481.478851	116.600000	485.388306	116.600000	482.299805	116.600000	479.185547	116.600000	484.791626	116.600000	485.469818	116.600000	479.374786	116.600000	480.917908	116.600000	480.169556
116.700000	481.317078	116.700000	482.568573	116.700000	480.480255	116.700000	478.936005	116.700000	481.245300	116.700000	486.321381	116.700000	480.641846	116.700000	482.772369	116.700000	482.115479	116.700000	481.099457	116.700000	481.130432	116.700000	484.807892	116.700000	485.238495	116.700000	480.465027	116.700000	484.387207	116.700000	485.692322
116.800000	479.586731	116.800000	481.493378	116.800000	483.435272	116.800000	480.845093	116.800000	477.219452	116.800000	480.100281	116.800000	477.817078	116.800000	478.184723	116.800000	482.742249	116.800000	481.842926	116.800000	481.551544	116.800000	477.469360	116.800000	481.109772	116.800000	481.706055	116.800000	483.880005	116.800000	482.808533
116.900000	482.098419	116.900000	479.032684	116.900000	476.487427	116.900000	480.420837	116.900000	482.525909	116.900000	482.915955	116.900000	483.690277	116.900000	479.514801	116.900000	483.739380	116.900000	478.020508	116.900000	484.958588	116.900000	483.029053	116.900000	475.700317	116.900000	484.407196	116.900000	477.090698	116.900000	477.189087
117.000000	483.914825	117.000000	479.064636	117.000000	482.826019	117.000000	478.731506	117.000000	478.993042	117.000000	479.369507	117.000000	481.296997	117.000000	482.919830	117.000000	478.894836	117.000000	479.479767	117.000000	479.261749	117.000000	484.435455	117.000000	479.890289	117.000000	481.043732	117.000000	482.251068	117.000000	480.722168
117.100000	478.768707	117.100000	478.913605	117.100000	474.420532	117.100000	479.855469	117.100000	481.779663	117.100000	476.618530	117.100000	480.202301	117.100000	480.828369	117.100000	478.739349	117.100000	478.957886	117.100000	479.593384	117.100000	479.391785	117.100000	475.530670	117.100000	482.327698	117.100000	478.300293	117.100000	476.872009
[truncated: 3,831 more rows]
