# Supplementary material for: Hierarchical incremental learning deciphers molecular arrangements in multi-component materials
Source: Nat Commun. 2025 Oct 22;16:9324. doi: 10.1038/s41467-025-64372-4 (PMC12546701; doi:10.1038/s41467-025-64372-4)
Supplement: Supplementary file 4 — Source data [file 41467_2025_64372_MOESM4_ESM.zip › FigS63.txt]

#time(ns), velocity autocorrelation function
0	1
0.0001	0.20784
0.0002	0.10824
0.0003	-0.04428
0.0004	-0.08438
0.0005	-0.08517
0.0006	-0.10657
0.0007	-0.06615
0.0008	-0.01413
0.0009	0.0164
0.001	0.04625
0.0011	0.04577
0.0012	0.02754
0.0013	0.01789
0.0014	0.00095
0.0015	-0.01128
0.0016	-0.01512
0.0017	-0.02094
0.0018	-0.01347
0.0019	-0.00701
0.002	-0.00248
0.0021	0.00233
0.0022	0.00529
0.0023	0.00571
0.0024	0.00594
0.0025	0.00467
0.0026	0.00192
0.0027	0.00062
0.0028	-0.00024
0.0029	0.00011
0.003	-0.0013
0.0031	-0.0031
0.0032	-0.00132
0.0033	-0.00192
0.0034	-0.00032
0.0035	-0.00091
0.0036	0.00025
0.0037	0.00054
0.0038	0.00103
0.0039	0.00183
0.004	0.00146
0.0041	0.00098
0.0042	-0.0001
0.0043	-0.00035
0.0044	-0.00051
0.0045	-0.00046
0.0046	-0.00159
0.0047	-0.00082
0.0048	-0.00061
0.0049	-0.00047
0.005	0.00031
0.0051	0.00014
0.0052	5e-05
0.0053	0.00054
0.0054	0.00029
0.0055	0.00049
0.0056	-0.00045
0.0057	0.00015
0.0058	0.00046
0.0059	-1e-05
0.006	0.00018
0.0061	-0.00066
0.0062	0.00023
0.0063	-0.00015
0.0064	-0.0004
0.0065	-0.00018
0.0066	-0.00032
0.0067	-4e-05
0.0068	0.0001
0.0069	0.0002
0.007	0.0003
0.0071	-0.00036
0.0072	0.00022
0.0073	0.0004
0.0074	-9e-05
0.0075	-0.00033
0.0076	-0.00065
0.0077	-0.0001
0.0078	-0.00039
0.0079	3e-05
0.008	0.00015
0.0081	9e-05
0.0082	0.00037
0.0083	-0.00018
0.0084	0.00054
0.0085	-0.00052
0.0086	-0.00034
0.0087	0.00019
0.0088	4e-05
0.0089	0.00027
0.009	-0.00043
0.0091	0.0005
0.0092	0.00013
0.0093	-0.00027
0.0094	-0.00022
0.0095	-0.00019
0.0096	-0.00047
0.0097	4e-05
0.0098	0.00015
0.0099	0.00039
0.01	-0.00019
0.0101	0.00014
0.0102	0.00051
0.0103	-0.00027
0.0104	-0.00011
0.0105	-0.00047
0.0106	8e-05
0.0107	-0.00044
0.0108	0.00012
0.0109	0.00025
0.011	8e-05
0.0111	5e-05
0.0112	0.00025
0.0113	0.00054
0.0114	-0.00019
0.0115	-0.00021
0.0116	9e-05
0.0117	-8e-05
0.0118	-0.00017
0.0119	3e-05
0.012	0.00023
0.0121	0.00035
0.0122	-7e-05
0.0123	0.0002
0.0124	-2e-05
0.0125	-5e-05
0.0126	-0.00011
0.0127	0.00028
0.0128	7e-05
0.0129	-5e-05
0.013	-0.0001
0.0131	0.00031
0.0132	1e-05
0.0133	4e-05
0.0134	-8e-05
0.0135	5e-05
0.0136	-1e-05
0.0137	7e-05
0.0138	0.00037
0.0139	-0.00019
0.014	0.0003
0.0141	-0.00013
0.0142	0.0003
0.0143	-0.00025
0.0144	-0.00026
0.0145	-5e-05
0.0146	-0.00019
0.0147	-0.00011
0.0148	-7e-05
0.0149	0
0.015	7e-05
0.0151	0.00017
0.0152	0.00016
0.0153	7e-05
0.0154	-9e-05
0.0155	-4e-05
0.0156	-4e-05
0.0157	0.00013
0.0158	-0.00013
0.0159	7e-05
0.016	-0.00012
0.0161	0.00011
0.0162	-4e-05
0.0163	-0.00018
0.0164	0.00011
0.0165	-0.00028
0.0166	-1e-05
0.0167	-0.00012
0.0168	4e-05
0.0169	1e-05
0.017	0.00012
0.0171	0.00017
0.0172	0.00019
0.0173	-0.00016
0.0174	0.0001
0.0175	-8e-05
0.0176	0.00021
0.0177	-0.00035
0.0178	-0
0.0179	-0.00012
0.018	0.0001
0.0181	0.00029
0.0182	7e-05
0.0183	0.00026
0.0184	-0
0.0185	4e-05
0.0186	0.00016
0.0187	-0.00017
0.0188	0
0.0189	-7e-05
0.019	0.00019
0.0191	0.00014
0.0192	-0.00012
0.0193	0.00024
0.0194	0
0.0195	0.00014
0.0196	6e-05
0.0197	7e-05
0.0198	8e-05
0.0199	-0.00019
0.02	9e-05
