# Supplementary material for: Hierarchical incremental learning deciphers molecular arrangements in multi-component materials
Source: Nat Commun. 2025 Oct 22;16:9324. doi: 10.1038/s41467-025-64372-4 (PMC12546701; doi:10.1038/s41467-025-64372-4)
Supplement: Supplementary file 4 — Source data [file 41467_2025_64372_MOESM4_ESM.zip › FigS64.txt]

#time(ns)	density(g/cm3)	time(ns)	density(g/cm3)	time(ns)	density(g/cm3)	time(ns)	density(g/cm3)	time(ns)	density(g/cm3)	time(ns)	density(g/cm3)	time(ns)	density(g/cm3)	time(ns)	density(g/cm3)	time(ns)	density(g/cm3)	time(ns)	density(g/cm3)	time(ns)	density(g/cm3)	time(ns)	density(g/cm3)	time(ns)	density(g/cm3)	time(ns)	density(g/cm3)	time(ns)	density(g/cm3)	time(ns)	density(g/cm3)
0.000000	0.176458	0.000000	0.143467	0.000000	0.176458	0.000000	0.143467	0.000000	0.176458	0.000000	0.143467	0.000000	0.143467	0.000000	0.143467	0.000000	0.143467	0.000000	0.143467	0.000000	0.143467	0.000000	0.143467	0.000000	0.143467	0.000000	0.143467	0.000000	0.143467	0.000000	0.143467
0.100000	0.183283	0.100000	0.147051	0.100000	0.184677	0.100000	0.147770	0.100000	0.186081	0.100000	0.146810	0.100000	0.147098	0.100000	0.147296	0.100000	0.147068	0.100000	0.147201	0.100000	0.147212	0.100000	0.147106	0.100000	0.147608	0.100000	0.147088	0.100000	0.146714	0.100000	0.146734
0.200000	0.190263	0.200000	0.149378	0.200000	0.189524	0.200000	0.150505	0.200000	0.194999	0.200000	0.149797	0.200000	0.150522	0.200000	0.151425	0.200000	0.150107	0.200000	0.150871	0.200000	0.150815	0.200000	0.149779	0.200000	0.150557	0.200000	0.151830	0.200000	0.150155	0.200000	0.150631
0.300000	0.197014	0.300000	0.151603	0.300000	0.197785	0.300000	0.153508	0.300000	0.205341	0.300000	0.152840	0.300000	0.152715	0.300000	0.156200	0.300000	0.152650	0.300000	0.154306	0.300000	0.154517	0.300000	0.153198	0.300000	0.153984	0.300000	0.157143	0.300000	0.152657	0.300000	0.153014
0.400000	0.204134	0.400000	0.156231	0.400000	0.207672	0.400000	0.157691	0.400000	0.218119	0.400000	0.156391	0.400000	0.155638	0.400000	0.159135	0.400000	0.156652	0.400000	0.157504	0.400000	0.158484	0.400000	0.157291	0.400000	0.156798	0.400000	0.162115	0.400000	0.154342	0.400000	0.156575
0.500000	0.216869	0.500000	0.160249	0.500000	0.213820	0.500000	0.160878	0.500000	0.233742	0.500000	0.158833	0.500000	0.157951	0.500000	0.161625	0.500000	0.160839	0.500000	0.163049	0.500000	0.160264	0.500000	0.160928	0.500000	0.161076	0.500000	0.168077	0.500000	0.156606	0.500000	0.162391
0.600000	0.226861	0.600000	0.165079	0.600000	0.219632	0.600000	0.163858	0.600000	0.245725	0.600000	0.163865	0.600000	0.159825	0.600000	0.166440	0.600000	0.163649	0.600000	0.166186	0.600000	0.164555	0.600000	0.167688	0.600000	0.167130	0.600000	0.174580	0.600000	0.160581	0.600000	0.167952
0.700000	0.239218	0.700000	0.167557	0.700000	0.228258	0.700000	0.169852	0.700000	0.258875	0.700000	0.170466	0.700000	0.162156	0.700000	0.169792	0.700000	0.166744	0.700000	0.175042	0.700000	0.168059	0.700000	0.170407	0.700000	0.170777	0.700000	0.180558	0.700000	0.164678	0.700000	0.176152
0.800000	0.252895	0.800000	0.170587	0.800000	0.241127	0.800000	0.171555	0.800000	0.276385	0.800000	0.174776	0.800000	0.165356	0.800000	0.171422	0.800000	0.171194	0.800000	0.183065	0.800000	0.173219	0.800000	0.174877	0.800000	0.176185	0.800000	0.188533	0.800000	0.169835	0.800000	0.182704
0.900000	0.265772	0.900000	0.171886	0.900000	0.255185	0.900000	0.176935	0.900000	0.298053	0.900000	0.184578	0.900000	0.168559	0.900000	0.175228	0.900000	0.177224	0.900000	0.188864	0.900000	0.178140	0.900000	0.180284	0.900000	0.181518	0.900000	0.196785	0.900000	0.176637	0.900000	0.189846
1.000000	0.286069	1.000000	0.174313	1.000000	0.267229	1.000000	0.182056	1.000000	0.325887	1.000000	0.193688	1.000000	0.173397	1.000000	0.183431	1.000000	0.183610	1.000000	0.195208	1.000000	0.182873	1.000000	0.185312	1.000000	0.184032	1.000000	0.201886	1.000000	0.182582	1.000000	0.196657
1.100000	0.310025	1.100000	0.179895	1.100000	0.274382	1.100000	0.192102	1.100000	0.356188	1.100000	0.201357	1.100000	0.178678	1.100000	0.188958	1.100000	0.189472	1.100000	0.199601	1.100000	0.187584	1.100000	0.190547	1.100000	0.187065	1.100000	0.207226	1.100000	0.186237	1.100000	0.207112
1.200000	0.335287	1.200000	0.180426	1.200000	0.293168	1.200000	0.201154	1.200000	0.381612	1.200000	0.210010	1.200000	0.179934	1.200000	0.198415	1.200000	0.193149	1.200000	0.202847	1.200000	0.194684	1.200000	0.198121	1.200000	0.192019	1.200000	0.213307	1.200000	0.194675	1.200000	0.212082
1.300000	0.356793	1.300000	0.179837	1.300000	0.306058	1.300000	0.209246	1.300000	0.454693	1.300000	0.215810	1.300000	0.183294	1.300000	0.201488	1.300000	0.204620	1.300000	0.213486	1.300000	0.202120	1.300000	0.202730	1.300000	0.196185	1.300000	0.222736	1.300000	0.198810	1.300000	0.219957
1.400000	0.385918	1.400000	0.185476	1.400000	0.333314	1.400000	0.217744	1.400000	0.531014	1.400000	0.224229	1.400000	0.186252	1.400000	0.203334	1.400000	0.208391	1.400000	0.229879	1.400000	0.208399	1.400000	0.211212	1.400000	0.198027	1.400000	0.230656	1.400000	0.203994	1.400000	0.226333
1.500000	0.430583	1.500000	0.186403	1.500000	0.362987	1.500000	0.223012	1.500000	0.611082	1.500000	0.242666	1.500000	0.192680	1.500000	0.209940	1.500000	0.216583	1.500000	0.236037	1.500000	0.217150	1.500000	0.220934	1.500000	0.204817	1.500000	0.248503	1.500000	0.204275	1.500000	0.243903
1.600000	0.484646	1.600000	0.195991	1.600000	0.395108	1.600000	0.233136	1.600000	0.720506	1.600000	0.250528	1.600000	0.198207	1.600000	0.217066	1.600000	0.221694	1.600000	0.252876	1.600000	0.229789	1.600000	0.232470	1.600000	0.212986	1.600000	0.259570	1.600000	0.206948	1.600000	0.261801
1.700000	0.583942	1.700000	0.200834	1.700000	0.455625	1.700000	0.250345	1.700000	0.793561	1.700000	0.263721	1.700000	0.209550	1.700000	0.229866	1.700000	0.228131	1.700000	0.263730	1.700000	0.244663	1.700000	0.244702	1.700000	0.218854	1.700000	0.277956	1.700000	0.222247	1.700000	0.280882
1.800000	0.695094	1.800000	0.211308	1.800000	0.495615	1.800000	0.258824	1.800000	0.813046	1.800000	0.283315	1.800000	0.221049	1.800000	0.236119	1.800000	0.242893	1.800000	0.277157	1.800000	0.255263	1.800000	0.250763	1.800000	0.222672	1.800000	0.302186	1.800000	0.231760	1.800000	0.298964
1.900000	0.777738	1.900000	0.215807	1.900000	0.582983	1.900000	0.277679	1.900000	0.810663	1.900000	0.298840	1.900000	0.224222	1.900000	0.244279	1.900000	0.252535	1.900000	0.289885	1.900000	0.264602	1.900000	0.258762	1.900000	0.226263	1.900000	0.342707	1.900000	0.239890	1.900000	0.320169
2.000000	0.807778	2.000000	0.223734	2.000000	0.678408	2.000000	0.287425	2.000000	0.816100	2.000000	0.323859	2.000000	0.231148	2.000000	0.261904	2.000000	0.255007	2.000000	0.308664	2.000000	0.280156	2.000000	0.274787	2.000000	0.231419	2.000000	0.378755	2.000000	0.248760	2.000000	0.344644
2.100000	0.796520	2.100000	0.228567	2.100000	0.769508	2.100000	0.306037	2.100000	0.816265	2.100000	0.352046	2.100000	0.247829	2.100000	0.271257	2.100000	0.270895	2.100000	0.331740	2.100000	0.298433	2.100000	0.296308	2.100000	0.239147	2.100000	0.413300	2.100000	0.263539	2.100000	0.357041
2.200000	0.800813	2.200000	0.234071	2.200000	0.795953	2.200000	0.337139	2.200000	0.807241	2.200000	0.363784	2.200000	0.263177	2.200000	0.284350	2.200000	0.299616	2.200000	0.360423	2.200000	0.322461	2.200000	0.310414	2.200000	0.256198	2.200000	0.451250	2.200000	0.287598	2.200000	0.403735
2.300000	0.815187	2.300000	0.241656	2.300000	0.790254	2.300000	0.355478	2.300000	0.788193	2.300000	0.386054	2.300000	0.285091	2.300000	0.293336	2.300000	0.325908	2.300000	0.403831	2.300000	0.358164	2.300000	0.345333	2.300000	0.267619	2.300000	0.522119	2.300000	0.297351	2.300000	0.435126
2.400000	0.797396	2.400000	0.251455	2.400000	0.820652	2.400000	0.370591	2.400000	0.799555	2.400000	0.413181	2.400000	0.315546	2.400000	0.321679	2.400000	0.357305	2.400000	0.447191	2.400000	0.408280	2.400000	0.376367	2.400000	0.289285	2.400000	0.610812	2.400000	0.320128	2.400000	0.518298
2.500000	0.822622	2.500000	0.260776	2.500000	0.807380	2.500000	0.410575	2.500000	0.799218	2.500000	0.448500	2.500000	0.334153	2.500000	0.347169	2.500000	0.401149	2.500000	0.517253	2.500000	0.473905	2.500000	0.417825	2.500000	0.302212	2.500000	0.703232	2.500000	0.345293	2.500000	0.599547
2.600000	0.806762	2.600000	0.279671	2.600000	0.790332	2.600000	0.455616	2.600000	0.817281	2.600000	0.498368	2.600000	0.373422	2.600000	0.378913	2.600000	0.452065	2.600000	0.637972	2.600000	0.597596	2.600000	0.482332	2.600000	0.325534	2.600000	0.807517	2.600000	0.379815	2.600000	0.739684
2.700000	0.817651	2.700000	0.291946	2.700000	0.799732	2.700000	0.554741	2.700000	0.803638	2.700000	0.582564	2.700000	0.407915	2.700000	0.431474	2.700000	0.549376	2.700000	0.747274	2.700000	0.705717	2.700000	0.551370	2.700000	0.356549	2.700000	0.800988	2.700000	0.428534	2.700000	0.804492
2.800000	0.832716	2.800000	0.310291	2.800000	0.812342	2.800000	0.627512	2.800000	0.804772	2.800000	0.694656	2.800000	0.453084	2.800000	0.487529	2.800000	0.662658	2.800000	0.788827	2.800000	0.776868	2.800000	0.648675	2.800000	0.377785	2.800000	0.809977	2.800000	0.496392	2.800000	0.792161
2.900000	0.816436	2.900000	0.325492	2.900000	0.790459	2.900000	0.745110	2.900000	0.828263	2.900000	0.764770	2.900000	0.512893	2.900000	0.570397	2.900000	0.762562	2.900000	0.823136	2.900000	0.799197	2.900000	0.741329	2.900000	0.409152	2.900000	0.805851	2.900000	0.593013	2.900000	0.813328
3.000000	0.811895	3.000000	0.340124	3.000000	0.805457	3.000000	0.800650	3.000000	0.817964	3.000000	0.778595	3.000000	0.626123	3.000000	0.657387	3.000000	0.781516	3.000000	0.801805	3.000000	0.813965	3.000000	0.792753	3.000000	0.475601	3.000000	0.797530	3.000000	0.673824	3.000000	0.801979
3.100000	0.801507	3.100000	0.366872	3.100000	0.814962	3.100000	0.800303	3.100000	0.793113	3.100000	0.821407	3.100000	0.733842	3.100000	0.748396	3.100000	0.803016	3.100000	0.805708	3.100000	0.802980	3.100000	0.822675	3.100000	0.587703	3.100000	0.827913	3.100000	0.764513	3.100000	0.816514
3.200000	0.811259	3.200000	0.401568	3.200000	0.813264	3.200000	0.802910	3.200000	0.810120	3.200000	0.815011	3.200000	0.806984	3.200000	0.796701	3.200000	0.805553	3.200000	0.811523	3.200000	0.802864	3.200000	0.811117	3.200000	0.674737	3.200000	0.827345	3.200000	0.770103	3.200000	0.812542
3.300000	0.798593	3.300000	0.434299	3.300000	0.808123	3.300000	0.811371	3.300000	0.808366	3.300000	0.809581	3.300000	0.805399	3.300000	0.814954	3.300000	0.798358	3.300000	0.816340	3.300000	0.805617	3.300000	0.817654	3.300000	0.760432	3.300000	0.806066	3.300000	0.798980	3.300000	0.802350
3.400000	0.806537	3.400000	0.493948	3.400000	0.785360	3.400000	0.797711	3.400000	0.802383	3.400000	0.789953	3.400000	0.823652	3.400000	0.791801	3.400000	0.806290	3.400000	0.810367	3.400000	0.809492	3.400000	0.825747	3.400000	0.797807	3.400000	0.823233	3.400000	0.807043	3.400000	0.818265
3.500000	0.813660	3.500000	0.622646	3.500000	0.791026	3.500000	0.788513	3.500000	0.808554	3.500000	0.813588	3.500000	0.823630	3.500000	0.806230	3.500000	0.803529	3.500000	0.792927	3.500000	0.813136	3.500000	0.807682	3.500000	0.787716	3.500000	0.811262	3.500000	0.812404	3.500000	0.813976
3.600000	0.810174	3.600000	0.700973	3.600000	0.797711	3.600000	0.790263	3.600000	0.800953	3.600000	0.812671	3.600000	0.827406	3.600000	0.808047	3.600000	0.814954	3.600000	0.792337	3.600000	0.812890	3.600000	0.797208	3.600000	0.813456	3.600000	0.813875	3.600000	0.787159	3.600000	0.833580
3.700000	0.826889	3.700000	0.793310	3.700000	0.802321	3.700000	0.803495	3.700000	0.814325	3.700000	0.806494	3.700000	0.815312	3.700000	0.822381	3.700000	0.796165	3.700000	0.817289	3.700000	0.796384	3.700000	0.811948	3.700000	0.789641	3.700000	0.815353	3.700000	0.823127	3.700000	0.803719
3.800000	0.816298	3.800000	0.815481	3.800000	0.822266	3.800000	0.788137	3.800000	0.815271	3.800000	0.809440	3.800000	0.802205	3.800000	0.815141	3.800000	0.800723	3.800000	0.810367	3.800000	0.807552	3.800000	0.810208	3.800000	0.798045	3.800000	0.826872	3.800000	0.800824	3.800000	0.794879
3.900000	0.795518	3.900000	0.803146	3.900000	0.804025	3.900000	0.789668	3.900000	0.814329	3.900000	0.792529	3.900000	0.796850	3.900000	0.814974	3.900000	0.804361	3.900000	0.801482	3.900000	0.800538	3.900000	0.796139	3.900000	0.789779	3.900000	0.819551	3.900000	0.825121	3.900000	0.826525
4.000000	0.812973	4.000000	0.796301	4.000000	0.808187	4.000000	0.791895	4.000000	0.816378	4.000000	0.803485	4.000000	0.797795	4.000000	0.820969	4.000000	0.824145	4.000000	0.810813	4.000000	0.804494	4.000000	0.816311	4.000000	0.804132	4.000000	0.822441	4.000000	0.801135	4.000000	0.801933
4.100000	0.821869	4.100000	0.799796	4.100000	0.814111	4.100000	0.820304	4.100000	0.801707	4.100000	0.801070	4.100000	0.793522	4.100000	0.824993	4.100000	0.816145	4.100000	0.803353	4.100000	0.802478	4.100000	0.811850	4.100000	0.817460	4.100000	0.806780	4.100000	0.794928	4.100000	0.813457
4.200000	0.811709	4.200000	0.809927	4.200000	0.813195	4.200000	0.816825	4.200000	0.829928	4.200000	0.796940	4.200000	0.810996	4.200000	0.806149	4.200000	0.804562	4.200000	0.802258	4.200000	0.803154	4.200000	0.811982	4.200000	0.809038	4.200000	0.804215	4.200000	0.803312	4.200000	0.813303
4.300000	0.806897	4.300000	0.807461	4.300000	0.810233	4.300000	0.804188	4.300000	0.802310	4.300000	0.818851	4.300000	0.806589	4.300000	0.808656	4.300000	0.804107	4.300000	0.801969	4.300000	0.814788	4.300000	0.815088	4.300000	0.808935	4.300000	0.810277	4.300000	0.801851	4.300000	0.824845
4.400000	0.805702	4.400000	0.802621	4.400000	0.812542	4.400000	0.804484	4.400000	0.810974	4.400000	0.817977	4.400000	0.817032	4.400000	0.798434	4.400000	0.806940	4.400000	0.809880	4.400000	0.823819	4.400000	0.797044	4.400000	0.800390	4.400000	0.827778	4.400000	0.790900	4.400000	0.826073
4.500000	0.807375	4.500000	0.808813	4.500000	0.829173	4.500000	0.797152	4.500000	0.809374	4.500000	0.792610	4.500000	0.827695	4.500000	0.811906	4.500000	0.803044	4.500000	0.811056	4.500000	0.805978	4.500000	0.799996	4.500000	0.814516	4.500000	0.812465	4.500000	0.829888	4.500000	0.821148
4.600000	0.812121	4.600000	0.815435	4.600000	0.805816	4.600000	0.824621	4.600000	0.811700	4.600000	0.821863	4.600000	0.812964	4.600000	0.802071	4.600000	0.813497	4.600000	0.814838	4.600000	0.812829	4.600000	0.788615	4.600000	0.812861	4.600000	0.807790	4.600000	0.798946	4.600000	0.815932
4.700000	0.825611	4.700000	0.811701	4.700000	0.806820	4.700000	0.813672	4.700000	0.802024	4.700000	0.814117	4.700000	0.798639	4.700000	0.815377	4.700000	0.814951	4.700000	0.817162	4.700000	0.813635	4.700000	0.798367	4.700000	0.805863	4.700000	0.815003	4.700000	0.810552	4.700000	0.812835
4.800000	0.805031	4.800000	0.802114	4.800000	0.801816	4.800000	0.821129	4.800000	0.802274	4.800000	0.810191	4.800000	0.829297	4.800000	0.793008	4.800000	0.806894	4.800000	0.787365	4.800000	0.813897	4.800000	0.802051	4.800000	0.808163	4.800000	0.804003	4.800000	0.805717	4.800000	0.808028
4.900000	0.789398	4.900000	0.804128	4.900000	0.821572	4.900000	0.812684	4.900000	0.808440	4.900000	0.802710	4.900000	0.802995	4.900000	0.809557	4.900000	0.811239	4.900000	0.808228	4.900000	0.822074	4.900000	0.803918	4.900000	0.822818	4.900000	0.801643	4.900000	0.816299	4.900000	0.816121
5.000000	0.810627	5.000000	0.819298	5.000000	0.811584	5.000000	0.806065	5.000000	0.804270	5.000000	0.786318	5.000000	0.817789	5.000000	0.798443	5.000000	0.798214	5.000000	0.804493	5.000000	0.806849	5.000000	0.813442	5.000000	0.818719	5.000000	0.790572	5.000000	0.827925	5.000000	0.821179
5.100000	0.808784	5.100000	0.796575	5.100000	0.798252	5.100000	0.809678	5.100000	0.800222	5.100000	0.799458	5.100000	0.809031	5.100000	0.808422	5.100000	0.826668	5.100000	0.805459	5.100000	0.802774	5.100000	0.814520	5.100000	0.822368	5.100000	0.816059	5.100000	0.791356	5.100000	0.801016
5.200000	0.806249	5.200000	0.810052	5.200000	0.804456	5.200000	0.805886	5.200000	0.809780	5.200000	0.818457	5.200000	0.807048	5.200000	0.798616	5.200000	0.794756	5.200000	0.811976	5.200000	0.809794	5.200000	0.802054	5.200000	0.828123	5.200000	0.808592	5.200000	0.807512	5.200000	0.808833
5.300000	0.808556	5.300000	0.809698	5.300000	0.803030	5.300000	0.802408	5.300000	0.814311	5.300000	0.822168	5.300000	0.810445	5.300000	0.809026	5.300000	0.806605	5.300000	0.810855	5.300000	0.791296	5.300000	0.798092	5.300000	0.822678	5.300000	0.799833	5.300000	0.812404	5.300000	0.800608
5.400000	0.804618	5.400000	0.792449	5.400000	0.818765	5.400000	0.817234	5.400000	0.822643	5.400000	0.818397	5.400000	0.800446	5.400000	0.812921	5.400000	0.805406	5.400000	0.794751	5.400000	0.797790	5.400000	0.812156	5.400000	0.819883	5.400000	0.797914	5.400000	0.819606	5.400000	0.804024
5.500000	0.808899	5.500000	0.814532	5.500000	0.813565	5.500000	0.817906	5.500000	0.809410	5.500000	0.818282	5.500000	0.802060	5.500000	0.788792	5.500000	0.814705	5.500000	0.802745	5.500000	0.824181	5.500000	0.804954	5.500000	0.798234	5.500000	0.814260	5.500000	0.806641	5.500000	0.819133
5.600000	0.796126	5.600000	0.801930	5.600000	0.812896	5.600000	0.811376	5.600000	0.823316	5.600000	0.808732	5.600000	0.791340	5.600000	0.810413	5.600000	0.818545	5.600000	0.793607	5.600000	0.785521	5.600000	0.801843	5.600000	0.821431	5.600000	0.806558	5.600000	0.818758	5.600000	0.815697
5.700000	0.818543	5.700000	0.811271	5.700000	0.821450	5.700000	0.803137	5.700000	0.793652	5.700000	0.799230	5.700000	0.818436	5.700000	0.782354	5.700000	0.799271	5.700000	0.814934	5.700000	0.815288	5.700000	0.809187	5.700000	0.814784	5.700000	0.818322	5.700000	0.828965	5.700000	0.804811
5.800000	0.805967	5.800000	0.813638	5.800000	0.825196	5.800000	0.800110	5.800000	0.822987	5.800000	0.808006	5.800000	0.803028	5.800000	0.806576	5.800000	0.816276	5.800000	0.788806	5.800000	0.803283	5.800000	0.809187	5.800000	0.809698	5.800000	0.797435	5.800000	0.826950	5.800000	0.817437
5.900000	0.810568	5.900000	0.801271	5.900000	0.817784	5.900000	0.809343	5.900000	0.818493	5.900000	0.813278	5.900000	0.814073	5.900000	0.806281	5.900000	0.800401	5.900000	0.819246	5.900000	0.813496	5.900000	0.815318	5.900000	0.824192	5.900000	0.808435	5.900000	0.827901	5.900000	0.810185
6.000000	0.814537	6.000000	0.821223	6.000000	0.809497	6.000000	0.795441	6.000000	0.811524	6.000000	0.817539	6.000000	0.808109	6.000000	0.803636	6.000000	0.814023	6.000000	0.807739	6.000000	0.795898	6.000000	0.809655	6.000000	0.805812	6.000000	0.809842	6.000000	0.828000	6.000000	0.812573
6.100000	0.799468	6.100000	0.807684	6.100000	0.795741	6.100000	0.815922	6.100000	0.797614	6.100000	0.810619	6.100000	0.822177	6.100000	0.817586	6.100000	0.801618	6.100000	0.815576	6.100000	0.788927	6.100000	0.812671	6.100000	0.810140	6.100000	0.821230	6.100000	0.802152	6.100000	0.799016
6.200000	0.799703	6.200000	0.813795	6.200000	0.800089	6.200000	0.811467	6.200000	0.797584	6.200000	0.811193	6.200000	0.815588	6.200000	0.822598	6.200000	0.799951	6.200000	0.798713	6.200000	0.794176	6.200000	0.809267	6.200000	0.814117	6.200000	0.809833	6.200000	0.828875	6.200000	0.801664
6.300000	0.835946	6.300000	0.813140	6.300000	0.819749	6.300000	0.807738	6.300000	0.807867	6.300000	0.824861	6.300000	0.822971	6.300000	0.812571	6.300000	0.806188	6.300000	0.798966	6.300000	0.827698	6.300000	0.808375	6.300000	0.821729	6.300000	0.803016	6.300000	0.815379	6.300000	0.807311
6.400000	0.813327	6.400000	0.795746	6.400000	0.822814	6.400000	0.794727	6.400000	0.825444	6.400000	0.816937	6.400000	0.818127	6.400000	0.799186	6.400000	0.792612	6.400000	0.805441	6.400000	0.804291	6.400000	0.821861	6.400000	0.819386	6.400000	0.807063	6.400000	0.802013	6.400000	0.802989
6.500000	0.805360	6.500000	0.800018	6.500000	0.809993	6.500000	0.796487	6.500000	0.810928	6.500000	0.801596	6.500000	0.818174	6.500000	0.812099	6.500000	0.818870	6.500000	0.801986	6.500000	0.808558	6.500000	0.830093	6.500000	0.824632	6.500000	0.814431	6.500000	0.806139	6.500000	0.800723
6.600000	0.799982	6.600000	0.811785	6.600000	0.825161	6.600000	0.811943	6.600000	0.799559	6.600000	0.810901	6.600000	0.812826	6.600000	0.813810	6.600000	0.811550	6.600000	0.791051	6.600000	0.791798	6.600000	0.823826	6.600000	0.809766	6.600000	0.807120	6.600000	0.794259	6.600000	0.823001
6.700000	0.822252	6.700000	0.804914	6.700000	0.812413	6.700000	0.809287	6.700000	0.812294	6.700000	0.813692	6.700000	0.791710	6.700000	0.810676	6.700000	0.807845	6.700000	0.805576	6.700000	0.800708	6.700000	0.816216	6.700000	0.806111	6.700000	0.813841	6.700000	0.812776	6.700000	0.810838
6.800000	0.797291	6.800000	0.825743	6.800000	0.809617	6.800000	0.821934	6.800000	0.790379	6.800000	0.812379	6.800000	0.814543	6.800000	0.797479	6.800000	0.813690	6.800000	0.818702	6.800000	0.801263	6.800000	0.812413	6.800000	0.815589	6.800000	0.794744	6.800000	0.824628	6.800000	0.813422
6.900000	0.814849	6.900000	0.808294	6.900000	0.809492	6.900000	0.795555	6.900000	0.782001	6.900000	0.810955	6.900000	0.813271	6.900000	0.816595	6.900000	0.813143	6.900000	0.787455	6.900000	0.813061	6.900000	0.796242	6.900000	0.788627	6.900000	0.797114	6.900000	0.819736	6.900000	0.797477
7.000000	0.802391	7.000000	0.797554	7.000000	0.820973	7.000000	0.817513	7.000000	0.799099	7.000000	0.808034	7.000000	0.808372	7.000000	0.799153	7.000000	0.800706	7.000000	0.818255	7.000000	0.815764	7.000000	0.811308	7.000000	0.810613	7.000000	0.808088	7.000000	0.808501	7.000000	0.803595
7.100000	0.814238	7.100000	0.789894	7.100000	0.816497	7.100000	0.818405	7.100000	0.812782	7.100000	0.801600	7.100000	0.802775	7.100000	0.811931	7.100000	0.830508	7.100000	0.816206	7.100000	0.815434	7.100000	0.827739	7.100000	0.811084	7.100000	0.821762	7.100000	0.835103	7.100000	0.794773
7.200000	0.817709	7.200000	0.789092	7.200000	0.808018	7.200000	0.808129	7.200000	0.807223	7.200000	0.809804	7.200000	0.827001	7.200000	0.812820	7.200000	0.807387	7.200000	0.821175	7.200000	0.803357	7.200000	0.828940	7.200000	0.803366	7.200000	0.811167	7.200000	0.832679	7.200000	0.805979
7.300000	0.817600	7.300000	0.799341	7.300000	0.802761	7.300000	0.818985	7.300000	0.817387	7.300000	0.815739	7.300000	0.812313	7.300000	0.818201	7.300000	0.812715	7.300000	0.807919	7.300000	0.823170	7.300000	0.812705	7.300000	0.806295	7.300000	0.802034	7.300000	0.807813	7.300000	0.815600
7.400000	0.816183	7.400000	0.803584	7.400000	0.794714	7.400000	0.812477	7.400000	0.798622	7.400000	0.809829	7.400000	0.806368	7.400000	0.794000	7.400000	0.808743	7.400000	0.795316	7.400000	0.807482	7.400000	0.791806	7.400000	0.804348	7.400000	0.806649	7.400000	0.814462	7.400000	0.799996
7.500000	0.801541	7.500000	0.814603	7.500000	0.807422	7.500000	0.807128	7.500000	0.805447	7.500000	0.810444	7.500000	0.811693	7.500000	0.809471	7.500000	0.819004	7.500000	0.805743	7.500000	0.809928	7.500000	0.799926	7.500000	0.806114	7.500000	0.810414	7.500000	0.829682	7.500000	0.806249
7.600000	0.820455	7.600000	0.808045	7.600000	0.801237	7.600000	0.812966	7.600000	0.806887	7.600000	0.818042	7.600000	0.823417	7.600000	0.812334	7.600000	0.824243	7.600000	0.805068	7.600000	0.816701	7.600000	0.823495	7.600000	0.804615	7.600000	0.809780	7.600000	0.810724	7.600000	0.804597
7.700000	0.819355	7.700000	0.819796	7.700000	0.809822	7.700000	0.816710	7.700000	0.803462	7.700000	0.804524	7.700000	0.800049	7.700000	0.793751	7.700000	0.806318	7.700000	0.818316	7.700000	0.802994	7.700000	0.816939	7.700000	0.821348	7.700000	0.813446	7.700000	0.793043	7.700000	0.799940
7.800000	0.796817	7.800000	0.825556	7.800000	0.810648	7.800000	0.815135	7.800000	0.817188	7.800000	0.813463	7.800000	0.796354	7.800000	0.797200	7.800000	0.799870	7.800000	0.807547	7.800000	0.808482	7.800000	0.811973	7.800000	0.807518	7.800000	0.814245	7.800000	0.799696	7.800000	0.813065
7.900000	0.819352	7.900000	0.813859	7.900000	0.800944	7.900000	0.819856	7.900000	0.812746	7.900000	0.811539	7.900000	0.824328	7.900000	0.806588	7.900000	0.794842	7.900000	0.817499	7.900000	0.805867	7.900000	0.814597	7.900000	0.807686	7.900000	0.819024	7.900000	0.796072	7.900000	0.798875
8.000000	0.806239	8.000000	0.816546	8.000000	0.811579	8.000000	0.826535	8.000000	0.800054	8.000000	0.802283	8.000000	0.815250	8.000000	0.826097	8.000000	0.811343	8.000000	0.813394	8.000000	0.804463	8.000000	0.800843	8.000000	0.798441	8.000000	0.822248	8.000000	0.816782	8.000000	0.806228
8.100000	0.809212	8.100000	0.814402	8.100000	0.819139	8.100000	0.820750	8.100000	0.810379	8.100000	0.808892	8.100000	0.803929	8.100000	0.809541	8.100000	0.804416	8.100000	0.787667	8.100000	0.816406	8.100000	0.803668	8.100000	0.805492	8.100000	0.799985	8.100000	0.807262	8.100000	0.798024
8.200000	0.827396	8.200000	0.792827	8.200000	0.810061	8.200000	0.811564	8.200000	0.804951	8.200000	0.798934	8.200000	0.816849	8.200000	0.791004	8.200000	0.790760	8.200000	0.823652	8.200000	0.810726	8.200000	0.801267	8.200000	0.816281	8.200000	0.806366	8.200000	0.812506	8.200000	0.810410
8.300000	0.799247	8.300000	0.818525	8.300000	0.803787	8.300000	0.814867	8.300000	0.825334	8.300000	0.806577	8.300000	0.815627	8.300000	0.805342	8.300000	0.785911	8.300000	0.816424	8.300000	0.811452	8.300000	0.803387	8.300000	0.798699	8.300000	0.820825	8.300000	0.809261	8.300000	0.819452
8.400000	0.809875	8.400000	0.798488	8.400000	0.790809	8.400000	0.798524	8.400000	0.816702	8.400000	0.796769	8.400000	0.810734	8.400000	0.822208	8.400000	0.801643	8.400000	0.797466	8.400000	0.812483	8.400000	0.818355	8.400000	0.814189	8.400000	0.823575	8.400000	0.791702	8.400000	0.830506
8.500000	0.784067	8.500000	0.810534	8.500000	0.805029	8.500000	0.819993	8.500000	0.819576	8.500000	0.811369	8.500000	0.808747	8.500000	0.808652	8.500000	0.797977	8.500000	0.819273	8.500000	0.807653	8.500000	0.827395	8.500000	0.813357	8.500000	0.789748	8.500000	0.796507	8.500000	0.812224
8.600000	0.806008	8.600000	0.818239	8.600000	0.806355	8.600000	0.811172	8.600000	0.805767	8.600000	0.801260	8.600000	0.817282	8.600000	0.813394	8.600000	0.803963	8.600000	0.808389	8.600000	0.803678	8.600000	0.808235	8.600000	0.822494	8.600000	0.810566	8.600000	0.826234	8.600000	0.805386
8.700000	0.812087	8.700000	0.806060	8.700000	0.805427	8.700000	0.819988	8.700000	0.803727	8.700000	0.816594	8.700000	0.823342	8.700000	0.796835	8.700000	0.804353	8.700000	0.796222	8.700000	0.820128	8.700000	0.815499	8.700000	0.809134	8.700000	0.837598	8.700000	0.794772	8.700000	0.823857
8.800000	0.820575	8.800000	0.791208	8.800000	0.804742	8.800000	0.810537	8.800000	0.793678	8.800000	0.817466	8.800000	0.808647	8.800000	0.817460	8.800000	0.802223	8.800000	0.812059	8.800000	0.810903	8.800000	0.804957	8.800000	0.824168	8.800000	0.799646	8.800000	0.829433	8.800000	0.824047
8.900000	0.824296	8.900000	0.811459	8.900000	0.813756	8.900000	0.810580	8.900000	0.807475	8.900000	0.824177	8.900000	0.801349	8.900000	0.815384	8.900000	0.801208	8.900000	0.811766	8.900000	0.816248	8.900000	0.783252	8.900000	0.796462	8.900000	0.809626	8.900000	0.833189	8.900000	0.795214
9.000000	0.809289	9.000000	0.800453	9.000000	0.830226	9.000000	0.802640	9.000000	0.813224	9.000000	0.808177	9.000000	0.797889	9.000000	0.812610	9.000000	0.802723	9.000000	0.792594	9.000000	0.798872	9.000000	0.826872	9.000000	0.812622	9.000000	0.810157	9.000000	0.812366	9.000000	0.820965
9.100000	0.794573	9.100000	0.800427	9.100000	0.807810	9.100000	0.802810	9.100000	0.805635	9.100000	0.803696	9.100000	0.811417	9.100000	0.808709	9.100000	0.816021	9.100000	0.815713	9.100000	0.817557	9.100000	0.810113	9.100000	0.825430	9.100000	0.805116	9.100000	0.804959	9.100000	0.804929
9.200000	0.811943	9.200000	0.817967	9.200000	0.818563	9.200000	0.818482	9.200000	0.811784	9.200000	0.816432	9.200000	0.813642	9.200000	0.815747	9.200000	0.817890	9.200000	0.814537	9.200000	0.787134	9.200000	0.812909	9.200000	0.807417	9.200000	0.811059	9.200000	0.816869	9.200000	0.801476
9.300000	0.803961	9.300000	0.814534	9.300000	0.811465	9.300000	0.814103	9.300000	0.813989	9.300000	0.817276	9.300000	0.802784	9.300000	0.821542	9.300000	0.825685	9.300000	0.806923	9.300000	0.822622	9.300000	0.807537	9.300000	0.817308	9.300000	0.815280	9.300000	0.801469	9.300000	0.813918
9.400000	0.801868	9.400000	0.809566	9.400000	0.812055	9.400000	0.820303	9.400000	0.817296	9.400000	0.817601	9.400000	0.797699	9.400000	0.816811	9.400000	0.820092	9.400000	0.818925	9.400000	0.822012	9.400000	0.809253	9.400000	0.804624	9.400000	0.801654	9.400000	0.808015	9.400000	0.807742
9.500000	0.797928	9.500000	0.813170	9.500000	0.816487	9.500000	0.797192	9.500000	0.830523	9.500000	0.799316	9.500000	0.804096	9.500000	0.806908	9.500000	0.809999	9.500000	0.813981	9.500000	0.806767	9.500000	0.811875	9.500000	0.787621	9.500000	0.802678	9.500000	0.827355	9.500000	0.802992
9.600000	0.805353	9.600000	0.814187	9.600000	0.789059	9.600000	0.807255	9.600000	0.824259	9.600000	0.799021	9.600000	0.822193	9.600000	0.821551	9.600000	0.821249	9.600000	0.805305	9.600000	0.818494	9.600000	0.805235	9.600000	0.829346	9.600000	0.815825	9.600000	0.818983	9.600000	0.797085
9.700000	0.810000	9.700000	0.809836	9.700000	0.796624	9.700000	0.806629	9.700000	0.799937	9.700000	0.820760	9.700000	0.819217	9.700000	0.818761	9.700000	0.786808	9.700000	0.818743	9.700000	0.827443	9.700000	0.796401	9.700000	0.832589	9.700000	0.800609	9.700000	0.797646	9.700000	0.832653
9.800000	0.800464	9.800000	0.828350	9.800000	0.823211	9.800000	0.792659	9.800000	0.806793	9.800000	0.800472	9.800000	0.797386	9.800000	0.811092	9.800000	0.822069	9.800000	0.803230	9.800000	0.796502	9.800000	0.818974	9.800000	0.811055	9.800000	0.802251	9.800000	0.815374	9.800000	0.811323
9.900000	0.817702	9.900000	0.814932	9.900000	0.801696	9.900000	0.808847	9.900000	0.822082	9.900000	0.789487	9.900000	0.806681	9.900000	0.807641	9.900000	0.819225	9.900000	0.806316	9.900000	0.803516	9.900000	0.813638	9.900000	0.801938	9.900000	0.814903	9.900000	0.823985	9.900000	0.806268
10.000000	0.808431	10.000000	0.827511	10.000000	0.809660	10.000000	0.820795	10.000000	0.818430	10.000000	0.804277	10.000000	0.797520	10.000000	0.811745	10.000000	0.828650	10.000000	0.804577	10.000000	0.815505	10.000000	0.805962	10.000000	0.826399	10.000000	0.793936	10.000000	0.809291	10.000000	0.823521
10.100000	0.824061	10.100000	0.816266	10.100000	0.797185	10.100000	0.810082	10.100000	0.817328	10.100000	0.808305	10.100000	0.819735	10.100000	0.793154	10.100000	0.817514	10.100000	0.805891	10.100000	0.800161	10.100000	0.810088	10.100000	0.808959	10.100000	0.821881	10.100000	0.814708	10.100000	0.816947
10.200000	0.797186	10.200000	0.801593	10.200000	0.818768	10.200000	0.804538	10.200000	0.794179	10.200000	0.809438	10.200000	0.811598	10.200000	0.818474	10.200000	0.817407	10.200000	0.803151	10.200000	0.808975	10.200000	0.802243	10.200000	0.828360	10.200000	0.810320	10.200000	0.823064	10.200000	0.818428
10.300000	0.798722	10.300000	0.826887	10.300000	0.811162	10.300000	0.797288	10.300000	0.813587	10.300000	0.809169	10.300000	0.804646	10.300000	0.813063	10.300000	0.822650	10.300000	0.811910	10.300000	0.814620	10.300000	0.793088	10.300000	0.821021	10.300000	0.822086	10.300000	0.814930	10.300000	0.814042
10.400000	0.828224	10.400000	0.809064	10.400000	0.806294	10.400000	0.812564	10.400000	0.812247	10.400000	0.818323	10.400000	0.794035	10.400000	0.818286	10.400000	0.814912	10.400000	0.802170	10.400000	0.807927	10.400000	0.801434	10.400000	0.822380	10.400000	0.811029	10.400000	0.817751	10.400000	0.818831
10.500000	0.810554	10.500000	0.794900	10.500000	0.796590	10.500000	0.809767	10.500000	0.813508	10.500000	0.804574	10.500000	0.794777	10.500000	0.805182	10.500000	0.799804	10.500000	0.825892	10.500000	0.818609	10.500000	0.797125	10.500000	0.796310	10.500000	0.812289	10.500000	0.808168	10.500000	0.805754
10.600000	0.795101	10.600000	0.799489	10.600000	0.798974	10.600000	0.811459	10.600000	0.819932	10.600000	0.799828	10.600000	0.826370	10.600000	0.803565	10.600000	0.822305	10.600000	0.807223	10.600000	0.819620	10.600000	0.801123	10.600000	0.804281	10.600000	0.816485	10.600000	0.819668	10.600000	0.788136
10.700000	0.810629	10.700000	0.823011	10.700000	0.818453	10.700000	0.814267	10.700000	0.806088	10.700000	0.801369	10.700000	0.824692	10.700000	0.811754	10.700000	0.826359	10.700000	0.833190	10.700000	0.804403	10.700000	0.814166	10.700000	0.814386	10.700000	0.801971	10.700000	0.808175	10.700000	0.815033
10.800000	0.806678	10.800000	0.809244	10.800000	0.811711	10.800000	0.809847	10.800000	0.792296	10.800000	0.795010	10.800000	0.813547	10.800000	0.806689	10.800000	0.798868	10.800000	0.812294	10.800000	0.814350	10.800000	0.817127	10.800000	0.807161	10.800000	0.814144	10.800000	0.817242	10.800000	0.815601
10.900000	0.818448	10.900000	0.811080	10.900000	0.810331	10.900000	0.801820	10.900000	0.809424	10.900000	0.800521	10.900000	0.815652	10.900000	0.811238	10.900000	0.818331	10.900000	0.820625	10.900000	0.807165	10.900000	0.809667	10.900000	0.815747	10.900000	0.795180	10.900000	0.827452	10.900000	0.788234
11.000000	0.802687	11.000000	0.815751	11.000000	0.808878	11.000000	0.819608	11.000000	0.812299	11.000000	0.804357	11.000000	0.815530	11.000000	0.820041	11.000000	0.804953	11.000000	0.812181	11.000000	0.826646	11.000000	0.817387	11.000000	0.787841	11.000000	0.817279	11.000000	0.802991	11.000000	0.830163
11.100000	0.808287	11.100000	0.831920	11.100000	0.808490	11.100000	0.805677	11.100000	0.810564	11.100000	0.816165	11.100000	0.825839	11.100000	0.813840	11.100000	0.807775	11.100000	0.803227	11.100000	0.818984	11.100000	0.789852	11.100000	0.806678	11.100000	0.814501	11.100000	0.823703	11.100000	0.812318
11.200000	0.807998	11.200000	0.800321	11.200000	0.817457	11.200000	0.810752	11.200000	0.803289	11.200000	0.791815	11.200000	0.807367	11.200000	0.816920	11.200000	0.802983	11.200000	0.803754	11.200000	0.825644	11.200000	0.794014	11.200000	0.801460	11.200000	0.827307	11.200000	0.813455	11.200000	0.799150
11.300000	0.817193	11.300000	0.816750	11.300000	0.811240	11.300000	0.812170	11.300000	0.808868	11.300000	0.817506	11.300000	0.814336	11.300000	0.814114	11.300000	0.802623	11.300000	0.807937	11.300000	0.831148	11.300000	0.805797	11.300000	0.810930	11.300000	0.796658	11.300000	0.824507	11.300000	0.807808
11.400000	0.812093	11.400000	0.824839	11.400000	0.811516	11.400000	0.829105	11.400000	0.807904	11.400000	0.821568	11.400000	0.811775	11.400000	0.826536	11.400000	0.813833	11.400000	0.813397	11.400000	0.801399	11.400000	0.809513	11.400000	0.820894	11.400000	0.796288	11.400000	0.807979	11.400000	0.814438
11.500000	0.819012	11.500000	0.820174	11.500000	0.802537	11.500000	0.801467	11.500000	0.808350	11.500000	0.807109	11.500000	0.798933	11.500000	0.791893	11.500000	0.819844	11.500000	0.798023	11.500000	0.814695	11.500000	0.803943	11.500000	0.799100	11.500000	0.806837	11.500000	0.807626	11.500000	0.814694
11.600000	0.800987	11.600000	0.812099	11.600000	0.817146	11.600000	0.791844	11.600000	0.798460	11.600000	0.803297	11.600000	0.818762	11.600000	0.809468	11.600000	0.802685	11.600000	0.811070	11.600000	0.805178	11.600000	0.796746	11.600000	0.817149	11.600000	0.807246	11.600000	0.804881	11.600000	0.818627
11.700000	0.816411	11.700000	0.820910	11.700000	0.803496	11.700000	0.808649	11.700000	0.805194	11.700000	0.817596	11.700000	0.816607	11.700000	0.810457	11.700000	0.828718	11.700000	0.819481	11.700000	0.815714	11.700000	0.813578	11.700000	0.819756	11.700000	0.805089	11.700000	0.804474	11.700000	0.806734
11.800000	0.820060	11.800000	0.809852	11.800000	0.812211	11.800000	0.804473	11.800000	0.825049	11.800000	0.813220	11.800000	0.811176	11.800000	0.814942	11.800000	0.794072	11.800000	0.814530	11.800000	0.810520	11.800000	0.802002	11.800000	0.812965	11.800000	0.813508	11.800000	0.821401	11.800000	0.795280
11.900000	0.812298	11.900000	0.824849	11.900000	0.813346	11.900000	0.812469	11.900000	0.805354	11.900000	0.816299	11.900000	0.810749	11.900000	0.817299	11.900000	0.809401	11.900000	0.807706	11.900000	0.799361	11.900000	0.812252	11.900000	0.808361	11.900000	0.811231	11.900000	0.813128	11.900000	0.798728
12.000000	0.792905	12.000000	0.810016	12.000000	0.796784	12.000000	0.818394	12.000000	0.813409	12.000000	0.812361	12.000000	0.809977	12.000000	0.804803	12.000000	0.809659	12.000000	0.819664	12.000000	0.808006	12.000000	0.800927	12.000000	0.799989	12.000000	0.819932	12.000000	0.795861	12.000000	0.801752
12.100000	0.809919	12.100000	0.805021	12.100000	0.809052	12.100000	0.792201	12.100000	0.816769	12.100000	0.809939	12.100000	0.808706	12.100000	0.820074	12.100000	0.818420	12.100000	0.804631	12.100000	0.794116	12.100000	0.801747	12.100000	0.799620	12.100000	0.826508	12.100000	0.809572	12.100000	0.800911
12.200000	0.799084	12.200000	0.822773	12.200000	0.812502	12.200000	0.804720	12.200000	0.808583	12.200000	0.809346	12.200000	0.817645	12.200000	0.806448	12.200000	0.802678	12.200000	0.819839	12.200000	0.802228	12.200000	0.809714	12.200000	0.816180	12.200000	0.819328	12.200000	0.805416	12.200000	0.814285
12.300000	0.806135	12.300000	0.803246	12.300000	0.824777	12.300000	0.819032	12.300000	0.815571	12.300000	0.804910	12.300000	0.834602	12.300000	0.820232	12.300000	0.828451	12.300000	0.821541	12.300000	0.811907	12.300000	0.817380	12.300000	0.810453	12.300000	0.822374	12.300000	0.808991	12.300000	0.827208
12.400000	0.821012	12.400000	0.817476	12.400000	0.816957	12.400000	0.809988	12.400000	0.814259	12.400000	0.805089	12.400000	0.830063	12.400000	0.807123	12.400000	0.800293	12.400000	0.814245	12.400000	0.810798	12.400000	0.805679	12.400000	0.829315	12.400000	0.825644	12.400000	0.798976	12.400000	0.815421
12.500000	0.813037	12.500000	0.811998	12.500000	0.809556	12.500000	0.805191	12.500000	0.805766	12.500000	0.807995	12.500000	0.806618	12.500000	0.812937	12.500000	0.805719	12.500000	0.808668	12.500000	0.808221	12.500000	0.826358	12.500000	0.830790	12.500000	0.803312	12.500000	0.803438	12.500000	0.813880
12.600000	0.808664	12.600000	0.812514	12.600000	0.811666	12.600000	0.818921	12.600000	0.807053	12.600000	0.804860	12.600000	0.802227	12.600000	0.825347	12.600000	0.806609	12.600000	0.816998	12.600000	0.820803	12.600000	0.798987	12.600000	0.828162	12.600000	0.810782	12.600000	0.821517	12.600000	0.818556
12.700000	0.807571	12.700000	0.821545	12.700000	0.786467	12.700000	0.819967	12.700000	0.804010	12.700000	0.804744	12.700000	0.819353	12.700000	0.817021	12.700000	0.820620	12.700000	0.788491	12.700000	0.819957	12.700000	0.806006	12.700000	0.799113	12.700000	0.805210	12.700000	0.810187	12.700000	0.810728
12.800000	0.807977	12.800000	0.807208	12.800000	0.806939	12.800000	0.805566	12.800000	0.792367	12.800000	0.804754	12.800000	0.806266	12.800000	0.817111	12.800000	0.806524	12.800000	0.827198	12.800000	0.798599	12.800000	0.813334	12.800000	0.798356	12.800000	0.812095	12.800000	0.817241	12.800000	0.786871
12.900000	0.798354	12.900000	0.803153	12.900000	0.799049	12.900000	0.801782	12.900000	0.811684	12.900000	0.814773	12.900000	0.808994	12.900000	0.809125	12.900000	0.802738	12.900000	0.789505	12.900000	0.806022	12.900000	0.796901	12.900000	0.813184	12.900000	0.820585	12.900000	0.821695	12.900000	0.807875
13.000000	0.799727	13.000000	0.816040	13.000000	0.827672	13.000000	0.818995	13.000000	0.810066	13.000000	0.801701	13.000000	0.814305	13.000000	0.805174	13.000000	0.815241	13.000000	0.813097	13.000000	0.813353	13.000000	0.803159	13.000000	0.818236	13.000000	0.807923	13.000000	0.834363	13.000000	0.809240
13.100000	0.824954	13.100000	0.806044	13.100000	0.802977	13.100000	0.830996	13.100000	0.798773	13.100000	0.823845	13.100000	0.815343	13.100000	0.816915	13.100000	0.823752	13.100000	0.800401	13.100000	0.802136	13.100000	0.804139	13.100000	0.807035	13.100000	0.815625	13.100000	0.812626	13.100000	0.820338
13.200000	0.804985	13.200000	0.800588	13.200000	0.796770	13.200000	0.817035	13.200000	0.801497	13.200000	0.821347	13.200000	0.821698	13.200000	0.816843	13.200000	0.801801	13.200000	0.818301	13.200000	0.818261	13.200000	0.808855	13.200000	0.813684	13.200000	0.825954	13.200000	0.806710	13.200000	0.808920
13.300000	0.819568	13.300000	0.815501	13.300000	0.798779	13.300000	0.805801	13.300000	0.806836	13.300000	0.802321	13.300000	0.803387	13.300000	0.803621	13.300000	0.806455	13.300000	0.817006	13.300000	0.822843	13.300000	0.790854	13.300000	0.818089	13.300000	0.802196	13.300000	0.816010	13.300000	0.829212
13.400000	0.818947	13.400000	0.822947	13.400000	0.796627	13.400000	0.814505	13.400000	0.791473	13.400000	0.804515	13.400000	0.802234	13.400000	0.812779	13.400000	0.794215	13.400000	0.814502	13.400000	0.808737	13.400000	0.814281	13.400000	0.813325	13.400000	0.812045	13.400000	0.795756	13.400000	0.808910
13.500000	0.814199	13.500000	0.812732	13.500000	0.794938	13.500000	0.832362	13.500000	0.804662	13.500000	0.811298	13.500000	0.807300	13.500000	0.810051	13.500000	0.811566	13.500000	0.810267	13.500000	0.808914	13.500000	0.811276	13.500000	0.822393	13.500000	0.815320	13.500000	0.778440	13.500000	0.812689
13.600000	0.801418	13.600000	0.829838	13.600000	0.809166	13.600000	0.808365	13.600000	0.810718	13.600000	0.793078	13.600000	0.797113	13.600000	0.803871	13.600000	0.820350	13.600000	0.814941	13.600000	0.824925	13.600000	0.795841	13.600000	0.811103	13.600000	0.820789	13.600000	0.797475	13.600000	0.830883
13.700000	0.813603	13.700000	0.812072	13.700000	0.805582	13.700000	0.824122	13.700000	0.801851	13.700000	0.811240	13.700000	0.794672	13.700000	0.811072	13.700000	0.817764	13.700000	0.779492	13.700000	0.809260	13.700000	0.805885	13.700000	0.825016	13.700000	0.808354	13.700000	0.802370	13.700000	0.826556
13.800000	0.799229	13.800000	0.810574	13.800000	0.808619	13.800000	0.806425	13.800000	0.793183	13.800000	0.807707	13.800000	0.800723	13.800000	0.814075	13.800000	0.821780	13.800000	0.806934	13.800000	0.826512	13.800000	0.809252	13.800000	0.822823	13.800000	0.791288	13.800000	0.809949	13.800000	0.816492
13.900000	0.812262	13.900000	0.816887	13.900000	0.819780	13.900000	0.826829	13.900000	0.802645	13.900000	0.813427	13.900000	0.816340	13.900000	0.817434	13.900000	0.806438	13.900000	0.808235	13.900000	0.816367	13.900000	0.813689	13.900000	0.806344	13.900000	0.821899	13.900000	0.803460	13.900000	0.832453
14.000000	0.784199	14.000000	0.836286	14.000000	0.785524	14.000000	0.808480	14.000000	0.796868	14.000000	0.800750	14.000000	0.802509	14.000000	0.807890	14.000000	0.812372	14.000000	0.826214	14.000000	0.818013	14.000000	0.795069	14.000000	0.817052	14.000000	0.815288	14.000000	0.814554	14.000000	0.821743
14.100000	0.796903	14.100000	0.806175	14.100000	0.794860	14.100000	0.812905	14.100000	0.820655	14.100000	0.802181	14.100000	0.805518	14.100000	0.812947	14.100000	0.822215	14.100000	0.807448	14.100000	0.811224	14.100000	0.828456	14.100000	0.807819	14.100000	0.811497	14.100000	0.809964	14.100000	0.811512
14.200000	0.812916	14.200000	0.803121	14.200000	0.804359	14.200000	0.808643	14.200000	0.806440	14.200000	0.816913	14.200000	0.796257	14.200000	0.797825	14.200000	0.826678	14.200000	0.811910	14.200000	0.818001	14.200000	0.816878	14.200000	0.821218	14.200000	0.817900	14.200000	0.816761	14.200000	0.813634
14.300000	0.823921	14.300000	0.795571	14.300000	0.805913	14.300000	0.805766	14.300000	0.813008	14.300000	0.806288	14.300000	0.814491	14.300000	0.804125	14.300000	0.813282	14.300000	0.797446	14.300000	0.812367	14.300000	0.811198	14.300000	0.813914	14.300000	0.800211	14.300000	0.803906	14.300000	0.811366
14.400000	0.808492	14.400000	0.801790	14.400000	0.811813	14.400000	0.822607	14.400000	0.832488	14.400000	0.813000	14.400000	0.825009	14.400000	0.794987	14.400000	0.796646	14.400000	0.806002	14.400000	0.812542	14.400000	0.819751	14.400000	0.811320	14.400000	0.799482	14.400000	0.824212	14.400000	0.787295
14.500000	0.811217	14.500000	0.787621	14.500000	0.821922	14.500000	0.814742	14.500000	0.810052	14.500000	0.816361	14.500000	0.818095	14.500000	0.833008	14.500000	0.799304	14.500000	0.812234	14.500000	0.818161	14.500000	0.820405	14.500000	0.821260	14.500000	0.822094	14.500000	0.820974	14.500000	0.811585
14.600000	0.810511	14.600000	0.811428	14.600000	0.781393	14.600000	0.800390	14.600000	0.813332	14.600000	0.810898	14.600000	0.808385	14.600000	0.822776	14.600000	0.798047	14.600000	0.827667	14.600000	0.819320	14.600000	0.812608	14.600000	0.814181	14.600000	0.801319	14.600000	0.814425	14.600000	0.816705
14.700000	0.802376	14.700000	0.810718	14.700000	0.810557	14.700000	0.813935	14.700000	0.809607	14.700000	0.821966	14.700000	0.810826	14.700000	0.813665	14.700000	0.801922	14.700000	0.827465	14.700000	0.820518	14.700000	0.815839	14.700000	0.808492	14.700000	0.826248	14.700000	0.808020	14.700000	0.812293
14.800000	0.822031	14.800000	0.816882	14.800000	0.829722	14.800000	0.821853	14.800000	0.811125	14.800000	0.798035	14.800000	0.820400	14.800000	0.804126	14.800000	0.799169	14.800000	0.805032	14.800000	0.816749	14.800000	0.797301	14.800000	0.816705	14.800000	0.799542	14.800000	0.790400	14.800000	0.812544
14.900000	0.810460	14.900000	0.817418	14.900000	0.811584	14.900000	0.809375	14.900000	0.820218	14.900000	0.800444	14.900000	0.810120	14.900000	0.812135	14.900000	0.800674	14.900000	0.804285	14.900000	0.815431	14.900000	0.823068	14.900000	0.835588	14.900000	0.803541	14.900000	0.814759	14.900000	0.805147
15.000000	0.812982	15.000000	0.806622	15.000000	0.805999	15.000000	0.816100	15.000000	0.811255	15.000000	0.809319	15.000000	0.812715	15.000000	0.801370	15.000000	0.811900	15.000000	0.806145	15.000000	0.810833	15.000000	0.810214	15.000000	0.827271	15.000000	0.807644	15.000000	0.816288	15.000000	0.817467
15.100000	0.813057	15.100000	0.797862	15.100000	0.815281	15.100000	0.818618	15.100000	0.794399	15.100000	0.805330	15.100000	0.826777	15.100000	0.796424	15.100000	0.809362	15.100000	0.815480	15.100000	0.814368	15.100000	0.803813	15.100000	0.808585	15.100000	0.815370	15.100000	0.799057	15.100000	0.817770
15.200000	0.797526	15.200000	0.820206	15.200000	0.806703	15.200000	0.811592	15.200000	0.801329	15.200000	0.809782	15.200000	0.814830	15.200000	0.805646	15.200000	0.801134	15.200000	0.819510	15.200000	0.805781	15.200000	0.805778	15.200000	0.812443	15.200000	0.816691	15.200000	0.804479	15.200000	0.825799
15.300000	0.795552	15.300000	0.808981	15.300000	0.823917	15.300000	0.808303	15.300000	0.805588	15.300000	0.810036	15.300000	0.817389	15.300000	0.815366	15.300000	0.796671	15.300000	0.805261	15.300000	0.808985	15.300000	0.812319	15.300000	0.802424	15.300000	0.797785	15.300000	0.798018	15.300000	0.824297
15.400000	0.806276	15.400000	0.808552	15.400000	0.822276	15.400000	0.812153	15.400000	0.813578	15.400000	0.813097	15.400000	0.826155	15.400000	0.802489	15.400000	0.808041	15.400000	0.806467	15.400000	0.806547	15.400000	0.821803	15.400000	0.818266	15.400000	0.803803	15.400000	0.800587	15.400000	0.814160
15.500000	0.801055	15.500000	0.820305	15.500000	0.815638	15.500000	0.818317	15.500000	0.798512	15.500000	0.815585	15.500000	0.812602	15.500000	0.817970	15.500000	0.814961	15.500000	0.813746	15.500000	0.804859	15.500000	0.820773	15.500000	0.809447	15.500000	0.831866	15.500000	0.798317	15.500000	0.819839
15.600000	0.802394	15.600000	0.796925	15.600000	0.817654	15.600000	0.807361	15.600000	0.812180	15.600000	0.821323	15.600000	0.809240	15.600000	0.798902	15.600000	0.820031	15.600000	0.810229	15.600000	0.818763	15.600000	0.814826	15.600000	0.823318	15.600000	0.822566	15.600000	0.811154	15.600000	0.802796
15.700000	0.825286	15.700000	0.822140	15.700000	0.805550	15.700000	0.811715	15.700000	0.816134	15.700000	0.821899	15.700000	0.797204	15.700000	0.803374	15.700000	0.805543	15.700000	0.802556	15.700000	0.806609	15.700000	0.815946	15.700000	0.797260	15.700000	0.800613	15.700000	0.828164	15.700000	0.802215
15.800000	0.806247	15.800000	0.811848	15.800000	0.816519	15.800000	0.821320	15.800000	0.801532	15.800000	0.810129	15.800000	0.799446	15.800000	0.827888	15.800000	0.801673	15.800000	0.805130	15.800000	0.818995	15.800000	0.799529	15.800000	0.821435	15.800000	0.822512	15.800000	0.822921	15.800000	0.793233
15.900000	0.821658	15.900000	0.821311	15.900000	0.821317	15.900000	0.809534	15.900000	0.804136	15.900000	0.833109	15.900000	0.807088	15.900000	0.799266	15.900000	0.809652	15.900000	0.796123	15.900000	0.814514	15.900000	0.793287	15.900000	0.816828	15.900000	0.800612	15.900000	0.807176	15.900000	0.804409
16.000000	0.810536	16.000000	0.818217	16.000000	0.827872	16.000000	0.802793	16.000000	0.803254	16.000000	0.815792	16.000000	0.796511	16.000000	0.819713	16.000000	0.808070	16.000000	0.815857	16.000000	0.808691	16.000000	0.836959	16.000000	0.809591	16.000000	0.823887	16.000000	0.808602	16.000000	0.793273
16.100000	0.821200	16.100000	0.808719	16.100000	0.809548	16.100000	0.804019	16.100000	0.808726	16.100000	0.808646	16.100000	0.801933	16.100000	0.827108	16.100000	0.805995	16.100000	0.801005	16.100000	0.816593	16.100000	0.803748	16.100000	0.806266	16.100000	0.817570	16.100000	0.812163	16.100000	0.800415
16.200000	0.821614	16.200000	0.810382	16.200000	0.798836	16.200000	0.838156	16.200000	0.832066	16.200000	0.813537	16.200000	0.792542	16.200000	0.807726	16.200000	0.819750	16.200000	0.810491	16.200000	0.801319	16.200000	0.805569	16.200000	0.817678	16.200000	0.814814	16.200000	0.808707	16.200000	0.816767
16.300000	0.801511	16.300000	0.807992	16.300000	0.795070	16.300000	0.806060	16.300000	0.815132	16.300000	0.795549	16.300000	0.795257	16.300000	0.818707	16.300000	0.803884	16.300000	0.794250	16.300000	0.801780	16.300000	0.810764	16.300000	0.813580	16.300000	0.807758	16.300000	0.806272	16.300000	0.797927
16.400000	0.804509	16.400000	0.819944	16.400000	0.805377	16.400000	0.808664	16.400000	0.807800	16.400000	0.800525	16.400000	0.796288	16.400000	0.827435	16.400000	0.810080	16.400000	0.804844	16.400000	0.810784	16.400000	0.822881	16.400000	0.808308	16.400000	0.820379	16.400000	0.807569	16.400000	0.800484
16.500000	0.803249	16.500000	0.818407	16.500000	0.811036	16.500000	0.807569	16.500000	0.815710	16.500000	0.822975	16.500000	0.802311	16.500000	0.820970	16.500000	0.808713	16.500000	0.822232	16.500000	0.814455	16.500000	0.824469	16.500000	0.821635	16.500000	0.798979	16.500000	0.799693	16.500000	0.812553
16.600000	0.806105	16.600000	0.807336	16.600000	0.821571	16.600000	0.813630	16.600000	0.821369	16.600000	0.819502	16.600000	0.818595	16.600000	0.813004	16.600000	0.803763	16.600000	0.814448	16.600000	0.804689	16.600000	0.823479	16.600000	0.795174	16.600000	0.810863	16.600000	0.806880	16.600000	0.799703
16.700000	0.792856	16.700000	0.798146	16.700000	0.827229	16.700000	0.795065	16.700000	0.819695	16.700000	0.804515	16.700000	0.832725	16.700000	0.810689	16.700000	0.809733	16.700000	0.778089	16.700000	0.814870	16.700000	0.791884	16.700000	0.802812	16.700000	0.824919	16.700000	0.794456	16.700000	0.804844
16.800000	0.809056	16.800000	0.806782	16.800000	0.827269	16.800000	0.810683	16.800000	0.814193	16.800000	0.808853	16.800000	0.814630	16.800000	0.820266	16.800000	0.799148	16.800000	0.819555	16.800000	0.792941	16.800000	0.811843	16.800000	0.812669	16.800000	0.807409	16.800000	0.798325	16.800000	0.797869
16.900000	0.797825	16.900000	0.818568	16.900000	0.820781	16.900000	0.821761	16.900000	0.805451	16.900000	0.801250	16.900000	0.806572	16.900000	0.805798	16.900000	0.781760	16.900000	0.792843	16.900000	0.812247	16.900000	0.818866	16.900000	0.820989	16.900000	0.815395	16.900000	0.800147	16.900000	0.785783
17.000000	0.804750	17.000000	0.821480	17.000000	0.799657	17.000000	0.805835	17.000000	0.822905	17.000000	0.814643	17.000000	0.796125	17.000000	0.803859	17.000000	0.803315	17.000000	0.818696	17.000000	0.811120	17.000000	0.798661	17.000000	0.800497	17.000000	0.809376	17.000000	0.800099	17.000000	0.812302
17.100000	0.814918	17.100000	0.829830	17.100000	0.799279	17.100000	0.806404	17.100000	0.827607	17.100000	0.813045	17.100000	0.812138	17.100000	0.808702	17.100000	0.818885	17.100000	0.799314	17.100000	0.805305	17.100000	0.821034	17.100000	0.819710	17.100000	0.813442	17.100000	0.795481	17.100000	0.812295
17.200000	0.800712	17.200000	0.825600	17.200000	0.817249	17.200000	0.803189	17.200000	0.799848	17.200000	0.804715	17.200000	0.807988	17.200000	0.804624	17.200000	0.810335	17.200000	0.797996	17.200000	0.792120	17.200000	0.817343	17.200000	0.811566	17.200000	0.818812	17.200000	0.812394	17.200000	0.809598
17.300000	0.805946	17.300000	0.813674	17.300000	0.806419	17.300000	0.813128	17.300000	0.801585	17.300000	0.805705	17.300000	0.804470	17.300000	0.814154	17.300000	0.826884	17.300000	0.807357	17.300000	0.820936	17.300000	0.799267	17.300000	0.832467	17.300000	0.804501	17.300000	0.815969	17.300000	0.808678
17.400000	0.826211	17.400000	0.811421	17.400000	0.814103	17.400000	0.815448	17.400000	0.819135	17.400000	0.825254	17.400000	0.817136	17.400000	0.815039	17.400000	0.816755	17.400000	0.813443	17.400000	0.823584	17.400000	0.809051	17.400000	0.807947	17.400000	0.843565	17.400000	0.809155	17.400000	0.814974
17.500000	0.808415	17.500000	0.811441	17.500000	0.820202	17.500000	0.816323	17.500000	0.807899	17.500000	0.811830	17.500000	0.810284	17.500000	0.808713	17.500000	0.813916	17.500000	0.811362	17.500000	0.819043	17.500000	0.803844	17.500000	0.819153	17.500000	0.828761	17.500000	0.823781	17.500000	0.818982
17.600000	0.807952	17.600000	0.810077	17.600000	0.822277	17.600000	0.811086	17.600000	0.804148	17.600000	0.811617	17.600000	0.805007	17.600000	0.816363	17.600000	0.802468	17.600000	0.799209	17.600000	0.816941	17.600000	0.808322	17.600000	0.821199	17.600000	0.812732	17.600000	0.815371	17.600000	0.797938
17.700000	0.818267	17.700000	0.821056	17.700000	0.819670	17.700000	0.804161	17.700000	0.821922	17.700000	0.796307	17.700000	0.822844	17.700000	0.813895	17.700000	0.831378	17.700000	0.804637	17.700000	0.811129	17.700000	0.809432	17.700000	0.823978	17.700000	0.835742	17.700000	0.803480	17.700000	0.798608
17.800000	0.811033	17.800000	0.807472	17.800000	0.812651	17.800000	0.805106	17.800000	0.812730	17.800000	0.805365	17.800000	0.814270	17.800000	0.807074	17.800000	0.815666	17.800000	0.810297	17.800000	0.821241	17.800000	0.782063	17.800000	0.810602	17.800000	0.807401	17.800000	0.797345	17.800000	0.813877
17.900000	0.800734	17.900000	0.797762	17.900000	0.831317	17.900000	0.809869	17.900000	0.821285	17.900000	0.813686	17.900000	0.794979	17.900000	0.808288	17.900000	0.794976	17.900000	0.812215	17.900000	0.828597	17.900000	0.808568	17.900000	0.811796	17.900000	0.814558	17.900000	0.807195	17.900000	0.829231
18.000000	0.810041	18.000000	0.800265	18.000000	0.816379	18.000000	0.805259	18.000000	0.819431	18.000000	0.813131	18.000000	0.801324	18.000000	0.813005	18.000000	0.803883	18.000000	0.809447	18.000000	0.795196	18.000000	0.787890	18.000000	0.810232	18.000000	0.814974	18.000000	0.809986	18.000000	0.804354
18.100000	0.813572	18.100000	0.832971	18.100000	0.808749	18.100000	0.824932	18.100000	0.810697	18.100000	0.805315	18.100000	0.826027	18.100000	0.832162	18.100000	0.805794	18.100000	0.812698	18.100000	0.806839	18.100000	0.776029	18.100000	0.825258	18.100000	0.826404	18.100000	0.802055	18.100000	0.824205
18.200000	0.824761	18.200000	0.815230	18.200000	0.816714	18.200000	0.810052	18.200000	0.826557	18.200000	0.824387	18.200000	0.825346	18.200000	0.809615	18.200000	0.800554	18.200000	0.812393	18.200000	0.809756	18.200000	0.809378	18.200000	0.831262	18.200000	0.822994	18.200000	0.811246	18.200000	0.811272
18.300000	0.815956	18.300000	0.799259	18.300000	0.800395	18.300000	0.817717	18.300000	0.813046	18.300000	0.803513	18.300000	0.800218	18.300000	0.822305	18.300000	0.786277	18.300000	0.818544	18.300000	0.805245	18.300000	0.804249	18.300000	0.813143	18.300000	0.820271	18.300000	0.801345	18.300000	0.808386
18.400000	0.807783	18.400000	0.799801	18.400000	0.798855	18.400000	0.808400	18.400000	0.806547	18.400000	0.825569	18.400000	0.808502	18.400000	0.813824	18.400000	0.809143	18.400000	0.806199	18.400000	0.810321	18.400000	0.801543	18.400000	0.805028	18.400000	0.800704	18.400000	0.793154	18.400000	0.809705
18.500000	0.794367	18.500000	0.819748	18.500000	0.803556	18.500000	0.808733	18.500000	0.806580	18.500000	0.806015	18.500000	0.789052	18.500000	0.802339	18.500000	0.801081	18.500000	0.800081	18.500000	0.819555	18.500000	0.808743	18.500000	0.829999	18.500000	0.807484	18.500000	0.803377	18.500000	0.825562
18.600000	0.804516	18.600000	0.797412	18.600000	0.810616	18.600000	0.801217	18.600000	0.812752	18.600000	0.817368	18.600000	0.812919	18.600000	0.810613	18.600000	0.795217	18.600000	0.806169	18.600000	0.820287	18.600000	0.789229	18.600000	0.817454	18.600000	0.817851	18.600000	0.819794	18.600000	0.806288
18.700000	0.803451	18.700000	0.800530	18.700000	0.821729	18.700000	0.811121	18.700000	0.793854	18.700000	0.812791	18.700000	0.811153	18.700000	0.797886	18.700000	0.807282	18.700000	0.809376	18.700000	0.811648	18.700000	0.822610	18.700000	0.816269	18.700000	0.810469	18.700000	0.824293	18.700000	0.808515
18.800000	0.791477	18.800000	0.839425	18.800000	0.810185	18.800000	0.812357	18.800000	0.831864	18.800000	0.821770	18.800000	0.811240	18.800000	0.823036	18.800000	0.813477	18.800000	0.797667	18.800000	0.824621	18.800000	0.815953	18.800000	0.803078	18.800000	0.814028	18.800000	0.817333	18.800000	0.823389
18.900000	0.815614	18.900000	0.824200	18.900000	0.822946	18.900000	0.819481	18.900000	0.806010	18.900000	0.822300	18.900000	0.826266	18.900000	0.824659	18.900000	0.818141	18.900000	0.812873	18.900000	0.797316	18.900000	0.802807	18.900000	0.800673	18.900000	0.821263	18.900000	0.805842	18.900000	0.806147
19.000000	0.797763	19.000000	0.813487	19.000000	0.805062	19.000000	0.823685	19.000000	0.802031	19.000000	0.790385	19.000000	0.826727	19.000000	0.829795	19.000000	0.813064	19.000000	0.808013	19.000000	0.831793	19.000000	0.814991	19.000000	0.822796	19.000000	0.806152	19.000000	0.826586	19.000000	0.797457
19.100000	0.822433	19.100000	0.823504	19.100000	0.829748	19.100000	0.827177	19.100000	0.812477	19.100000	0.816000	19.100000	0.817263	19.100000	0.812571	19.100000	0.803419	19.100000	0.819691	19.100000	0.811119	19.100000	0.818739	19.100000	0.819433	19.100000	0.811042	19.100000	0.800738	19.100000	0.810568
19.200000	0.793720	19.200000	0.802192	19.200000	0.804460	19.200000	0.811509	19.200000	0.817650	19.200000	0.798539	19.200000	0.806011	19.200000	0.818743	19.200000	0.811968	19.200000	0.816268	19.200000	0.833622	19.200000	0.819170	19.200000	0.817666	19.200000	0.794344	19.200000	0.824237	19.200000	0.806400
19.300000	0.815074	19.300000	0.818268	19.300000	0.803132	19.300000	0.799498	19.300000	0.802328	19.300000	0.809870	19.300000	0.790793	19.300000	0.824871	19.300000	0.793896	19.300000	0.815544	19.300000	0.817786	19.300000	0.805284	19.300000	0.811787	19.300000	0.795230	19.300000	0.817729	19.300000	0.824860
19.400000	0.802709	19.400000	0.827267	19.400000	0.816594	19.400000	0.808603	19.400000	0.802718	19.400000	0.803660	19.400000	0.825400	19.400000	0.807841	19.400000	0.809647	19.400000	0.805605	19.400000	0.813280	19.400000	0.806844	19.400000	0.825212	19.400000	0.804383	19.400000	0.805616	19.400000	0.814527
19.500000	0.804845	19.500000	0.819659	19.500000	0.805131	19.500000	0.806694	19.500000	0.814315	19.500000	0.807609	19.500000	0.800834	19.500000	0.791177	19.500000	0.786037	19.500000	0.807571	19.500000	0.796056	19.500000	0.804462	19.500000	0.829965	19.500000	0.826462	19.500000	0.793138	19.500000	0.809397
19.600000	0.808745	19.600000	0.818002	19.600000	0.797419	19.600000	0.805432	19.600000	0.807135	19.600000	0.800891	19.600000	0.797937	19.600000	0.808381	19.600000	0.820886	19.600000	0.808896	19.600000	0.797825	19.600000	0.817536	19.600000	0.809967	19.600000	0.817667	19.600000	0.807166	19.600000	0.837270
19.700000	0.801138	19.700000	0.817814	19.700000	0.814475	19.700000	0.803844	19.700000	0.802026	19.700000	0.799129	19.700000	0.828783	19.700000	0.825069	19.700000	0.804494	19.700000	0.822471	19.700000	0.813972	19.700000	0.808010	19.700000	0.812710	19.700000	0.803399	19.700000	0.803299	19.700000	0.790811
19.800000	0.800714	19.800000	0.814943	19.800000	0.811036	19.800000	0.828366	19.800000	0.821933	19.800000	0.801563	19.800000	0.821665	19.800000	0.812650	19.800000	0.819032	19.800000	0.812083	19.800000	0.802998	19.800000	0.814806	19.800000	0.800411	19.800000	0.807983	19.800000	0.817724	19.800000	0.804815
19.900000	0.817639	19.900000	0.812430	19.900000	0.811538	19.900000	0.799351	19.900000	0.808316	19.900000	0.815212	19.900000	0.805470	19.900000	0.798503	19.900000	0.810333	19.900000	0.820467	19.900000	0.805818	19.900000	0.812067	19.900000	0.802753	19.900000	0.806326	19.900000	0.804483	19.900000	0.807404
20.000000	0.802101	20.000000	0.830436	20.000000	0.806040	20.000000	0.810587	20.000000	0.810634	20.000000	0.813177	20.000000	0.818111	20.000000	0.799225	20.000000	0.812997	20.000000	0.809532	20.000000	0.800704	20.000000	0.819664	20.000000	0.803146	20.000000	0.810878	20.000000	0.794511	20.000000	0.797122
20.100000	0.801697	20.100000	0.799577	20.100000	0.808961	20.100000	0.808874	20.100000	0.779849	20.100000	0.811737	20.100000	0.823257	20.100000	0.799570	20.100000	0.814301	20.100000	0.803369	20.100000	0.821000	20.100000	0.820677	20.100000	0.813934	20.100000	0.812824	20.100000	0.803641	20.100000	0.804483
20.200000	0.800058	20.200000	0.805710	20.200000	0.791937	20.200000	0.822371	20.200000	0.810916	20.200000	0.813506	20.200000	0.812859	20.200000	0.807965	20.200000	0.811443	20.200000	0.794363	20.200000	0.815253	20.200000	0.803749	20.200000	0.801713	20.200000	0.813075	20.200000	0.813565	20.200000	0.821899
20.300000	0.802945	20.300000	0.830797	20.300000	0.812448	20.300000	0.796701	20.300000	0.801261	20.300000	0.813615	20.300000	0.805105	20.300000	0.804631	20.300000	0.820307	20.300000	0.796412	20.300000	0.804034	20.300000	0.802130	20.300000	0.811394	20.300000	0.813778	20.300000	0.813585	20.300000	0.819123
20.400000	0.802224	20.400000	0.804580	20.400000	0.814505	20.400000	0.806625	20.400000	0.793182	20.400000	0.815427	20.400000	0.796067	20.400000	0.802621	20.400000	0.808294	20.400000	0.797517	20.400000	0.813772	20.400000	0.808504	20.400000	0.819722	20.400000	0.801931	20.400000	0.816902	20.400000	0.824433
20.500000	0.825857	20.500000	0.822181	20.500000	0.810247	20.500000	0.826692	20.500000	0.816101	20.500000	0.825914	20.500000	0.816496	20.500000	0.798640	20.500000	0.813448	20.500000	0.802512	20.500000	0.812713	20.500000	0.808701	20.500000	0.811123	20.500000	0.817699	20.500000	0.792929	20.500000	0.806275
20.600000	0.811825	20.600000	0.813416	20.600000	0.802250	20.600000	0.807019	20.600000	0.800628	20.600000	0.826560	20.600000	0.803151	20.600000	0.808953	20.600000	0.816228	20.600000	0.834942	20.600000	0.809425	20.600000	0.802510	20.600000	0.810492	20.600000	0.803738	20.600000	0.822659	20.600000	0.821163
20.700000	0.816336	20.700000	0.813904	20.700000	0.810820	20.700000	0.815631	20.700000	0.819193	20.700000	0.802533	20.700000	0.813476	20.700000	0.808586	20.700000	0.811151	20.700000	0.798087	20.700000	0.815753	20.700000	0.805786	20.700000	0.821738	20.700000	0.813334	20.700000	0.815901	20.700000	0.811712
20.800000	0.802081	20.800000	0.806469	20.800000	0.833330	20.800000	0.802467	20.800000	0.829853	20.800000	0.813525	20.800000	0.821794	20.800000	0.812638	20.800000	0.811556	20.800000	0.812751	20.800000	0.813946	20.800000	0.782216	20.800000	0.814783	20.800000	0.802361	20.800000	0.814256	20.800000	0.825121
20.900000	0.793850	20.900000	0.815025	20.900000	0.800842	20.900000	0.811631	20.900000	0.814736	20.900000	0.800412	20.900000	0.822287	20.900000	0.811598	20.900000	0.800296	20.900000	0.810342	20.900000	0.816362	20.900000	0.815286	20.900000	0.794499	20.900000	0.801955	20.900000	0.820264	20.900000	0.801534
21.000000	0.822873	21.000000	0.817287	21.000000	0.818718	21.000000	0.818751	21.000000	0.819312	21.000000	0.805422	21.000000	0.821277	21.000000	0.811812	21.000000	0.812005	21.000000	0.813017	21.000000	0.789317	21.000000	0.805030	21.000000	0.831331	21.000000	0.811965	21.000000	0.795746	21.000000	0.814758
21.100000	0.808810	21.100000	0.800882	21.100000	0.815110	21.100000	0.802653	21.100000	0.817052	21.100000	0.785003	21.100000	0.806106	21.100000	0.811662	21.100000	0.799514	21.100000	0.806890	21.100000	0.805650	21.100000	0.806321	21.100000	0.810774	21.100000	0.799377	21.100000	0.814774	21.100000	0.804224
21.200000	0.817170	21.200000	0.813217	21.200000	0.805992	21.200000	0.810219	21.200000	0.806922	21.200000	0.810838	21.200000	0.816773	21.200000	0.810102	21.200000	0.803333	21.200000	0.819708	21.200000	0.823177	21.200000	0.820456	21.200000	0.817418	21.200000	0.807445	21.200000	0.810364	21.200000	0.808767
21.300000	0.792760	21.300000	0.812532	21.300000	0.816057	21.300000	0.803054	21.300000	0.803591	21.300000	0.807602	21.300000	0.834230	21.300000	0.802045	21.300000	0.804918	21.300000	0.813525	21.300000	0.803008	21.300000	0.809656	21.300000	0.821944	21.300000	0.819878	21.300000	0.817238	21.300000	0.793162
21.400000	0.797418	21.400000	0.813938	21.400000	0.815880	21.400000	0.811630	21.400000	0.800957	21.400000	0.809961	21.400000	0.808031	21.400000	0.819568	21.400000	0.832724	21.400000	0.797752	21.400000	0.815021	21.400000	0.810183	21.400000	0.812672	21.400000	0.808617	21.400000	0.824138	21.400000	0.819064
21.500000	0.794680	21.500000	0.803150	21.500000	0.819289	21.500000	0.812261	21.500000	0.795590	21.500000	0.827256	21.500000	0.814136	21.500000	0.828630	21.500000	0.821265	21.500000	0.803559	21.500000	0.809560	21.500000	0.820247	21.500000	0.809935	21.500000	0.816786	21.500000	0.828192	21.500000	0.809120
21.600000	0.813365	21.600000	0.822013	21.600000	0.821796	21.600000	0.814109	21.600000	0.809871	21.600000	0.802814	21.600000	0.820391	21.600000	0.806301	21.600000	0.804165	21.600000	0.819033	21.600000	0.809472	21.600000	0.821887	21.600000	0.815586	21.600000	0.803588	21.600000	0.803138	21.600000	0.804990
21.700000	0.793631	21.700000	0.805825	21.700000	0.806237	21.700000	0.819805	21.700000	0.800583	21.700000	0.804913	21.700000	0.804645	21.700000	0.816834	21.700000	0.803766	21.700000	0.828232	21.700000	0.809466	21.700000	0.819122	21.700000	0.805503	21.700000	0.799681	21.700000	0.813119	21.700000	0.789105
21.800000	0.808607	21.800000	0.813035	21.800000	0.804560	21.800000	0.794643	21.800000	0.796877	21.800000	0.806946	21.800000	0.816219	21.800000	0.824348	21.800000	0.796433	21.800000	0.806370	21.800000	0.818106	21.800000	0.791355	21.800000	0.791981	21.800000	0.802960	21.800000	0.797348	21.800000	0.805572
21.900000	0.809667	21.900000	0.818497	21.900000	0.812728	21.900000	0.817383	21.900000	0.795791	21.900000	0.816405	21.900000	0.809294	21.900000	0.818607	21.900000	0.813419	21.900000	0.804945	21.900000	0.815574	21.900000	0.812640	21.900000	0.808149	21.900000	0.805720	21.900000	0.802040	21.900000	0.806249
22.000000	0.818373	22.000000	0.831480	22.000000	0.817134	22.000000	0.807537	22.000000	0.803782	22.000000	0.826483	22.000000	0.807312	22.000000	0.818933	22.000000	0.821186	22.000000	0.796898	22.000000	0.808864	22.000000	0.804849	22.000000	0.819664	22.000000	0.815198	22.000000	0.811702	22.000000	0.811406
22.100000	0.799123	22.100000	0.798540	22.100000	0.822774	22.100000	0.805837	22.100000	0.798830	22.100000	0.821610	22.100000	0.805741	22.100000	0.809311	22.100000	0.811384	22.100000	0.806489	22.100000	0.799300	22.100000	0.814111	22.100000	0.798823	22.100000	0.808895	22.100000	0.816276	22.100000	0.814171
22.200000	0.819421	22.200000	0.804660	22.200000	0.829645	22.200000	0.814169	22.200000	0.817444	22.200000	0.803240	22.200000	0.793197	22.200000	0.810399	22.200000	0.795723	22.200000	0.805243	22.200000	0.812597	22.200000	0.818930	22.200000	0.807348	22.200000	0.794757	22.200000	0.811295	22.200000	0.814245
22.300000	0.801853	22.300000	0.803314	22.300000	0.823034	22.300000	0.808896	22.300000	0.805745	22.300000	0.801508	22.300000	0.813030	22.300000	0.791659	22.300000	0.820413	22.300000	0.808515	22.300000	0.815484	22.300000	0.820658	22.300000	0.810346	22.300000	0.809244	22.300000	0.820518	22.300000	0.800943
22.400000	0.820207	22.400000	0.823623	22.400000	0.809725	22.400000	0.812688	22.400000	0.806599	22.400000	0.816314	22.400000	0.801374	22.400000	0.797284	22.400000	0.820420	22.400000	0.813450	22.400000	0.820273	22.400000	0.790433	22.400000	0.801201	22.400000	0.800487	22.400000	0.823903	22.400000	0.824970
22.500000	0.802768	22.500000	0.813423	22.500000	0.820731	22.500000	0.814421	22.500000	0.803571	22.500000	0.824358	22.500000	0.824868	22.500000	0.815254	22.500000	0.816371	22.500000	0.815809	22.500000	0.815785	22.500000	0.808631	22.500000	0.802397	22.500000	0.804488	22.500000	0.800435	22.500000	0.820804
22.600000	0.810387	22.600000	0.800646	22.600000	0.795364	22.600000	0.810854	22.600000	0.813056	22.600000	0.810546	22.600000	0.832000	22.600000	0.808771	22.600000	0.819603	22.600000	0.816448	22.600000	0.804678	22.600000	0.817409	22.600000	0.816374	22.600000	0.821418	22.600000	0.819487	22.600000	0.816227
22.700000	0.817926	22.700000	0.808341	22.700000	0.805179	22.700000	0.801081	22.700000	0.827468	22.700000	0.811445	22.700000	0.813733	22.700000	0.810402	22.700000	0.815600	22.700000	0.806275	22.700000	0.824735	22.700000	0.803041	22.700000	0.824478	22.700000	0.822050	22.700000	0.810309	22.700000	0.815256
22.800000	0.805496	22.800000	0.820699	22.800000	0.803999	22.800000	0.805984	22.800000	0.818488	22.800000	0.803842	22.800000	0.792998	22.800000	0.825579	22.800000	0.828780	22.800000	0.809054	22.800000	0.794130	22.800000	0.808356	22.800000	0.808504	22.800000	0.811349	22.800000	0.789527	22.800000	0.823292
22.900000	0.809200	22.900000	0.808179	22.900000	0.823477	22.900000	0.810219	22.900000	0.808492	22.900000	0.820414	22.900000	0.796000	22.900000	0.822228	22.900000	0.815434	22.900000	0.823156	22.900000	0.823051	22.900000	0.813441	22.900000	0.809113	22.900000	0.814686	22.900000	0.814417	22.900000	0.811158
23.000000	0.819226	23.000000	0.824526	23.000000	0.791858	23.000000	0.801056	23.000000	0.781535	23.000000	0.809972	23.000000	0.806151	23.000000	0.806842	23.000000	0.824225	23.000000	0.820168	23.000000	0.819085	23.000000	0.814380	23.000000	0.811624	23.000000	0.821485	23.000000	0.815441	23.000000	0.806018
23.100000	0.814133	23.100000	0.804375	23.100000	0.809774	23.100000	0.813964	23.100000	0.823773	23.100000	0.793820	23.100000	0.805455	23.100000	0.802776	23.100000	0.794628	23.100000	0.815687	23.100000	0.814218	23.100000	0.810525	23.100000	0.808035	23.100000	0.803711	23.100000	0.812358	23.100000	0.818433
23.200000	0.813744	23.200000	0.820902	23.200000	0.803788	23.200000	0.796604	23.200000	0.817904	23.200000	0.808004	23.200000	0.804638	23.200000	0.824466	23.200000	0.832442	23.200000	0.809074	23.200000	0.806450	23.200000	0.800101	23.200000	0.834316	23.200000	0.813960	23.200000	0.798288	23.200000	0.818778
23.300000	0.801467	23.300000	0.814360	23.300000	0.817461	23.300000	0.803704	23.300000	0.812072	23.300000	0.820518	23.300000	0.816660	23.300000	0.810478	23.300000	0.800629	23.300000	0.815966	23.300000	0.803343	23.300000	0.823005	23.300000	0.829682	23.300000	0.801957	23.300000	0.830416	23.300000	0.806721
23.400000	0.805553	23.400000	0.813713	23.400000	0.805166	23.400000	0.820382	23.400000	0.824054	23.400000	0.802023	23.400000	0.815284	23.400000	0.804150	23.400000	0.831352	23.400000	0.802959	23.400000	0.794310	23.400000	0.818334	23.400000	0.833172	23.400000	0.820775	23.400000	0.819441	23.400000	0.824765
23.500000	0.800321	23.500000	0.809096	23.500000	0.828055	23.500000	0.805479	23.500000	0.804770	23.500000	0.817989	23.500000	0.806456	23.500000	0.803958	23.500000	0.823042	23.500000	0.807499	23.500000	0.821839	23.500000	0.812601	23.500000	0.804717	23.500000	0.802204	23.500000	0.813383	23.500000	0.801836
23.600000	0.799426	23.600000	0.804486	23.600000	0.805049	23.600000	0.802772	23.600000	0.811416	23.600000	0.809382	23.600000	0.816908	23.600000	0.804643	23.600000	0.808198	23.600000	0.813056	23.600000	0.807532	23.600000	0.819783	23.600000	0.813291	23.600000	0.798061	23.600000	0.824628	23.600000	0.803540
23.700000	0.811600	23.700000	0.819349	23.700000	0.798112	23.700000	0.799616	23.700000	0.805901	23.700000	0.810757	23.700000	0.821983	23.700000	0.808556	23.700000	0.822337	23.700000	0.793776	23.700000	0.806370	23.700000	0.817803	23.700000	0.782120	23.700000	0.810493	23.700000	0.798520	23.700000	0.797192
23.800000	0.800210	23.800000	0.819729	23.800000	0.816997	23.800000	0.826048	23.800000	0.793812	23.800000	0.818978	23.800000	0.808787	23.800000	0.811319	23.800000	0.825242	23.800000	0.814058	23.800000	0.825920	23.800000	0.784155	23.800000	0.802905	23.800000	0.807616	23.800000	0.794157	23.800000	0.809150
23.900000	0.815373	23.900000	0.804881	23.900000	0.823013	23.900000	0.797056	23.900000	0.788527	23.900000	0.804032	23.900000	0.809647	23.900000	0.811424	23.900000	0.808032	23.900000	0.810067	23.900000	0.807958	23.900000	0.810005	23.900000	0.827727	23.900000	0.795159	23.900000	0.805208	23.900000	0.798388
24.000000	0.816598	24.000000	0.825307	24.000000	0.803965	24.000000	0.807227	24.000000	0.788073	24.000000	0.834125	24.000000	0.819945	24.000000	0.816255	24.000000	0.803438	24.000000	0.805072	24.000000	0.793570	24.000000	0.819726	24.000000	0.809533	24.000000	0.805976	24.000000	0.807031	24.000000	0.819564
24.100000	0.792047	24.100000	0.801449	24.100000	0.813359	24.100000	0.809412	24.100000	0.812448	24.100000	0.823840	24.100000	0.790665	24.100000	0.810489	24.100000	0.814836	24.100000	0.800187	24.100000	0.816006	24.100000	0.812274	24.100000	0.823233	24.100000	0.809754	24.100000	0.798028	24.100000	0.810014
24.200000	0.805136	24.200000	0.815130	24.200000	0.802311	24.200000	0.799038	24.200000	0.799821	24.200000	0.813229	24.200000	0.806946	24.200000	0.807598	24.200000	0.818594	24.200000	0.804130	24.200000	0.808977	24.200000	0.805969	24.200000	0.805576	24.200000	0.820506	24.200000	0.805147	24.200000	0.830823
24.300000	0.799200	24.300000	0.828408	24.300000	0.808511	24.300000	0.803479	24.300000	0.819462	24.300000	0.813020	24.300000	0.817562	24.300000	0.813735	24.300000	0.808825	24.300000	0.797745	24.300000	0.806984	24.300000	0.811505	24.300000	0.801704	24.300000	0.796581	24.300000	0.799036	24.300000	0.826162
24.400000	0.822654	24.400000	0.823729	24.400000	0.799343	24.400000	0.790806	24.400000	0.814303	24.400000	0.803941	24.400000	0.814828	24.400000	0.810497	24.400000	0.814704	24.400000	0.814326	24.400000	0.814336	24.400000	0.825021	24.400000	0.811260	24.400000	0.821425	24.400000	0.786636	24.400000	0.782513
24.500000	0.818883	24.500000	0.797409	24.500000	0.819497	24.500000	0.830683	24.500000	0.817585	24.500000	0.801200	24.500000	0.799081	24.500000	0.806783	24.500000	0.822344	24.500000	0.800826	24.500000	0.817896	24.500000	0.820009	24.500000	0.795573	24.500000	0.815479	24.500000	0.782577	24.500000	0.807362
24.600000	0.815970	24.600000	0.823133	24.600000	0.833143	24.600000	0.831636	24.600000	0.823412	24.600000	0.808786	24.600000	0.803898	24.600000	0.818006	24.600000	0.818156	24.600000	0.797432	24.600000	0.813910	24.600000	0.817788	24.600000	0.803645	24.600000	0.818605	24.600000	0.804106	24.600000	0.808079
24.700000	0.828753	24.700000	0.794212	24.700000	0.810648	24.700000	0.805267	24.700000	0.795944	24.700000	0.813576	24.700000	0.805880	24.700000	0.783595	24.700000	0.797030	24.700000	0.807007	24.700000	0.816616	24.700000	0.812871	24.700000	0.804807	24.700000	0.786543	24.700000	0.820673	24.700000	0.801985
24.800000	0.814009	24.800000	0.808957	24.800000	0.824753	24.800000	0.822890	24.800000	0.810519	24.800000	0.811657	24.800000	0.789318	24.800000	0.818076	24.800000	0.804852	24.800000	0.823068	24.800000	0.803593	24.800000	0.816627	24.800000	0.805636	24.800000	0.816656	24.800000	0.814058	24.800000	0.819087
24.900000	0.832123	24.900000	0.816506	24.900000	0.820668	24.900000	0.808872	24.900000	0.803094	24.900000	0.819017	24.900000	0.805851	24.900000	0.800022	24.900000	0.806387	24.900000	0.807186	24.900000	0.793954	24.900000	0.803350	24.900000	0.800456	24.900000	0.804657	24.900000	0.811014	24.900000	0.810187
25.000000	0.805281	25.000000	0.829302	25.000000	0.807294	25.000000	0.814883	25.000000	0.803975	25.000000	0.811071	25.000000	0.806353	25.000000	0.816266	25.000000	0.812887	25.000000	0.808221	25.000000	0.814855	25.000000	0.813228	25.000000	0.801357	25.000000	0.817052	25.000000	0.819847	25.000000	0.810873
25.100000	0.810390	25.100000	0.824030	25.100000	0.805328	25.100000	0.809540	25.100000	0.803361	25.100000	0.813805	25.100000	0.795394	25.100000	0.807387	25.100000	0.820314	25.100000	0.807267	25.100000	0.815704	25.100000	0.813920	25.100000	0.812935	25.100000	0.812319	25.100000	0.819153	25.100000	0.815445
25.200000	0.815893	25.200000	0.828719	25.200000	0.793325	25.200000	0.799095	25.200000	0.802428	25.200000	0.804747	25.200000	0.810492	25.200000	0.815526	25.200000	0.809159	25.200000	0.795924	25.200000	0.822996	25.200000	0.817655	25.200000	0.821267	25.200000	0.817304	25.200000	0.803026	25.200000	0.824845
25.300000	0.823536	25.300000	0.807391	25.300000	0.799109	25.300000	0.813307	25.300000	0.823764	25.300000	0.803571	25.300000	0.796031	25.300000	0.820917	25.300000	0.800351	25.300000	0.808270	25.300000	0.810949	25.300000	0.817637	25.300000	0.818019	25.300000	0.819367	25.300000	0.815997	25.300000	0.802762
25.400000	0.808758	25.400000	0.811257	25.400000	0.809880	25.400000	0.815689	25.400000	0.806611	25.400000	0.815849	25.400000	0.803104	25.400000	0.808476	25.400000	0.797119	25.400000	0.793638	25.400000	0.814202	25.400000	0.785695	25.400000	0.815033	25.400000	0.807286	25.400000	0.826972	25.400000	0.803841
25.500000	0.813133	25.500000	0.809424	25.500000	0.805441	25.500000	0.796001	25.500000	0.813845	25.500000	0.810845	25.500000	0.785678	25.500000	0.813334	25.500000	0.805611	25.500000	0.801167	25.500000	0.805052	25.500000	0.800155	25.500000	0.817142	25.500000	0.809623	25.500000	0.819429	25.500000	0.810175
25.600000	0.821428	25.600000	0.821812	25.600000	0.813125	25.600000	0.814844	25.600000	0.797219	25.600000	0.813544	25.600000	0.811600	25.600000	0.804853	25.600000	0.804036	25.600000	0.823761	25.600000	0.792436	25.600000	0.806875	25.600000	0.812354	25.600000	0.821502	25.600000	0.824298	25.600000	0.806061
25.700000	0.805093	25.700000	0.812580	25.700000	0.821248	25.700000	0.810706	25.700000	0.811314	25.700000	0.824160	25.700000	0.832755	25.700000	0.804557	25.700000	0.805398	25.700000	0.819498	25.700000	0.816770	25.700000	0.824287	25.700000	0.816475	25.700000	0.810451	25.700000	0.798507	25.700000	0.789513
25.800000	0.803816	25.800000	0.804727	25.800000	0.802294	25.800000	0.823404	25.800000	0.799385	25.800000	0.821218	25.800000	0.790869	25.800000	0.840733	25.800000	0.801773	25.800000	0.808541	25.800000	0.795112	25.800000	0.800174	25.800000	0.803920	25.800000	0.810946	25.800000	0.794325	25.800000	0.801511
25.900000	0.821557	25.900000	0.822091	25.900000	0.814554	25.900000	0.825774	25.900000	0.813964	25.900000	0.824504	25.900000	0.817402	25.900000	0.802721	25.900000	0.801984	25.900000	0.800912	25.900000	0.808438	25.900000	0.801356	25.900000	0.804601	25.900000	0.826830	25.900000	0.807818	25.900000	0.817301
26.000000	0.807495	26.000000	0.801638	26.000000	0.792496	26.000000	0.811342	26.000000	0.803721	26.000000	0.807534	26.000000	0.810854	26.000000	0.812043	26.000000	0.793459	26.000000	0.815145	26.000000	0.818575	26.000000	0.816190	26.000000	0.816345	26.000000	0.830280	26.000000	0.801351	26.000000	0.793215
26.100000	0.817855	26.100000	0.806838	26.100000	0.792385	26.100000	0.813954	26.100000	0.829846	26.100000	0.820945	26.100000	0.803002	26.100000	0.822596	26.100000	0.804893	26.100000	0.832636	26.100000	0.808606	26.100000	0.804312	26.100000	0.813948	26.100000	0.810957	26.100000	0.815607	26.100000	0.800150
26.200000	0.790817	26.200000	0.823065	26.200000	0.806210	26.200000	0.812321	26.200000	0.802677	26.200000	0.805252	26.200000	0.812547	26.200000	0.809482	26.200000	0.803174	26.200000	0.813534	26.200000	0.812833	26.200000	0.802212	26.200000	0.820841	26.200000	0.814103	26.200000	0.812453	26.200000	0.803860
26.300000	0.816288	26.300000	0.826927	26.300000	0.803461	26.300000	0.807074	26.300000	0.813989	26.300000	0.806296	26.300000	0.811263	26.300000	0.791285	26.300000	0.797312	26.300000	0.800704	26.300000	0.808323	26.300000	0.797871	26.300000	0.810390	26.300000	0.820070	26.300000	0.810845	26.300000	0.810554
26.400000	0.814224	26.400000	0.812560	26.400000	0.794224	26.400000	0.819517	26.400000	0.813805	26.400000	0.803862	26.400000	0.813485	26.400000	0.788787	26.400000	0.824632	26.400000	0.793500	26.400000	0.805105	26.400000	0.815271	26.400000	0.814646	26.400000	0.821051	26.400000	0.821111	26.400000	0.815288
26.500000	0.814697	26.500000	0.816008	26.500000	0.805283	26.500000	0.813964	26.500000	0.813648	26.500000	0.809622	26.500000	0.829070	26.500000	0.820990	26.500000	0.791835	26.500000	0.813324	26.500000	0.798784	26.500000	0.798722	26.500000	0.809606	26.500000	0.791665	26.500000	0.803294	26.500000	0.804032
26.600000	0.820868	26.600000	0.799883	26.600000	0.818001	26.600000	0.807999	26.600000	0.816908	26.600000	0.817395	26.600000	0.800520	26.600000	0.817774	26.600000	0.797259	26.600000	0.833123	26.600000	0.835952	26.600000	0.817222	26.600000	0.806857	26.600000	0.816640	26.600000	0.793893	26.600000	0.790370
26.700000	0.789807	26.700000	0.796541	26.700000	0.819029	26.700000	0.814381	26.700000	0.819530	26.700000	0.826087	26.700000	0.816368	26.700000	0.822240	26.700000	0.794758	26.700000	0.809396	26.700000	0.811830	26.700000	0.820202	26.700000	0.816725	26.700000	0.810480	26.700000	0.805473	26.700000	0.794896
26.800000	0.796116	26.800000	0.799378	26.800000	0.812284	26.800000	0.817308	26.800000	0.808631	26.800000	0.809870	26.800000	0.809983	26.800000	0.814286	26.800000	0.804227	26.800000	0.817987	26.800000	0.808502	26.800000	0.815881	26.800000	0.813889	26.800000	0.814625	26.800000	0.817258	26.800000	0.801421
26.900000	0.806464	26.900000	0.804739	26.900000	0.815974	26.900000	0.810598	26.900000	0.815741	26.900000	0.822025	26.900000	0.816467	26.900000	0.800130	26.900000	0.787642	26.900000	0.821956	26.900000	0.807687	26.900000	0.805372	26.900000	0.816843	26.900000	0.783258	26.900000	0.798326	26.900000	0.796006
27.000000	0.802857	27.000000	0.810608	27.000000	0.790184	27.000000	0.826157	27.000000	0.810681	27.000000	0.814725	27.000000	0.821454	27.000000	0.821477	27.000000	0.814710	27.000000	0.808164	27.000000	0.811113	27.000000	0.805631	27.000000	0.820942	27.000000	0.803829	27.000000	0.817981	27.000000	0.811352
27.100000	0.813203	27.100000	0.812712	27.100000	0.790155	27.100000	0.812744	27.100000	0.815251	27.100000	0.811366	27.100000	0.811245	27.100000	0.822457	27.100000	0.807788	27.100000	0.807936	27.100000	0.806622	27.100000	0.817614	27.100000	0.809236	27.100000	0.821081	27.100000	0.827626	27.100000	0.835864
27.200000	0.799559	27.200000	0.800074	27.200000	0.799450	27.200000	0.812141	27.200000	0.821204	27.200000	0.801965	27.200000	0.800621	27.200000	0.813700	27.200000	0.788053	27.200000	0.824460	27.200000	0.805690	27.200000	0.808020	27.200000	0.801889	27.200000	0.805181	27.200000	0.811221	27.200000	0.827644
27.300000	0.816403	27.300000	0.811094	27.300000	0.816777	27.300000	0.802413	27.300000	0.803387	27.300000	0.811061	27.300000	0.808825	27.300000	0.801027	27.300000	0.802631	27.300000	0.813023	27.300000	0.778530	27.300000	0.807358	27.300000	0.799539	27.300000	0.816417	27.300000	0.788854	27.300000	0.816746
27.400000	0.801926	27.400000	0.810539	27.400000	0.834287	27.400000	0.831119	27.400000	0.810628	27.400000	0.810833	27.400000	0.808168	27.400000	0.800614	27.400000	0.821584	27.400000	0.785111	27.400000	0.815646	27.400000	0.823566	27.400000	0.823957	27.400000	0.793704	27.400000	0.815399	27.400000	0.823154
27.500000	0.802190	27.500000	0.812966	27.500000	0.813613	27.500000	0.814588	27.500000	0.807060	27.500000	0.821624	27.500000	0.814584	27.500000	0.811421	27.500000	0.814630	27.500000	0.800363	27.500000	0.803964	27.500000	0.816583	27.500000	0.807666	27.500000	0.809530	27.500000	0.811701	27.500000	0.805817
27.600000	0.826915	27.600000	0.810021	27.600000	0.805460	27.600000	0.816083	27.600000	0.810676	27.600000	0.823001	27.600000	0.800691	27.600000	0.815659	27.600000	0.815941	27.600000	0.818006	27.600000	0.802316	27.600000	0.807385	27.600000	0.802450	27.600000	0.799504	27.600000	0.799331	27.600000	0.803632
27.700000	0.815747	27.700000	0.777857	27.700000	0.816965	27.700000	0.813109	27.700000	0.812048	27.700000	0.811825	27.700000	0.802937	27.700000	0.795813	27.700000	0.803626	27.700000	0.789710	27.700000	0.810726	27.700000	0.810152	27.700000	0.825681	27.700000	0.807023	27.700000	0.819070	27.700000	0.814067
27.800000	0.802236	27.800000	0.815937	27.800000	0.813704	27.800000	0.813849	27.800000	0.803360	27.800000	0.809401	27.800000	0.824061	27.800000	0.809432	27.800000	0.804959	27.800000	0.802222	27.800000	0.798051	27.800000	0.800270	27.800000	0.812324	27.800000	0.810750	27.800000	0.813751	27.800000	0.805488
27.900000	0.810821	27.900000	0.799064	27.900000	0.815673	27.900000	0.823060	27.900000	0.820867	27.900000	0.808055	27.900000	0.816546	27.900000	0.813621	27.900000	0.818418	27.900000	0.803989	27.900000	0.794953	27.900000	0.800884	27.900000	0.804847	27.900000	0.819079	27.900000	0.805609	27.900000	0.800531
28.000000	0.811379	28.000000	0.805215	28.000000	0.812821	28.000000	0.814168	28.000000	0.790838	28.000000	0.830349	28.000000	0.798378	28.000000	0.802961	28.000000	0.813010	28.000000	0.810881	28.000000	0.823955	28.000000	0.793897	28.000000	0.789290	28.000000	0.824302	28.000000	0.809939	28.000000	0.820450
28.100000	0.816763	28.100000	0.806243	28.100000	0.827594	28.100000	0.820069	28.100000	0.819931	28.100000	0.801932	28.100000	0.799518	28.100000	0.802785	28.100000	0.802824	28.100000	0.823419	28.100000	0.798345	28.100000	0.807704	28.100000	0.811744	28.100000	0.807135	28.100000	0.805592	28.100000	0.818923
28.200000	0.818799	28.200000	0.806672	28.200000	0.801237	28.200000	0.782403	28.200000	0.816898	28.200000	0.805371	28.200000	0.807866	28.200000	0.814297	28.200000	0.806872	28.200000	0.808684	28.200000	0.808884	28.200000	0.806800	28.200000	0.819568	28.200000	0.819707	28.200000	0.793223	28.200000	0.812615
28.300000	0.815923	28.300000	0.808066	28.300000	0.824384	28.300000	0.798680	28.300000	0.797143	28.300000	0.807794	28.300000	0.811640	28.300000	0.821212	28.300000	0.804561	28.300000	0.830681	28.300000	0.802809	28.300000	0.802684	28.300000	0.802671	28.300000	0.824297	28.300000	0.810814	28.300000	0.799378
28.400000	0.809781	28.400000	0.819497	28.400000	0.799215	28.400000	0.800485	28.400000	0.810621	28.400000	0.819262	28.400000	0.817654	28.400000	0.810136	28.400000	0.814159	28.400000	0.831234	28.400000	0.808722	28.400000	0.821288	28.400000	0.815175	28.400000	0.812843	28.400000	0.815683	28.400000	0.813970
28.500000	0.824715	28.500000	0.821820	28.500000	0.809089	28.500000	0.811678	28.500000	0.812926	28.500000	0.823043	28.500000	0.799977	28.500000	0.802435	28.500000	0.806736	28.500000	0.820830	28.500000	0.815633	28.500000	0.831286	28.500000	0.818471	28.500000	0.822456	28.500000	0.794315	28.500000	0.816581
28.600000	0.809849	28.600000	0.805046	28.600000	0.793463	28.600000	0.815748	28.600000	0.811878	28.600000	0.818233	28.600000	0.810676	28.600000	0.818328	28.600000	0.811762	28.600000	0.817274	28.600000	0.808516	28.600000	0.818062	28.600000	0.827819	28.600000	0.810267	28.600000	0.817798	28.600000	0.820964
28.700000	0.798817	28.700000	0.813582	28.700000	0.797808	28.700000	0.813437	28.700000	0.815435	28.700000	0.809750	28.700000	0.808537	28.700000	0.799724	28.700000	0.802553	28.700000	0.804400	28.700000	0.824724	28.700000	0.798484	28.700000	0.813687	28.700000	0.809886	28.700000	0.803925	28.700000	0.823272
28.800000	0.818293	28.800000	0.822862	28.800000	0.815795	28.800000	0.805565	28.800000	0.804797	28.800000	0.806323	28.800000	0.822892	28.800000	0.815065	28.800000	0.807015	28.800000	0.830377	28.800000	0.822586	28.800000	0.817272	28.800000	0.809995	28.800000	0.810901	28.800000	0.808910	28.800000	0.813196
28.900000	0.802581	28.900000	0.818500	28.900000	0.814107	28.900000	0.814350	28.900000	0.811554	28.900000	0.815237	28.900000	0.806688	28.900000	0.797325	28.900000	0.815955	28.900000	0.812385	28.900000	0.806567	28.900000	0.793701	28.900000	0.827084	28.900000	0.816637	28.900000	0.802535	28.900000	0.818757
29.000000	0.796763	29.000000	0.826066	29.000000	0.828414	29.000000	0.797099	29.000000	0.799045	29.000000	0.817011	29.000000	0.793945	29.000000	0.809759	29.000000	0.814244	29.000000	0.817842	29.000000	0.811636	29.000000	0.807510	29.000000	0.807497	29.000000	0.816193	29.000000	0.799921	29.000000	0.808398
29.100000	0.817052	29.100000	0.803789	29.100000	0.791518	29.100000	0.813043	29.100000	0.829989	29.100000	0.809213	29.100000	0.816806	29.100000	0.798484	29.100000	0.795990	29.100000	0.815790	29.100000	0.805580	29.100000	0.813377	29.100000	0.811887	29.100000	0.788987	29.100000	0.825552	29.100000	0.798277
29.200000	0.805858	29.200000	0.804668	29.200000	0.805565	29.200000	0.795886	29.200000	0.818200	29.200000	0.797592	29.200000	0.805651	29.200000	0.796357	29.200000	0.793274	29.200000	0.830031	29.200000	0.813219	29.200000	0.799942	29.200000	0.831976	29.200000	0.805962	29.200000	0.817122	29.200000	0.821646
29.300000	0.804308	29.300000	0.805783	29.300000	0.808652	29.300000	0.810435	29.300000	0.811468	29.300000	0.828903	29.300000	0.798129	29.300000	0.792854	29.300000	0.812522	29.300000	0.830772	29.300000	0.833261	29.300000	0.797276	29.300000	0.830713	29.300000	0.804557	29.300000	0.816824	29.300000	0.809763
29.400000	0.814198	29.400000	0.809905	29.400000	0.811105	29.400000	0.806401	29.400000	0.813091	29.400000	0.805301	29.400000	0.794342	29.400000	0.822868	29.400000	0.817031	29.400000	0.826548	29.400000	0.811670	29.400000	0.810149	29.400000	0.813416	29.400000	0.829615	29.400000	0.808790	29.400000	0.826073
29.500000	0.829961	29.500000	0.805576	29.500000	0.801575	29.500000	0.814273	29.500000	0.812699	29.500000	0.815910	29.500000	0.813637	29.500000	0.809056	29.500000	0.806829	29.500000	0.819985	29.500000	0.801334	29.500000	0.807257	29.500000	0.810482	29.500000	0.830177	29.500000	0.795210	29.500000	0.799430
29.600000	0.800543	29.600000	0.817126	29.600000	0.793040	29.600000	0.804413	29.600000	0.820837	29.600000	0.786884	29.600000	0.810783	29.600000	0.828164	29.600000	0.810073	29.600000	0.789568	29.600000	0.816860	29.600000	0.810533	29.600000	0.826802	29.600000	0.813643	29.600000	0.808434	29.600000	0.798857
29.700000	0.797024	29.700000	0.794783	29.700000	0.812230	29.700000	0.815844	29.700000	0.820568	29.700000	0.793919	29.700000	0.810796	29.700000	0.815250	29.700000	0.814222	29.700000	0.812371	29.700000	0.818089	29.700000	0.816744	29.700000	0.813835	29.700000	0.794266	29.700000	0.830271	29.700000	0.788992
29.800000	0.820315	29.800000	0.796448	29.800000	0.808015	29.800000	0.817005	29.800000	0.808342	29.800000	0.811133	29.800000	0.823460	29.800000	0.793951	29.800000	0.798282	29.800000	0.806367	29.800000	0.818633	29.800000	0.812727	29.800000	0.801641	29.800000	0.821403	29.800000	0.799098	29.800000	0.808461
29.900000	0.808654	29.900000	0.818303	29.900000	0.810331	29.900000	0.811118	29.900000	0.800334	29.900000	0.809568	29.900000	0.803324	29.900000	0.800556	29.900000	0.807751	29.900000	0.804852	29.900000	0.814693	29.900000	0.798272	29.900000	0.811141	29.900000	0.808151	29.900000	0.805381	29.900000	0.822950
30.000000	0.808067	30.000000	0.812486	30.000000	0.828548	30.000000	0.818669	30.000000	0.815309	30.000000	0.813167	30.000000	0.814629	30.000000	0.810811	30.000000	0.801639	30.000000	0.805265	30.000000	0.800544	30.000000	0.806523	30.000000	0.806753	30.000000	0.815058	30.000000	0.811300	30.000000	0.817930
30.100000	0.806292	30.100000	0.796348	30.100000	0.799398	30.100000	0.804091	30.100000	0.813434	30.100000	0.826359	30.100000	0.811713	30.100000	0.806921	30.100000	0.820206	30.100000	0.811673	30.100000	0.809542	30.100000	0.815429	30.100000	0.805567	30.100000	0.810986	30.100000	0.821310	30.100000	0.816621
30.200000	0.810194	30.200000	0.816597	30.200000	0.814742	30.200000	0.814285	30.200000	0.808952	30.200000	0.799687	30.200000	0.805910	30.200000	0.814145	30.200000	0.820041	30.200000	0.814839	30.200000	0.821241	30.200000	0.831089	30.200000	0.798037	30.200000	0.804567	30.200000	0.811359	30.200000	0.805930
30.300000	0.821382	30.300000	0.819367	30.300000	0.799465	30.300000	0.812637	30.300000	0.803819	30.300000	0.825334	30.300000	0.807125	30.300000	0.804456	30.300000	0.799543	30.300000	0.804313	30.300000	0.813781	30.300000	0.793762	30.300000	0.795712	30.300000	0.811555	30.300000	0.827535	30.300000	0.805682
30.400000	0.834613	30.400000	0.823187	30.400000	0.788720	30.400000	0.805435	30.400000	0.824370	30.400000	0.800942	30.400000	0.813419	30.400000	0.809548	30.400000	0.798935	30.400000	0.787072	30.400000	0.827911	30.400000	0.805828	30.400000	0.803968	30.400000	0.791412	30.400000	0.799575	30.400000	0.814511
30.500000	0.806919	30.500000	0.810221	30.500000	0.795995	30.500000	0.803812	30.500000	0.816437	30.500000	0.807190	30.500000	0.813003	30.500000	0.807640	30.500000	0.799745	30.500000	0.797406	30.500000	0.808726	30.500000	0.820226	30.500000	0.790538	30.500000	0.807015	30.500000	0.804173	30.500000	0.814141
30.600000	0.819148	30.600000	0.803015	30.600000	0.808601	30.600000	0.806422	30.600000	0.810094	30.600000	0.807127	30.600000	0.824212	30.600000	0.806993	30.600000	0.806570	30.600000	0.800480	30.600000	0.797651	30.600000	0.802461	30.600000	0.812385	30.600000	0.800844	30.600000	0.792192	30.600000	0.805978
30.700000	0.819377	30.700000	0.811165	30.700000	0.813913	30.700000	0.803669	30.700000	0.818012	30.700000	0.814893	30.700000	0.812747	30.700000	0.815688	30.700000	0.813766	30.700000	0.802976	30.700000	0.810268	30.700000	0.791332	30.700000	0.802612	30.700000	0.822035	30.700000	0.810147	30.700000	0.799850
30.800000	0.809081	30.800000	0.813402	30.800000	0.820219	30.800000	0.818545	30.800000	0.828153	30.800000	0.807049	30.800000	0.798326	30.800000	0.798185	30.800000	0.805663	30.800000	0.797868	30.800000	0.824515	30.800000	0.812317	30.800000	0.811624	30.800000	0.793259	30.800000	0.809530	30.800000	0.817454
30.900000	0.814709	30.900000	0.809926	30.900000	0.797222	30.900000	0.809509	30.900000	0.795280	30.900000	0.824217	30.900000	0.816549	30.900000	0.806724	30.900000	0.821302	30.900000	0.790029	30.900000	0.816838	30.900000	0.818748	30.900000	0.818678	30.900000	0.803049	30.900000	0.810283	30.900000	0.798254
31.000000	0.817985	31.000000	0.794196	31.000000	0.821601	31.000000	0.801141	31.000000	0.816073	31.000000	0.807676	31.000000	0.802864	31.000000	0.831780	31.000000	0.804265	31.000000	0.812566	31.000000	0.829628	31.000000	0.807996	31.000000	0.819577	31.000000	0.818963	31.000000	0.789079	31.000000	0.807256
31.100000	0.808245	31.100000	0.835277	31.100000	0.795300	31.100000	0.831141	31.100000	0.805307	31.100000	0.796096	31.100000	0.815898	31.100000	0.814723	31.100000	0.813338	31.100000	0.817447	31.100000	0.819842	31.100000	0.812831	31.100000	0.810068	31.100000	0.812097	31.100000	0.798281	31.100000	0.816163
31.200000	0.826818	31.200000	0.815161	31.200000	0.797355	31.200000	0.816120	31.200000	0.827294	31.200000	0.797471	31.200000	0.817397	31.200000	0.798020	31.200000	0.815572	31.200000	0.808941	31.200000	0.824206	31.200000	0.804704	31.200000	0.806149	31.200000	0.811673	31.200000	0.831035	31.200000	0.793717
31.300000	0.796865	31.300000	0.804960	31.300000	0.814127	31.300000	0.801767	31.300000	0.822817	31.300000	0.816411	31.300000	0.834045	31.300000	0.790586	31.300000	0.804668	31.300000	0.805864	31.300000	0.811193	31.300000	0.825100	31.300000	0.806452	31.300000	0.811663	31.300000	0.810133	31.300000	0.811419
31.400000	0.803908	31.400000	0.801722	31.400000	0.820321	31.400000	0.807230	31.400000	0.811814	31.400000	0.800835	31.400000	0.823831	31.400000	0.807226	31.400000	0.825958	31.400000	0.797628	31.400000	0.815114	31.400000	0.807890	31.400000	0.795982	31.400000	0.817718	31.400000	0.817836	31.400000	0.814391
31.500000	0.812816	31.500000	0.784794	31.500000	0.807489	31.500000	0.809970	31.500000	0.794545	31.500000	0.799109	31.500000	0.799322	31.500000	0.812584	31.500000	0.819949	31.500000	0.812025	31.500000	0.808427	31.500000	0.811518	31.500000	0.803940	31.500000	0.787407	31.500000	0.802899	31.500000	0.812964
31.600000	0.809435	31.600000	0.812932	31.600000	0.803046	31.600000	0.810525	31.600000	0.808779	31.600000	0.808134	31.600000	0.816272	31.600000	0.824023	31.600000	0.806082	31.600000	0.812505	31.600000	0.807567	31.600000	0.820289	31.600000	0.802786	31.600000	0.803769	31.600000	0.824945	31.600000	0.817451
31.700000	0.805166	31.700000	0.804161	31.700000	0.814219	31.700000	0.806639	31.700000	0.825224	31.700000	0.807823	31.700000	0.824397	31.700000	0.803750	31.700000	0.819683	31.700000	0.817136	31.700000	0.806559	31.700000	0.809405	31.700000	0.789152	31.700000	0.803286	31.700000	0.826870	31.700000	0.824289
31.800000	0.810663	31.800000	0.818538	31.800000	0.821413	31.800000	0.800245	31.800000	0.801910	31.800000	0.811206	31.800000	0.813041	31.800000	0.804540	31.800000	0.810155	31.800000	0.797006	31.800000	0.829944	31.800000	0.827299	31.800000	0.820491	31.800000	0.810621	31.800000	0.809363	31.800000	0.828269
31.900000	0.812931	31.900000	0.802176	31.900000	0.809117	31.900000	0.818339	31.900000	0.805063	31.900000	0.806377	31.900000	0.802257	31.900000	0.816408	31.900000	0.805857	31.900000	0.816005	31.900000	0.832432	31.900000	0.795971	31.900000	0.802286	31.900000	0.822872	31.900000	0.805079	31.900000	0.796160
32.000000	0.809182	32.000000	0.812631	32.000000	0.793171	32.000000	0.789818	32.000000	0.815643	32.000000	0.813316	32.000000	0.820449	32.000000	0.811859	32.000000	0.823977	32.000000	0.816847	32.000000	0.813955	32.000000	0.815727	32.000000	0.799966	32.000000	0.794718	32.000000	0.814559	32.000000	0.815050
32.100000	0.801930	32.100000	0.813797	32.100000	0.820196	32.100000	0.801718	32.100000	0.801220	32.100000	0.811233	32.100000	0.824045	32.100000	0.808777	32.100000	0.824319	32.100000	0.810430	32.100000	0.831210	32.100000	0.817794	32.100000	0.787728	32.100000	0.792398	32.100000	0.815437	32.100000	0.811457
32.200000	0.786888	32.200000	0.823653	32.200000	0.794959	32.200000	0.794846	32.200000	0.806454	32.200000	0.821450	32.200000	0.824795	32.200000	0.810305	32.200000	0.803456	32.200000	0.812521	32.200000	0.821278	32.200000	0.820809	32.200000	0.822506	32.200000	0.807770	32.200000	0.812307	32.200000	0.808158
32.300000	0.809656	32.300000	0.822977	32.300000	0.814388	32.300000	0.816578	32.300000	0.809444	32.300000	0.805497	32.300000	0.813167	32.300000	0.807134	32.300000	0.800990	32.300000	0.808488	32.300000	0.808977	32.300000	0.798263	32.300000	0.812741	32.300000	0.808540	32.300000	0.831209	32.300000	0.799283
32.400000	0.810570	32.400000	0.816900	32.400000	0.821098	32.400000	0.824237	32.400000	0.813684	32.400000	0.810739	32.400000	0.809865	32.400000	0.814365	32.400000	0.812258	32.400000	0.815556	32.400000	0.800813	32.400000	0.822474	32.400000	0.807398	32.400000	0.802853	32.400000	0.805239	32.400000	0.817960
32.500000	0.804127	32.500000	0.827064	32.500000	0.816538	32.500000	0.820738	32.500000	0.785706	32.500000	0.821561	32.500000	0.809097	32.500000	0.800431	32.500000	0.797376	32.500000	0.816799	32.500000	0.815875	32.500000	0.812485	32.500000	0.796045	32.500000	0.799913	32.500000	0.813781	32.500000	0.808429
32.600000	0.822011	32.600000	0.790361	32.600000	0.792802	32.600000	0.806126	32.600000	0.804633	32.600000	0.812764	32.600000	0.807252	32.600000	0.826436	32.600000	0.803436	32.600000	0.813324	32.600000	0.799427	32.600000	0.813842	32.600000	0.814566	32.600000	0.819922	32.600000	0.795313	32.600000	0.819635
32.700000	0.795244	32.700000	0.817069	32.700000	0.810904	32.700000	0.819936	32.700000	0.806094	32.700000	0.805880	32.700000	0.811309	32.700000	0.803174	32.700000	0.812403	32.700000	0.818404	32.700000	0.808736	32.700000	0.797565	32.700000	0.804876	32.700000	0.817671	32.700000	0.813504	32.700000	0.819113
32.800000	0.806115	32.800000	0.798385	32.800000	0.809733	32.800000	0.833999	32.800000	0.792592	32.800000	0.799768	32.800000	0.820617	32.800000	0.806000	32.800000	0.812453	32.800000	0.835597	32.800000	0.810238	32.800000	0.807575	32.800000	0.825570	32.800000	0.820255	32.800000	0.813536	32.800000	0.814251
32.900000	0.807574	32.900000	0.809083	32.900000	0.819719	32.900000	0.815632	32.900000	0.809622	32.900000	0.809994	32.900000	0.805040	32.900000	0.808485	32.900000	0.810474	32.900000	0.809685	32.900000	0.807429	32.900000	0.807528	32.900000	0.821005	32.900000	0.813792	32.900000	0.820213	32.900000	0.794670
33.000000	0.805015	33.000000	0.803987	33.000000	0.803459	33.000000	0.815043	33.000000	0.821168	33.000000	0.830564	33.000000	0.821101	33.000000	0.812766	33.000000	0.825467	33.000000	0.789341	33.000000	0.810394	33.000000	0.813290	33.000000	0.799034	33.000000	0.807023	33.000000	0.787725	33.000000	0.800423
33.100000	0.801728	33.100000	0.806203	33.100000	0.789232	33.100000	0.806202	33.100000	0.818657	33.100000	0.816376	33.100000	0.807375	33.100000	0.816335	33.100000	0.803633	33.100000	0.814432	33.100000	0.805884	33.100000	0.809699	33.100000	0.811630	33.100000	0.793961	33.100000	0.796861	33.100000	0.820545
33.200000	0.810816	33.200000	0.800557	33.200000	0.818657	33.200000	0.813765	33.200000	0.806324	33.200000	0.796337	33.200000	0.809402	33.200000	0.815645	33.200000	0.810288	33.200000	0.811755	33.200000	0.812928	33.200000	0.788765	33.200000	0.810779	33.200000	0.796475	33.200000	0.793887	33.200000	0.817830
33.300000	0.800544	33.300000	0.812600	33.300000	0.802103	33.300000	0.819962	33.300000	0.806810	33.300000	0.807561	33.300000	0.829873	33.300000	0.806534	33.300000	0.812305	33.300000	0.781289	33.300000	0.815783	33.300000	0.790274	33.300000	0.813776	33.300000	0.826592	33.300000	0.810241	33.300000	0.808986
33.400000	0.814575	33.400000	0.803140	33.400000	0.814790	33.400000	0.821747	33.400000	0.827205	33.400000	0.806509	33.400000	0.804123	33.400000	0.807088	33.400000	0.818411	33.400000	0.808686	33.400000	0.802673	33.400000	0.803004	33.400000	0.818919	33.400000	0.820559	33.400000	0.813198	33.400000	0.812220
33.500000	0.802431	33.500000	0.806126	33.500000	0.811336	33.500000	0.832805	33.500000	0.819657	33.500000	0.806632	33.500000	0.824630	33.500000	0.818487	33.500000	0.804847	33.500000	0.798678	33.500000	0.807151	33.500000	0.822914	33.500000	0.814000	33.500000	0.804270	33.500000	0.813645	33.500000	0.811320
33.600000	0.813733	33.600000	0.807080	33.600000	0.820674	33.600000	0.815192	33.600000	0.829610	33.600000	0.799557	33.600000	0.834938	33.600000	0.811061	33.600000	0.833359	33.600000	0.808857	33.600000	0.806944	33.600000	0.797655	33.600000	0.815209	33.600000	0.811811	33.600000	0.822707	33.600000	0.802088
33.700000	0.811617	33.700000	0.807934	33.700000	0.802098	33.700000	0.821458	33.700000	0.823414	33.700000	0.819799	33.700000	0.818589	33.700000	0.813544	33.700000	0.812236	33.700000	0.807172	33.700000	0.815377	33.700000	0.810752	33.700000	0.834676	33.700000	0.814238	33.700000	0.798535	33.700000	0.827452
33.800000	0.811909	33.800000	0.796128	33.800000	0.803575	33.800000	0.807536	33.800000	0.829830	33.800000	0.811167	33.800000	0.817005	33.800000	0.798420	33.800000	0.805645	33.800000	0.812398	33.800000	0.817066	33.800000	0.791217	33.800000	0.811994	33.800000	0.820994	33.800000	0.812802	33.800000	0.810340
33.900000	0.820347	33.900000	0.816360	33.900000	0.831657	33.900000	0.818143	33.900000	0.820445	33.900000	0.808632	33.900000	0.815857	33.900000	0.805045	33.900000	0.793227	33.900000	0.807841	33.900000	0.805355	33.900000	0.791760	33.900000	0.806245	33.900000	0.809041	33.900000	0.800062	33.900000	0.818201
34.000000	0.803726	34.000000	0.810516	34.000000	0.808651	34.000000	0.809029	34.000000	0.809134	34.000000	0.803493	34.000000	0.813656	34.000000	0.790036	34.000000	0.796879	34.000000	0.819038	34.000000	0.812959	34.000000	0.804669	34.000000	0.832895	34.000000	0.810287	34.000000	0.806298	34.000000	0.803883
34.100000	0.797700	34.100000	0.798106	34.100000	0.823336	34.100000	0.811460	34.100000	0.802134	34.100000	0.808235	34.100000	0.803822	34.100000	0.807281	34.100000	0.811182	34.100000	0.816873	34.100000	0.786074	34.100000	0.808384	34.100000	0.799595	34.100000	0.792866	34.100000	0.814590	34.100000	0.801894
34.200000	0.800127	34.200000	0.820786	34.200000	0.802255	34.200000	0.808769	34.200000	0.809188	34.200000	0.794003	34.200000	0.812137	34.200000	0.804564	34.200000	0.808344	34.200000	0.820763	34.200000	0.817457	34.200000	0.818052	34.200000	0.805014	34.200000	0.809662	34.200000	0.809116	34.200000	0.807124
34.300000	0.816622	34.300000	0.779000	34.300000	0.819969	34.300000	0.818351	34.300000	0.813426	34.300000	0.807502	34.300000	0.802731	34.300000	0.797525	34.300000	0.801296	34.300000	0.825850	34.300000	0.815090	34.300000	0.792557	34.300000	0.817594	34.300000	0.808938	34.300000	0.800615	34.300000	0.819646
34.400000	0.793671	34.400000	0.809793	34.400000	0.815274	34.400000	0.807108	34.400000	0.825818	34.400000	0.816424	34.400000	0.818153	34.400000	0.800118	34.400000	0.815596	34.400000	0.835127	34.400000	0.819569	34.400000	0.818520	34.400000	0.805976	34.400000	0.825560	34.400000	0.798221	34.400000	0.821200
34.500000	0.805598	34.500000	0.819936	34.500000	0.806887	34.500000	0.813716	34.500000	0.821376	34.500000	0.810017	34.500000	0.805497	34.500000	0.825567	34.500000	0.816768	34.500000	0.816226	34.500000	0.820298	34.500000	0.817216	34.500000	0.816249	34.500000	0.812933	34.500000	0.831755	34.500000	0.809718
34.600000	0.815394	34.600000	0.817079	34.600000	0.808681	34.600000	0.801323	34.600000	0.828377	34.600000	0.802542	34.600000	0.813816	34.600000	0.811517	34.600000	0.804784	34.600000	0.801003	34.600000	0.821369	34.600000	0.806440	34.600000	0.809466	34.600000	0.815795	34.600000	0.814607	34.600000	0.818114
34.700000	0.798361	34.700000	0.814133	34.700000	0.814712	34.700000	0.794936	34.700000	0.799363	34.700000	0.805927	34.700000	0.798959	34.700000	0.821998	34.700000	0.818371	34.700000	0.819904	34.700000	0.810193	34.700000	0.799771	34.700000	0.823042	34.700000	0.788866	34.700000	0.803144	34.700000	0.808008
34.800000	0.796060	34.800000	0.805658	34.800000	0.810368	34.800000	0.817699	34.800000	0.771070	34.800000	0.802502	34.800000	0.818002	34.800000	0.813245	34.800000	0.823373	34.800000	0.793773	34.800000	0.800979	34.800000	0.801580	34.800000	0.816908	34.800000	0.806901	34.800000	0.805211	34.800000	0.812149
34.900000	0.804263	34.900000	0.801829	34.900000	0.819953	34.900000	0.801352	34.900000	0.800866	34.900000	0.809035	34.900000	0.793606	34.900000	0.818841	34.900000	0.815300	34.900000	0.828867	34.900000	0.812376	34.900000	0.800708	34.900000	0.812703	34.900000	0.789051	34.900000	0.795820	34.900000	0.829596
35.000000	0.792970	35.000000	0.805896	35.000000	0.803306	35.000000	0.789062	35.000000	0.803452	35.000000	0.798722	35.000000	0.815301	35.000000	0.801184	35.000000	0.819509	35.000000	0.810434	35.000000	0.814537	35.000000	0.793114	35.000000	0.826854	35.000000	0.794557	35.000000	0.807273	35.000000	0.810205
35.100000	0.811455	35.100000	0.811829	35.100000	0.812916	35.100000	0.815436	35.100000	0.824164	35.100000	0.828952	35.100000	0.803198	35.100000	0.810832	35.100000	0.809942	35.100000	0.825553	35.100000	0.831945	35.100000	0.814184	35.100000	0.800067	35.100000	0.799077	35.100000	0.829938	35.100000	0.811145
35.200000	0.796895	35.200000	0.812199	35.200000	0.806035	35.200000	0.826316	35.200000	0.808955	35.200000	0.802932	35.200000	0.816982	35.200000	0.812731	35.200000	0.805872	35.200000	0.796049	35.200000	0.809642	35.200000	0.793444	35.200000	0.804879	35.200000	0.823929	35.200000	0.825054	35.200000	0.794038
35.300000	0.810825	35.300000	0.821087	35.300000	0.807849	35.300000	0.801347	35.300000	0.811584	35.300000	0.816400	35.300000	0.816870	35.300000	0.813045	35.300000	0.805109	35.300000	0.808151	35.300000	0.806356	35.300000	0.800157	35.300000	0.828831	35.300000	0.812747	35.300000	0.809451	35.300000	0.810049
35.400000	0.815747	35.400000	0.811709	35.400000	0.801473	35.400000	0.814294	35.400000	0.818380	35.400000	0.805198	35.400000	0.808215	35.400000	0.816188	35.400000	0.812173	35.400000	0.814217	35.400000	0.809496	35.400000	0.814147	35.400000	0.815042	35.400000	0.810402	35.400000	0.828051	35.400000	0.821511
35.500000	0.798936	35.500000	0.794702	35.500000	0.815345	35.500000	0.798483	35.500000	0.790764	35.500000	0.806295	35.500000	0.811319	35.500000	0.807889	35.500000	0.810887	35.500000	0.812050	35.500000	0.814105	35.500000	0.814608	35.500000	0.806010	35.500000	0.802342	35.500000	0.810153	35.500000	0.805335
35.600000	0.810177	35.600000	0.832258	35.600000	0.814203	35.600000	0.808007	35.600000	0.823823	35.600000	0.820319	35.600000	0.815517	35.600000	0.797299	35.600000	0.807801	35.600000	0.807983	35.600000	0.805133	35.600000	0.813519	35.600000	0.794352	35.600000	0.818264	35.600000	0.822888	35.600000	0.793349
35.700000	0.810712	35.700000	0.815383	35.700000	0.795842	35.700000	0.808199	35.700000	0.801089	35.700000	0.814437	35.700000	0.805073	35.700000	0.811317	35.700000	0.825258	35.700000	0.810632	35.700000	0.804260	35.700000	0.794918	35.700000	0.813959	35.700000	0.810778	35.700000	0.821395	35.700000	0.787762
35.800000	0.817152	35.800000	0.824148	35.800000	0.807983	35.800000	0.803447	35.800000	0.814408	35.800000	0.796720	35.800000	0.814156	35.800000	0.813776	35.800000	0.811297	35.800000	0.799421	35.800000	0.815110	35.800000	0.809541	35.800000	0.822848	35.800000	0.803148	35.800000	0.819388	35.800000	0.799526
35.900000	0.818662	35.900000	0.822691	35.900000	0.817247	35.900000	0.794671	35.900000	0.833455	35.900000	0.800609	35.900000	0.811324	35.900000	0.823226	35.900000	0.822454	35.900000	0.823595	35.900000	0.803544	35.900000	0.805879	35.900000	0.807985	35.900000	0.809577	35.900000	0.802905	35.900000	0.790781
36.000000	0.816561	36.000000	0.817746	36.000000	0.787967	36.000000	0.824863	36.000000	0.815613	36.000000	0.803769	36.000000	0.813867	36.000000	0.825040	36.000000	0.831178	36.000000	0.804104	36.000000	0.817098	36.000000	0.816737	36.000000	0.811701	36.000000	0.792379	36.000000	0.807960	36.000000	0.799795
36.100000	0.816246	36.100000	0.801337	36.100000	0.815145	36.100000	0.806501	36.100000	0.806422	36.100000	0.780464	36.100000	0.823489	36.100000	0.814735	36.100000	0.812307	36.100000	0.811352	36.100000	0.815601	36.100000	0.816741	36.100000	0.808439	36.100000	0.808312	36.100000	0.808965	36.100000	0.811982
36.200000	0.802745	36.200000	0.806157	36.200000	0.796117	36.200000	0.820256	36.200000	0.806658	36.200000	0.792376	36.200000	0.807177	36.200000	0.794892	36.200000	0.804493	36.200000	0.816129	36.200000	0.809913	36.200000	0.806968	36.200000	0.818520	36.200000	0.799087	36.200000	0.808967	36.200000	0.803759
36.300000	0.813186	36.300000	0.800613	36.300000	0.809987	36.300000	0.803447	36.300000	0.817415	36.300000	0.784905	36.300000	0.804907	36.300000	0.822222	36.300000	0.798438	36.300000	0.809803	36.300000	0.820687	36.300000	0.821088	36.300000	0.815584	36.300000	0.803561	36.300000	0.795805	36.300000	0.808168
36.400000	0.803885	36.400000	0.809273	36.400000	0.814892	36.400000	0.809819	36.400000	0.806105	36.400000	0.789004	36.400000	0.826416	36.400000	0.816440	36.400000	0.814526	36.400000	0.806138	36.400000	0.813740	36.400000	0.818178	36.400000	0.815928	36.400000	0.806044	36.400000	0.801620	36.400000	0.801949
36.500000	0.819889	36.500000	0.795761	36.500000	0.819032	36.500000	0.806148	36.500000	0.818339	36.500000	0.818016	36.500000	0.813693	36.500000	0.796996	36.500000	0.795086	36.500000	0.803527	36.500000	0.817522	36.500000	0.821890	36.500000	0.822752	36.500000	0.805866	36.500000	0.804850	36.500000	0.803736
36.600000	0.827588	36.600000	0.807253	36.600000	0.801397	36.600000	0.802945	36.600000	0.818935	36.600000	0.807802	36.600000	0.813399	36.600000	0.806578	36.600000	0.813883	36.600000	0.808300	36.600000	0.810210	36.600000	0.810996	36.600000	0.807641	36.600000	0.807089	36.600000	0.801675	36.600000	0.811546
36.700000	0.827581	36.700000	0.808163	36.700000	0.821781	36.700000	0.830913	36.700000	0.823231	36.700000	0.810762	36.700000	0.823916	36.700000	0.798075	36.700000	0.804085	36.700000	0.811599	36.700000	0.814203	36.700000	0.814243	36.700000	0.825692	36.700000	0.800544	36.700000	0.810878	36.700000	0.801984
36.800000	0.813629	36.800000	0.828438	36.800000	0.788958	36.800000	0.813650	36.800000	0.811158	36.800000	0.816157	36.800000	0.810338	36.800000	0.801257	36.800000	0.818212	36.800000	0.814413	36.800000	0.813710	36.800000	0.799780	36.800000	0.825252	36.800000	0.808672	36.800000	0.809927	36.800000	0.801904
36.900000	0.817795	36.900000	0.806234	36.900000	0.809507	36.900000	0.813925	36.900000	0.826880	36.900000	0.819933	36.900000	0.814450	36.900000	0.808275	36.900000	0.804380	36.900000	0.815024	36.900000	0.809779	36.900000	0.803985	36.900000	0.810645	36.900000	0.817894	36.900000	0.820645	36.900000	0.809627
37.000000	0.808409	37.000000	0.808703	37.000000	0.823223	37.000000	0.816440	37.000000	0.813589	37.000000	0.807396	37.000000	0.821388	37.000000	0.807213	37.000000	0.804712	37.000000	0.801514	37.000000	0.806337	37.000000	0.828911	37.000000	0.810235	37.000000	0.813414	37.000000	0.811085	37.000000	0.788239
37.100000	0.818736	37.100000	0.820451	37.100000	0.801220	37.100000	0.802054	37.100000	0.808941	37.100000	0.814487	37.100000	0.819882	37.100000	0.801501	37.100000	0.813849	37.100000	0.828068	37.100000	0.797338	37.100000	0.823998	37.100000	0.816458	37.100000	0.814547	37.100000	0.792968	37.100000	0.803917
37.200000	0.799297	37.200000	0.812385	37.200000	0.809253	37.200000	0.821366	37.200000	0.816953	37.200000	0.810083	37.200000	0.814068	37.200000	0.822945	37.200000	0.784907	37.200000	0.820367	37.200000	0.809371	37.200000	0.827345	37.200000	0.813495	37.200000	0.807148	37.200000	0.805779	37.200000	0.794833
37.300000	0.819530	37.300000	0.819181	37.300000	0.793358	37.300000	0.815423	37.300000	0.822747	37.300000	0.807431	37.300000	0.811605	37.300000	0.815609	37.300000	0.790890	37.300000	0.800307	37.300000	0.808675	37.300000	0.816297	37.300000	0.816975	37.300000	0.814187	37.300000	0.818328	37.300000	0.821204
37.400000	0.802653	37.400000	0.813872	37.400000	0.813622	37.400000	0.814643	37.400000	0.821491	37.400000	0.817505	37.400000	0.806458	37.400000	0.811800	37.400000	0.806521	37.400000	0.803459	37.400000	0.802249	37.400000	0.803778	37.400000	0.811196	37.400000	0.800716	37.400000	0.813040	37.400000	0.804175
37.500000	0.801083	37.500000	0.807930	37.500000	0.812860	37.500000	0.821688	37.500000	0.815554	37.500000	0.828583	37.500000	0.805460	37.500000	0.812678	37.500000	0.829706	37.500000	0.807654	37.500000	0.818292	37.500000	0.817691	37.500000	0.825761	37.500000	0.799415	37.500000	0.814680	37.500000	0.826695
37.600000	0.802265	37.600000	0.796588	37.600000	0.816685	37.600000	0.814180	37.600000	0.818374	37.600000	0.805642	37.600000	0.794583	37.600000	0.815728	37.600000	0.815867	37.600000	0.810439	37.600000	0.813396	37.600000	0.806193	37.600000	0.805351	37.600000	0.809259	37.600000	0.806604	37.600000	0.797913
37.700000	0.805498	37.700000	0.819278	37.700000	0.810539	37.700000	0.811817	37.700000	0.820545	37.700000	0.817700	37.700000	0.808391	37.700000	0.814646	37.700000	0.792339	37.700000	0.794662	37.700000	0.812133	37.700000	0.817672	37.700000	0.822650	37.700000	0.807140	37.700000	0.809326	37.700000	0.812451
37.800000	0.801875	37.800000	0.808839	37.800000	0.819638	37.800000	0.814939	37.800000	0.803399	37.800000	0.807838	37.800000	0.800141	37.800000	0.820188	37.800000	0.814591	37.800000	0.779033	37.800000	0.816882	37.800000	0.810473	37.800000	0.819745	37.800000	0.809015	37.800000	0.809684	37.800000	0.803220
37.900000	0.805376	37.900000	0.812133	37.900000	0.822287	37.900000	0.799896	37.900000	0.816724	37.900000	0.807466	37.900000	0.808042	37.900000	0.807391	37.900000	0.812858	37.900000	0.798328	37.900000	0.805663	37.900000	0.809440	37.900000	0.810483	37.900000	0.804685	37.900000	0.802722	37.900000	0.802287
38.000000	0.811059	38.000000	0.793827	38.000000	0.806328	38.000000	0.815050	38.000000	0.801580	38.000000	0.788167	38.000000	0.820643	38.000000	0.816435	38.000000	0.807135	38.000000	0.797235	38.000000	0.803898	38.000000	0.836834	38.000000	0.812132	38.000000	0.818982	38.000000	0.809656	38.000000	0.815111
38.100000	0.812922	38.100000	0.817558	38.100000	0.817443	38.100000	0.803077	38.100000	0.797130	38.100000	0.814154	38.100000	0.828953	38.100000	0.808615	38.100000	0.819027	38.100000	0.792031	38.100000	0.818271	38.100000	0.814956	38.100000	0.804747	38.100000	0.819953	38.100000	0.811456	38.100000	0.797239
38.200000	0.810730	38.200000	0.810020	38.200000	0.803831	38.200000	0.812207	38.200000	0.797707	38.200000	0.810321	38.200000	0.813599	38.200000	0.814435	38.200000	0.820418	38.200000	0.820614	38.200000	0.816996	38.200000	0.819719	38.200000	0.822721	38.200000	0.833252	38.200000	0.820026	38.200000	0.808588
38.300000	0.821919	38.300000	0.821883	38.300000	0.806918	38.300000	0.808669	38.300000	0.806393	38.300000	0.835281	38.300000	0.825083	38.300000	0.793358	38.300000	0.823617	38.300000	0.804952	38.300000	0.805489	38.300000	0.827390	38.300000	0.815859	38.300000	0.805910	38.300000	0.814480	38.300000	0.803007
38.400000	0.814565	38.400000	0.802605	38.400000	0.816533	38.400000	0.818511	38.400000	0.812363	38.400000	0.800915	38.400000	0.805766	38.400000	0.804449	38.400000	0.809617	38.400000	0.799457	38.400000	0.817102	38.400000	0.807237	38.400000	0.812456	38.400000	0.810932	38.400000	0.799327	38.400000	0.826160
38.500000	0.821361	38.500000	0.797640	38.500000	0.791014	38.500000	0.807914	38.500000	0.803168	38.500000	0.810192	38.500000	0.804368	38.500000	0.785357	38.500000	0.817370	38.500000	0.810618	38.500000	0.818656	38.500000	0.803667	38.500000	0.804301	38.500000	0.807302	38.500000	0.817335	38.500000	0.801873
38.600000	0.813789	38.600000	0.817338	38.600000	0.798031	38.600000	0.809429	38.600000	0.811404	38.600000	0.828730	38.600000	0.811397	38.600000	0.819222	38.600000	0.785777	38.600000	0.823231	38.600000	0.819031	38.600000	0.815953	38.600000	0.813351	38.600000	0.811210	38.600000	0.822154	38.600000	0.817405
38.700000	0.801504	38.700000	0.824426	38.700000	0.810184	38.700000	0.810731	38.700000	0.817452	38.700000	0.809469	38.700000	0.796914	38.700000	0.800853	38.700000	0.806621	38.700000	0.806519	38.700000	0.795942	38.700000	0.795665	38.700000	0.810306	38.700000	0.807486	38.700000	0.811740	38.700000	0.803646
38.800000	0.802872	38.800000	0.817560	38.800000	0.816275	38.800000	0.808661	38.800000	0.803203	38.800000	0.809820	38.800000	0.802228	38.800000	0.815936	38.800000	0.799507	38.800000	0.803001	38.800000	0.806232	38.800000	0.825954	38.800000	0.798381	38.800000	0.798435	38.800000	0.814324	38.800000	0.794348
38.900000	0.808029	38.900000	0.793147	38.900000	0.808199	38.900000	0.784313	38.900000	0.793203	38.900000	0.805362	38.900000	0.799063	38.900000	0.823275	38.900000	0.811633	38.900000	0.807807	38.900000	0.815595	38.900000	0.815439	38.900000	0.810380	38.900000	0.794903	38.900000	0.826615	38.900000	0.807658
39.000000	0.803811	39.000000	0.794898	39.000000	0.799620	39.000000	0.810854	39.000000	0.814738	39.000000	0.809185	39.000000	0.818698	39.000000	0.796074	39.000000	0.819702	39.000000	0.807750	39.000000	0.817933	39.000000	0.795631	39.000000	0.812420	39.000000	0.815019	39.000000	0.808193	39.000000	0.803374
39.100000	0.787565	39.100000	0.830505	39.100000	0.809680	39.100000	0.803687	39.100000	0.824382	39.100000	0.799136	39.100000	0.825966	39.100000	0.813905	39.100000	0.810742	39.100000	0.792912	39.100000	0.831257	39.100000	0.813976	39.100000	0.802233	39.100000	0.825881	39.100000	0.814959	39.100000	0.822214
39.200000	0.810377	39.200000	0.805601	39.200000	0.807939	39.200000	0.814980	39.200000	0.792120	39.200000	0.821432	39.200000	0.811126	39.200000	0.809971	39.200000	0.819909	39.200000	0.803593	39.200000	0.810318	39.200000	0.810978	39.200000	0.803777	39.200000	0.820607	39.200000	0.809620	39.200000	0.802151
39.300000	0.822609	39.300000	0.806505	39.300000	0.814940	39.300000	0.813162	39.300000	0.824401	39.300000	0.808994	39.300000	0.788684	39.300000	0.811751	39.300000	0.787375	39.300000	0.810508	39.300000	0.821596	39.300000	0.807201	39.300000	0.811187	39.300000	0.806349	39.300000	0.800187	39.300000	0.810410
39.400000	0.821353	39.400000	0.813523	39.400000	0.801796	39.400000	0.815642	39.400000	0.803891	39.400000	0.805714	39.400000	0.823983	39.400000	0.812655	39.400000	0.818961	39.400000	0.817810	39.400000	0.812577	39.400000	0.818267	39.400000	0.812153	39.400000	0.813112	39.400000	0.799274	39.400000	0.803077
39.500000	0.815722	39.500000	0.816135	39.500000	0.809174	39.500000	0.796171	39.500000	0.806709	39.500000	0.810581	39.500000	0.817772	39.500000	0.804768	39.500000	0.826103	39.500000	0.805216	39.500000	0.802671	39.500000	0.816334	39.500000	0.829008	39.500000	0.801375	39.500000	0.789427	39.500000	0.806456
39.600000	0.818469	39.600000	0.807421	39.600000	0.788302	39.600000	0.796466	39.600000	0.813376	39.600000	0.818104	39.600000	0.819279	39.600000	0.810366	39.600000	0.813692	39.600000	0.817638	39.600000	0.822924	39.600000	0.808828	39.600000	0.805962	39.600000	0.815759	39.600000	0.805358	39.600000	0.792585
39.700000	0.802297	39.700000	0.813873	39.700000	0.816862	39.700000	0.824970	39.700000	0.799825	39.700000	0.808129	39.700000	0.804197	39.700000	0.807814	39.700000	0.811359	39.700000	0.813354	39.700000	0.811564	39.700000	0.823847	39.700000	0.805623	39.700000	0.813063	39.700000	0.809587	39.700000	0.807451
39.800000	0.812754	39.800000	0.817059	39.800000	0.818096	39.800000	0.813292	39.800000	0.799547	39.800000	0.821695	39.800000	0.801558	39.800000	0.829370	39.800000	0.821230	39.800000	0.818592	39.800000	0.801736	39.800000	0.798284	39.800000	0.812011	39.800000	0.812224	39.800000	0.806241	39.800000	0.811509
39.900000	0.817689	39.900000	0.822411	39.900000	0.823170	39.900000	0.815116	39.900000	0.796989	39.900000	0.814205	39.900000	0.811765	39.900000	0.826979	39.900000	0.828868	39.900000	0.822758	39.900000	0.801449	39.900000	0.808668	39.900000	0.796826	39.900000	0.790023	39.900000	0.818124	39.900000	0.809581
40.000000	0.818945	40.000000	0.824792	40.000000	0.816602	40.000000	0.809181	40.000000	0.806888	40.000000	0.802693	40.000000	0.800362	40.000000	0.814964	40.000000	0.811057	40.000000	0.816183	40.000000	0.825790	40.000000	0.806091	40.000000	0.814307	40.000000	0.801890	40.000000	0.786364	40.000000	0.817564
40.100000	0.799612	40.100000	0.813862	40.100000	0.829109	40.100000	0.801826	40.100000	0.794514	40.100000	0.781248	40.100000	0.816886	40.100000	0.798620	40.100000	0.814238	40.100000	0.809527	40.100000	0.828191	40.100000	0.780329	40.100000	0.813418	40.100000	0.812368	40.100000	0.785742	40.100000	0.817623
40.200000	0.804667	40.200000	0.810760	40.200000	0.818958	40.200000	0.812493	40.200000	0.802538	40.200000	0.809951	40.200000	0.823443	40.200000	0.795732	40.200000	0.808399	40.200000	0.802269	40.200000	0.816265	40.200000	0.806502	40.200000	0.812645	40.200000	0.830306	40.200000	0.813576	40.200000	0.819017
40.300000	0.812421	40.300000	0.806784	40.300000	0.806831	40.300000	0.806871	40.300000	0.797796	40.300000	0.812823	40.300000	0.807373	40.300000	0.806795	40.300000	0.820546	40.300000	0.828276	40.300000	0.806944	40.300000	0.811857	40.300000	0.795961	40.300000	0.819744	40.300000	0.801727	40.300000	0.807097
40.400000	0.829050	40.400000	0.796544	40.400000	0.813375	40.400000	0.795132	40.400000	0.787328	40.400000	0.801880	40.400000	0.820936	40.400000	0.809709	40.400000	0.810573	40.400000	0.792699	40.400000	0.802735	40.400000	0.797064	40.400000	0.805930	40.400000	0.818687	40.400000	0.804183	40.400000	0.812714
40.500000	0.815397	40.500000	0.824263	40.500000	0.814566	40.500000	0.808479	40.500000	0.806734	40.500000	0.812576	40.500000	0.819398	40.500000	0.818912	40.500000	0.807470	40.500000	0.790783	40.500000	0.807394	40.500000	0.813721	40.500000	0.802445	40.500000	0.817461	40.500000	0.815619	40.500000	0.805729
40.600000	0.820975	40.600000	0.793735	40.600000	0.805439	40.600000	0.826948	40.600000	0.804965	40.600000	0.805311	40.600000	0.814732	40.600000	0.823986	40.600000	0.794406	40.600000	0.806744	40.600000	0.819828	40.600000	0.806995	40.600000	0.805303	40.600000	0.815711	40.600000	0.827382	40.600000	0.817560
40.700000	0.816138	40.700000	0.817577	40.700000	0.817501	40.700000	0.819945	40.700000	0.798515	40.700000	0.796024	40.700000	0.796426	40.700000	0.795787	40.700000	0.801807	40.700000	0.812267	40.700000	0.819355	40.700000	0.803571	40.700000	0.809949	40.700000	0.820794	40.700000	0.794406	40.700000	0.809576
40.800000	0.813539	40.800000	0.796420	40.800000	0.806515	40.800000	0.812161	40.800000	0.800767	40.800000	0.802317	40.800000	0.824772	40.800000	0.789354	40.800000	0.803380	40.800000	0.807961	40.800000	0.795873	40.800000	0.811002	40.800000	0.820419	40.800000	0.818209	40.800000	0.813924	40.800000	0.813826
40.900000	0.822028	40.900000	0.824622	40.900000	0.806141	40.900000	0.813396	40.900000	0.788858	40.900000	0.814952	40.900000	0.808087	40.900000	0.802752	40.900000	0.808980	40.900000	0.812156	40.900000	0.805700	40.900000	0.825543	40.900000	0.796698	40.900000	0.818595	40.900000	0.813450	40.900000	0.804399
41.000000	0.820468	41.000000	0.795221	41.000000	0.806420	41.000000	0.820292	41.000000	0.799091	41.000000	0.809027	41.000000	0.810058	41.000000	0.788700	41.000000	0.806229	41.000000	0.797927	41.000000	0.812643	41.000000	0.792904	41.000000	0.823156	41.000000	0.821787	41.000000	0.808573	41.000000	0.821867
41.100000	0.813969	41.100000	0.809699	41.100000	0.817260	41.100000	0.799689	41.100000	0.817084	41.100000	0.820346	41.100000	0.809590	41.100000	0.809350	41.100000	0.815488	41.100000	0.817057	41.100000	0.790641	41.100000	0.805802	41.100000	0.799908	41.100000	0.808400	41.100000	0.797194	41.100000	0.810091
41.200000	0.797882	41.200000	0.823711	41.200000	0.808156	41.200000	0.795882	41.200000	0.820465	41.200000	0.819938	41.200000	0.804590	41.200000	0.807946	41.200000	0.813905	41.200000	0.794424	41.200000	0.806126	41.200000	0.804943	41.200000	0.820501	41.200000	0.815579	41.200000	0.807203	41.200000	0.817019
41.300000	0.795332	41.300000	0.806675	41.300000	0.817797	41.300000	0.805303	41.300000	0.813571	41.300000	0.798235	41.300000	0.807753	41.300000	0.789743	41.300000	0.819690	41.300000	0.809085	41.300000	0.808857	41.300000	0.813574	41.300000	0.811665	41.300000	0.821737	41.300000	0.810810	41.300000	0.807233
41.400000	0.814022	41.400000	0.811671	41.400000	0.798902	41.400000	0.802714	41.400000	0.819448	41.400000	0.810762	41.400000	0.790502	41.400000	0.802891	41.400000	0.815345	41.400000	0.804737	41.400000	0.815048	41.400000	0.813861	41.400000	0.802309	41.400000	0.815900	41.400000	0.806149	41.400000	0.792971
41.500000	0.813447	41.500000	0.804984	41.500000	0.831378	41.500000	0.823339	41.500000	0.824203	41.500000	0.799693	41.500000	0.796365	41.500000	0.814860	41.500000	0.802886	41.500000	0.816977	41.500000	0.812376	41.500000	0.821211	41.500000	0.806951	41.500000	0.809558	41.500000	0.817517	41.500000	0.820243
41.600000	0.813575	41.600000	0.819555	41.600000	0.827905	41.600000	0.828315	41.600000	0.814302	41.600000	0.808668	41.600000	0.831583	41.600000	0.818252	41.600000	0.806251	41.600000	0.816775	41.600000	0.814538	41.600000	0.809241	41.600000	0.803800	41.600000	0.798730	41.600000	0.802314	41.600000	0.816753
41.700000	0.813172	41.700000	0.806148	41.700000	0.809615	41.700000	0.818297	41.700000	0.798151	41.700000	0.817283	41.700000	0.828063	41.700000	0.804638	41.700000	0.794633	41.700000	0.796941	41.700000	0.807436	41.700000	0.819386	41.700000	0.805561	41.700000	0.823089	41.700000	0.816895	41.700000	0.789114
41.800000	0.828403	41.800000	0.810800	41.800000	0.817496	41.800000	0.815878	41.800000	0.808477	41.800000	0.828560	41.800000	0.831920	41.800000	0.820214	41.800000	0.801188	41.800000	0.810947	41.800000	0.819135	41.800000	0.828454	41.800000	0.819780	41.800000	0.825771	41.800000	0.807593	41.800000	0.815792
41.900000	0.819375	41.900000	0.799221	41.900000	0.812705	41.900000	0.813388	41.900000	0.807225	41.900000	0.807559	41.900000	0.820728	41.900000	0.819791	41.900000	0.815591	41.900000	0.822319	41.900000	0.802275	41.900000	0.791932	41.900000	0.803508	41.900000	0.829949	41.900000	0.833903	41.900000	0.796248
42.000000	0.805523	42.000000	0.820724	42.000000	0.805091	42.000000	0.807618	42.000000	0.829959	42.000000	0.809049	42.000000	0.803532	42.000000	0.806040	42.000000	0.813741	42.000000	0.804502	42.000000	0.809940	42.000000	0.825534	42.000000	0.809139	42.000000	0.825625	42.000000	0.810971	42.000000	0.809655
42.100000	0.802114	42.100000	0.795796	42.100000	0.807544	42.100000	0.813987	42.100000	0.809493	42.100000	0.823026	42.100000	0.808942	42.100000	0.804129	42.100000	0.799296	42.100000	0.815970	42.100000	0.803468	42.100000	0.816661	42.100000	0.823099	42.100000	0.815330	42.100000	0.817067	42.100000	0.784757
42.200000	0.798880	42.200000	0.810708	42.200000	0.796777	42.200000	0.815728	42.200000	0.819733	42.200000	0.826574	42.200000	0.820583	42.200000	0.803243	42.200000	0.818769	42.200000	0.816582	42.200000	0.814543	42.200000	0.826305	42.200000	0.832562	42.200000	0.792992	42.200000	0.841691	42.200000	0.804071
42.300000	0.823346	42.300000	0.802682	42.300000	0.819865	42.300000	0.806269	42.300000	0.807313	42.300000	0.798528	42.300000	0.805533	42.300000	0.794207	42.300000	0.808433	42.300000	0.814493	42.300000	0.817021	42.300000	0.803910	42.300000	0.802733	42.300000	0.812502	42.300000	0.807866	42.300000	0.808154
42.400000	0.804077	42.400000	0.828212	42.400000	0.821397	42.400000	0.805505	42.400000	0.824049	42.400000	0.814786	42.400000	0.814456	42.400000	0.793621	42.400000	0.818513	42.400000	0.816795	42.400000	0.830529	42.400000	0.818901	42.400000	0.832884	42.400000	0.811226	42.400000	0.835115	42.400000	0.810488
42.500000	0.798201	42.500000	0.802796	42.500000	0.799105	42.500000	0.805345	42.500000	0.791407	42.500000	0.813786	42.500000	0.811732	42.500000	0.812670	42.500000	0.803427	42.500000	0.807718	42.500000	0.814170	42.500000	0.803602	42.500000	0.790634	42.500000	0.830922	42.500000	0.800225	42.500000	0.794991
42.600000	0.816646	42.600000	0.819043	42.600000	0.817625	42.600000	0.819002	42.600000	0.808272	42.600000	0.812938	42.600000	0.794497	42.600000	0.823871	42.600000	0.823079	42.600000	0.808510	42.600000	0.803101	42.600000	0.810531	42.600000	0.816231	42.600000	0.823414	42.600000	0.814797	42.600000	0.811144
42.700000	0.812869	42.700000	0.828127	42.700000	0.814290	42.700000	0.812939	42.700000	0.801768	42.700000	0.805004	42.700000	0.796753	42.700000	0.807105	42.700000	0.816227	42.700000	0.805617	42.700000	0.801899	42.700000	0.803266	42.700000	0.792553	42.700000	0.813484	42.700000	0.816163	42.700000	0.810326
42.800000	0.816390	42.800000	0.819331	42.800000	0.812466	42.800000	0.818437	42.800000	0.808519	42.800000	0.828607	42.800000	0.798264	42.800000	0.793992	42.800000	0.788753	42.800000	0.819571	42.800000	0.786569	42.800000	0.808238	42.800000	0.812107	42.800000	0.811798	42.800000	0.812570	42.800000	0.802886
42.900000	0.805525	42.900000	0.807721	42.900000	0.810891	42.900000	0.820137	42.900000	0.797107	42.900000	0.823136	42.900000	0.814184	42.900000	0.802371	42.900000	0.802312	42.900000	0.812524	42.900000	0.810680	42.900000	0.831824	42.900000	0.823163	42.900000	0.798351	42.900000	0.809046	42.900000	0.815704
43.000000	0.821451	43.000000	0.795307	43.000000	0.804152	43.000000	0.811523	43.000000	0.819128	43.000000	0.810593	43.000000	0.793079	43.000000	0.813084	43.000000	0.807416	43.000000	0.814224	43.000000	0.807589	43.000000	0.815936	43.000000	0.807787	43.000000	0.792991	43.000000	0.797552	43.000000	0.786737
43.100000	0.807839	43.100000	0.827719	43.100000	0.797720	43.100000	0.811074	43.100000	0.809641	43.100000	0.816633	43.100000	0.813433	43.100000	0.826992	43.100000	0.817007	43.100000	0.825152	43.100000	0.822499	43.100000	0.825798	43.100000	0.805962	43.100000	0.798681	43.100000	0.817362	43.100000	0.819858
43.200000	0.813956	43.200000	0.806869	43.200000	0.808246	43.200000	0.801067	43.200000	0.805226	43.200000	0.815998	43.200000	0.813828	43.200000	0.820311	43.200000	0.800452	43.200000	0.819948	43.200000	0.812377	43.200000	0.826025	43.200000	0.811053	43.200000	0.808496	43.200000	0.815667	43.200000	0.797773
43.300000	0.804639	43.300000	0.815718	43.300000	0.803724	43.300000	0.827230	43.300000	0.815652	43.300000	0.824042	43.300000	0.830375	43.300000	0.806828	43.300000	0.803095	43.300000	0.812651	43.300000	0.809601	43.300000	0.830834	43.300000	0.814382	43.300000	0.801555	43.300000	0.814775	43.300000	0.808905
43.400000	0.784221	43.400000	0.827250	43.400000	0.815235	43.400000	0.815544	43.400000	0.812158	43.400000	0.810318	43.400000	0.815888	43.400000	0.817048	43.400000	0.811346	43.400000	0.822401	43.400000	0.813070	43.400000	0.834208	43.400000	0.805014	43.400000	0.819263	43.400000	0.811975	43.400000	0.810848
43.500000	0.801883	43.500000	0.813318	43.500000	0.827755	43.500000	0.816652	43.500000	0.822326	43.500000	0.828971	43.500000	0.829335	43.500000	0.822394	43.500000	0.803313	43.500000	0.815364	43.500000	0.830599	43.500000	0.791522	43.500000	0.808769	43.500000	0.806218	43.500000	0.815097	43.500000	0.819490
43.600000	0.812431	43.600000	0.800558	43.600000	0.827442	43.600000	0.823286	43.600000	0.803326	43.600000	0.806369	43.600000	0.800727	43.600000	0.828090	43.600000	0.812586	43.600000	0.811008	43.600000	0.826075	43.600000	0.811448	43.600000	0.796284	43.600000	0.830238	43.600000	0.792856	43.600000	0.790022
43.700000	0.801403	43.700000	0.832362	43.700000	0.804220	43.700000	0.805951	43.700000	0.816006	43.700000	0.816534	43.700000	0.809034	43.700000	0.821504	43.700000	0.798480	43.700000	0.822288	43.700000	0.819770	43.700000	0.807675	43.700000	0.804850	43.700000	0.813500	43.700000	0.812144	43.700000	0.799724
43.800000	0.821055	43.800000	0.816226	43.800000	0.798454	43.800000	0.808698	43.800000	0.811263	43.800000	0.815895	43.800000	0.823780	43.800000	0.813798	43.800000	0.787511	43.800000	0.817403	43.800000	0.808634	43.800000	0.814235	43.800000	0.796343	43.800000	0.814830	43.800000	0.801816	43.800000	0.801577
43.900000	0.813555	43.900000	0.818513	43.900000	0.801949	43.900000	0.817870	43.900000	0.811145	43.900000	0.806632	43.900000	0.801803	43.900000	0.806531	43.900000	0.811868	43.900000	0.814177	43.900000	0.811280	43.900000	0.817528	43.900000	0.801856	43.900000	0.808359	43.900000	0.814257	43.900000	0.804244
44.000000	0.802373	44.000000	0.811339	44.000000	0.820965	44.000000	0.818673	44.000000	0.806784	44.000000	0.827475	44.000000	0.805870	44.000000	0.791507	44.000000	0.798734	44.000000	0.812705	44.000000	0.808578	44.000000	0.825887	44.000000	0.815514	44.000000	0.820953	44.000000	0.806333	44.000000	0.814943
44.100000	0.806792	44.100000	0.807540	44.100000	0.816431	44.100000	0.812063	44.100000	0.797631	44.100000	0.821684	44.100000	0.798659	44.100000	0.798996	44.100000	0.808297	44.100000	0.829989	44.100000	0.814331	44.100000	0.810502	44.100000	0.813488	44.100000	0.818486	44.100000	0.810440	44.100000	0.807668
44.200000	0.799604	44.200000	0.809616	44.200000	0.812295	44.200000	0.807233	44.200000	0.807448	44.200000	0.811404	44.200000	0.803467	44.200000	0.801565	44.200000	0.823215	44.200000	0.819204	44.200000	0.806518	44.200000	0.808865	44.200000	0.818810	44.200000	0.814937	44.200000	0.808368	44.200000	0.793394
44.300000	0.806026	44.300000	0.801514	44.300000	0.808351	44.300000	0.811048	44.300000	0.806855	44.300000	0.811981	44.300000	0.808161	44.300000	0.806403	44.300000	0.803179	44.300000	0.801751	44.300000	0.796241	44.300000	0.807440	44.300000	0.825928	44.300000	0.820729	44.300000	0.804226	44.300000	0.796180
44.400000	0.815113	44.400000	0.817407	44.400000	0.804790	44.400000	0.814145	44.400000	0.803579	44.400000	0.796754	44.400000	0.811170	44.400000	0.800300	44.400000	0.801898	44.400000	0.818003	44.400000	0.790536	44.400000	0.800175	44.400000	0.828831	44.400000	0.803946	44.400000	0.789286	44.400000	0.795245
44.500000	0.790381	44.500000	0.807302	44.500000	0.795087	44.500000	0.816621	44.500000	0.827237	44.500000	0.817882	44.500000	0.816732	44.500000	0.801711	44.500000	0.803683	44.500000	0.806970	44.500000	0.805818	44.500000	0.785089	44.500000	0.825383	44.500000	0.817382	44.500000	0.800742	44.500000	0.832524
44.600000	0.809153	44.600000	0.808747	44.600000	0.796650	44.600000	0.832163	44.600000	0.808472	44.600000	0.811703	44.600000	0.802366	44.600000	0.815639	44.600000	0.822791	44.600000	0.799324	44.600000	0.825009	44.600000	0.809340	44.600000	0.806199	44.600000	0.800256	44.600000	0.802958	44.600000	0.818823
44.700000	0.802871	44.700000	0.806424	44.700000	0.798568	44.700000	0.808464	44.700000	0.796481	44.700000	0.831496	44.700000	0.801586	44.700000	0.798260	44.700000	0.818742	44.700000	0.814718	44.700000	0.813389	44.700000	0.811574	44.700000	0.797503	44.700000	0.800742	44.700000	0.809159	44.700000	0.818133
44.800000	0.816994	44.800000	0.800413	44.800000	0.789281	44.800000	0.814785	44.800000	0.815045	44.800000	0.817114	44.800000	0.821424	44.800000	0.810866	44.800000	0.808159	44.800000	0.813690	44.800000	0.801297	44.800000	0.812812	44.800000	0.787857	44.800000	0.799225	44.800000	0.807434	44.800000	0.834244
44.900000	0.808006	44.900000	0.813576	44.900000	0.791301	44.900000	0.801632	44.900000	0.803385	44.900000	0.808494	44.900000	0.823284	44.900000	0.823514	44.900000	0.796271	44.900000	0.814693	44.900000	0.809547	44.900000	0.817441	44.900000	0.804635	44.900000	0.817252	44.900000	0.802937	44.900000	0.796120
45.000000	0.825136	45.000000	0.808713	45.000000	0.814046	45.000000	0.801588	45.000000	0.789722	45.000000	0.813820	45.000000	0.803024	45.000000	0.816079	45.000000	0.803111	45.000000	0.837367	45.000000	0.809563	45.000000	0.828137	45.000000	0.800021	45.000000	0.816210	45.000000	0.810802	45.000000	0.808413
45.100000	0.831557	45.100000	0.821153	45.100000	0.823587	45.100000	0.807857	45.100000	0.786438	45.100000	0.813175	45.100000	0.801597	45.100000	0.811895	45.100000	0.794049	45.100000	0.821859	45.100000	0.812768	45.100000	0.802726	45.100000	0.802276	45.100000	0.803391	45.100000	0.812467	45.100000	0.812317
45.200000	0.810842	45.200000	0.820819	45.200000	0.817174	45.200000	0.807521	45.200000	0.802714	45.200000	0.811414	45.200000	0.821360	45.200000	0.797119	45.200000	0.803510	45.200000	0.830180	45.200000	0.805026	45.200000	0.808900	45.200000	0.807227	45.200000	0.818077	45.200000	0.824557	45.200000	0.825008
45.300000	0.813363	45.300000	0.806560	45.300000	0.797198	45.300000	0.810326	45.300000	0.818663	45.300000	0.807476	45.300000	0.792259	45.300000	0.804237	45.300000	0.818196	45.300000	0.828328	45.300000	0.818032	45.300000	0.823386	45.300000	0.801200	45.300000	0.800236	45.300000	0.822425	45.300000	0.820118
45.400000	0.798069	45.400000	0.818479	45.400000	0.814783	45.400000	0.809461	45.400000	0.817892	45.400000	0.828469	45.400000	0.800057	45.400000	0.810245	45.400000	0.811759	45.400000	0.804499	45.400000	0.806481	45.400000	0.817128	45.400000	0.807201	45.400000	0.811948	45.400000	0.813588	45.400000	0.812000
45.500000	0.809918	45.500000	0.812316	45.500000	0.806951	45.500000	0.802955	45.500000	0.812062	45.500000	0.809473	45.500000	0.809041	45.500000	0.805792	45.500000	0.806682	45.500000	0.813181	45.500000	0.815008	45.500000	0.799417	45.500000	0.820086	45.500000	0.808624	45.500000	0.802380	45.500000	0.820037
45.600000	0.813080	45.600000	0.802335	45.600000	0.814339	45.600000	0.805324	45.600000	0.791265	45.600000	0.807951	45.600000	0.800746	45.600000	0.816088	45.600000	0.817164	45.600000	0.799475	45.600000	0.802868	45.600000	0.828781	45.600000	0.801428	45.600000	0.804491	45.600000	0.803448	45.600000	0.824112
45.700000	0.807259	45.700000	0.804434	45.700000	0.819772	45.700000	0.801094	45.700000	0.815104	45.700000	0.792781	45.700000	0.792435	45.700000	0.830320	45.700000	0.800824	45.700000	0.810694	45.700000	0.815310	45.700000	0.806520	45.700000	0.817004	45.700000	0.806728	45.700000	0.809399	45.700000	0.834859
45.800000	0.811645	45.800000	0.815159	45.800000	0.805039	45.800000	0.798180	45.800000	0.808772	45.800000	0.802575	45.800000	0.807858	45.800000	0.809026	45.800000	0.798071	45.800000	0.802307	45.800000	0.809076	45.800000	0.816415	45.800000	0.821190	45.800000	0.803109	45.800000	0.805451	45.800000	0.814933
45.900000	0.804658	45.900000	0.813164	45.900000	0.814094	45.900000	0.819926	45.900000	0.816404	45.900000	0.805088	45.900000	0.795263	45.900000	0.794321	45.900000	0.804103	45.900000	0.816475	45.900000	0.819933	45.900000	0.796858	45.900000	0.805946	45.900000	0.800326	45.900000	0.811500	45.900000	0.811199
46.000000	0.796936	46.000000	0.819968	46.000000	0.823730	46.000000	0.829401	46.000000	0.805855	46.000000	0.810211	46.000000	0.815906	46.000000	0.793225	46.000000	0.815290	46.000000	0.803311	46.000000	0.817826	46.000000	0.816902	46.000000	0.823271	46.000000	0.802440	46.000000	0.815315	46.000000	0.796408
46.100000	0.792766	46.100000	0.806991	46.100000	0.816231	46.100000	0.797086	46.100000	0.805904	46.100000	0.811113	46.100000	0.819573	46.100000	0.826115	46.100000	0.815882	46.100000	0.804716	46.100000	0.797263	46.100000	0.822565	46.100000	0.806891	46.100000	0.795822	46.100000	0.814455	46.100000	0.798338
46.200000	0.813398	46.200000	0.809149	46.200000	0.807318	46.200000	0.819435	46.200000	0.821135	46.200000	0.808391	46.200000	0.823437	46.200000	0.816752	46.200000	0.783027	46.200000	0.807170	46.200000	0.798867	46.200000	0.819215	46.200000	0.807032	46.200000	0.817946	46.200000	0.808721	46.200000	0.793955
46.300000	0.806093	46.300000	0.812061	46.300000	0.813992	46.300000	0.812592	46.300000	0.813067	46.300000	0.813842	46.300000	0.811262	46.300000	0.796728	46.300000	0.784314	46.300000	0.833274	46.300000	0.807242	46.300000	0.799238	46.300000	0.816777	46.300000	0.825828	46.300000	0.822463	46.300000	0.828344
46.400000	0.809791	46.400000	0.818453	46.400000	0.819427	46.400000	0.818678	46.400000	0.823001	46.400000	0.815335	46.400000	0.801342	46.400000	0.820985	46.400000	0.799732	46.400000	0.811466	46.400000	0.811344	46.400000	0.801570	46.400000	0.805156	46.400000	0.809465	46.400000	0.815495	46.400000	0.815745
46.500000	0.800379	46.500000	0.815315	46.500000	0.803727	46.500000	0.821571	46.500000	0.810596	46.500000	0.823557	46.500000	0.803403	46.500000	0.802792	46.500000	0.798547	46.500000	0.816701	46.500000	0.794227	46.500000	0.799274	46.500000	0.805274	46.500000	0.819441	46.500000	0.799307	46.500000	0.797139
46.600000	0.814398	46.600000	0.820828	46.600000	0.804699	46.600000	0.803661	46.600000	0.821137	46.600000	0.813725	46.600000	0.794002	46.600000	0.817094	46.600000	0.814721	46.600000	0.823896	46.600000	0.780907	46.600000	0.794830	46.600000	0.804535	46.600000	0.802523	46.600000	0.790878	46.600000	0.813225
46.700000	0.795747	46.700000	0.809029	46.700000	0.806855	46.700000	0.799228	46.700000	0.808462	46.700000	0.809414	46.700000	0.811595	46.700000	0.812254	46.700000	0.808777	46.700000	0.804717	46.700000	0.808407	46.700000	0.800810	46.700000	0.811866	46.700000	0.808149	46.700000	0.831553	46.700000	0.797682
46.800000	0.798875	46.800000	0.814920	46.800000	0.797396	46.800000	0.800787	46.800000	0.813629	46.800000	0.804105	46.800000	0.809820	46.800000	0.824315	46.800000	0.808214	46.800000	0.804872	46.800000	0.810391	46.800000	0.789090	46.800000	0.809927	46.800000	0.814302	46.800000	0.814069	46.800000	0.802474
46.900000	0.792360	46.900000	0.809128	46.900000	0.801509	46.900000	0.812326	46.900000	0.812625	46.900000	0.814875	46.900000	0.810350	46.900000	0.821156	46.900000	0.799950	46.900000	0.809059	46.900000	0.828501	46.900000	0.801379	46.900000	0.816567	46.900000	0.814857	46.900000	0.818877	46.900000	0.822613
47.000000	0.799859	47.000000	0.825241	47.000000	0.789850	47.000000	0.843182	47.000000	0.823975	47.000000	0.817176	47.000000	0.809046	47.000000	0.813626	47.000000	0.798017	47.000000	0.809793	47.000000	0.780925	47.000000	0.788852	47.000000	0.795065	47.000000	0.817429	47.000000	0.824070	47.000000	0.799106
47.100000	0.808338	47.100000	0.809582	47.100000	0.806090	47.100000	0.814993	47.100000	0.822570	47.100000	0.810023	47.100000	0.824264	47.100000	0.806763	47.100000	0.795483	47.100000	0.822643	47.100000	0.809168	47.100000	0.811390	47.100000	0.806049	47.100000	0.826993	47.100000	0.810282	47.100000	0.816213
47.200000	0.794982	47.200000	0.784288	47.200000	0.821641	47.200000	0.803454	47.200000	0.810083	47.200000	0.785767	47.200000	0.803749	47.200000	0.810749	47.200000	0.800518	47.200000	0.813362	47.200000	0.798297	47.200000	0.796324	47.200000	0.813939	47.200000	0.826739	47.200000	0.810682	47.200000	0.814243
47.300000	0.804053	47.300000	0.802397	47.300000	0.806716	47.300000	0.802422	47.300000	0.798557	47.300000	0.817344	47.300000	0.808320	47.300000	0.828115	47.300000	0.800584	47.300000	0.800967	47.300000	0.786573	47.300000	0.811457	47.300000	0.809947	47.300000	0.806871	47.300000	0.816521	47.300000	0.813967
47.400000	0.824783	47.400000	0.816632	47.400000	0.810615	47.400000	0.798355	47.400000	0.791742	47.400000	0.810640	47.400000	0.821121	47.400000	0.815595	47.400000	0.820265	47.400000	0.814541	47.400000	0.809753	47.400000	0.800716	47.400000	0.831411	47.400000	0.798732	47.400000	0.811574	47.400000	0.806642
47.500000	0.809698	47.500000	0.809447	47.500000	0.807398	47.500000	0.832800	47.500000	0.797169	47.500000	0.818622	47.500000	0.808936	47.500000	0.825526	47.500000	0.811055	47.500000	0.812278	47.500000	0.806255	47.500000	0.805876	47.500000	0.815404	47.500000	0.827510	47.500000	0.808073	47.500000	0.802553
47.600000	0.830528	47.600000	0.805587	47.600000	0.809185	47.600000	0.810859	47.600000	0.805962	47.600000	0.807498	47.600000	0.823571	47.600000	0.814548	47.600000	0.817087	47.600000	0.830177	47.600000	0.810997	47.600000	0.808429	47.600000	0.801246	47.600000	0.815516	47.600000	0.809361	47.600000	0.796922
47.700000	0.801252	47.700000	0.824307	47.700000	0.812421	47.700000	0.810591	47.700000	0.803846	47.700000	0.808536	47.700000	0.809939	47.700000	0.812613	47.700000	0.816901	47.700000	0.806962	47.700000	0.831320	47.700000	0.795618	47.700000	0.806560	47.700000	0.820547	47.700000	0.822547	47.700000	0.818353
47.800000	0.804228	47.800000	0.815764	47.800000	0.814794	47.800000	0.801451	47.800000	0.812327	47.800000	0.823586	47.800000	0.821317	47.800000	0.803313	47.800000	0.810224	47.800000	0.814006	47.800000	0.804613	47.800000	0.815186	47.800000	0.823588	47.800000	0.801499	47.800000	0.814265	47.800000	0.816140
47.900000	0.817844	47.900000	0.809197	47.900000	0.811369	47.900000	0.820031	47.900000	0.798575	47.900000	0.808608	47.900000	0.804559	47.900000	0.808718	47.900000	0.799994	47.900000	0.822103	47.900000	0.809636	47.900000	0.799815	47.900000	0.817574	47.900000	0.820182	47.900000	0.825524	47.900000	0.794079
48.000000	0.800612	48.000000	0.793158	48.000000	0.801226	48.000000	0.814523	48.000000	0.805748	48.000000	0.818835	48.000000	0.802747	48.000000	0.791859	48.000000	0.817115	48.000000	0.797064	48.000000	0.828245	48.000000	0.807445	48.000000	0.810286	48.000000	0.817903	48.000000	0.803896	48.000000	0.795855
48.100000	0.816619	48.100000	0.827568	48.100000	0.807260	48.100000	0.817321	48.100000	0.810566	48.100000	0.818289	48.100000	0.807189	48.100000	0.813621	48.100000	0.814377	48.100000	0.800437	48.100000	0.813095	48.100000	0.814961	48.100000	0.810497	48.100000	0.818546	48.100000	0.804126	48.100000	0.816163
48.200000	0.806893	48.200000	0.831202	48.200000	0.797026	48.200000	0.818469	48.200000	0.800703	48.200000	0.802261	48.200000	0.804466	48.200000	0.820105	48.200000	0.810875	48.200000	0.819709	48.200000	0.823734	48.200000	0.811724	48.200000	0.812150	48.200000	0.807931	48.200000	0.804860	48.200000	0.808207
48.300000	0.794854	48.300000	0.814226	48.300000	0.809381	48.300000	0.809340	48.300000	0.798394	48.300000	0.798080	48.300000	0.812902	48.300000	0.803377	48.300000	0.811526	48.300000	0.813970	48.300000	0.810956	48.300000	0.789412	48.300000	0.828390	48.300000	0.825786	48.300000	0.814043	48.300000	0.813993
48.400000	0.808780	48.400000	0.800053	48.400000	0.796215	48.400000	0.811037	48.400000	0.802260	48.400000	0.810003	48.400000	0.798605	48.400000	0.806038	48.400000	0.812908	48.400000	0.808633	48.400000	0.799472	48.400000	0.808569	48.400000	0.799174	48.400000	0.811512	48.400000	0.814653	48.400000	0.812783
48.500000	0.817052	48.500000	0.797742	48.500000	0.812006	48.500000	0.813264	48.500000	0.796218	48.500000	0.789029	48.500000	0.813565	48.500000	0.804636	48.500000	0.828603	48.500000	0.808139	48.500000	0.806488	48.500000	0.817603	48.500000	0.805707	48.500000	0.824327	48.500000	0.809702	48.500000	0.815659
48.600000	0.812354	48.600000	0.822827	48.600000	0.816825	48.600000	0.810239	48.600000	0.808773	48.600000	0.791082	48.600000	0.819413	48.600000	0.807468	48.600000	0.814199	48.600000	0.813228	48.600000	0.789817	48.600000	0.812694	48.600000	0.795410	48.600000	0.799674	48.600000	0.805541	48.600000	0.794908
48.700000	0.813282	48.700000	0.809454	48.700000	0.812017	48.700000	0.816799	48.700000	0.817540	48.700000	0.809069	48.700000	0.783557	48.700000	0.810781	48.700000	0.807631	48.700000	0.811590	48.700000	0.793751	48.700000	0.815428	48.700000	0.812783	48.700000	0.812229	48.700000	0.822649	48.700000	0.815490
48.800000	0.811478	48.800000	0.804837	48.800000	0.801134	48.800000	0.815050	48.800000	0.813653	48.800000	0.807352	48.800000	0.820229	48.800000	0.819902	48.800000	0.831759	48.800000	0.798475	48.800000	0.824230	48.800000	0.809571	48.800000	0.808439	48.800000	0.830391	48.800000	0.826366	48.800000	0.815597
48.900000	0.806671	48.900000	0.801474	48.900000	0.811710	48.900000	0.829752	48.900000	0.807986	48.900000	0.803809	48.900000	0.809048	48.900000	0.812584	48.900000	0.816754	48.900000	0.831132	48.900000	0.813948	48.900000	0.808243	48.900000	0.825468	48.900000	0.807345	48.900000	0.804623	48.900000	0.804300
49.000000	0.810372	49.000000	0.812220	49.000000	0.816875	49.000000	0.818864	49.000000	0.804200	49.000000	0.808406	49.000000	0.805731	49.000000	0.818308	49.000000	0.829943	49.000000	0.808364	49.000000	0.820055	49.000000	0.816645	49.000000	0.814430	49.000000	0.792685	49.000000	0.798607	49.000000	0.819541
49.100000	0.805931	49.100000	0.810478	49.100000	0.812776	49.100000	0.808396	49.100000	0.803121	49.100000	0.829831	49.100000	0.806674	49.100000	0.817701	49.100000	0.813502	49.100000	0.818977	49.100000	0.806691	49.100000	0.803145	49.100000	0.806354	49.100000	0.808981	49.100000	0.809621	49.100000	0.814009
49.200000	0.802678	49.200000	0.806210	49.200000	0.786743	49.200000	0.800106	49.200000	0.810607	49.200000	0.798774	49.200000	0.788438	49.200000	0.817156	49.200000	0.820630	49.200000	0.786371	49.200000	0.792475	49.200000	0.791206	49.200000	0.799164	49.200000	0.822604	49.200000	0.813349	49.200000	0.807696
49.300000	0.813029	49.300000	0.807675	49.300000	0.807231	49.300000	0.803921	49.300000	0.789340	49.300000	0.801763	49.300000	0.827936	49.300000	0.819376	49.300000	0.812423	49.300000	0.809141	49.300000	0.803985	49.300000	0.812899	49.300000	0.812126	49.300000	0.818274	49.300000	0.778801	49.300000	0.814381
49.400000	0.806775	49.400000	0.804328	49.400000	0.799028	49.400000	0.801993	49.400000	0.810587	49.400000	0.826836	49.400000	0.808552	49.400000	0.818412	49.400000	0.782112	49.400000	0.817271	49.400000	0.802872	49.400000	0.812584	49.400000	0.826582	49.400000	0.809025	49.400000	0.792408	49.400000	0.815236
49.500000	0.805973	49.500000	0.817052	49.500000	0.810202	49.500000	0.803108	49.500000	0.804912	49.500000	0.833900	49.500000	0.801528	49.500000	0.820223	49.500000	0.810487	49.500000	0.822249	49.500000	0.817855	49.500000	0.814118	49.500000	0.809433	49.500000	0.803620	49.500000	0.801579	49.500000	0.801187
49.600000	0.815652	49.600000	0.816272	49.600000	0.808269	49.600000	0.801382	49.600000	0.810761	49.600000	0.821009	49.600000	0.804632	49.600000	0.810743	49.600000	0.809442	49.600000	0.791546	49.600000	0.828810	49.600000	0.822385	49.600000	0.821018	49.600000	0.820383	49.600000	0.818353	49.600000	0.794467
49.700000	0.794290	49.700000	0.814803	49.700000	0.813319	49.700000	0.803600	49.700000	0.821287	49.700000	0.813488	49.700000	0.826522	49.700000	0.813632	49.700000	0.813063	49.700000	0.827355	49.700000	0.815391	49.700000	0.802353	49.700000	0.810041	49.700000	0.812430	49.700000	0.825553	49.700000	0.814170
49.800000	0.825037	49.800000	0.816149	49.800000	0.790034	49.800000	0.816907	49.800000	0.804727	49.800000	0.826799	49.800000	0.809954	49.800000	0.809297	49.800000	0.799631	49.800000	0.793984	49.800000	0.792651	49.800000	0.809556	49.800000	0.813781	49.800000	0.799466	49.800000	0.820886	49.800000	0.804320
49.900000	0.812732	49.900000	0.816418	49.900000	0.795645	49.900000	0.829698	49.900000	0.812720	49.900000	0.808908	49.900000	0.809583	49.900000	0.817306	49.900000	0.815974	49.900000	0.799899	49.900000	0.804385	49.900000	0.822558	49.900000	0.822048	49.900000	0.820594	49.900000	0.795384	49.900000	0.822155
50.000000	0.814442	50.000000	0.811347	50.000000	0.805472	50.000000	0.807758	50.000000	0.819995	50.000000	0.794508	50.000000	0.830117	50.000000	0.817250	50.000000	0.794591	50.000000	0.801572	50.000000	0.801815	50.000000	0.788737	50.000000	0.805509	50.000000	0.814649	50.000000	0.803600	50.000000	0.823586
50.000000	0.814442	50.000000	0.811347	50.000000	0.805472	50.000000	0.807758	50.000000	0.819995	50.000000	0.794508	50.000000	0.830117	50.000000	0.817250	50.000000	0.794591	50.000000	0.801572	50.000000	0.801815	50.000000	0.788737	50.000000	0.805509	50.000000	0.814649	50.000000	0.803600	50.000000	0.823586
50.100000	0.804866	50.100000	0.824030	50.100000	0.811621	50.100000	0.792785	50.100000	0.810442	50.100000	0.827519	50.100000	0.821097	50.100000	0.823014	50.100000	0.812386	50.100000	0.799344	50.100000	0.833596	50.100000	0.810038	50.100000	0.819482	50.100000	0.797283	50.100000	0.800547	50.100000	0.793074
50.200000	0.819156	50.200000	0.809011	50.200000	0.810458	50.200000	0.807706	50.200000	0.811254	50.200000	0.806400	50.200000	0.809406	50.200000	0.786554	50.200000	0.828200	50.200000	0.834541	50.200000	0.797712	50.200000	0.811076	50.200000	0.814849	50.200000	0.834857	50.200000	0.804136	50.200000	0.815260
50.300000	0.802143	50.300000	0.807785	50.300000	0.800138	50.300000	0.832906	50.300000	0.808593	50.300000	0.806425	50.300000	0.806658	50.300000	0.803659	50.300000	0.794933	50.300000	0.815182	50.300000	0.824123	50.300000	0.810419	50.300000	0.804093	50.300000	0.812161	50.300000	0.803756	50.300000	0.813239
50.400000	0.805492	50.400000	0.802615	50.400000	0.811887	50.400000	0.815945	50.400000	0.818059	50.400000	0.804354	50.400000	0.814185	50.400000	0.803020	50.400000	0.793645	50.400000	0.825101	50.400000	0.791433	50.400000	0.803238	50.400000	0.813596	50.400000	0.826146	50.400000	0.811776	50.400000	0.810879
50.500000	0.803555	50.500000	0.805549	50.500000	0.822348	50.500000	0.802374	50.500000	0.823912	50.500000	0.804386	50.500000	0.836406	50.500000	0.820023	50.500000	0.814952	50.500000	0.822264	50.500000	0.805484	50.500000	0.813302	50.500000	0.809318	50.500000	0.825655	50.500000	0.789206	50.500000	0.814890
50.600000	0.822613	50.600000	0.815689	50.600000	0.803174	50.600000	0.819601	50.600000	0.806338	50.600000	0.786998	50.600000	0.832296	50.600000	0.813581	50.600000	0.814031	50.600000	0.810119	50.600000	0.812732	50.600000	0.801729	50.600000	0.830576	50.600000	0.802498	50.600000	0.817211	50.600000	0.795548
50.700000	0.806664	50.700000	0.803014	50.700000	0.812405	50.700000	0.800122	50.700000	0.810678	50.700000	0.822052	50.700000	0.801178	50.700000	0.791098	50.700000	0.805625	50.700000	0.812012	50.700000	0.795043	50.700000	0.799945	50.700000	0.817625	50.700000	0.807488	50.700000	0.809245	50.700000	0.801366
50.800000	0.811350	50.800000	0.813765	50.800000	0.815419	50.800000	0.829773	50.800000	0.833969	50.800000	0.802705	50.800000	0.815407	50.800000	0.810719	50.800000	0.822218	50.800000	0.819977	50.800000	0.804261	50.800000	0.827999	50.800000	0.803032	50.800000	0.811788	50.800000	0.818121	50.800000	0.806265
50.900000	0.808036	50.900000	0.810605	50.900000	0.815788	50.900000	0.813520	50.900000	0.819410	50.900000	0.828578	50.900000	0.820547	50.900000	0.810006	50.900000	0.808342	50.900000	0.808295	50.900000	0.810794	50.900000	0.821919	50.900000	0.817187	50.900000	0.821433	50.900000	0.827403	50.900000	0.809623
51.000000	0.808362	51.000000	0.816155	51.000000	0.809621	51.000000	0.795912	51.000000	0.811966	51.000000	0.807582	51.000000	0.813236	51.000000	0.801211	51.000000	0.801045	51.000000	0.821433	51.000000	0.790639	51.000000	0.814523	51.000000	0.822321	51.000000	0.812021	51.000000	0.823328	51.000000	0.823950
51.100000	0.812909	51.100000	0.819409	51.100000	0.820680	51.100000	0.819175	51.100000	0.806724	51.100000	0.830088	51.100000	0.820867	51.100000	0.827598	51.100000	0.809293	51.100000	0.811749	51.100000	0.818654	51.100000	0.832716	51.100000	0.816134	51.100000	0.805615	51.100000	0.820447	51.100000	0.810195
51.200000	0.823100	51.200000	0.810352	51.200000	0.817004	51.200000	0.803655	51.200000	0.806435	51.200000	0.807460	51.200000	0.827857	51.200000	0.815252	51.200000	0.797528	51.200000	0.815900	51.200000	0.822334	51.200000	0.824073	51.200000	0.805907	51.200000	0.788470	51.200000	0.812345	51.200000	0.818074
51.300000	0.807411	51.300000	0.806175	51.300000	0.825466	51.300000	0.823865	51.300000	0.803518	51.300000	0.814647	51.300000	0.812792	51.300000	0.801281	51.300000	0.816108	51.300000	0.806940	51.300000	0.807059	51.300000	0.808538	51.300000	0.802826	51.300000	0.806021	51.300000	0.807452	51.300000	0.816310
51.400000	0.837117	51.400000	0.812277	51.400000	0.822050	51.400000	0.812575	51.400000	0.829707	51.400000	0.810538	51.400000	0.806318	51.400000	0.825424	51.400000	0.815844	51.400000	0.819696	51.400000	0.815917	51.400000	0.817627	51.400000	0.800405	51.400000	0.815250	51.400000	0.820451	51.400000	0.837052
51.500000	0.811430	51.500000	0.821605	51.500000	0.813579	51.500000	0.803219	51.500000	0.818192	51.500000	0.821585	51.500000	0.811794	51.500000	0.816223	51.500000	0.815727	51.500000	0.830095	51.500000	0.822758	51.500000	0.818128	51.500000	0.811487	51.500000	0.804197	51.500000	0.817616	51.500000	0.819935
51.600000	0.808315	51.600000	0.816239	51.600000	0.819795	51.600000	0.811031	51.600000	0.811055	51.600000	0.806034	51.600000	0.822912	51.600000	0.831778	51.600000	0.826191	51.600000	0.813301	51.600000	0.822132	51.600000	0.806188	51.600000	0.819253	51.600000	0.819262	51.600000	0.805195	51.600000	0.820113
51.700000	0.812463	51.700000	0.831196	51.700000	0.823557	51.700000	0.815268	51.700000	0.824116	51.700000	0.826688	51.700000	0.824179	51.700000	0.808325	51.700000	0.814535	51.700000	0.831649	51.700000	0.807604	51.700000	0.823393	51.700000	0.816319	51.700000	0.815456	51.700000	0.823132	51.700000	0.811082
51.800000	0.811256	51.800000	0.828123	51.800000	0.814947	51.800000	0.829252	51.800000	0.817430	51.800000	0.828185	51.800000	0.816343	51.800000	0.818695	51.800000	0.816841	51.800000	0.845154	51.800000	0.821816	51.800000	0.831720	51.800000	0.825824	51.800000	0.799391	51.800000	0.805011	51.800000	0.829768
51.900000	0.811632	51.900000	0.827329	51.900000	0.813219	51.900000	0.826861	51.900000	0.809935	51.900000	0.807996	51.900000	0.830183	51.900000	0.823187	51.900000	0.810131	51.900000	0.824712	51.900000	0.835933	51.900000	0.816625	51.900000	0.816115	51.900000	0.810286	51.900000	0.807187	51.900000	0.814244
52.000000	0.826724	52.000000	0.810794	52.000000	0.820252	52.000000	0.818988	52.000000	0.830348	52.000000	0.808896	52.000000	0.815157	52.000000	0.827540	52.000000	0.819904	52.000000	0.813455	52.000000	0.827435	52.000000	0.817200	52.000000	0.821269	52.000000	0.820677	52.000000	0.813678	52.000000	0.813629
52.100000	0.817279	52.100000	0.813451	52.100000	0.837903	52.100000	0.800453	52.100000	0.820726	52.100000	0.820616	52.100000	0.828955	52.100000	0.825664	52.100000	0.822218	52.100000	0.823106	52.100000	0.811017	52.100000	0.834740	52.100000	0.823601	52.100000	0.811571	52.100000	0.825795	52.100000	0.817746
52.200000	0.832925	52.200000	0.820861	52.200000	0.818587	52.200000	0.805409	52.200000	0.827945	52.200000	0.816665	52.200000	0.818543	52.200000	0.823929	52.200000	0.822940	52.200000	0.834420	52.200000	0.823648	52.200000	0.834173	52.200000	0.824363	52.200000	0.825628	52.200000	0.824404	52.200000	0.828535
52.300000	0.839106	52.300000	0.817309	52.300000	0.836247	52.300000	0.817373	52.300000	0.818261	52.300000	0.814790	52.300000	0.839895	52.300000	0.810719	52.300000	0.808706	52.300000	0.817784	52.300000	0.828162	52.300000	0.822648	52.300000	0.838833	52.300000	0.818697	52.300000	0.812452	52.300000	0.831424
52.400000	0.813197	52.400000	0.815309	52.400000	0.820120	52.400000	0.821148	52.400000	0.820963	52.400000	0.821109	52.400000	0.824617	52.400000	0.823030	52.400000	0.813931	52.400000	0.813622	52.400000	0.838984	52.400000	0.825817	52.400000	0.834501	52.400000	0.816119	52.400000	0.805507	52.400000	0.815033
52.500000	0.834404	52.500000	0.833264	52.500000	0.837509	52.500000	0.810014	52.500000	0.826459	52.500000	0.827485	52.500000	0.827013	52.500000	0.832216	52.500000	0.831448	52.500000	0.820578	52.500000	0.834619	52.500000	0.821243	52.500000	0.820890	52.500000	0.832331	52.500000	0.800368	52.500000	0.816908
52.600000	0.817492	52.600000	0.831184	52.600000	0.827551	52.600000	0.810133	52.600000	0.818395	52.600000	0.826300	52.600000	0.841958	52.600000	0.815176	52.600000	0.825786	52.600000	0.820992	52.600000	0.819292	52.600000	0.834794	52.600000	0.815581	52.600000	0.815630	52.600000	0.813619	52.600000	0.821187
52.700000	0.825017	52.700000	0.814722	52.700000	0.833089	52.700000	0.810398	52.700000	0.811150	52.700000	0.824653	52.700000	0.829518	52.700000	0.830852	52.700000	0.819652	52.700000	0.815730	52.700000	0.813295	52.700000	0.829906	52.700000	0.829619	52.700000	0.821772	52.700000	0.819410	52.700000	0.824487
52.800000	0.816478	52.800000	0.829905	52.800000	0.823178	52.800000	0.824369	52.800000	0.828767	52.800000	0.823908	52.800000	0.825833	52.800000	0.824993	52.800000	0.823512	52.800000	0.799470	52.800000	0.818174	52.800000	0.813221	52.800000	0.827216	52.800000	0.828447	52.800000	0.831118	52.800000	0.822367
52.900000	0.840426	52.900000	0.820355	52.900000	0.818258	52.900000	0.830703	52.900000	0.834949	52.900000	0.840105	52.900000	0.846820	52.900000	0.825104	52.900000	0.824821	52.900000	0.820775	52.900000	0.811440	52.900000	0.819693	52.900000	0.831323	52.900000	0.826896	52.900000	0.817252	52.900000	0.827111
53.000000	0.826412	53.000000	0.819734	53.000000	0.825431	53.000000	0.840658	53.000000	0.826231	53.000000	0.828621	53.000000	0.835491	53.000000	0.824626	53.000000	0.830461	53.000000	0.828193	53.000000	0.820751	53.000000	0.826856	53.000000	0.832550	53.000000	0.827831	53.000000	0.827065	53.000000	0.808321
53.100000	0.831634	53.100000	0.819158	53.100000	0.831690	53.100000	0.813304	53.100000	0.822397	53.100000	0.824840	53.100000	0.824510	53.100000	0.845399	53.100000	0.814697	53.100000	0.800076	53.100000	0.827835	53.100000	0.809755	53.100000	0.830461	53.100000	0.801370	53.100000	0.829099	53.100000	0.830710
53.200000	0.836392	53.200000	0.828101	53.200000	0.839040	53.200000	0.829003	53.200000	0.821976	53.200000	0.816033	53.200000	0.829571	53.200000	0.838185	53.200000	0.813917	53.200000	0.805919	53.200000	0.826208	53.200000	0.825737	53.200000	0.831434	53.200000	0.817120	53.200000	0.829646	53.200000	0.819514
53.300000	0.826619	53.300000	0.818754	53.300000	0.803473	53.300000	0.828597	53.300000	0.803658	53.300000	0.825887	53.300000	0.834084	53.300000	0.827930	53.300000	0.826247	53.300000	0.823955	53.300000	0.813368	53.300000	0.839700	53.300000	0.831265	53.300000	0.840698	53.300000	0.816753	53.300000	0.834135
53.400000	0.834578	53.400000	0.823561	53.400000	0.829134	53.400000	0.836905	53.400000	0.827400	53.400000	0.836282	53.400000	0.827169	53.400000	0.820925	53.400000	0.835916	53.400000	0.818990	53.400000	0.807375	53.400000	0.830399	53.400000	0.833951	53.400000	0.835067	53.400000	0.833964	53.400000	0.832387
53.500000	0.830392	53.500000	0.817040	53.500000	0.835317	53.500000	0.822590	53.500000	0.840411	53.500000	0.825424	53.500000	0.825654	53.500000	0.829367	53.500000	0.820329	53.500000	0.822805	53.500000	0.825376	53.500000	0.821741	53.500000	0.836950	53.500000	0.825712	53.500000	0.822489	53.500000	0.827345
53.600000	0.814473	53.600000	0.832816	53.600000	0.811208	53.600000	0.831892	53.600000	0.835673	53.600000	0.824301	53.600000	0.833273	53.600000	0.845017	53.600000	0.826387	53.600000	0.806033	53.600000	0.825335	53.600000	0.826476	53.600000	0.836189	53.600000	0.825016	53.600000	0.833802	53.600000	0.818332
53.700000	0.829540	53.700000	0.823082	53.700000	0.826807	53.700000	0.832895	53.700000	0.828080	53.700000	0.815198	53.700000	0.834665	53.700000	0.837695	53.700000	0.836822	53.700000	0.824366	53.700000	0.815347	53.700000	0.817041	53.700000	0.816156	53.700000	0.837187	53.700000	0.830939	53.700000	0.831412
53.800000	0.835045	53.800000	0.833671	53.800000	0.832315	53.800000	0.824195	53.800000	0.835482	53.800000	0.833397	53.800000	0.839005	53.800000	0.844109	53.800000	0.846675	53.800000	0.817381	53.800000	0.820708	53.800000	0.829260	53.800000	0.835222	53.800000	0.842532	53.800000	0.839425	53.800000	0.827880
53.900000	0.830469	53.900000	0.833597	53.900000	0.824287	53.900000	0.825923	53.900000	0.808559	53.900000	0.826120	53.900000	0.835727	53.900000	0.815992	53.900000	0.820158	53.900000	0.834507	53.900000	0.807531	53.900000	0.814842	53.900000	0.818643	53.900000	0.819032	53.900000	0.809915	53.900000	0.840297
54.000000	0.824155	54.000000	0.827204	54.000000	0.831970	54.000000	0.827065	54.000000	0.821224	54.000000	0.836750	54.000000	0.851948	54.000000	0.827521	54.000000	0.825620	54.000000	0.824695	54.000000	0.827669	54.000000	0.820600	54.000000	0.827582	54.000000	0.840543	54.000000	0.824256	54.000000	0.834010
54.100000	0.844104	54.100000	0.833144	54.100000	0.830209	54.100000	0.835258	54.100000	0.841759	54.100000	0.834552	54.100000	0.834056	54.100000	0.829737	54.100000	0.835835	54.100000	0.839215	54.100000	0.829338	54.100000	0.821327	54.100000	0.818668	54.100000	0.827103	54.100000	0.817395	54.100000	0.839106
54.200000	0.835511	54.200000	0.827207	54.200000	0.831672	54.200000	0.829935	54.200000	0.809370	54.200000	0.826936	54.200000	0.837474	54.200000	0.844231	54.200000	0.814480	54.200000	0.836991	54.200000	0.830150	54.200000	0.813528	54.200000	0.828412	54.200000	0.821579	54.200000	0.832572	54.200000	0.827964
54.300000	0.839886	54.300000	0.833895	54.300000	0.819838	54.300000	0.837123	54.300000	0.825861	54.300000	0.823290	54.300000	0.838195	54.300000	0.832896	54.300000	0.848428	54.300000	0.823799	54.300000	0.830894	54.300000	0.831631	54.300000	0.832127	54.300000	0.828449	54.300000	0.844992	54.300000	0.843464
54.400000	0.840535	54.400000	0.830099	54.400000	0.835262	54.400000	0.828877	54.400000	0.823132	54.400000	0.837935	54.400000	0.834263	54.400000	0.822887	54.400000	0.833698	54.400000	0.840824	54.400000	0.826315	54.400000	0.820656	54.400000	0.834876	54.400000	0.835037	54.400000	0.822051	54.400000	0.838066
54.500000	0.845536	54.500000	0.833584	54.500000	0.822739	54.500000	0.830526	54.500000	0.814684	54.500000	0.821992	54.500000	0.834085	54.500000	0.834591	54.500000	0.837616	54.500000	0.835510	54.500000	0.837139	54.500000	0.832944	54.500000	0.817982	54.500000	0.822438	54.500000	0.835351	54.500000	0.817292
54.600000	0.841123	54.600000	0.842482	54.600000	0.843805	54.600000	0.837534	54.600000	0.838764	54.600000	0.832138	54.600000	0.844685	54.600000	0.829711	54.600000	0.846387	54.600000	0.823769	54.600000	0.837394	54.600000	0.836547	54.600000	0.839406	54.600000	0.818306	54.600000	0.839602	54.600000	0.816535
54.700000	0.831408	54.700000	0.843310	54.700000	0.835815	54.700000	0.823245	54.700000	0.827073	54.700000	0.830374	54.700000	0.834331	54.700000	0.831106	54.700000	0.830067	54.700000	0.825775	54.700000	0.850408	54.700000	0.830612	54.700000	0.841413	54.700000	0.838881	54.700000	0.831177	54.700000	0.844566
54.800000	0.829286	54.800000	0.833979	54.800000	0.833890	54.800000	0.840097	54.800000	0.819652	54.800000	0.835698	54.800000	0.843026	54.800000	0.813830	54.800000	0.837753	54.800000	0.828701	54.800000	0.837042	54.800000	0.840650	54.800000	0.832539	54.800000	0.826962	54.800000	0.827318	54.800000	0.836654
54.900000	0.832065	54.900000	0.829631	54.900000	0.856981	54.900000	0.857227	54.900000	0.830935	54.900000	0.851013	54.900000	0.837144	54.900000	0.823867	54.900000	0.834193	54.900000	0.826028	54.900000	0.841177	54.900000	0.830714	54.900000	0.838555	54.900000	0.840412	54.900000	0.837348	54.900000	0.839366
55.000000	0.841071	55.000000	0.831951	55.000000	0.844065	55.000000	0.844504	55.000000	0.844955	55.000000	0.827959	55.000000	0.834119	55.000000	0.826581	55.000000	0.845639	55.000000	0.850815	55.000000	0.845033	55.000000	0.833332	55.000000	0.838211	55.000000	0.850187	55.000000	0.846725	55.000000	0.834227
55.100000	0.825392	55.100000	0.828582	55.100000	0.837170	55.100000	0.837305	55.100000	0.835421	55.100000	0.838631	55.100000	0.832367	55.100000	0.830665	55.100000	0.824835	55.100000	0.832164	55.100000	0.829383	55.100000	0.833281	55.100000	0.834054	55.100000	0.840195	55.100000	0.835792	55.100000	0.833383
55.200000	0.839788	55.200000	0.830571	55.200000	0.832879	55.200000	0.822162	55.200000	0.839368	55.200000	0.835727	55.200000	0.842907	55.200000	0.844789	55.200000	0.827200	55.200000	0.830510	55.200000	0.834286	55.200000	0.831149	55.200000	0.845673	55.200000	0.846955	55.200000	0.847415	55.200000	0.829738
55.300000	0.838028	55.300000	0.819610	55.300000	0.856094	55.300000	0.859617	55.300000	0.834748	55.300000	0.843764	55.300000	0.833907	55.300000	0.852980	55.300000	0.838813	55.300000	0.826478	55.300000	0.836467	55.300000	0.823051	55.300000	0.848375	55.300000	0.832340	55.300000	0.831837	55.300000	0.841644
55.400000	0.853392	55.400000	0.829813	55.400000	0.832942	55.400000	0.812086	55.400000	0.843315	55.400000	0.834690	55.400000	0.844799	55.400000	0.839115	55.400000	0.839885	55.400000	0.831594	55.400000	0.841873	55.400000	0.836348	55.400000	0.823309	55.400000	0.849612	55.400000	0.832066	55.400000	0.810057
55.500000	0.852703	55.500000	0.836594	55.500000	0.820399	55.500000	0.841690	55.500000	0.838008	55.500000	0.829453	55.500000	0.829037	55.500000	0.848523	55.500000	0.843604	55.500000	0.845726	55.500000	0.843433	55.500000	0.821201	55.500000	0.845986	55.500000	0.833326	55.500000	0.834415	55.500000	0.831246
55.600000	0.845059	55.600000	0.830692	55.600000	0.822035	55.600000	0.839517	55.600000	0.837296	55.600000	0.845636	55.600000	0.838058	55.600000	0.831903	55.600000	0.821430	55.600000	0.858626	55.600000	0.847217	55.600000	0.833804	55.600000	0.831576	55.600000	0.839450	55.600000	0.833142	55.600000	0.829159
55.700000	0.837345	55.700000	0.829925	55.700000	0.839477	55.700000	0.828960	55.700000	0.842502	55.700000	0.839505	55.700000	0.853755	55.700000	0.856567	55.700000	0.837749	55.700000	0.833085	55.700000	0.824570	55.700000	0.825576	55.700000	0.840423	55.700000	0.833349	55.700000	0.831867	55.700000	0.833773
55.800000	0.848980	55.800000	0.841692	55.800000	0.831681	55.800000	0.832450	55.800000	0.841408	55.800000	0.830453	55.800000	0.857420	55.800000	0.839179	55.800000	0.834683	55.800000	0.846103	55.800000	0.838293	55.800000	0.844743	55.800000	0.836478	55.800000	0.839240	55.800000	0.828017	55.800000	0.835389
55.900000	0.826932	55.900000	0.831853	55.900000	0.823504	55.900000	0.843538	55.900000	0.838796	55.900000	0.840393	55.900000	0.846879	55.900000	0.842193	55.900000	0.816185	55.900000	0.827697	55.900000	0.837755	55.900000	0.837286	55.900000	0.851144	55.900000	0.842253	55.900000	0.822915	55.900000	0.827318
56.000000	0.851877	56.000000	0.852888	56.000000	0.856949	56.000000	0.832483	56.000000	0.834485	56.000000	0.842365	56.000000	0.862713	56.000000	0.840818	56.000000	0.833353	56.000000	0.846327	56.000000	0.842082	56.000000	0.846835	56.000000	0.832850	56.000000	0.846818	56.000000	0.836788	56.000000	0.847662
56.100000	0.851100	56.100000	0.844815	56.100000	0.835001	56.100000	0.833571	56.100000	0.844552	56.100000	0.836155	56.100000	0.837723	56.100000	0.844657	56.100000	0.842277	56.100000	0.835381	56.100000	0.829253	56.100000	0.836728	56.100000	0.840237	56.100000	0.843388	56.100000	0.838498	56.100000	0.846678
56.200000	0.846634	56.200000	0.840502	56.200000	0.841476	56.200000	0.851928	56.200000	0.841219	56.200000	0.840883	56.200000	0.834251	56.200000	0.863814	56.200000	0.848568	56.200000	0.829475	56.200000	0.847251	56.200000	0.846246	56.200000	0.857813	56.200000	0.843105	56.200000	0.848671	56.200000	0.827637
56.300000	0.856082	56.300000	0.843076	56.300000	0.847777	56.300000	0.829992	56.300000	0.829769	56.300000	0.835455	56.300000	0.859745	56.300000	0.844486	56.300000	0.851617	56.300000	0.830535	56.300000	0.850891	56.300000	0.836979	56.300000	0.837659	56.300000	0.838605	56.300000	0.833598	56.300000	0.832833
56.400000	0.852014	56.400000	0.859099	56.400000	0.848497	56.400000	0.835927	56.400000	0.839916	56.400000	0.849442	56.400000	0.845537	56.400000	0.842546	56.400000	0.845632	56.400000	0.841234	56.400000	0.842438	56.400000	0.838946	56.400000	0.853849	56.400000	0.843345	56.400000	0.844492	56.400000	0.847443
56.500000	0.836766	56.500000	0.837305	56.500000	0.849565	56.500000	0.833574	56.500000	0.828419	56.500000	0.846981	56.500000	0.850103	56.500000	0.836599	56.500000	0.851755	56.500000	0.829083	56.500000	0.850762	56.500000	0.839176	56.500000	0.828978	56.500000	0.838073	56.500000	0.825174	56.500000	0.828677
56.600000	0.849113	56.600000	0.831475	56.600000	0.842662	56.600000	0.841153	56.600000	0.840294	56.600000	0.847249	56.600000	0.827728	56.600000	0.844444	56.600000	0.837879	56.600000	0.840368	56.600000	0.854055	56.600000	0.820365	56.600000	0.834823	56.600000	0.835726	56.600000	0.852511	56.600000	0.849135
56.700000	0.832993	56.700000	0.841315	56.700000	0.836337	56.700000	0.836801	56.700000	0.830669	56.700000	0.850538	56.700000	0.852209	56.700000	0.847856	56.700000	0.841430	56.700000	0.849587	56.700000	0.846472	56.700000	0.843530	56.700000	0.838385	56.700000	0.842971	56.700000	0.844155	56.700000	0.822581
56.800000	0.843390	56.800000	0.848749	56.800000	0.838560	56.800000	0.849146	56.800000	0.842579	56.800000	0.837412	56.800000	0.846552	56.800000	0.861529	56.800000	0.845225	56.800000	0.847326	56.800000	0.854598	56.800000	0.857837	56.800000	0.840987	56.800000	0.836016	56.800000	0.843436	56.800000	0.831510
56.900000	0.832903	56.900000	0.842712	56.900000	0.834149	56.900000	0.825148	56.900000	0.836787	56.900000	0.830228	56.900000	0.833275	56.900000	0.851841	56.900000	0.845524	56.900000	0.840545	56.900000	0.853031	56.900000	0.837855	56.900000	0.851602	56.900000	0.844069	56.900000	0.856180	56.900000	0.838174
57.000000	0.845864	57.000000	0.857249	57.000000	0.832465	57.000000	0.841840	57.000000	0.838020	57.000000	0.830789	57.000000	0.849270	57.000000	0.827833	57.000000	0.852839	57.000000	0.863464	57.000000	0.840545	57.000000	0.847199	57.000000	0.845993	57.000000	0.843760	57.000000	0.851760	57.000000	0.846570
57.100000	0.832857	57.100000	0.839480	57.100000	0.848802	57.100000	0.850574	57.100000	0.842052	57.100000	0.833594	57.100000	0.838716	57.100000	0.847978	57.100000	0.854993	57.100000	0.852964	57.100000	0.850026	57.100000	0.834474	57.100000	0.845582	57.100000	0.832833	57.100000	0.846153	57.100000	0.833575
57.200000	0.833877	57.200000	0.846832	57.200000	0.843562	57.200000	0.836883	57.200000	0.833867	57.200000	0.841447	57.200000	0.860688	57.200000	0.842688	57.200000	0.846973	57.200000	0.845210	57.200000	0.848245	57.200000	0.858215	57.200000	0.849048	57.200000	0.842516	57.200000	0.857442	57.200000	0.843121
57.300000	0.867038	57.300000	0.855866	57.300000	0.863059	57.300000	0.834141	57.300000	0.852926	57.300000	0.853519	57.300000	0.838504	57.300000	0.842143	57.300000	0.858576	57.300000	0.827745	57.300000	0.852972	57.300000	0.832365	57.300000	0.865545	57.300000	0.850626	57.300000	0.854051	57.300000	0.861008
57.400000	0.846222	57.400000	0.840981	57.400000	0.843935	57.400000	0.846189	57.400000	0.850160	57.400000	0.847011	57.400000	0.833943	57.400000	0.843325	57.400000	0.861011	57.400000	0.846897	57.400000	0.848236	57.400000	0.847051	57.400000	0.845362	57.400000	0.845203	57.400000	0.848326	57.400000	0.850951
57.500000	0.840041	57.500000	0.843975	57.500000	0.825920	57.500000	0.862256	57.500000	0.843842	57.500000	0.836661	57.500000	0.853236	57.500000	0.856356	57.500000	0.850981	57.500000	0.846868	57.500000	0.836855	57.500000	0.836245	57.500000	0.850781	57.500000	0.849463	57.500000	0.855832	57.500000	0.858417
57.600000	0.850282	57.600000	0.852788	57.600000	0.849133	57.600000	0.853649	57.600000	0.843455	57.600000	0.840975	57.600000	0.842468	57.600000	0.856916	57.600000	0.829927	57.600000	0.840671	57.600000	0.856529	57.600000	0.848915	57.600000	0.849578	57.600000	0.854969	57.600000	0.857473	57.600000	0.850661
57.700000	0.843299	57.700000	0.851812	57.700000	0.844550	57.700000	0.845380	57.700000	0.835127	57.700000	0.846681	57.700000	0.848584	57.700000	0.837276	57.700000	0.856867	57.700000	0.855330	57.700000	0.841062	57.700000	0.841285	57.700000	0.844181	57.700000	0.847350	57.700000	0.857821	57.700000	0.842654
57.800000	0.842182	57.800000	0.859755	57.800000	0.849013	57.800000	0.844718	57.800000	0.839074	57.800000	0.837588	57.800000	0.837911	57.800000	0.838255	57.800000	0.854880	57.800000	0.846403	57.800000	0.836927	57.800000	0.854633	57.800000	0.833504	57.800000	0.845699	57.800000	0.843174	57.800000	0.849589
57.900000	0.845244	57.900000	0.844006	57.900000	0.829994	57.900000	0.842517	57.900000	0.853249	57.900000	0.862500	57.900000	0.849711	57.900000	0.834244	57.900000	0.845705	57.900000	0.857050	57.900000	0.842975	57.900000	0.868617	57.900000	0.861800	57.900000	0.839501	57.900000	0.855602	57.900000	0.848368
58.000000	0.848588	58.000000	0.842693	58.000000	0.846154	58.000000	0.846562	58.000000	0.856377	58.000000	0.847453	58.000000	0.830770	58.000000	0.843296	58.000000	0.857061	58.000000	0.841330	58.000000	0.847134	58.000000	0.861812	58.000000	0.845845	58.000000	0.857339	58.000000	0.854694	58.000000	0.849314
58.100000	0.853212	58.100000	0.853649	58.100000	0.857279	58.100000	0.846572	58.100000	0.850176	58.100000	0.845394	58.100000	0.844610	58.100000	0.837845	58.100000	0.851096	58.100000	0.859479	58.100000	0.848070	58.100000	0.846502	58.100000	0.844392	58.100000	0.849428	58.100000	0.866235	58.100000	0.830322
58.200000	0.848420	58.200000	0.848056	58.200000	0.845449	58.200000	0.864932	58.200000	0.847411	58.200000	0.846653	58.200000	0.854041	58.200000	0.835344	58.200000	0.860899	58.200000	0.846859	58.200000	0.852541	58.200000	0.861565	58.200000	0.848046	58.200000	0.846606	58.200000	0.852440	58.200000	0.855417
58.300000	0.857764	58.300000	0.855556	58.300000	0.864068	58.300000	0.841484	58.300000	0.854372	58.300000	0.849504	58.300000	0.851526	58.300000	0.847593	58.300000	0.850711	58.300000	0.834164	58.300000	0.850923	58.300000	0.846591	58.300000	0.852218	58.300000	0.825402	58.300000	0.859505	58.300000	0.852729
58.400000	0.850659	58.400000	0.846626	58.400000	0.850304	58.400000	0.849696	58.400000	0.843500	58.400000	0.849849	58.400000	0.859081	58.400000	0.844231	58.400000	0.861422	58.400000	0.846501	58.400000	0.855864	58.400000	0.839204	58.400000	0.847763	58.400000	0.860346	58.400000	0.829495	58.400000	0.864313
58.500000	0.864774	58.500000	0.849646	58.500000	0.853857	58.500000	0.850572	58.500000	0.844661	58.500000	0.841699	58.500000	0.849169	58.500000	0.847683	58.500000	0.860075	58.500000	0.849811	58.500000	0.846758	58.500000	0.843694	58.500000	0.839573	58.500000	0.842623	58.500000	0.850832	58.500000	0.868464
58.600000	0.850245	58.600000	0.848691	58.600000	0.858115	58.600000	0.836600	58.600000	0.866193	58.600000	0.845514	58.600000	0.852745	58.600000	0.864140	58.600000	0.848599	58.600000	0.855056	58.600000	0.856759	58.600000	0.853135	58.600000	0.849448	58.600000	0.830551	58.600000	0.868987	58.600000	0.857490
58.700000	0.868964	58.700000	0.846324	58.700000	0.862002	58.700000	0.832563	58.700000	0.860775	58.700000	0.860162	58.700000	0.862021	58.700000	0.834795	58.700000	0.847099	58.700000	0.856754	58.700000	0.851515	58.700000	0.854863	58.700000	0.844058	58.700000	0.854018	58.700000	0.853465	58.700000	0.853934
58.800000	0.858884	58.800000	0.843204	58.800000	0.837042	58.800000	0.858956	58.800000	0.861177	58.800000	0.843761	58.800000	0.871073	58.800000	0.847734	58.800000	0.856400	58.800000	0.853041	58.800000	0.850427	58.800000	0.863777	58.800000	0.853943	58.800000	0.835841	58.800000	0.853101	58.800000	0.859863
58.900000	0.860854	58.900000	0.854320	58.900000	0.833387	58.900000	0.857832	58.900000	0.845880	58.900000	0.846110	58.900000	0.855480	58.900000	0.856444	58.900000	0.842071	58.900000	0.854835	58.900000	0.853888	58.900000	0.860745	58.900000	0.853893	58.900000	0.845455	58.900000	0.856980	58.900000	0.857680
59.000000	0.859747	59.000000	0.866771	59.000000	0.852342	59.000000	0.860035	59.000000	0.854448	59.000000	0.849890	59.000000	0.855576	59.000000	0.854116	59.000000	0.840978	59.000000	0.864564	59.000000	0.869491	59.000000	0.843125	59.000000	0.862242	59.000000	0.848647	59.000000	0.844031	59.000000	0.861076
59.100000	0.851466	59.100000	0.855013	59.100000	0.853327	59.100000	0.849377	59.100000	0.857316	59.100000	0.853514	59.100000	0.857015	59.100000	0.860848	59.100000	0.851946	59.100000	0.854555	59.100000	0.866285	59.100000	0.859403	59.100000	0.852253	59.100000	0.864237	59.100000	0.849605	59.100000	0.860009
59.200000	0.861575	59.200000	0.854903	59.200000	0.856994	59.200000	0.867469	59.200000	0.861032	59.200000	0.852096	59.200000	0.836593	59.200000	0.867923	59.200000	0.873078	59.200000	0.852766	59.200000	0.864175	59.200000	0.846189	59.200000	0.863488	59.200000	0.848944	59.200000	0.850448	59.200000	0.858798
59.300000	0.862630	59.300000	0.869151	59.300000	0.868683	59.300000	0.844832	59.300000	0.861918	59.300000	0.851016	59.300000	0.848014	59.300000	0.854507	59.300000	0.855396	59.300000	0.840216	59.300000	0.853434	59.300000	0.855686	59.300000	0.846981	59.300000	0.848837	59.300000	0.860993	59.300000	0.871248
59.400000	0.869175	59.400000	0.857260	59.400000	0.848851	59.400000	0.872014	59.400000	0.853585	59.400000	0.843102	59.400000	0.861743	59.400000	0.848901	59.400000	0.855460	59.400000	0.861089	59.400000	0.855200	59.400000	0.850899	59.400000	0.860832	59.400000	0.855110	59.400000	0.872084	59.400000	0.855471
59.500000	0.867921	59.500000	0.854909	59.500000	0.861062	59.500000	0.855351	59.500000	0.869768	59.500000	0.867685	59.500000	0.849225	59.500000	0.853946	59.500000	0.857485	59.500000	0.865104	59.500000	0.856027	59.500000	0.838322	59.500000	0.859046	59.500000	0.854283	59.500000	0.860352	59.500000	0.853413
59.600000	0.855594	59.600000	0.861208	59.600000	0.848740	59.600000	0.855270	59.600000	0.868751	59.600000	0.864278	59.600000	0.852718	59.600000	0.849450	59.600000	0.848153	59.600000	0.864617	59.600000	0.865501	59.600000	0.850403	59.600000	0.847229	59.600000	0.836230	59.600000	0.855352	59.600000	0.850713
59.700000	0.870019	59.700000	0.856121	59.700000	0.845679	59.700000	0.855519	59.700000	0.864875	59.700000	0.855251	59.700000	0.853758	59.700000	0.867287	59.700000	0.873099	59.700000	0.863670	59.700000	0.874639	59.700000	0.853316	59.700000	0.859761	59.700000	0.855773	59.700000	0.843028	59.700000	0.851893
59.800000	0.852283	59.800000	0.868663	59.800000	0.860998	59.800000	0.852753	59.800000	0.855606	59.800000	0.867885	59.800000	0.861547	59.800000	0.863911	59.800000	0.854562	59.800000	0.867602	59.800000	0.862725	59.800000	0.856161	59.800000	0.850402	59.800000	0.849886	59.800000	0.863140	59.800000	0.858488
59.900000	0.874244	59.900000	0.861363	59.900000	0.862654	59.900000	0.856574	59.900000	0.856015	59.900000	0.867550	59.900000	0.859995	59.900000	0.867554	59.900000	0.869386	59.900000	0.866585	59.900000	0.850972	59.900000	0.861960	59.900000	0.853693	59.900000	0.859140	59.900000	0.856707	59.900000	0.848017
60.000000	0.864353	60.000000	0.848368	60.000000	0.842581	60.000000	0.861481	60.000000	0.857958	60.000000	0.855251	60.000000	0.865109	60.000000	0.878463	60.000000	0.842478	60.000000	0.856330	60.000000	0.857900	60.000000	0.856617	60.000000	0.852970	60.000000	0.857178	60.000000	0.868086	60.000000	0.854519
60.100000	0.859074	60.100000	0.849057	60.100000	0.861340	60.100000	0.861333	60.100000	0.849623	60.100000	0.863318	60.100000	0.866426	60.100000	0.853512	60.100000	0.858053	60.100000	0.872528	60.100000	0.876048	60.100000	0.857193	60.100000	0.861130	60.100000	0.856528	60.100000	0.859115	60.100000	0.862260
60.200000	0.861682	60.200000	0.849106	60.200000	0.854127	60.200000	0.865412	60.200000	0.840387	60.200000	0.874768	60.200000	0.853522	60.200000	0.851628	60.200000	0.867831	60.200000	0.856630	60.200000	0.863758	60.200000	0.868504	60.200000	0.861149	60.200000	0.868999	60.200000	0.855876	60.200000	0.876050
60.300000	0.869213	60.300000	0.854700	60.300000	0.856720	60.300000	0.868904	60.300000	0.851503	60.300000	0.861042	60.300000	0.859518	60.300000	0.859517	60.300000	0.864993	60.300000	0.877619	60.300000	0.853893	60.300000	0.860730	60.300000	0.852862	60.300000	0.852433	60.300000	0.858248	60.300000	0.858162
60.400000	0.870569	60.400000	0.856601	60.400000	0.857202	60.400000	0.856266	60.400000	0.854248	60.400000	0.857772	60.400000	0.847015	60.400000	0.862373	60.400000	0.863176	60.400000	0.876127	60.400000	0.836824	60.400000	0.859203	60.400000	0.860174	60.400000	0.871267	60.400000	0.865976	60.400000	0.861208
60.500000	0.866316	60.500000	0.853119	60.500000	0.861783	60.500000	0.849508	60.500000	0.847120	60.500000	0.864957	60.500000	0.864777	60.500000	0.866133	60.500000	0.871654	60.500000	0.876870	60.500000	0.862065	60.500000	0.865350	60.500000	0.860188	60.500000	0.873337	60.500000	0.869080	60.500000	0.857946
60.600000	0.867393	60.600000	0.857576	60.600000	0.869359	60.600000	0.849322	60.600000	0.878158	60.600000	0.852504	60.600000	0.867365	60.600000	0.859332	60.600000	0.857897	60.600000	0.864066	60.600000	0.866304	60.600000	0.862147	60.600000	0.853541	60.600000	0.872523	60.600000	0.880620	60.600000	0.842536
60.700000	0.849066	60.700000	0.855451	60.700000	0.843149	60.700000	0.861087	60.700000	0.854327	60.700000	0.865678	60.700000	0.856057	60.700000	0.864475	60.700000	0.845019	60.700000	0.863555	60.700000	0.854787	60.700000	0.859421	60.700000	0.871652	60.700000	0.871138	60.700000	0.865797	60.700000	0.859837
60.800000	0.864370	60.800000	0.869683	60.800000	0.867416	60.800000	0.854263	60.800000	0.867645	60.800000	0.861867	60.800000	0.868012	60.800000	0.851912	60.800000	0.852502	60.800000	0.867040	60.800000	0.871020	60.800000	0.868672	60.800000	0.860054	60.800000	0.855951	60.800000	0.869178	60.800000	0.861850
60.900000	0.870953	60.900000	0.871960	60.900000	0.874099	60.900000	0.871797	60.900000	0.869418	60.900000	0.859508	60.900000	0.875388	60.900000	0.856228	60.900000	0.880001	60.900000	0.848279	60.900000	0.878189	60.900000	0.862040	60.900000	0.873123	60.900000	0.872714	60.900000	0.866692	60.900000	0.882910
61.000000	0.869921	61.000000	0.876462	61.000000	0.857967	61.000000	0.846516	61.000000	0.853310	61.000000	0.851923	61.000000	0.870731	61.000000	0.859263	61.000000	0.875398	61.000000	0.859086	61.000000	0.864110	61.000000	0.870190	61.000000	0.875424	61.000000	0.871827	61.000000	0.866197	61.000000	0.861774
61.100000	0.862684	61.100000	0.867439	61.100000	0.860129	61.100000	0.867972	61.100000	0.874623	61.100000	0.850436	61.100000	0.865380	61.100000	0.864770	61.100000	0.866271	61.100000	0.840342	61.100000	0.862398	61.100000	0.854052	61.100000	0.858291	61.100000	0.857573	61.100000	0.847254	61.100000	0.867139
61.200000	0.878263	61.200000	0.865445	61.200000	0.856157	61.200000	0.855086	61.200000	0.854919	61.200000	0.869141	61.200000	0.853590	61.200000	0.860002	61.200000	0.868892	61.200000	0.855912	61.200000	0.856412	61.200000	0.861636	61.200000	0.862644	61.200000	0.865032	61.200000	0.870393	61.200000	0.857405
61.300000	0.866811	61.300000	0.852499	61.300000	0.871830	61.300000	0.859711	61.300000	0.865542	61.300000	0.886197	61.300000	0.851231	61.300000	0.870238	61.300000	0.866727	61.300000	0.863663	61.300000	0.870806	61.300000	0.861561	61.300000	0.874880	61.300000	0.864945	61.300000	0.861045	61.300000	0.867292
61.400000	0.854248	61.400000	0.860180	61.400000	0.856017	61.400000	0.864028	61.400000	0.865068	61.400000	0.859734	61.400000	0.865868	61.400000	0.862495	61.400000	0.860525	61.400000	0.860237	61.400000	0.857472	61.400000	0.871079	61.400000	0.862937	61.400000	0.866766	61.400000	0.867658	61.400000	0.866491
61.500000	0.851144	61.500000	0.871263	61.500000	0.858589	61.500000	0.869209	61.500000	0.855090	61.500000	0.867551	61.500000	0.872557	61.500000	0.865991	61.500000	0.871773	61.500000	0.863243	61.500000	0.873528	61.500000	0.859534	61.500000	0.870168	61.500000	0.866636	61.500000	0.875798	61.500000	0.881196
61.600000	0.871764	61.600000	0.874470	61.600000	0.864461	61.600000	0.875339	61.600000	0.871156	61.600000	0.869184	61.600000	0.863864	61.600000	0.849364	61.600000	0.865812	61.600000	0.851958	61.600000	0.874598	61.600000	0.857414	61.600000	0.871042	61.600000	0.870356	61.600000	0.869016	61.600000	0.866816
61.700000	0.875020	61.700000	0.850144	61.700000	0.855982	61.700000	0.862569	61.700000	0.852879	61.700000	0.861561	61.700000	0.876065	61.700000	0.858400	61.700000	0.870826	61.700000	0.846698	61.700000	0.879227	61.700000	0.872796	61.700000	0.858046	61.700000	0.866562	61.700000	0.867445	61.700000	0.856276
61.800000	0.859880	61.800000	0.862686	61.800000	0.868758	61.800000	0.867436	61.800000	0.865615	61.800000	0.888023	61.800000	0.882363	61.800000	0.855257	61.800000	0.860529	61.800000	0.878447	61.800000	0.881467	61.800000	0.879413	61.800000	0.870682	61.800000	0.862329	61.800000	0.855361	61.800000	0.869140
61.900000	0.877440	61.900000	0.866259	61.900000	0.872812	61.900000	0.868462	61.900000	0.856869	61.900000	0.875454	61.900000	0.877551	61.900000	0.875778	61.900000	0.872847	61.900000	0.873132	61.900000	0.853808	61.900000	0.869371	61.900000	0.856039	61.900000	0.868275	61.900000	0.871485	61.900000	0.860824
62.000000	0.890600	62.000000	0.867439	62.000000	0.873070	62.000000	0.868800	62.000000	0.874685	62.000000	0.880359	62.000000	0.878370	62.000000	0.867214	62.000000	0.861633	62.000000	0.876137	62.000000	0.862896	62.000000	0.863736	62.000000	0.868016	62.000000	0.867459	62.000000	0.874962	62.000000	0.875858
62.100000	0.860003	62.100000	0.863203	62.100000	0.863331	62.100000	0.861320	62.100000	0.868884	62.100000	0.876098	62.100000	0.872808	62.100000	0.866415	62.100000	0.878632	62.100000	0.880305	62.100000	0.857298	62.100000	0.878128	62.100000	0.858667	62.100000	0.871425	62.100000	0.868253	62.100000	0.878416
62.200000	0.861516	62.200000	0.866509	62.200000	0.870898	62.200000	0.869865	62.200000	0.856631	62.200000	0.869363	62.200000	0.875366	62.200000	0.855334	62.200000	0.871204	62.200000	0.848091	62.200000	0.870778	62.200000	0.864464	62.200000	0.872307	62.200000	0.866120	62.200000	0.851404	62.200000	0.873420
62.300000	0.851021	62.300000	0.873792	62.300000	0.867937	62.300000	0.877165	62.300000	0.863104	62.300000	0.867799	62.300000	0.860167	62.300000	0.858092	62.300000	0.871663	62.300000	0.871714	62.300000	0.837418	62.300000	0.868016	62.300000	0.858960	62.300000	0.873475	62.300000	0.842981	62.300000	0.865541
62.400000	0.857512	62.400000	0.872720	62.400000	0.863494	62.400000	0.876190	62.400000	0.889516	62.400000	0.870226	62.400000	0.863005	62.400000	0.872815	62.400000	0.890273	62.400000	0.860158	62.400000	0.875404	62.400000	0.863461	62.400000	0.860413	62.400000	0.885727	62.400000	0.873792	62.400000	0.865516
62.500000	0.869174	62.500000	0.864591	62.500000	0.879636	62.500000	0.864439	62.500000	0.877853	62.500000	0.878643	62.500000	0.876007	62.500000	0.868792	62.500000	0.870738	62.500000	0.874991	62.500000	0.870923	62.500000	0.861682	62.500000	0.855840	62.500000	0.873722	62.500000	0.874153	62.500000	0.879513
62.600000	0.864400	62.600000	0.865294	62.600000	0.875617	62.600000	0.868771	62.600000	0.869690	62.600000	0.874764	62.600000	0.876713	62.600000	0.877554	62.600000	0.886887	62.600000	0.868342	62.600000	0.861637	62.600000	0.869401	62.600000	0.871983	62.600000	0.877587	62.600000	0.875909	62.600000	0.881087
62.700000	0.870504	62.700000	0.868189	62.700000	0.857866	62.700000	0.882734	62.700000	0.855605	62.700000	0.887073	62.700000	0.863690	62.700000	0.862496	62.700000	0.870923	62.700000	0.873233	62.700000	0.883670	62.700000	0.864503	62.700000	0.871216	62.700000	0.885191	62.700000	0.876924	62.700000	0.867877
62.800000	0.878746	62.800000	0.877686	62.800000	0.862752	62.800000	0.866702	62.800000	0.864883	62.800000	0.866370	62.800000	0.872386	62.800000	0.862919	62.800000	0.876591	62.800000	0.876574	62.800000	0.869259	62.800000	0.884859	62.800000	0.874428	62.800000	0.871819	62.800000	0.877628	62.800000	0.870022
62.900000	0.872374	62.900000	0.874372	62.900000	0.852496	62.900000	0.882755	62.900000	0.871893	62.900000	0.885492	62.900000	0.874594	62.900000	0.859230	62.900000	0.875021	62.900000	0.860481	62.900000	0.878838	62.900000	0.873048	62.900000	0.865621	62.900000	0.867316	62.900000	0.878943	62.900000	0.876018
63.000000	0.872634	63.000000	0.872256	63.000000	0.864315	63.000000	0.864779	63.000000	0.881449	63.000000	0.868153	63.000000	0.875788	63.000000	0.867918	63.000000	0.872567	63.000000	0.876505	63.000000	0.872967	63.000000	0.877769	63.000000	0.868764	63.000000	0.870010	63.000000	0.872807	63.000000	0.859469
63.100000	0.858747	63.100000	0.872442	63.100000	0.865372	63.100000	0.876059	63.100000	0.866453	63.100000	0.868265	63.100000	0.880139	63.100000	0.860571	63.100000	0.874966	63.100000	0.877763	63.100000	0.878854	63.100000	0.859912	63.100000	0.873948	63.100000	0.857671	63.100000	0.887323	63.100000	0.871356
63.200000	0.881155	63.200000	0.879380	63.200000	0.880431	63.200000	0.876002	63.200000	0.862585	63.200000	0.881712	63.200000	0.877468	63.200000	0.861687	63.200000	0.879487	63.200000	0.875965	63.200000	0.874485	63.200000	0.868918	63.200000	0.852456	63.200000	0.857017	63.200000	0.862968	63.200000	0.864063
63.300000	0.888714	63.300000	0.884800	63.300000	0.873850	63.300000	0.863386	63.300000	0.867305	63.300000	0.872839	63.300000	0.874294	63.300000	0.841812	63.300000	0.873713	63.300000	0.872954	63.300000	0.880292	63.300000	0.873793	63.300000	0.860720	63.300000	0.868700	63.300000	0.875231	63.300000	0.860321
63.400000	0.893796	63.400000	0.880853	63.400000	0.863489	63.400000	0.882277	63.400000	0.858874	63.400000	0.875998	63.400000	0.870625	63.400000	0.865108	63.400000	0.885091	63.400000	0.879076	63.400000	0.873468	63.400000	0.866710	63.400000	0.857694	63.400000	0.871226	63.400000	0.874999	63.400000	0.876686
63.500000	0.881745	63.500000	0.865279	63.500000	0.865091	63.500000	0.885167	63.500000	0.865739	63.500000	0.884385	63.500000	0.887303	63.500000	0.873468	63.500000	0.893248	63.500000	0.878783	63.500000	0.870297	63.500000	0.869652	63.500000	0.878075	63.500000	0.878476	63.500000	0.874207	63.500000	0.877714
63.600000	0.866110	63.600000	0.863498	63.600000	0.882691	63.600000	0.874937	63.600000	0.855514	63.600000	0.890270	63.600000	0.889766	63.600000	0.889502	63.600000	0.880023	63.600000	0.867963	63.600000	0.865304	63.600000	0.874907	63.600000	0.882299	63.600000	0.872951	63.600000	0.878450	63.600000	0.871431
63.700000	0.877816	63.700000	0.865812	63.700000	0.886670	63.700000	0.863711	63.700000	0.866410	63.700000	0.876075	63.700000	0.882326	63.700000	0.867002	63.700000	0.881291	63.700000	0.878933	63.700000	0.867597	63.700000	0.869761	63.700000	0.878550	63.700000	0.871827	63.700000	0.860297	63.700000	0.877744
63.800000	0.893957	63.800000	0.875071	63.800000	0.886684	63.800000	0.881197	63.800000	0.871152	63.800000	0.872529	63.800000	0.875675	63.800000	0.871901	63.800000	0.886879	63.800000	0.872526	63.800000	0.878662	63.800000	0.892639	63.800000	0.872439	63.800000	0.862265	63.800000	0.883608	63.800000	0.876470
63.900000	0.883176	63.900000	0.873449	63.900000	0.873751	63.900000	0.879361	63.900000	0.862125	63.900000	0.874200	63.900000	0.854347	63.900000	0.875013	63.900000	0.895185	63.900000	0.881119	63.900000	0.877071	63.900000	0.891804	63.900000	0.868511	63.900000	0.869143	63.900000	0.889885	63.900000	0.885797
64.000000	0.890594	64.000000	0.882238	64.000000	0.870709	64.000000	0.870087	64.000000	0.879439	64.000000	0.890479	64.000000	0.871501	64.000000	0.881763	64.000000	0.872987	64.000000	0.861436	64.000000	0.882567	64.000000	0.873780	64.000000	0.860226	64.000000	0.882386	64.000000	0.880940	64.000000	0.870079
64.100000	0.880185	64.100000	0.890657	64.100000	0.874516	64.100000	0.869128	64.100000	0.878318	64.100000	0.895563	64.100000	0.871278	64.100000	0.873739	64.100000	0.880299	64.100000	0.885586	64.100000	0.891068	64.100000	0.867507	64.100000	0.871942	64.100000	0.872520	64.100000	0.872114	64.100000	0.877310
64.200000	0.886393	64.200000	0.890031	64.200000	0.878586	64.200000	0.869857	64.200000	0.891153	64.200000	0.893196	64.200000	0.869480	64.200000	0.880392	64.200000	0.887419	64.200000	0.870570	64.200000	0.877308	64.200000	0.875065	64.200000	0.863536	64.200000	0.877229	64.200000	0.883575	64.200000	0.880753
64.300000	0.888526	64.300000	0.883184	64.300000	0.870691	64.300000	0.881323	64.300000	0.873538	64.300000	0.885747	64.300000	0.878641	64.300000	0.885035	64.300000	0.882972	64.300000	0.872861	64.300000	0.884192	64.300000	0.875748	64.300000	0.878067	64.300000	0.870213	64.300000	0.878200	64.300000	0.893198
64.400000	0.884328	64.400000	0.887207	64.400000	0.866281	64.400000	0.866703	64.400000	0.866585	64.400000	0.887370	64.400000	0.884090	64.400000	0.885950	64.400000	0.887397	64.400000	0.876419	64.400000	0.880427	64.400000	0.879762	64.400000	0.860822	64.400000	0.866188	64.400000	0.883686	64.400000	0.897967
64.500000	0.890466	64.500000	0.903363	64.500000	0.895124	64.500000	0.894495	64.500000	0.892410	64.500000	0.887778	64.500000	0.882043	64.500000	0.878093	64.500000	0.885856	64.500000	0.878129	64.500000	0.878257	64.500000	0.867619	64.500000	0.881405	64.500000	0.884212	64.500000	0.886332	64.500000	0.892676
64.600000	0.871026	64.600000	0.879772	64.600000	0.884026	64.600000	0.878961	64.600000	0.873404	64.600000	0.885064	64.600000	0.870209	64.600000	0.868889	64.600000	0.886841	64.600000	0.880609	64.600000	0.870713	64.600000	0.878364	64.600000	0.871699	64.600000	0.872047	64.600000	0.878791	64.600000	0.870806
64.700000	0.871450	64.700000	0.878019	64.700000	0.870630	64.700000	0.888145	64.700000	0.889209	64.700000	0.875147	64.700000	0.879943	64.700000	0.871022	64.700000	0.875630	64.700000	0.890256	64.700000	0.876396	64.700000	0.870500	64.700000	0.872062	64.700000	0.884104	64.700000	0.883037	64.700000	0.879505
64.800000	0.871029	64.800000	0.894292	64.800000	0.863681	64.800000	0.897088	64.800000	0.878652	64.800000	0.880391	64.800000	0.885481	64.800000	0.879429	64.800000	0.888279	64.800000	0.876725	64.800000	0.880735	64.800000	0.883279	64.800000	0.868757	64.800000	0.870616	64.800000	0.869785	64.800000	0.882668
64.900000	0.889957	64.900000	0.887470	64.900000	0.882696	64.900000	0.883596	64.900000	0.868008	64.900000	0.885004	64.900000	0.886388	64.900000	0.897985	64.900000	0.886823	64.900000	0.879616	64.900000	0.878278	64.900000	0.883775	64.900000	0.886421	64.900000	0.881117	64.900000	0.885008	64.900000	0.866785
65.000000	0.886916	65.000000	0.891900	65.000000	0.877485	65.000000	0.877711	65.000000	0.879790	65.000000	0.877268	65.000000	0.893767	65.000000	0.884482	65.000000	0.871140	65.000000	0.884679	65.000000	0.890969	65.000000	0.877188	65.000000	0.874306	65.000000	0.879447	65.000000	0.878826	65.000000	0.878657
65.100000	0.878509	65.100000	0.883375	65.100000	0.860695	65.100000	0.885378	65.100000	0.882012	65.100000	0.894562	65.100000	0.890241	65.100000	0.871800	65.100000	0.866433	65.100000	0.884994	65.100000	0.884159	65.100000	0.904626	65.100000	0.865448	65.100000	0.894424	65.100000	0.866598	65.100000	0.881881
65.200000	0.878600	65.200000	0.885653	65.200000	0.879297	65.200000	0.868732	65.200000	0.890895	65.200000	0.878951	65.200000	0.875653	65.200000	0.876724	65.200000	0.888238	65.200000	0.884322	65.200000	0.883966	65.200000	0.873430	65.200000	0.895421	65.200000	0.880494	65.200000	0.882271	65.200000	0.885187
65.300000	0.896434	65.300000	0.889523	65.300000	0.881128	65.300000	0.876220	65.300000	0.884481	65.300000	0.873912	65.300000	0.874655	65.300000	0.874360	65.300000	0.885565	65.300000	0.877553	65.300000	0.898668	65.300000	0.872513	65.300000	0.881150	65.300000	0.878969	65.300000	0.882710	65.300000	0.886852
65.400000	0.888878	65.400000	0.880335	65.400000	0.874277	65.400000	0.884930	65.400000	0.889458	65.400000	0.877529	65.400000	0.902006	65.400000	0.877759	65.400000	0.874809	65.400000	0.880666	65.400000	0.878743	65.400000	0.886946	65.400000	0.885183	65.400000	0.874855	65.400000	0.877678	65.400000	0.889103
65.500000	0.883782	65.500000	0.881899	65.500000	0.866739	65.500000	0.885404	65.500000	0.874408	65.500000	0.881453	65.500000	0.881006	65.500000	0.891741	65.500000	0.888078	65.500000	0.891797	65.500000	0.871745	65.500000	0.875038	65.500000	0.878189	65.500000	0.887463	65.500000	0.873207	65.500000	0.887783
65.600000	0.891248	65.600000	0.883334	65.600000	0.878875	65.600000	0.873373	65.600000	0.895064	65.600000	0.879373	65.600000	0.885598	65.600000	0.881564	65.600000	0.880029	65.600000	0.891492	65.600000	0.898108	65.600000	0.899851	65.600000	0.888369	65.600000	0.876660	65.600000	0.865657	65.600000	0.882398
65.700000	0.897803	65.700000	0.890918	65.700000	0.875814	65.700000	0.888569	65.700000	0.879879	65.700000	0.877425	65.700000	0.877881	65.700000	0.872701	65.700000	0.882494	65.700000	0.893112	65.700000	0.891339	65.700000	0.883461	65.700000	0.868856	65.700000	0.878242	65.700000	0.891473	65.700000	0.869191
65.800000	0.881544	65.800000	0.883153	65.800000	0.878287	65.800000	0.880027	65.800000	0.866702	65.800000	0.888036	65.800000	0.883884	65.800000	0.892503	65.800000	0.882765	65.800000	0.881450	65.800000	0.877829	65.800000	0.887542	65.800000	0.891509	65.800000	0.880604	65.800000	0.883045	65.800000	0.896205
65.900000	0.886066	65.900000	0.878186	65.900000	0.886803	65.900000	0.884283	65.900000	0.876334	65.900000	0.872276	65.900000	0.892457	65.900000	0.883981	65.900000	0.874010	65.900000	0.903786	65.900000	0.885634	65.900000	0.891502	65.900000	0.885710	65.900000	0.880631	65.900000	0.893823	65.900000	0.900871
66.000000	0.882404	66.000000	0.884377	66.000000	0.890604	66.000000	0.887852	66.000000	0.887720	66.000000	0.883391	66.000000	0.890692	66.000000	0.875249	66.000000	0.870558	66.000000	0.883843	66.000000	0.888399	66.000000	0.888623	66.000000	0.881013	66.000000	0.887682	66.000000	0.887149	66.000000	0.891934
66.100000	0.885454	66.100000	0.895121	66.100000	0.881051	66.100000	0.886781	66.100000	0.883127	66.100000	0.887150	66.100000	0.881983	66.100000	0.894779	66.100000	0.905940	66.100000	0.900614	66.100000	0.870372	66.100000	0.883108	66.100000	0.888951	66.100000	0.890039	66.100000	0.887269	66.100000	0.896821
66.200000	0.898116	66.200000	0.893602	66.200000	0.885708	66.200000	0.881183	66.200000	0.897773	66.200000	0.895893	66.200000	0.893596	66.200000	0.885614	66.200000	0.881366	66.200000	0.894528	66.200000	0.885907	66.200000	0.894911	66.200000	0.864885	66.200000	0.869533	66.200000	0.889295	66.200000	0.899667
66.300000	0.888350	66.300000	0.888201	66.300000	0.898938	66.300000	0.886851	66.300000	0.878593	66.300000	0.885142	66.300000	0.905051	66.300000	0.880385	66.300000	0.886216	66.300000	0.885878	66.300000	0.887907	66.300000	0.888213	66.300000	0.893697	66.300000	0.884874	66.300000	0.880062	66.300000	0.889391
66.400000	0.893509	66.400000	0.886672	66.400000	0.880721	66.400000	0.884625	66.400000	0.886150	66.400000	0.891030	66.400000	0.892915	66.400000	0.884258	66.400000	0.886906	66.400000	0.904689	66.400000	0.888240	66.400000	0.893288	66.400000	0.891516	66.400000	0.876197	66.400000	0.879504	66.400000	0.891745
66.500000	0.876959	66.500000	0.880337	66.500000	0.887541	66.500000	0.883883	66.500000	0.881820	66.500000	0.879446	66.500000	0.885272	66.500000	0.896682	66.500000	0.876479	66.500000	0.890627	66.500000	0.887776	66.500000	0.883428	66.500000	0.898375	66.500000	0.892757	66.500000	0.894469	66.500000	0.897395
66.600000	0.897542	66.600000	0.881354	66.600000	0.876040	66.600000	0.886379	66.600000	0.872715	66.600000	0.884070	66.600000	0.892639	66.600000	0.891969	66.600000	0.877618	66.600000	0.894207	66.600000	0.881711	66.600000	0.874071	66.600000	0.877061	66.600000	0.900435	66.600000	0.895340	66.600000	0.887070
66.700000	0.886166	66.700000	0.882032	66.700000	0.881255	66.700000	0.881167	66.700000	0.890839	66.700000	0.887149	66.700000	0.888974	66.700000	0.883878	66.700000	0.900866	66.700000	0.894464	66.700000	0.889653	66.700000	0.892245	66.700000	0.877355	66.700000	0.904813	66.700000	0.892904	66.700000	0.893625
66.800000	0.887156	66.800000	0.876502	66.800000	0.876783	66.800000	0.890203	66.800000	0.885074	66.800000	0.882881	66.800000	0.885952	66.800000	0.885534	66.800000	0.879328	66.800000	0.877596	66.800000	0.891434	66.800000	0.885311	66.800000	0.894751	66.800000	0.874447	66.800000	0.888870	66.800000	0.903746
66.900000	0.899393	66.900000	0.893621	66.900000	0.890552	66.900000	0.883280	66.900000	0.888035	66.900000	0.890557	66.900000	0.881685	66.900000	0.892974	66.900000	0.876221	66.900000	0.884636	66.900000	0.902469	66.900000	0.886015	66.900000	0.895084	66.900000	0.876353	66.900000	0.887717	66.900000	0.903279
67.000000	0.875341	67.000000	0.887518	67.000000	0.888537	67.000000	0.885302	67.000000	0.884542	67.000000	0.901600	67.000000	0.897214	67.000000	0.894507	67.000000	0.891582	67.000000	0.895200	67.000000	0.907757	67.000000	0.891968	67.000000	0.892343	67.000000	0.884132	67.000000	0.872796	67.000000	0.905743
67.100000	0.886209	67.100000	0.901262	67.100000	0.888104	67.100000	0.908877	67.100000	0.897565	67.100000	0.886021	67.100000	0.898609	67.100000	0.886412	67.100000	0.897216	67.100000	0.869379	67.100000	0.878005	67.100000	0.902460	67.100000	0.889022	67.100000	0.887427	67.100000	0.889025	67.100000	0.890597
67.200000	0.879700	67.200000	0.891733	67.200000	0.894485	67.200000	0.895928	67.200000	0.900829	67.200000	0.901259	67.200000	0.877533	67.200000	0.899101	67.200000	0.889130	67.200000	0.908731	67.200000	0.888305	67.200000	0.905564	67.200000	0.872071	67.200000	0.888701	67.200000	0.881569	67.200000	0.900790
67.300000	0.889304	67.300000	0.898572	67.300000	0.896434	67.300000	0.892580	67.300000	0.903109	67.300000	0.902769	67.300000	0.890654	67.300000	0.879632	67.300000	0.873105	67.300000	0.898276	67.300000	0.903525	67.300000	0.905732	67.300000	0.906960	67.300000	0.885596	67.300000	0.893104	67.300000	0.912643
67.400000	0.880674	67.400000	0.892348	67.400000	0.893176	67.400000	0.880535	67.400000	0.892297	67.400000	0.896198	67.400000	0.896223	67.400000	0.900898	67.400000	0.884592	67.400000	0.896252	67.400000	0.896310	67.400000	0.897512	67.400000	0.880218	67.400000	0.894248	67.400000	0.892296	67.400000	0.908916
67.500000	0.879338	67.500000	0.889572	67.500000	0.894520	67.500000	0.884558	67.500000	0.898527	67.500000	0.891702	67.500000	0.888514	67.500000	0.896296	67.500000	0.900394	67.500000	0.889184	67.500000	0.890587	67.500000	0.902399	67.500000	0.885550	67.500000	0.897837	67.500000	0.885688	67.500000	0.886357
67.600000	0.876102	67.600000	0.880545	67.600000	0.883014	67.600000	0.903736	67.600000	0.900448	67.600000	0.893780	67.600000	0.899233	67.600000	0.888302	67.600000	0.894120	67.600000	0.900272	67.600000	0.881761	67.600000	0.881532	67.600000	0.894730	67.600000	0.905414	67.600000	0.890156	67.600000	0.911077
67.700000	0.892008	67.700000	0.882522	67.700000	0.883624	67.700000	0.883628	67.700000	0.900462	67.700000	0.893692	67.700000	0.896263	67.700000	0.888551	67.700000	0.903424	67.700000	0.901922	67.700000	0.890204	67.700000	0.900018	67.700000	0.896858	67.700000	0.895421	67.700000	0.903610	67.700000	0.911320
67.800000	0.890101	67.800000	0.881300	67.800000	0.880906	67.800000	0.903725	67.800000	0.890718	67.800000	0.903585	67.800000	0.891186	67.800000	0.888452	67.800000	0.885680	67.800000	0.898541	67.800000	0.880599	67.800000	0.894580	67.800000	0.897703	67.800000	0.877682	67.800000	0.906596	67.800000	0.905071
67.900000	0.893213	67.900000	0.896592	67.900000	0.888089	67.900000	0.895343	67.900000	0.893044	67.900000	0.902688	67.900000	0.886580	67.900000	0.897610	67.900000	0.891479	67.900000	0.904959	67.900000	0.894616	67.900000	0.888644	67.900000	0.898903	67.900000	0.900519	67.900000	0.895668	67.900000	0.915075
68.000000	0.896307	68.000000	0.901863	68.000000	0.886587	68.000000	0.900894	68.000000	0.889408	68.000000	0.904676	68.000000	0.895143	68.000000	0.902093	68.000000	0.901692	68.000000	0.906414	68.000000	0.901482	68.000000	0.898997	68.000000	0.895807	68.000000	0.888404	68.000000	0.895188	68.000000	0.900738
68.100000	0.897842	68.100000	0.908751	68.100000	0.886970	68.100000	0.903863	68.100000	0.885870	68.100000	0.896885	68.100000	0.900967	68.100000	0.891769	68.100000	0.898175	68.100000	0.901778	68.100000	0.911716	68.100000	0.890450	68.100000	0.895096	68.100000	0.895845	68.100000	0.886580	68.100000	0.904652
68.200000	0.888873	68.200000	0.904994	68.200000	0.882557	68.200000	0.897677	68.200000	0.904530	68.200000	0.902450	68.200000	0.875489	68.200000	0.887193	68.200000	0.899242	68.200000	0.890185	68.200000	0.900301	68.200000	0.897852	68.200000	0.899154	68.200000	0.881487	68.200000	0.891227	68.200000	0.905139
68.300000	0.904572	68.300000	0.884393	68.300000	0.886807	68.300000	0.896348	68.300000	0.910363	68.300000	0.901677	68.300000	0.902462	68.300000	0.895344	68.300000	0.888015	68.300000	0.900343	68.300000	0.902705	68.300000	0.906962	68.300000	0.891856	68.300000	0.891506	68.300000	0.889035	68.300000	0.897938
68.400000	0.898103	68.400000	0.899151	68.400000	0.891873	68.400000	0.900614	68.400000	0.907335	68.400000	0.905961	68.400000	0.896431	68.400000	0.894170	68.400000	0.891428	68.400000	0.880469	68.400000	0.888310	68.400000	0.889669	68.400000	0.900795	68.400000	0.897308	68.400000	0.898658	68.400000	0.886045
68.500000	0.904492	68.500000	0.900055	68.500000	0.896951	68.500000	0.901168	68.500000	0.894412	68.500000	0.896733	68.500000	0.911345	68.500000	0.897624	68.500000	0.876376	68.500000	0.895632	68.500000	0.890282	68.500000	0.890990	68.500000	0.896492	68.500000	0.898956	68.500000	0.900145	68.500000	0.889233
68.600000	0.898286	68.600000	0.892600	68.600000	0.898157	68.600000	0.900235	68.600000	0.903681	68.600000	0.892758	68.600000	0.900301	68.600000	0.899766	68.600000	0.885573	68.600000	0.899663	68.600000	0.899797	68.600000	0.896479	68.600000	0.882010	68.600000	0.898187	68.600000	0.903992	68.600000	0.890764
68.700000	0.896879	68.700000	0.891481	68.700000	0.899442	68.700000	0.895995	68.700000	0.902870	68.700000	0.905331	68.700000	0.897064	68.700000	0.888419	68.700000	0.899110	68.700000	0.889431	68.700000	0.907498	68.700000	0.915048	68.700000	0.901605	68.700000	0.896210	68.700000	0.893841	68.700000	0.909706
68.800000	0.913383	68.800000	0.892877	68.800000	0.904170	68.800000	0.906391	68.800000	0.906462	68.800000	0.911440	68.800000	0.905292	68.800000	0.905135	68.800000	0.910798	68.800000	0.894882	68.800000	0.896507	68.800000	0.895345	68.800000	0.902586	68.800000	0.900332	68.800000	0.894148	68.800000	0.910440
68.900000	0.892505	68.900000	0.887317	68.900000	0.887960	68.900000	0.897093	68.900000	0.910890	68.900000	0.905958	68.900000	0.911294	68.900000	0.914750	68.900000	0.902391	68.900000	0.917099	68.900000	0.884014	68.900000	0.899124	68.900000	0.904305	68.900000	0.911541	68.900000	0.902201	68.900000	0.900459
69.000000	0.896535	69.000000	0.905829	69.000000	0.908278	69.000000	0.899423	69.000000	0.902559	69.000000	0.912583	69.000000	0.897468	69.000000	0.894147	69.000000	0.899413	69.000000	0.905859	69.000000	0.897385	69.000000	0.894930	69.000000	0.901264	69.000000	0.903604	69.000000	0.900957	69.000000	0.912391
69.100000	0.905008	69.100000	0.906061	69.100000	0.897885	69.100000	0.904396	69.100000	0.898509	69.100000	0.911079	69.100000	0.912157	69.100000	0.888513	69.100000	0.899781	69.100000	0.913111	69.100000	0.903376	69.100000	0.891239	69.100000	0.911359	69.100000	0.898057	69.100000	0.897538	69.100000	0.908568
69.200000	0.906020	69.200000	0.904681	69.200000	0.904020	69.200000	0.901450	69.200000	0.903213	69.200000	0.912378	69.200000	0.902235	69.200000	0.902600	69.200000	0.909776	69.200000	0.913359	69.200000	0.889264	69.200000	0.897193	69.200000	0.906474	69.200000	0.890069	69.200000	0.891708	69.200000	0.911530
69.300000	0.897634	69.300000	0.896069	69.300000	0.903529	69.300000	0.900342	69.300000	0.907237	69.300000	0.900806	69.300000	0.899786	69.300000	0.908151	69.300000	0.906473	69.300000	0.897774	69.300000	0.892527	69.300000	0.916304	69.300000	0.906359	69.300000	0.905761	69.300000	0.903872	69.300000	0.900806
69.400000	0.899415	69.400000	0.905378	69.400000	0.908309	69.400000	0.916881	69.400000	0.898725	69.400000	0.898250	69.400000	0.915672	69.400000	0.904045	69.400000	0.904268	69.400000	0.901157	69.400000	0.906166	69.400000	0.905245	69.400000	0.895625	69.400000	0.913078	69.400000	0.888725	69.400000	0.904024
69.500000	0.902733	69.500000	0.897667	69.500000	0.901061	69.500000	0.904983	69.500000	0.903537	69.500000	0.900607	69.500000	0.903971	69.500000	0.898625	69.500000	0.895609	69.500000	0.902158	69.500000	0.901831	69.500000	0.897763	69.500000	0.902699	69.500000	0.895394	69.500000	0.912306	69.500000	0.888643
69.600000	0.891655	69.600000	0.902424	69.600000	0.892010	69.600000	0.904858	69.600000	0.905908	69.600000	0.903506	69.600000	0.907718	69.600000	0.896419	69.600000	0.901052	69.600000	0.889378	69.600000	0.908108	69.600000	0.911357	69.600000	0.911749	69.600000	0.898853	69.600000	0.908631	69.600000	0.912843
69.700000	0.912857	69.700000	0.904244	69.700000	0.903768	69.700000	0.914829	69.700000	0.916129	69.700000	0.903014	69.700000	0.893850	69.700000	0.906101	69.700000	0.906698	69.700000	0.899324	69.700000	0.913107	69.700000	0.903541	69.700000	0.899007	69.700000	0.909655	69.700000	0.905265	69.700000	0.913756
69.800000	0.907001	69.800000	0.903165	69.800000	0.900990	69.800000	0.906276	69.800000	0.917376	69.800000	0.909340	69.800000	0.903323	69.800000	0.906050	69.800000	0.917260	69.800000	0.907154	69.800000	0.902469	69.800000	0.899135	69.800000	0.909123	69.800000	0.903426	69.800000	0.908711	69.800000	0.902526
69.900000	0.912367	69.900000	0.903347	69.900000	0.898679	69.900000	0.915299	69.900000	0.910898	69.900000	0.902969	69.900000	0.900294	69.900000	0.907552	69.900000	0.922983	69.900000	0.891928	69.900000	0.905117	69.900000	0.891563	69.900000	0.903508	69.900000	0.911730	69.900000	0.900791	69.900000	0.904913
70.000000	0.912827	70.000000	0.900783	70.000000	0.897107	70.000000	0.913115	70.000000	0.908611	70.000000	0.916218	70.000000	0.905155	70.000000	0.904175	70.000000	0.906808	70.000000	0.906339	70.000000	0.906380	70.000000	0.915131	70.000000	0.904266	70.000000	0.911799	70.000000	0.900714	70.000000	0.903581
70.100000	0.914026	70.100000	0.897538	70.100000	0.905095	70.100000	0.906958	70.100000	0.897513	70.100000	0.915213	70.100000	0.904538	70.100000	0.891075	70.100000	0.889667	70.100000	0.905180	70.100000	0.889332	70.100000	0.917332	70.100000	0.904141	70.100000	0.899886	70.100000	0.903286	70.100000	0.918764
70.200000	0.899667	70.200000	0.904663	70.200000	0.903119	70.200000	0.906523	70.200000	0.906336	70.200000	0.908840	70.200000	0.909260	70.200000	0.905615	70.200000	0.897426	70.200000	0.903259	70.200000	0.899230	70.200000	0.905407	70.200000	0.911594	70.200000	0.928038	70.200000	0.904566	70.200000	0.894421
70.300000	0.915454	70.300000	0.902320	70.300000	0.907307	70.300000	0.900976	70.300000	0.913058	70.300000	0.905042	70.300000	0.905330	70.300000	0.919883	70.300000	0.895467	70.300000	0.896518	70.300000	0.906736	70.300000	0.896504	70.300000	0.905236	70.300000	0.902778	70.300000	0.906293	70.300000	0.898943
70.400000	0.916530	70.400000	0.893592	70.400000	0.908423	70.400000	0.911483	70.400000	0.911377	70.400000	0.893284	70.400000	0.916945	70.400000	0.913037	70.400000	0.904578	70.400000	0.910116	70.400000	0.919406	70.400000	0.901621	70.400000	0.904377	70.400000	0.900753	70.400000	0.911510	70.400000	0.908314
70.500000	0.899472	70.500000	0.923878	70.500000	0.911502	70.500000	0.910853	70.500000	0.900550	70.500000	0.901239	70.500000	0.914477	70.500000	0.905164	70.500000	0.898147	70.500000	0.910601	70.500000	0.902885	70.500000	0.900076	70.500000	0.916750	70.500000	0.905224	70.500000	0.906354	70.500000	0.918895
70.600000	0.907969	70.600000	0.923080	70.600000	0.912166	70.600000	0.904083	70.600000	0.906876	70.600000	0.898711	70.600000	0.900992	70.600000	0.904042	70.600000	0.910148	70.600000	0.909825	70.600000	0.914917	70.600000	0.916686	70.600000	0.899084	70.600000	0.905354	70.600000	0.897865	70.600000	0.915616
70.700000	0.905976	70.700000	0.921126	70.700000	0.912499	70.700000	0.900239	70.700000	0.915211	70.700000	0.908796	70.700000	0.912659	70.700000	0.909036	70.700000	0.915478	70.700000	0.903797	70.700000	0.920336	70.700000	0.913276	70.700000	0.896651	70.700000	0.916714	70.700000	0.920549	70.700000	0.912851
70.800000	0.909158	70.800000	0.913393	70.800000	0.917875	70.800000	0.904139	70.800000	0.909656	70.800000	0.916709	70.800000	0.910129	70.800000	0.904508	70.800000	0.898332	70.800000	0.903540	70.800000	0.899741	70.800000	0.902438	70.800000	0.907887	70.800000	0.913503	70.800000	0.925048	70.800000	0.909052
70.900000	0.913616	70.900000	0.905603	70.900000	0.911983	70.900000	0.922310	70.900000	0.916600	70.900000	0.905952	70.900000	0.916689	70.900000	0.900816	70.900000	0.909573	70.900000	0.917964	70.900000	0.908298	70.900000	0.908580	70.900000	0.915152	70.900000	0.909939	70.900000	0.901598	70.900000	0.902894
71.000000	0.917617	71.000000	0.898971	71.000000	0.920978	71.000000	0.918984	71.000000	0.916845	71.000000	0.915539	71.000000	0.903365	71.000000	0.904351	71.000000	0.919511	71.000000	0.901141	71.000000	0.911860	71.000000	0.903816	71.000000	0.899778	71.000000	0.916341	71.000000	0.917542	71.000000	0.913724
71.100000	0.907047	71.100000	0.906380	71.100000	0.904745	71.100000	0.914596	71.100000	0.907696	71.100000	0.900880	71.100000	0.904380	71.100000	0.905514	71.100000	0.906439	71.100000	0.910916	71.100000	0.909921	71.100000	0.913932	71.100000	0.901781	71.100000	0.916311	71.100000	0.898124	71.100000	0.919510
71.200000	0.904193	71.200000	0.901829	71.200000	0.904881	71.200000	0.912494	71.200000	0.914395	71.200000	0.908971	71.200000	0.913496	71.200000	0.918463	71.200000	0.920320	71.200000	0.905597	71.200000	0.917355	71.200000	0.920596	71.200000	0.915247	71.200000	0.911298	71.200000	0.910384	71.200000	0.917646
71.300000	0.912350	71.300000	0.925663	71.300000	0.915318	71.300000	0.921291	71.300000	0.901648	71.300000	0.909273	71.300000	0.904854	71.300000	0.902001	71.300000	0.915718	71.300000	0.908538	71.300000	0.916680	71.300000	0.920153	71.300000	0.899508	71.300000	0.926625	71.300000	0.917989	71.300000	0.910411
71.400000	0.908171	71.400000	0.916580	71.400000	0.909756	71.400000	0.906704	71.400000	0.907383	71.400000	0.912085	71.400000	0.913239	71.400000	0.897011	71.400000	0.909023	71.400000	0.919187	71.400000	0.910607	71.400000	0.906337	71.400000	0.903443	71.400000	0.910036	71.400000	0.903598	71.400000	0.908390
71.500000	0.920885	71.500000	0.927346	71.500000	0.910236	71.500000	0.906791	71.500000	0.918778	71.500000	0.898408	71.500000	0.921621	71.500000	0.923342	71.500000	0.894872	71.500000	0.906036	71.500000	0.900495	71.500000	0.909943	71.500000	0.913158	71.500000	0.903071	71.500000	0.909214	71.500000	0.916663
71.600000	0.911157	71.600000	0.905732	71.600000	0.908394	71.600000	0.901927	71.600000	0.921412	71.600000	0.914265	71.600000	0.912432	71.600000	0.919198	71.600000	0.901777	71.600000	0.911440	71.600000	0.929540	71.600000	0.927933	71.600000	0.912609	71.600000	0.903330	71.600000	0.901263	71.600000	0.913428
71.700000	0.911486	71.700000	0.895954	71.700000	0.910317	71.700000	0.911301	71.700000	0.909186	71.700000	0.921915	71.700000	0.912339	71.700000	0.897498	71.700000	0.916690	71.700000	0.901323	71.700000	0.902782	71.700000	0.919349	71.700000	0.912856	71.700000	0.920168	71.700000	0.911698	71.700000	0.909974
71.800000	0.899228	71.800000	0.916705	71.800000	0.909786	71.800000	0.912979	71.800000	0.922613	71.800000	0.904318	71.800000	0.927792	71.800000	0.914504	71.800000	0.909688	71.800000	0.916065	71.800000	0.920342	71.800000	0.918594	71.800000	0.900519	71.800000	0.928090	71.800000	0.923117	71.800000	0.920648
71.900000	0.917584	71.900000	0.917155	71.900000	0.916755	71.900000	0.922951	71.900000	0.899713	71.900000	0.910476	71.900000	0.910317	71.900000	0.895407	71.900000	0.897130	71.900000	0.917352	71.900000	0.912539	71.900000	0.928422	71.900000	0.899669	71.900000	0.922598	71.900000	0.911392	71.900000	0.917859
72.000000	0.914161	72.000000	0.924565	72.000000	0.891853	72.000000	0.907981	72.000000	0.907066	72.000000	0.919986	72.000000	0.911066	72.000000	0.906323	72.000000	0.898060	72.000000	0.914177	72.000000	0.921934	72.000000	0.918180	72.000000	0.902475	72.000000	0.920226	72.000000	0.925854	72.000000	0.919734
72.100000	0.924848	72.100000	0.916789	72.100000	0.904181	72.100000	0.918128	72.100000	0.927838	72.100000	0.914046	72.100000	0.908944	72.100000	0.907250	72.100000	0.921325	72.100000	0.914924	72.100000	0.918743	72.100000	0.929039	72.100000	0.914922	72.100000	0.921808	72.100000	0.924059	72.100000	0.908779
72.200000	0.912852	72.200000	0.917620	72.200000	0.913491	72.200000	0.916632	72.200000	0.916977	72.200000	0.924016	72.200000	0.926071	72.200000	0.924528	72.200000	0.905805	72.200000	0.918993	72.200000	0.919575	72.200000	0.908247	72.200000	0.911110	72.200000	0.910763	72.200000	0.913942	72.200000	0.921263
72.300000	0.922483	72.300000	0.924371	72.300000	0.916419	72.300000	0.907685	72.300000	0.911237	72.300000	0.907889	72.300000	0.913413	72.300000	0.920599	72.300000	0.907574	72.300000	0.918358	72.300000	0.925902	72.300000	0.919474	72.300000	0.913481	72.300000	0.915592	72.300000	0.912399	72.300000	0.917877
72.400000	0.907241	72.400000	0.922134	72.400000	0.920468	72.400000	0.913522	72.400000	0.920813	72.400000	0.918153	72.400000	0.913070	72.400000	0.909966	72.400000	0.916087	72.400000	0.925944	72.400000	0.926896	72.400000	0.924166	72.400000	0.914038	72.400000	0.919313	72.400000	0.910444	72.400000	0.919030
72.500000	0.919025	72.500000	0.912863	72.500000	0.914836	72.500000	0.921327	72.500000	0.914927	72.500000	0.899163	72.500000	0.919275	72.500000	0.899791	72.500000	0.923717	72.500000	0.925885	72.500000	0.938697	72.500000	0.915721	72.500000	0.918513	72.500000	0.917713	72.500000	0.927954	72.500000	0.921378
72.600000	0.911987	72.600000	0.920319	72.600000	0.923566	72.600000	0.918005	72.600000	0.906973	72.600000	0.911161	72.600000	0.904869	72.600000	0.921726	72.600000	0.916163	72.600000	0.908988	72.600000	0.920444	72.600000	0.920858	72.600000	0.898003	72.600000	0.913650	72.600000	0.922972	72.600000	0.923632
72.700000	0.920770	72.700000	0.925991	72.700000	0.916739	72.700000	0.913127	72.700000	0.902635	72.700000	0.917671	72.700000	0.922447	72.700000	0.909223	72.700000	0.916964	72.700000	0.918271	72.700000	0.912769	72.700000	0.908280	72.700000	0.910610	72.700000	0.897721	72.700000	0.920554	72.700000	0.913570
72.800000	0.915344	72.800000	0.921216	72.800000	0.930030	72.800000	0.933323	72.800000	0.918760	72.800000	0.913789	72.800000	0.927641	72.800000	0.916979	72.800000	0.914378	72.800000	0.918517	72.800000	0.917190	72.800000	0.926219	72.800000	0.908018	72.800000	0.918753	72.800000	0.915162	72.800000	0.920919
72.900000	0.909805	72.900000	0.910072	72.900000	0.916657	72.900000	0.917333	72.900000	0.911757	72.900000	0.908579	72.900000	0.927961	72.900000	0.908453	72.900000	0.918317	72.900000	0.924865	72.900000	0.913007	72.900000	0.938343	72.900000	0.907017	72.900000	0.919826	72.900000	0.907252	72.900000	0.909779
73.000000	0.928548	73.000000	0.926220	73.000000	0.921446	73.000000	0.914362	73.000000	0.924782	73.000000	0.924350	73.000000	0.921357	73.000000	0.911296	73.000000	0.916498	73.000000	0.925737	73.000000	0.925916	73.000000	0.923782	73.000000	0.922055	73.000000	0.918196	73.000000	0.904969	73.000000	0.912348
73.100000	0.910349	73.100000	0.913196	73.100000	0.910844	73.100000	0.930318	73.100000	0.929548	73.100000	0.925402	73.100000	0.916040	73.100000	0.927635	73.100000	0.935001	73.100000	0.911361	73.100000	0.916741	73.100000	0.914378	73.100000	0.906389	73.100000	0.919408	73.100000	0.915992	73.100000	0.933607
73.200000	0.923342	73.200000	0.925771	73.200000	0.919257	73.200000	0.924121	73.200000	0.920298	73.200000	0.913205	73.200000	0.919425	73.200000	0.912850	73.200000	0.927236	73.200000	0.926197	73.200000	0.929794	73.200000	0.924111	73.200000	0.900848	73.200000	0.911528	73.200000	0.927750	73.200000	0.927063
73.300000	0.911497	73.300000	0.909736	73.300000	0.917218	73.300000	0.933576	73.300000	0.921215	73.300000	0.926197	73.300000	0.922818	73.300000	0.917453	73.300000	0.919981	73.300000	0.928989	73.300000	0.929207	73.300000	0.922702	73.300000	0.904681	73.300000	0.913451	73.300000	0.918200	73.300000	0.919492
73.400000	0.915142	73.400000	0.916479	73.400000	0.926189	73.400000	0.917745	73.400000	0.934619	73.400000	0.919214	73.400000	0.916984	73.400000	0.921206	73.400000	0.918591	73.400000	0.931315	73.400000	0.924023	73.400000	0.922161	73.400000	0.914046	73.400000	0.932592	73.400000	0.915744	73.400000	0.916026
73.500000	0.920412	73.500000	0.914806	73.500000	0.928226	73.500000	0.919929	73.500000	0.925017	73.500000	0.927043	73.500000	0.930585	73.500000	0.915690	73.500000	0.925507	73.500000	0.925814	73.500000	0.921659	73.500000	0.933598	73.500000	0.916252	73.500000	0.923897	73.500000	0.906593	73.500000	0.923112
73.600000	0.920741	73.600000	0.919736	73.600000	0.926685	73.600000	0.913834	73.600000	0.940547	73.600000	0.918334	73.600000	0.927305	73.600000	0.919049	73.600000	0.927121	73.600000	0.914514	73.600000	0.914626	73.600000	0.930726	73.600000	0.906995	73.600000	0.918841	73.600000	0.919410	73.600000	0.931296
73.700000	0.926582	73.700000	0.916587	73.700000	0.928350	73.700000	0.909867	73.700000	0.926301	73.700000	0.923038	73.700000	0.924607	73.700000	0.905039	73.700000	0.925480	73.700000	0.915362	73.700000	0.903862	73.700000	0.931444	73.700000	0.913188	73.700000	0.929895	73.700000	0.903981	73.700000	0.919622
73.800000	0.907847	73.800000	0.925110	73.800000	0.930466	73.800000	0.919215	73.800000	0.923914	73.800000	0.930275	73.800000	0.917894	73.800000	0.918396	73.800000	0.922727	73.800000	0.918912	73.800000	0.917462	73.800000	0.926932	73.800000	0.920551	73.800000	0.911499	73.800000	0.910430	73.800000	0.916588
73.900000	0.912296	73.900000	0.908894	73.900000	0.922263	73.900000	0.905327	73.900000	0.929637	73.900000	0.924983	73.900000	0.929595	73.900000	0.919594	73.900000	0.926255	73.900000	0.914750	73.900000	0.906081	73.900000	0.914105	73.900000	0.922595	73.900000	0.920721	73.900000	0.914245	73.900000	0.933142
74.000000	0.930977	74.000000	0.917953	74.000000	0.930349	74.000000	0.919032	74.000000	0.921333	74.000000	0.925326	74.000000	0.920065	74.000000	0.917029	74.000000	0.938708	74.000000	0.917442	74.000000	0.922948	74.000000	0.924832	74.000000	0.917723	74.000000	0.909901	74.000000	0.919676	74.000000	0.923294
74.100000	0.919768	74.100000	0.924324	74.100000	0.921356	74.100000	0.919314	74.100000	0.929267	74.100000	0.939133	74.100000	0.942599	74.100000	0.918930	74.100000	0.913747	74.100000	0.929590	74.100000	0.921640	74.100000	0.919360	74.100000	0.919789	74.100000	0.923746	74.100000	0.923212	74.100000	0.926813
74.200000	0.923908	74.200000	0.926527	74.200000	0.934724	74.200000	0.921649	74.200000	0.932273	74.200000	0.933474	74.200000	0.937039	74.200000	0.936342	74.200000	0.929850	74.200000	0.930765	74.200000	0.932490	74.200000	0.917388	74.200000	0.919508	74.200000	0.929070	74.200000	0.916312	74.200000	0.924412
74.300000	0.918231	74.300000	0.922971	74.300000	0.926537	74.300000	0.918812	74.300000	0.921139	74.300000	0.939948	74.300000	0.928524	74.300000	0.920974	74.300000	0.921771	74.300000	0.921410	74.300000	0.930058	74.300000	0.909770	74.300000	0.922817	74.300000	0.920278	74.300000	0.923911	74.300000	0.933190
74.400000	0.925472	74.400000	0.924331	74.400000	0.921651	74.400000	0.931451	74.400000	0.933149	74.400000	0.927048	74.400000	0.926444	74.400000	0.918689	74.400000	0.916028	74.400000	0.923711	74.400000	0.930025	74.400000	0.924980	74.400000	0.915765	74.400000	0.918663	74.400000	0.932452	74.400000	0.931839
74.500000	0.922230	74.500000	0.921892	74.500000	0.925857	74.500000	0.918963	74.500000	0.917916	74.500000	0.943745	74.500000	0.933545	74.500000	0.925285	74.500000	0.931392	74.500000	0.913360	74.500000	0.912424	74.500000	0.935997	74.500000	0.937039	74.500000	0.911581	74.500000	0.921127	74.500000	0.938239
74.600000	0.928248	74.600000	0.924792	74.600000	0.920109	74.600000	0.925323	74.600000	0.906824	74.600000	0.918560	74.600000	0.919894	74.600000	0.923195	74.600000	0.922006	74.600000	0.920168	74.600000	0.932143	74.600000	0.929726	74.600000	0.930059	74.600000	0.918281	74.600000	0.930049	74.600000	0.924587
74.700000	0.915053	74.700000	0.935134	74.700000	0.905774	74.700000	0.929127	74.700000	0.926984	74.700000	0.915999	74.700000	0.920515	74.700000	0.921839	74.700000	0.922410	74.700000	0.923261	74.700000	0.924010	74.700000	0.930917	74.700000	0.919852	74.700000	0.920860	74.700000	0.922161	74.700000	0.920093
74.800000	0.906893	74.800000	0.931988	74.800000	0.932766	74.800000	0.919952	74.800000	0.932714	74.800000	0.922242	74.800000	0.925457	74.800000	0.922625	74.800000	0.924484	74.800000	0.922943	74.800000	0.918808	74.800000	0.920290	74.800000	0.927272	74.800000	0.935627	74.800000	0.922975	74.800000	0.924203
74.900000	0.928562	74.900000	0.939597	74.900000	0.922514	74.900000	0.928932	74.900000	0.928584	74.900000	0.932018	74.900000	0.928148	74.900000	0.916573	74.900000	0.931363	74.900000	0.924276	74.900000	0.931247	74.900000	0.925443	74.900000	0.910479	74.900000	0.928185	74.900000	0.926104	74.900000	0.935038
75.000000	0.939303	75.000000	0.929939	75.000000	0.925351	75.000000	0.921687	75.000000	0.913304	75.000000	0.932026	75.000000	0.931605	75.000000	0.931924	75.000000	0.934525	75.000000	0.927819	75.000000	0.922726	75.000000	0.918267	75.000000	0.925611	75.000000	0.920354	75.000000	0.918424	75.000000	0.922997
75.100000	0.928049	75.100000	0.921836	75.100000	0.930035	75.100000	0.920381	75.100000	0.915890	75.100000	0.922944	75.100000	0.930398	75.100000	0.932618	75.100000	0.938165	75.100000	0.932173	75.100000	0.931234	75.100000	0.911916	75.100000	0.920755	75.100000	0.930653	75.100000	0.920605	75.100000	0.928083
75.200000	0.940601	75.200000	0.925523	75.200000	0.929631	75.200000	0.927201	75.200000	0.932383	75.200000	0.915261	75.200000	0.924263	75.200000	0.925862	75.200000	0.930160	75.200000	0.946897	75.200000	0.931410	75.200000	0.936642	75.200000	0.931435	75.200000	0.922002	75.200000	0.920474	75.200000	0.933499
75.300000	0.941704	75.300000	0.937158	75.300000	0.931353	75.300000	0.928815	75.300000	0.923286	75.300000	0.922852	75.300000	0.925608	75.300000	0.923143	75.300000	0.942204	75.300000	0.927927	75.300000	0.936401	75.300000	0.939069	75.300000	0.922346	75.300000	0.932059	75.300000	0.924576	75.300000	0.931773
75.400000	0.939268	75.400000	0.922019	75.400000	0.936850	75.400000	0.925234	75.400000	0.931627	75.400000	0.929165	75.400000	0.932583	75.400000	0.932122	75.400000	0.938146	75.400000	0.943748	75.400000	0.933326	75.400000	0.931484	75.400000	0.933732	75.400000	0.929312	75.400000	0.925118	75.400000	0.936261
75.500000	0.930431	75.500000	0.936449	75.500000	0.931690	75.500000	0.923205	75.500000	0.920985	75.500000	0.926391	75.500000	0.920555	75.500000	0.930160	75.500000	0.931389	75.500000	0.921004	75.500000	0.918911	75.500000	0.946160	75.500000	0.914481	75.500000	0.937219	75.500000	0.928778	75.500000	0.934490
75.600000	0.930989	75.600000	0.942542	75.600000	0.914455	75.600000	0.927451	75.600000	0.938447	75.600000	0.924430	75.600000	0.927241	75.600000	0.934575	75.600000	0.937193	75.600000	0.933060	75.600000	0.916479	75.600000	0.931545	75.600000	0.926854	75.600000	0.930117	75.600000	0.941011	75.600000	0.940248
75.700000	0.915301	75.700000	0.936890	75.700000	0.929570	75.700000	0.924327	75.700000	0.922848	75.700000	0.934611	75.700000	0.922934	75.700000	0.942280	75.700000	0.929661	75.700000	0.917522	75.700000	0.926821	75.700000	0.942613	75.700000	0.929175	75.700000	0.935629	75.700000	0.923907	75.700000	0.937924
75.800000	0.932500	75.800000	0.937838	75.800000	0.929212	75.800000	0.930248	75.800000	0.940685	75.800000	0.930692	75.800000	0.935566	75.800000	0.945189	75.800000	0.936473	75.800000	0.941614	75.800000	0.920483	75.800000	0.928455	75.800000	0.938586	75.800000	0.930221	75.800000	0.940317	75.800000	0.922951
75.900000	0.933553	75.900000	0.944444	75.900000	0.937754	75.900000	0.931018	75.900000	0.935389	75.900000	0.936849	75.900000	0.925320	75.900000	0.932810	75.900000	0.931874	75.900000	0.930066	75.900000	0.927296	75.900000	0.928196	75.900000	0.931571	75.900000	0.931311	75.900000	0.921665	75.900000	0.935775
76.000000	0.927573	76.000000	0.928744	76.000000	0.936970	76.000000	0.927497	76.000000	0.924094	76.000000	0.930799	76.000000	0.941141	76.000000	0.941104	76.000000	0.936304	76.000000	0.917286	76.000000	0.926741	76.000000	0.931233	76.000000	0.919619	76.000000	0.918462	76.000000	0.929804	76.000000	0.930699
76.100000	0.944452	76.100000	0.927438	76.100000	0.933135	76.100000	0.922965	76.100000	0.925968	76.100000	0.940043	76.100000	0.936378	76.100000	0.936381	76.100000	0.941122	76.100000	0.925321	76.100000	0.933780	76.100000	0.938553	76.100000	0.933382	76.100000	0.927639	76.100000	0.940941	76.100000	0.929703
76.200000	0.942446	76.200000	0.933274	76.200000	0.925128	76.200000	0.925408	76.200000	0.924820	76.200000	0.938350	76.200000	0.932556	76.200000	0.939576	76.200000	0.936336	76.200000	0.936175	76.200000	0.930527	76.200000	0.925264	76.200000	0.924625	76.200000	0.928595	76.200000	0.941758	76.200000	0.931252
76.300000	0.939943	76.300000	0.938234	76.300000	0.929748	76.300000	0.913501	76.300000	0.936308	76.300000	0.932772	76.300000	0.929795	76.300000	0.926664	76.300000	0.934477	76.300000	0.935633	76.300000	0.939412	76.300000	0.933567	76.300000	0.932387	76.300000	0.919101	76.300000	0.950039	76.300000	0.939690
76.400000	0.944009	76.400000	0.931625	76.400000	0.936505	76.400000	0.927860	76.400000	0.927112	76.400000	0.937883	76.400000	0.941542	76.400000	0.931849	76.400000	0.937121	76.400000	0.937417	76.400000	0.939740	76.400000	0.931595	76.400000	0.942425	76.400000	0.925808	76.400000	0.924267	76.400000	0.925610
76.500000	0.943695	76.500000	0.945593	76.500000	0.947093	76.500000	0.929310	76.500000	0.930686	76.500000	0.929801	76.500000	0.939062	76.500000	0.940781	76.500000	0.940395	76.500000	0.928011	76.500000	0.934422	76.500000	0.938551	76.500000	0.943872	76.500000	0.925204	76.500000	0.936441	76.500000	0.923207
76.600000	0.940524	76.600000	0.935854	76.600000	0.935487	76.600000	0.939946	76.600000	0.935339	76.600000	0.932931	76.600000	0.936154	76.600000	0.935767	76.600000	0.923307	76.600000	0.939555	76.600000	0.925379	76.600000	0.929216	76.600000	0.928829	76.600000	0.928859	76.600000	0.927964	76.600000	0.935137
76.700000	0.945681	76.700000	0.941112	76.700000	0.927689	76.700000	0.933401	76.700000	0.940126	76.700000	0.920164	76.700000	0.923609	76.700000	0.939893	76.700000	0.926424	76.700000	0.923532	76.700000	0.939057	76.700000	0.937944	76.700000	0.930217	76.700000	0.934765	76.700000	0.930093	76.700000	0.928368
76.800000	0.926002	76.800000	0.928270	76.800000	0.937673	76.800000	0.931887	76.800000	0.932443	76.800000	0.916781	76.800000	0.931075	76.800000	0.934329	76.800000	0.934258	76.800000	0.938746	76.800000	0.942758	76.800000	0.926473	76.800000	0.932134	76.800000	0.923089	76.800000	0.942880	76.800000	0.928578
76.900000	0.934881	76.900000	0.937864	76.900000	0.942522	76.900000	0.923380	76.900000	0.931790	76.900000	0.923643	76.900000	0.949732	76.900000	0.927771	76.900000	0.931650	76.900000	0.943961	76.900000	0.935974	76.900000	0.940907	76.900000	0.938445	76.900000	0.938390	76.900000	0.939185	76.900000	0.935363
77.000000	0.921914	77.000000	0.937143	77.000000	0.935960	77.000000	0.926346	77.000000	0.940244	77.000000	0.940845	77.000000	0.941320	77.000000	0.940437	77.000000	0.933964	77.000000	0.931976	77.000000	0.924963	77.000000	0.928223	77.000000	0.932519	77.000000	0.928408	77.000000	0.929874	77.000000	0.928914
77.100000	0.931461	77.100000	0.942391	77.100000	0.930415	77.100000	0.934971	77.100000	0.936116	77.100000	0.945462	77.100000	0.937810	77.100000	0.940237	77.100000	0.945695	77.100000	0.936441	77.100000	0.929247	77.100000	0.934887	77.100000	0.927341	77.100000	0.933216	77.100000	0.951187	77.100000	0.928840
77.200000	0.943037	77.200000	0.942939	77.200000	0.933535	77.200000	0.945103	77.200000	0.939343	77.200000	0.940202	77.200000	0.924350	77.200000	0.931867	77.200000	0.943955	77.200000	0.933761	77.200000	0.926622	77.200000	0.925925	77.200000	0.932408	77.200000	0.917292	77.200000	0.932611	77.200000	0.934159
77.300000	0.946985	77.300000	0.931216	77.300000	0.938602	77.300000	0.928202	77.300000	0.925845	77.300000	0.952294	77.300000	0.942582	77.300000	0.923643	77.300000	0.929161	77.300000	0.929041	77.300000	0.937154	77.300000	0.938602	77.300000	0.944023	77.300000	0.937131	77.300000	0.929168	77.300000	0.938312
77.400000	0.940791	77.400000	0.926463	77.400000	0.941884	77.400000	0.939333	77.400000	0.923005	77.400000	0.933014	77.400000	0.931680	77.400000	0.929525	77.400000	0.941191	77.400000	0.944123	77.400000	0.934313	77.400000	0.950988	77.400000	0.936218	77.400000	0.935455	77.400000	0.934609	77.400000	0.944966
77.500000	0.936712	77.500000	0.928573	77.500000	0.942357	77.500000	0.935142	77.500000	0.934530	77.500000	0.935992	77.500000	0.931966	77.500000	0.931433	77.500000	0.931799	77.500000	0.941199	77.500000	0.946044	77.500000	0.931758	77.500000	0.941688	77.500000	0.937378	77.500000	0.943355	77.500000	0.944814
77.600000	0.939908	77.600000	0.933228	77.600000	0.936916	77.600000	0.940664	77.600000	0.949640	77.600000	0.936174	77.600000	0.937437	77.600000	0.940146	77.600000	0.950159	77.600000	0.946331	77.600000	0.935221	77.600000	0.945101	77.600000	0.944640	77.600000	0.940741	77.600000	0.940520	77.600000	0.942407
77.700000	0.934430	77.700000	0.935480	77.700000	0.946647	77.700000	0.948638	77.700000	0.939326	77.700000	0.944596	77.700000	0.931298	77.700000	0.933194	77.700000	0.940256	77.700000	0.948407	77.700000	0.946065	77.700000	0.938971	77.700000	0.932245	77.700000	0.933049	77.700000	0.940344	77.700000	0.934466
77.800000	0.942624	77.800000	0.958074	77.800000	0.935466	77.800000	0.931279	77.800000	0.943997	77.800000	0.940929	77.800000	0.945301	77.800000	0.948116	77.800000	0.938338	77.800000	0.946724	77.800000	0.953034	77.800000	0.946731	77.800000	0.940909	77.800000	0.935816	77.800000	0.924406	77.800000	0.919058
77.900000	0.936806	77.900000	0.939974	77.900000	0.956124	77.900000	0.956465	77.900000	0.946664	77.900000	0.947758	77.900000	0.936625	77.900000	0.926500	77.900000	0.943790	77.900000	0.940232	77.900000	0.933443	77.900000	0.944603	77.900000	0.939184	77.900000	0.939281	77.900000	0.948577	77.900000	0.958233
78.000000	0.937181	78.000000	0.941279	78.000000	0.944497	78.000000	0.942177	78.000000	0.940973	78.000000	0.931271	78.000000	0.940999	78.000000	0.935156	78.000000	0.938674	78.000000	0.948251	78.000000	0.928552	78.000000	0.946321	78.000000	0.935944	78.000000	0.929958	78.000000	0.939089	78.000000	0.932848
78.100000	0.930023	78.100000	0.958187	78.100000	0.939399	78.100000	0.934270	78.100000	0.946468	78.100000	0.945252	78.100000	0.936282	78.100000	0.933451	78.100000	0.937914	78.100000	0.941282	78.100000	0.943474	78.100000	0.942306	78.100000	0.951187	78.100000	0.937855	78.100000	0.946629	78.100000	0.937399
78.200000	0.931623	78.200000	0.957269	78.200000	0.931734	78.200000	0.932835	78.200000	0.939395	78.200000	0.942843	78.200000	0.945432	78.200000	0.955032	78.200000	0.944075	78.200000	0.938647	78.200000	0.941789	78.200000	0.950655	78.200000	0.949906	78.200000	0.953061	78.200000	0.940766	78.200000	0.926283
78.300000	0.935764	78.300000	0.943144	78.300000	0.927728	78.300000	0.941596	78.300000	0.944009	78.300000	0.946226	78.300000	0.944796	78.300000	0.944368	78.300000	0.944049	78.300000	0.944626	78.300000	0.941866	78.300000	0.950523	78.300000	0.952800	78.300000	0.940009	78.300000	0.931654	78.300000	0.944923
78.400000	0.943176	78.400000	0.960649	78.400000	0.947455	78.400000	0.937426	78.400000	0.943370	78.400000	0.941384	78.400000	0.934705	78.400000	0.949902	78.400000	0.946899	78.400000	0.956007	78.400000	0.931573	78.400000	0.939917	78.400000	0.935274	78.400000	0.927912	78.400000	0.944108	78.400000	0.943345
78.500000	0.951586	78.500000	0.942544	78.500000	0.946755	78.500000	0.946287	78.500000	0.933372	78.500000	0.948597	78.500000	0.949552	78.500000	0.935514	78.500000	0.946041	78.500000	0.945204	78.500000	0.943989	78.500000	0.946982	78.500000	0.944110	78.500000	0.947374	78.500000	0.946303	78.500000	0.932317
78.600000	0.946465	78.600000	0.948102	78.600000	0.955414	78.600000	0.943794	78.600000	0.942143	78.600000	0.941972	78.600000	0.955632	78.600000	0.942573	78.600000	0.933049	78.600000	0.938352	78.600000	0.939598	78.600000	0.941663	78.600000	0.947847	78.600000	0.944704	78.600000	0.923197	78.600000	0.937816
78.700000	0.941825	78.700000	0.950428	78.700000	0.951504	78.700000	0.948727	78.700000	0.938095	78.700000	0.941765	78.700000	0.950322	78.700000	0.952178	78.700000	0.947081	78.700000	0.952682	78.700000	0.947419	78.700000	0.949278	78.700000	0.938083	78.700000	0.943590	78.700000	0.935549	78.700000	0.928219
78.800000	0.943892	78.800000	0.944682	78.800000	0.940606	78.800000	0.937269	78.800000	0.934000	78.800000	0.945043	78.800000	0.940904	78.800000	0.938233	78.800000	0.948988	78.800000	0.944122	78.800000	0.949279	78.800000	0.957189	78.800000	0.946833	78.800000	0.958115	78.800000	0.945018	78.800000	0.945367
78.900000	0.941313	78.900000	0.936980	78.900000	0.946727	78.900000	0.942533	78.900000	0.933569	78.900000	0.943320	78.900000	0.952205	78.900000	0.937392	78.900000	0.942684	78.900000	0.940646	78.900000	0.950580	78.900000	0.945947	78.900000	0.945489	78.900000	0.948182	78.900000	0.954791	78.900000	0.936389
79.000000	0.947864	79.000000	0.940164	79.000000	0.947681	79.000000	0.938010	79.000000	0.961147	79.000000	0.945710	79.000000	0.944849	79.000000	0.948863	79.000000	0.949994	79.000000	0.931027	79.000000	0.947838	79.000000	0.953758	79.000000	0.936795	79.000000	0.945962	79.000000	0.950862	79.000000	0.926359
79.100000	0.933661	79.100000	0.949649	79.100000	0.941491	79.100000	0.935687	79.100000	0.956524	79.100000	0.941656	79.100000	0.941341	79.100000	0.941323	79.100000	0.935415	79.100000	0.955239	79.100000	0.943679	79.100000	0.949462	79.100000	0.948314	79.100000	0.946164	79.100000	0.942770	79.100000	0.943646
79.200000	0.940843	79.200000	0.947884	79.200000	0.950575	79.200000	0.939002	79.200000	0.937905	79.200000	0.950996	79.200000	0.951105	79.200000	0.936596	79.200000	0.945885	79.200000	0.947250	79.200000	0.945578	79.200000	0.948165	79.200000	0.944188	79.200000	0.946942	79.200000	0.949219	79.200000	0.947444
79.300000	0.942508	79.300000	0.948834	79.300000	0.941734	79.300000	0.932491	79.300000	0.951347	79.300000	0.945859	79.300000	0.947786	79.300000	0.947229	79.300000	0.943212	79.300000	0.930221	79.300000	0.951772	79.300000	0.946760	79.300000	0.954505	79.300000	0.948937	79.300000	0.950925	79.300000	0.945315
79.400000	0.946798	79.400000	0.947926	79.400000	0.942551	79.400000	0.953105	79.400000	0.947811	79.400000	0.950277	79.400000	0.959983	79.400000	0.937970	79.400000	0.942111	79.400000	0.939745	79.400000	0.946221	79.400000	0.950699	79.400000	0.943424	79.400000	0.952714	79.400000	0.942592	79.400000	0.947344
79.500000	0.952234	79.500000	0.950312	79.500000	0.942940	79.500000	0.955882	79.500000	0.955121	79.500000	0.951076	79.500000	0.945543	79.500000	0.956254	79.500000	0.948799	79.500000	0.945062	79.500000	0.953237	79.500000	0.941240	79.500000	0.946748	79.500000	0.940701	79.500000	0.943461	79.500000	0.941022
79.600000	0.952163	79.600000	0.930052	79.600000	0.947915	79.600000	0.943665	79.600000	0.934630	79.600000	0.954637	79.600000	0.946298	79.600000	0.944178	79.600000	0.942725	79.600000	0.938030	79.600000	0.959456	79.600000	0.942777	79.600000	0.946570	79.600000	0.957843	79.600000	0.944877	79.600000	0.947614
79.700000	0.949265	79.700000	0.943025	79.700000	0.947764	79.700000	0.942276	79.700000	0.960930	79.700000	0.929055	79.700000	0.955346	79.700000	0.951076	79.700000	0.945935	79.700000	0.943241	79.700000	0.949094	79.700000	0.937751	79.700000	0.942349	79.700000	0.946955	79.700000	0.954737	79.700000	0.949122
79.800000	0.949168	79.800000	0.961950	79.800000	0.944204	79.800000	0.953247	79.800000	0.953336	79.800000	0.940355	79.800000	0.945066	79.800000	0.941327	79.800000	0.947246	79.800000	0.936958	79.800000	0.940887	79.800000	0.949564	79.800000	0.951710	79.800000	0.965629	79.800000	0.953105	79.800000	0.950954
79.900000	0.952083	79.900000	0.959307	79.900000	0.940053	79.900000	0.943037	79.900000	0.953220	79.900000	0.947319	79.900000	0.938377	79.900000	0.950868	79.900000	0.963782	79.900000	0.945003	79.900000	0.954520	79.900000	0.953903	79.900000	0.955089	79.900000	0.948557	79.900000	0.939710	79.900000	0.956582
80.000000	0.945222	80.000000	0.946281	80.000000	0.945082	80.000000	0.954583	80.000000	0.944877	80.000000	0.953361	80.000000	0.944766	80.000000	0.948048	80.000000	0.959967	80.000000	0.937568	80.000000	0.944011	80.000000	0.953785	80.000000	0.955469	80.000000	0.959320	80.000000	0.960103	80.000000	0.948458
80.100000	0.949337	80.100000	0.948794	80.100000	0.955225	80.100000	0.949655	80.100000	0.948214	80.100000	0.957781	80.100000	0.955720	80.100000	0.958301	80.100000	0.949019	80.100000	0.945910	80.100000	0.949789	80.100000	0.949915	80.100000	0.948391	80.100000	0.952096	80.100000	0.946363	80.100000	0.938265
80.200000	0.955511	80.200000	0.949145	80.200000	0.957620	80.200000	0.946379	80.200000	0.949070	80.200000	0.947561	80.200000	0.957207	80.200000	0.930243	80.200000	0.955738	80.200000	0.949497	80.200000	0.957404	80.200000	0.954466	80.200000	0.957089	80.200000	0.949538	80.200000	0.952786	80.200000	0.937276
80.300000	0.948215	80.300000	0.961231	80.300000	0.950862	80.300000	0.948218	80.300000	0.956164	80.300000	0.953675	80.300000	0.940989	80.300000	0.951077	80.300000	0.959245	80.300000	0.946441	80.300000	0.964249	80.300000	0.959838	80.300000	0.947648	80.300000	0.950729	80.300000	0.944022	80.300000	0.945641
80.400000	0.950420	80.400000	0.956473	80.400000	0.959844	80.400000	0.932141	80.400000	0.957226	80.400000	0.941227	80.400000	0.958807	80.400000	0.949507	80.400000	0.952046	80.400000	0.947660	80.400000	0.963028	80.400000	0.947120	80.400000	0.945605	80.400000	0.940188	80.400000	0.947543	80.400000	0.951016
80.500000	0.960161	80.500000	0.959637	80.500000	0.948676	80.500000	0.964761	80.500000	0.954144	80.500000	0.948679	80.500000	0.953336	80.500000	0.948284	80.500000	0.947692	80.500000	0.952033	80.500000	0.953827	80.500000	0.947642	80.500000	0.953718	80.500000	0.949684	80.500000	0.953863	80.500000	0.940001
80.600000	0.960698	80.600000	0.960486	80.600000	0.957231	80.600000	0.947882	80.600000	0.962225	80.600000	0.941564	80.600000	0.941766	80.600000	0.950218	80.600000	0.955682	80.600000	0.958356	80.600000	0.952366	80.600000	0.950541	80.600000	0.941587	80.600000	0.944551	80.600000	0.951796	80.600000	0.947643
80.700000	0.948450	80.700000	0.951067	80.700000	0.957237	80.700000	0.947467	80.700000	0.948167	80.700000	0.942659	80.700000	0.941648	80.700000	0.955978	80.700000	0.957175	80.700000	0.966753	80.700000	0.952609	80.700000	0.950202	80.700000	0.949205	80.700000	0.941490	80.700000	0.951639	80.700000	0.957546
80.800000	0.947769	80.800000	0.958022	80.800000	0.954191	80.800000	0.955005	80.800000	0.947423	80.800000	0.937851	80.800000	0.957803	80.800000	0.964320	80.800000	0.947472	80.800000	0.955217	80.800000	0.968954	80.800000	0.960157	80.800000	0.948851	80.800000	0.941413	80.800000	0.949685	80.800000	0.950045
80.900000	0.961454	80.900000	0.943355	80.900000	0.950420	80.900000	0.957171	80.900000	0.955139	80.900000	0.944629	80.900000	0.947874	80.900000	0.964410	80.900000	0.949548	80.900000	0.962798	80.900000	0.967049	80.900000	0.966600	80.900000	0.943862	80.900000	0.949801	80.900000	0.966875	80.900000	0.943838
81.000000	0.944026	81.000000	0.956735	81.000000	0.949134	81.000000	0.950179	81.000000	0.961644	81.000000	0.944344	81.000000	0.942812	81.000000	0.952176	81.000000	0.952309	81.000000	0.949351	81.000000	0.966124	81.000000	0.950454	81.000000	0.955075	81.000000	0.955298	81.000000	0.947341	81.000000	0.949169
81.100000	0.954351	81.100000	0.958043	81.100000	0.954726	81.100000	0.945067	81.100000	0.963825	81.100000	0.963799	81.100000	0.950941	81.100000	0.953013	81.100000	0.956971	81.100000	0.947938	81.100000	0.962681	81.100000	0.947158	81.100000	0.945324	81.100000	0.966575	81.100000	0.953913	81.100000	0.957042
81.200000	0.946995	81.200000	0.962771	81.200000	0.956737	81.200000	0.951557	81.200000	0.951328	81.200000	0.944686	81.200000	0.958110	81.200000	0.958772	81.200000	0.956889	81.200000	0.954354	81.200000	0.960265	81.200000	0.943868	81.200000	0.946148	81.200000	0.949889	81.200000	0.954833	81.200000	0.953068
81.300000	0.953283	81.300000	0.953319	81.300000	0.960535	81.300000	0.952406	81.300000	0.945121	81.300000	0.947479	81.300000	0.945306	81.300000	0.961521	81.300000	0.954820	81.300000	0.954579	81.300000	0.949582	81.300000	0.952379	81.300000	0.959962	81.300000	0.958076	81.300000	0.959560	81.300000	0.972700
81.400000	0.940215	81.400000	0.941556	81.400000	0.949452	81.400000	0.955010	81.400000	0.953154	81.400000	0.957251	81.400000	0.949896	81.400000	0.960438	81.400000	0.961720	81.400000	0.960852	81.400000	0.957184	81.400000	0.952010	81.400000	0.945798	81.400000	0.963711	81.400000	0.965833	81.400000	0.962954
81.500000	0.945328	81.500000	0.948764	81.500000	0.971019	81.500000	0.950133	81.500000	0.953854	81.500000	0.944164	81.500000	0.944744	81.500000	0.945044	81.500000	0.959094	81.500000	0.953826	81.500000	0.958642	81.500000	0.951998	81.500000	0.958105	81.500000	0.962543	81.500000	0.951679	81.500000	0.964320
81.600000	0.953337	81.600000	0.955444	81.600000	0.954611	81.600000	0.940802	81.600000	0.943574	81.600000	0.954125	81.600000	0.946479	81.600000	0.941282	81.600000	0.957274	81.600000	0.957536	81.600000	0.966257	81.600000	0.945207	81.600000	0.957180	81.600000	0.954299	81.600000	0.944419	81.600000	0.965698
81.700000	0.960125	81.700000	0.949250	81.700000	0.957077	81.700000	0.959571	81.700000	0.949690	81.700000	0.951748	81.700000	0.943454	81.700000	0.951980	81.700000	0.951966	81.700000	0.962201	81.700000	0.956183	81.700000	0.972774	81.700000	0.939607	81.700000	0.960791	81.700000	0.955644	81.700000	0.959139
81.800000	0.948334	81.800000	0.943060	81.800000	0.965705	81.800000	0.953393	81.800000	0.954658	81.800000	0.949720	81.800000	0.943130	81.800000	0.947745	81.800000	0.955906	81.800000	0.958106	81.800000	0.961393	81.800000	0.959738	81.800000	0.947174	81.800000	0.958037	81.800000	0.960258	81.800000	0.950292
81.900000	0.967313	81.900000	0.959781	81.900000	0.953069	81.900000	0.954259	81.900000	0.956712	81.900000	0.961516	81.900000	0.953960	81.900000	0.946368	81.900000	0.946987	81.900000	0.951427	81.900000	0.956709	81.900000	0.965141	81.900000	0.961668	81.900000	0.962727	81.900000	0.960217	81.900000	0.959216
82.000000	0.949325	82.000000	0.955703	82.000000	0.949254	82.000000	0.951274	82.000000	0.950470	82.000000	0.956829	82.000000	0.956165	82.000000	0.954471	82.000000	0.950283	82.000000	0.951360	82.000000	0.952544	82.000000	0.967510	82.000000	0.956524	82.000000	0.952295	82.000000	0.959503	82.000000	0.956817
82.100000	0.960086	82.100000	0.955299	82.100000	0.953435	82.100000	0.952980	82.100000	0.962087	82.100000	0.958125	82.100000	0.957642	82.100000	0.964472	82.100000	0.956372	82.100000	0.955101	82.100000	0.952949	82.100000	0.964811	82.100000	0.946931	82.100000	0.951471	82.100000	0.956486	82.100000	0.969772
82.200000	0.967853	82.200000	0.954035	82.200000	0.964678	82.200000	0.957038	82.200000	0.958631	82.200000	0.946452	82.200000	0.952787	82.200000	0.958955	82.200000	0.961011	82.200000	0.955095	82.200000	0.958490	82.200000	0.963502	82.200000	0.952408	82.200000	0.954220	82.200000	0.953546	82.200000	0.957436
82.300000	0.953245	82.300000	0.950007	82.300000	0.957789	82.300000	0.955184	82.300000	0.952324	82.300000	0.959437	82.300000	0.958200	82.300000	0.950650	82.300000	0.963980	82.300000	0.963708	82.300000	0.952745	82.300000	0.973366	82.300000	0.958417	82.300000	0.968076	82.300000	0.958162	82.300000	0.972502
82.400000	0.968088	82.400000	0.974077	82.400000	0.958003	82.400000	0.967274	82.400000	0.956416	82.400000	0.962776	82.400000	0.961441	82.400000	0.952730	82.400000	0.965373	82.400000	0.960319	82.400000	0.954860	82.400000	0.965213	82.400000	0.961600	82.400000	0.958458	82.400000	0.959516	82.400000	0.951262
82.500000	0.957229	82.500000	0.951900	82.500000	0.963317	82.500000	0.959710	82.500000	0.963781	82.500000	0.962533	82.500000	0.955296	82.500000	0.953687	82.500000	0.962767	82.500000	0.965177	82.500000	0.959104	82.500000	0.958214	82.500000	0.943098	82.500000	0.958292	82.500000	0.958814	82.500000	0.966413
82.600000	0.961573	82.600000	0.965356	82.600000	0.958245	82.600000	0.947166	82.600000	0.957031	82.600000	0.958251	82.600000	0.964711	82.600000	0.950807	82.600000	0.961330	82.600000	0.962855	82.600000	0.955509	82.600000	0.964533	82.600000	0.948658	82.600000	0.961747	82.600000	0.965285	82.600000	0.964934
82.700000	0.959609	82.700000	0.959782	82.700000	0.952512	82.700000	0.959105	82.700000	0.952423	82.700000	0.959539	82.700000	0.960960	82.700000	0.968520	82.700000	0.954979	82.700000	0.960050	82.700000	0.968807	82.700000	0.973552	82.700000	0.954481	82.700000	0.952543	82.700000	0.951483	82.700000	0.969984
82.800000	0.961991	82.800000	0.954781	82.800000	0.963098	82.800000	0.949846	82.800000	0.967087	82.800000	0.965788	82.800000	0.965029	82.800000	0.954493	82.800000	0.955318	82.800000	0.958052	82.800000	0.964961	82.800000	0.964848	82.800000	0.965279	82.800000	0.953133	82.800000	0.967060	82.800000	0.962613
82.900000	0.963094	82.900000	0.965386	82.900000	0.952640	82.900000	0.956972	82.900000	0.958148	82.900000	0.966425	82.900000	0.962440	82.900000	0.957617	82.900000	0.960999	82.900000	0.956346	82.900000	0.959673	82.900000	0.954468	82.900000	0.949311	82.900000	0.958226	82.900000	0.953165	82.900000	0.966398
83.000000	0.958341	83.000000	0.962671	83.000000	0.961817	83.000000	0.954903	83.000000	0.952799	83.000000	0.967288	83.000000	0.946742	83.000000	0.969548	83.000000	0.959830	83.000000	0.953782	83.000000	0.960787	83.000000	0.959463	83.000000	0.951481	83.000000	0.955417	83.000000	0.964368	83.000000	0.956783
83.100000	0.962821	83.100000	0.952889	83.100000	0.959353	83.100000	0.952594	83.100000	0.971578	83.100000	0.956462	83.100000	0.963120	83.100000	0.949036	83.100000	0.962435	83.100000	0.955607	83.100000	0.961476	83.100000	0.961755	83.100000	0.956620	83.100000	0.966118	83.100000	0.955017	83.100000	0.966759
83.200000	0.957281	83.200000	0.969424	83.200000	0.964996	83.200000	0.958819	83.200000	0.965338	83.200000	0.963483	83.200000	0.966148	83.200000	0.954117	83.200000	0.953331	83.200000	0.959037	83.200000	0.965215	83.200000	0.961899	83.200000	0.961399	83.200000	0.962093	83.200000	0.957491	83.200000	0.955684
83.300000	0.954117	83.300000	0.955407	83.300000	0.968896	83.300000	0.956053	83.300000	0.969356	83.300000	0.966187	83.300000	0.961494	83.300000	0.969074	83.300000	0.951109	83.300000	0.966166	83.300000	0.956124	83.300000	0.953346	83.300000	0.957336	83.300000	0.961762	83.300000	0.974208	83.300000	0.961778
83.400000	0.959636	83.400000	0.958338	83.400000	0.959462	83.400000	0.965717	83.400000	0.970567	83.400000	0.965728	83.400000	0.963082	83.400000	0.947589	83.400000	0.958763	83.400000	0.964828	83.400000	0.961517	83.400000	0.953991	83.400000	0.951183	83.400000	0.960369	83.400000	0.953607	83.400000	0.964883
83.500000	0.963403	83.500000	0.954129	83.500000	0.974534	83.500000	0.958291	83.500000	0.956748	83.500000	0.960100	83.500000	0.969943	83.500000	0.965428	83.500000	0.961258	83.500000	0.963405	83.500000	0.960797	83.500000	0.961469	83.500000	0.964244	83.500000	0.959464	83.500000	0.955559	83.500000	0.954464
83.600000	0.965207	83.600000	0.972185	83.600000	0.964880	83.600000	0.951002	83.600000	0.962603	83.600000	0.953755	83.600000	0.960171	83.600000	0.951561	83.600000	0.960214	83.600000	0.969300	83.600000	0.965390	83.600000	0.960911	83.600000	0.967823	83.600000	0.970166	83.600000	0.960692	83.600000	0.967637
83.700000	0.963009	83.700000	0.965047	83.700000	0.969458	83.700000	0.972540	83.700000	0.962335	83.700000	0.961015	83.700000	0.955867	83.700000	0.972236	83.700000	0.957473	83.700000	0.975182	83.700000	0.964514	83.700000	0.966458	83.700000	0.964364	83.700000	0.950996	83.700000	0.964154	83.700000	0.967574
83.800000	0.970421	83.800000	0.969351	83.800000	0.959417	83.800000	0.967748	83.800000	0.963684	83.800000	0.963065	83.800000	0.951851	83.800000	0.965050	83.800000	0.957082	83.800000	0.964487	83.800000	0.969618	83.800000	0.949460	83.800000	0.966336	83.800000	0.954735	83.800000	0.964941	83.800000	0.963409
83.900000	0.974538	83.900000	0.977750	83.900000	0.953354	83.900000	0.969813	83.900000	0.959019	83.900000	0.973212	83.900000	0.958547	83.900000	0.961965	83.900000	0.960522	83.900000	0.971552	83.900000	0.963251	83.900000	0.970687	83.900000	0.967105	83.900000	0.949428	83.900000	0.970992	83.900000	0.967569
84.000000	0.969074	84.000000	0.963843	84.000000	0.967872	84.000000	0.961653	84.000000	0.961700	84.000000	0.970597	84.000000	0.955897	84.000000	0.964802	84.000000	0.961390	84.000000	0.968353	84.000000	0.969266	84.000000	0.958654	84.000000	0.962479	84.000000	0.964596	84.000000	0.972650	84.000000	0.957352
84.100000	0.965367	84.100000	0.964709	84.100000	0.964298	84.100000	0.972232	84.100000	0.974224	84.100000	0.967578	84.100000	0.963235	84.100000	0.967166	84.100000	0.964229	84.100000	0.977402	84.100000	0.951857	84.100000	0.963156	84.100000	0.970577	84.100000	0.968240	84.100000	0.972150	84.100000	0.969121
84.200000	0.966449	84.200000	0.968537	84.200000	0.960229	84.200000	0.960786	84.200000	0.973190	84.200000	0.967365	84.200000	0.962697	84.200000	0.967686	84.200000	0.957460	84.200000	0.973594	84.200000	0.961092	84.200000	0.970947	84.200000	0.959651	84.200000	0.969853	84.200000	0.970924	84.200000	0.962197
84.300000	0.965728	84.300000	0.968991	84.300000	0.963833	84.300000	0.965612	84.300000	0.964264	84.300000	0.960308	84.300000	0.959513	84.300000	0.973581	84.300000	0.968949	84.300000	0.975204	84.300000	0.963085	84.300000	0.971932	84.300000	0.968199	84.300000	0.960320	84.300000	0.970489	84.300000	0.966544
84.400000	0.968373	84.400000	0.967429	84.400000	0.962286	84.400000	0.955383	84.400000	0.965948	84.400000	0.956743	84.400000	0.959942	84.400000	0.970275	84.400000	0.970264	84.400000	0.966665	84.400000	0.969884	84.400000	0.961577	84.400000	0.963512	84.400000	0.966132	84.400000	0.972206	84.400000	0.951283
84.500000	0.968159	84.500000	0.956426	84.500000	0.968846	84.500000	0.953612	84.500000	0.966937	84.500000	0.964139	84.500000	0.964979	84.500000	0.973331	84.500000	0.974177	84.500000	0.973624	84.500000	0.962093	84.500000	0.977923	84.500000	0.959912	84.500000	0.959855	84.500000	0.981352	84.500000	0.965743
84.600000	0.983467	84.600000	0.969854	84.600000	0.972742	84.600000	0.963833	84.600000	0.972470	84.600000	0.969214	84.600000	0.967178	84.600000	0.974251	84.600000	0.973828	84.600000	0.981668	84.600000	0.976788	84.600000	0.965190	84.600000	0.960940	84.600000	0.958903	84.600000	0.960700	84.600000	0.959598
84.700000	0.963733	84.700000	0.962505	84.700000	0.965479	84.700000	0.970204	84.700000	0.972603	84.700000	0.962196	84.700000	0.965121	84.700000	0.972300	84.700000	0.952212	84.700000	0.978262	84.700000	0.975843	84.700000	0.952757	84.700000	0.955355	84.700000	0.980262	84.700000	0.972071	84.700000	0.969711
84.800000	0.972885	84.800000	0.967482	84.800000	0.956301	84.800000	0.969481	84.800000	0.965917	84.800000	0.970042	84.800000	0.952672	84.800000	0.977252	84.800000	0.968850	84.800000	0.976324	84.800000	0.961139	84.800000	0.966186	84.800000	0.973096	84.800000	0.960434	84.800000	0.973986	84.800000	0.964283
84.900000	0.970662	84.900000	0.966541	84.900000	0.969665	84.900000	0.959341	84.900000	0.967807	84.900000	0.970430	84.900000	0.972666	84.900000	0.963828	84.900000	0.974822	84.900000	0.970682	84.900000	0.981627	84.900000	0.968169	84.900000	0.956320	84.900000	0.956218	84.900000	0.967523	84.900000	0.972467
85.000000	0.972619	85.000000	0.968242	85.000000	0.968640	85.000000	0.964046	85.000000	0.969609	85.000000	0.973281	85.000000	0.966492	85.000000	0.964174	85.000000	0.970560	85.000000	0.976296	85.000000	0.982892	85.000000	0.966566	85.000000	0.972339	85.000000	0.956530	85.000000	0.962523	85.000000	0.968684
85.100000	0.969178	85.100000	0.961385	85.100000	0.979808	85.100000	0.970380	85.100000	0.961060	85.100000	0.962390	85.100000	0.960518	85.100000	0.977081	85.100000	0.975216	85.100000	0.979622	85.100000	0.960564	85.100000	0.973188	85.100000	0.959291	85.100000	0.968523	85.100000	0.973871	85.100000	0.973397
85.200000	0.963407	85.200000	0.961496	85.200000	0.981004	85.200000	0.968047	85.200000	0.975787	85.200000	0.963595	85.200000	0.962590	85.200000	0.973934	85.200000	0.966853	85.200000	0.977551	85.200000	0.977126	85.200000	0.966515	85.200000	0.964895	85.200000	0.978970	85.200000	0.967409	85.200000	0.971372
85.300000	0.970634	85.300000	0.961688	85.300000	0.961549	85.300000	0.960904	85.300000	0.974110	85.300000	0.957020	85.300000	0.973131	85.300000	0.964373	85.300000	0.968121	85.300000	0.985140	85.300000	0.968186	85.300000	0.968971	85.300000	0.978779	85.300000	0.976341	85.300000	0.970803	85.300000	0.969601
85.400000	0.975343	85.400000	0.966878	85.400000	0.975498	85.400000	0.974890	85.400000	0.965557	85.400000	0.967182	85.400000	0.970673	85.400000	0.966169	85.400000	0.984400	85.400000	0.981264	85.400000	0.973115	85.400000	0.965463	85.400000	0.961348	85.400000	0.965663	85.400000	0.961070	85.400000	0.977935
85.500000	0.966193	85.500000	0.976625	85.500000	0.969660	85.500000	0.973310	85.500000	0.973284	85.500000	0.970768	85.500000	0.951473	85.500000	0.969966	85.500000	0.971540	85.500000	0.966671	85.500000	0.980595	85.500000	0.971653	85.500000	0.953054	85.500000	0.972371	85.500000	0.962320	85.500000	0.980189
85.600000	0.984968	85.600000	0.982939	85.600000	0.955675	85.600000	0.968008	85.600000	0.977989	85.600000	0.970996	85.600000	0.965068	85.600000	0.982674	85.600000	0.967973	85.600000	0.977899	85.600000	0.970642	85.600000	0.964085	85.600000	0.957169	85.600000	0.967542	85.600000	0.973513	85.600000	0.972018
85.700000	0.979758	85.700000	0.969196	85.700000	0.971116	85.700000	0.972759	85.700000	0.977909	85.700000	0.971767	85.700000	0.972896	85.700000	0.976822	85.700000	0.981109	85.700000	0.973934	85.700000	0.966724	85.700000	0.972124	85.700000	0.966364	85.700000	0.966118	85.700000	0.967140	85.700000	0.966581
85.800000	0.972580	85.800000	0.970687	85.800000	0.982830	85.800000	0.974346	85.800000	0.975689	85.800000	0.969813	85.800000	0.963778	85.800000	0.974887	85.800000	0.962542	85.800000	0.971960	85.800000	0.970773	85.800000	0.958352	85.800000	0.964721	85.800000	0.976587	85.800000	0.973656	85.800000	0.976260
85.900000	0.981035	85.900000	0.970218	85.900000	0.977687	85.900000	0.972639	85.900000	0.967894	85.900000	0.974650	85.900000	0.962622	85.900000	0.972685	85.900000	0.979317	85.900000	0.971326	85.900000	0.969414	85.900000	0.971241	85.900000	0.971093	85.900000	0.976124	85.900000	0.970187	85.900000	0.973958
86.000000	0.980135	86.000000	0.976619	86.000000	0.973591	86.000000	0.969741	86.000000	0.976233	86.000000	0.969512	86.000000	0.971545	86.000000	0.978976	86.000000	0.967300	86.000000	0.974913	86.000000	0.977658	86.000000	0.982526	86.000000	0.963019	86.000000	0.968105	86.000000	0.969376	86.000000	0.961367
86.100000	0.972278	86.100000	0.970694	86.100000	0.981513	86.100000	0.966534	86.100000	0.977484	86.100000	0.966295	86.100000	0.972033	86.100000	0.986857	86.100000	0.972231	86.100000	0.974047	86.100000	0.982475	86.100000	0.968858	86.100000	0.963889	86.100000	0.969281	86.100000	0.973455	86.100000	0.976602
86.200000	0.970700	86.200000	0.971482	86.200000	0.974616	86.200000	0.961449	86.200000	0.969580	86.200000	0.968781	86.200000	0.966347	86.200000	0.978616	86.200000	0.978733	86.200000	0.980082	86.200000	0.975178	86.200000	0.973618	86.200000	0.966432	86.200000	0.968969	86.200000	0.969860	86.200000	0.971350
86.300000	0.968789	86.300000	0.982095	86.300000	0.960788	86.300000	0.974574	86.300000	0.976216	86.300000	0.972671	86.300000	0.981618	86.300000	0.974461	86.300000	0.980006	86.300000	0.974556	86.300000	0.976158	86.300000	0.987607	86.300000	0.982177	86.300000	0.972815	86.300000	0.975448	86.300000	0.987833
86.400000	0.970887	86.400000	0.975468	86.400000	0.980436	86.400000	0.962828	86.400000	0.981001	86.400000	0.965820	86.400000	0.977965	86.400000	0.986622	86.400000	0.986408	86.400000	0.988907	86.400000	0.988796	86.400000	0.972076	86.400000	0.974708	86.400000	0.971253	86.400000	0.980796	86.400000	0.971957
86.500000	0.969210	86.500000	0.977511	86.500000	0.969957	86.500000	0.981337	86.500000	0.963930	86.500000	0.968271	86.500000	0.967801	86.500000	0.988753	86.500000	0.975216	86.500000	0.968724	86.500000	0.973685	86.500000	0.977450	86.500000	0.977563	86.500000	0.973394	86.500000	0.972744	86.500000	0.978757
86.600000	0.990580	86.600000	0.969532	86.600000	0.990016	86.600000	0.971657	86.600000	0.973527	86.600000	0.966220	86.600000	0.983547	86.600000	0.974689	86.600000	0.985200	86.600000	0.967296	86.600000	0.977698	86.600000	0.988532	86.600000	0.964985	86.600000	0.973890	86.600000	0.967078	86.600000	0.982250
86.700000	0.971101	86.700000	0.975854	86.700000	0.981313	86.700000	0.982021	86.700000	0.968290	86.700000	0.971071	86.700000	0.973100	86.700000	0.977899	86.700000	0.964595	86.700000	0.989699	86.700000	0.980345	86.700000	0.968187	86.700000	0.971756	86.700000	0.970999	86.700000	0.975501	86.700000	0.972404
86.800000	0.979956	86.800000	0.983383	86.800000	0.983748	86.800000	0.975119	86.800000	0.985875	86.800000	0.974485	86.800000	0.978706	86.800000	0.989222	86.800000	0.981063	86.800000	0.976312	86.800000	0.981650	86.800000	0.978889	86.800000	0.974646	86.800000	0.977863	86.800000	0.972521	86.800000	0.986686
86.900000	0.975287	86.900000	0.978200	86.900000	0.976590	86.900000	0.980072	86.900000	0.984161	86.900000	0.972576	86.900000	0.974125	86.900000	0.983480	86.900000	0.983638	86.900000	0.972894	86.900000	0.991209	86.900000	0.978746	86.900000	0.978452	86.900000	0.972736	86.900000	0.969812	86.900000	0.974862
87.000000	0.984525	87.000000	0.972100	87.000000	0.976405	87.000000	0.979737	87.000000	0.979755	87.000000	0.973329	87.000000	0.982820	87.000000	0.986556	87.000000	0.975617	87.000000	0.981778	87.000000	0.980754	87.000000	0.978508	87.000000	0.977960	87.000000	0.972110	87.000000	0.980912	87.000000	0.976494
87.100000	0.981479	87.100000	0.982760	87.100000	0.986370	87.100000	0.984344	87.100000	0.975859	87.100000	0.981809	87.100000	0.982164	87.100000	0.989867	87.100000	0.981084	87.100000	0.988431	87.100000	0.973089	87.100000	0.981157	87.100000	0.982609	87.100000	0.981628	87.100000	0.980099	87.100000	0.979185
87.200000	0.971696	87.200000	0.978156	87.200000	0.985319	87.200000	0.973123	87.200000	0.973441	87.200000	0.973827	87.200000	0.976379	87.200000	0.982157	87.200000	0.970912	87.200000	0.980628	87.200000	0.972337	87.200000	0.993324	87.200000	0.972290	87.200000	0.974559	87.200000	0.967143	87.200000	0.991801
87.300000	0.979067	87.300000	0.974825	87.300000	0.990707	87.300000	0.991432	87.300000	0.980198	87.300000	0.968114	87.300000	0.967292	87.300000	0.980429	87.300000	0.983526	87.300000	0.974357	87.300000	0.978509	87.300000	0.978031	87.300000	0.985008	87.300000	0.975518	87.300000	0.974396	87.300000	0.983299
87.400000	0.973802	87.400000	0.984621	87.400000	0.982116	87.400000	0.970629	87.400000	0.976253	87.400000	0.983572	87.400000	0.975630	87.400000	0.986686	87.400000	0.978556	87.400000	0.980946	87.400000	0.981210	87.400000	0.984951	87.400000	0.974555	87.400000	0.973088	87.400000	0.985992	87.400000	0.985670
87.500000	0.978595	87.500000	0.979190	87.500000	0.983387	87.500000	0.975647	87.500000	0.974656	87.500000	0.977361	87.500000	0.971829	87.500000	0.986239	87.500000	0.981431	87.500000	0.984464	87.500000	0.985453	87.500000	0.980038	87.500000	0.984236	87.500000	0.976007	87.500000	0.987472	87.500000	0.983790
87.600000	0.974382	87.600000	0.976561	87.600000	0.990612	87.600000	0.977458	87.600000	0.986382	87.600000	0.973894	87.600000	0.973237	87.600000	0.987893	87.600000	0.987417	87.600000	0.987007	87.600000	0.977821	87.600000	0.973971	87.600000	0.980727	87.600000	0.972338	87.600000	0.985321	87.600000	0.968979
87.700000	0.977943	87.700000	0.977496	87.700000	0.989858	87.700000	0.982984	87.700000	0.981867	87.700000	0.986472	87.700000	0.977051	87.700000	0.975510	87.700000	0.983215	87.700000	0.967945	87.700000	0.977301	87.700000	0.973362	87.700000	0.983159	87.700000	0.981820	87.700000	0.981654	87.700000	0.979066
87.800000	0.978703	87.800000	0.980733	87.800000	0.975699	87.800000	0.981391	87.800000	0.976626	87.800000	0.980095	87.800000	0.979908	87.800000	0.987128	87.800000	0.984863	87.800000	0.984783	87.800000	0.985395	87.800000	0.979977	87.800000	0.984988	87.800000	0.976590	87.800000	0.977709	87.800000	0.984965
87.900000	0.981973	87.900000	0.984350	87.900000	0.974695	87.900000	0.982934	87.900000	0.979631	87.900000	0.972699	87.900000	0.973388	87.900000	0.991067	87.900000	0.977116	87.900000	0.977759	87.900000	0.986961	87.900000	0.976174	87.900000	0.985522	87.900000	0.976484	87.900000	0.986702	87.900000	0.979148
88.000000	0.988469	88.000000	0.983977	88.000000	0.982051	88.000000	0.977503	88.000000	0.981576	88.000000	0.967091	88.000000	0.976317	88.000000	0.998142	88.000000	0.968624	88.000000	0.975212	88.000000	0.976444	88.000000	0.990000	88.000000	0.986582	88.000000	0.974354	88.000000	0.977525	88.000000	0.978903
88.100000	0.972355	88.100000	0.984090	88.100000	0.981683	88.100000	0.980448	88.100000	0.976803	88.100000	0.989746	88.100000	0.990575	88.100000	0.979755	88.100000	0.982331	88.100000	0.986512	88.100000	0.980581	88.100000	0.979966	88.100000	0.986071	88.100000	0.984021	88.100000	0.982912	88.100000	0.989152
88.200000	0.979707	88.200000	0.976854	88.200000	0.986797	88.200000	0.959689	88.200000	0.981180	88.200000	0.975838	88.200000	0.978971	88.200000	0.988269	88.200000	0.985124	88.200000	0.969477	88.200000	0.986329	88.200000	0.983745	88.200000	0.972324	88.200000	0.984199	88.200000	0.969121	88.200000	0.996355
88.300000	0.982872	88.300000	0.979146	88.300000	0.992311	88.300000	0.978796	88.300000	0.976142	88.300000	0.979482	88.300000	0.982855	88.300000	0.977996	88.300000	0.985957	88.300000	0.985533	88.300000	0.993979	88.300000	0.987667	88.300000	0.974216	88.300000	0.975638	88.300000	0.982796	88.300000	0.989769
88.400000	0.983801	88.400000	0.979022	88.400000	0.987957	88.400000	0.983593	88.400000	0.971379	88.400000	0.978759	88.400000	0.977018	88.400000	0.985912	88.400000	0.993145	88.400000	0.981910	88.400000	0.978535	88.400000	0.993504	88.400000	0.978471	88.400000	0.979886	88.400000	0.977148	88.400000	0.978003
88.500000	0.989091	88.500000	0.975954	88.500000	0.982884	88.500000	0.959598	88.500000	0.984542	88.500000	0.987792	88.500000	0.983375	88.500000	0.985714	88.500000	0.987667	88.500000	0.968038	88.500000	0.979322	88.500000	0.983776	88.500000	0.964568	88.500000	0.988635	88.500000	0.973699	88.500000	0.978866
88.600000	0.983064	88.600000	0.988089	88.600000	0.987342	88.600000	0.990340	88.600000	0.988770	88.600000	0.979194	88.600000	0.983751	88.600000	0.993490	88.600000	0.984336	88.600000	0.983936	88.600000	0.997356	88.600000	0.985564	88.600000	0.975329	88.600000	0.973455	88.600000	0.985411	88.600000	0.980741
88.700000	0.985499	88.700000	0.986603	88.700000	0.983417	88.700000	0.984175	88.700000	0.985762	88.700000	0.977297	88.700000	0.979342	88.700000	0.989831	88.700000	0.990642	88.700000	0.979414	88.700000	0.992163	88.700000	0.989378	88.700000	0.974540	88.700000	0.982769	88.700000	0.972521	88.700000	0.993396
88.800000	0.979038	88.800000	0.980268	88.800000	0.985183	88.800000	0.978158	88.800000	0.977709	88.800000	0.978115	88.800000	0.987030	88.800000	0.996261	88.800000	0.991265	88.800000	0.971346	88.800000	0.994912	88.800000	0.982404	88.800000	0.978885	88.800000	0.982481	88.800000	0.982228	88.800000	0.989886
88.900000	0.981574	88.900000	0.983233	88.900000	0.983815	88.900000	0.984218	88.900000	0.987567	88.900000	0.980683	88.900000	0.993548	88.900000	0.996152	88.900000	0.980611	88.900000	0.981644	88.900000	1.002199	88.900000	0.991820	88.900000	0.982699	88.900000	0.977750	88.900000	0.978460	88.900000	0.986500
89.000000	0.982286	89.000000	0.980238	89.000000	0.989175	89.000000	0.987233	89.000000	0.977554	89.000000	0.981698	89.000000	0.993167	89.000000	0.985994	89.000000	0.981193	89.000000	0.995728	89.000000	0.983663	89.000000	0.996606	89.000000	0.971014	89.000000	0.974088	89.000000	0.991273	89.000000	0.987548
89.100000	0.977419	89.100000	0.985685	89.100000	0.989575	89.100000	0.985633	89.100000	0.980330	89.100000	0.984289	89.100000	0.984203	89.100000	0.986368	89.100000	0.981281	89.100000	0.992264	89.100000	0.998394	89.100000	0.995768	89.100000	0.986049	89.100000	0.970797	89.100000	0.988448	89.100000	0.986911
89.200000	0.987042	89.200000	0.979823	89.200000	0.987990	89.200000	0.993541	89.200000	0.986587	89.200000	0.991340	89.200000	0.993137	89.200000	0.981207	89.200000	0.988155	89.200000	0.991041	89.200000	0.981852	89.200000	0.985861	89.200000	0.981178	89.200000	0.984352	89.200000	0.986167	89.200000	0.979329
89.300000	0.986375	89.300000	0.982339	89.300000	0.984568	89.300000	0.981638	89.300000	0.982106	89.300000	0.988062	89.300000	0.987132	89.300000	0.976697	89.300000	0.985221	89.300000	0.985554	89.300000	0.993955	89.300000	0.978969	89.300000	0.981181	89.300000	0.983779	89.300000	0.981561	89.300000	0.988972
89.400000	0.986999	89.400000	0.982201	89.400000	0.977047	89.400000	0.990467	89.400000	0.990228	89.400000	0.983096	89.400000	0.991374	89.400000	0.991396	89.400000	0.988641	89.400000	0.991943	89.400000	0.992319	89.400000	0.976024	89.400000	0.987355	89.400000	0.993010	89.400000	0.967913	89.400000	0.989873
89.500000	0.989467	89.500000	0.994066	89.500000	0.979591	89.500000	0.990083	89.500000	0.988577	89.500000	0.982963	89.500000	0.975094	89.500000	0.991573	89.500000	0.984136	89.500000	0.991984	89.500000	0.987929	89.500000	0.978599	89.500000	0.990384	89.500000	0.992339	89.500000	0.989286	89.500000	0.995898
89.600000	0.986938	89.600000	0.983834	89.600000	0.983706	89.600000	0.987352	89.600000	0.987767	89.600000	0.990533	89.600000	0.983175	89.600000	0.991281	89.600000	0.987177	89.600000	0.983294	89.600000	0.992031	89.600000	0.989356	89.600000	0.979769	89.600000	0.975865	89.600000	0.984795	89.600000	0.994274
89.700000	0.990574	89.700000	0.992269	89.700000	0.989010	89.700000	0.982049	89.700000	0.994465	89.700000	0.989013	89.700000	0.978112	89.700000	0.987329	89.700000	0.985680	89.700000	0.984918	89.700000	0.996996	89.700000	1.006294	89.700000	0.981095	89.700000	0.982314	89.700000	0.993899	89.700000	0.999707
89.800000	0.998541	89.800000	0.996190	89.800000	0.996632	89.800000	0.975795	89.800000	0.987547	89.800000	0.983869	89.800000	0.984830	89.800000	0.990660	89.800000	0.988158	89.800000	0.997176	89.800000	0.995947	89.800000	0.998008	89.800000	0.985074	89.800000	0.982122	89.800000	0.997446	89.800000	0.998549
89.900000	0.986233	89.900000	0.980691	89.900000	0.990188	89.900000	0.983146	89.900000	0.986169	89.900000	0.990041	89.900000	0.982600	89.900000	0.991837	89.900000	0.983428	89.900000	0.999171	89.900000	0.995898	89.900000	0.988907	89.900000	0.980918	89.900000	0.973073	89.900000	0.984297	89.900000	0.996250
90.000000	0.990865	90.000000	0.981415	90.000000	0.986294	90.000000	0.998119	90.000000	1.000791	90.000000	0.982928	90.000000	0.996356	90.000000	1.008769	90.000000	0.991823	90.000000	0.990878	90.000000	0.988616	90.000000	1.001414	90.000000	0.981117	90.000000	0.985589	90.000000	0.990491	90.000000	0.981850
90.100000	0.979078	90.100000	0.987261	90.100000	0.990590	90.100000	0.977584	90.100000	0.982746	90.100000	0.991430	90.100000	0.982674	90.100000	0.991775	90.100000	0.984448	90.100000	1.000413	90.100000	0.987827	90.100000	0.991168	90.100000	0.981578	90.100000	0.987629	90.100000	1.002195	90.100000	0.992272
90.200000	0.980692	90.200000	0.996571	90.200000	0.994460	90.200000	0.987019	90.200000	0.982555	90.200000	0.989362	90.200000	0.984576	90.200000	0.981260	90.200000	0.985774	90.200000	0.985077	90.200000	0.987899	90.200000	0.997924	90.200000	0.978305	90.200000	0.988587	90.200000	0.988499	90.200000	0.984021
90.300000	0.990722	90.300000	0.991799	90.300000	0.989474	90.300000	0.983767	90.300000	0.987464	90.300000	0.985777	90.300000	0.989529	90.300000	0.986223	90.300000	0.996894	90.300000	0.978383	90.300000	0.991121	90.300000	0.990135	90.300000	0.983137	90.300000	0.979436	90.300000	0.987500	90.300000	0.993375
90.400000	0.991759	90.400000	1.000674	90.400000	0.993981	90.400000	0.984370	90.400000	0.979645	90.400000	0.984598	90.400000	0.977459	90.400000	0.991065	90.400000	0.989350	90.400000	0.998905	90.400000	0.999269	90.400000	0.996277	90.400000	0.987361	90.400000	0.998651	90.400000	0.981911	90.400000	0.990052
90.500000	0.986069	90.500000	0.992179	90.500000	0.996437	90.500000	0.985200	90.500000	1.005015	90.500000	0.990620	90.500000	0.985195	90.500000	0.984500	90.500000	0.997078	90.500000	0.990431	90.500000	0.988930	90.500000	0.992651	90.500000	0.992564	90.500000	0.973613	90.500000	0.997599	90.500000	0.990626
90.600000	0.990767	90.600000	0.994673	90.600000	0.987776	90.600000	0.989102	90.600000	0.986909	90.600000	1.007195	90.600000	0.991283	90.600000	0.981141	90.600000	0.991899	90.600000	1.001954	90.600000	0.993565	90.600000	0.995985	90.600000	0.984216	90.600000	0.983062	90.600000	0.998306	90.600000	0.988014
90.700000	0.982759	90.700000	0.983068	90.700000	0.997134	90.700000	0.983182	90.700000	0.994006	90.700000	0.987945	90.700000	0.978991	90.700000	1.002716	90.700000	0.997515	90.700000	0.991420	90.700000	0.993369	90.700000	0.991892	90.700000	0.980925	90.700000	0.981946	90.700000	0.999131	90.700000	0.996709
90.800000	0.998624	90.800000	0.999465	90.800000	0.986393	90.800000	0.993325	90.800000	0.998698	90.800000	0.997246	90.800000	0.990647	90.800000	1.005052	90.800000	0.988495	90.800000	0.997565	90.800000	0.993979	90.800000	0.990796	90.800000	0.978190	90.800000	0.991396	90.800000	0.989773	90.800000	0.998887
90.900000	0.990945	90.900000	1.004972	90.900000	1.002485	90.900000	0.997727	90.900000	0.995182	90.900000	1.005075	90.900000	0.990402	90.900000	0.994887	90.900000	0.985221	90.900000	0.988831	90.900000	0.990634	90.900000	0.995246	90.900000	0.985046	90.900000	0.991185	90.900000	0.994347	90.900000	0.999047
91.000000	0.994938	91.000000	0.990045	91.000000	0.998337	91.000000	0.999984	91.000000	0.994225	91.000000	0.994478	91.000000	0.986711	91.000000	0.995237	91.000000	0.989884	91.000000	0.989297	91.000000	0.990952	91.000000	0.991181	91.000000	0.988143	91.000000	0.998788	91.000000	0.991390	91.000000	0.995078
91.100000	0.979497	91.100000	0.993102	91.100000	0.998941	91.100000	0.993879	91.100000	0.989668	91.100000	0.997914	91.100000	0.984023	91.100000	0.994095	91.100000	0.997532	91.100000	1.004417	91.100000	0.989248	91.100000	1.004644	91.100000	0.982784	91.100000	0.999466	91.100000	0.988992	91.100000	0.985877
91.200000	0.985707	91.200000	0.986382	91.200000	0.989638	91.200000	1.003904	91.200000	0.987261	91.200000	0.989024	91.200000	0.983507	91.200000	0.999028	91.200000	1.008115	91.200000	1.002452	91.200000	0.990772	91.200000	0.996894	91.200000	0.985481	91.200000	1.000002	91.200000	0.996448	91.200000	0.998807
91.300000	0.988609	91.300000	0.993860	91.300000	0.997173	91.300000	0.996107	91.300000	0.992560	91.300000	0.994894	91.300000	0.980849	91.300000	0.988239	91.300000	1.003519	91.300000	1.002156	91.300000	0.995130	91.300000	0.988480	91.300000	0.994634	91.300000	0.993216	91.300000	0.995649	91.300000	1.000259
91.400000	0.997139	91.400000	0.984487	91.400000	1.004409	91.400000	0.991190	91.400000	0.999946	91.400000	0.995729	91.400000	0.983221	91.400000	0.995632	91.400000	0.991792	91.400000	1.005769	91.400000	1.003956	91.400000	0.993974	91.400000	0.996767	91.400000	0.996674	91.400000	0.990517	91.400000	0.997049
91.500000	0.995432	91.500000	1.000272	91.500000	1.000749	91.500000	1.003062	91.500000	0.999729	91.500000	0.997355	91.500000	0.992374	91.500000	0.991872	91.500000	0.996519	91.500000	1.000564	91.500000	0.986622	91.500000	0.993365	91.500000	0.985006	91.500000	0.987836	91.500000	0.996909	91.500000	1.006870
91.600000	0.992480	91.600000	0.996102	91.600000	0.993054	91.600000	0.988607	91.600000	0.994872	91.600000	0.998839	91.600000	1.000210	91.600000	0.996460	91.600000	0.991993	91.600000	0.986667	91.600000	1.000138	91.600000	0.989477	91.600000	0.978341	91.600000	0.991217	91.600000	0.989815	91.600000	0.991614
91.700000	0.995870	91.700000	1.001340	91.700000	0.998265	91.700000	1.001344	91.700000	1.013153	91.700000	1.002650	91.700000	0.996736	91.700000	0.995975	91.700000	0.989673	91.700000	1.002106	91.700000	0.987768	91.700000	0.991915	91.700000	0.989454	91.700000	1.000661	91.700000	0.996378	91.700000	0.983839
91.800000	0.989762	91.800000	0.983586	91.800000	1.008703	91.800000	1.003302	91.800000	1.001986	91.800000	1.002371	91.800000	0.993013	91.800000	1.003412	91.800000	1.000993	91.800000	0.993140	91.800000	0.988364	91.800000	1.001330	91.800000	0.979552	91.800000	0.998001	91.800000	0.994164	91.800000	0.995810
91.900000	0.994273	91.900000	0.995532	91.900000	1.002597	91.900000	1.008250	91.900000	0.995157	91.900000	1.004097	91.900000	0.999406	91.900000	0.999630	91.900000	0.989367	91.900000	0.993293	91.900000	0.986643	91.900000	1.005250	91.900000	0.984717	91.900000	1.007368	91.900000	0.993147	91.900000	0.991871
92.000000	0.998224	92.000000	0.998761	92.000000	0.997278	92.000000	0.996934	92.000000	0.993086	92.000000	1.001750	92.000000	0.996626	92.000000	1.002537	92.000000	0.986920	92.000000	0.995676	92.000000	0.993729	92.000000	0.997749	92.000000	0.994933	92.000000	0.995485	92.000000	0.999034	92.000000	0.997702
92.100000	1.003560	92.100000	0.993627	92.100000	1.010352	92.100000	1.009064	92.100000	0.999997	92.100000	0.995257	92.100000	0.993190	92.100000	1.002291	92.100000	0.994398	92.100000	0.994082	92.100000	0.993871	92.100000	0.998632	92.100000	0.993966	92.100000	1.011897	92.100000	0.993940	92.100000	0.991824
92.200000	0.993110	92.200000	1.003048	92.200000	1.000974	92.200000	0.991256	92.200000	0.991434	92.200000	0.999741	92.200000	0.988695	92.200000	0.997585	92.200000	0.993829	92.200000	0.994155	92.200000	0.998512	92.200000	1.003904	92.200000	0.998962	92.200000	0.992534	92.200000	1.000918	92.200000	1.006981
92.300000	1.004927	92.300000	1.001107	92.300000	1.006411	92.300000	0.999985	92.300000	0.995252	92.300000	0.996417	92.300000	1.000538	92.300000	1.003886	92.300000	0.989550	92.300000	1.009437	92.300000	0.999897	92.300000	1.005729	92.300000	0.984731	92.300000	0.999661	92.300000	1.003822	92.300000	1.001893
92.400000	0.998600	92.400000	1.003416	92.400000	0.993607	92.400000	1.000019	92.400000	1.002829	92.400000	0.997041	92.400000	0.998929	92.400000	1.004375	92.400000	1.002081	92.400000	0.995882	92.400000	0.995874	92.400000	1.003174	92.400000	0.992507	92.400000	1.000232	92.400000	0.995096	92.400000	0.999722
92.500000	0.985526	92.500000	1.001319	92.500000	1.003257	92.500000	0.996429	92.500000	0.996997	92.500000	0.999589	92.500000	1.000666	92.500000	0.987957	92.500000	0.995744	92.500000	1.003492	92.500000	1.006009	92.500000	1.000909	92.500000	0.985027	92.500000	1.015409	92.500000	0.993146	92.500000	0.999547
92.600000	0.992165	92.600000	0.986134	92.600000	1.009665	92.600000	0.998547	92.600000	0.995442	92.600000	1.007202	92.600000	0.999482	92.600000	0.992370	92.600000	0.997189	92.600000	0.995175	92.600000	0.994159	92.600000	1.002456	92.600000	0.998184	92.600000	1.000664	92.600000	1.001432	92.600000	0.990392
92.700000	0.991824	92.700000	0.999089	92.700000	1.007184	92.700000	1.002902	92.700000	1.002596	92.700000	0.995298	92.700000	1.006089	92.700000	0.996470	92.700000	0.991784	92.700000	1.003700	92.700000	0.998138	92.700000	1.005570	92.700000	0.997194	92.700000	1.001094	92.700000	1.011784	92.700000	0.999692
92.800000	0.994430	92.800000	1.000794	92.800000	1.005453	92.800000	0.994338	92.800000	1.005192	92.800000	1.001635	92.800000	0.992840	92.800000	1.003186	92.800000	0.996783	92.800000	0.991627	92.800000	0.998667	92.800000	0.998698	92.800000	0.997413	92.800000	1.011046	92.800000	1.000083	92.800000	0.993267
92.900000	0.986549	92.900000	0.997931	92.900000	1.006540	92.900000	0.998920	92.900000	0.997916	92.900000	1.009498	92.900000	0.996322	92.900000	0.996405	92.900000	1.000407	92.900000	1.002481	92.900000	1.004359	92.900000	1.001527	92.900000	0.989933	92.900000	0.992248	92.900000	0.999515	92.900000	1.007190
93.000000	0.994167	93.000000	0.995829	93.000000	1.007659	93.000000	1.005184	93.000000	1.000022	93.000000	1.006633	93.000000	1.009864	93.000000	1.003120	93.000000	0.994440	93.000000	1.002959	93.000000	1.003574	93.000000	0.987641	93.000000	0.999576	93.000000	0.997973	93.000000	1.000748	93.000000	0.999083
93.100000	1.003335	93.100000	1.000106	93.100000	1.010587	93.100000	1.004069	93.100000	1.004133	93.100000	0.989958	93.100000	1.003588	93.100000	1.001317	93.100000	1.002367	93.100000	0.997851	93.100000	1.000570	93.100000	0.999603	93.100000	0.991690	93.100000	1.002261	93.100000	1.006741	93.100000	0.996517
93.200000	0.998131	93.200000	0.992298	93.200000	1.002186	93.200000	1.004576	93.200000	0.999029	93.200000	1.007522	93.200000	0.995812	93.200000	0.993246	93.200000	1.006526	93.200000	0.998197	93.200000	1.011159	93.200000	0.999075	93.200000	1.002086	93.200000	0.995746	93.200000	0.997298	93.200000	1.001430
93.300000	1.002052	93.300000	0.995165	93.300000	1.005061	93.300000	1.001580	93.300000	1.003378	93.300000	1.001438	93.300000	0.987748	93.300000	1.009293	93.300000	0.997583	93.300000	0.997052	93.300000	1.010989	93.300000	1.002669	93.300000	0.999222	93.300000	0.997161	93.300000	1.003392	93.300000	0.996233
93.400000	1.011922	93.400000	0.991573	93.400000	1.003881	93.400000	0.992374	93.400000	0.999088	93.400000	0.999841	93.400000	1.002620	93.400000	1.002524	93.400000	0.998760	93.400000	0.998830	93.400000	1.004855	93.400000	1.002681	93.400000	0.996550	93.400000	0.992566	93.400000	0.993700	93.400000	0.992678
93.500000	0.995053	93.500000	0.994304	93.500000	1.007202	93.500000	1.007212	93.500000	1.013250	93.500000	1.000657	93.500000	0.997868	93.500000	1.006061	93.500000	0.993401	93.500000	0.997420	93.500000	1.002439	93.500000	1.014826	93.500000	1.004678	93.500000	0.994353	93.500000	0.995041	93.500000	1.002541
93.600000	1.006742	93.600000	1.008706	93.600000	1.010936	93.600000	0.996013	93.600000	1.005050	93.600000	1.001796	93.600000	0.997586	93.600000	1.002527	93.600000	1.006991	93.600000	1.002744	93.600000	1.005291	93.600000	0.998925	93.600000	0.983790	93.600000	1.004644	93.600000	1.003609	93.600000	0.994708
93.700000	0.992617	93.700000	0.998843	93.700000	0.997726	93.700000	1.001773	93.700000	1.000248	93.700000	0.998060	93.700000	0.998366	93.700000	1.002562	93.700000	0.997555	93.700000	1.002213	93.700000	0.997445	93.700000	1.010276	93.700000	0.991344	93.700000	0.999579	93.700000	1.002506	93.700000	1.004673
93.800000	0.997747	93.800000	1.000579	93.800000	0.995348	93.800000	1.007841	93.800000	1.004153	93.800000	1.010978	93.800000	1.003518	93.800000	1.005623	93.800000	1.005294	93.800000	1.005941	93.800000	0.995258	93.800000	0.989042	93.800000	0.997779	93.800000	1.002991	93.800000	1.022674	93.800000	1.006204
93.900000	0.994023	93.900000	1.000790	93.900000	1.004226	93.900000	0.996577	93.900000	1.003153	93.900000	1.008107	93.900000	1.014503	93.900000	1.004359	93.900000	0.997102	93.900000	0.999668	93.900000	1.003763	93.900000	0.994183	93.900000	1.003601	93.900000	0.999256	93.900000	0.999701	93.900000	1.017254
94.000000	1.001522	94.000000	1.008171	94.000000	1.003677	94.000000	1.002647	94.000000	1.009812	94.000000	1.011454	94.000000	1.004246	94.000000	0.998359	94.000000	1.010610	94.000000	1.002611	94.000000	1.008988	94.000000	1.002341	94.000000	0.988958	94.000000	1.002177	94.000000	0.998347	94.000000	1.001635
94.100000	1.007516	94.100000	1.001778	94.100000	0.993223	94.100000	0.994541	94.100000	1.019791	94.100000	1.003979	94.100000	1.006941	94.100000	0.999234	94.100000	1.012192	94.100000	1.006922	94.100000	1.008945	94.100000	1.014994	94.100000	1.002365	94.100000	1.002156	94.100000	0.994339	94.100000	1.005955
94.200000	1.006703	94.200000	0.998738	94.200000	0.995058	94.200000	1.002804	94.200000	1.009736	94.200000	1.015289	94.200000	1.002265	94.200000	0.992948	94.200000	1.011207	94.200000	1.002147	94.200000	0.992373	94.200000	1.003266	94.200000	1.004268	94.200000	0.998168	94.200000	1.003960	94.200000	1.012274
94.300000	1.003086	94.300000	0.996967	94.300000	1.005809	94.300000	1.001326	94.300000	1.007225	94.300000	1.011776	94.300000	1.008654	94.300000	1.007367	94.300000	1.005991	94.300000	1.000496	94.300000	1.001453	94.300000	1.009010	94.300000	1.011404	94.300000	1.011382	94.300000	1.003675	94.300000	1.003247
94.400000	1.006213	94.400000	1.009189	94.400000	1.007821	94.400000	0.989012	94.400000	1.010189	94.400000	1.007114	94.400000	1.007273	94.400000	1.006599	94.400000	1.003547	94.400000	1.001294	94.400000	1.007996	94.400000	1.003177	94.400000	1.006224	94.400000	1.008357	94.400000	1.003639	94.400000	1.012743
94.500000	0.996720	94.500000	1.003274	94.500000	1.006853	94.500000	0.995145	94.500000	1.014834	94.500000	1.015336	94.500000	1.011252	94.500000	1.012238	94.500000	1.015280	94.500000	0.999772	94.500000	1.008638	94.500000	1.015709	94.500000	1.002225	94.500000	1.000539	94.500000	1.001376	94.500000	1.008009
94.600000	1.009844	94.600000	1.000464	94.600000	1.007854	94.600000	1.009920	94.600000	1.015439	94.600000	1.009370	94.600000	1.015814	94.600000	1.006217	94.600000	1.008475	94.600000	1.007718	94.600000	1.004924	94.600000	1.007797	94.600000	1.002969	94.600000	1.005144	94.600000	0.999686	94.600000	1.012338
94.700000	1.000490	94.700000	1.007468	94.700000	0.998110	94.700000	1.007223	94.700000	1.012981	94.700000	1.026795	94.700000	1.011315	94.700000	1.018883	94.700000	1.002903	94.700000	1.004035	94.700000	0.993065	94.700000	1.013343	94.700000	0.992528	94.700000	1.011182	94.700000	1.006653	94.700000	1.017959
94.800000	0.996711	94.800000	1.008123	94.800000	1.004309	94.800000	0.992891	94.800000	1.013882	94.800000	1.022707	94.800000	1.008576	94.800000	1.000044	94.800000	1.016582	94.800000	1.004198	94.800000	1.017784	94.800000	1.011332	94.800000	1.008832	94.800000	1.015390	94.800000	1.017350	94.800000	1.001041
94.900000	1.010508	94.900000	1.005654	94.900000	1.009165	94.900000	1.005494	94.900000	1.010824	94.900000	1.019522	94.900000	1.004880	94.900000	0.999018	94.900000	1.011909	94.900000	1.004968	94.900000	1.010068	94.900000	1.013716	94.900000	1.007626	94.900000	1.010566	94.900000	1.006244	94.900000	1.010335
95.000000	1.008090	95.000000	1.005891	95.000000	0.999590	95.000000	0.992079	95.000000	1.011910	95.000000	1.020929	95.000000	1.009409	95.000000	1.010682	95.000000	0.999945	95.000000	1.010506	95.000000	1.020203	95.000000	1.022216	95.000000	1.011549	95.000000	1.007627	95.000000	1.002747	95.000000	1.011325
95.100000	1.002526	95.100000	1.011474	95.100000	1.006835	95.100000	1.008686	95.100000	1.007180	95.100000	1.009373	95.100000	1.015045	95.100000	1.002382	95.100000	1.012702	95.100000	1.006652	95.100000	1.014240	95.100000	1.015728	95.100000	1.001033	95.100000	1.014653	95.100000	1.003052	95.100000	1.018039
95.200000	1.014272	95.200000	1.005387	95.200000	1.006191	95.200000	1.009197	95.200000	1.013038	95.200000	1.011462	95.200000	0.997031	95.200000	1.012331	95.200000	1.018954	95.200000	1.015442	95.200000	1.012894	95.200000	1.005198	95.200000	1.012182	95.200000	1.015614	95.200000	1.001584	95.200000	1.004120
95.300000	1.009983	95.300000	1.000710	95.300000	1.006637	95.300000	1.003507	95.300000	1.014068	95.300000	1.019308	95.300000	1.015853	95.300000	1.012442	95.300000	1.002540	95.300000	1.003194	95.300000	1.011539	95.300000	1.016325	95.300000	1.008852	95.300000	1.012923	95.300000	0.994062	95.300000	1.009639
95.400000	1.009523	95.400000	1.011091	95.400000	1.010090	95.400000	1.010637	95.400000	1.010696	95.400000	1.009782	95.400000	1.010124	95.400000	1.015414	95.400000	1.007637	95.400000	1.009706	95.400000	1.007621	95.400000	1.006228	95.400000	1.004134	95.400000	0.995611	95.400000	1.001713	95.400000	1.013589
95.500000	1.007699	95.500000	1.011894	95.500000	1.008084	95.500000	1.007341	95.500000	1.006017	95.500000	1.013306	95.500000	1.006087	95.500000	1.009629	95.500000	1.006497	95.500000	1.006123	95.500000	1.002131	95.500000	1.018423	95.500000	1.007802	95.500000	1.000838	95.500000	1.008111	95.500000	1.014190
95.600000	1.005868	95.600000	1.011267	95.600000	1.006554	95.600000	1.016167	95.600000	1.010263	95.600000	0.998937	95.600000	1.009394	95.600000	1.005392	95.600000	1.000348	95.600000	1.006841	95.600000	1.020814	95.600000	1.011059	95.600000	1.005770	95.600000	1.015678	95.600000	1.003919	95.600000	1.014714
95.700000	1.002104	95.700000	1.008154	95.700000	1.008406	95.700000	1.004230	95.700000	1.006625	95.700000	1.010364	95.700000	1.009607	95.700000	1.003226	95.700000	1.004595	95.700000	1.011781	95.700000	1.015335	95.700000	1.015540	95.700000	1.010123	95.700000	1.009703	95.700000	0.995754	95.700000	1.010348
95.800000	1.012328	95.800000	1.008736	95.800000	1.007223	95.800000	1.006626	95.800000	1.014609	95.800000	1.014888	95.800000	1.010524	95.800000	1.007073	95.800000	1.006312	95.800000	1.015413	95.800000	1.011532	95.800000	1.020929	95.800000	1.011658	95.800000	1.017075	95.800000	1.007748	95.800000	1.013645
95.900000	0.999894	95.900000	1.006631	95.900000	1.004266	95.900000	1.011157	95.900000	1.013221	95.900000	1.013366	95.900000	1.008615	95.900000	1.015740	95.900000	1.013507	95.900000	1.016768	95.900000	1.011428	95.900000	1.010388	95.900000	1.010773	95.900000	1.009432	95.900000	1.010958	95.900000	1.012460
96.000000	1.008871	96.000000	1.004985	96.000000	1.017943	96.000000	1.012956	96.000000	0.999333	96.000000	1.009423	96.000000	1.018364	96.000000	1.009714	96.000000	1.006911	96.000000	1.013065	96.000000	1.008704	96.000000	1.001755	96.000000	1.009628	96.000000	1.005885	96.000000	1.009819	96.000000	1.003062
96.100000	1.013804	96.100000	1.011047	96.100000	1.010951	96.100000	1.004469	96.100000	1.006518	96.100000	1.016622	96.100000	1.012718	96.100000	1.020007	96.100000	1.013476	96.100000	1.012663	96.100000	1.013504	96.100000	1.017441	96.100000	1.001712	96.100000	1.007191	96.100000	1.003288	96.100000	1.015613
96.200000	0.999516	96.200000	1.011023	96.200000	1.005003	96.200000	1.005449	96.200000	1.017952	96.200000	1.008788	96.200000	1.016532	96.200000	1.015175	96.200000	1.011980	96.200000	1.011025	96.200000	1.018255	96.200000	1.011404	96.200000	1.012990	96.200000	1.009490	96.200000	1.005263	96.200000	1.005127
96.300000	1.008228	96.300000	1.003454	96.300000	1.009173	96.300000	1.002278	96.300000	1.018999	96.300000	1.007239	96.300000	1.014021	96.300000	1.010963	96.300000	1.020455	96.300000	1.011873	96.300000	1.019897	96.300000	1.009253	96.300000	1.004535	96.300000	1.006653	96.300000	1.007917	96.300000	1.011530
96.400000	1.002537	96.400000	1.003071	96.400000	1.012494	96.400000	1.003809	96.400000	1.014598	96.400000	1.014015	96.400000	1.003106	96.400000	1.019269	96.400000	1.011183	96.400000	1.012764	96.400000	1.002825	96.400000	1.021078	96.400000	1.008012	96.400000	1.005227	96.400000	1.017640	96.400000	1.016369
96.500000	1.005104	96.500000	1.014774	96.500000	1.001497	96.500000	1.016343	96.500000	1.016193	96.500000	1.019720	96.500000	1.012406	96.500000	1.010796	96.500000	1.021613	96.500000	1.012612	96.500000	1.017446	96.500000	1.013357	96.500000	1.016453	96.500000	1.004905	96.500000	1.024226	96.500000	1.025908
96.600000	1.011195	96.600000	1.010205	96.600000	1.017231	96.600000	1.020866	96.600000	1.001347	96.600000	1.020710	96.600000	1.009156	96.600000	1.005406	96.600000	1.012426	96.600000	1.014089	96.600000	1.021530	96.600000	1.017732	96.600000	1.014155	96.600000	1.017179	96.600000	1.015060	96.600000	1.013829
96.700000	1.006530	96.700000	1.015366	96.700000	1.019614	96.700000	1.012575	96.700000	1.010207	96.700000	1.019409	96.700000	1.012825	96.700000	1.017939	96.700000	1.011013	96.700000	1.012387	96.700000	1.013725	96.700000	1.018298	96.700000	1.012519	96.700000	1.009262	96.700000	1.013488	96.700000	1.016362
96.800000	1.008281	96.800000	1.004397	96.800000	1.017970	96.800000	1.022676	96.800000	1.007835	96.800000	1.014398	96.800000	1.005594	96.800000	1.013421	96.800000	1.018919	96.800000	1.018482	96.800000	1.013237	96.800000	1.014202	96.800000	1.015490	96.800000	1.001031	96.800000	1.023483	96.800000	1.021232
96.900000	1.012792	96.900000	1.005370	96.900000	1.025410	96.900000	1.013634	96.900000	1.013519	96.900000	1.019649	96.900000	1.018642	96.900000	1.017727	96.900000	1.020420	96.900000	1.015491	96.900000	1.013114	96.900000	1.023525	96.900000	1.015722	96.900000	1.012143	96.900000	1.022315	96.900000	1.017771
97.000000	1.017772	97.000000	1.008117	97.000000	1.014457	97.000000	1.015815	97.000000	1.014271	97.000000	1.021938	97.000000	1.007110	97.000000	1.023980	97.000000	1.018562	97.000000	1.019254	97.000000	1.009125	97.000000	1.005842	97.000000	1.016091	97.000000	1.010663	97.000000	1.022216	97.000000	1.016240
97.100000	1.013895	97.100000	1.009893	97.100000	1.010268	97.100000	1.007070	97.100000	1.012572	97.100000	1.019918	97.100000	1.011459	97.100000	1.020947	97.100000	1.015969	97.100000	1.018029	97.100000	1.018045	97.100000	1.012878	97.100000	1.013533	97.100000	1.021807	97.100000	1.015102	97.100000	1.012710
97.200000	1.013932	97.200000	1.008321	97.200000	1.006700	97.200000	1.015803	97.200000	1.014045	97.200000	1.016982	97.200000	1.016140	97.200000	1.015710	97.200000	1.027737	97.200000	1.005955	97.200000	1.025012	97.200000	1.011247	97.200000	1.018823	97.200000	1.012531	97.200000	1.015547	97.200000	1.019969
97.300000	1.023957	97.300000	1.018570	97.300000	1.020464	97.300000	1.018574	97.300000	1.014612	97.300000	1.017018	97.300000	1.015038	97.300000	1.015919	97.300000	1.016420	97.300000	1.023016	97.300000	1.015984	97.300000	1.026410	97.300000	1.017172	97.300000	1.017825	97.300000	1.020993	97.300000	1.014206
97.400000	1.013796	97.400000	1.016599	97.400000	1.023811	97.400000	1.012159	97.400000	1.010200	97.400000	1.019279	97.400000	1.013571	97.400000	1.024665	97.400000	1.019077	97.400000	1.022517	97.400000	1.010461	97.400000	1.017434	97.400000	1.014054	97.400000	1.016840	97.400000	1.028675	97.400000	1.023128
97.500000	1.014381	97.500000	1.016699	97.500000	1.023388	97.500000	1.017320	97.500000	1.009836	97.500000	1.012558	97.500000	1.015171	97.500000	1.015159	97.500000	1.019823	97.500000	1.021221	97.500000	1.011451	97.500000	1.022268	97.500000	1.018960	97.500000	1.018014	97.500000	1.024888	97.500000	1.013989
97.600000	1.020871	97.600000	1.018192	97.600000	1.018615	97.600000	1.015308	97.600000	1.012475	97.600000	1.013370	97.600000	1.011931	97.600000	1.020149	97.600000	1.015784	97.600000	1.029749	97.600000	1.005203	97.600000	1.020557	97.600000	1.019085	97.600000	1.014701	97.600000	1.015658	97.600000	1.023971
97.700000	1.016937	97.700000	1.019101	97.700000	1.007542	97.700000	1.027154	97.700000	1.005778	97.700000	1.016682	97.700000	1.024862	97.700000	1.014325	97.700000	1.012880	97.700000	1.024663	97.700000	1.023108	97.700000	1.018727	97.700000	1.016076	97.700000	1.014792	97.700000	1.020369	97.700000	1.021033
97.800000	1.020141	97.800000	1.016972	97.800000	1.004416	97.800000	1.012160	97.800000	1.013907	97.800000	1.009602	97.800000	1.024904	97.800000	1.026706	97.800000	1.027972	97.800000	1.022665	97.800000	1.014071	97.800000	1.021226	97.800000	1.032872	97.800000	1.001259	97.800000	1.023790	97.800000	1.028036
97.900000	1.008875	97.900000	1.020175	97.900000	1.013108	97.900000	1.009891	97.900000	1.014087	97.900000	1.012769	97.900000	1.017217	97.900000	1.020346	97.900000	1.021814	97.900000	1.027622	97.900000	1.013745	97.900000	1.012755	97.900000	1.028816	97.900000	1.009372	97.900000	1.023435	97.900000	1.025922
98.000000	1.015549	98.000000	1.020568	98.000000	1.023339	98.000000	1.014060	98.000000	1.016767	98.000000	1.018555	98.000000	1.009954	98.000000	1.028029	98.000000	1.025932	98.000000	1.018689	98.000000	1.011973	98.000000	1.029568	98.000000	1.016265	98.000000	1.023557	98.000000	1.016244	98.000000	1.025680
98.100000	1.024552	98.100000	1.015530	98.100000	1.012673	98.100000	1.017430	98.100000	1.013925	98.100000	1.015678	98.100000	1.017685	98.100000	1.019410	98.100000	1.010937	98.100000	1.026735	98.100000	1.014613	98.100000	1.029553	98.100000	1.024730	98.100000	1.012351	98.100000	1.013260	98.100000	1.019216
98.200000	1.013073	98.200000	1.030768	98.200000	1.019903	98.200000	1.017671	98.200000	1.031020	98.200000	1.019070	98.200000	1.022266	98.200000	1.022754	98.200000	1.014143	98.200000	1.023061	98.200000	1.013941	98.200000	1.028152	98.200000	1.028898	98.200000	1.023392	98.200000	1.010646	98.200000	1.026927
98.300000	1.019385	98.300000	1.015190	98.300000	1.019045	98.300000	1.019965	98.300000	1.014634	98.300000	1.016100	98.300000	1.025614	98.300000	1.020019	98.300000	1.024276	98.300000	1.022975	98.300000	1.017688	98.300000	1.019291	98.300000	1.018021	98.300000	1.012584	98.300000	1.026938	98.300000	1.025078
98.400000	1.013062	98.400000	1.017167	98.400000	1.019825	98.400000	1.021388	98.400000	1.016792	98.400000	1.008281	98.400000	1.012150	98.400000	1.018798	98.400000	1.028173	98.400000	1.026432	98.400000	1.008441	98.400000	1.024855	98.400000	1.020495	98.400000	1.016605	98.400000	1.016766	98.400000	1.017855
98.500000	1.018498	98.500000	1.022691	98.500000	1.020162	98.500000	1.028436	98.500000	1.013083	98.500000	1.024857	98.500000	1.020786	98.500000	1.022780	98.500000	1.020656	98.500000	1.017440	98.500000	1.022582	98.500000	1.014107	98.500000	1.022639	98.500000	1.019694	98.500000	1.023865	98.500000	1.025787
98.600000	1.026918	98.600000	1.021370	98.600000	1.027633	98.600000	1.024284	98.600000	1.026488	98.600000	1.025032	98.600000	1.022118	98.600000	1.027630	98.600000	1.024207	98.600000	1.020087	98.600000	1.014205	98.600000	1.020253	98.600000	1.025493	98.600000	1.024367	98.600000	1.020174	98.600000	1.016769
98.700000	1.019656	98.700000	1.016389	98.700000	1.026312	98.700000	1.020015	98.700000	1.022066	98.700000	1.022403	98.700000	1.016745	98.700000	1.032755	98.700000	1.025285	98.700000	1.021544	98.700000	1.018940	98.700000	1.017576	98.700000	1.023827	98.700000	1.029230	98.700000	1.020269	98.700000	1.023696
98.800000	1.015098	98.800000	1.021129	98.800000	1.024610	98.800000	1.012293	98.800000	1.021953	98.800000	1.025302	98.800000	1.008979	98.800000	1.027287	98.800000	1.020703	98.800000	1.020589	98.800000	1.022899	98.800000	1.014822	98.800000	1.019265	98.800000	1.023457	98.800000	1.021610	98.800000	1.027344
98.900000	1.024654	98.900000	1.016436	98.900000	1.021325	98.900000	1.025763	98.900000	1.017586	98.900000	1.009190	98.900000	1.012302	98.900000	1.031768	98.900000	1.022434	98.900000	1.022100	98.900000	1.022213	98.900000	1.028947	98.900000	1.027057	98.900000	1.029000	98.900000	1.027131	98.900000	1.030091
99.000000	1.024680	99.000000	1.014550	99.000000	1.031998	99.000000	1.023418	99.000000	1.024978	99.000000	1.021199	99.000000	1.019633	99.000000	1.025694	99.000000	1.029738	99.000000	1.026208	99.000000	1.018096	99.000000	1.027785	99.000000	1.019347	99.000000	1.022013	99.000000	1.021868	99.000000	1.013699
99.100000	1.019247	99.100000	1.024736	99.100000	1.022526	99.100000	1.024770	99.100000	1.021719	99.100000	1.022608	99.100000	1.021632	99.100000	1.029344	99.100000	1.029232	99.100000	1.019863	99.100000	1.034171	99.100000	1.024876	99.100000	1.017321	99.100000	1.030035	99.100000	1.017083	99.100000	1.022430
99.200000	1.032366	99.200000	1.025264	99.200000	1.026365	99.200000	1.023661	99.200000	1.022833	99.200000	1.029885	99.200000	1.011310	99.200000	1.030355	99.200000	1.021150	99.200000	1.015985	99.200000	1.033759	99.200000	1.023306	99.200000	1.022321	99.200000	1.022136	99.200000	1.025369	99.200000	1.020872
99.300000	1.030569	99.300000	1.027014	99.300000	1.021066	99.300000	1.034009	99.300000	1.019967	99.300000	1.017850	99.300000	1.027676	99.300000	1.030651	99.300000	1.025926	99.300000	1.022812	99.300000	1.031192	99.300000	1.036402	99.300000	1.020939	99.300000	1.026075	99.300000	1.028160	99.300000	1.020485
99.400000	1.019034	99.400000	1.020550	99.400000	1.019575	99.400000	1.031392	99.400000	1.014125	99.400000	1.024376	99.400000	1.019801	99.400000	1.028137	99.400000	1.021999	99.400000	1.021853	99.400000	1.025962	99.400000	1.032508	99.400000	1.024843	99.400000	1.021625	99.400000	1.023400	99.400000	1.019267
99.500000	1.032931	99.500000	1.021555	99.500000	1.025075	99.500000	1.024132	99.500000	1.021140	99.500000	1.035250	99.500000	1.017248	99.500000	1.023445	99.500000	1.024005	99.500000	1.022476	99.500000	1.027042	99.500000	1.034245	99.500000	1.018803	99.500000	1.019916	99.500000	1.021749	99.500000	1.024636
99.600000	1.030654	99.600000	1.025147	99.600000	1.017932	99.600000	1.025349	99.600000	1.015927	99.600000	1.029754	99.600000	1.031075	99.600000	1.026668	99.600000	1.025858	99.600000	1.019573	99.600000	1.021998	99.600000	1.031783	99.600000	1.013832	99.600000	1.023198	99.600000	1.018642	99.600000	1.020200
99.700000	1.031640	99.700000	1.027915	99.700000	1.018873	99.700000	1.024177	99.700000	1.022487	99.700000	1.015729	99.700000	1.020832	99.700000	1.030745	99.700000	1.026865	99.700000	1.028119	99.700000	1.024574	99.700000	1.029052	99.700000	1.017620	99.700000	1.023456	99.700000	1.018388	99.700000	1.028613
99.800000	1.029673	99.800000	1.018337	99.800000	1.016974	99.800000	1.024384	99.800000	1.023947	99.800000	1.023327	99.800000	1.022030	99.800000	1.025307	99.800000	1.030046	99.800000	1.019894	99.800000	1.026922	99.800000	1.028558	99.800000	1.021325	99.800000	1.014758	99.800000	1.029809	99.800000	1.031031
99.900000	1.026276	99.900000	1.017047	99.900000	1.027931	99.900000	1.023260	99.900000	1.019683	99.900000	1.012793	99.900000	1.019135	99.900000	1.033303	99.900000	1.035232	99.900000	1.013930	99.900000	1.032395	99.900000	1.035346	99.900000	1.022794	99.900000	1.032763	99.900000	1.030554	99.900000	1.031125
100.000000	1.027041	100.000000	1.023915	100.000000	1.025218	100.000000	1.032929	100.000000	1.017650	100.000000	1.022218	100.000000	1.026130	100.000000	1.026334	100.000000	1.033257	100.000000	1.025311	100.000000	1.031373	100.000000	1.027644	100.000000	1.022572	100.000000	1.029180	100.000000	1.027781	100.000000	1.033676
100.100000	1.023625	100.100000	1.022236	100.100000	1.023869	100.100000	1.026682	100.100000	1.011330	100.100000	1.032252	100.100000	1.027287	100.100000	1.042787	100.100000	1.028386	100.100000	1.025304	100.100000	1.030681	100.100000	1.029298	100.100000	1.023970	100.100000	1.027079	100.100000	1.025170	100.100000	1.019077
100.200000	1.033140	100.200000	1.026750	100.200000	1.023415	100.200000	1.019392	100.200000	1.031490	100.200000	1.024780	100.200000	1.027381	100.200000	1.025425	100.200000	1.029719	100.200000	1.027844	100.200000	1.024322	100.200000	1.026675	100.200000	1.018215	100.200000	1.033354	100.200000	1.032630	100.200000	1.031842
100.300000	1.028178	100.300000	1.024298	100.300000	1.022786	100.300000	1.027856	100.300000	1.012141	100.300000	1.027350	100.300000	1.024888	100.300000	1.033369	100.300000	1.025634	100.300000	1.028743	100.300000	1.033407	100.300000	1.031138	100.300000	1.023005	100.300000	1.033167	100.300000	1.031497	100.300000	1.027691
100.400000	1.031910	100.400000	1.019908	100.400000	1.022010	100.400000	1.032344	100.400000	1.021901	100.400000	1.018889	100.400000	1.025000	100.400000	1.035890	100.400000	1.031869	100.400000	1.033488	100.400000	1.033244	100.400000	1.027930	100.400000	1.024472	100.400000	1.031620	100.400000	1.034228	100.400000	1.022287
100.500000	1.033676	100.500000	1.023008	100.500000	1.026709	100.500000	1.038506	100.500000	1.026155	100.500000	1.025938	100.500000	1.025895	100.500000	1.040321	100.500000	1.021051	100.500000	1.022026	100.500000	1.020759	100.500000	1.027874	100.500000	1.019688	100.500000	1.032561	100.500000	1.025207	100.500000	1.036234
100.600000	1.034807	100.600000	1.031971	100.600000	1.028666	100.600000	1.022286	100.600000	1.025981	100.600000	1.029943	100.600000	1.025675	100.600000	1.025165	100.600000	1.027478	100.600000	1.026201	100.600000	1.024787	100.600000	1.032748	100.600000	1.022968	100.600000	1.024651	100.600000	1.029481	100.600000	1.031038
100.700000	1.040160	100.700000	1.025550	100.700000	1.018729	100.700000	1.021309	100.700000	1.024347	100.700000	1.030934	100.700000	1.027151	100.700000	1.026394	100.700000	1.028098	100.700000	1.018116	100.700000	1.023249	100.700000	1.025508	100.700000	1.028237	100.700000	1.024988	100.700000	1.023113	100.700000	1.029437
100.800000	1.026567	100.800000	1.033153	100.800000	1.034970	100.800000	1.036836	100.800000	1.033810	100.800000	1.032965	100.800000	1.029637	100.800000	1.031857	100.800000	1.021429	100.800000	1.025991	100.800000	1.027420	100.800000	1.032137	100.800000	1.014617	100.800000	1.037507	100.800000	1.024407	100.800000	1.037205
100.900000	1.031556	100.900000	1.022150	100.900000	1.020458	100.900000	1.030247	100.900000	1.025911	100.900000	1.025874	100.900000	1.019976	100.900000	1.029464	100.900000	1.024106	100.900000	1.021445	100.900000	1.026562	100.900000	1.029439	100.900000	1.027296	100.900000	1.044195	100.900000	1.030846	100.900000	1.028063
101.000000	1.032612	101.000000	1.019665	101.000000	1.028389	101.000000	1.032276	101.000000	1.033452	101.000000	1.031628	101.000000	1.025173	101.000000	1.025663	101.000000	1.029848	101.000000	1.027169	101.000000	1.032542	101.000000	1.043686	101.000000	1.017639	101.000000	1.029417	101.000000	1.038205	101.000000	1.032473
101.100000	1.026472	101.100000	1.028799	101.100000	1.029243	101.100000	1.035207	101.100000	1.027086	101.100000	1.037978	101.100000	1.025831	101.100000	1.034479	101.100000	1.027908	101.100000	1.024495	101.100000	1.032705	101.100000	1.029578	101.100000	1.034312	101.100000	1.032726	101.100000	1.029151	101.100000	1.027513
101.200000	1.034410	101.200000	1.033556	101.200000	1.028937	101.200000	1.027340	101.200000	1.020957	101.200000	1.020999	101.200000	1.026398	101.200000	1.030483	101.200000	1.032719	101.200000	1.020522	101.200000	1.020544	101.200000	1.034773	101.200000	1.026009	101.200000	1.043521	101.200000	1.027842	101.200000	1.028092
101.300000	1.036421	101.300000	1.031547	101.300000	1.017161	101.300000	1.031625	101.300000	1.017319	101.300000	1.036654	101.300000	1.028972	101.300000	1.045010	101.300000	1.030922	101.300000	1.032079	101.300000	1.026122	101.300000	1.041418	101.300000	1.026796	101.300000	1.030422	101.300000	1.027956	101.300000	1.032898
101.400000	1.035696	101.400000	1.037844	101.400000	1.031116	101.400000	1.026263	101.400000	1.028170	101.400000	1.035018	101.400000	1.028302	101.400000	1.031078	101.400000	1.034107	101.400000	1.022316	101.400000	1.029914	101.400000	1.032172	101.400000	1.029427	101.400000	1.043142	101.400000	1.024802	101.400000	1.035398
101.500000	1.036908	101.500000	1.032325	101.500000	1.024833	101.500000	1.036183	101.500000	1.032947	101.500000	1.034264	101.500000	1.027867	101.500000	1.034667	101.500000	1.031156	101.500000	1.025944	101.500000	1.032668	101.500000	1.036559	101.500000	1.029385	101.500000	1.026768	101.500000	1.034679	101.500000	1.026655
101.600000	1.029820	101.600000	1.022397	101.600000	1.025282	101.600000	1.030562	101.600000	1.027747	101.600000	1.028664	101.600000	1.031891	101.600000	1.031485	101.600000	1.032419	101.600000	1.026072	101.600000	1.025749	101.600000	1.036399	101.600000	1.019081	101.600000	1.030814	101.600000	1.034969	101.600000	1.017836
101.700000	1.028912	101.700000	1.035623	101.700000	1.027012	101.700000	1.031592	101.700000	1.015564	101.700000	1.035468	101.700000	1.028813	101.700000	1.036031	101.700000	1.027819	101.700000	1.031863	101.700000	1.026351	101.700000	1.038045	101.700000	1.030978	101.700000	1.038686	101.700000	1.033653	101.700000	1.026629
101.800000	1.042415	101.800000	1.029678	101.800000	1.031723	101.800000	1.028246	101.800000	1.023225	101.800000	1.034765	101.800000	1.021268	101.800000	1.038608	101.800000	1.040027	101.800000	1.029566	101.800000	1.029939	101.800000	1.022754	101.800000	1.023546	101.800000	1.033979	101.800000	1.030803	101.800000	1.030850
101.900000	1.036905	101.900000	1.027474	101.900000	1.028962	101.900000	1.031169	101.900000	1.026547	101.900000	1.046779	101.900000	1.026810	101.900000	1.045054	101.900000	1.032790	101.900000	1.024451	101.900000	1.027726	101.900000	1.026460	101.900000	1.023826	101.900000	1.034286	101.900000	1.036547	101.900000	1.026632
102.000000	1.031286	102.000000	1.033953	102.000000	1.019002	102.000000	1.029263	102.000000	1.025726	102.000000	1.040192	102.000000	1.026759	102.000000	1.028376	102.000000	1.039104	102.000000	1.019112	102.000000	1.026119	102.000000	1.028382	102.000000	1.032600	102.000000	1.035702	102.000000	1.035792	102.000000	1.030987
102.100000	1.034104	102.100000	1.027412	102.100000	1.028855	102.100000	1.022396	102.100000	1.030277	102.100000	1.033350	102.100000	1.036057	102.100000	1.038729	102.100000	1.034297	102.100000	1.033705	102.100000	1.027500	102.100000	1.030926	102.100000	1.023649	102.100000	1.030547	102.100000	1.035198	102.100000	1.020408
102.200000	1.039301	102.200000	1.026474	102.200000	1.036339	102.200000	1.034872	102.200000	1.026423	102.200000	1.026841	102.200000	1.030430	102.200000	1.035653	102.200000	1.029815	102.200000	1.037403	102.200000	1.035066	102.200000	1.040897	102.200000	1.033865	102.200000	1.023807	102.200000	1.026268	102.200000	1.024114
102.300000	1.031126	102.300000	1.029078	102.300000	1.031876	102.300000	1.026100	102.300000	1.028172	102.300000	1.035677	102.300000	1.024691	102.300000	1.039856	102.300000	1.030244	102.300000	1.039497	102.300000	1.031449	102.300000	1.037617	102.300000	1.026203	102.300000	1.028740	102.300000	1.043525	102.300000	1.027564
102.400000	1.037795	102.400000	1.039562	102.400000	1.024799	102.400000	1.037353	102.400000	1.023813	102.400000	1.033683	102.400000	1.031592	102.400000	1.035474	102.400000	1.029537	102.400000	1.032829	102.400000	1.044331	102.400000	1.031005	102.400000	1.027223	102.400000	1.036827	102.400000	1.036372	102.400000	1.034288
102.500000	1.040925	102.500000	1.027952	102.500000	1.029114	102.500000	1.041130	102.500000	1.024336	102.500000	1.030721	102.500000	1.039826	102.500000	1.041055	102.500000	1.035283	102.500000	1.024452	102.500000	1.037161	102.500000	1.037513	102.500000	1.022493	102.500000	1.038426	102.500000	1.043969	102.500000	1.029495
102.600000	1.035604	102.600000	1.035607	102.600000	1.028287	102.600000	1.039178	102.600000	1.027671	102.600000	1.037255	102.600000	1.034906	102.600000	1.041496	102.600000	1.035491	102.600000	1.028190	102.600000	1.041626	102.600000	1.031568	102.600000	1.027902	102.600000	1.030069	102.600000	1.046878	102.600000	1.038292
102.700000	1.035334	102.700000	1.040197	102.700000	1.025455	102.700000	1.034339	102.700000	1.031272	102.700000	1.032065	102.700000	1.025364	102.700000	1.041597	102.700000	1.030148	102.700000	1.033446	102.700000	1.028241	102.700000	1.042830	102.700000	1.033564	102.700000	1.027385	102.700000	1.037313	102.700000	1.041813
102.800000	1.048484	102.800000	1.028521	102.800000	1.026547	102.800000	1.030741	102.800000	1.025541	102.800000	1.027349	102.800000	1.027697	102.800000	1.038940	102.800000	1.037860	102.800000	1.023214	102.800000	1.030789	102.800000	1.031836	102.800000	1.030841	102.800000	1.035737	102.800000	1.047464	102.800000	1.027652
102.900000	1.042052	102.900000	1.038556	102.900000	1.030807	102.900000	1.030256	102.900000	1.031760	102.900000	1.030989	102.900000	1.031559	102.900000	1.041738	102.900000	1.035401	102.900000	1.037752	102.900000	1.038639	102.900000	1.027551	102.900000	1.028307	102.900000	1.035545	102.900000	1.031870	102.900000	1.031120
103.000000	1.040252	103.000000	1.034999	103.000000	1.037508	103.000000	1.035909	103.000000	1.030222	103.000000	1.033258	103.000000	1.036739	103.000000	1.034793	103.000000	1.029929	103.000000	1.026967	103.000000	1.030091	103.000000	1.043399	103.000000	1.032038	103.000000	1.041216	103.000000	1.033294	103.000000	1.027534
103.100000	1.042182	103.100000	1.034492	103.100000	1.044546	103.100000	1.039362	103.100000	1.031684	103.100000	1.035766	103.100000	1.032121	103.100000	1.031200	103.100000	1.033428	103.100000	1.032241	103.100000	1.037670	103.100000	1.036741	103.100000	1.031503	103.100000	1.033638	103.100000	1.039694	103.100000	1.029203
103.200000	1.036169	103.200000	1.033227	103.200000	1.037536	103.200000	1.034874	103.200000	1.031098	103.200000	1.032369	103.200000	1.030883	103.200000	1.035527	103.200000	1.042053	103.200000	1.031753	103.200000	1.030401	103.200000	1.037558	103.200000	1.043106	103.200000	1.037015	103.200000	1.039593	103.200000	1.030658
103.300000	1.037038	103.300000	1.032950	103.300000	1.038469	103.300000	1.037725	103.300000	1.027224	103.300000	1.032263	103.300000	1.038904	103.300000	1.033113	103.300000	1.028806	103.300000	1.023819	103.300000	1.032183	103.300000	1.033759	103.300000	1.039273	103.300000	1.041036	103.300000	1.045023	103.300000	1.032760
103.400000	1.032440	103.400000	1.033612	103.400000	1.034150	103.400000	1.035537	103.400000	1.038417	103.400000	1.037449	103.400000	1.039691	103.400000	1.035140	103.400000	1.037366	103.400000	1.031185	103.400000	1.033653	103.400000	1.035462	103.400000	1.033660	103.400000	1.037624	103.400000	1.037944	103.400000	1.032194
103.500000	1.042751	103.500000	1.037439	103.500000	1.037817	103.500000	1.037207	103.500000	1.034292	103.500000	1.043106	103.500000	1.030393	103.500000	1.032145	103.500000	1.034392	103.500000	1.028308	103.500000	1.031602	103.500000	1.035484	103.500000	1.041338	103.500000	1.034790	103.500000	1.034846	103.500000	1.036649
103.600000	1.027322	103.600000	1.037629	103.600000	1.033286	103.600000	1.032807	103.600000	1.040922	103.600000	1.041735	103.600000	1.041233	103.600000	1.031432	103.600000	1.028856	103.600000	1.030292	103.600000	1.045756	103.600000	1.037509	103.600000	1.028160	103.600000	1.038147	103.600000	1.048263	103.600000	1.033899
103.700000	1.037433	103.700000	1.044206	103.700000	1.031780	103.700000	1.039769	103.700000	1.046087	103.700000	1.034341	103.700000	1.038403	103.700000	1.034361	103.700000	1.039874	103.700000	1.045336	103.700000	1.032571	103.700000	1.037322	103.700000	1.041176	103.700000	1.041023	103.700000	1.036364	103.700000	1.033351
103.800000	1.032600	103.800000	1.037625	103.800000	1.038319	103.800000	1.042179	103.800000	1.031850	103.800000	1.033594	103.800000	1.038553	103.800000	1.030795	103.800000	1.043767	103.800000	1.033612	103.800000	1.043362	103.800000	1.037310	103.800000	1.038560	103.800000	1.042755	103.800000	1.041698	103.800000	1.037568
103.900000	1.039920	103.900000	1.039653	103.900000	1.045198	103.900000	1.047611	103.900000	1.037694	103.900000	1.032728	103.900000	1.038685	103.900000	1.039744	103.900000	1.033985	103.900000	1.037039	103.900000	1.044903	103.900000	1.037754	103.900000	1.040468	103.900000	1.043312	103.900000	1.033246	103.900000	1.038937
104.000000	1.038621	104.000000	1.033724	104.000000	1.037067	104.000000	1.047426	104.000000	1.036452	104.000000	1.033057	104.000000	1.037812	104.000000	1.044161	104.000000	1.037235	104.000000	1.032457	104.000000	1.029704	104.000000	1.044071	104.000000	1.035936	104.000000	1.044055	104.000000	1.035027	104.000000	1.033107
104.100000	1.037912	104.100000	1.036792	104.100000	1.045528	104.100000	1.037685	104.100000	1.037990	104.100000	1.031429	104.100000	1.025636	104.100000	1.034010	104.100000	1.030769	104.100000	1.036848	104.100000	1.048884	104.100000	1.049490	104.100000	1.030012	104.100000	1.043716	104.100000	1.036048	104.100000	1.043346
104.200000	1.043469	104.200000	1.035775	104.200000	1.037831	104.200000	1.036321	104.200000	1.033777	104.200000	1.040167	104.200000	1.034012	104.200000	1.034682	104.200000	1.041853	104.200000	1.034751	104.200000	1.040106	104.200000	1.049032	104.200000	1.030784	104.200000	1.043974	104.200000	1.040583	104.200000	1.040666
104.300000	1.042945	104.300000	1.043667	104.300000	1.040541	104.300000	1.036539	104.300000	1.043650	104.300000	1.035191	104.300000	1.040464	104.300000	1.032090	104.300000	1.040505	104.300000	1.035477	104.300000	1.037838	104.300000	1.035050	104.300000	1.030076	104.300000	1.050345	104.300000	1.037986	104.300000	1.036847
104.400000	1.037597	104.400000	1.043116	104.400000	1.036446	104.400000	1.038942	104.400000	1.040238	104.400000	1.038293	104.400000	1.043551	104.400000	1.045265	104.400000	1.036978	104.400000	1.032909	104.400000	1.040693	104.400000	1.042413	104.400000	1.032580	104.400000	1.044497	104.400000	1.039594	104.400000	1.041038
104.500000	1.044032	104.500000	1.046761	104.500000	1.044098	104.500000	1.046357	104.500000	1.044141	104.500000	1.042004	104.500000	1.035324	104.500000	1.044285	104.500000	1.031508	104.500000	1.030013	104.500000	1.045716	104.500000	1.035868	104.500000	1.041387	104.500000	1.039536	104.500000	1.036538	104.500000	1.037622
104.600000	1.042652	104.600000	1.046110	104.600000	1.037787	104.600000	1.046867	104.600000	1.044083	104.600000	1.038126	104.600000	1.041370	104.600000	1.045435	104.600000	1.034752	104.600000	1.028649	104.600000	1.047583	104.600000	1.043744	104.600000	1.035798	104.600000	1.035241	104.600000	1.039313	104.600000	1.033351
104.700000	1.039440	104.700000	1.035839	104.700000	1.050680	104.700000	1.046904	104.700000	1.038737	104.700000	1.039902	104.700000	1.031020	104.700000	1.041774	104.700000	1.042888	104.700000	1.045908	104.700000	1.043068	104.700000	1.041695	104.700000	1.029759	104.700000	1.047553	104.700000	1.049074	104.700000	1.037348
104.800000	1.039061	104.800000	1.036252	104.800000	1.046639	104.800000	1.041725	104.800000	1.042757	104.800000	1.040077	104.800000	1.040403	104.800000	1.047010	104.800000	1.038819	104.800000	1.040581	104.800000	1.038111	104.800000	1.047640	104.800000	1.035533	104.800000	1.041561	104.800000	1.044755	104.800000	1.036849
104.900000	1.035697	104.900000	1.038059	104.900000	1.045314	104.900000	1.038104	104.900000	1.040352	104.900000	1.041006	104.900000	1.038231	104.900000	1.052451	104.900000	1.043984	104.900000	1.039512	104.900000	1.041909	104.900000	1.044956	104.900000	1.036738	104.900000	1.043648	104.900000	1.046775	104.900000	1.044061
105.000000	1.047492	105.000000	1.047625	105.000000	1.049722	105.000000	1.053436	105.000000	1.034929	105.000000	1.035714	105.000000	1.040904	105.000000	1.049115	105.000000	1.034491	105.000000	1.035185	105.000000	1.046811	105.000000	1.043893	105.000000	1.048361	105.000000	1.046908	105.000000	1.038841	105.000000	1.042112
105.100000	1.044118	105.100000	1.044728	105.100000	1.043928	105.100000	1.044422	105.100000	1.033067	105.100000	1.034532	105.100000	1.038780	105.100000	1.047503	105.100000	1.042614	105.100000	1.038676	105.100000	1.037719	105.100000	1.042322	105.100000	1.037191	105.100000	1.044374	105.100000	1.043714	105.100000	1.034272
105.200000	1.047947	105.200000	1.045400	105.200000	1.042201	105.200000	1.045782	105.200000	1.042135	105.200000	1.038275	105.200000	1.024742	105.200000	1.045522	105.200000	1.047660	105.200000	1.046814	105.200000	1.034958	105.200000	1.041061	105.200000	1.035084	105.200000	1.040316	105.200000	1.043112	105.200000	1.044617
105.300000	1.042944	105.300000	1.051224	105.300000	1.045419	105.300000	1.044771	105.300000	1.045325	105.300000	1.039345	105.300000	1.052173	105.300000	1.046256	105.300000	1.038871	105.300000	1.034702	105.300000	1.058224	105.300000	1.044980	105.300000	1.037611	105.300000	1.049046	105.300000	1.039121	105.300000	1.033960
105.400000	1.055168	105.400000	1.049036	105.400000	1.037123	105.400000	1.044001	105.400000	1.037672	105.400000	1.035517	105.400000	1.039298	105.400000	1.048245	105.400000	1.039131	105.400000	1.048906	105.400000	1.045381	105.400000	1.044523	105.400000	1.039923	105.400000	1.044938	105.400000	1.037775	105.400000	1.034938
105.500000	1.044367	105.500000	1.052020	105.500000	1.041574	105.500000	1.054004	105.500000	1.042114	105.500000	1.046940	105.500000	1.039329	105.500000	1.048628	105.500000	1.045025	105.500000	1.042570	105.500000	1.049143	105.500000	1.043798	105.500000	1.041379	105.500000	1.040001	105.500000	1.044342	105.500000	1.042508
105.600000	1.045279	105.600000	1.044372	105.600000	1.044088	105.600000	1.045735	105.600000	1.043945	105.600000	1.035297	105.600000	1.037755	105.600000	1.049860	105.600000	1.040792	105.600000	1.041917	105.600000	1.045245	105.600000	1.048712	105.600000	1.042068	105.600000	1.036138	105.600000	1.045155	105.600000	1.045244
105.700000	1.039690	105.700000	1.045685	105.700000	1.034704	105.700000	1.047536	105.700000	1.047833	105.700000	1.040368	105.700000	1.045629	105.700000	1.052123	105.700000	1.052010	105.700000	1.047677	105.700000	1.051828	105.700000	1.046792	105.700000	1.036487	105.700000	1.048977	105.700000	1.049418	105.700000	1.045075
105.800000	1.041997	105.800000	1.037817	105.800000	1.045661	105.800000	1.046357	105.800000	1.041402	105.800000	1.045761	105.800000	1.034163	105.800000	1.053240	105.800000	1.038509	105.800000	1.042076	105.800000	1.046995	105.800000	1.042614	105.800000	1.038710	105.800000	1.039679	105.800000	1.036255	105.800000	1.040702
105.900000	1.041848	105.900000	1.036893	105.900000	1.037192	105.900000	1.056114	105.900000	1.043312	105.900000	1.039447	105.900000	1.039206	105.900000	1.046586	105.900000	1.045529	105.900000	1.056765	105.900000	1.045440	105.900000	1.051157	105.900000	1.042717	105.900000	1.050720	105.900000	1.040202	105.900000	1.047135
106.000000	1.044034	106.000000	1.046111	106.000000	1.043279	106.000000	1.053029	106.000000	1.044880	106.000000	1.035373	106.000000	1.037407	106.000000	1.049693	106.000000	1.044783	106.000000	1.042670	106.000000	1.044244	106.000000	1.043435	106.000000	1.044176	106.000000	1.049227	106.000000	1.048392	106.000000	1.043235
106.100000	1.059538	106.100000	1.046428	106.100000	1.045574	106.100000	1.034036	106.100000	1.051540	106.100000	1.034843	106.100000	1.041767	106.100000	1.041707	106.100000	1.035324	106.100000	1.043140	106.100000	1.046242	106.100000	1.048456	106.100000	1.045104	106.100000	1.049449	106.100000	1.042820	106.100000	1.049329
106.200000	1.048329	106.200000	1.053343	106.200000	1.053188	106.200000	1.048890	106.200000	1.046913	106.200000	1.039329	106.200000	1.039657	106.200000	1.046394	106.200000	1.050942	106.200000	1.040557	106.200000	1.051544	106.200000	1.046606	106.200000	1.040747	106.200000	1.051918	106.200000	1.044170	106.200000	1.044068
106.300000	1.052320	106.300000	1.045031	106.300000	1.045844	106.300000	1.054668	106.300000	1.048632	106.300000	1.045182	106.300000	1.045192	106.300000	1.048500	106.300000	1.038025	106.300000	1.042124	106.300000	1.059052	106.300000	1.039639	106.300000	1.039357	106.300000	1.054242	106.300000	1.051301	106.300000	1.049398
106.400000	1.050943	106.400000	1.054006	106.400000	1.046889	106.400000	1.051781	106.400000	1.055766	106.400000	1.042915	106.400000	1.037083	106.400000	1.049780	106.400000	1.037249	106.400000	1.039853	106.400000	1.060538	106.400000	1.038013	106.400000	1.043631	106.400000	1.050778	106.400000	1.049171	106.400000	1.045283
106.500000	1.048852	106.500000	1.049064	106.500000	1.053104	106.500000	1.054384	106.500000	1.054709	106.500000	1.048104	106.500000	1.042083	106.500000	1.043320	106.500000	1.045145	106.500000	1.047845	106.500000	1.049034	106.500000	1.048121	106.500000	1.039317	106.500000	1.047800	106.500000	1.048034	106.500000	1.055919
106.600000	1.051937	106.600000	1.048381	106.600000	1.047359	106.600000	1.047000	106.600000	1.047975	106.600000	1.041076	106.600000	1.041509	106.600000	1.045119	106.600000	1.044849	106.600000	1.045430	106.600000	1.051872	106.600000	1.047794	106.600000	1.039569	106.600000	1.043991	106.600000	1.052145	106.600000	1.049661
106.700000	1.053738	106.700000	1.044903	106.700000	1.043922	106.700000	1.042205	106.700000	1.044786	106.700000	1.040825	106.700000	1.043412	106.700000	1.053097	106.700000	1.041968	106.700000	1.046132	106.700000	1.057451	106.700000	1.047955	106.700000	1.039728	106.700000	1.045396	106.700000	1.051614	106.700000	1.037477
106.800000	1.049650	106.800000	1.052626	106.800000	1.048941	106.800000	1.055289	106.800000	1.037796	106.800000	1.044480	106.800000	1.049012	106.800000	1.053813	106.800000	1.049228	106.800000	1.046125	106.800000	1.057511	106.800000	1.055018	106.800000	1.045620	106.800000	1.050808	106.800000	1.054640	106.800000	1.046493
106.900000	1.040217	106.900000	1.051337	106.900000	1.038931	106.900000	1.047563	106.900000	1.048352	106.900000	1.043776	106.900000	1.046487	106.900000	1.052697	106.900000	1.055590	106.900000	1.043840	106.900000	1.052509	106.900000	1.040729	106.900000	1.043342	106.900000	1.047728	106.900000	1.047373	106.900000	1.048740
107.000000	1.048655	107.000000	1.051491	107.000000	1.047673	107.000000	1.045560	107.000000	1.047788	107.000000	1.043737	107.000000	1.046129	107.000000	1.041693	107.000000	1.050765	107.000000	1.057120	107.000000	1.047951	107.000000	1.054768	107.000000	1.046023	107.000000	1.056826	107.000000	1.051881	107.000000	1.055397
107.100000	1.066482	107.100000	1.042735	107.100000	1.045187	107.100000	1.057560	107.100000	1.051076	107.100000	1.052229	107.100000	1.043277	107.100000	1.046290	107.100000	1.051410	107.100000	1.050193	107.100000	1.051933	107.100000	1.049402	107.100000	1.051442	107.100000	1.049019	107.100000	1.053025	107.100000	1.041365
107.200000	1.053195	107.200000	1.049506	107.200000	1.050445	107.200000	1.053115	107.200000	1.061213	107.200000	1.041556	107.200000	1.043180	107.200000	1.042533	107.200000	1.046934	107.200000	1.054009	107.200000	1.052121	107.200000	1.047659	107.200000	1.043614	107.200000	1.046297	107.200000	1.052040	107.200000	1.039292
107.300000	1.054250	107.300000	1.048892	107.300000	1.048614	107.300000	1.057216	107.300000	1.050724	107.300000	1.050914	107.300000	1.049442	107.300000	1.045652	107.300000	1.044022	107.300000	1.054655	107.300000	1.046330	107.300000	1.048315	107.300000	1.055797	107.300000	1.059144	107.300000	1.060354	107.300000	1.052416
107.400000	1.053292	107.400000	1.046967	107.400000	1.050462	107.400000	1.060634	107.400000	1.049952	107.400000	1.052703	107.400000	1.047065	107.400000	1.049834	107.400000	1.049920	107.400000	1.054844	107.400000	1.056564	107.400000	1.041891	107.400000	1.038936	107.400000	1.049835	107.400000	1.044071	107.400000	1.043821
107.500000	1.066679	107.500000	1.051728	107.500000	1.049967	107.500000	1.047323	107.500000	1.052554	107.500000	1.056278	107.500000	1.037737	107.500000	1.047285	107.500000	1.051836	107.500000	1.052743	107.500000	1.055578	107.500000	1.049902	107.500000	1.043430	107.500000	1.041812	107.500000	1.049827	107.500000	1.049051
107.600000	1.054899	107.600000	1.048884	107.600000	1.054258	107.600000	1.049476	107.600000	1.051938	107.600000	1.054536	107.600000	1.042423	107.600000	1.059303	107.600000	1.051796	107.600000	1.053315	107.600000	1.051479	107.600000	1.053674	107.600000	1.052421	107.600000	1.054688	107.600000	1.048452	107.600000	1.051721
107.700000	1.050044	107.700000	1.053819	107.700000	1.054906	107.700000	1.054852	107.700000	1.049372	107.700000	1.048994	107.700000	1.045031	107.700000	1.047268	107.700000	1.051599	107.700000	1.054716	107.700000	1.056811	107.700000	1.055671	107.700000	1.053421	107.700000	1.046013	107.700000	1.046965	107.700000	1.049249
107.800000	1.056209	107.800000	1.053790	107.800000	1.050302	107.800000	1.053359	107.800000	1.048396	107.800000	1.057178	107.800000	1.061440	107.800000	1.049445	107.800000	1.052677	107.800000	1.053854	107.800000	1.055029	107.800000	1.054790	107.800000	1.048235	107.800000	1.053003	107.800000	1.050341	107.800000	1.054681
107.900000	1.051364	107.900000	1.047586	107.900000	1.051239	107.900000	1.052174	107.900000	1.050260	107.900000	1.053579	107.900000	1.048363	107.900000	1.045109	107.900000	1.046834	107.900000	1.057712	107.900000	1.051693	107.900000	1.047415	107.900000	1.048239	107.900000	1.049323	107.900000	1.046452	107.900000	1.051664
108.000000	1.054900	108.000000	1.059869	108.000000	1.057174	108.000000	1.055883	108.000000	1.048645	108.000000	1.055500	108.000000	1.046847	108.000000	1.043831	108.000000	1.043797	108.000000	1.057481	108.000000	1.050702	108.000000	1.060866	108.000000	1.050392	108.000000	1.055876	108.000000	1.048345	108.000000	1.048685
108.100000	1.048367	108.100000	1.048434	108.100000	1.052002	108.100000	1.060332	108.100000	1.053403	108.100000	1.052500	108.100000	1.046601	108.100000	1.047807	108.100000	1.042602	108.100000	1.051497	108.100000	1.052748	108.100000	1.050235	108.100000	1.039949	108.100000	1.056240	108.100000	1.055834	108.100000	1.053012
108.200000	1.055014	108.200000	1.054391	108.200000	1.051582	108.200000	1.051726	108.200000	1.060910	108.200000	1.050869	108.200000	1.050197	108.200000	1.065145	108.200000	1.059942	108.200000	1.053623	108.200000	1.054232	108.200000	1.052625	108.200000	1.048063	108.200000	1.052535	108.200000	1.051978	108.200000	1.052276
108.300000	1.057518	108.300000	1.056452	108.300000	1.049915	108.300000	1.054966	108.300000	1.052997	108.300000	1.053255	108.300000	1.050933	108.300000	1.058785	108.300000	1.046543	108.300000	1.049237	108.300000	1.057784	108.300000	1.054368	108.300000	1.045749	108.300000	1.059171	108.300000	1.052204	108.300000	1.050849
108.400000	1.063619	108.400000	1.050016	108.400000	1.042610	108.400000	1.054819	108.400000	1.051834	108.400000	1.046262	108.400000	1.053280	108.400000	1.054139	108.400000	1.052120	108.400000	1.052333	108.400000	1.052968	108.400000	1.060988	108.400000	1.045437	108.400000	1.058435	108.400000	1.046594	108.400000	1.048774
108.500000	1.059710	108.500000	1.053531	108.500000	1.056093	108.500000	1.051919	108.500000	1.054881	108.500000	1.055266	108.500000	1.056104	108.500000	1.054862	108.500000	1.051761	108.500000	1.057545	108.500000	1.049139	108.500000	1.062379	108.500000	1.060733	108.500000	1.052545	108.500000	1.055585	108.500000	1.057431
108.600000	1.055167	108.600000	1.054052	108.600000	1.058355	108.600000	1.061234	108.600000	1.048089	108.600000	1.051693	108.600000	1.061028	108.600000	1.046756	108.600000	1.050232	108.600000	1.053076	108.600000	1.056842	108.600000	1.056930	108.600000	1.049668	108.600000	1.050174	108.600000	1.059280	108.600000	1.061573
108.700000	1.056397	108.700000	1.058499	108.700000	1.050312	108.700000	1.062758	108.700000	1.043482	108.700000	1.040510	108.700000	1.062513	108.700000	1.047548	108.700000	1.062898	108.700000	1.050255	108.700000	1.048846	108.700000	1.057835	108.700000	1.044112	108.700000	1.053046	108.700000	1.059859	108.700000	1.059954
108.800000	1.063740	108.800000	1.053422	108.800000	1.063178	108.800000	1.062828	108.800000	1.051382	108.800000	1.049926	108.800000	1.056427	108.800000	1.051270	108.800000	1.049593	108.800000	1.049016	108.800000	1.053195	108.800000	1.057638	108.800000	1.060149	108.800000	1.047955	108.800000	1.055052	108.800000	1.052807
108.900000	1.059332	108.900000	1.052341	108.900000	1.053660	108.900000	1.048843	108.900000	1.049967	108.900000	1.047156	108.900000	1.064538	108.900000	1.053985	108.900000	1.055430	108.900000	1.053630	108.900000	1.054750	108.900000	1.059676	108.900000	1.053990	108.900000	1.051422	108.900000	1.055468	108.900000	1.055862
109.000000	1.052280	109.000000	1.064825	109.000000	1.053027	109.000000	1.065202	109.000000	1.049879	109.000000	1.052598	109.000000	1.069506	109.000000	1.050768	109.000000	1.050002	109.000000	1.053511	109.000000	1.060721	109.000000	1.048999	109.000000	1.058933	109.000000	1.053660	109.000000	1.048005	109.000000	1.064815
109.100000	1.055897	109.100000	1.064589	109.100000	1.050832	109.100000	1.060188	109.100000	1.055672	109.100000	1.057313	109.100000	1.052711	109.100000	1.059960	109.100000	1.055171	109.100000	1.054331	109.100000	1.057547	109.100000	1.062099	109.100000	1.048729	109.100000	1.055785	109.100000	1.056334	109.100000	1.063458
109.200000	1.060674	109.200000	1.049018	109.200000	1.050728	109.200000	1.056244	109.200000	1.052465	109.200000	1.059051	109.200000	1.052922	109.200000	1.048083	109.200000	1.060669	109.200000	1.059531	109.200000	1.052450	109.200000	1.058615	109.200000	1.050290	109.200000	1.062536	109.200000	1.064479	109.200000	1.059409
109.300000	1.061614	109.300000	1.063032	109.300000	1.056409	109.300000	1.049371	109.300000	1.055080	109.300000	1.059747	109.300000	1.054623	109.300000	1.050230	109.300000	1.052516	109.300000	1.060968	109.300000	1.059133	109.300000	1.047661	109.300000	1.057640	109.300000	1.048656	109.300000	1.061106	109.300000	1.056887
109.400000	1.061567	109.400000	1.064847	109.400000	1.054898	109.400000	1.057717	109.400000	1.062186	109.400000	1.053901	109.400000	1.065236	109.400000	1.058986	109.400000	1.050641	109.400000	1.047397	109.400000	1.052840	109.400000	1.063322	109.400000	1.054819	109.400000	1.047293	109.400000	1.057923	109.400000	1.056304
109.500000	1.060170	109.500000	1.066849	109.500000	1.054764	109.500000	1.058986	109.500000	1.063506	109.500000	1.058562	109.500000	1.057357	109.500000	1.061979	109.500000	1.057032	109.500000	1.054745	109.500000	1.057992	109.500000	1.058520	109.500000	1.054646	109.500000	1.046841	109.500000	1.052744	109.500000	1.059367
109.600000	1.062106	109.600000	1.064736	109.600000	1.047862	109.600000	1.063967	109.600000	1.059224	109.600000	1.047542	109.600000	1.061447	109.600000	1.054114	109.600000	1.046783	109.600000	1.057728	109.600000	1.056318	109.600000	1.059767	109.600000	1.051242	109.600000	1.050614	109.600000	1.058831	109.600000	1.056640
109.700000	1.055708	109.700000	1.056661	109.700000	1.058193	109.700000	1.052164	109.700000	1.056598	109.700000	1.055605	109.700000	1.053162	109.700000	1.058269	109.700000	1.064440	109.700000	1.052196	109.700000	1.063158	109.700000	1.059453	109.700000	1.053175	109.700000	1.055723	109.700000	1.067617	109.700000	1.058406
109.800000	1.070041	109.800000	1.070843	109.800000	1.054023	109.800000	1.054451	109.800000	1.052290	109.800000	1.059550	109.800000	1.057427	109.800000	1.062273	109.800000	1.059440	109.800000	1.053710	109.800000	1.055199	109.800000	1.052787	109.800000	1.058906	109.800000	1.061253	109.800000	1.061619	109.800000	1.054063
109.900000	1.061791	109.900000	1.069238	109.900000	1.056759	109.900000	1.054957	109.900000	1.060506	109.900000	1.057974	109.900000	1.051332	109.900000	1.057979	109.900000	1.052574	109.900000	1.055960	109.900000	1.064227	109.900000	1.058979	109.900000	1.054272	109.900000	1.056007	109.900000	1.061835	109.900000	1.057246
110.000000	1.062033	110.000000	1.060581	110.000000	1.059560	110.000000	1.056732	110.000000	1.056216	110.000000	1.054410	110.000000	1.044927	110.000000	1.056288	110.000000	1.053285	110.000000	1.060016	110.000000	1.061092	110.000000	1.050433	110.000000	1.056394	110.000000	1.052677	110.000000	1.061604	110.000000	1.054711
110.100000	1.066030	110.100000	1.067960	110.100000	1.061724	110.100000	1.058713	110.100000	1.055389	110.100000	1.054078	110.100000	1.049441	110.100000	1.062951	110.100000	1.066061	110.100000	1.057773	110.100000	1.058383	110.100000	1.053966	110.100000	1.055371	110.100000	1.056825	110.100000	1.057993	110.100000	1.056835
110.200000	1.064563	110.200000	1.058580	110.200000	1.065729	110.200000	1.059818	110.200000	1.057048	110.200000	1.057469	110.200000	1.051959	110.200000	1.054345	110.200000	1.052262	110.200000	1.064394	110.200000	1.058254	110.200000	1.055893	110.200000	1.057346	110.200000	1.059382	110.200000	1.067138	110.200000	1.063296
110.300000	1.060006	110.300000	1.065525	110.300000	1.055135	110.300000	1.056047	110.300000	1.062532	110.300000	1.055190	110.300000	1.061430	110.300000	1.066987	110.300000	1.064841	110.300000	1.055972	110.300000	1.058705	110.300000	1.056410	110.300000	1.049423	110.300000	1.055441	110.300000	1.059200	110.300000	1.061506
110.400000	1.056729	110.400000	1.061553	110.400000	1.056663	110.400000	1.060646	110.400000	1.057524	110.400000	1.056213	110.400000	1.053213	110.400000	1.065197	110.400000	1.048818	110.400000	1.059242	110.400000	1.057476	110.400000	1.059297	110.400000	1.055471	110.400000	1.053076	110.400000	1.061448	110.400000	1.061125
110.500000	1.064492	110.500000	1.064471	110.500000	1.058343	110.500000	1.056115	110.500000	1.054402	110.500000	1.068067	110.500000	1.067286	110.500000	1.063994	110.500000	1.057998	110.500000	1.057505	110.500000	1.058029	110.500000	1.059827	110.500000	1.057562	110.500000	1.063008	110.500000	1.056859	110.500000	1.061992
110.600000	1.066820	110.600000	1.066660	110.600000	1.047212	110.600000	1.060425	110.600000	1.063755	110.600000	1.060072	110.600000	1.061852	110.600000	1.068877	110.600000	1.060959	110.600000	1.055826	110.600000	1.068049	110.600000	1.057309	110.600000	1.062211	110.600000	1.059940	110.600000	1.060489	110.600000	1.054362
110.700000	1.065345	110.700000	1.061507	110.700000	1.050341	110.700000	1.061768	110.700000	1.065781	110.700000	1.054481	110.700000	1.058402	110.700000	1.061310	110.700000	1.061776	110.700000	1.058805	110.700000	1.065840	110.700000	1.057849	110.700000	1.058335	110.700000	1.061931	110.700000	1.058672	110.700000	1.056948
110.800000	1.059881	110.800000	1.063919	110.800000	1.054648	110.800000	1.056611	110.800000	1.063773	110.800000	1.057159	110.800000	1.058874	110.800000	1.060161	110.800000	1.062756	110.800000	1.057370	110.800000	1.064477	110.800000	1.063628	110.800000	1.060349	110.800000	1.059994	110.800000	1.049192	110.800000	1.060592
110.900000	1.065742	110.900000	1.059465	110.900000	1.059994	110.900000	1.059945	110.900000	1.062716	110.900000	1.063663	110.900000	1.064656	110.900000	1.068258	110.900000	1.057141	110.900000	1.059229	110.900000	1.058131	110.900000	1.056252	110.900000	1.063275	110.900000	1.069461	110.900000	1.059395	110.900000	1.063359
111.000000	1.066293	111.000000	1.062040	111.000000	1.066566	111.000000	1.061844	111.000000	1.062233	111.000000	1.060508	111.000000	1.066565	111.000000	1.069655	111.000000	1.058999	111.000000	1.054320	111.000000	1.061678	111.000000	1.060200	111.000000	1.060851	111.000000	1.064054	111.000000	1.062875	111.000000	1.061842
111.100000	1.060859	111.100000	1.064645	111.100000	1.065541	111.100000	1.064816	111.100000	1.052191	111.100000	1.057201	111.100000	1.055426	111.100000	1.063899	111.100000	1.057346	111.100000	1.053776	111.100000	1.050655	111.100000	1.064889	111.100000	1.057538	111.100000	1.067990	111.100000	1.058315	111.100000	1.061127
111.200000	1.060140	111.200000	1.059328	111.200000	1.063853	111.200000	1.061778	111.200000	1.060733	111.200000	1.059364	111.200000	1.058365	111.200000	1.062712	111.200000	1.059745	111.200000	1.062616	111.200000	1.057106	111.200000	1.061319	111.200000	1.062145	111.200000	1.061382	111.200000	1.061515	111.200000	1.063776
111.300000	1.059429	111.300000	1.060870	111.300000	1.067862	111.300000	1.064222	111.300000	1.066957	111.300000	1.059503	111.300000	1.062153	111.300000	1.059604	111.300000	1.067075	111.300000	1.067194	111.300000	1.059823	111.300000	1.062309	111.300000	1.057829	111.300000	1.059973	111.300000	1.066786	111.300000	1.065529
111.400000	1.056326	111.400000	1.061314	111.400000	1.058487	111.400000	1.064042	111.400000	1.061553	111.400000	1.070168	111.400000	1.060913	111.400000	1.060790	111.400000	1.060512	111.400000	1.063534	111.400000	1.058284	111.400000	1.065623	111.400000	1.059307	111.400000	1.063371	111.400000	1.061318	111.400000	1.061390
111.500000	1.055263	111.500000	1.061880	111.500000	1.069053	111.500000	1.061903	111.500000	1.063275	111.500000	1.063509	111.500000	1.065573	111.500000	1.058912	111.500000	1.056907	111.500000	1.059607	111.500000	1.074067	111.500000	1.062631	111.500000	1.067663	111.500000	1.056471	111.500000	1.058382	111.500000	1.068271
111.600000	1.059901	111.600000	1.067878	111.600000	1.069061	111.600000	1.064893	111.600000	1.055744	111.600000	1.061427	111.600000	1.063868	111.600000	1.057678	111.600000	1.063560	111.600000	1.066280	111.600000	1.066809	111.600000	1.061736	111.600000	1.070304	111.600000	1.057547	111.600000	1.060805	111.600000	1.061983
111.700000	1.065561	111.700000	1.068065	111.700000	1.065209	111.700000	1.058120	111.700000	1.060164	111.700000	1.064561	111.700000	1.053574	111.700000	1.066375	111.700000	1.064582	111.700000	1.058352	111.700000	1.062897	111.700000	1.057732	111.700000	1.060200	111.700000	1.063166	111.700000	1.057753	111.700000	1.060251
111.800000	1.064919	111.800000	1.075298	111.800000	1.064133	111.800000	1.066509	111.800000	1.056266	111.800000	1.072642	111.800000	1.061771	111.800000	1.060943	111.800000	1.055285	111.800000	1.059454	111.800000	1.063851	111.800000	1.062569	111.800000	1.069858	111.800000	1.055072	111.800000	1.057387	111.800000	1.065490
111.900000	1.064003	111.900000	1.064254	111.900000	1.067944	111.900000	1.059736	111.900000	1.051623	111.900000	1.060801	111.900000	1.062307	111.900000	1.073142	111.900000	1.063381	111.900000	1.063167	111.900000	1.062670	111.900000	1.057217	111.900000	1.062058	111.900000	1.058730	111.900000	1.056772	111.900000	1.062788
112.000000	1.066205	112.000000	1.068653	112.000000	1.065509	112.000000	1.063439	112.000000	1.064446	112.000000	1.060892	112.000000	1.063677	112.000000	1.062030	112.000000	1.064988	112.000000	1.060336	112.000000	1.070833	112.000000	1.061837	112.000000	1.066438	112.000000	1.061632	112.000000	1.062634	112.000000	1.066220
112.100000	1.067635	112.100000	1.071642	112.100000	1.068882	112.100000	1.060873	112.100000	1.056425	112.100000	1.059400	112.100000	1.063291	112.100000	1.073770	112.100000	1.062936	112.100000	1.060602	112.100000	1.067943	112.100000	1.064030	112.100000	1.055638	112.100000	1.065574	112.100000	1.063058	112.100000	1.067189
112.200000	1.074138	112.200000	1.070971	112.200000	1.076168	112.200000	1.062303	112.200000	1.059127	112.200000	1.059634	112.200000	1.059959	112.200000	1.075901	112.200000	1.069018	112.200000	1.056607	112.200000	1.065783	112.200000	1.068326	112.200000	1.060044	112.200000	1.062136	112.200000	1.065635	112.200000	1.078828
112.300000	1.065625	112.300000	1.069838	112.300000	1.067895	112.300000	1.068408	112.300000	1.066068	112.300000	1.054554	112.300000	1.062818	112.300000	1.068669	112.300000	1.070537	112.300000	1.061474	112.300000	1.066900	112.300000	1.070668	112.300000	1.067331	112.300000	1.060279	112.300000	1.066837	112.300000	1.070483
112.400000	1.060514	112.400000	1.067656	112.400000	1.074135	112.400000	1.067297	112.400000	1.057961	112.400000	1.069789	112.400000	1.064725	112.400000	1.071800	112.400000	1.075971	112.400000	1.062818	112.400000	1.072298	112.400000	1.063392	112.400000	1.057260	112.400000	1.066849	112.400000	1.060666	112.400000	1.064664
112.500000	1.078576	112.500000	1.071429	112.500000	1.069086	112.500000	1.058552	112.500000	1.055935	112.500000	1.066024	112.500000	1.064229	112.500000	1.066597	112.500000	1.061706	112.500000	1.066793	112.500000	1.068949	112.500000	1.077822	112.500000	1.064624	112.500000	1.065015	112.500000	1.064339	112.500000	1.067564
112.600000	1.058796	112.600000	1.066919	112.600000	1.075204	112.600000	1.063867	112.600000	1.061045	112.600000	1.065214	112.600000	1.074480	112.600000	1.066243	112.600000	1.056404	112.600000	1.065434	112.600000	1.073292	112.600000	1.072413	112.600000	1.069333	112.600000	1.068011	112.600000	1.062306	112.600000	1.059950
112.700000	1.076007	112.700000	1.072721	112.700000	1.072571	112.700000	1.069134	112.700000	1.058368	112.700000	1.068097	112.700000	1.076217	112.700000	1.068693	112.700000	1.058311	112.700000	1.068149	112.700000	1.077552	112.700000	1.069487	112.700000	1.063939	112.700000	1.062510	112.700000	1.069805	112.700000	1.069937
112.800000	1.072463	112.800000	1.065281	112.800000	1.067609	112.800000	1.065433	112.800000	1.063198	112.800000	1.067326	112.800000	1.062184	112.800000	1.068334	112.800000	1.069204	112.800000	1.066624	112.800000	1.077835	112.800000	1.072653	112.800000	1.067967	112.800000	1.058192	112.800000	1.058659	112.800000	1.062181
112.900000	1.080813	112.900000	1.063486	112.900000	1.069313	112.900000	1.068528	112.900000	1.070647	112.900000	1.067115	112.900000	1.069306	112.900000	1.068931	112.900000	1.063194	112.900000	1.074638	112.900000	1.072567	112.900000	1.077842	112.900000	1.059126	112.900000	1.061136	112.900000	1.070283	112.900000	1.069803
113.000000	1.075401	113.000000	1.076638	113.000000	1.073254	113.000000	1.064063	113.000000	1.062455	113.000000	1.064447	113.000000	1.075899	113.000000	1.069607	113.000000	1.069114	113.000000	1.069228	113.000000	1.063275	113.000000	1.074225	113.000000	1.064175	113.000000	1.066458	113.000000	1.064372	113.000000	1.072367
113.100000	1.067773	113.100000	1.068681	113.100000	1.072870	113.100000	1.069498	113.100000	1.061329	113.100000	1.072264	113.100000	1.071668	113.100000	1.072163	113.100000	1.065605	113.100000	1.062646	113.100000	1.072654	113.100000	1.063860	113.100000	1.066623	113.100000	1.058159	113.100000	1.069073	113.100000	1.067542
113.200000	1.067937	113.200000	1.066262	113.200000	1.073306	113.200000	1.068520	113.200000	1.071444	113.200000	1.076924	113.200000	1.071045	113.200000	1.072629	113.200000	1.065033	113.200000	1.071710	113.200000	1.066161	113.200000	1.069742	113.200000	1.072200	113.200000	1.065791	113.200000	1.069576	113.200000	1.067317
113.300000	1.073532	113.300000	1.069881	113.300000	1.071240	113.300000	1.064245	113.300000	1.064924	113.300000	1.064596	113.300000	1.068631	113.300000	1.065595	113.300000	1.060584	113.300000	1.067667	113.300000	1.075623	113.300000	1.066663	113.300000	1.057547	113.300000	1.065146	113.300000	1.066863	113.300000	1.067107
113.400000	1.067540	113.400000	1.072493	113.400000	1.075749	113.400000	1.072105	113.400000	1.073506	113.400000	1.072576	113.400000	1.064628	113.400000	1.071223	113.400000	1.056577	113.400000	1.071842	113.400000	1.071322	113.400000	1.070568	113.400000	1.071052	113.400000	1.069310	113.400000	1.071508	113.400000	1.068622
113.500000	1.072833	113.500000	1.063794	113.500000	1.077454	113.500000	1.074985	113.500000	1.071561	113.500000	1.062201	113.500000	1.072973	113.500000	1.066751	113.500000	1.071905	113.500000	1.079511	113.500000	1.077549	113.500000	1.071405	113.500000	1.063779	113.500000	1.070707	113.500000	1.068623	113.500000	1.069795
113.600000	1.071618	113.600000	1.066512	113.600000	1.068338	113.600000	1.070881	113.600000	1.067483	113.600000	1.068204	113.600000	1.067586	113.600000	1.067884	113.600000	1.071277	113.600000	1.063044	113.600000	1.079326	113.600000	1.066510	113.600000	1.069491	113.600000	1.068435	113.600000	1.073583	113.600000	1.071438
113.700000	1.074316	113.700000	1.075694	113.700000	1.074725	113.700000	1.069618	113.700000	1.069877	113.700000	1.075379	113.700000	1.068925	113.700000	1.068656	113.700000	1.071723	113.700000	1.072462	113.700000	1.076950	113.700000	1.066768	113.700000	1.075085	113.700000	1.063042	113.700000	1.071761	113.700000	1.070142
113.800000	1.072938	113.800000	1.071272	113.800000	1.077158	113.800000	1.069324	113.800000	1.062247	113.800000	1.074602	113.800000	1.070334	113.800000	1.068176	113.800000	1.068460	113.800000	1.070705	113.800000	1.069999	113.800000	1.074117	113.800000	1.063133	113.800000	1.055881	113.800000	1.073535	113.800000	1.069177
113.900000	1.068231	113.900000	1.066912	113.900000	1.077213	113.900000	1.079884	113.900000	1.067211	113.900000	1.065003	113.900000	1.070976	113.900000	1.066344	113.900000	1.076101	113.900000	1.066839	113.900000	1.073727	113.900000	1.072100	113.900000	1.075845	113.900000	1.065532	113.900000	1.069808	113.900000	1.070384
114.000000	1.067339	114.000000	1.070394	114.000000	1.081647	114.000000	1.075606	114.000000	1.064582	114.000000	1.068446	114.000000	1.069782	114.000000	1.062440	114.000000	1.074796	114.000000	1.067207	114.000000	1.070569	114.000000	1.068655	114.000000	1.064193	114.000000	1.072217	114.000000	1.075433	114.000000	1.074303
114.100000	1.071469	114.100000	1.073064	114.100000	1.070682	114.100000	1.070259	114.100000	1.063105	114.100000	1.071941	114.100000	1.071709	114.100000	1.071413	114.100000	1.074902	114.100000	1.064497	114.100000	1.080861	114.100000	1.071969	114.100000	1.073734	114.100000	1.066983	114.100000	1.063408	114.100000	1.078062
114.200000	1.081246	114.200000	1.075790	114.200000	1.078307	114.200000	1.067939	114.200000	1.070533	114.200000	1.070248	114.200000	1.068461	114.200000	1.068742	114.200000	1.070628	114.200000	1.068267	114.200000	1.076087	114.200000	1.072450	114.200000	1.074343	114.200000	1.068936	114.200000	1.074070	114.200000	1.072658
114.300000	1.070151	114.300000	1.078350	114.300000	1.074577	114.300000	1.074067	114.300000	1.071645	114.300000	1.075442	114.300000	1.065853	114.300000	1.076174	114.300000	1.070068	114.300000	1.073323	114.300000	1.082845	114.300000	1.067153	114.300000	1.070515	114.300000	1.064122	114.300000	1.066572	114.300000	1.072918
114.400000	1.071056	114.400000	1.072997	114.400000	1.071722	114.400000	1.077370	114.400000	1.073101	114.400000	1.075282	114.400000	1.071728	114.400000	1.075080	114.400000	1.067667	114.400000	1.072135	114.400000	1.078814	114.400000	1.071499	114.400000	1.076362	114.400000	1.070133	114.400000	1.069401	114.400000	1.072060
114.500000	1.072725	114.500000	1.069840	114.500000	1.073174	114.500000	1.074234	114.500000	1.071424	114.500000	1.064461	114.500000	1.072578	114.500000	1.081811	114.500000	1.069200	114.500000	1.065242	114.500000	1.073055	114.500000	1.072882	114.500000	1.073902	114.500000	1.062202	114.500000	1.076648	114.500000	1.072521
114.600000	1.074999	114.600000	1.073343	114.600000	1.076993	114.600000	1.074889	114.600000	1.067736	114.600000	1.071529	114.600000	1.070651	114.600000	1.081927	114.600000	1.070286	114.600000	1.073058	114.600000	1.075168	114.600000	1.070670	114.600000	1.072547	114.600000	1.067700	114.600000	1.071889	114.600000	1.071459
114.700000	1.063382	114.700000	1.070832	114.700000	1.070958	114.700000	1.075473	114.700000	1.073036	114.700000	1.073424	114.700000	1.068024	114.700000	1.071741	114.700000	1.075796	114.700000	1.071603	114.700000	1.082274	114.700000	1.081529	114.700000	1.072774	114.700000	1.077067	114.700000	1.073124	114.700000	1.070399
114.800000	1.065835	114.800000	1.080696	114.800000	1.075156	114.800000	1.077745	114.800000	1.069902	114.800000	1.069517	114.800000	1.065385	114.800000	1.071237	114.800000	1.078660	114.800000	1.068864	114.800000	1.077931	114.800000	1.076742	114.800000	1.071846	114.800000	1.075678	114.800000	1.070875	114.800000	1.070522
114.900000	1.073736	114.900000	1.074292	114.900000	1.075117	114.900000	1.077657	114.900000	1.069549	114.900000	1.066789	114.900000	1.063734	114.900000	1.081793	114.900000	1.068586	114.900000	1.074370	114.900000	1.075856	114.900000	1.073705	114.900000	1.075511	114.900000	1.070264	114.900000	1.075211	114.900000	1.070232
115.000000	1.071694	115.000000	1.073913	115.000000	1.073868	115.000000	1.077103	115.000000	1.069488	115.000000	1.074276	115.000000	1.069011	115.000000	1.077966	115.000000	1.076941	115.000000	1.072472	115.000000	1.080997	115.000000	1.069612	115.000000	1.072080	115.000000	1.068736	115.000000	1.074816	115.000000	1.080361
115.100000	1.074966	115.100000	1.070303	115.100000	1.082660	115.100000	1.072893	115.100000	1.071179	115.100000	1.071692	115.100000	1.070200	115.100000	1.078375	115.100000	1.075359	115.100000	1.077278	115.100000	1.077583	115.100000	1.065370	115.100000	1.075455	115.100000	1.077251	115.100000	1.071565	115.100000	1.075160
115.200000	1.077858	115.200000	1.074793	115.200000	1.073487	115.200000	1.072069	115.200000	1.070579	115.200000	1.074050	115.200000	1.073611	115.200000	1.077000	115.200000	1.063763	115.200000	1.078534	115.200000	1.071403	115.200000	1.081801	115.200000	1.069750	115.200000	1.074770	115.200000	1.081029	115.200000	1.076098
115.300000	1.073670	115.300000	1.073950	115.300000	1.075407	115.300000	1.075912	115.300000	1.073859	115.300000	1.072510	115.300000	1.070384	115.300000	1.063226	115.300000	1.067094	115.300000	1.071746	115.300000	1.082441	115.300000	1.076760	115.300000	1.073548	115.300000	1.069637	115.300000	1.072426	115.300000	1.069799
115.400000	1.082418	115.400000	1.073763	115.400000	1.075464	115.400000	1.079879	115.400000	1.074563	115.400000	1.069319	115.400000	1.069093	115.400000	1.069255	115.400000	1.075354	115.400000	1.068874	115.400000	1.072996	115.400000	1.076515	115.400000	1.074158	115.400000	1.063226	115.400000	1.081483	115.400000	1.076534
115.500000	1.082255	115.500000	1.073960	115.500000	1.075301	115.500000	1.074827	115.500000	1.069608	115.500000	1.078078	115.500000	1.068705	115.500000	1.068035	115.500000	1.080741	115.500000	1.077684	115.500000	1.078420	115.500000	1.073466	115.500000	1.067618	115.500000	1.073033	115.500000	1.075288	115.500000	1.076571
115.600000	1.076804	115.600000	1.074373	115.600000	1.082454	115.600000	1.068716	115.600000	1.071775	115.600000	1.079427	115.600000	1.080448	115.600000	1.070586	115.600000	1.067866	115.600000	1.081578	115.600000	1.075151	115.600000	1.070443	115.600000	1.074444	115.600000	1.070182	115.600000	1.084205	115.600000	1.082277
115.700000	1.070471	115.700000	1.073536	115.700000	1.076606	115.700000	1.076210	115.700000	1.069569	115.700000	1.072967	115.700000	1.070620	115.700000	1.080915	115.700000	1.070534	115.700000	1.073411	115.700000	1.076048	115.700000	1.079750	115.700000	1.070221	115.700000	1.072454	115.700000	1.078314	115.700000	1.082842
115.800000	1.077585	115.800000	1.070023	115.800000	1.088108	115.800000	1.074833	115.800000	1.067211	115.800000	1.076987	115.800000	1.077430	115.800000	1.072701	115.800000	1.072444	115.800000	1.075658	115.800000	1.081973	115.800000	1.078458	115.800000	1.068489	115.800000	1.072717	115.800000	1.070341	115.800000	1.077436
115.900000	1.075575	115.900000	1.075662	115.900000	1.078541	115.900000	1.082010	115.900000	1.074142	115.900000	1.071701	115.900000	1.068471	115.900000	1.076231	115.900000	1.068923	115.900000	1.074297	115.900000	1.074868	115.900000	1.074879	115.900000	1.071495	115.900000	1.065597	115.900000	1.073782	115.900000	1.081486
116.000000	1.075256	116.000000	1.077560	116.000000	1.073819	116.000000	1.080911	116.000000	1.083832	116.000000	1.072828	116.000000	1.078882	116.000000	1.078496	116.000000	1.075598	116.000000	1.078466	116.000000	1.073938	116.000000	1.073146	116.000000	1.073340	116.000000	1.082974	116.000000	1.072549	116.000000	1.080991
116.100000	1.083289	116.100000	1.075536	116.100000	1.084611	116.100000	1.075515	116.100000	1.076348	116.100000	1.077499	116.100000	1.080115	116.100000	1.078817	116.100000	1.073267	116.100000	1.075765	116.100000	1.081149	116.100000	1.085135	116.100000	1.070384	116.100000	1.074470	116.100000	1.076373	116.100000	1.068883
116.200000	1.079747	116.200000	1.075860	116.200000	1.070436	116.200000	1.076088	116.200000	1.078261	116.200000	1.082890	116.200000	1.074366	116.200000	1.079593	116.200000	1.070193	116.200000	1.077019	116.200000	1.083016	116.200000	1.075861	116.200000	1.070552	116.200000	1.079887	116.200000	1.074634	116.200000	1.074440
116.300000	1.083036	116.300000	1.079073	116.300000	1.082874	116.300000	1.082615	116.300000	1.071890	116.300000	1.074569	116.300000	1.083484	116.300000	1.074990	116.300000	1.081106	116.300000	1.075719	116.300000	1.080983	116.300000	1.077931	116.300000	1.072607	116.300000	1.073302	116.300000	1.071550	116.300000	1.077229
116.400000	1.079831	116.400000	1.071455	116.400000	1.092201	116.400000	1.083702	116.400000	1.076756	116.400000	1.075167	116.400000	1.073149	116.400000	1.078119	116.400000	1.081821	116.400000	1.077430	116.400000	1.080820	116.400000	1.076384	116.400000	1.075942	116.400000	1.084591	116.400000	1.074875	116.400000	1.080342
116.500000	1.077825	116.500000	1.073595	116.500000	1.079909	116.500000	1.074792	116.500000	1.081620	116.500000	1.074661	116.500000	1.072695	116.500000	1.074028	116.500000	1.077240	116.500000	1.075595	116.500000	1.084601	116.500000	1.072186	116.500000	1.071895	116.500000	1.079092	116.500000	1.076273	116.500000	1.072262
116.600000	1.080901	116.600000	1.079437	116.600000	1.080964	116.600000	1.075436	116.600000	1.082822	116.600000	1.084995	116.600000	1.075623	116.600000	1.084165	116.600000	1.077524	116.600000	1.078245	116.600000	1.078611	116.600000	1.079519	116.600000	1.069943	116.600000	1.080910	116.600000	1.083307	116.600000	1.078660
116.700000	1.072667	116.700000	1.077539	116.700000	1.086667	116.700000	1.084474	116.700000	1.078133	116.700000	1.081871	116.700000	1.080641	116.700000	1.074778	116.700000	1.081432	116.700000	1.079668	116.700000	1.086016	116.700000	1.080179	116.700000	1.075473	116.700000	1.075090	116.700000	1.075535	116.700000	1.076365
116.800000	1.080336	116.800000	1.081382	116.800000	1.080442	116.800000	1.076855	116.800000	1.079632	116.800000	1.081912	116.800000	1.085487	116.800000	1.072988	116.800000	1.072081	116.800000	1.080326	116.800000	1.084802	116.800000	1.072808	116.800000	1.069107	116.800000	1.075261	116.800000	1.079808	116.800000	1.076532
116.900000	1.069476	116.900000	1.072961	116.900000	1.084704	116.900000	1.079682	116.900000	1.073103	116.900000	1.078301	116.900000	1.077417	116.900000	1.077372	116.900000	1.086116	116.900000	1.074242	116.900000	1.082177	116.900000	1.084337	116.900000	1.077576	116.900000	1.083592	116.900000	1.068763	116.900000	1.080154
117.000000	1.076568	117.000000	1.077147	117.000000	1.082787	117.000000	1.075172	117.000000	1.074008	117.000000	1.082872	117.000000	1.074363	117.000000	1.081150	117.000000	1.079175	117.000000	1.080913	117.000000	1.083186	117.000000	1.082019	117.000000	1.077983	117.000000	1.073204	117.000000	1.081684	117.000000	1.078592
117.100000	1.076580	117.100000	1.079817	117.100000	1.089371	117.100000	1.077726	117.100000	1.074311	117.100000	1.072982	117.100000	1.073700	117.100000	1.077945	117.100000	1.078410	117.100000	1.084181	117.100000	1.078391	117.100000	1.077997	117.100000	1.076502	117.100000	1.089387	117.100000	1.081476	117.100000	1.085924
117.200000	1.080783	117.200000	1.077139	117.200000	1.088243	117.200000	1.082148	117.200000	1.076742	117.200000	1.088999	117.200000	1.078893	117.200000	1.082494	117.200000	1.074384	117.200000	1.077912	117.200000	1.089655	117.200000	1.071428	117.200000	1.079824	117.200000	1.078332	117.200000	1.082319	117.200000	1.079342
117.300000	1.076516	117.300000	1.089843	117.300000	1.087872	117.300000	1.082438	117.300000	1.075589	117.300000	1.082442	117.300000	1.082292	117.300000	1.086616	117.300000	1.078339	117.300000	1.080902	117.300000	1.082488	117.300000	1.082930	117.300000	1.079328	117.300000	1.077769	117.300000	1.080974	117.300000	1.087968
117.400000	1.073609	117.400000	1.078079	117.400000	1.085709	117.400000	1.082976	117.400000	1.075171	117.400000	1.080634	117.400000	1.079323	117.400000	1.077490	117.400000	1.075660	117.400000	1.081443	117.400000	1.074547	117.400000	1.080342	117.400000	1.079605	117.400000	1.080810	117.400000	1.075291	117.400000	1.086111
117.500000	1.076813	117.500000	1.090498	117.500000	1.092111	117.500000	1.078433	117.500000	1.078245	117.500000	1.079566	117.500000	1.075313	117.500000	1.080214	117.500000	1.075118	117.500000	1.083975	117.500000	1.074567	117.500000	1.084349	117.500000	1.075148	117.500000	1.088098	117.500000	1.083319	117.500000	1.074032
117.600000	1.081470	117.600000	1.081482	117.600000	1.085118	117.600000	1.087226	117.600000	1.081215	117.600000	1.080808	117.600000	1.077470	117.600000	1.075063	117.600000	1.082777	117.600000	1.086682	117.600000	1.082905	117.600000	1.083255	117.600000	1.086345	117.600000	1.087044	117.600000	1.074794	117.600000	1.082652
117.700000	1.075875	117.700000	1.082475	117.700000	1.089150	117.700000	1.081693	117.700000	1.075412	117.700000	1.081375	117.700000	1.080170	117.700000	1.082128	117.700000	1.084249	117.700000	1.078017	117.700000	1.082911	117.700000	1.089096	117.700000	1.080706	117.700000	1.085307	117.700000	1.086128	117.700000	1.084927
117.800000	1.079259	117.800000	1.082473	117.800000	1.086357	117.800000	1.086727	117.800000	1.079080	117.800000	1.082236	117.800000	1.089120	117.800000	1.086427	117.800000	1.072108	117.800000	1.087743	117.800000	1.082420	117.800000	1.083929	117.800000	1.074915	117.800000	1.079005	117.800000	1.091448	117.800000	1.073718
117.900000	1.082638	117.900000	1.084735	117.900000	1.080857	117.900000	1.084038	117.900000	1.073951	117.900000	1.087096	117.900000	1.087150	117.900000	1.076132	117.900000	1.078924	117.900000	1.081599	117.900000	1.080030	117.900000	1.080796	117.900000	1.076487	117.900000	1.073081	117.900000	1.079619	117.900000	1.081643
118.000000	1.074280	118.000000	1.087242	118.000000	1.079286	118.000000	1.088457	118.000000	1.078736	118.000000	1.077516	118.000000	1.077976	118.000000	1.087191	118.000000	1.075841	118.000000	1.086778	118.000000	1.082433	118.000000	1.083982	118.000000	1.079151	118.000000	1.078594	118.000000	1.082509	118.000000	1.077899
118.100000	1.080592	118.100000	1.080395	118.100000	1.086320	118.100000	1.084566	118.100000	1.077229	118.100000	1.085072	118.100000	1.079396	118.100000	1.082369	118.100000	1.088381	118.100000	1.079878	118.100000	1.085287	118.100000	1.073211	118.100000	1.073212	118.100000	1.083342	118.100000	1.078228	118.100000	1.087097
118.200000	1.080496	118.200000	1.089520	118.200000	1.089698	118.200000	1.082181	118.200000	1.077090	118.200000	1.087885	118.200000	1.080623	118.200000	1.080292	118.200000	1.083697	118.200000	1.091502	118.200000	1.082901	118.200000	1.082751	118.200000	1.081068	118.200000	1.082389	118.200000	1.084864	118.200000	1.088120
118.300000	1.083197	118.300000	1.083756	118.300000	1.080921	118.300000	1.077329	118.300000	1.076874	118.300000	1.076333	118.300000	1.080437	118.300000	1.074770	118.300000	1.078328	118.300000	1.078969	118.300000	1.075293	118.300000	1.087204	118.300000	1.078187	118.300000	1.082084	118.300000	1.082590	118.300000	1.086369
118.400000	1.075977	118.400000	1.086064	118.400000	1.077703	118.400000	1.084192	118.400000	1.080276	118.400000	1.075492	118.400000	1.077903	118.400000	1.078510	118.400000	1.082393	118.400000	1.082780	118.400000	1.087994	118.400000	1.087784	118.400000	1.075796	118.400000	1.083047	118.400000	1.085008	118.400000	1.080488
118.500000	1.082594	118.500000	1.085300	118.500000	1.085782	118.500000	1.084082	118.500000	1.078807	118.500000	1.083316	118.500000	1.084282	118.500000	1.083854	118.500000	1.082907	118.500000	1.091167	118.500000	1.086391	118.500000	1.084454	118.500000	1.079878	118.500000	1.082314	118.500000	1.086192	118.500000	1.080680
118.600000	1.087672	118.600000	1.089280	118.600000	1.082543	118.600000	1.089708	118.600000	1.079745	118.600000	1.088706	118.600000	1.080848	118.600000	1.084343	118.600000	1.085824	118.600000	1.082233	118.600000	1.080103	118.600000	1.094168	118.600000	1.078818	118.600000	1.082709	118.600000	1.088281	118.600000	1.085264
118.700000	1.075885	118.700000	1.088139	118.700000	1.089705	118.700000	1.087701	118.700000	1.083016	118.700000	1.076279	118.700000	1.081524	118.700000	1.082373	118.700000	1.090163	118.700000	1.080971	118.700000	1.082058	118.700000	1.088992	118.700000	1.079898	118.700000	1.082946	118.700000	1.082556	118.700000	1.081480
118.800000	1.088978	118.800000	1.085265	118.800000	1.087765	118.800000	1.089270	118.800000	1.082975	118.800000	1.084570	118.800000	1.090287	118.800000	1.083937	118.800000	1.089416	118.800000	1.078769	118.800000	1.086011	118.800000	1.079294	118.800000	1.076896	118.800000	1.083042	118.800000	1.094707	118.800000	1.079717
118.900000	1.077995	118.900000	1.090136	118.900000	1.086619	118.900000	1.090005	118.900000	1.085886	118.900000	1.086089	118.900000	1.078751	118.900000	1.078069	118.900000	1.080497	118.900000	1.080531	118.900000	1.086243	118.900000	1.086107	118.900000	1.081432	118.900000	1.088419	118.900000	1.086725	118.900000	1.085464
119.000000	1.085732	119.000000	1.088392	119.000000	1.095290	119.000000	1.090866	119.000000	1.087288	119.000000	1.082721	119.000000	1.086558	119.000000	1.082571	119.000000	1.079323	119.000000	1.089887	119.000000	1.089659	119.000000	1.083094	119.000000	1.084000	119.000000	1.079948	119.000000	1.085525	119.000000	1.092110
119.100000	1.084878	119.100000	1.085995	119.100000	1.086967	119.100000	1.091871	119.100000	1.088847	119.100000	1.081363	119.100000	1.083133	119.100000	1.084502	119.100000	1.085537	119.100000	1.087815	119.100000	1.084195	119.100000	1.086721	119.100000	1.074953	119.100000	1.083224	119.100000	1.080307	119.100000	1.086165
119.200000	1.078224	119.200000	1.089384	119.200000	1.084747	119.200000	1.090400	119.200000	1.078275	119.200000	1.087968	119.200000	1.082512	119.200000	1.085041	119.200000	1.089230	119.200000	1.083271	119.200000	1.087973	119.200000	1.085021	119.200000	1.085014	119.200000	1.089066	119.200000	1.087065	119.200000	1.085319
119.300000	1.094988	119.300000	1.085819	119.300000	1.086854	119.300000	1.086271	119.300000	1.082994	119.300000	1.083089	119.300000	1.082341	119.300000	1.086932	119.300000	1.082718	119.300000	1.088141	119.300000	1.085849	119.300000	1.082977	119.300000	1.086654	119.300000	1.084324	119.300000	1.087197	119.300000	1.088984
119.400000	1.091719	119.400000	1.088796	119.400000	1.086576	119.400000	1.087532	119.400000	1.080795	119.400000	1.083010	119.400000	1.084922	119.400000	1.079455	119.400000	1.088458	119.400000	1.090849	119.400000	1.086830	119.400000	1.086906	119.400000	1.080659	119.400000	1.086183	119.400000	1.088175	119.400000	1.079027
119.500000	1.090949	119.500000	1.087053	119.500000	1.084646	119.500000	1.092087	119.500000	1.088212	119.500000	1.086242	119.500000	1.084510	119.500000	1.084997	119.500000	1.093038	119.500000	1.092353	119.500000	1.085759	119.500000	1.087013	119.500000	1.084438	119.500000	1.088719	119.500000	1.087298	119.500000	1.084981
119.600000	1.085815	119.600000	1.091217	119.600000	1.083363	119.600000	1.093640	119.600000	1.083844	119.600000	1.084286	119.600000	1.086628	119.600000	1.088272	119.600000	1.079937	119.600000	1.087839	119.600000	1.093112	119.600000	1.092999	119.600000	1.080253	119.600000	1.090354	119.600000	1.082229	119.600000	1.088592
119.700000	1.084748	119.700000	1.098081	119.700000	1.090064	119.700000	1.088922	119.700000	1.089278	119.700000	1.089858	119.700000	1.083982	119.700000	1.088283	119.700000	1.096017	119.700000	1.085867	119.700000	1.092577	119.700000	1.091272	119.700000	1.080946	119.700000	1.089338	119.700000	1.083181	119.700000	1.089498
119.800000	1.087385	119.800000	1.093666	119.800000	1.086627	119.800000	1.090574	119.800000	1.086238	119.800000	1.085897	119.800000	1.083567	119.800000	1.090596	119.800000	1.077412	119.800000	1.087922	119.800000	1.091200	119.800000	1.088567	119.800000	1.084337	119.800000	1.082105	119.800000	1.088347	119.800000	1.078955
119.900000	1.082416	119.900000	1.091746	119.900000	1.084401	119.900000	1.089262	119.900000	1.087940	119.900000	1.078871	119.900000	1.086900	119.900000	1.081759	119.900000	1.083218	119.900000	1.090372	119.900000	1.091375	119.900000	1.086592	119.900000	1.084144	119.900000	1.087972	119.900000	1.088380	119.900000	1.088666
120.000000	1.088593	120.000000	1.084894	120.000000	1.088680	120.000000	1.093063	120.000000	1.080706	120.000000	1.089458	120.000000	1.088366	120.000000	1.094374	120.000000	1.088813	120.000000	1.089010	120.000000	1.087079	120.000000	1.085141	120.000000	1.080285	120.000000	1.095732	120.000000	1.084527	120.000000	1.084155
120.100000	1.091842	120.100000	1.093179	120.100000	1.087218	120.100000	1.090410	120.100000	1.091883	120.100000	1.084627	120.100000	1.085006	120.100000	1.088784	120.100000	1.082546	120.100000	1.087313	120.100000	1.083718	120.100000	1.090460	120.100000	1.083972	120.100000	1.085791	120.100000	1.084550	120.100000	1.084347
120.200000	1.098247	120.200000	1.092896	120.200000	1.088495	120.200000	1.088785	120.200000	1.092704	120.200000	1.082204	120.200000	1.088801	120.200000	1.093316	120.200000	1.088107	120.200000	1.084014	120.200000	1.079738	120.200000	1.095453	120.200000	1.090521	120.200000	1.090011	120.200000	1.086980	120.200000	1.089243
120.300000	1.085379	120.300000	1.085772	120.300000	1.089280	120.300000	1.087517	120.300000	1.085249	120.300000	1.088907	120.300000	1.089698	120.300000	1.080576	120.300000	1.086233	120.300000	1.086782	120.300000	1.087069	120.300000	1.091090	120.300000	1.085708	120.300000	1.083035	120.300000	1.092333	120.300000	1.086042
120.400000	1.089938	120.400000	1.097205	120.400000	1.092043	120.400000	1.088948	120.400000	1.086706	120.400000	1.086918	120.400000	1.084149	120.400000	1.085735	120.400000	1.087494	120.400000	1.092952	120.400000	1.086438	120.400000	1.083633	120.400000	1.084272	120.400000	1.090911	120.400000	1.087700	120.400000	1.084018
120.500000	1.083640	120.500000	1.095116	120.500000	1.085397	120.500000	1.093630	120.500000	1.091058	120.500000	1.079305	120.500000	1.090284	120.500000	1.095944	120.500000	1.090840	120.500000	1.089766	120.500000	1.089951	120.500000	1.089701	120.500000	1.084352	120.500000	1.085967	120.500000	1.081231	120.500000	1.091672
120.600000	1.091465	120.600000	1.088683	120.600000	1.092281	120.600000	1.090087	120.600000	1.089243	120.600000	1.088434	120.600000	1.091230	120.600000	1.088956	120.600000	1.089200	120.600000	1.096042	120.600000	1.087912	120.600000	1.095644	120.600000	1.082396	120.600000	1.090490	120.600000	1.094692	120.600000	1.089078
120.700000	1.084756	120.700000	1.088645	120.700000	1.089363	120.700000	1.088684	120.700000	1.089144	120.700000	1.090738	120.700000	1.089180	120.700000	1.088613	120.700000	1.093174	120.700000	1.083354	120.700000	1.094424	120.700000	1.086003	120.700000	1.086939	120.700000	1.096009	120.700000	1.088277	120.700000	1.088205
120.800000	1.097096	120.800000	1.091245	120.800000	1.086728	120.800000	1.087768	120.800000	1.085302	120.800000	1.099399	120.800000	1.092762	120.800000	1.092144	120.800000	1.088603	120.800000	1.087799	120.800000	1.086882	120.800000	1.089342	120.800000	1.085284	120.800000	1.093385	120.800000	1.093356	120.800000	1.095362
120.900000	1.101229	120.900000	1.091819	120.900000	1.094312	120.900000	1.102418	120.900000	1.095331	120.900000	1.079612	120.900000	1.082750	120.900000	1.090755	120.900000	1.092997	120.900000	1.087090	120.900000	1.090276	120.900000	1.087249	120.900000	1.100070	120.900000	1.091588	120.900000	1.085080	120.900000	1.100247
121.000000	1.097612	121.000000	1.087835	121.000000	1.100233	121.000000	1.096895	121.000000	1.086865	121.000000	1.082070	121.000000	1.082178	121.000000	1.087986	121.000000	1.092667	121.000000	1.091850	121.000000	1.083637	121.000000	1.085620	121.000000	1.090751	121.000000	1.086760	121.000000	1.092464	121.000000	1.099745
121.100000	1.093431	121.100000	1.093186	121.100000	1.100794	121.100000	1.099790	121.100000	1.088668	121.100000	1.084012	121.100000	1.092852	121.100000	1.089466	121.100000	1.090594	121.100000	1.093742	121.100000	1.092653	121.100000	1.092355	121.100000	1.088438	121.100000	1.089063	121.100000	1.086288	121.100000	1.090153
121.200000	1.087488	121.200000	1.091203	121.200000	1.095012	121.200000	1.094706	121.200000	1.087646	121.200000	1.084344	121.200000	1.094768	121.200000	1.091245	121.200000	1.086535	121.200000	1.090810	121.200000	1.092952	121.200000	1.089301	121.200000	1.084566	121.200000	1.094768	121.200000	1.094122	121.200000	1.085805
121.300000	1.093858	121.300000	1.097927	121.300000	1.089590	121.300000	1.101580	121.300000	1.090294	121.300000	1.090731	121.300000	1.088193	121.300000	1.084286	121.300000	1.092127	121.300000	1.094617	121.300000	1.091605	121.300000	1.095481	121.300000	1.094581	121.300000	1.092848	121.300000	1.088533	121.300000	1.091194
121.400000	1.092000	121.400000	1.094717	121.400000	1.091221	121.400000	1.099529	121.400000	1.097889	121.400000	1.096864	121.400000	1.090466	121.400000	1.098729	121.400000	1.085670	121.400000	1.096153	121.400000	1.093587	121.400000	1.086925	121.400000	1.091314	121.400000	1.098859	121.400000	1.093467	121.400000	1.088951
121.500000	1.090827	121.500000	1.094534	121.500000	1.097767	121.500000	1.093370	121.500000	1.092249	121.500000	1.091719	121.500000	1.092447	121.500000	1.098718	121.500000	1.090559	121.500000	1.086957	121.500000	1.092253	121.500000	1.082763	121.500000	1.085308	121.500000	1.092001	121.500000	1.094600	121.500000	1.093595
121.600000	1.094356	121.600000	1.094295	121.600000	1.103037	121.600000	1.097890	121.600000	1.091550	121.600000	1.093498	121.600000	1.082232	121.600000	1.088701	121.600000	1.085885	121.600000	1.090733	121.600000	1.096038	121.600000	1.095943	121.600000	1.087218	121.600000	1.092711	121.600000	1.092250	121.600000	1.094396
121.700000	1.097023	121.700000	1.093287	121.700000	1.101343	121.700000	1.096013	121.700000	1.098779	121.700000	1.090911	121.700000	1.088386	121.700000	1.088623	121.700000	1.090295	121.700000	1.096356	121.700000	1.088265	121.700000	1.093601	121.700000	1.093974	121.700000	1.089629	121.700000	1.093277	121.700000	1.091101
121.800000	1.096322	121.800000	1.092992	121.800000	1.097434	121.800000	1.094427	121.800000	1.093286	121.800000	1.094709	121.800000	1.094985	121.800000	1.098032	121.800000	1.091701	121.800000	1.094655	121.800000	1.098052	121.800000	1.092030	121.800000	1.087608	121.800000	1.100330	121.800000	1.090886	121.800000	1.105684
121.900000	1.091776	121.900000	1.094043	121.900000	1.098126	121.900000	1.091265	121.900000	1.091306	121.900000	1.092615	121.900000	1.092351	121.900000	1.092126	121.900000	1.085647	121.900000	1.087527	121.900000	1.093825	121.900000	1.092930	121.900000	1.097764	121.900000	1.091200	121.900000	1.094137	121.900000	1.093242
122.000000	1.095817	122.000000	1.097167	122.000000	1.106196	122.000000	1.092985	122.000000	1.099127	122.000000	1.095128	122.000000	1.091895	122.000000	1.090366	122.000000	1.086643	122.000000	1.093233	122.000000	1.092935	122.000000	1.093088	122.000000	1.093374	122.000000	1.096176	122.000000	1.086776	122.000000	1.096017
122.100000	1.107463	122.100000	1.107365	122.100000	1.102128	122.100000	1.094467	122.100000	1.096507	122.100000	1.094615	122.100000	1.090819	122.100000	1.097458	122.100000	1.085600	122.100000	1.085662	122.100000	1.088630	122.100000	1.097426	122.100000	1.099495	122.100000	1.096876	122.100000	1.092398	122.100000	1.088252
122.200000	1.092798	122.200000	1.101046	122.200000	1.098414	122.200000	1.097425	122.200000	1.088002	122.200000	1.099387	122.200000	1.088913	122.200000	1.085814	122.200000	1.092121	122.200000	1.088638	122.200000	1.092315	122.200000	1.094253	122.200000	1.101843	122.200000	1.088632	122.200000	1.090117	122.200000	1.090589
122.300000	1.100713	122.300000	1.090888	122.300000	1.102494	122.300000	1.098190	122.300000	1.100924	122.300000	1.095459	122.300000	1.093973	122.300000	1.096717	122.300000	1.090954	122.300000	1.095910	122.300000	1.092220	122.300000	1.091789	122.300000	1.098493	122.300000	1.094558	122.300000	1.102832	122.300000	1.090210
122.400000	1.092106	122.400000	1.096521	122.400000	1.100534	122.400000	1.097273	122.400000	1.093700	122.400000	1.101822	122.400000	1.093566	122.400000	1.091033	122.400000	1.091385	122.400000	1.089754	122.400000	1.098015	122.400000	1.095673	122.400000	1.094662	122.400000	1.100051	122.400000	1.096614	122.400000	1.099413
122.500000	1.092642	122.500000	1.092790	122.500000	1.104107	122.500000	1.097797	122.500000	1.106331	122.500000	1.096247	122.500000	1.093796	122.500000	1.094018	122.500000	1.093736	122.500000	1.084972	122.500000	1.095786	122.500000	1.095851	122.500000	1.097267	122.500000	1.091728	122.500000	1.095035	122.500000	1.094884
122.600000	1.092880	122.600000	1.101128	122.600000	1.098983	122.600000	1.086772	122.600000	1.097136	122.600000	1.096438	122.600000	1.095158	122.600000	1.093879	122.600000	1.098950	122.600000	1.092581	122.600000	1.091406	122.600000	1.096916	122.600000	1.095338	122.600000	1.090007	122.600000	1.092874	122.600000	1.090686
122.700000	1.092254	122.700000	1.093779	122.700000	1.100886	122.700000	1.099635	122.700000	1.099868	122.700000	1.097748	122.700000	1.098860	122.700000	1.095196	122.700000	1.097484	122.700000	1.094832	122.700000	1.095547	122.700000	1.089864	122.700000	1.095505	122.700000	1.094668	122.700000	1.092246	122.700000	1.088277
122.800000	1.088355	122.800000	1.095877	122.800000	1.098753	122.800000	1.094698	122.800000	1.100770	122.800000	1.089659	122.800000	1.101961	122.800000	1.096531	122.800000	1.096802	122.800000	1.092125	122.800000	1.094984	122.800000	1.099579	122.800000	1.094657	122.800000	1.106295	122.800000	1.097604	122.800000	1.099159
122.900000	1.097283	122.900000	1.097965	122.900000	1.100198	122.900000	1.095323	122.900000	1.099208	122.900000	1.093384	122.900000	1.098603	122.900000	1.099465	122.900000	1.091383	122.900000	1.097547	122.900000	1.097041	122.900000	1.100756	122.900000	1.098406	122.900000	1.090460	122.900000	1.090871	122.900000	1.090765
123.000000	1.100187	123.000000	1.097574	123.000000	1.097801	123.000000	1.096083	123.000000	1.103197	123.000000	1.100336	123.000000	1.097419	123.000000	1.103202	123.000000	1.094647	123.000000	1.097085	123.000000	1.095901	123.000000	1.097987	123.000000	1.097773	123.000000	1.094489	123.000000	1.096094	123.000000	1.097433
123.100000	1.100358	123.100000	1.098337	123.100000	1.101848	123.100000	1.092822	123.100000	1.094690	123.100000	1.091501	123.100000	1.096665	123.100000	1.101096	123.100000	1.090861	123.100000	1.092747	123.100000	1.103004	123.100000	1.092348	123.100000	1.089748	123.100000	1.096591	123.100000	1.089706	123.100000	1.098451
123.200000	1.094629	123.200000	1.092864	123.200000	1.095564	123.200000	1.100610	123.200000	1.093355	123.200000	1.094252	123.200000	1.094906	123.200000	1.103600	123.200000	1.091818	123.200000	1.091982	123.200000	1.094357	123.200000	1.099331	123.200000	1.092029	123.200000	1.094335	123.200000	1.090565	123.200000	1.093359
123.300000	1.102083	123.300000	1.097927	123.300000	1.101677	123.300000	1.098750	123.300000	1.095487	123.300000	1.094492	123.300000	1.097391	123.300000	1.099293	123.300000	1.099003	123.300000	1.095880	123.300000	1.094729	123.300000	1.095321	123.300000	1.093859	123.300000	1.103220	123.300000	1.089345	123.300000	1.093232
123.400000	1.098759	123.400000	1.095237	123.400000	1.100712	123.400000	1.103022	123.400000	1.102382	123.400000	1.093170	123.400000	1.096986	123.400000	1.103953	123.400000	1.095583	123.400000	1.091441	123.400000	1.094250	123.400000	1.097156	123.400000	1.092911	123.400000	1.102428	123.400000	1.097740	123.400000	1.093776
123.500000	1.097622	123.500000	1.100614	123.500000	1.103452	123.500000	1.104564	123.500000	1.102146	123.500000	1.094595	123.500000	1.098944	123.500000	1.100285	123.500000	1.096974	123.500000	1.094090	123.500000	1.092314	123.500000	1.101422	123.500000	1.096011	123.500000	1.104801	123.500000	1.092695	123.500000	1.093026
123.600000	1.100002	123.600000	1.099411	123.600000	1.105604	123.600000	1.106130	123.600000	1.099826	123.600000	1.096569	123.600000	1.098049	123.600000	1.100851	123.600000	1.097169	123.600000	1.092012	123.600000	1.100063	123.600000	1.097065	123.600000	1.093961	123.600000	1.095610	123.600000	1.100315	123.600000	1.097214
123.700000	1.097914	123.700000	1.093664	123.700000	1.103338	123.700000	1.100686	123.700000	1.102708	123.700000	1.092659	123.700000	1.098898	123.700000	1.098052	123.700000	1.098123	123.700000	1.093414	123.700000	1.094661	123.700000	1.101560	123.700000	1.095635	123.700000	1.106463	123.700000	1.090197	123.700000	1.096613
123.800000	1.100577	123.800000	1.102449	123.800000	1.101609	123.800000	1.105222	123.800000	1.099208	123.800000	1.101211	123.800000	1.093468	123.800000	1.095458	123.800000	1.097687	123.800000	1.098963	123.800000	1.090479	123.800000	1.100545	123.800000	1.096937	123.800000	1.102946	123.800000	1.093390	123.800000	1.095240
123.900000	1.100190	123.900000	1.098367	123.900000	1.104167	123.900000	1.107144	123.900000	1.096617	123.900000	1.097567	123.900000	1.101679	123.900000	1.098902	123.900000	1.093871	123.900000	1.098109	123.900000	1.097629	123.900000	1.100305	123.900000	1.094557	123.900000	1.104410	123.900000	1.101237	123.900000	1.104516
124.000000	1.088278	124.000000	1.100926	124.000000	1.110207	124.000000	1.102923	124.000000	1.099685	124.000000	1.094363	124.000000	1.094906	124.000000	1.096540	124.000000	1.093411	124.000000	1.098351	124.000000	1.103193	124.000000	1.106765	124.000000	1.100393	124.000000	1.103699	124.000000	1.096498	124.000000	1.097108
124.100000	1.100273	124.100000	1.100010	124.100000	1.094836	124.100000	1.100068	124.100000	1.104492	124.100000	1.097191	124.100000	1.092341	124.100000	1.098859	124.100000	1.094555	124.100000	1.096613	124.100000	1.099455	124.100000	1.099987	124.100000	1.102365	124.100000	1.102370	124.100000	1.098288	124.100000	1.089410
124.200000	1.100968	124.200000	1.102520	124.200000	1.108178	124.200000	1.094821	124.200000	1.102201	124.200000	1.098903	124.200000	1.097634	124.200000	1.106095	124.200000	1.094977	124.200000	1.099311	124.200000	1.098415	124.200000	1.102387	124.200000	1.099023	124.200000	1.109695	124.200000	1.102729	124.200000	1.090826
124.300000	1.107534	124.300000	1.103035	124.300000	1.107272	124.300000	1.095710	124.300000	1.099223	124.300000	1.101134	124.300000	1.102953	124.300000	1.098523	124.300000	1.101052	124.300000	1.099484	124.300000	1.094118	124.300000	1.101197	124.300000	1.094683	124.300000	1.103542	124.300000	1.106327	124.300000	1.094419
124.400000	1.102670	124.400000	1.098586	124.400000	1.104008	124.400000	1.100173	124.400000	1.107209	124.400000	1.101727	124.400000	1.098910	124.400000	1.096589	124.400000	1.095396	124.400000	1.099901	124.400000	1.106101	124.400000	1.098333	124.400000	1.098821	124.400000	1.096023	124.400000	1.097393	124.400000	1.098855
124.500000	1.102901	124.500000	1.098722	124.500000	1.100197	124.500000	1.101452	124.500000	1.106948	124.500000	1.103909	124.500000	1.097065	124.500000	1.105706	124.500000	1.098828	124.500000	1.097282	124.500000	1.099127	124.500000	1.109733	124.500000	1.097496	124.500000	1.107595	124.500000	1.102245	124.500000	1.103493
124.600000	1.102375	124.600000	1.097558	124.600000	1.110690	124.600000	1.100944	124.600000	1.109119	124.600000	1.091750	124.600000	1.099217	124.600000	1.100099	124.600000	1.098379	124.600000	1.097939	124.600000	1.099825	124.600000	1.103456	124.600000	1.103537	124.600000	1.101040	124.600000	1.098471	124.600000	1.098474
124.700000	1.097903	124.700000	1.099390	124.700000	1.102413	124.700000	1.100328	124.700000	1.099599	124.700000	1.095366	124.700000	1.107661	124.700000	1.104297	124.700000	1.092425	124.700000	1.096233	124.700000	1.099341	124.700000	1.099407	124.700000	1.093248	124.700000	1.098877	124.700000	1.097808	124.700000	1.092985
124.800000	1.102631	124.800000	1.103412	124.800000	1.105688	124.800000	1.101773	124.800000	1.098304	124.800000	1.098839	124.800000	1.106653	124.800000	1.100781	124.800000	1.101704	124.800000	1.105007	124.800000	1.100480	124.800000	1.102670	124.800000	1.103281	124.800000	1.096346	124.800000	1.094404	124.800000	1.100785
124.900000	1.100168	124.900000	1.103049	124.900000	1.107709	124.900000	1.101998	124.900000	1.099797	124.900000	1.100065	124.900000	1.100716	124.900000	1.103599	124.900000	1.097157	124.900000	1.104485	124.900000	1.095457	124.900000	1.111567	124.900000	1.100427	124.900000	1.099581	124.900000	1.098311	124.900000	1.100293
125.000000	1.107052	125.000000	1.103281	125.000000	1.103910	125.000000	1.109802	125.000000	1.094677	125.000000	1.096646	125.000000	1.101837	125.000000	1.106192	125.000000	1.104287	125.000000	1.100250	125.000000	1.101512	125.000000	1.106287	125.000000	1.098464	125.000000	1.106861	125.000000	1.099274	125.000000	1.102027
125.100000	1.100891	125.100000	1.095292	125.100000	1.103151	125.100000	1.102163	125.100000	1.101910	125.100000	1.099788	125.100000	1.098406	125.100000	1.099940	125.100000	1.099862	125.100000	1.098362	125.100000	1.100823	125.100000	1.105685	125.100000	1.097421	125.100000	1.099881	125.100000	1.099451	125.100000	1.102374
125.200000	1.108855	125.200000	1.104006	125.200000	1.102607	125.200000	1.106578	125.200000	1.102831	125.200000	1.104448	125.200000	1.106816	125.200000	1.102467	125.200000	1.102140	125.200000	1.104313	125.200000	1.102320	125.200000	1.103003	125.200000	1.103655	125.200000	1.109722	125.200000	1.096103	125.200000	1.094775
125.300000	1.102473	125.300000	1.109078	125.300000	1.093532	125.300000	1.110863	125.300000	1.104182	125.300000	1.096865	125.300000	1.106767	125.300000	1.104062	125.300000	1.103371	125.300000	1.102844	125.300000	1.108242	125.300000	1.103060	125.300000	1.099582	125.300000	1.113276	125.300000	1.098124	125.300000	1.101501
125.400000	1.106757	125.400000	1.115315	125.400000	1.101582	125.400000	1.106215	125.400000	1.102177	125.400000	1.105010	125.400000	1.105766	125.400000	1.100704	125.400000	1.098184	125.400000	1.094997	125.400000	1.102482	125.400000	1.097238	125.400000	1.105671	125.400000	1.106608	125.400000	1.099135	125.400000	1.104613
125.500000	1.095796	125.500000	1.107190	125.500000	1.106071	125.500000	1.106932	125.500000	1.108235	125.500000	1.102831	125.500000	1.100596	125.500000	1.103111	125.500000	1.101821	125.500000	1.108630	125.500000	1.103276	125.500000	1.102843	125.500000	1.106023	125.500000	1.106021	125.500000	1.099539	125.500000	1.096820
125.600000	1.110023	125.600000	1.101237	125.600000	1.104090	125.600000	1.099090	125.600000	1.105106	125.600000	1.096713	125.600000	1.107132	125.600000	1.104329	125.600000	1.096880	125.600000	1.103076	125.600000	1.099852	125.600000	1.106044	125.600000	1.102144	125.600000	1.110657	125.600000	1.102085	125.600000	1.101591
125.700000	1.102299	125.700000	1.111140	125.700000	1.108313	125.700000	1.105666	125.700000	1.104484	125.700000	1.105172	125.700000	1.102206	125.700000	1.106321	125.700000	1.105501	125.700000	1.104199	125.700000	1.098966	125.700000	1.104860	125.700000	1.102845	125.700000	1.106428	125.700000	1.098614	125.700000	1.101315
125.800000	1.101703	125.800000	1.101478	125.800000	1.104411	125.800000	1.103456	125.800000	1.105187	125.800000	1.104815	125.800000	1.097815	125.800000	1.102113	125.800000	1.099772	125.800000	1.100564	125.800000	1.104445	125.800000	1.101290	125.800000	1.098459	125.800000	1.109856	125.800000	1.104986	125.800000	1.102995
125.900000	1.107879	125.900000	1.111289	125.900000	1.100970	125.900000	1.107763	125.900000	1.108684	125.900000	1.106312	125.900000	1.099093	125.900000	1.102232	125.900000	1.103094	125.900000	1.108378	125.900000	1.100251	125.900000	1.106159	125.900000	1.100579	125.900000	1.107767	125.900000	1.101280	125.900000	1.100108
126.000000	1.106408	126.000000	1.106095	126.000000	1.111192	126.000000	1.101780	126.000000	1.104547	126.000000	1.103628	126.000000	1.100630	126.000000	1.112195	126.000000	1.103043	126.000000	1.103608	126.000000	1.106134	126.000000	1.109203	126.000000	1.098633	126.000000	1.105251	126.000000	1.104057	126.000000	1.108482
126.100000	1.103870	126.100000	1.106443	126.100000	1.110796	126.100000	1.099336	126.100000	1.106674	126.100000	1.103442	126.100000	1.100726	126.100000	1.100469	126.100000	1.106856	126.100000	1.102399	126.100000	1.102565	126.100000	1.096159	126.100000	1.101381	126.100000	1.105835	126.100000	1.091669	126.100000	1.101133
126.200000	1.108695	126.200000	1.104177	126.200000	1.110199	126.200000	1.109332	126.200000	1.104576	126.200000	1.105305	126.200000	1.104593	126.200000	1.102871	126.200000	1.109605	126.200000	1.107863	126.200000	1.095582	126.200000	1.103939	126.200000	1.098305	126.200000	1.110015	126.200000	1.103081	126.200000	1.100783
126.300000	1.110124	126.300000	1.107609	126.300000	1.106212	126.300000	1.104240	126.300000	1.104415	126.300000	1.105758	126.300000	1.103969	126.300000	1.110174	126.300000	1.108612	126.300000	1.104164	126.300000	1.102311	126.300000	1.109279	126.300000	1.099625	126.300000	1.112574	126.300000	1.106027	126.300000	1.105061
126.400000	1.111212	126.400000	1.105609	126.400000	1.105923	126.400000	1.108257	126.400000	1.106718	126.400000	1.112733	126.400000	1.106552	126.400000	1.108754	126.400000	1.101708	126.400000	1.103892	126.400000	1.104771	126.400000	1.100207	126.400000	1.106814	126.400000	1.109795	126.400000	1.102673	126.400000	1.099832
126.500000	1.113925	126.500000	1.105754	126.500000	1.111481	126.500000	1.111224	126.500000	1.110837	126.500000	1.105666	126.500000	1.099588	126.500000	1.110581	126.500000	1.107798	126.500000	1.110010	126.500000	1.108249	126.500000	1.108633	126.500000	1.107391	126.500000	1.110223	126.500000	1.104199	126.500000	1.096611
126.600000	1.109478	126.600000	1.110460	126.600000	1.110302	126.600000	1.106302	126.600000	1.110862	126.600000	1.102546	126.600000	1.102110	126.600000	1.109917	126.600000	1.108677	126.600000	1.101100	126.600000	1.107271	126.600000	1.106113	126.600000	1.107237	126.600000	1.108421	126.600000	1.112108	126.600000	1.110376
126.700000	1.107042	126.700000	1.103958	126.700000	1.103791	126.700000	1.114232	126.700000	1.102619	126.700000	1.098767	126.700000	1.106928	126.700000	1.105819	126.700000	1.105723	126.700000	1.109269	126.700000	1.100815	126.700000	1.104296	126.700000	1.109567	126.700000	1.114224	126.700000	1.096886	126.700000	1.106478
126.800000	1.108800	126.800000	1.112313	126.800000	1.103152	126.800000	1.112909	126.800000	1.108123	126.800000	1.108825	126.800000	1.109111	126.800000	1.106128	126.800000	1.109302	126.800000	1.101042	126.800000	1.108102	126.800000	1.104964	126.800000	1.106166	126.800000	1.115675	126.800000	1.106428	126.800000	1.104855
126.900000	1.110923	126.900000	1.101890	126.900000	1.108351	126.900000	1.108543	126.900000	1.110571	126.900000	1.110328	126.900000	1.104289	126.900000	1.106929	126.900000	1.108662	126.900000	1.102032	126.900000	1.104596	126.900000	1.108830	126.900000	1.100072	126.900000	1.108077	126.900000	1.105775	126.900000	1.110036
127.000000	1.103897	127.000000	1.102115	127.000000	1.108632	127.000000	1.112453	127.000000	1.106290	127.000000	1.111042	127.000000	1.101331	127.000000	1.102628	127.000000	1.110656	127.000000	1.109717	127.000000	1.104590	127.000000	1.107417	127.000000	1.106617	127.000000	1.112163	127.000000	1.106657	127.000000	1.108015
127.100000	1.106306	127.100000	1.105401	127.100000	1.106855	127.100000	1.106333	127.100000	1.113148	127.100000	1.106047	127.100000	1.111673	127.100000	1.104040	127.100000	1.107506	127.100000	1.109718	127.100000	1.107637	127.100000	1.105517	127.100000	1.109907	127.100000	1.115463	127.100000	1.113538	127.100000	1.102227
127.200000	1.110475	127.200000	1.114088	127.200000	1.107916	127.200000	1.119364	127.200000	1.110091	127.200000	1.113765	127.200000	1.108200	127.200000	1.110218	127.200000	1.110772	127.200000	1.111703	127.200000	1.098976	127.200000	1.100375	127.200000	1.106727	127.200000	1.110369	127.200000	1.111404	127.200000	1.106508
127.300000	1.106802	127.300000	1.106486	127.300000	1.103732	127.300000	1.113074	127.300000	1.109499	127.300000	1.106023	127.300000	1.107503	127.300000	1.114224	127.300000	1.113394	127.300000	1.111868	127.300000	1.102906	127.300000	1.105517	127.300000	1.103722	127.300000	1.119988	127.300000	1.105833	127.300000	1.113892
127.400000	1.104044	127.400000	1.108154	127.400000	1.109974	127.400000	1.112019	127.400000	1.108706	127.400000	1.103862	127.400000	1.106234	127.400000	1.111950	127.400000	1.113529	127.400000	1.110036	127.400000	1.107121	127.400000	1.108615	127.400000	1.111254	127.400000	1.114987	127.400000	1.110754	127.400000	1.108553
127.500000	1.103313	127.500000	1.107725	127.500000	1.107045	127.500000	1.105150	127.500000	1.107086	127.500000	1.104077	127.500000	1.103490	127.500000	1.118191	127.500000	1.109682	127.500000	1.116008	127.500000	1.112246	127.500000	1.105608	127.500000	1.104604	127.500000	1.113166	127.500000	1.101066	127.500000	1.108316
127.600000	1.108932	127.600000	1.111015	127.600000	1.103676	127.600000	1.105579	127.600000	1.104714	127.600000	1.103902	127.600000	1.106636	127.600000	1.119282	127.600000	1.103977	127.600000	1.099439	127.600000	1.105366	127.600000	1.116822	127.600000	1.110345	127.600000	1.120551	127.600000	1.097469	127.600000	1.111323
127.700000	1.110324	127.700000	1.107342	127.700000	1.105156	127.700000	1.107687	127.700000	1.107835	127.700000	1.105939	127.700000	1.109708	127.700000	1.108694	127.700000	1.107474	127.700000	1.110381	127.700000	1.110838	127.700000	1.106655	127.700000	1.110673	127.700000	1.107161	127.700000	1.104673	127.700000	1.104998
127.800000	1.108060	127.800000	1.114882	127.800000	1.115764	127.800000	1.111908	127.800000	1.106198	127.800000	1.109337	127.800000	1.106348	127.800000	1.106555	127.800000	1.109288	127.800000	1.107115	127.800000	1.112625	127.800000	1.110150	127.800000	1.111781	127.800000	1.111909	127.800000	1.107878	127.800000	1.107571
127.900000	1.110066	127.900000	1.111037	127.900000	1.112123	127.900000	1.115797	127.900000	1.108563	127.900000	1.107565	127.900000	1.110968	127.900000	1.111288	127.900000	1.110748	127.900000	1.113719	127.900000	1.106715	127.900000	1.110892	127.900000	1.107887	127.900000	1.111600	127.900000	1.105868	127.900000	1.109522
128.000000	1.110007	128.000000	1.114246	128.000000	1.116116	128.000000	1.113238	128.000000	1.109106	128.000000	1.108129	128.000000	1.109153	128.000000	1.118776	128.000000	1.115929	128.000000	1.112201	128.000000	1.106265	128.000000	1.111411	128.000000	1.099926	128.000000	1.111903	128.000000	1.106488	128.000000	1.105819
128.100000	1.106467	128.100000	1.122093	128.100000	1.116741	128.100000	1.106365	128.100000	1.102399	128.100000	1.107970	128.100000	1.112286	128.100000	1.113086	128.100000	1.114480	128.100000	1.106436	128.100000	1.110220	128.100000	1.108773	128.100000	1.107659	128.100000	1.116982	128.100000	1.107172	128.100000	1.116595
128.200000	1.103068	128.200000	1.113177	128.200000	1.112954	128.200000	1.115586	128.200000	1.108830	128.200000	1.107283	128.200000	1.109373	128.200000	1.119893	128.200000	1.111596	128.200000	1.107648	128.200000	1.109224	128.200000	1.111724	128.200000	1.110793	128.200000	1.117766	128.200000	1.111409	128.200000	1.111506
128.300000	1.103997	128.300000	1.112328	128.300000	1.114627	128.300000	1.119262	128.300000	1.111369	128.300000	1.106955	128.300000	1.105100	128.300000	1.112780	128.300000	1.111588	128.300000	1.112387	128.300000	1.108034	128.300000	1.109682	128.300000	1.108896	128.300000	1.117386	128.300000	1.113137	128.300000	1.111399
128.400000	1.108980	128.400000	1.112476	128.400000	1.116692	128.400000	1.115079	128.400000	1.113175	128.400000	1.109838	128.400000	1.106202	128.400000	1.109426	128.400000	1.109637	128.400000	1.115462	128.400000	1.107414	128.400000	1.107682	128.400000	1.107477	128.400000	1.119769	128.400000	1.105583	128.400000	1.113160
128.500000	1.116260	128.500000	1.112658	128.500000	1.118545	128.500000	1.112312	128.500000	1.111846	128.500000	1.111481	128.500000	1.105116	128.500000	1.115592	128.500000	1.110891	128.500000	1.110403	128.500000	1.107483	128.500000	1.113351	128.500000	1.109441	128.500000	1.119359	128.500000	1.107532	128.500000	1.110665
128.600000	1.110833	128.600000	1.110121	128.600000	1.115944	128.600000	1.105119	128.600000	1.113390	128.600000	1.104829	128.600000	1.111293	128.600000	1.115598	128.600000	1.111211	128.600000	1.117236	128.600000	1.106434	128.600000	1.117458	128.600000	1.108875	128.600000	1.117967	128.600000	1.106886	128.600000	1.109743
128.700000	1.113248	128.700000	1.116082	128.700000	1.115256	128.700000	1.110078	128.700000	1.115886	128.700000	1.112312	128.700000	1.109167	128.700000	1.114656	128.700000	1.109271	128.700000	1.114245	128.700000	1.105746	128.700000	1.114675	128.700000	1.112603	128.700000	1.116449	128.700000	1.112224	128.700000	1.117531
128.800000	1.107726	128.800000	1.111634	128.800000	1.107224	128.800000	1.115028	128.800000	1.111144	128.800000	1.108926	128.800000	1.105558	128.800000	1.114992	128.800000	1.113467	128.800000	1.110414	128.800000	1.112878	128.800000	1.114349	128.800000	1.113928	128.800000	1.117726	128.800000	1.105808	128.800000	1.101709
128.900000	1.110581	128.900000	1.114050	128.900000	1.115825	128.900000	1.114854	128.900000	1.116057	128.900000	1.108776	128.900000	1.110298	128.900000	1.111175	128.900000	1.108131	128.900000	1.115126	128.900000	1.114298	128.900000	1.108945	128.900000	1.106720	128.900000	1.112018	128.900000	1.111948	128.900000	1.108937
[truncated: 1,211 more rows]
