# Supplementary material for: Hierarchical incremental learning deciphers molecular arrangements in multi-component materials
Source: Nat Commun. 2025 Oct 22;16:9324. doi: 10.1038/s41467-025-64372-4 (PMC12546701; doi:10.1038/s41467-025-64372-4)
Supplement: Supplementary file 4 — Source data [file 41467_2025_64372_MOESM4_ESM.zip › FigS65.txt]

#time(ns)	temperature(K)	time(ns)	temperature(K)	time(ns)	temperature(K)	time(ns)	temperature(K)	time(ns)	temperature(K)	time(ns)	temperature(K)	time(ns)	temperature(K)	time(ns)	temperature(K)	time(ns)	temperature(K)	time(ns)	temperature(K)	time(ns)	temperature(K)	time(ns)	temperature(K)	time(ns)	temperature(K)	time(ns)	temperature(K)	time(ns)	temperature(K)	time(ns)	temperature(K)
0.000000	0.225553	0.000000	0.225697	0.000000	0.226072	0.000000	0.223598	0.000000	0.227140	0.000000	0.227235	0.000000	0.222408	0.000000	0.224098	0.000000	0.225291	0.000000	0.226461	0.000000	0.224049	0.000000	0.223828	0.000000	0.224697	0.000000	0.223059	0.000000	0.225107	0.000000	0.224805
0.100000	84.873283	0.100000	84.687744	0.100000	85.162056	0.100000	84.723618	0.100000	85.304276	0.100000	84.529915	0.100000	84.117302	0.100000	84.581978	0.100000	84.554268	0.100000	84.557762	0.100000	84.838066	0.100000	84.738251	0.100000	84.802750	0.100000	85.064507	0.100000	84.610840	0.100000	84.583138
0.200000	169.683472	0.200000	169.781021	0.200000	169.402710	0.200000	169.400513	0.200000	169.395645	0.200000	170.278992	0.200000	170.359909	0.200000	169.865036	0.200000	168.828491	0.200000	170.531326	0.200000	168.797531	0.200000	170.023178	0.200000	170.427734	0.200000	168.621902	0.200000	169.981613	0.200000	169.832611
0.300000	256.287598	0.300000	254.176132	0.300000	254.307007	0.300000	254.671066	0.300000	255.651810	0.300000	255.577393	0.300000	254.859924	0.300000	252.892563	0.300000	255.287247	0.300000	257.250275	0.300000	255.345734	0.300000	255.017517	0.300000	255.244705	0.300000	254.565765	0.300000	256.905273	0.300000	255.345337
0.400000	338.900940	0.400000	338.834991	0.400000	337.951599	0.400000	339.924774	0.400000	338.970612	0.400000	338.860443	0.400000	341.632599	0.400000	340.329773	0.400000	338.247314	0.400000	340.384186	0.400000	338.712555	0.400000	338.791840	0.400000	338.140259	0.400000	337.941711	0.400000	338.613434	0.400000	338.784454
0.500000	425.364532	0.500000	423.193268	0.500000	425.196167	0.500000	427.432190	0.500000	425.793030	0.500000	423.975433	0.500000	425.678986	0.500000	424.671112	0.500000	424.417053	0.500000	422.305695	0.500000	423.988586	0.500000	424.165222	0.500000	423.269470	0.500000	426.631622	0.500000	425.680939	0.500000	423.141876
0.600000	507.744354	0.600000	508.391510	0.600000	509.791565	0.600000	508.028412	0.600000	509.500275	0.600000	505.548737	0.600000	509.106049	0.600000	507.748352	0.600000	511.038422	0.600000	509.483917	0.600000	511.354523	0.600000	507.588348	0.600000	510.404755	0.600000	508.955902	0.600000	511.037415	0.600000	512.020508
0.700000	595.736572	0.700000	593.294617	0.700000	596.544678	0.700000	591.652893	0.700000	600.335022	0.700000	594.691772	0.700000	593.333313	0.700000	595.654236	0.700000	597.472473	0.700000	592.836060	0.700000	594.458069	0.700000	593.253601	0.700000	590.519104	0.700000	595.818970	0.700000	596.654541	0.700000	596.490723
0.800000	682.781067	0.800000	681.937561	0.800000	681.567871	0.800000	681.593872	0.800000	680.653870	0.800000	682.221313	0.800000	680.117188	0.800000	684.336487	0.800000	676.926880	0.800000	679.319824	0.800000	682.272888	0.800000	682.308716	0.800000	680.779297	0.800000	682.454834	0.800000	676.932373	0.800000	678.335938
0.900000	767.069580	0.900000	758.481445	0.900000	769.333740	0.900000	769.828796	0.900000	768.676208	0.900000	764.517639	0.900000	762.844727	0.900000	769.454651	0.900000	762.779297	0.900000	763.087585	0.900000	769.250061	0.900000	761.619690	0.900000	768.558655	0.900000	762.683289	0.900000	763.871948	0.900000	766.397034
1.000000	844.893799	1.000000	846.694397	1.000000	848.781311	1.000000	848.085327	1.000000	846.380493	1.000000	852.412903	1.000000	843.147400	1.000000	851.186218	1.000000	843.671509	1.000000	847.438354	1.000000	848.225952	1.000000	851.345886	1.000000	847.481384	1.000000	851.502563	1.000000	846.190613	1.000000	851.480652
1.100000	855.160278	1.100000	849.213806	1.100000	844.893921	1.100000	849.225769	1.100000	854.699524	1.100000	854.051758	1.100000	854.299011	1.100000	848.825073	1.100000	848.615601	1.100000	851.961426	1.100000	855.068176	1.100000	849.271362	1.100000	841.726013	1.100000	851.818298	1.100000	847.484375	1.100000	852.030212
1.200000	855.297546	1.200000	848.787720	1.200000	847.264038	1.200000	850.505005	1.200000	850.069397	1.200000	854.046448	1.200000	853.363525	1.200000	844.408691	1.200000	850.833069	1.200000	849.393066	1.200000	850.330017	1.200000	845.831543	1.200000	846.371643	1.200000	847.312256	1.200000	845.870422	1.200000	855.625183
1.300000	843.747986	1.300000	851.606750	1.300000	849.474670	1.300000	850.693787	1.300000	851.143005	1.300000	853.337585	1.300000	849.837524	1.300000	852.919189	1.300000	849.191040	1.300000	850.117371	1.300000	844.319397	1.300000	854.710388	1.300000	853.504700	1.300000	851.178345	1.300000	845.989075	1.300000	846.706299
1.400000	851.862366	1.400000	848.914124	1.400000	847.495117	1.400000	855.784607	1.400000	855.333557	1.400000	852.782654	1.400000	842.123657	1.400000	843.745850	1.400000	843.179993	1.400000	851.614563	1.400000	853.076782	1.400000	851.965759	1.400000	853.271912	1.400000	852.854614	1.400000	849.271606	1.400000	855.017334
1.500000	851.109558	1.500000	854.649231	1.500000	855.003967	1.500000	847.882751	1.500000	849.810181	1.500000	841.551147	1.500000	859.178162	1.500000	847.577759	1.500000	854.645264	1.500000	846.410278	1.500000	851.863037	1.500000	855.651794	1.500000	849.336121	1.500000	862.418823	1.500000	845.494690	1.500000	852.788330
1.600000	854.173035	1.600000	850.595764	1.600000	854.347168	1.600000	849.842102	1.600000	853.548584	1.600000	852.135437	1.600000	848.913696	1.600000	847.212891	1.600000	849.758728	1.600000	846.447083	1.600000	852.060120	1.600000	849.505249	1.600000	850.087341	1.600000	853.030273	1.600000	849.428345	1.600000	851.659790
1.700000	852.462158	1.700000	847.228455	1.700000	851.709412	1.700000	851.823669	1.700000	847.616577	1.700000	847.799500	1.700000	856.991699	1.700000	846.092773	1.700000	847.026733	1.700000	843.181763	1.700000	854.320190	1.700000	848.568176	1.700000	848.851562	1.700000	846.860596	1.700000	837.562988	1.700000	850.194092
1.800000	850.821838	1.800000	847.968628	1.800000	852.343506	1.800000	846.232239	1.800000	853.713745	1.800000	847.946594	1.800000	854.297852	1.800000	846.998718	1.800000	849.422974	1.800000	852.492432	1.800000	848.840942	1.800000	847.226440	1.800000	848.109314	1.800000	849.345642	1.800000	852.048340	1.800000	849.503357
1.900000	852.812561	1.900000	847.160278	1.900000	853.520386	1.900000	844.977478	1.900000	852.786316	1.900000	846.485413	1.900000	849.006287	1.900000	849.315613	1.900000	854.059509	1.900000	858.153564	1.900000	847.296265	1.900000	848.968750	1.900000	846.809570	1.900000	845.291992	1.900000	854.690186	1.900000	848.580566
2.000000	849.891541	2.000000	847.238403	2.000000	850.304138	2.000000	846.287964	2.000000	850.069641	2.000000	853.497498	2.000000	851.003052	2.000000	849.638367	2.000000	844.678894	2.000000	853.889221	2.000000	851.351562	2.000000	856.702881	2.000000	850.864197	2.000000	855.165833	2.000000	845.150452	2.000000	847.838928
2.100000	849.287415	2.100000	850.173828	2.100000	852.672791	2.100000	852.752625	2.100000	850.500549	2.100000	848.081665	2.100000	851.396423	2.100000	847.831299	2.100000	847.076904	2.100000	845.283203	2.100000	850.675354	2.100000	848.453552	2.100000	858.000183	2.100000	853.196533	2.100000	847.186157	2.100000	853.157104
2.200000	851.626282	2.200000	854.666077	2.200000	844.106018	2.200000	854.263428	2.200000	852.453735	2.200000	850.301331	2.200000	844.070374	2.200000	845.760315	2.200000	843.578003	2.200000	855.828369	2.200000	850.979553	2.200000	844.401001	2.200000	846.660034	2.200000	851.937012	2.200000	848.878784	2.200000	851.040344
2.300000	849.566040	2.300000	853.313660	2.300000	848.328369	2.300000	849.409058	2.300000	851.611206	2.300000	848.356506	2.300000	846.961487	2.300000	853.547058	2.300000	851.915710	2.300000	849.636047	2.300000	848.888306	2.300000	852.106018	2.300000	849.536560	2.300000	843.855957	2.300000	855.070068	2.300000	845.402954
2.400000	850.604065	2.400000	849.205078	2.400000	848.174561	2.400000	846.479248	2.400000	850.431396	2.400000	848.290283	2.400000	843.559692	2.400000	851.823242	2.400000	850.408203	2.400000	846.721680	2.400000	854.414978	2.400000	847.989441	2.400000	849.293701	2.400000	849.458923	2.400000	854.529602	2.400000	853.324829
2.500000	848.595154	2.500000	851.760498	2.500000	854.926086	2.500000	847.855103	2.500000	845.332092	2.500000	846.608154	2.500000	850.544983	2.500000	849.151855	2.500000	847.824097	2.500000	848.327698	2.500000	847.667114	2.500000	849.039551	2.500000	849.700256	2.500000	848.450989	2.500000	848.291260	2.500000	851.017883
2.600000	853.154358	2.600000	849.764648	2.600000	845.561707	2.600000	852.185059	2.600000	850.718933	2.600000	849.464783	2.600000	853.697388	2.600000	849.287659	2.600000	847.950684	2.600000	848.195618	2.600000	848.838501	2.600000	855.129395	2.600000	847.743896	2.600000	848.904297	2.600000	851.285645	2.600000	849.264771
2.700000	850.868896	2.700000	851.156738	2.700000	854.817932	2.700000	845.095154	2.700000	852.002869	2.700000	849.502808	2.700000	845.850403	2.700000	852.360962	2.700000	845.494141	2.700000	851.139587	2.700000	854.284973	2.700000	847.591187	2.700000	844.950684	2.700000	847.575745	2.700000	854.184631	2.700000	848.731201
2.800000	849.751404	2.800000	849.375549	2.800000	847.924438	2.800000	844.952881	2.800000	857.015991	2.800000	843.597900	2.800000	854.296143	2.800000	853.462524	2.800000	846.350037	2.800000	850.934509	2.800000	854.101379	2.800000	852.433105	2.800000	850.439697	2.800000	851.467102	2.800000	851.752014	2.800000	848.207397
2.900000	848.015015	2.900000	854.494751	2.900000	847.479309	2.900000	859.371948	2.900000	852.749451	2.900000	853.183105	2.900000	849.550842	2.900000	849.015076	2.900000	856.034607	2.900000	853.556274	2.900000	847.293579	2.900000	860.011963	2.900000	849.963196	2.900000	848.396301	2.900000	846.731384	2.900000	852.252869
3.000000	850.311768	3.000000	849.959900	3.000000	853.755615	3.000000	853.019775	3.000000	852.742920	3.000000	851.719971	3.000000	851.281250	3.000000	848.606934	3.000000	845.601501	3.000000	846.078186	3.000000	850.027893	3.000000	851.986328	3.000000	854.495605	3.000000	847.424866	3.000000	855.856873	3.000000	856.052551
3.100000	850.193054	3.100000	848.759033	3.100000	856.804565	3.100000	853.873840	3.100000	856.140991	3.100000	851.485168	3.100000	855.560608	3.100000	853.339111	3.100000	846.837097	3.100000	853.962402	3.100000	853.557434	3.100000	843.743286	3.100000	846.522095	3.100000	847.444946	3.100000	848.853455	3.100000	849.091064
3.200000	855.672668	3.200000	850.943726	3.200000	850.468445	3.200000	852.871155	3.200000	851.083862	3.200000	855.211304	3.200000	846.339722	3.200000	850.130066	3.200000	841.052490	3.200000	844.170593	3.200000	847.736572	3.200000	854.018799	3.200000	850.001953	3.200000	853.599182	3.200000	845.948242	3.200000	848.684753
3.300000	850.221741	3.300000	848.619080	3.300000	851.894226	3.300000	849.010071	3.300000	855.702209	3.300000	848.084839	3.300000	848.431702	3.300000	850.386841	3.300000	849.888062	3.300000	852.357788	3.300000	848.306885	3.300000	854.269043	3.300000	845.070740	3.300000	849.611267	3.300000	852.095886	3.300000	856.037231
3.400000	852.496582	3.400000	854.483337	3.400000	849.564880	3.400000	849.525146	3.400000	847.365417	3.400000	852.581116	3.400000	854.022644	3.400000	847.464050	3.400000	847.548401	3.400000	851.806885	3.400000	853.322937	3.400000	851.988892	3.400000	853.280945	3.400000	852.494812	3.400000	856.452454	3.400000	850.746216
3.500000	850.125244	3.500000	848.295105	3.500000	851.515686	3.500000	855.239258	3.500000	847.689819	3.500000	850.561951	3.500000	849.119873	3.500000	852.994873	3.500000	844.145752	3.500000	858.624512	3.500000	844.419678	3.500000	849.315918	3.500000	848.629395	3.500000	852.206116	3.500000	841.750366	3.500000	856.811401
3.600000	853.418701	3.600000	854.106079	3.600000	846.762268	3.600000	847.757874	3.600000	846.852722	3.600000	842.046021	3.600000	848.395508	3.600000	853.893921	3.600000	853.448059	3.600000	849.618347	3.600000	853.330078	3.600000	850.333130	3.600000	846.700134	3.600000	843.689270	3.600000	850.763855	3.600000	848.492493
3.700000	841.546143	3.700000	854.408875	3.700000	849.815491	3.700000	844.789856	3.700000	853.030029	3.700000	849.580750	3.700000	853.876099	3.700000	855.059631	3.700000	853.167053	3.700000	846.985229	3.700000	850.119507	3.700000	851.191284	3.700000	846.758240	3.700000	847.597900	3.700000	850.548645	3.700000	848.381592
3.800000	854.475159	3.800000	848.010132	3.800000	854.876648	3.800000	852.422546	3.800000	852.566528	3.800000	851.970764	3.800000	841.919312	3.800000	854.632385	3.800000	846.204651	3.800000	850.164551	3.800000	844.788025	3.800000	850.280151	3.800000	841.938477	3.800000	849.475281	3.800000	853.705444	3.800000	854.325928
3.900000	852.257690	3.900000	850.995667	3.900000	849.916931	3.900000	848.540222	3.900000	847.359863	3.900000	849.114258	3.900000	853.159668	3.900000	849.479797	3.900000	849.647766	3.900000	846.286560	3.900000	848.749390	3.900000	849.919189	3.900000	844.724426	3.900000	849.320801	3.900000	853.497803	3.900000	844.706787
4.000000	843.842346	4.000000	848.007690	4.000000	847.781189	4.000000	848.644836	4.000000	854.718262	4.000000	847.441162	4.000000	844.504456	4.000000	850.411743	4.000000	847.703064	4.000000	851.675293	4.000000	844.407654	4.000000	848.539612	4.000000	855.183838	4.000000	854.069641	4.000000	848.390747	4.000000	847.110474
4.100000	854.456726	4.100000	845.335266	4.100000	849.932312	4.100000	846.137024	4.100000	850.936951	4.100000	852.235046	4.100000	855.843201	4.100000	850.666443	4.100000	855.477112	4.100000	851.309082	4.100000	854.234741	4.100000	847.112793	4.100000	853.857666	4.100000	852.648865	4.100000	848.202026	4.100000	849.931519
4.200000	851.582825	4.200000	847.182739	4.200000	851.990356	4.200000	848.785950	4.200000	844.733521	4.200000	852.975403	4.200000	849.072937	4.200000	850.021667	4.200000	850.549927	4.200000	854.171326	4.200000	852.878967	4.200000	846.784546	4.200000	853.846130	4.200000	851.083557	4.200000	852.429749	4.200000	853.559448
4.300000	849.377380	4.300000	848.657837	4.300000	849.528870	4.300000	846.131348	4.300000	853.760620	4.300000	850.930176	4.300000	846.389282	4.300000	851.645935	4.300000	845.246399	4.300000	848.595825	4.300000	850.220947	4.300000	850.352051	4.300000	851.975891	4.300000	846.543823	4.300000	849.375488	4.300000	844.972229
4.400000	853.230652	4.400000	851.243225	4.400000	851.352356	4.400000	853.016235	4.400000	849.482239	4.400000	853.867249	4.400000	849.663696	4.400000	849.007690	4.400000	850.379944	4.400000	851.533569	4.400000	848.801636	4.400000	847.268372	4.400000	848.550110	4.400000	854.760376	4.400000	844.242188	4.400000	845.138489
4.500000	847.681641	4.500000	854.942566	4.500000	849.904236	4.500000	856.648682	4.500000	849.181763	4.500000	849.593323	4.500000	843.050659	4.500000	850.632324	4.500000	850.057312	4.500000	855.268188	4.500000	846.199951	4.500000	850.718628	4.500000	846.623291	4.500000	848.987061	4.500000	849.805542	4.500000	847.667542
4.600000	848.424988	4.600000	848.041748	4.600000	847.105408	4.600000	850.149780	4.600000	854.208557	4.600000	847.804749	4.600000	846.475159	4.600000	852.087036	4.600000	849.818115	4.600000	842.226318	4.600000	846.757446	4.600000	845.622925	4.600000	846.997253	4.600000	849.278564	4.600000	849.080627	4.600000	844.750732
4.700000	855.548584	4.700000	854.286865	4.700000	848.223389	4.700000	849.217102	4.700000	857.704712	4.700000	846.428101	4.700000	851.689270	4.700000	850.030090	4.700000	845.986816	4.700000	850.910339	4.700000	853.568481	4.700000	850.313293	4.700000	842.781738	4.700000	847.970032	4.700000	846.346069	4.700000	853.477478
4.800000	852.532715	4.800000	853.822266	4.800000	845.620056	4.800000	853.585693	4.800000	850.006653	4.800000	851.059143	4.800000	845.424622	4.800000	852.604858	4.800000	850.691833	4.800000	854.397827	4.800000	848.991150	4.800000	849.681702	4.800000	850.020264	4.800000	845.786072	4.800000	850.854004	4.800000	848.958374
4.900000	852.977905	4.900000	846.501404	4.900000	855.673401	4.900000	845.743958	4.900000	848.322327	4.900000	854.040771	4.900000	849.849609	4.900000	853.694580	4.900000	858.658691	4.900000	849.441711	4.900000	852.646118	4.900000	844.319763	4.900000	844.315552	4.900000	842.592957	4.900000	851.541321	4.900000	854.695740
5.000000	851.445801	5.000000	852.565674	5.000000	846.069031	5.000000	856.376465	5.000000	852.830505	5.000000	845.477356	5.000000	857.093018	5.000000	854.767822	5.000000	850.565552	5.000000	857.317749	5.000000	853.210449	5.000000	849.649963	5.000000	853.095947	5.000000	852.814819	5.000000	853.063477	5.000000	846.492493
5.100000	849.126648	5.100000	852.135254	5.100000	846.010925	5.100000	848.978027	5.100000	847.042603	5.100000	850.224731	5.100000	855.266846	5.100000	855.816345	5.100000	853.014893	5.100000	844.764648	5.100000	849.050354	5.100000	847.469971	5.100000	849.801758	5.100000	851.314636	5.100000	849.825928	5.100000	853.210815
5.200000	845.972107	5.200000	848.466858	5.200000	854.094727	5.200000	851.523132	5.200000	853.187622	5.200000	857.306152	5.200000	848.355774	5.200000	850.018677	5.200000	844.366516	5.200000	850.141602	5.200000	853.250000	5.200000	852.285950	5.200000	854.726501	5.200000	843.884827	5.200000	845.883545	5.200000	850.114380
5.300000	847.165466	5.300000	849.060608	5.300000	854.413391	5.300000	853.828796	5.300000	853.328796	5.300000	849.515686	5.300000	848.599915	5.300000	844.929688	5.300000	853.687378	5.300000	848.988831	5.300000	849.714783	5.300000	848.786560	5.300000	847.086121	5.300000	852.366516	5.300000	848.134033	5.300000	848.059387
5.400000	850.539551	5.400000	847.382385	5.400000	851.744690	5.400000	852.098022	5.400000	844.270203	5.400000	845.360291	5.400000	852.357361	5.400000	852.082825	5.400000	848.661560	5.400000	850.394226	5.400000	852.661621	5.400000	843.550171	5.400000	854.956116	5.400000	853.052979	5.400000	855.415100	5.400000	854.681335
5.500000	847.370361	5.500000	852.472595	5.500000	854.485474	5.500000	852.415039	5.500000	850.241089	5.500000	842.594971	5.500000	848.324646	5.500000	857.481262	5.500000	857.355591	5.500000	847.999451	5.500000	849.183716	5.500000	848.414917	5.500000	854.972412	5.500000	850.559753	5.500000	851.753174	5.500000	849.676086
5.600000	849.494324	5.600000	848.596741	5.600000	849.085876	5.600000	850.601990	5.600000	844.042480	5.600000	853.444336	5.600000	848.413574	5.600000	853.963806	5.600000	843.551025	5.600000	850.829285	5.600000	850.195923	5.600000	849.623474	5.600000	850.084717	5.600000	852.832092	5.600000	852.098450	5.600000	850.825195
5.700000	852.610718	5.700000	846.969360	5.700000	851.144470	5.700000	853.980042	5.700000	849.004272	5.700000	852.263489	5.700000	850.150757	5.700000	847.940857	5.700000	851.806213	5.700000	841.763916	5.700000	853.961487	5.700000	847.342102	5.700000	847.908875	5.700000	848.672913	5.700000	843.835754	5.700000	851.407043
5.800000	843.528320	5.800000	851.591248	5.800000	847.617126	5.800000	845.675781	5.800000	852.794678	5.800000	851.740784	5.800000	847.747986	5.800000	849.155396	5.800000	849.652161	5.800000	849.294983	5.800000	853.462646	5.800000	846.295288	5.800000	852.037964	5.800000	839.116089	5.800000	851.728882	5.800000	855.906128
5.900000	847.863281	5.900000	850.969543	5.900000	852.381409	5.900000	844.503601	5.900000	850.824158	5.900000	852.706238	5.900000	848.138062	5.900000	844.690918	5.900000	847.073914	5.900000	853.729553	5.900000	850.138123	5.900000	845.818420	5.900000	854.938904	5.900000	850.580444	5.900000	846.405884	5.900000	852.934448
6.000000	848.334167	6.000000	850.478821	6.000000	854.080017	6.000000	853.670654	6.000000	852.029053	6.000000	851.709229	6.000000	852.792175	6.000000	857.425049	6.000000	853.211792	6.000000	850.095825	6.000000	848.979065	6.000000	850.819580	6.000000	845.516113	6.000000	846.760193	6.000000	847.444397	6.000000	851.226501
6.100000	846.790894	6.100000	847.081909	6.100000	849.441284	6.100000	850.542236	6.100000	850.810120	6.100000	852.555420	6.100000	853.479797	6.100000	845.098938	6.100000	849.321106	6.100000	854.823914	6.100000	849.811829	6.100000	852.049927	6.100000	848.535400	6.100000	844.957703	6.100000	847.243835	6.100000	849.422363
6.200000	854.318848	6.200000	851.048889	6.200000	850.076843	6.200000	845.601990	6.200000	848.791443	6.200000	859.074524	6.200000	854.475281	6.200000	848.011047	6.200000	852.798950	6.200000	851.057983	6.200000	854.059204	6.200000	854.076233	6.200000	850.890808	6.200000	853.064697	6.200000	848.783325	6.200000	850.576904
6.300000	853.730164	6.300000	853.467407	6.300000	849.603760	6.300000	850.437988	6.300000	847.525452	6.300000	850.621826	6.300000	848.776917	6.300000	851.525940	6.300000	846.946045	6.300000	848.004761	6.300000	851.386047	6.300000	850.495544	6.300000	849.441589	6.300000	852.450134	6.300000	854.591309	6.300000	844.936584
6.400000	852.939819	6.400000	852.355103	6.400000	845.237061	6.400000	852.813293	6.400000	849.219177	6.400000	840.641724	6.400000	851.973633	6.400000	848.078003	6.400000	847.390442	6.400000	847.152100	6.400000	850.330627	6.400000	855.961609	6.400000	850.701843	6.400000	849.431091	6.400000	846.095703	6.400000	852.319153
6.500000	847.443298	6.500000	847.735596	6.500000	855.455872	6.500000	851.914551	6.500000	849.197754	6.500000	850.230469	6.500000	853.513123	6.500000	849.697632	6.500000	849.819214	6.500000	853.024780	6.500000	850.421021	6.500000	854.840698	6.500000	850.758545	6.500000	849.041626	6.500000	848.544373	6.500000	847.303040
6.600000	854.519470	6.600000	851.358398	6.600000	854.475159	6.600000	855.723999	6.600000	850.560791	6.600000	849.901306	6.600000	854.011047	6.600000	847.438477	6.600000	850.139587	6.600000	846.648865	6.600000	851.817810	6.600000	846.466125	6.600000	858.097656	6.600000	852.760376	6.600000	846.023926	6.600000	848.873291
6.700000	855.031799	6.700000	845.450684	6.700000	850.356201	6.700000	856.701355	6.700000	850.516479	6.700000	847.705811	6.700000	849.653748	6.700000	853.547729	6.700000	849.837219	6.700000	852.104980	6.700000	848.667480	6.700000	850.884338	6.700000	851.720886	6.700000	848.160156	6.700000	850.118164	6.700000	846.710754
6.800000	854.433044	6.800000	851.831970	6.800000	848.538452	6.800000	850.305176	6.800000	851.015320	6.800000	855.792847	6.800000	851.453369	6.800000	850.491882	6.800000	850.076111	6.800000	851.394775	6.800000	847.660583	6.800000	848.779053	6.800000	853.997803	6.800000	849.932617	6.800000	855.692261	6.800000	848.495605
6.900000	853.373779	6.900000	850.860596	6.900000	844.221985	6.900000	840.137634	6.900000	855.394043	6.900000	844.222290	6.900000	853.256104	6.900000	853.745300	6.900000	858.994751	6.900000	852.329895	6.900000	853.350647	6.900000	847.260925	6.900000	844.699829	6.900000	849.591614	6.900000	848.421021	6.900000	850.308472
7.000000	850.381104	7.000000	856.218018	7.000000	858.004639	7.000000	850.649353	7.000000	848.926270	7.000000	850.978821	7.000000	849.141113	7.000000	849.021484	7.000000	844.735962	7.000000	841.589966	7.000000	851.972900	7.000000	847.324280	7.000000	851.321411	7.000000	845.239197	7.000000	847.595154	7.000000	851.956787
7.100000	850.221375	7.100000	849.528564	7.100000	855.999268	7.100000	851.555603	7.100000	848.632507	7.100000	854.013184	7.100000	847.616577	7.100000	848.527832	7.100000	849.350586	7.100000	854.730652	7.100000	854.343323	7.100000	854.120361	7.100000	849.055664	7.100000	850.599243	7.100000	851.855408	7.100000	850.462341
7.200000	846.892639	7.200000	845.128601	7.200000	844.420837	7.200000	851.289917	7.200000	850.118286	7.200000	842.798462	7.200000	851.022522	7.200000	853.878479	7.200000	856.744934	7.200000	843.591980	7.200000	848.318054	7.200000	853.409851	7.200000	852.394409	7.200000	848.882385	7.200000	857.582214	7.200000	851.746155
7.300000	848.007996	7.300000	849.234436	7.300000	846.679199	7.300000	847.887695	7.300000	853.315247	7.300000	848.463989	7.300000	858.876343	7.300000	849.956177	7.300000	852.963562	7.300000	858.378357	7.300000	854.671387	7.300000	860.133179	7.300000	850.662720	7.300000	852.177063	7.300000	849.426270	7.300000	850.896973
7.400000	852.394104	7.400000	853.781921	7.400000	848.737488	7.400000	848.724365	7.400000	857.042542	7.400000	857.030212	7.400000	853.772583	7.400000	850.289429	7.400000	849.142517	7.400000	849.924011	7.400000	854.949585	7.400000	852.520813	7.400000	850.042542	7.400000	844.582703	7.400000	851.153137	7.400000	852.883484
7.500000	844.078186	7.500000	847.715088	7.500000	852.430176	7.500000	850.754211	7.500000	846.716492	7.500000	850.631592	7.500000	848.342957	7.500000	850.657837	7.500000	849.516174	7.500000	855.200439	7.500000	852.636108	7.500000	849.407776	7.500000	858.372314	7.500000	849.289185	7.500000	850.650452	7.500000	850.942810
7.600000	854.897766	7.600000	853.131592	7.600000	851.647888	7.600000	840.026917	7.600000	846.438843	7.600000	848.075134	7.600000	851.283630	7.600000	848.996094	7.600000	848.539490	7.600000	846.342957	7.600000	852.139526	7.600000	847.622498	7.600000	845.905701	7.600000	845.297852	7.600000	848.273804	7.600000	849.356873
7.700000	850.510986	7.700000	855.355347	7.700000	850.494446	7.700000	855.552002	7.700000	852.556458	7.700000	853.723755	7.700000	848.578613	7.700000	847.377991	7.700000	853.550049	7.700000	850.708984	7.700000	845.928162	7.700000	847.049744	7.700000	845.759338	7.700000	848.043030	7.700000	847.405701	7.700000	852.432007
7.800000	849.618652	7.800000	857.612915	7.800000	856.398071	7.800000	852.832458	7.800000	851.382996	7.800000	853.015442	7.800000	854.055359	7.800000	848.980408	7.800000	855.737488	7.800000	850.801880	7.800000	849.754761	7.800000	846.977417	7.800000	848.624573	7.800000	854.232239	7.800000	846.536255	7.800000	846.587036
7.900000	844.269836	7.900000	850.093323	7.900000	853.973450	7.900000	850.233154	7.900000	850.308411	7.900000	854.347351	7.900000	853.094238	7.900000	848.099548	7.900000	847.258362	7.900000	849.507935	7.900000	849.044006	7.900000	846.871094	7.900000	847.353333	7.900000	850.241272	7.900000	846.730225	7.900000	854.211243
8.000000	848.934814	8.000000	844.021667	8.000000	851.359436	8.000000	842.914490	8.000000	846.876465	8.000000	850.826538	8.000000	854.956787	8.000000	853.621460	8.000000	852.059998	8.000000	847.952820	8.000000	852.364502	8.000000	854.874634	8.000000	848.177979	8.000000	844.868103	8.000000	846.193176	8.000000	849.301147
8.100000	846.285217	8.100000	847.826172	8.100000	851.799622	8.100000	845.551147	8.100000	850.662964	8.100000	848.838501	8.100000	854.208679	8.100000	847.244202	8.100000	850.563293	8.100000	846.096985	8.100000	851.340637	8.100000	850.293884	8.100000	850.338379	8.100000	851.433044	8.100000	850.802673	8.100000	845.787659
8.200000	849.077515	8.200000	849.093994	8.200000	853.771423	8.200000	853.775635	8.200000	852.254700	8.200000	855.018738	8.200000	843.263123	8.200000	849.507324	8.200000	849.297729	8.200000	851.731262	8.200000	846.104675	8.200000	850.153320	8.200000	853.476624	8.200000	855.261841	8.200000	847.413757	8.200000	851.003723
8.300000	850.804565	8.300000	849.922852	8.300000	849.175476	8.300000	855.913269	8.300000	850.630493	8.300000	854.486145	8.300000	851.611572	8.300000	854.367065	8.300000	846.451111	8.300000	851.466675	8.300000	853.683289	8.300000	849.440674	8.300000	850.214661	8.300000	848.625977	8.300000	851.945007	8.300000	850.367920
8.400000	848.566345	8.400000	848.417419	8.400000	843.809326	8.400000	850.785400	8.400000	853.379089	8.400000	846.345764	8.400000	850.486267	8.400000	849.230042	8.400000	844.628723	8.400000	857.324707	8.400000	848.892883	8.400000	849.301636	8.400000	853.293457	8.400000	852.592224	8.400000	851.077576	8.400000	847.973633
8.500000	854.873230	8.500000	849.791748	8.500000	842.824158	8.500000	852.789246	8.500000	847.032410	8.500000	851.436218	8.500000	856.235107	8.500000	846.565674	8.500000	846.381653	8.500000	847.308044	8.500000	848.799744	8.500000	848.449829	8.500000	850.552612	8.500000	852.427368	8.500000	853.816345	8.500000	850.431335
8.600000	852.060242	8.600000	854.087830	8.600000	852.681091	8.600000	852.092834	8.600000	847.897461	8.600000	849.427734	8.600000	853.115112	8.600000	853.185669	8.600000	860.430237	8.600000	849.815491	8.600000	850.794250	8.600000	853.567505	8.600000	848.572571	8.600000	845.623230	8.600000	856.367065	8.600000	853.251892
8.700000	848.560974	8.700000	846.961548	8.700000	849.705139	8.700000	855.544861	8.700000	854.139160	8.700000	850.869568	8.700000	849.099915	8.700000	852.712952	8.700000	849.396729	8.700000	848.686707	8.700000	844.291199	8.700000	847.427734	8.700000	852.816284	8.700000	848.512329	8.700000	854.249268	8.700000	845.760010
8.800000	853.794312	8.800000	848.770935	8.800000	854.753357	8.800000	859.605835	8.800000	848.738342	8.800000	849.112427	8.800000	853.876343	8.800000	845.714722	8.800000	846.457825	8.800000	854.930237	8.800000	853.895386	8.800000	850.377136	8.800000	850.476685	8.800000	855.996643	8.800000	847.381470	8.800000	848.339233
8.900000	853.525635	8.900000	852.627136	8.900000	852.617493	8.900000	853.404175	8.900000	846.533203	8.900000	845.447388	8.900000	851.856628	8.900000	845.010803	8.900000	851.727539	8.900000	850.851135	8.900000	852.643066	8.900000	848.806885	8.900000	852.792542	8.900000	856.353577	8.900000	854.684204	8.900000	848.831421
9.000000	844.053772	9.000000	845.236877	9.000000	849.174194	9.000000	850.479675	9.000000	850.097107	9.000000	849.831543	9.000000	845.991638	9.000000	856.058960	9.000000	854.755920	9.000000	848.770813	9.000000	851.022400	9.000000	850.094788	9.000000	849.471130	9.000000	851.931458	9.000000	850.888428	9.000000	854.772583
9.100000	848.362366	9.100000	849.356750	9.100000	851.890442	9.100000	851.366211	9.100000	851.658936	9.100000	854.820007	9.100000	846.620239	9.100000	854.312744	9.100000	850.440552	9.100000	850.421692	9.100000	851.351501	9.100000	846.672424	9.100000	845.747192	9.100000	850.698059	9.100000	847.757935	9.100000	853.067688
9.200000	854.532715	9.200000	852.308105	9.200000	854.586609	9.200000	854.922485	9.200000	851.475830	9.200000	850.821960	9.200000	848.201172	9.200000	852.807007	9.200000	848.177673	9.200000	850.616943	9.200000	849.912354	9.200000	852.556274	9.200000	852.424866	9.200000	845.902710	9.200000	853.729736	9.200000	851.740417
9.300000	844.989685	9.300000	854.822693	9.300000	853.148315	9.300000	848.682495	9.300000	851.484741	9.300000	848.219849	9.300000	844.676758	9.300000	852.058533	9.300000	853.186584	9.300000	850.044983	9.300000	846.425720	9.300000	853.836914	9.300000	848.912659	9.300000	846.889709	9.300000	853.250061	9.300000	849.693298
9.400000	846.721069	9.400000	843.112793	9.400000	845.740295	9.400000	846.315186	9.400000	851.594666	9.400000	855.592468	9.400000	848.445923	9.400000	854.393616	9.400000	851.864319	9.400000	848.109802	9.400000	841.652405	9.400000	852.933594	9.400000	844.285950	9.400000	851.241577	9.400000	847.526184	9.400000	845.288208
9.500000	847.265198	9.500000	853.492188	9.500000	848.871033	9.500000	847.946167	9.500000	853.316406	9.500000	847.035400	9.500000	846.356201	9.500000	848.394592	9.500000	850.095703	9.500000	844.701965	9.500000	846.473877	9.500000	848.996887	9.500000	852.731140	9.500000	849.536011	9.500000	851.000122	9.500000	848.191589
9.600000	849.571228	9.600000	847.619873	9.600000	851.803040	9.600000	849.468201	9.600000	853.535156	9.600000	856.519775	9.600000	851.869751	9.600000	849.700195	9.600000	849.126465	9.600000	853.827087	9.600000	852.097595	9.600000	849.156006	9.600000	845.567139	9.600000	844.388550	9.600000	859.198608	9.600000	849.502258
9.700000	844.995422	9.700000	846.525208	9.700000	847.281616	9.700000	845.097168	9.700000	852.341064	9.700000	847.515320	9.700000	850.496399	9.700000	849.472290	9.700000	848.160950	9.700000	847.999207	9.700000	849.550720	9.700000	847.656128	9.700000	853.572876	9.700000	853.384888	9.700000	853.409119	9.700000	851.569641
9.800000	843.614502	9.800000	847.601501	9.800000	849.055481	9.800000	848.602966	9.800000	848.033325	9.800000	847.695557	9.800000	849.557739	9.800000	853.490723	9.800000	844.916382	9.800000	848.668823	9.800000	852.175049	9.800000	845.022339	9.800000	848.248535	9.800000	851.141968	9.800000	848.082092	9.800000	847.033447
9.900000	851.350281	9.900000	847.943176	9.900000	851.325134	9.900000	847.916870	9.900000	847.727661	9.900000	849.844360	9.900000	852.395264	9.900000	846.503418	9.900000	852.181946	9.900000	847.393677	9.900000	845.100342	9.900000	849.207886	9.900000	857.427856	9.900000	850.822754	9.900000	846.014526	9.900000	844.725098
10.000000	846.215515	10.000000	852.414307	10.000000	843.827148	10.000000	849.242493	10.000000	850.111572	10.000000	853.994812	10.000000	854.180237	10.000000	853.854187	10.000000	852.109741	10.000000	854.318848	10.000000	846.995300	10.000000	847.385193	10.000000	850.624634	10.000000	853.825623	10.000000	848.026001	10.000000	852.740356
10.100000	849.502502	10.100000	851.775879	10.100000	850.597839	10.100000	849.809326	10.100000	850.599548	10.100000	854.388855	10.100000	846.691650	10.100000	849.467102	10.100000	850.013855	10.100000	851.380127	10.100000	841.996094	10.100000	846.896667	10.100000	848.818420	10.100000	847.097961	10.100000	848.005920	10.100000	847.224670
10.200000	846.921448	10.200000	852.963562	10.200000	845.614319	10.200000	849.919617	10.200000	847.188171	10.200000	851.571106	10.200000	851.832947	10.200000	852.797668	10.200000	851.160583	10.200000	847.913940	10.200000	850.982605	10.200000	851.492798	10.200000	851.187134	10.200000	849.646362	10.200000	845.364563	10.200000	850.275330
10.300000	846.483521	10.300000	845.583435	10.300000	847.719299	10.300000	852.976624	10.300000	849.814270	10.300000	850.164978	10.300000	846.915710	10.300000	842.708313	10.300000	851.592773	10.300000	848.055237	10.300000	843.523438	10.300000	846.758667	10.300000	844.491455	10.300000	845.983032	10.300000	851.070740	10.300000	850.029114
10.400000	850.176880	10.400000	850.881775	10.400000	845.450378	10.400000	852.184631	10.400000	849.415649	10.400000	856.256897	10.400000	852.373718	10.400000	845.770874	10.400000	855.509583	10.400000	849.106201	10.400000	848.607178	10.400000	848.047729	10.400000	849.388184	10.400000	843.895752	10.400000	844.661621	10.400000	854.895325
10.500000	851.483215	10.500000	849.213623	10.500000	849.212708	10.500000	854.788513	10.500000	849.949524	10.500000	848.345581	10.500000	847.822876	10.500000	847.875122	10.500000	856.799744	10.500000	845.170105	10.500000	855.092712	10.500000	847.677002	10.500000	847.164917	10.500000	852.299561	10.500000	856.397461	10.500000	852.144714
10.600000	853.751038	10.600000	852.716797	10.600000	852.306458	10.600000	854.928955	10.600000	849.106079	10.600000	850.484436	10.600000	850.446716	10.600000	842.841919	10.600000	850.379333	10.600000	854.369995	10.600000	845.106812	10.600000	846.293518	10.600000	855.702637	10.600000	853.222595	10.600000	849.722656	10.600000	852.731384
10.700000	846.525879	10.700000	850.364502	10.700000	852.809875	10.700000	850.976685	10.700000	848.619568	10.700000	851.029480	10.700000	848.479614	10.700000	847.676575	10.700000	846.915649	10.700000	855.700928	10.700000	857.217285	10.700000	848.052979	10.700000	850.893982	10.700000	850.496765	10.700000	852.984985	10.700000	846.574463
10.800000	848.782593	10.800000	846.905334	10.800000	849.996094	10.800000	850.294434	10.800000	849.507629	10.800000	848.428589	10.800000	845.260071	10.800000	852.237244	10.800000	848.065063	10.800000	855.246521	10.800000	851.696533	10.800000	851.375000	10.800000	852.069153	10.800000	850.393005	10.800000	854.371887	10.800000	848.202454
10.900000	849.931274	10.900000	850.719727	10.900000	849.950195	10.900000	849.101501	10.900000	849.162231	10.900000	848.300293	10.900000	851.489563	10.900000	855.163025	10.900000	851.857056	10.900000	853.749573	10.900000	851.167114	10.900000	855.157349	10.900000	849.752563	10.900000	843.916138	10.900000	845.919495	10.900000	853.528687
11.000000	846.879883	11.000000	849.994324	11.000000	847.148804	11.000000	847.932007	11.000000	846.616577	11.000000	848.182800	11.000000	855.810608	11.000000	844.415833	11.000000	846.438538	11.000000	852.195068	11.000000	843.867676	11.000000	848.984009	11.000000	844.434326	11.000000	853.783142	11.000000	853.455078	11.000000	838.163879
11.100000	846.450867	11.100000	847.391907	11.100000	845.700012	11.100000	849.090698	11.100000	849.967896	11.100000	844.350403	11.100000	842.208679	11.100000	849.156738	11.100000	857.848694	11.100000	850.640015	11.100000	851.165771	11.100000	851.290833	11.100000	857.435608	11.100000	851.614502	11.100000	846.775391	11.100000	846.314270
11.200000	849.856812	11.200000	849.170288	11.200000	853.373413	11.200000	851.841919	11.200000	854.629456	11.200000	848.400391	11.200000	846.243042	11.200000	854.071289	11.200000	842.712097	11.200000	846.302673	11.200000	844.978027	11.200000	850.016418	11.200000	846.361694	11.200000	846.365479	11.200000	851.425110	11.200000	849.995056
11.300000	850.401367	11.300000	842.076538	11.300000	851.058899	11.300000	849.840088	11.300000	856.446289	11.300000	858.991821	11.300000	848.090881	11.300000	849.144409	11.300000	849.005554	11.300000	852.365479	11.300000	852.341187	11.300000	844.072815	11.300000	847.307312	11.300000	852.610413	11.300000	851.509949	11.300000	849.057800
11.400000	852.666870	11.400000	851.091858	11.400000	850.488403	11.400000	846.313171	11.400000	849.464355	11.400000	845.192078	11.400000	848.456116	11.400000	853.232056	11.400000	851.622864	11.400000	853.058350	11.400000	852.422668	11.400000	850.265808	11.400000	845.413391	11.400000	842.742065	11.400000	848.306213	11.400000	845.184814
11.500000	853.051941	11.500000	853.863403	11.500000	853.340027	11.500000	850.950684	11.500000	846.523743	11.500000	856.193237	11.500000	850.643127	11.500000	852.825256	11.500000	849.771790	11.500000	853.442810	11.500000	852.940674	11.500000	848.221252	11.500000	848.886536	11.500000	853.770752	11.500000	851.531433	11.500000	850.735901
11.600000	852.810730	11.600000	847.589905	11.600000	846.980408	11.600000	854.520874	11.600000	850.665527	11.600000	848.217712	11.600000	850.868408	11.600000	853.600891	11.600000	848.199646	11.600000	848.556030	11.600000	851.121887	11.600000	846.861755	11.600000	842.903381	11.600000	855.635437	11.600000	848.402710	11.600000	843.364014
11.700000	846.217407	11.700000	850.762939	11.700000	852.814270	11.700000	845.368835	11.700000	847.954346	11.700000	844.280212	11.700000	858.992432	11.700000	850.162598	11.700000	849.449524	11.700000	846.721436	11.700000	849.886414	11.700000	847.999207	11.700000	854.450073	11.700000	846.756653	11.700000	854.932312	11.700000	849.778320
11.800000	845.758667	11.800000	850.476685	11.800000	852.585266	11.800000	855.696411	11.800000	852.300659	11.800000	847.463562	11.800000	851.482239	11.800000	847.897156	11.800000	847.967529	11.800000	845.908447	11.800000	844.283875	11.800000	846.196838	11.800000	854.086121	11.800000	850.097412	11.800000	851.256104	11.800000	845.033325
11.900000	847.549866	11.900000	855.630127	11.900000	849.355103	11.900000	849.226501	11.900000	843.710022	11.900000	852.068970	11.900000	851.086487	11.900000	844.010864	11.900000	853.823914	11.900000	851.200745	11.900000	852.302429	11.900000	848.123962	11.900000	847.757935	11.900000	850.491272	11.900000	853.312012	11.900000	848.255188
12.000000	846.525635	12.000000	845.921753	12.000000	849.061646	12.000000	853.921875	12.000000	854.051941	12.000000	849.134277	12.000000	849.643250	12.000000	850.096741	12.000000	851.196594	12.000000	855.777222	12.000000	841.104614	12.000000	849.850281	12.000000	854.912415	12.000000	852.585632	12.000000	848.256775	12.000000	852.185242
12.100000	850.413696	12.100000	853.382263	12.100000	847.141541	12.100000	850.012817	12.100000	855.130615	12.100000	853.867798	12.100000	852.003479	12.100000	850.704041	12.100000	848.021851	12.100000	848.678162	12.100000	849.662659	12.100000	849.248047	12.100000	850.617493	12.100000	849.700317	12.100000	852.152222	12.100000	841.968201
12.200000	854.734680	12.200000	850.373108	12.200000	851.826416	12.200000	847.458069	12.200000	851.612366	12.200000	848.030701	12.200000	855.348572	12.200000	847.942749	12.200000	845.031738	12.200000	853.275146	12.200000	853.910889	12.200000	860.269165	12.200000	851.943848	12.200000	848.120117	12.200000	854.858337	12.200000	849.856812
12.300000	851.628479	12.300000	849.619934	12.300000	844.747009	12.300000	849.306152	12.300000	850.805969	12.300000	851.774597	12.300000	852.867615	12.300000	850.596497	12.300000	850.525452	12.300000	846.570251	12.300000	847.761414	12.300000	855.043945	12.300000	855.135925	12.300000	846.190186	12.300000	855.336975	12.300000	852.537048
12.400000	849.770508	12.400000	846.062683	12.400000	846.162231	12.400000	843.373413	12.400000	852.386169	12.400000	855.393799	12.400000	852.339417	12.400000	854.793274	12.400000	850.238220	12.400000	855.571533	12.400000	852.132568	12.400000	847.464233	12.400000	849.408630	12.400000	847.635803	12.400000	843.811523	12.400000	850.190979
12.500000	851.744141	12.500000	850.259827	12.500000	853.379700	12.500000	848.654663	12.500000	857.726685	12.500000	848.149963	12.500000	849.395874	12.500000	848.108459	12.500000	851.987427	12.500000	853.157410	12.500000	852.475037	12.500000	849.229431	12.500000	850.479248	12.500000	851.764709	12.500000	847.488831	12.500000	853.818420
12.600000	849.049377	12.600000	849.516968	12.600000	848.338989	12.600000	851.232849	12.600000	852.429993	12.600000	846.278931	12.600000	846.866333	12.600000	841.388733	12.600000	851.575134	12.600000	852.785706	12.600000	844.177307	12.600000	846.424805	12.600000	845.436218	12.600000	848.218872	12.600000	854.725952	12.600000	849.827271
12.700000	850.759949	12.700000	846.174377	12.700000	852.359497	12.700000	853.915161	12.700000	848.006958	12.700000	854.791443	12.700000	852.926941	12.700000	853.776245	12.700000	854.059265	12.700000	848.301697	12.700000	845.476929	12.700000	851.287598	12.700000	848.239685	12.700000	850.983887	12.700000	851.308655	12.700000	845.905273
12.800000	858.206787	12.800000	850.154846	12.800000	851.225037	12.800000	852.962524	12.800000	852.572205	12.800000	841.272644	12.800000	852.550659	12.800000	856.020874	12.800000	852.447693	12.800000	843.393494	12.800000	853.219055	12.800000	849.133362	12.800000	846.937927	12.800000	846.475647	12.800000	844.685059	12.800000	851.631897
12.900000	846.096619	12.900000	843.190430	12.900000	857.166931	12.900000	847.789185	12.900000	852.713196	12.900000	847.665283	12.900000	851.344421	12.900000	849.420776	12.900000	852.823669	12.900000	850.982361	12.900000	850.366760	12.900000	846.484802	12.900000	844.405640	12.900000	853.095642	12.900000	848.821167	12.900000	845.273438
13.000000	849.096619	13.000000	848.667725	13.000000	856.833679	13.000000	848.341248	13.000000	848.223206	13.000000	851.759766	13.000000	844.557007	13.000000	852.404358	13.000000	851.500061	13.000000	848.669006	13.000000	846.861145	13.000000	850.034363	13.000000	848.139893	13.000000	850.187988	13.000000	849.257568	13.000000	854.312927
13.100000	855.705261	13.100000	851.705811	13.100000	849.585876	13.100000	848.536499	13.100000	851.319336	13.100000	849.107727	13.100000	852.671265	13.100000	845.566895	13.100000	845.369873	13.100000	853.423889	13.100000	852.260071	13.100000	850.613281	13.100000	855.132507	13.100000	852.158508	13.100000	848.359863	13.100000	851.390320
13.200000	846.043518	13.200000	847.867371	13.200000	846.791992	13.200000	854.102417	13.200000	850.095154	13.200000	845.822510	13.200000	847.707153	13.200000	844.220764	13.200000	851.897583	13.200000	853.121521	13.200000	848.224182	13.200000	846.964539	13.200000	849.452942	13.200000	849.762573	13.200000	845.512878	13.200000	852.717224
13.300000	849.265503	13.300000	850.251709	13.300000	849.850098	13.300000	851.517517	13.300000	848.168579	13.300000	844.729065	13.300000	852.268555	13.300000	851.332825	13.300000	845.289062	13.300000	844.845764	13.300000	854.010193	13.300000	845.695190	13.300000	850.547913	13.300000	850.416870	13.300000	849.534424	13.300000	845.432007
13.400000	849.233459	13.400000	856.259338	13.400000	847.909424	13.400000	850.694763	13.400000	851.152710	13.400000	844.309326	13.400000	852.314514	13.400000	846.814087	13.400000	848.260986	13.400000	850.764221	13.400000	849.985168	13.400000	850.637146	13.400000	852.395630	13.400000	854.413635	13.400000	848.404602	13.400000	850.900940
13.500000	850.359070	13.500000	847.150146	13.500000	850.938965	13.500000	851.181702	13.500000	852.826843	13.500000	848.795654	13.500000	850.228333	13.500000	851.126892	13.500000	858.707825	13.500000	849.656250	13.500000	846.379517	13.500000	845.916321	13.500000	851.589111	13.500000	844.468994	13.500000	846.094727	13.500000	849.975464
13.600000	855.285522	13.600000	853.239136	13.600000	854.282715	13.600000	847.673340	13.600000	843.761475	13.600000	856.921509	13.600000	853.860840	13.600000	851.872803	13.600000	845.384583	13.600000	849.443237	13.600000	842.957886	13.600000	851.385071	13.600000	848.279297	13.600000	849.321960	13.600000	848.482117	13.600000	850.717163
13.700000	849.834351	13.700000	852.314941	13.700000	848.174500	13.700000	846.932434	13.700000	849.278381	13.700000	850.256897	13.700000	856.690735	13.700000	853.807922	13.700000	856.429077	13.700000	853.802979	13.700000	854.024353	13.700000	852.331116	13.700000	847.585022	13.700000	844.122803	13.700000	847.009277	13.700000	847.468079
13.800000	845.613770	13.800000	841.746521	13.800000	852.968384	13.800000	849.733765	13.800000	851.090820	13.800000	852.815002	13.800000	849.027527	13.800000	843.501831	13.800000	848.836975	13.800000	852.696594	13.800000	848.855713	13.800000	847.001953	13.800000	847.597595	13.800000	846.849243	13.800000	849.426147	13.800000	845.740723
13.900000	852.162415	13.900000	853.201111	13.900000	854.648010	13.900000	852.733704	13.900000	852.966125	13.900000	849.145447	13.900000	853.378296	13.900000	848.964783	13.900000	852.557678	13.900000	852.123779	13.900000	846.942688	13.900000	846.464661	13.900000	855.307861	13.900000	852.502014	13.900000	847.780029	13.900000	850.069702
14.000000	853.978210	14.000000	849.218933	14.000000	856.249817	14.000000	850.850159	14.000000	847.634460	14.000000	847.046692	14.000000	848.011230	14.000000	846.129395	14.000000	849.567383	14.000000	856.082825	14.000000	847.672302	14.000000	853.690430	14.000000	847.165100	14.000000	851.980347	14.000000	846.025757	14.000000	848.518494
14.100000	852.044434	14.100000	848.660034	14.100000	852.331970	14.100000	847.759399	14.100000	848.521118	14.100000	847.579468	14.100000	850.781799	14.100000	852.265564	14.100000	844.359741	14.100000	845.689087	14.100000	851.047058	14.100000	849.543396	14.100000	849.729553	14.100000	850.025513	14.100000	850.306030	14.100000	846.189941
14.200000	851.365173	14.200000	854.413452	14.200000	848.291321	14.200000	850.317444	14.200000	845.509949	14.200000	847.300659	14.200000	847.571960	14.200000	850.176086	14.200000	848.702637	14.200000	849.186584	14.200000	847.660522	14.200000	847.346680	14.200000	846.877747	14.200000	846.526611	14.200000	857.423584	14.200000	847.409912
14.300000	851.222290	14.300000	850.637512	14.300000	850.237549	14.300000	852.394958	14.300000	844.318176	14.300000	858.005798	14.300000	851.201294	14.300000	849.749634	14.300000	852.920349	14.300000	853.921753	14.300000	844.109741	14.300000	848.280823	14.300000	849.234131	14.300000	848.718201	14.300000	849.473267	14.300000	846.380737
14.400000	849.244934	14.400000	853.870300	14.400000	844.601562	14.400000	847.512146	14.400000	853.239624	14.400000	852.868591	14.400000	850.414917	14.400000	849.114685	14.400000	848.477966	14.400000	850.656006	14.400000	853.830200	14.400000	851.947144	14.400000	845.177185	14.400000	844.248474	14.400000	850.973877	14.400000	847.717712
14.500000	839.873474	14.500000	848.608215	14.500000	850.149475	14.500000	850.366028	14.500000	851.569153	14.500000	849.229736	14.500000	856.218933	14.500000	848.464844	14.500000	850.867615	14.500000	846.778381	14.500000	854.709778	14.500000	847.551514	14.500000	843.746155	14.500000	843.713257	14.500000	845.655273	14.500000	851.833313
14.600000	852.469788	14.600000	852.816956	14.600000	848.319763	14.600000	841.209167	14.600000	842.338806	14.600000	850.883606	14.600000	853.078979	14.600000	850.656494	14.600000	850.284302	14.600000	847.092285	14.600000	845.129456	14.600000	849.907715	14.600000	851.980347	14.600000	851.961731	14.600000	850.525452	14.600000	853.943359
14.700000	851.703979	14.700000	847.305481	14.700000	847.699951	14.700000	851.327393	14.700000	855.364441	14.700000	854.826599	14.700000	855.460083	14.700000	852.315125	14.700000	847.443665	14.700000	848.454285	14.700000	839.735840	14.700000	850.174011	14.700000	850.010620	14.700000	846.321594	14.700000	848.631287	14.700000	847.319275
14.800000	855.219177	14.800000	848.843140	14.800000	850.861389	14.800000	847.291626	14.800000	847.555725	14.800000	851.072083	14.800000	850.946777	14.800000	850.124023	14.800000	851.134216	14.800000	855.306580	14.800000	847.564941	14.800000	848.664062	14.800000	849.346741	14.800000	852.104431	14.800000	852.669067	14.800000	842.624084
14.900000	845.387024	14.900000	853.856079	14.900000	856.355469	14.900000	848.565491	14.900000	851.423401	14.900000	855.088196	14.900000	847.991943	14.900000	848.779480	14.900000	851.584473	14.900000	846.189819	14.900000	851.423767	14.900000	850.273010	14.900000	851.359131	14.900000	845.350952	14.900000	851.781494	14.900000	850.517883
15.000000	850.189087	15.000000	846.388367	15.000000	854.448730	15.000000	850.902954	15.000000	852.824036	15.000000	851.559143	15.000000	854.870056	15.000000	845.215759	15.000000	849.110352	15.000000	849.676331	15.000000	853.045166	15.000000	846.721802	15.000000	852.387207	15.000000	846.507568	15.000000	849.594421	15.000000	852.104492
15.100000	847.216736	15.100000	861.082947	15.100000	852.819519	15.100000	846.385315	15.100000	854.699768	15.100000	844.876770	15.100000	849.774292	15.100000	848.150513	15.100000	847.063477	15.100000	849.888184	15.100000	849.293518	15.100000	849.808472	15.100000	846.631531	15.100000	850.301575	15.100000	851.822266	15.100000	851.968018
15.200000	853.662659	15.200000	847.512756	15.200000	852.284363	15.200000	844.907166	15.200000	849.835083	15.200000	851.253357	15.200000	854.706482	15.200000	846.332214	15.200000	851.788391	15.200000	845.973145	15.200000	848.918823	15.200000	854.363647	15.200000	848.364990	15.200000	854.262146	15.200000	852.900391	15.200000	849.300293
15.300000	852.532227	15.300000	852.816406	15.300000	855.208801	15.300000	852.911011	15.300000	845.114624	15.300000	849.979065	15.300000	846.842529	15.300000	846.557983	15.300000	853.606201	15.300000	844.821533	15.300000	853.016418	15.300000	849.693481	15.300000	852.567688	15.300000	849.068359	15.300000	849.809509	15.300000	855.813110
15.400000	846.283081	15.400000	854.851624	15.400000	856.490601	15.400000	848.334717	15.400000	845.432312	15.400000	850.044678	15.400000	848.117310	15.400000	854.080139	15.400000	854.709595	15.400000	846.091736	15.400000	850.129944	15.400000	843.970764	15.400000	848.356018	15.400000	846.448975	15.400000	851.754150	15.400000	846.038757
15.500000	853.231323	15.500000	847.338501	15.500000	845.884277	15.500000	849.300598	15.500000	843.787354	15.500000	858.900513	15.500000	849.108521	15.500000	849.958191	15.500000	853.202454	15.500000	853.945496	15.500000	854.914246	15.500000	851.180298	15.500000	845.509521	15.500000	850.490601	15.500000	850.512634	15.500000	848.294800
15.600000	850.033936	15.600000	852.744629	15.600000	848.693359	15.600000	851.002502	15.600000	849.488953	15.600000	851.816345	15.600000	850.460205	15.600000	849.760681	15.600000	851.982056	15.600000	849.977356	15.600000	848.568542	15.600000	847.349792	15.600000	853.571045	15.600000	851.138428	15.600000	855.725281	15.600000	848.576721
15.700000	853.062744	15.700000	846.857300	15.700000	850.258667	15.700000	844.929077	15.700000	847.699219	15.700000	847.921997	15.700000	847.725525	15.700000	845.525696	15.700000	853.587036	15.700000	857.361084	15.700000	844.646790	15.700000	855.011841	15.700000	851.845398	15.700000	853.123413	15.700000	845.311096	15.700000	850.818726
15.800000	846.144653	15.800000	849.516846	15.800000	852.701355	15.800000	853.082153	15.800000	854.529175	15.800000	854.157959	15.800000	850.810974	15.800000	851.761658	15.800000	853.778381	15.800000	844.658020	15.800000	846.466980	15.800000	848.808472	15.800000	855.576965	15.800000	851.332642	15.800000	852.165466	15.800000	853.690857
15.900000	851.684448	15.900000	847.197571	15.900000	847.245422	15.900000	850.502014	15.900000	852.472473	15.900000	850.829285	15.900000	845.525818	15.900000	852.476440	15.900000	847.080505	15.900000	854.780518	15.900000	853.166626	15.900000	852.974670	15.900000	855.287109	15.900000	856.660889	15.900000	856.329895	15.900000	846.788391
16.000000	854.638000	16.000000	846.561707	16.000000	852.953369	16.000000	851.083740	16.000000	852.513672	16.000000	847.840210	16.000000	847.442383	16.000000	848.411682	16.000000	846.973816	16.000000	852.716797	16.000000	849.233582	16.000000	847.734131	16.000000	853.640198	16.000000	848.816956	16.000000	852.379700	16.000000	843.315308
16.100000	852.384521	16.100000	855.439392	16.100000	849.748413	16.100000	852.052551	16.100000	851.653809	16.100000	847.702637	16.100000	847.977295	16.100000	853.594604	16.100000	843.004761	16.100000	851.436646	16.100000	852.496094	16.100000	851.160950	16.100000	850.833984	16.100000	847.422729	16.100000	849.968323	16.100000	853.166321
16.200000	846.898926	16.200000	857.555176	16.200000	848.902039	16.200000	845.426758	16.200000	856.203369	16.200000	851.032166	16.200000	855.081177	16.200000	851.543274	16.200000	848.342773	16.200000	848.652527	16.200000	854.379761	16.200000	844.038574	16.200000	850.588440	16.200000	842.949951	16.200000	849.843018	16.200000	847.307739
16.300000	856.053406	16.300000	849.463013	16.300000	846.373657	16.300000	847.801636	16.300000	849.655212	16.300000	854.200439	16.300000	848.360229	16.300000	851.255005	16.300000	849.148865	16.300000	851.320618	16.300000	845.782532	16.300000	852.746826	16.300000	846.780945	16.300000	847.089600	16.300000	851.335510	16.300000	851.308899
16.400000	848.664673	16.400000	852.412903	16.400000	852.092834	16.400000	850.461365	16.400000	849.297180	16.400000	847.937317	16.400000	853.823608	16.400000	851.795898	16.400000	848.426697	16.400000	849.816528	16.400000	852.276672	16.400000	854.420105	16.400000	846.514771	16.400000	847.681641	16.400000	851.287476	16.400000	848.360229
16.500000	848.634155	16.500000	848.345337	16.500000	846.986267	16.500000	856.112305	16.500000	850.795288	16.500000	846.015503	16.500000	850.784973	16.500000	851.649353	16.500000	851.694397	16.500000	846.958313	16.500000	847.191345	16.500000	850.232849	16.500000	844.783997	16.500000	851.487366	16.500000	852.514771	16.500000	852.453735
16.600000	848.264954	16.600000	855.962769	16.600000	847.914490	16.600000	845.356873	16.600000	849.461792	16.600000	844.831665	16.600000	851.489868	16.600000	852.695496	16.600000	850.591248	16.600000	852.213379	16.600000	849.989441	16.600000	853.539001	16.600000	850.369080	16.600000	850.424255	16.600000	847.919312	16.600000	850.727905
16.700000	852.491272	16.700000	850.834961	16.700000	846.143860	16.700000	847.088745	16.700000	853.410339	16.700000	851.843567	16.700000	848.055054	16.700000	846.300232	16.700000	843.132141	16.700000	849.548889	16.700000	846.984009	16.700000	849.290833	16.700000	849.366333	16.700000	846.666687	16.700000	847.060913	16.700000	851.212769
16.800000	848.926270	16.800000	851.106201	16.800000	845.809204	16.800000	845.254333	16.800000	850.705750	16.800000	846.818848	16.800000	851.286987	16.800000	860.122620	16.800000	844.827942	16.800000	849.446350	16.800000	848.749329	16.800000	846.952759	16.800000	844.823792	16.800000	855.312500	16.800000	850.592773	16.800000	849.698242
16.900000	844.281677	16.900000	853.698730	16.900000	851.509277	16.900000	848.149536	16.900000	845.340515	16.900000	852.840637	16.900000	848.527893	16.900000	847.920715	16.900000	852.678040	16.900000	846.334656	16.900000	849.042297	16.900000	846.206909	16.900000	846.593689	16.900000	852.355530	16.900000	854.545227	16.900000	847.635498
17.000000	848.199097	17.000000	846.823669	17.000000	851.409912	17.000000	845.506165	17.000000	850.174194	17.000000	854.465088	17.000000	854.366150	17.000000	843.388000	17.000000	847.523254	17.000000	855.666260	17.000000	846.656433	17.000000	853.502686	17.000000	848.563171	17.000000	849.400696	17.000000	853.535217	17.000000	843.800903
17.100000	849.980896	17.100000	846.724182	17.100000	847.043701	17.100000	844.933228	17.100000	854.308594	17.100000	847.753479	17.100000	848.982117	17.100000	845.339233	17.100000	851.708069	17.100000	850.119141	17.100000	848.574951	17.100000	847.273560	17.100000	850.366516	17.100000	847.854858	17.100000	853.493042	17.100000	857.188232
17.200000	856.225098	17.200000	846.051392	17.200000	852.514954	17.200000	852.620728	17.200000	851.305237	17.200000	845.153259	17.200000	851.843872	17.200000	845.809570	17.200000	846.639893	17.200000	849.096436	17.200000	851.323608	17.200000	856.540955	17.200000	853.788757	17.200000	850.812256	17.200000	849.586975	17.200000	857.589600
17.300000	844.287598	17.300000	854.996582	17.300000	845.575073	17.300000	850.031921	17.300000	854.578430	17.300000	850.596497	17.300000	852.217407	17.300000	852.378235	17.300000	843.825195	17.300000	844.828796	17.300000	853.841064	17.300000	848.357239	17.300000	851.238159	17.300000	853.912720	17.300000	843.936157	17.300000	853.750732
17.400000	846.403748	17.400000	848.044434	17.400000	847.344910	17.400000	855.764771	17.400000	846.994690	17.400000	852.535156	17.400000	856.288391	17.400000	850.454407	17.400000	842.727478	17.400000	849.329651	17.400000	854.078552	17.400000	851.952332	17.400000	853.634644	17.400000	848.077515	17.400000	849.820251	17.400000	848.922485
17.500000	853.503235	17.500000	852.668518	17.500000	848.439758	17.500000	846.502136	17.500000	856.870178	17.500000	856.164978	17.500000	845.213501	17.500000	847.937439	17.500000	844.415894	17.500000	846.250977	17.500000	851.349182	17.500000	849.660583	17.500000	849.467346	17.500000	849.415161	17.500000	848.758850	17.500000	845.789185
17.600000	850.468872	17.600000	849.969177	17.600000	850.304871	17.600000	850.098816	17.600000	851.634216	17.600000	849.541260	17.600000	849.370911	17.600000	857.060486	17.600000	852.477417	17.600000	846.072571	17.600000	846.919373	17.600000	847.219482	17.600000	851.390442	17.600000	852.593079	17.600000	849.828918	17.600000	844.127869
17.700000	847.332886	17.700000	852.610229	17.700000	849.344849	17.700000	850.909546	17.700000	853.805359	17.700000	849.159302	17.700000	849.217224	17.700000	848.895386	17.700000	846.127686	17.700000	851.964600	17.700000	854.731689	17.700000	843.044434	17.700000	851.039734	17.700000	852.326782	17.700000	846.582581	17.700000	850.621155
17.800000	843.034729	17.800000	843.445801	17.800000	853.508301	17.800000	855.508789	17.800000	851.522827	17.800000	843.353088	17.800000	845.787842	17.800000	846.388245	17.800000	845.804932	17.800000	847.179688	17.800000	850.237122	17.800000	846.673157	17.800000	853.122498	17.800000	855.434753	17.800000	854.835632	17.800000	847.004333
17.900000	848.952393	17.900000	852.112122	17.900000	852.893372	17.900000	850.695740	17.900000	844.947510	17.900000	850.937927	17.900000	844.204346	17.900000	846.605164	17.900000	847.551392	17.900000	851.988281	17.900000	849.605042	17.900000	844.407654	17.900000	847.780457	17.900000	854.616272	17.900000	847.352722	17.900000	843.588867
18.000000	856.319092	18.000000	851.553772	18.000000	851.832947	18.000000	847.100525	18.000000	849.541687	18.000000	851.012207	18.000000	846.039185	18.000000	849.429932	18.000000	856.936646	18.000000	854.255371	18.000000	853.503662	18.000000	850.483337	18.000000	852.099731	18.000000	846.194397	18.000000	856.435486	18.000000	850.268372
18.100000	857.764160	18.100000	852.506470	18.100000	844.319702	18.100000	843.015015	18.100000	849.683167	18.100000	851.647095	18.100000	851.719788	18.100000	852.635071	18.100000	855.893494	18.100000	848.539062	18.100000	850.731995	18.100000	847.723022	18.100000	846.071838	18.100000	849.027161	18.100000	855.263733	18.100000	849.624207
18.200000	850.419983	18.200000	852.588684	18.200000	851.151306	18.200000	845.514343	18.200000	853.169250	18.200000	847.005005	18.200000	848.483765	18.200000	848.879395	18.200000	853.518860	18.200000	848.625122	18.200000	848.672241	18.200000	848.834290	18.200000	851.721252	18.200000	851.162292	18.200000	848.617676	18.200000	846.812744
18.300000	847.801575	18.300000	853.411194	18.300000	850.484375	18.300000	850.460876	18.300000	850.716064	18.300000	850.450806	18.300000	847.766846	18.300000	845.724426	18.300000	849.531067	18.300000	848.870300	18.300000	847.220398	18.300000	845.809937	18.300000	847.465942	18.300000	846.186584	18.300000	850.995728	18.300000	843.447937
18.400000	847.323486	18.400000	850.131470	18.400000	848.295288	18.400000	847.124390	18.400000	851.752441	18.400000	850.917786	18.400000	848.370178	18.400000	853.097900	18.400000	849.753723	18.400000	854.249084	18.400000	851.219299	18.400000	843.125916	18.400000	851.973938	18.400000	853.713684	18.400000	855.192749	18.400000	855.437744
18.500000	848.526550	18.500000	844.232422	18.500000	849.264709	18.500000	851.290894	18.500000	850.973083	18.500000	847.038086	18.500000	852.233704	18.500000	848.725830	18.500000	856.086365	18.500000	842.036499	18.500000	845.906738	18.500000	847.091797	18.500000	853.938599	18.500000	849.397888	18.500000	845.116821	18.500000	845.995789
18.600000	853.116821	18.600000	851.802917	18.600000	848.701477	18.600000	849.981873	18.600000	852.622742	18.600000	849.780457	18.600000	854.026733	18.600000	847.500122	18.600000	848.448669	18.600000	848.576233	18.600000	851.198975	18.600000	849.199585	18.600000	848.995239	18.600000	849.438171	18.600000	844.334534	18.600000	850.219910
18.700000	845.992920	18.700000	854.687866	18.700000	857.065125	18.700000	850.558655	18.700000	847.900146	18.700000	854.952942	18.700000	852.996094	18.700000	850.502869	18.700000	855.509827	18.700000	851.897827	18.700000	848.591980	18.700000	846.613098	18.700000	851.201721	18.700000	853.105164	18.700000	849.793945	18.700000	851.259888
18.800000	846.500916	18.800000	846.961121	18.800000	849.213440	18.800000	854.293518	18.800000	854.316956	18.800000	843.845032	18.800000	851.686096	18.800000	851.311462	18.800000	854.233032	18.800000	844.591919	18.800000	849.836487	18.800000	851.830505	18.800000	844.545349	18.800000	843.585327	18.800000	851.540527	18.800000	854.980225
18.900000	845.610779	18.900000	857.530701	18.900000	844.641724	18.900000	853.576294	18.900000	845.139465	18.900000	848.301147	18.900000	850.104126	18.900000	851.450562	18.900000	849.961670	18.900000	849.074219	18.900000	849.971130	18.900000	848.653198	18.900000	851.387878	18.900000	854.397461	18.900000	851.435669	18.900000	849.992859
19.000000	851.836975	19.000000	849.397705	19.000000	844.206055	19.000000	848.714966	19.000000	847.303223	19.000000	851.045837	19.000000	848.918091	19.000000	848.676331	19.000000	845.292664	19.000000	846.413879	19.000000	853.566895	19.000000	844.738647	19.000000	850.343628	19.000000	850.942078	19.000000	852.548340	19.000000	849.093384
19.100000	844.302795	19.100000	849.367798	19.100000	847.404175	19.100000	850.230286	19.100000	847.806763	19.100000	849.374817	19.100000	848.931152	19.100000	851.998108	19.100000	855.102783	19.100000	848.733276	19.100000	849.781433	19.100000	849.358948	19.100000	852.258423	19.100000	854.358521	19.100000	851.538391	19.100000	848.449402
19.200000	853.860657	19.200000	852.511414	19.200000	849.000427	19.200000	849.823792	19.200000	846.941772	19.200000	846.363220	19.200000	853.403198	19.200000	853.717285	19.200000	855.026733	19.200000	847.945618	19.200000	848.190430	19.200000	852.216248	19.200000	848.614990	19.200000	852.139404	19.200000	852.413696	19.200000	850.703186
19.300000	847.808350	19.300000	846.723328	19.300000	848.265015	19.300000	852.404541	19.300000	854.357483	19.300000	844.902100	19.300000	849.224609	19.300000	844.263733	19.300000	846.147766	19.300000	843.227600	19.300000	851.872131	19.300000	844.439087	19.300000	849.757874	19.300000	855.123718	19.300000	852.725830	19.300000	853.602173
19.400000	845.715332	19.400000	849.411621	19.400000	848.899048	19.400000	843.422424	19.400000	848.792480	19.400000	850.750061	19.400000	849.982971	19.400000	849.370300	19.400000	851.445923	19.400000	846.993774	19.400000	851.166870	19.400000	854.109985	19.400000	849.094238	19.400000	853.934753	19.400000	853.124939	19.400000	853.457764
19.500000	852.335754	19.500000	852.030457	19.500000	850.826477	19.500000	855.174561	19.500000	847.201538	19.500000	857.415771	19.500000	849.171265	19.500000	849.076355	19.500000	851.058289	19.500000	850.051636	19.500000	853.152039	19.500000	851.330505	19.500000	845.379456	19.500000	847.078796	19.500000	852.548401	19.500000	845.056335
19.600000	850.746460	19.600000	846.594849	19.600000	849.762695	19.600000	844.174927	19.600000	851.324585	19.600000	847.021179	19.600000	845.757446	19.600000	852.453491	19.600000	848.976135	19.600000	846.377502	19.600000	849.048950	19.600000	852.744141	19.600000	846.119507	19.600000	851.705261	19.600000	841.813965	19.600000	853.414307
19.700000	847.772339	19.700000	847.346680	19.700000	850.615173	19.700000	853.892639	19.700000	843.123901	19.700000	854.653809	19.700000	847.397095	19.700000	849.708191	19.700000	851.390015	19.700000	849.367004	19.700000	850.212524	19.700000	849.191956	19.700000	854.025574	19.700000	849.670837	19.700000	849.208313	19.700000	847.617615
19.800000	852.954224	19.800000	851.157410	19.800000	854.941284	19.800000	846.787048	19.800000	847.441589	19.800000	858.512512	19.800000	845.905151	19.800000	854.173035	19.800000	847.619507	19.800000	851.537659	19.800000	850.882751	19.800000	850.837219	19.800000	849.773071	19.800000	849.563721	19.800000	846.982422	19.800000	848.865967
19.900000	848.368591	19.900000	844.193604	19.900000	848.144775	19.900000	852.450867	19.900000	848.757751	19.900000	855.877563	19.900000	853.662354	19.900000	847.423706	19.900000	845.522583	19.900000	854.663513	19.900000	850.792175	19.900000	844.875305	19.900000	851.496948	19.900000	853.649963	19.900000	849.319824	19.900000	848.062378
20.000000	854.990112	20.000000	852.581116	20.000000	848.304077	20.000000	852.673706	20.000000	853.210327	20.000000	849.322998	20.000000	848.765198	20.000000	851.283813	20.000000	851.062683	20.000000	849.720947	20.000000	857.372314	20.000000	851.856750	20.000000	846.065247	20.000000	851.514038	20.000000	851.612366	20.000000	851.701660
20.100000	847.452454	20.100000	846.915100	20.100000	853.057068	20.100000	849.427734	20.100000	851.622681	20.100000	848.163879	20.100000	855.042603	20.100000	849.764832	20.100000	855.643250	20.100000	852.917236	20.100000	848.804565	20.100000	851.890259	20.100000	848.676758	20.100000	845.629395	20.100000	856.774231	20.100000	853.962158
20.200000	854.734192	20.200000	853.921753	20.200000	847.784973	20.200000	851.059753	20.200000	848.947571	20.200000	849.354431	20.200000	848.927246	20.200000	849.978271	20.200000	846.733337	20.200000	849.589905	20.200000	850.446594	20.200000	851.021851	20.200000	850.113403	20.200000	847.018372	20.200000	851.291931	20.200000	847.911987
20.300000	850.906189	20.300000	851.656982	20.300000	843.898926	20.300000	849.041504	20.300000	853.809631	20.300000	853.396118	20.300000	848.223389	20.300000	855.714722	20.300000	850.677429	20.300000	848.936401	20.300000	841.716248	20.300000	846.502747	20.300000	849.489319	20.300000	851.128845	20.300000	848.365234	20.300000	849.419556
20.400000	853.396179	20.400000	852.169067	20.400000	850.111755	20.400000	848.284119	20.400000	851.103394	20.400000	847.057922	20.400000	847.584656	20.400000	851.747986	20.400000	853.601990	20.400000	847.950684	20.400000	850.674561	20.400000	852.478027	20.400000	850.208252	20.400000	851.137512	20.400000	853.937378	20.400000	848.794067
20.500000	846.724792	20.500000	852.346680	20.500000	850.967163	20.500000	851.152283	20.500000	848.301514	20.500000	852.810791	20.500000	846.766418	20.500000	851.405090	20.500000	848.752502	20.500000	853.182129	20.500000	850.399719	20.500000	846.829285	20.500000	847.682556	20.500000	848.694458	20.500000	855.228394	20.500000	848.643433
20.600000	843.920898	20.600000	845.417603	20.600000	851.151001	20.600000	847.390076	20.600000	845.494385	20.600000	842.482422	20.600000	852.665466	20.600000	851.618591	20.600000	855.054382	20.600000	850.121765	20.600000	847.911560	20.600000	852.064270	20.600000	848.682556	20.600000	849.636719	20.600000	854.602539	20.600000	842.808167
20.700000	849.099426	20.700000	852.332397	20.700000	854.231384	20.700000	850.112671	20.700000	845.967468	20.700000	850.673096	20.700000	848.311096	20.700000	851.003174	20.700000	846.031128	20.700000	853.285034	20.700000	848.984619	20.700000	848.247253	20.700000	852.931030	20.700000	855.127625	20.700000	848.072998	20.700000	849.912659
20.800000	843.199707	20.800000	850.556641	20.800000	853.163147	20.800000	850.394897	20.800000	846.266968	20.800000	845.191711	20.800000	851.626099	20.800000	844.484131	20.800000	851.247192	20.800000	853.088623	20.800000	854.141052	20.800000	851.184998	20.800000	856.185791	20.800000	856.545776	20.800000	847.453369	20.800000	851.221497
20.900000	859.243896	20.900000	851.659790	20.900000	843.596436	20.900000	849.762512	20.900000	849.139099	20.900000	854.488953	20.900000	845.571228	20.900000	843.713806	20.900000	845.834778	20.900000	844.209412	20.900000	846.153503	20.900000	847.398865	20.900000	847.424622	20.900000	846.206665	20.900000	853.809937	20.900000	855.201416
21.000000	852.792603	21.000000	852.168640	21.000000	857.185852	21.000000	854.586365	21.000000	851.523560	21.000000	855.311829	21.000000	850.134460	21.000000	852.533752	21.000000	843.085449	21.000000	853.956421	21.000000	850.271973	21.000000	848.834229	21.000000	848.677490	21.000000	847.027344	21.000000	851.857605	21.000000	854.375793
21.100000	846.329163	21.100000	856.536072	21.100000	847.382874	21.100000	849.947571	21.100000	849.731750	21.100000	848.423767	21.100000	849.411804	21.100000	851.999878	21.100000	850.482056	21.100000	844.430847	21.100000	848.480652	21.100000	857.464294	21.100000	852.010986	21.100000	850.542236	21.100000	855.125916	21.100000	849.195557
21.200000	847.859253	21.200000	857.230652	21.200000	852.039246	21.200000	845.962585	21.200000	851.384644	21.200000	854.101807	21.200000	849.436829	21.200000	847.548340	21.200000	853.676025	21.200000	850.415039	21.200000	855.294250	21.200000	847.443298	21.200000	848.030273	21.200000	851.475342	21.200000	847.198181	21.200000	851.828186
21.300000	849.774170	21.300000	852.151184	21.300000	847.740723	21.300000	857.931885	21.300000	847.789307	21.300000	845.625549	21.300000	853.536255	21.300000	844.596985	21.300000	848.179688	21.300000	843.122131	21.300000	848.353455	21.300000	848.485535	21.300000	852.728577	21.300000	845.315735	21.300000	849.369141	21.300000	859.882751
21.400000	854.678772	21.400000	857.328247	21.400000	855.520386	21.400000	852.044678	21.400000	852.160828	21.400000	850.704041	21.400000	847.356323	21.400000	853.420471	21.400000	854.341858	21.400000	846.876892	21.400000	849.605652	21.400000	854.134460	21.400000	855.059875	21.400000	855.662598	21.400000	848.804993	21.400000	852.629089
21.500000	845.219849	21.500000	854.862305	21.500000	853.615479	21.500000	847.496277	21.500000	853.907715	21.500000	850.779968	21.500000	851.636047	21.500000	847.264343	21.500000	855.679382	21.500000	852.557251	21.500000	852.278564	21.500000	849.554321	21.500000	854.202515	21.500000	853.121155	21.500000	845.926697	21.500000	853.043091
21.600000	843.990295	21.600000	855.211975	21.600000	850.364258	21.600000	849.277771	21.600000	853.530701	21.600000	852.478088	21.600000	854.593994	21.600000	846.788696	21.600000	850.985168	21.600000	856.736389	21.600000	854.707520	21.600000	851.602722	21.600000	850.200195	21.600000	851.709839	21.600000	845.383118	21.600000	851.598755
21.700000	843.829224	21.700000	844.424683	21.700000	849.475098	21.700000	842.967712	21.700000	851.879272	21.700000	852.689148	21.700000	852.134399	21.700000	853.406433	21.700000	846.717041	21.700000	848.144836	21.700000	851.042297	21.700000	852.825989	21.700000	846.232605	21.700000	850.901489	21.700000	848.592163	21.700000	845.234619
21.800000	842.335327	21.800000	850.162170	21.800000	846.349731	21.800000	847.841492	21.800000	850.807983	21.800000	857.581665	21.800000	851.739746	21.800000	846.375061	21.800000	850.308655	21.800000	852.812683	21.800000	847.957153	21.800000	847.626526	21.800000	849.873840	21.800000	851.859070	21.800000	846.812988	21.800000	849.410645
21.900000	847.575745	21.900000	855.903381	21.900000	851.340149	21.900000	845.708557	21.900000	850.145203	21.900000	850.958740	21.900000	856.441772	21.900000	844.802734	21.900000	854.494751	21.900000	843.100647	21.900000	855.491516	21.900000	851.555725	21.900000	853.591003	21.900000	843.502808	21.900000	852.873840	21.900000	849.089783
22.000000	849.666260	22.000000	846.774719	22.000000	849.755737	22.000000	852.265015	22.000000	851.656006	22.000000	845.721558	22.000000	844.252380	22.000000	843.315674	22.000000	850.098450	22.000000	846.277527	22.000000	847.964111	22.000000	850.746460	22.000000	851.153748	22.000000	848.808228	22.000000	847.026306	22.000000	849.453979
22.100000	847.655518	22.100000	847.169556	22.100000	849.700378	22.100000	851.633667	22.100000	844.018005	22.100000	844.451477	22.100000	851.150391	22.100000	846.224060	22.100000	848.826904	22.100000	848.771606	22.100000	849.687256	22.100000	857.054871	22.100000	850.282288	22.100000	849.865662	22.100000	849.230469	22.100000	849.779419
22.200000	856.247070	22.200000	849.190369	22.200000	846.085693	22.200000	852.120361	22.200000	847.407837	22.200000	843.369568	22.200000	846.986938	22.200000	852.498474	22.200000	847.412476	22.200000	853.637390	22.200000	849.199707	22.200000	849.592041	22.200000	848.078796	22.200000	847.723999	22.200000	853.983459	22.200000	848.041443
22.300000	847.589844	22.300000	852.760376	22.300000	851.021423	22.300000	845.829529	22.300000	848.018677	22.300000	854.540771	22.300000	849.206909	22.300000	853.072754	22.300000	846.707581	22.300000	852.328064	22.300000	851.542847	22.300000	849.495117	22.300000	849.674805	22.300000	847.370361	22.300000	850.873718	22.300000	852.725952
22.400000	845.697693	22.400000	850.974854	22.400000	846.637024	22.400000	852.141907	22.400000	844.371521	22.400000	845.897400	22.400000	848.391479	22.400000	851.411072	22.400000	851.496094	22.400000	850.569946	22.400000	850.933411	22.400000	852.707825	22.400000	854.389343	22.400000	852.282104	22.400000	848.452515	22.400000	847.543152
22.500000	850.013916	22.500000	847.273560	22.500000	849.717957	22.500000	849.765686	22.500000	856.568726	22.500000	852.038879	22.500000	850.237305	22.500000	838.378662	22.500000	851.932129	22.500000	848.805298	22.500000	851.507202	22.500000	850.160889	22.500000	852.539795	22.500000	851.364014	22.500000	848.754944	22.500000	849.521973
22.600000	853.650879	22.600000	848.196411	22.600000	848.180359	22.600000	852.420715	22.600000	852.164734	22.600000	843.835327	22.600000	848.506348	22.600000	848.683289	22.600000	843.951233	22.600000	851.819458	22.600000	847.949646	22.600000	851.824158	22.600000	851.076538	22.600000	852.502808	22.600000	851.655273	22.600000	848.498596
22.700000	854.864380	22.700000	849.269531	22.700000	844.320740	22.700000	850.471741	22.700000	850.704590	22.700000	851.168579	22.700000	850.004395	22.700000	845.548279	22.700000	845.421631	22.700000	848.832886	22.700000	855.155518	22.700000	847.941223	22.700000	847.049316	22.700000	848.672607	22.700000	854.365662	22.700000	848.020935
22.800000	852.620911	22.800000	852.112732	22.800000	849.750610	22.800000	852.161926	22.800000	845.047302	22.800000	849.937439	22.800000	847.373840	22.800000	851.390198	22.800000	852.809753	22.800000	846.079590	22.800000	850.849304	22.800000	847.722839	22.800000	847.945984	22.800000	850.138550	22.800000	849.940491	22.800000	855.916626
22.900000	843.811646	22.900000	852.533081	22.900000	854.368774	22.900000	846.904907	22.900000	853.557983	22.900000	848.358948	22.900000	850.620911	22.900000	848.719116	22.900000	848.684570	22.900000	846.120972	22.900000	853.086243	22.900000	854.928894	22.900000	847.307861	22.900000	849.115234	22.900000	854.649414	22.900000	852.450500
23.000000	849.000977	23.000000	843.596863	23.000000	853.451538	23.000000	852.579468	23.000000	852.300293	23.000000	851.055420	23.000000	847.775208	23.000000	849.050781	23.000000	850.363525	23.000000	850.531311	23.000000	849.002930	23.000000	848.785278	23.000000	853.796509	23.000000	848.641052	23.000000	847.171997	23.000000	847.989685
23.100000	850.149658	23.100000	853.660400	23.100000	847.771118	23.100000	846.168518	23.100000	853.122070	23.100000	850.253296	23.100000	853.005554	23.100000	847.137695	23.100000	848.150635	23.100000	847.140808	23.100000	857.224365	23.100000	853.532166	23.100000	851.803467	23.100000	852.387512	23.100000	847.689270	23.100000	852.745972
23.200000	848.955261	23.200000	846.731812	23.200000	848.538635	23.200000	846.538208	23.200000	850.235840	23.200000	855.142273	23.200000	849.502808	23.200000	852.168762	23.200000	847.746704	23.200000	846.684082	23.200000	851.397400	23.200000	847.441772	23.200000	854.899963	23.200000	852.310181	23.200000	855.351746	23.200000	848.627991
23.300000	854.363708	23.300000	852.623901	23.300000	850.550781	23.300000	853.736572	23.300000	850.960632	23.300000	852.453857	23.300000	851.423889	23.300000	845.465820	23.300000	850.468750	23.300000	853.041626	23.300000	852.638062	23.300000	842.739563	23.300000	848.965210	23.300000	850.539551	23.300000	853.215881	23.300000	847.828369
23.400000	851.663086	23.400000	854.692139	23.400000	847.638062	23.400000	852.021667	23.400000	851.932434	23.400000	853.207886	23.400000	849.319092	23.400000	852.420715	23.400000	850.304138	23.400000	852.998169	23.400000	846.270935	23.400000	854.722473	23.400000	845.442932	23.400000	842.281677	23.400000	846.128540	23.400000	848.993164
23.500000	855.532837	23.500000	850.657471	23.500000	852.318176	23.500000	844.306030	23.500000	847.181641	23.500000	848.247131	23.500000	854.632812	23.500000	845.796814	23.500000	851.969360	23.500000	849.099792	23.500000	846.521362	23.500000	845.865295	23.500000	847.625244	23.500000	854.944336	23.500000	850.950500	23.500000	846.904419
23.600000	860.592529	23.600000	850.167236	23.600000	849.330811	23.600000	845.366699	23.600000	849.440063	23.600000	850.232971	23.600000	853.454285	23.600000	844.832214	23.600000	854.488892	23.600000	850.078247	23.600000	854.099976	23.600000	849.443604	23.600000	854.321045	23.600000	850.877136	23.600000	847.658081	23.600000	849.675110
23.700000	851.969666	23.700000	849.448425	23.700000	850.561523	23.700000	846.824890	23.700000	841.827393	23.700000	851.198303	23.700000	856.122314	23.700000	848.808411	23.700000	842.796631	23.700000	856.604126	23.700000	852.971924	23.700000	850.388916	23.700000	848.459106	23.700000	848.428711	23.700000	853.452026	23.700000	850.756714
23.800000	843.248657	23.800000	844.456177	23.800000	845.497803	23.800000	847.482300	23.800000	849.197998	23.800000	851.739624	23.800000	853.080627	23.800000	852.833435	23.800000	854.562256	23.800000	851.682129	23.800000	850.819580	23.800000	853.585510	23.800000	845.509094	23.800000	856.444031	23.800000	851.167908	23.800000	847.235046
23.900000	855.441223	23.900000	841.228088	23.900000	848.034668	23.900000	853.824036	23.900000	853.250793	23.900000	853.108643	23.900000	855.915222	23.900000	849.895386	23.900000	849.857666	23.900000	855.393921	23.900000	855.963867	23.900000	847.734619	23.900000	849.177307	23.900000	843.503540	23.900000	846.905762	23.900000	846.982849
24.000000	852.399353	24.000000	849.986206	24.000000	848.623230	24.000000	853.545410	24.000000	851.774414	24.000000	848.825562	24.000000	850.787415	24.000000	855.998596	24.000000	848.585754	24.000000	852.036133	24.000000	847.574524	24.000000	839.195801	24.000000	852.872192	24.000000	854.661011	24.000000	844.644226	24.000000	848.037354
24.100000	846.448853	24.100000	847.931519	24.100000	839.759399	24.100000	847.085632	24.100000	852.113831	24.100000	853.290100	24.100000	846.598511	24.100000	852.943726	24.100000	844.058289	24.100000	850.306519	24.100000	852.332764	24.100000	851.194275	24.100000	862.462219	24.100000	849.543152	24.100000	852.710510	24.100000	846.795654
24.200000	845.243896	24.200000	853.512451	24.200000	853.010864	24.200000	853.387634	24.200000	852.754761	24.200000	848.524841	24.200000	847.578369	24.200000	854.057922	24.200000	850.589294	24.200000	849.198608	24.200000	850.691345	24.200000	859.383606	24.200000	846.995972	24.200000	845.682983	24.200000	848.486816	24.200000	848.240723
24.300000	842.308289	24.300000	847.631409	24.300000	849.029785	24.300000	857.677124	24.300000	848.973877	24.300000	853.808533	24.300000	852.744873	24.300000	850.786377	24.300000	855.841614	24.300000	847.018433	24.300000	850.968262	24.300000	850.380371	24.300000	853.947876	24.300000	853.990784	24.300000	848.214966	24.300000	851.690613
24.400000	845.261597	24.400000	843.563843	24.400000	847.193237	24.400000	855.275757	24.400000	849.817383	24.400000	844.046326	24.400000	857.179932	24.400000	845.013245	24.400000	849.690247	24.400000	850.895325	24.400000	855.016724	24.400000	856.169922	24.400000	856.806702	24.400000	852.908203	24.400000	847.744141	24.400000	847.851746
24.500000	848.402527	24.500000	848.105896	24.500000	853.766052	24.500000	848.213867	24.500000	846.312622	24.500000	852.937317	24.500000	853.313171	24.500000	845.819702	24.500000	845.783569	24.500000	849.348755	24.500000	855.230652	24.500000	848.292969	24.500000	855.017334	24.500000	845.671814	24.500000	845.742432	24.500000	850.803711
24.600000	848.246094	24.600000	852.445068	24.600000	850.682983	24.600000	851.266357	24.600000	847.995178	24.600000	852.503601	24.600000	852.729004	24.600000	845.767700	24.600000	845.210571	24.600000	848.622803	24.600000	852.271667	24.600000	852.732544	24.600000	853.045654	24.600000	851.268188	24.600000	851.991760	24.600000	850.441345
24.700000	855.215881	24.700000	853.573853	24.700000	852.281555	24.700000	844.344421	24.700000	845.842346	24.700000	850.346436	24.700000	848.935669	24.700000	851.176025	24.700000	852.280884	24.700000	849.485962	24.700000	839.884399	24.700000	853.563232	24.700000	851.882568	24.700000	854.859131	24.700000	847.521118	24.700000	854.901611
24.800000	852.963867	24.800000	848.447266	24.800000	848.358276	24.800000	840.914551	24.800000	848.620300	24.800000	849.515198	24.800000	847.223755	24.800000	849.419617	24.800000	847.921631	24.800000	853.723083	24.800000	850.262451	24.800000	843.634644	24.800000	854.140137	24.800000	846.813660	24.800000	852.166260	24.800000	846.312439
24.900000	857.954468	24.900000	851.182251	24.900000	854.173035	24.900000	847.053345	24.900000	853.464233	24.900000	852.187378	24.900000	851.218140	24.900000	853.319092	24.900000	849.508667	24.900000	848.190247	24.900000	844.273376	24.900000	851.359253	24.900000	848.249634	24.900000	850.897644	24.900000	849.516174	24.900000	844.622681
25.000000	847.510376	25.000000	846.929871	25.000000	848.484314	25.000000	847.688538	25.000000	850.737427	25.000000	848.389893	25.000000	855.294556	25.000000	852.378052	25.000000	845.217041	25.000000	848.960815	25.000000	845.201599	25.000000	854.196716	25.000000	847.162415	25.000000	848.262268	25.000000	851.824768	25.000000	854.079041
25.100000	854.718506	25.100000	846.659424	25.100000	843.611633	25.100000	850.563721	25.100000	844.997742	25.100000	843.019287	25.100000	850.485413	25.100000	846.885315	25.100000	841.828857	25.100000	849.849304	25.100000	858.762695	25.100000	847.424805	25.100000	849.220398	25.100000	842.410400	25.100000	852.573608	25.100000	848.993286
25.200000	851.237183	25.200000	853.631897	25.200000	851.887573	25.200000	848.253967	25.200000	853.683960	25.200000	851.280090	25.200000	849.808716	25.200000	852.018372	25.200000	849.926453	25.200000	850.063293	25.200000	851.477478	25.200000	853.034607	25.200000	850.334900	25.200000	858.744873	25.200000	849.335083	25.200000	849.956482
25.300000	851.794861	25.300000	858.030090	25.300000	849.877258	25.300000	856.217529	25.300000	854.029236	25.300000	850.239197	25.300000	850.802979	25.300000	851.295593	25.300000	851.528870	25.300000	855.331848	25.300000	855.852112	25.300000	843.915955	25.300000	848.211548	25.300000	846.117065	25.300000	849.717590	25.300000	848.982239
25.400000	852.442139	25.400000	849.129272	25.400000	848.373718	25.400000	854.884827	25.400000	857.481140	25.400000	854.835632	25.400000	845.650879	25.400000	851.133972	25.400000	854.814148	25.400000	855.801392	25.400000	848.958862	25.400000	845.749939	25.400000	852.670410	25.400000	850.588501	25.400000	846.032715	25.400000	850.276428
25.500000	850.386047	25.500000	849.686279	25.500000	851.517090	25.500000	843.851807	25.500000	848.960815	25.500000	856.126770	25.500000	851.359131	25.500000	850.337463	25.500000	847.361511	25.500000	853.453369	25.500000	853.408875	25.500000	850.386230	25.500000	852.083557	25.500000	845.371887	25.500000	849.154663	25.500000	853.222473
25.600000	852.464417	25.600000	854.439880	25.600000	844.690857	25.600000	844.463440	25.600000	848.374146	25.600000	851.945862	25.600000	850.939209	25.600000	850.832275	25.600000	849.003845	25.600000	856.631165	25.600000	852.607117	25.600000	850.494202	25.600000	843.600098	25.600000	853.031555	25.600000	844.036682	25.600000	857.034424
25.700000	850.515503	25.700000	850.588074	25.700000	845.052124	25.700000	852.364075	25.700000	850.790466	25.700000	855.511963	25.700000	846.786011	25.700000	840.971191	25.700000	851.309937	25.700000	856.407959	25.700000	856.389465	25.700000	853.347534	25.700000	847.550415	25.700000	858.458740	25.700000	851.144897	25.700000	849.261414
25.800000	849.648499	25.800000	852.836914	25.800000	848.068298	25.800000	853.957214	25.800000	850.014587	25.800000	850.529907	25.800000	854.793518	25.800000	846.793152	25.800000	850.638794	25.800000	847.204224	25.800000	850.932983	25.800000	847.763062	25.800000	855.548889	25.800000	852.936401	25.800000	847.027161	25.800000	850.184509
25.900000	849.946899	25.900000	851.167480	25.900000	843.240051	25.900000	845.748108	25.900000	849.982666	25.900000	848.693115	25.900000	854.792969	25.900000	854.897339	25.900000	850.208313	25.900000	848.800537	25.900000	853.470093	25.900000	842.566345	25.900000	844.820435	25.900000	847.775635	25.900000	847.783508	25.900000	849.189392
26.000000	851.624084	26.000000	846.486816	26.000000	849.222778	26.000000	848.977844	26.000000	852.049988	26.000000	849.155151	26.000000	850.450806	26.000000	846.687500	26.000000	850.585266	26.000000	853.065369	26.000000	846.779663	26.000000	846.368774	26.000000	846.594727	26.000000	852.315430	26.000000	856.878784	26.000000	854.306946
26.100000	851.234985	26.100000	848.449707	26.100000	848.545837	26.100000	851.661804	26.100000	848.585205	26.100000	849.306885	26.100000	850.119995	26.100000	848.049255	26.100000	846.367859	26.100000	847.679626	26.100000	848.358948	26.100000	854.804016	26.100000	852.856628	26.100000	849.647522	26.100000	848.745911	26.100000	852.782104
26.200000	845.199158	26.200000	854.875366	26.200000	844.586365	26.200000	850.740784	26.200000	844.265930	26.200000	852.071777	26.200000	849.624512	26.200000	849.586975	26.200000	855.170044	26.200000	848.015930	26.200000	848.349365	26.200000	854.521606	26.200000	850.218384	26.200000	849.087341	26.200000	848.034546	26.200000	852.021240
26.300000	854.360901	26.300000	850.257935	26.300000	848.932373	26.300000	846.509705	26.300000	851.204468	26.300000	848.129028	26.300000	855.726868	26.300000	842.382812	26.300000	851.876831	26.300000	846.434875	26.300000	852.112976	26.300000	849.203735	26.300000	847.410278	26.300000	852.775024	26.300000	851.831970	26.300000	848.427673
26.400000	848.775696	26.400000	850.702942	26.400000	845.521179	26.400000	848.595703	26.400000	852.810120	26.400000	850.341858	26.400000	850.867004	26.400000	853.408325	26.400000	843.919861	26.400000	854.249390	26.400000	845.242554	26.400000	851.175964	26.400000	852.393311	26.400000	843.803650	26.400000	854.742798	26.400000	852.058533
26.500000	848.574951	26.500000	851.468262	26.500000	850.446899	26.500000	844.818298	26.500000	849.141357	26.500000	847.816223	26.500000	847.890686	26.500000	852.507568	26.500000	846.527405	26.500000	853.012695	26.500000	849.566589	26.500000	851.985168	26.500000	842.253235	26.500000	846.720764	26.500000	844.238464	26.500000	850.388367
26.600000	849.506042	26.600000	853.086792	26.600000	849.952393	26.600000	848.319336	26.600000	853.295105	26.600000	846.011292	26.600000	846.970459	26.600000	850.490051	26.600000	849.264282	26.600000	849.953735	26.600000	849.854858	26.600000	849.813782	26.600000	849.770081	26.600000	846.348633	26.600000	849.461487	26.600000	848.296936
26.700000	855.568298	26.700000	844.410400	26.700000	852.869385	26.700000	853.898254	26.700000	849.795959	26.700000	853.324280	26.700000	859.454041	26.700000	850.290588	26.700000	851.439453	26.700000	855.525085	26.700000	853.726562	26.700000	854.757690	26.700000	847.366455	26.700000	851.140076	26.700000	850.100159	26.700000	849.868530
26.800000	852.928955	26.800000	844.259521	26.800000	850.643982	26.800000	846.633484	26.800000	849.729065	26.800000	851.932617	26.800000	855.891785	26.800000	843.688416	26.800000	847.052002	26.800000	850.864929	26.800000	850.772583	26.800000	847.078796	26.800000	846.301208	26.800000	848.956665	26.800000	846.045044	26.800000	847.675232
26.900000	843.043396	26.900000	849.893677	26.900000	853.399597	26.900000	849.256775	26.900000	850.015076	26.900000	848.125366	26.900000	851.430115	26.900000	842.302673	26.900000	852.538086	26.900000	843.325256	26.900000	852.771423	26.900000	843.256226	26.900000	851.627869	26.900000	849.475159	26.900000	853.660095	26.900000	847.625793
27.000000	850.360779	27.000000	854.623230	27.000000	849.763794	27.000000	848.854614	27.000000	855.197510	27.000000	846.447937	27.000000	849.046570	27.000000	853.981323	27.000000	848.748596	27.000000	852.407837	27.000000	845.548828	27.000000	852.368286	27.000000	853.276184	27.000000	846.250671	27.000000	846.648621	27.000000	844.764954
27.100000	850.901917	27.100000	850.601685	27.100000	850.386841	27.100000	850.689697	27.100000	853.988342	27.100000	846.164490	27.100000	852.794678	27.100000	850.403198	27.100000	847.434937	27.100000	850.876709	27.100000	849.988342	27.100000	851.226440	27.100000	845.638062	27.100000	852.593079	27.100000	843.368469	27.100000	852.208618
27.200000	848.776794	27.200000	852.896667	27.200000	855.138733	27.200000	845.845093	27.200000	854.139893	27.200000	849.385132	27.200000	845.145203	27.200000	845.727417	27.200000	844.152649	27.200000	846.346558	27.200000	849.297974	27.200000	852.918945	27.200000	844.959534	27.200000	841.820190	27.200000	848.599854	27.200000	841.402161
27.300000	846.295715	27.300000	847.619934	27.300000	847.205933	27.300000	847.150513	27.300000	853.107056	27.300000	858.739258	27.300000	851.586243	27.300000	855.972412	27.300000	860.046204	27.300000	844.240601	27.300000	849.075073	27.300000	847.915100	27.300000	847.575684	27.300000	849.063416	27.300000	848.580261	27.300000	851.341553
27.400000	852.405518	27.400000	849.081055	27.400000	848.464417	27.400000	852.433105	27.400000	848.075500	27.400000	846.731018	27.400000	851.600647	27.400000	852.018799	27.400000	847.021118	27.400000	849.694580	27.400000	844.437378	27.400000	847.845093	27.400000	851.072205	27.400000	852.593933	27.400000	848.542847	27.400000	847.009155
27.500000	850.115295	27.500000	847.995361	27.500000	840.751343	27.500000	850.548828	27.500000	851.026794	27.500000	853.925476	27.500000	859.076477	27.500000	847.412415	27.500000	846.917847	27.500000	855.056335	27.500000	849.799438	27.500000	851.233032	27.500000	850.406067	27.500000	845.261047	27.500000	856.640442	27.500000	850.439270
27.600000	849.165588	27.600000	851.030457	27.600000	848.930664	27.600000	846.462830	27.600000	849.478210	27.600000	854.768677	27.600000	854.167603	27.600000	846.553955	27.600000	846.849487	27.600000	854.192810	27.600000	852.603027	27.600000	847.971375	27.600000	852.630432	27.600000	847.756592	27.600000	855.093445	27.600000	846.498230
27.700000	845.982178	27.700000	845.332520	27.700000	846.277344	27.700000	849.735413	27.700000	847.732788	27.700000	850.821594	27.700000	851.123657	27.700000	852.360352	27.700000	846.588623	27.700000	851.942810	27.700000	847.263855	27.700000	855.269653	27.700000	851.357483	27.700000	841.907349	27.700000	854.960938	27.700000	853.029175
27.800000	846.148010	27.800000	849.664429	27.800000	851.944702	27.800000	844.041687	27.800000	844.503174	27.800000	847.949219	27.800000	846.464844	27.800000	846.097290	27.800000	852.107727	27.800000	852.506897	27.800000	852.855530	27.800000	844.666626	27.800000	849.845520	27.800000	848.772217	27.800000	853.564758	27.800000	848.403259
27.900000	847.623474	27.900000	853.814087	27.900000	860.961243	27.900000	846.800476	27.900000	851.536316	27.900000	849.472595	27.900000	848.014465	27.900000	853.574219	27.900000	849.692383	27.900000	847.985352	27.900000	847.473755	27.900000	851.515991	27.900000	851.731567	27.900000	853.416138	27.900000	853.076904	27.900000	848.439392
28.000000	849.063049	28.000000	844.530640	28.000000	853.697021	28.000000	847.767456	28.000000	847.465210	28.000000	849.059387	28.000000	851.037781	28.000000	846.346069	28.000000	847.400208	28.000000	850.748352	28.000000	847.486572	28.000000	860.394104	28.000000	852.154968	28.000000	855.663574	28.000000	855.253235	28.000000	859.573608
28.100000	854.851440	28.100000	849.889282	28.100000	859.126587	28.100000	853.775208	28.100000	843.970703	28.100000	851.005798	28.100000	855.543274	28.100000	852.613953	28.100000	850.844055	28.100000	845.092224	28.100000	853.140564	28.100000	850.438965	28.100000	851.518005	28.100000	846.820007	28.100000	846.040283	28.100000	852.340515
28.200000	849.636719	28.200000	847.840149	28.200000	849.471375	28.200000	847.706726	28.200000	849.665649	28.200000	853.275085	28.200000	851.437561	28.200000	844.089417	28.200000	852.166443	28.200000	847.325073	28.200000	848.935181	28.200000	852.713501	28.200000	848.398987	28.200000	848.517700	28.200000	848.878967	28.200000	852.638672
28.300000	850.565857	28.300000	852.088257	28.300000	856.593689	28.300000	844.077576	28.300000	851.139282	28.300000	857.055481	28.300000	848.156494	28.300000	853.147888	28.300000	850.727051	28.300000	852.093506	28.300000	855.216614	28.300000	854.262573	28.300000	851.892456	28.300000	847.797791	28.300000	854.490234	28.300000	847.503296
28.400000	851.628723	28.400000	848.296997	28.400000	848.451294	28.400000	852.168213	28.400000	849.362915	28.400000	848.368042	28.400000	853.791687	28.400000	854.926392	28.400000	843.051758	28.400000	851.504211	28.400000	852.613342	28.400000	850.451416	28.400000	853.817810	28.400000	846.166443	28.400000	848.968628	28.400000	853.473450
28.500000	857.069458	28.500000	851.030945	28.500000	851.896240	28.500000	850.121399	28.500000	851.444092	28.500000	848.562073	28.500000	849.536499	28.500000	847.678101	28.500000	849.443298	28.500000	855.451477	28.500000	848.816162	28.500000	842.942688	28.500000	847.589172	28.500000	850.010803	28.500000	848.432739	28.500000	852.695435
28.600000	851.514526	28.600000	847.876160	28.600000	852.726990	28.600000	848.739075	28.600000	847.315491	28.600000	852.677307	28.600000	852.885498	28.600000	853.935852	28.600000	856.403442	28.600000	850.913879	28.600000	850.725037	28.600000	849.079895	28.600000	848.447388	28.600000	848.255310	28.600000	846.426392	28.600000	845.322632
28.700000	850.308716	28.700000	843.659302	28.700000	845.848816	28.700000	852.343323	28.700000	856.532166	28.700000	846.291199	28.700000	844.518066	28.700000	851.850708	28.700000	852.821533	28.700000	842.270630	28.700000	847.431030	28.700000	851.479553	28.700000	848.009216	28.700000	846.713623	28.700000	848.178040	28.700000	849.297119
28.800000	848.496704	28.800000	850.546692	28.800000	854.732544	28.800000	848.809875	28.800000	854.462891	28.800000	852.025696	28.800000	849.711426	28.800000	849.585632	28.800000	850.701233	28.800000	850.467712	28.800000	854.016541	28.800000	854.004150	28.800000	852.152039	28.800000	848.388794	28.800000	847.498413	28.800000	849.711243
28.900000	847.958496	28.900000	853.760986	28.900000	850.151733	28.900000	850.073914	28.900000	855.022400	28.900000	848.729248	28.900000	847.626831	28.900000	848.182190	28.900000	848.620850	28.900000	851.668518	28.900000	852.720703	28.900000	847.680847	28.900000	854.554199	28.900000	844.074280	28.900000	850.527100	28.900000	847.181519
29.000000	848.409485	29.000000	846.020691	29.000000	851.905640	29.000000	857.089600	29.000000	847.448486	29.000000	851.675232	29.000000	847.934937	29.000000	859.891113	29.000000	852.091370	29.000000	847.364380	29.000000	850.505798	29.000000	844.946228	29.000000	845.551147	29.000000	854.947449	29.000000	843.265015	29.000000	851.021301
29.100000	848.272949	29.100000	847.453613	29.100000	854.416016	29.100000	850.125183	29.100000	850.620300	29.100000	853.046875	29.100000	844.954102	29.100000	844.132141	29.100000	841.484619	29.100000	847.588501	29.100000	854.266724	29.100000	856.983521	29.100000	846.806702	29.100000	848.003418	29.100000	847.804382	29.100000	844.434021
29.200000	845.047180	29.200000	854.171753	29.200000	840.259399	29.200000	853.120361	29.200000	858.778259	29.200000	851.853760	29.200000	851.335938	29.200000	852.929016	29.200000	843.070129	29.200000	846.504395	29.200000	849.412598	29.200000	848.290283	29.200000	846.465027	29.200000	845.853943	29.200000	853.427917	29.200000	850.654480
29.300000	849.748047	29.300000	850.198975	29.300000	849.331604	29.300000	847.581299	29.300000	853.932251	29.300000	855.318665	29.300000	856.828857	29.300000	842.673889	29.300000	848.737976	29.300000	854.751831	29.300000	846.580505	29.300000	848.702759	29.300000	847.264160	29.300000	852.527344	29.300000	848.319092	29.300000	851.550903
29.400000	847.189880	29.400000	846.379211	29.400000	838.985413	29.400000	852.336914	29.400000	843.911621	29.400000	853.551025	29.400000	846.205994	29.400000	853.039917	29.400000	850.458618	29.400000	847.845215	29.400000	849.572144	29.400000	853.727234	29.400000	851.082458	29.400000	852.413513	29.400000	849.195496	29.400000	852.505737
29.500000	847.541443	29.500000	848.333252	29.500000	846.440369	29.500000	850.786133	29.500000	850.396423	29.500000	850.030518	29.500000	849.476379	29.500000	847.618896	29.500000	852.897522	29.500000	849.860962	29.500000	845.090332	29.500000	851.308228	29.500000	849.268494	29.500000	847.480652	29.500000	849.112671	29.500000	849.884827
29.600000	852.229736	29.600000	848.669556	29.600000	848.607056	29.600000	854.511902	29.600000	855.201294	29.600000	846.126587	29.600000	847.811646	29.600000	847.250488	29.600000	852.390503	29.600000	847.734863	29.600000	845.334534	29.600000	853.835632	29.600000	847.363098	29.600000	851.472107	29.600000	852.073975	29.600000	853.170288
29.700000	843.704956	29.700000	842.993896	29.700000	845.765869	29.700000	850.623352	29.700000	851.111816	29.700000	848.968262	29.700000	850.176147	29.700000	849.413757	29.700000	843.176575	29.700000	848.710022	29.700000	847.041504	29.700000	852.884583	29.700000	845.114563	29.700000	852.212280	29.700000	840.457458	29.700000	853.768677
29.800000	853.400452	29.800000	849.354370	29.800000	850.331970	29.800000	850.330933	29.800000	849.885681	29.800000	849.999084	29.800000	853.819946	29.800000	847.633606	29.800000	851.909363	29.800000	844.791138	29.800000	855.163147	29.800000	852.097656	29.800000	848.391235	29.800000	854.693176	29.800000	856.991272	29.800000	852.540466
29.900000	852.540710	29.900000	844.593750	29.900000	854.626038	29.900000	851.090698	29.900000	840.802185	29.900000	849.347534	29.900000	850.569946	29.900000	849.405579	29.900000	849.729004	29.900000	849.990784	29.900000	852.115662	29.900000	845.149658	29.900000	847.393188	29.900000	851.848450	29.900000	852.153564	29.900000	847.582336
30.000000	845.643677	30.000000	844.508484	30.000000	845.558289	30.000000	850.817871	30.000000	857.121765	30.000000	850.578735	30.000000	848.451965	30.000000	847.721252	30.000000	852.789917	30.000000	859.358215	30.000000	843.976196	30.000000	851.120911	30.000000	845.711182	30.000000	850.260803	30.000000	847.924866	30.000000	849.338440
30.100000	849.819214	30.100000	849.321533	30.100000	851.470581	30.100000	850.043396	30.100000	844.865479	30.100000	847.161743	30.100000	853.885559	30.100000	855.263000	30.100000	846.374817	30.100000	849.281677	30.100000	851.253784	30.100000	852.750427	30.100000	847.976685	30.100000	848.355347	30.100000	848.716919	30.100000	855.409180
30.200000	853.351807	30.200000	857.716125	30.200000	851.793152	30.200000	851.959473	30.200000	852.610107	30.200000	848.705139	30.200000	857.161621	30.200000	849.876221	30.200000	847.906860	30.200000	850.480591	30.200000	849.210449	30.200000	847.623352	30.200000	852.674683	30.200000	855.601929	30.200000	854.415222	30.200000	848.915649
30.300000	848.095459	30.300000	855.013245	30.300000	843.614258	30.300000	850.948914	30.300000	846.665039	30.300000	850.168884	30.300000	846.557861	30.300000	852.829102	30.300000	848.710510	30.300000	855.200500	30.300000	853.331909	30.300000	851.307678	30.300000	846.365906	30.300000	849.164551	30.300000	849.353027	30.300000	854.176758
30.400000	854.650085	30.400000	853.209473	30.400000	847.213989	30.400000	857.349243	30.400000	843.740723	30.400000	848.670227	30.400000	851.780090	30.400000	849.162415	30.400000	849.750732	30.400000	850.254517	30.400000	854.208130	30.400000	852.114990	30.400000	846.879150	30.400000	845.396118	30.400000	851.211853	30.400000	850.570923
30.500000	850.971985	30.500000	850.080872	30.500000	851.758728	30.500000	848.991760	30.500000	851.202454	30.500000	845.575684	30.500000	848.287476	30.500000	857.466248	30.500000	848.153809	30.500000	847.145508	30.500000	851.277710	30.500000	848.750061	30.500000	852.985962	30.500000	849.499268	30.500000	849.722046	30.500000	853.891235
30.600000	856.654602	30.600000	847.513672	30.600000	856.646667	30.600000	853.678223	30.600000	845.565918	30.600000	849.606079	30.600000	849.007629	30.600000	847.732178	30.600000	843.100037	30.600000	849.744751	30.600000	858.359192	30.600000	851.894714	30.600000	850.046143	30.600000	851.621765	30.600000	849.330383	30.600000	853.760742
30.700000	849.260254	30.700000	858.186523	30.700000	855.270569	30.700000	851.485229	30.700000	855.541016	30.700000	852.449829	30.700000	841.685181	30.700000	856.367310	30.700000	849.213318	30.700000	848.331787	30.700000	849.309265	30.700000	848.243164	30.700000	846.036499	30.700000	849.910400	30.700000	848.294250	30.700000	848.014404
30.800000	847.611328	30.800000	851.381348	30.800000	851.562561	30.800000	848.182190	30.800000	851.079346	30.800000	849.321655	30.800000	852.415466	30.800000	849.497498	30.800000	851.914429	30.800000	846.715515	30.800000	848.985901	30.800000	849.674988	30.800000	844.591187	30.800000	848.046021	30.800000	848.322449	30.800000	860.394226
30.900000	849.269775	30.900000	843.960999	30.900000	851.834900	30.900000	854.497559	30.900000	852.974670	30.900000	854.099731	30.900000	844.674866	30.900000	851.118103	30.900000	843.090271	30.900000	847.608826	30.900000	841.445007	30.900000	849.430603	30.900000	852.452637	30.900000	849.368652	30.900000	852.779114	30.900000	847.871216
31.000000	844.269897	31.000000	847.689819	31.000000	843.994324	31.000000	849.748840	31.000000	845.824341	31.000000	846.779114	31.000000	849.974854	31.000000	845.468567	31.000000	854.487427	31.000000	841.652222	31.000000	850.454163	31.000000	854.309998	31.000000	850.567383	31.000000	843.375977	31.000000	848.398987	31.000000	857.179504
31.100000	851.574524	31.100000	850.257812	31.100000	843.353088	31.100000	854.247131	31.100000	848.323486	31.100000	845.633240	31.100000	853.637817	31.100000	847.983643	31.100000	854.611389	31.100000	852.376343	31.100000	847.870056	31.100000	844.004211	31.100000	843.478394	31.100000	849.281677	31.100000	857.583191	31.100000	850.638000
31.200000	850.100037	31.200000	847.430359	31.200000	854.213623	31.200000	858.121948	31.200000	845.160400	31.200000	851.440186	31.200000	851.476501	31.200000	849.893860	31.200000	852.759033	31.200000	848.194946	31.200000	843.560852	31.200000	849.777649	31.200000	844.920288	31.200000	852.012939	31.200000	852.600281	31.200000	858.565063
31.300000	853.160217	31.300000	856.942383	31.300000	848.966919	31.300000	853.899231	31.300000	852.335205	31.300000	853.043640	31.300000	849.533875	31.300000	854.261597	31.300000	857.248108	31.300000	850.366394	31.300000	852.531799	31.300000	852.911194	31.300000	850.288879	31.300000	849.507690	31.300000	853.781250	31.300000	849.807678
31.400000	850.101807	31.400000	850.526917	31.400000	850.611694	31.400000	847.551758	31.400000	851.660339	31.400000	845.479797	31.400000	850.809387	31.400000	848.295593	31.400000	852.001526	31.400000	842.975525	31.400000	847.930542	31.400000	851.426392	31.400000	847.065369	31.400000	845.616333	31.400000	853.674133	31.400000	846.941223
31.500000	850.550476	31.500000	854.200500	31.500000	845.320068	31.500000	849.713562	31.500000	851.823120	31.500000	845.653809	31.500000	846.502686	31.500000	848.056152	31.500000	851.197144	31.500000	850.794250	31.500000	851.364868	31.500000	850.191406	31.500000	848.847717	31.500000	850.862915	31.500000	852.300964	31.500000	854.037048
31.600000	849.277344	31.600000	855.547485	31.600000	854.473206	31.600000	848.177063	31.600000	844.304504	31.600000	858.185669	31.600000	849.751404	31.600000	846.207092	31.600000	845.268005	31.600000	849.704773	31.600000	851.325684	31.600000	855.165405	31.600000	847.752563	31.600000	850.842163	31.600000	851.496216	31.600000	854.724792
31.700000	850.221130	31.700000	853.363403	31.700000	844.762634	31.700000	855.258728	31.700000	852.991150	31.700000	850.711243	31.700000	845.286621	31.700000	856.204651	31.700000	852.143738	31.700000	853.896545	31.700000	850.104309	31.700000	853.476196	31.700000	850.017456	31.700000	848.099426	31.700000	845.457520	31.700000	849.069885
31.800000	852.614929	31.800000	847.419067	31.800000	851.551880	31.800000	851.263245	31.800000	857.853577	31.800000	839.416199	31.800000	847.501892	31.800000	851.965027	31.800000	845.233887	31.800000	847.244568	31.800000	844.814575	31.800000	859.570374	31.800000	848.128113	31.800000	846.343384	31.800000	847.241577	31.800000	850.598938
31.900000	848.366089	31.900000	848.829163	31.900000	855.716736	31.900000	856.599976	31.900000	848.814941	31.900000	853.616882	31.900000	852.352905	31.900000	849.193848	31.900000	846.784607	31.900000	843.023376	31.900000	853.998108	31.900000	851.073486	31.900000	850.883545	31.900000	845.187744	31.900000	860.652771	31.900000	847.735168
32.000000	851.272339	32.000000	850.555664	32.000000	853.698975	32.000000	849.290222	32.000000	849.294617	32.000000	854.659485	32.000000	846.666931	32.000000	855.234985	32.000000	852.439148	32.000000	854.291321	32.000000	856.312439	32.000000	850.899353	32.000000	850.977539	32.000000	858.205139	32.000000	845.583435	32.000000	845.784912
32.100000	851.513428	32.100000	847.176270	32.100000	855.253235	32.100000	849.198608	32.100000	849.477905	32.100000	844.514099	32.100000	852.170288	32.100000	849.539062	32.100000	847.569580	32.100000	846.237183	32.100000	854.942993	32.100000	847.664612	32.100000	848.784668	32.100000	850.877075	32.100000	843.953186	32.100000	853.660645
32.200000	855.403198	32.200000	844.893799	32.200000	849.181152	32.200000	848.240540	32.200000	849.505615	32.200000	856.471558	32.200000	856.907959	32.200000	852.098022	32.200000	846.405518	32.200000	844.432861	32.200000	851.049500	32.200000	855.981384	32.200000	857.729858	32.200000	857.733765	32.200000	850.491577	32.200000	850.155029
32.300000	850.606262	32.300000	845.141846	32.300000	849.149658	32.300000	850.346436	32.300000	844.259827	32.300000	856.820435	32.300000	854.145447	32.300000	855.432922	32.300000	846.886169	32.300000	851.545715	32.300000	854.123352	32.300000	851.387695	32.300000	851.707703	32.300000	848.346741	32.300000	851.408203	32.300000	851.349792
32.400000	847.524536	32.400000	854.885986	32.400000	846.086670	32.400000	844.105591	32.400000	841.661499	32.400000	850.065430	32.400000	850.318481	32.400000	843.839355	32.400000	849.642517	32.400000	847.399170	32.400000	848.351929	32.400000	844.621643	32.400000	847.443176	32.400000	845.038330	32.400000	850.716614	32.400000	844.917236
32.500000	846.835144	32.500000	853.580322	32.500000	849.145630	32.500000	857.061340	32.500000	848.370056	32.500000	849.683533	32.500000	855.500366	32.500000	854.472290	32.500000	844.013245	32.500000	845.897644	32.500000	846.388062	32.500000	852.328125	32.500000	850.791077	32.500000	846.947083	32.500000	845.255188	32.500000	846.901489
32.600000	848.501160	32.600000	852.377075	32.600000	853.678345	32.600000	854.055359	32.600000	847.391785	32.600000	853.176514	32.600000	850.114014	32.600000	847.321899	32.600000	850.632385	32.600000	854.542969	32.600000	847.126526	32.600000	851.364441	32.600000	848.796753	32.600000	850.023254	32.600000	853.280884	32.600000	859.271484
32.700000	847.822937	32.700000	849.542480	32.700000	846.823547	32.700000	847.178406	32.700000	856.766968	32.700000	838.203674	32.700000	848.855164	32.700000	854.215698	32.700000	849.637756	32.700000	848.253967	32.700000	852.753235	32.700000	849.826965	32.700000	853.073669	32.700000	848.766235	32.700000	854.560791	32.700000	856.312012
32.800000	847.916321	32.800000	849.351135	32.800000	853.162964	32.800000	854.074890	32.800000	850.310547	32.800000	851.616882	32.800000	847.733032	32.800000	851.966858	32.800000	856.115967	32.800000	848.575012	32.800000	854.667358	32.800000	856.243164	32.800000	847.050171	32.800000	855.375061	32.800000	851.696838	32.800000	854.583923
32.900000	850.251038	32.900000	851.804138	32.900000	850.731934	32.900000	853.822144	32.900000	853.799377	32.900000	847.651550	32.900000	851.076782	32.900000	844.712585	32.900000	855.818970	32.900000	845.510071	32.900000	845.479248	32.900000	843.462341	32.900000	844.448669	32.900000	847.357117	32.900000	850.474854	32.900000	853.898071
33.000000	848.290283	33.000000	854.591797	33.000000	848.386658	33.000000	847.716187	33.000000	854.266663	33.000000	849.759949	33.000000	843.005310	33.000000	851.057922	33.000000	845.854309	33.000000	851.400146	33.000000	850.972168	33.000000	853.259033	33.000000	844.703918	33.000000	849.624268	33.000000	848.366394	33.000000	856.041626
33.100000	845.654907	33.100000	848.335022	33.100000	846.473145	33.100000	852.417297	33.100000	850.094727	33.100000	851.682251	33.100000	848.711182	33.100000	839.224548	33.100000	847.784851	33.100000	852.657288	33.100000	849.860046	33.100000	852.132874	33.100000	849.899841	33.100000	847.874817	33.100000	851.770203	33.100000	855.274048
33.200000	852.324951	33.200000	854.169983	33.200000	847.778564	33.200000	847.675537	33.200000	854.258850	33.200000	848.089844	33.200000	851.370178	33.200000	852.598083	33.200000	848.387268	33.200000	846.926086	33.200000	855.123352	33.200000	844.784241	33.200000	851.571472	33.200000	852.577026	33.200000	848.204834	33.200000	849.075928
33.300000	843.624207	33.300000	849.957886	33.300000	854.227966	33.300000	848.526245	33.300000	851.524536	33.300000	848.723022	33.300000	846.476868	33.300000	845.606506	33.300000	848.430298	33.300000	851.404053	33.300000	848.832275	33.300000	857.837769	33.300000	847.569702	33.300000	848.684937	33.300000	849.021545	33.300000	852.110718
33.400000	852.975769	33.400000	858.011719	33.400000	849.997803	33.400000	850.819824	33.400000	851.493835	33.400000	854.620972	33.400000	852.778015	33.400000	849.644653	33.400000	852.606384	33.400000	848.119019	33.400000	855.416443	33.400000	842.945251	33.400000	854.031128	33.400000	845.457336	33.400000	847.342590	33.400000	851.748962
33.500000	848.241394	33.500000	850.745911	33.500000	847.102478	33.500000	846.998108	33.500000	851.564148	33.500000	854.924377	33.500000	848.985107	33.500000	852.576660	33.500000	850.150146	33.500000	846.343933	33.500000	851.481506	33.500000	854.164856	33.500000	849.310425	33.500000	852.061401	33.500000	847.389648	33.500000	849.612183
33.600000	844.284180	33.600000	850.440918	33.600000	853.785706	33.600000	856.365234	33.600000	847.905884	33.600000	853.410828	33.600000	855.324829	33.600000	851.642944	33.600000	850.398010	33.600000	844.899109	33.600000	846.465820	33.600000	853.249146	33.600000	843.709106	33.600000	852.613098	33.600000	846.837463	33.600000	855.392578
33.700000	845.669067	33.700000	852.561768	33.700000	847.580017	33.700000	849.532776	33.700000	853.877380	33.700000	850.635620	33.700000	856.122375	33.700000	850.143188	33.700000	850.419678	33.700000	855.241882	33.700000	846.744202	33.700000	851.897095	33.700000	854.640442	33.700000	847.792542	33.700000	847.144165	33.700000	846.425476
33.800000	848.892761	33.800000	847.332153	33.800000	844.483337	33.800000	854.349182	33.800000	841.826782	33.800000	849.964050	33.800000	852.621155	33.800000	858.228394	33.800000	846.138611	33.800000	846.932739	33.800000	848.127808	33.800000	847.335327	33.800000	853.987610	33.800000	853.153687	33.800000	851.309937	33.800000	850.778748
33.900000	847.931519	33.900000	847.231934	33.900000	849.109070	33.900000	846.878296	33.900000	846.148132	33.900000	849.207764	33.900000	851.476562	33.900000	849.854919	33.900000	852.759399	33.900000	850.607422	33.900000	852.027222	33.900000	851.864197	33.900000	854.952393	33.900000	846.763611	33.900000	850.514893	33.900000	844.386353
34.000000	847.237305	34.000000	852.495300	34.000000	853.856018	34.000000	850.627441	34.000000	844.146484	34.000000	847.255005	34.000000	852.814331	34.000000	853.192871	34.000000	851.665894	34.000000	846.306458	34.000000	851.138062	34.000000	851.072632	34.000000	857.073364	34.000000	851.236694	34.000000	849.361389	34.000000	855.156067
34.100000	850.483032	34.100000	850.665710	34.100000	851.297241	34.100000	846.994934	34.100000	847.625854	34.100000	841.825623	34.100000	848.855713	34.100000	852.814758	34.100000	847.701538	34.100000	842.569275	34.100000	851.334656	34.100000	848.351990	34.100000	846.072754	34.100000	843.939819	34.100000	852.683899	34.100000	844.381104
34.200000	854.476440	34.200000	853.380859	34.200000	853.815979	34.200000	851.590637	34.200000	855.690613	34.200000	855.031616	34.200000	850.150940	34.200000	851.490540	34.200000	852.265747	34.200000	848.678467	34.200000	851.583313	34.200000	849.662292	34.200000	849.220398	34.200000	850.184692	34.200000	854.085266	34.200000	852.297546
34.300000	849.332520	34.300000	850.754822	34.300000	848.071106	34.300000	846.099182	34.300000	851.798889	34.300000	849.600037	34.300000	856.037598	34.300000	854.652954	34.300000	844.597656	34.300000	851.391174	34.300000	853.571472	34.300000	850.709717	34.300000	852.873474	34.300000	853.447937	34.300000	850.186523	34.300000	848.715088
34.400000	850.241638	34.400000	845.102173	34.400000	849.875366	34.400000	849.471985	34.400000	847.070862	34.400000	847.563904	34.400000	849.264099	34.400000	857.033203	34.400000	852.477722	34.400000	846.561646	34.400000	855.604797	34.400000	847.778198	34.400000	848.727295	34.400000	850.982849	34.400000	852.888489	34.400000	852.789856
34.500000	856.532837	34.500000	849.181335	34.500000	848.027405	34.500000	850.048645	34.500000	851.497253	34.500000	850.247498	34.500000	846.927063	34.500000	852.359619	34.500000	851.685974	34.500000	847.086060	34.500000	848.722900	34.500000	850.887207	34.500000	850.363220	34.500000	855.372742	34.500000	852.684692	34.500000	846.878296
34.600000	847.447632	34.600000	849.500000	34.600000	850.689087	34.600000	846.572571	34.600000	849.035645	34.600000	851.722839	34.600000	850.134888	34.600000	850.208252	34.600000	843.032288	34.600000	846.902710	34.600000	850.008667	34.600000	850.899780	34.600000	848.841003	34.600000	846.682678	34.600000	851.337952	34.600000	853.891724
34.700000	853.563293	34.700000	857.018066	34.700000	846.073242	34.700000	848.635681	34.700000	851.938171	34.700000	842.884338	34.700000	853.025024	34.700000	848.531494	34.700000	846.497192	34.700000	852.399353	34.700000	852.507935	34.700000	846.842712	34.700000	846.767395	34.700000	848.085083	34.700000	848.666138	34.700000	849.769104
34.800000	843.787476	34.800000	857.121521	34.800000	853.025879	34.800000	853.355164	34.800000	852.606812	34.800000	843.410767	34.800000	854.008240	34.800000	848.248962	34.800000	847.324951	34.800000	847.908020	34.800000	844.703430	34.800000	846.213074	34.800000	847.694397	34.800000	853.007446	34.800000	848.771240	34.800000	846.127563
34.900000	849.873413	34.900000	850.734619	34.900000	844.734375	34.900000	848.287476	34.900000	848.281311	34.900000	850.266235	34.900000	844.047180	34.900000	852.890320	34.900000	849.833374	34.900000	845.399048	34.900000	849.515259	34.900000	851.502075	34.900000	846.278381	34.900000	841.687561	34.900000	846.209534	34.900000	849.654480
35.000000	853.999817	35.000000	853.760986	35.000000	846.604370	35.000000	850.657959	35.000000	852.504578	35.000000	850.634399	35.000000	851.571594	35.000000	849.823853	35.000000	851.613281	35.000000	843.800964	35.000000	851.081848	35.000000	849.040894	35.000000	848.943176	35.000000	848.970093	35.000000	853.900452	35.000000	853.779053
35.100000	858.473999	35.100000	852.851624	35.100000	845.838074	35.100000	853.160400	35.100000	853.654419	35.100000	853.162048	35.100000	847.000000	35.100000	844.498474	35.100000	848.840881	35.100000	850.230286	35.100000	851.541382	35.100000	852.983398	35.100000	846.260986	35.100000	848.760010	35.100000	846.551575	35.100000	850.754272
35.200000	852.338501	35.200000	853.979065	35.200000	854.421387	35.200000	853.292969	35.200000	843.588196	35.200000	849.416077	35.200000	853.786011	35.200000	851.197205	35.200000	844.248413	35.200000	847.809204	35.200000	851.358215	35.200000	852.431030	35.200000	844.604858	35.200000	850.278809	35.200000	850.330627	35.200000	843.165649
35.300000	852.625305	35.300000	851.180542	35.300000	850.357666	35.300000	849.853394	35.300000	848.026367	35.300000	849.693665	35.300000	847.641357	35.300000	853.080994	35.300000	854.502625	35.300000	855.923401	35.300000	850.414978	35.300000	847.464355	35.300000	850.997742	35.300000	849.212585	35.300000	848.454468	35.300000	850.699097
35.400000	847.070740	35.400000	854.157654	35.400000	851.528870	35.400000	846.472412	35.400000	843.205139	35.400000	852.502319	35.400000	848.173035	35.400000	851.939453	35.400000	852.501038	35.400000	847.970337	35.400000	853.501038	35.400000	849.234863	35.400000	853.463806	35.400000	849.510742	35.400000	847.687317	35.400000	847.456909
35.500000	849.777405	35.500000	852.181396	35.500000	843.328125	35.500000	849.763733	35.500000	855.192688	35.500000	853.766907	35.500000	848.256775	35.500000	845.412720	35.500000	846.987854	35.500000	847.914551	35.500000	846.962524	35.500000	851.069946	35.500000	851.059692	35.500000	848.924011	35.500000	852.955627	35.500000	845.904297
35.600000	848.106079	35.600000	847.813660	35.600000	853.717712	35.600000	850.287109	35.600000	854.257874	35.600000	846.551392	35.600000	847.158264	35.600000	845.001282	35.600000	854.493469	35.600000	843.151611	35.600000	854.926025	35.600000	847.632690	35.600000	851.797729	35.600000	846.852234	35.600000	854.520081	35.600000	849.788635
35.700000	849.276428	35.700000	849.083008	35.700000	852.716492	35.700000	848.667053	35.700000	849.843201	35.700000	852.113403	35.700000	847.136841	35.700000	846.573120	35.700000	850.984253	35.700000	848.345947	35.700000	846.751038	35.700000	854.153259	35.700000	851.654724	35.700000	851.771729	35.700000	851.862366	35.700000	848.624146
35.800000	845.967590	35.800000	847.606018	35.800000	851.754517	35.800000	844.870300	35.800000	843.227112	35.800000	843.933716	35.800000	851.295288	35.800000	849.812378	35.800000	851.686768	35.800000	847.920349	35.800000	839.884583	35.800000	844.095459	35.800000	851.691284	35.800000	845.678101	35.800000	852.252136	35.800000	849.424438
35.900000	850.930969	35.900000	848.892578	35.900000	844.702881	35.900000	849.549133	35.900000	857.225891	35.900000	848.453613	35.900000	845.481140	35.900000	850.825012	35.900000	854.825806	35.900000	850.494812	35.900000	845.448669	35.900000	843.988037	35.900000	848.074707	35.900000	850.175659	35.900000	847.095764	35.900000	845.408020
36.000000	852.622559	36.000000	852.397583	36.000000	847.448792	36.000000	853.385498	36.000000	854.419128	36.000000	849.056335	36.000000	853.439575	36.000000	844.917847	36.000000	848.068848	36.000000	846.282898	36.000000	857.113586	36.000000	850.027527	36.000000	853.293823	36.000000	843.546143	36.000000	848.958923	36.000000	849.816650
36.100000	848.719788	36.100000	847.529297	36.100000	852.476013	36.100000	849.031616	36.100000	856.342102	36.100000	851.718262	36.100000	847.063538	36.100000	853.563110	36.100000	848.859680	36.100000	847.573303	36.100000	852.428040	36.100000	845.175598	36.100000	854.698792	36.100000	849.602173	36.100000	849.898743	36.100000	850.974121
36.200000	849.669922	36.200000	849.899475	36.200000	855.130981	36.200000	845.542236	36.200000	846.822266	36.200000	848.684937	36.200000	849.424438	36.200000	848.426941	36.200000	850.106995	36.200000	843.217529	36.200000	845.661621	36.200000	844.200806	36.200000	850.764282	36.200000	849.604309	36.200000	844.969360	36.200000	854.209045
36.300000	848.360779	36.300000	851.820007	36.300000	845.043457	36.300000	843.996765	36.300000	852.629272	36.300000	857.835693	36.300000	853.045044	36.300000	849.566040	36.300000	846.920898	36.300000	851.917236	36.300000	854.063965	36.300000	852.693420	36.300000	855.097290	36.300000	853.562439	36.300000	853.426758	36.300000	852.579407
36.400000	857.535034	36.400000	848.570312	36.400000	851.455750	36.400000	851.788208	36.400000	849.331726	36.400000	850.557068	36.400000	847.289062	36.400000	848.146851	36.400000	853.219421	36.400000	849.143311	36.400000	853.931458	36.400000	849.233459	36.400000	849.257263	36.400000	851.633057	36.400000	846.678162	36.400000	846.805054
36.500000	853.025879	36.500000	855.883118	36.500000	846.421692	36.500000	849.813599	36.500000	849.388611	36.500000	850.315308	36.500000	850.044434	36.500000	850.138611	36.500000	847.153076	36.500000	851.917297	36.500000	850.056702	36.500000	852.082947	36.500000	846.280701	36.500000	851.769592	36.500000	849.410583	36.500000	852.663940
36.600000	846.955688	36.600000	851.136414	36.600000	852.885498	36.600000	852.406311	36.600000	848.148254	36.600000	855.234985	36.600000	844.243103	36.600000	851.508423	36.600000	844.272461	36.600000	848.031799	36.600000	850.847473	36.600000	847.526855	36.600000	854.980957	36.600000	846.875671	36.600000	851.450073	36.600000	852.343872
36.700000	842.443542	36.700000	853.733765	36.700000	846.893677	36.700000	848.714844	36.700000	853.804077	36.700000	847.593628	36.700000	842.956177	36.700000	849.897034	36.700000	854.720764	36.700000	852.907288	36.700000	854.158325	36.700000	847.584167	36.700000	853.745483	36.700000	850.231934	36.700000	851.225891	36.700000	846.145325
36.800000	846.215332	36.800000	856.412903	36.800000	851.933777	36.800000	850.008057	36.800000	853.640076	36.800000	849.046448	36.800000	848.997131	36.800000	851.758301	36.800000	847.758911	36.800000	850.641418	36.800000	859.861450	36.800000	852.542419	36.800000	848.500000	36.800000	845.977478	36.800000	851.033325	36.800000	851.519775
36.900000	855.061951	36.900000	846.907471	36.900000	852.019653	36.900000	852.802124	36.900000	854.623413	36.900000	846.466370	36.900000	856.612183	36.900000	845.709290	36.900000	850.563538	36.900000	842.253662	36.900000	845.711975	36.900000	845.624939	36.900000	846.548767	36.900000	849.867249	36.900000	848.925659	36.900000	850.611084
37.000000	860.307251	37.000000	851.440979	37.000000	846.736877	37.000000	846.529724	37.000000	847.277039	37.000000	855.862122	37.000000	850.665161	37.000000	850.743652	37.000000	851.649353	37.000000	850.056274	37.000000	851.949524	37.000000	846.295227	37.000000	855.162598	37.000000	855.205322	37.000000	846.420532	37.000000	852.708374
37.100000	848.263000	37.100000	850.872192	37.100000	849.295227	37.100000	851.901550	37.100000	848.371216	37.100000	851.985596	37.100000	848.158386	37.100000	851.432495	37.100000	857.515564	37.100000	849.973450	37.100000	849.418762	37.100000	853.030884	37.100000	852.902222	37.100000	849.891907	37.100000	842.522949	37.100000	849.645935
37.200000	853.742126	37.200000	851.283691	37.200000	851.613342	37.200000	846.102234	37.200000	853.081299	37.200000	842.067017	37.200000	854.025513	37.200000	855.808289	37.200000	852.080627	37.200000	847.030884	37.200000	849.722046	37.200000	850.088257	37.200000	845.399902	37.200000	852.874939	37.200000	846.379150	37.200000	845.441711
37.300000	847.440918	37.300000	843.034485	37.300000	848.445923	37.300000	853.859314	37.300000	850.752014	37.300000	846.946411	37.300000	852.408691	37.300000	849.264282	37.300000	852.771973	37.300000	843.665283	37.300000	855.120605	37.300000	848.847839	37.300000	846.590881	37.300000	848.386475	37.300000	850.285522	37.300000	843.170898
37.400000	844.071777	37.400000	847.531799	37.400000	849.200134	37.400000	849.139404	37.400000	854.339478	37.400000	851.861206	37.400000	849.179688	37.400000	851.230896	37.400000	848.485474	37.400000	851.633484	37.400000	845.469116	37.400000	845.791626	37.400000	845.989929	37.400000	848.845459	37.400000	843.899414	37.400000	847.767578
37.500000	850.939209	37.500000	853.528259	37.500000	845.071777	37.500000	852.053040	37.500000	855.708008	37.500000	857.126099	37.500000	853.136658	37.500000	846.596985	37.500000	848.292419	37.500000	848.728882	37.500000	848.753479	37.500000	845.793030	37.500000	853.096741	37.500000	849.927124	37.500000	847.329346	37.500000	848.077820
37.600000	855.016479	37.600000	847.055237	37.600000	849.422485	37.600000	850.060181	37.600000	853.808289	37.600000	849.772156	37.600000	849.625610	37.600000	854.425964	37.600000	853.332947	37.600000	852.349854	37.600000	849.048828	37.600000	854.786255	37.600000	847.714172	37.600000	847.109924	37.600000	847.782043	37.600000	854.192017
37.700000	847.426331	37.700000	843.963501	37.700000	852.994629	37.700000	845.069946	37.700000	847.917480	37.700000	849.426270	37.700000	855.744141	37.700000	848.008484	37.700000	846.162720	37.700000	850.556030	37.700000	851.434814	37.700000	848.162048	37.700000	856.009216	37.700000	848.307556	37.700000	845.961060	37.700000	855.687561
37.800000	846.975403	37.800000	851.844971	37.800000	848.822205	37.800000	851.625000	37.800000	848.373474	37.800000	850.885742	37.800000	843.063354	37.800000	851.283630	37.800000	850.152954	37.800000	851.700134	37.800000	848.480652	37.800000	855.052551	37.800000	850.355225	37.800000	845.989990	37.800000	854.380066	37.800000	855.223633
37.900000	846.716492	37.900000	845.711731	37.900000	846.842407	37.900000	845.154602	37.900000	846.025940	37.900000	846.229797	37.900000	846.607849	37.900000	850.365723	37.900000	843.248779	37.900000	854.850647	37.900000	846.940247	37.900000	852.171509	37.900000	849.988342	37.900000	853.889465	37.900000	853.091309	37.900000	849.463867
38.000000	850.833374	38.000000	850.940857	38.000000	845.614624	38.000000	848.309204	38.000000	854.156799	38.000000	844.937317	38.000000	850.926392	38.000000	847.747559	38.000000	851.842224	38.000000	849.167969	38.000000	847.523315	38.000000	856.118408	38.000000	852.470947	38.000000	853.956543	38.000000	851.998352	38.000000	852.953369
38.100000	854.062256	38.100000	847.521423	38.100000	853.235352	38.100000	851.793640	38.100000	836.594666	38.100000	845.636047	38.100000	846.399841	38.100000	855.989929	38.100000	854.524475	38.100000	851.938782	38.100000	853.606506	38.100000	850.142761	38.100000	844.424683	38.100000	848.021301	38.100000	853.329956	38.100000	849.515198
38.200000	848.451599	38.200000	848.179749	38.200000	852.058044	38.200000	853.364319	38.200000	848.539490	38.200000	847.347107	38.200000	842.727783	38.200000	851.817200	38.200000	850.403381	38.200000	849.833862	38.200000	850.172241	38.200000	848.599854	38.200000	852.120483	38.200000	855.760986	38.200000	850.341797	38.200000	853.136414
38.300000	848.728516	38.300000	846.347351	38.300000	853.107300	38.300000	847.813904	38.300000	844.767395	38.300000	853.124268	38.300000	851.935730	38.300000	853.755066	38.300000	846.425110	38.300000	852.634460	38.300000	843.767212	38.300000	851.655396	38.300000	850.144958	38.300000	851.201721	38.300000	849.476990	38.300000	856.278992
38.400000	852.707703	38.400000	850.045105	38.400000	846.351379	38.400000	854.887634	38.400000	851.097107	38.400000	851.290833	38.400000	849.453369	38.400000	849.956360	38.400000	852.081299	38.400000	853.986816	38.400000	853.544189	38.400000	850.618591	38.400000	848.069336	38.400000	851.656250	38.400000	847.826294	38.400000	848.853027
38.500000	847.737549	38.500000	853.937439	38.500000	843.914185	38.500000	852.341125	38.500000	843.419739	38.500000	853.128235	38.500000	858.625366	38.500000	849.970154	38.500000	847.117920	38.500000	851.648804	38.500000	850.222229	38.500000	854.943237	38.500000	855.494202	38.500000	844.876770	38.500000	849.535889	38.500000	854.265747
38.600000	849.138428	38.600000	848.241577	38.600000	849.790833	38.600000	851.642944	38.600000	853.953796	38.600000	848.239258	38.600000	850.302429	38.600000	849.718384	38.600000	853.111511	38.600000	849.020325	38.600000	848.994690	38.600000	849.384094	38.600000	854.770386	38.600000	852.372986	38.600000	854.095581	38.600000	852.682251
38.700000	849.526978	38.700000	851.860046	38.700000	851.546997	38.700000	847.064148	38.700000	852.522217	38.700000	849.724731	38.700000	850.844360	38.700000	847.793213	38.700000	853.209473	38.700000	853.557617	38.700000	847.217285	38.700000	844.807556	38.700000	849.524109	38.700000	847.327454	38.700000	851.023682	38.700000	848.542725
38.800000	852.625122	38.800000	851.300354	38.800000	846.477722	38.800000	848.929138	38.800000	853.000305	38.800000	844.193298	38.800000	846.139038	38.800000	854.256897	38.800000	854.250305	38.800000	851.962158	38.800000	850.942261	38.800000	846.158813	38.800000	852.773865	38.800000	843.239929	38.800000	854.676025	38.800000	843.181152
38.900000	853.568726	38.900000	851.705688	38.900000	854.085083	38.900000	844.671936	38.900000	853.746948	38.900000	846.084229	38.900000	840.877319	38.900000	849.720154	38.900000	850.807129	38.900000	850.028259	38.900000	856.892517	38.900000	845.421448	38.900000	848.831970	38.900000	852.656860	38.900000	848.722839	38.900000	849.390381
39.000000	842.846985	39.000000	847.411438	39.000000	855.232788	39.000000	848.410095	39.000000	849.877258	39.000000	849.794800	39.000000	846.496155	39.000000	852.583679	39.000000	848.648071	39.000000	855.434143	39.000000	848.137878	39.000000	853.259399	39.000000	848.679871	39.000000	849.089661	39.000000	846.711487	39.000000	854.130310
39.100000	853.182983	39.100000	847.813660	39.100000	852.259216	39.100000	859.854553	39.100000	848.417664	39.100000	847.723694	39.100000	851.851196	39.100000	848.932495	39.100000	849.343262	39.100000	845.260620	39.100000	850.172791	39.100000	853.057007	39.100000	848.259583	39.100000	842.292053	39.100000	845.195435	39.100000	850.926270
39.200000	852.222839	39.200000	850.993591	39.200000	854.666016	39.200000	851.946716	39.200000	854.980408	39.200000	845.874634	39.200000	852.434998	39.200000	849.585693	39.200000	850.898010	39.200000	851.845703	39.200000	848.218445	39.200000	852.419434	39.200000	845.484009	39.200000	851.251343	39.200000	846.498596	39.200000	854.118591
39.300000	849.301941	39.300000	854.490601	39.300000	844.718201	39.300000	847.266479	39.300000	851.227905	39.300000	852.104431	39.300000	849.858948	39.300000	847.979797	39.300000	851.300842	39.300000	845.659668	39.300000	854.034668	39.300000	858.105042	39.300000	850.757690	39.300000	851.729858	39.300000	851.342163	39.300000	845.842529
39.400000	849.027283	39.400000	853.328186	39.400000	850.931519	39.400000	846.826721	39.400000	849.189880	39.400000	848.083679	39.400000	847.615906	39.400000	847.710815	39.400000	847.457520	39.400000	852.343628	39.400000	845.571228	39.400000	840.535645	39.400000	847.558350	39.400000	856.806274	39.400000	847.514038	39.400000	849.442200
39.500000	849.189941	39.500000	847.401978	39.500000	855.367065	39.500000	847.446289	39.500000	852.105591	39.500000	848.862488	39.500000	852.113159	39.500000	847.449219	39.500000	848.901123	39.500000	845.481384	39.500000	846.153259	39.500000	851.500488	39.500000	857.450012	39.500000	849.351196	39.500000	853.521667	39.500000	844.856750
39.600000	851.105347	39.600000	853.800476	39.600000	843.889160	39.600000	854.616028	39.600000	845.896667	39.600000	850.728882	39.600000	862.392639	39.600000	852.053162	39.600000	842.983704	39.600000	856.376465	39.600000	851.864319	39.600000	848.068726	39.600000	843.954956	39.600000	850.599976	39.600000	854.078186	39.600000	852.279297
39.700000	845.992554	39.700000	852.530701	39.700000	854.539246	39.700000	847.218445	39.700000	849.016418	39.700000	853.099792	39.700000	850.103516	39.700000	851.001221	39.700000	855.586853	39.700000	851.419678	39.700000	849.540466	39.700000	849.106934	39.700000	846.874023	39.700000	842.688232	39.700000	852.428955	39.700000	849.804932
39.800000	852.004028	39.800000	849.401611	39.800000	849.711731	39.800000	850.221558	39.800000	856.597229	39.800000	849.651245	39.800000	845.632324	39.800000	856.237976	39.800000	852.960266	39.800000	854.265564	39.800000	852.501038	39.800000	853.600586	39.800000	854.990845	39.800000	849.110962	39.800000	852.313843	39.800000	856.046387
39.900000	847.665710	39.900000	858.885742	39.900000	842.743408	39.900000	848.507019	39.900000	850.137817	39.900000	849.276245	39.900000	851.303284	39.900000	850.695190	39.900000	848.550781	39.900000	855.770935	39.900000	847.352295	39.900000	848.178467	39.900000	853.015564	39.900000	851.511719	39.900000	855.603210	39.900000	847.480103
40.000000	851.768188	40.000000	845.470093	40.000000	848.011475	40.000000	847.122742	40.000000	850.795044	40.000000	850.268555	40.000000	856.373718	40.000000	850.627441	40.000000	850.690918	40.000000	850.078430	40.000000	845.997437	40.000000	854.554626	40.000000	853.808167	40.000000	852.697266	40.000000	846.917053	40.000000	853.502136
40.100000	841.618286	40.100000	849.664734	40.100000	847.190002	40.100000	851.877686	40.100000	856.314758	40.100000	850.374390	40.100000	859.566284	40.100000	854.717041	40.100000	845.896057	40.100000	850.618408	40.100000	845.590149	40.100000	849.571289	40.100000	855.696106	40.100000	845.664612	40.100000	851.605469	40.100000	845.429993
40.200000	849.413147	40.200000	852.017273	40.200000	854.405579	40.200000	855.111694	40.200000	859.070068	40.200000	854.260925	40.200000	853.106934	40.200000	850.621765	40.200000	844.780823	40.200000	843.792664	40.200000	840.688782	40.200000	855.324036	40.200000	847.935608	40.200000	841.364990	40.200000	853.662537	40.200000	848.557617
40.300000	844.926025	40.300000	844.642456	40.300000	852.169739	40.300000	853.286621	40.300000	853.284180	40.300000	848.896606	40.300000	851.554871	40.300000	849.531128	40.300000	854.140564	40.300000	854.246826	40.300000	849.459595	40.300000	853.174744	40.300000	849.818115	40.300000	852.185425	40.300000	843.443909	40.300000	850.715393
40.400000	854.475403	40.400000	845.269043	40.400000	847.750427	40.400000	849.143433	40.400000	843.981934	40.400000	854.735901	40.400000	848.625427	40.400000	857.447327	40.400000	848.797119	40.400000	849.930115	40.400000	852.827271	40.400000	850.920593	40.400000	849.026184	40.400000	854.585693	40.400000	850.494873	40.400000	852.762390
40.500000	847.263794	40.500000	848.141785	40.500000	851.352600	40.500000	849.906738	40.500000	851.501404	40.500000	851.981384	40.500000	853.776917	40.500000	849.827393	40.500000	848.655884	40.500000	847.456055	40.500000	850.723145	40.500000	848.645996	40.500000	856.351074	40.500000	844.924622	40.500000	853.155396	40.500000	850.898682
40.600000	852.135803	40.600000	851.780334	40.600000	849.624329	40.600000	849.686096	40.600000	855.047058	40.600000	850.877502	40.600000	842.470093	40.600000	853.270081	40.600000	849.915344	40.600000	850.547546	40.600000	847.583069	40.600000	851.589722	40.600000	847.192871	40.600000	848.142639	40.600000	846.929932	40.600000	851.237549
40.700000	853.525818	40.700000	844.256775	40.700000	852.557251	40.700000	846.005005	40.700000	852.031189	40.700000	849.633850	40.700000	847.435242	40.700000	861.263184	40.700000	846.638184	40.700000	844.080750	40.700000	847.867676	40.700000	856.024109	40.700000	845.696533	40.700000	846.916748	40.700000	852.289185	40.700000	849.765747
40.800000	848.556702	40.800000	856.838928	40.800000	849.760559	40.800000	855.081421	40.800000	845.272156	40.800000	849.018066	40.800000	853.332092	40.800000	845.938904	40.800000	852.156555	40.800000	847.082642	40.800000	850.961609	40.800000	842.630432	40.800000	850.061523	40.800000	843.943298	40.800000	846.786682	40.800000	851.676819
40.900000	847.597168	40.900000	851.824280	40.900000	848.410156	40.900000	845.245056	40.900000	844.528381	40.900000	851.647217	40.900000	847.068848	40.900000	849.659851	40.900000	850.444580	40.900000	856.455872	40.900000	848.872437	40.900000	843.534119	40.900000	846.246521	40.900000	847.322937	40.900000	852.695190	40.900000	848.388123
41.000000	849.238037	41.000000	851.143250	41.000000	847.481262	41.000000	852.247864	41.000000	848.862610	41.000000	851.586853	41.000000	851.540527	41.000000	850.957092	41.000000	842.319275	41.000000	852.938660	41.000000	852.407227	41.000000	854.121887	41.000000	848.745667	41.000000	846.807922	41.000000	848.012451	41.000000	840.967590
41.100000	852.895203	41.100000	848.557312	41.100000	850.437012	41.100000	860.695801	41.100000	851.317078	41.100000	851.519226	41.100000	855.749634	41.100000	852.139893	41.100000	849.646057	41.100000	853.541687	41.100000	854.485718	41.100000	853.441528	41.100000	839.019836	41.100000	853.121826	41.100000	846.060120	41.100000	850.959229
41.200000	847.486572	41.200000	851.966125	41.200000	852.466797	41.200000	848.268860	41.200000	849.280457	41.200000	849.514465	41.200000	849.671265	41.200000	851.206482	41.200000	848.972412	41.200000	851.738892	41.200000	851.725952	41.200000	852.587341	41.200000	845.762573	41.200000	843.043457	41.200000	854.348877	41.200000	850.084778
41.300000	857.369446	41.300000	843.221497	41.300000	856.955383	41.300000	850.435852	41.300000	845.762085	41.300000	849.122192	41.300000	851.739441	41.300000	845.555115	41.300000	861.148743	41.300000	852.274536	41.300000	850.274170	41.300000	847.221436	41.300000	847.545288	41.300000	850.414246	41.300000	853.710083	41.300000	844.970093
41.400000	849.948669	41.400000	854.773865	41.400000	850.975403	41.400000	847.200989	41.400000	851.870789	41.400000	857.433350	41.400000	852.939209	41.400000	848.559082	41.400000	846.919312	41.400000	856.219055	41.400000	844.115784	41.400000	846.285461	41.400000	850.231689	41.400000	853.119934	41.400000	854.064697	41.400000	845.710083
41.500000	850.246094	41.500000	855.823608	41.500000	856.880066	41.500000	855.070557	41.500000	855.561523	41.500000	851.290222	41.500000	846.322876	41.500000	853.740479	41.500000	850.758301	41.500000	853.574219	41.500000	852.939148	41.500000	853.387024	41.500000	846.865295	41.500000	848.464600	41.500000	853.578491	41.500000	855.284485
41.600000	850.526611	41.600000	855.473877	41.600000	845.142090	41.600000	845.387146	41.600000	852.434265	41.600000	852.141174	41.600000	856.189392	41.600000	848.738098	41.600000	847.822632	41.600000	847.710327	41.600000	843.241455	41.600000	851.208740	41.600000	847.295654	41.600000	846.562927	41.600000	852.982605	41.600000	851.214294
41.700000	851.690430	41.700000	852.453369	41.700000	847.942932	41.700000	849.164246	41.700000	853.075623	41.700000	853.381348	41.700000	852.174805	41.700000	844.154785	41.700000	853.347595	41.700000	854.560852	41.700000	849.158569	41.700000	849.533264	41.700000	854.316956	41.700000	853.377808	41.700000	851.437988	41.700000	856.513611
41.800000	848.088318	41.800000	846.702820	41.800000	848.814514	41.800000	847.980652	41.800000	848.419373	41.800000	852.998291	41.800000	853.594604	41.800000	853.323669	41.800000	850.682678	41.800000	845.806641	41.800000	850.794861	41.800000	845.260193	41.800000	852.844727	41.800000	849.719116	41.800000	848.930664	41.800000	854.167175
41.900000	851.718689	41.900000	852.688110	41.900000	845.976562	41.900000	850.657043	41.900000	853.384155	41.900000	853.745422	41.900000	847.216431	41.900000	849.018982	41.900000	848.345459	41.900000	853.629211	41.900000	852.201538	41.900000	855.118958	41.900000	850.498657	41.900000	851.258850	41.900000	850.626160	41.900000	857.789917
42.000000	855.917419	42.000000	849.514282	42.000000	855.744690	42.000000	850.403198	42.000000	847.953430	42.000000	849.197327	42.000000	843.546143	42.000000	849.406616	42.000000	854.242371	42.000000	852.430359	42.000000	846.001953	42.000000	847.670410	42.000000	852.703308	42.000000	848.253845	42.000000	850.063049	42.000000	855.480530
42.100000	844.481323	42.100000	846.776428	42.100000	847.041138	42.100000	847.774475	42.100000	848.791809	42.100000	846.662720	42.100000	852.029968	42.100000	849.833191	42.100000	853.476318	42.100000	849.043884	42.100000	852.417725	42.100000	850.615540	42.100000	849.251526	42.100000	848.748047	42.100000	844.878052	42.100000	845.389038
42.200000	847.320923	42.200000	853.927490	42.200000	849.147095	42.200000	849.308167	42.200000	853.767395	42.200000	850.536865	42.200000	847.911133	42.200000	849.000793	42.200000	853.239624	42.200000	850.725464	42.200000	846.475037	42.200000	852.632874	42.200000	843.127197	42.200000	850.987549	42.200000	846.920959	42.200000	851.402832
42.300000	849.328979	42.300000	844.706482	42.300000	850.952087	42.300000	849.197754	42.300000	859.106018	42.300000	841.368286	42.300000	850.016541	42.300000	851.256226	42.300000	853.206360	42.300000	848.881165	42.300000	853.815308	42.300000	851.568665	42.300000	852.257385	42.300000	851.479797	42.300000	848.153259	42.300000	847.693237
42.400000	850.757568	42.400000	854.449158	42.400000	849.023254	42.400000	845.709106	42.400000	850.061523	42.400000	847.532837	42.400000	848.790100	42.400000	850.621826	42.400000	850.664551	42.400000	849.775757	42.400000	853.642578	42.400000	851.376221	42.400000	852.218445	42.400000	847.853271	42.400000	853.601013	42.400000	849.369690
42.500000	851.918152	42.500000	847.984497	42.500000	853.275513	42.500000	851.821716	42.500000	850.015930	42.500000	855.134521	42.500000	849.539001	42.500000	854.626709	42.500000	855.639893	42.500000	846.393677	42.500000	847.431030	42.500000	850.663574	42.500000	845.277344	42.500000	854.134766	42.500000	850.046143	42.500000	848.955200
42.600000	853.293457	42.600000	853.326782	42.600000	849.799377	42.600000	853.689941	42.600000	856.648132	42.600000	847.652771	42.600000	849.660156	42.600000	848.411011	42.600000	846.323792	42.600000	852.474487	42.600000	853.769775	42.600000	852.514160	42.600000	853.940247	42.600000	844.772156	42.600000	849.859375	42.600000	846.773804
42.700000	850.662415	42.700000	852.484680	42.700000	849.728760	42.700000	851.601624	42.700000	849.463074	42.700000	851.846313	42.700000	855.359131	42.700000	846.228760	42.700000	847.439758	42.700000	848.837158	42.700000	852.044983	42.700000	848.325317	42.700000	846.578247	42.700000	854.078308	42.700000	854.529724	42.700000	855.793335
42.800000	854.649963	42.800000	858.315674	42.800000	849.836792	42.800000	856.200562	42.800000	845.794434	42.800000	849.707275	42.800000	849.013855	42.800000	849.397583	42.800000	854.244263	42.800000	842.037598	42.800000	853.374268	42.800000	846.217041	42.800000	848.343750	42.800000	853.116333	42.800000	850.759521	42.800000	848.885498
42.900000	848.927673	42.900000	852.434875	42.900000	836.118774	42.900000	846.205200	42.900000	850.739685	42.900000	853.052612	42.900000	851.855225	42.900000	856.274170	42.900000	848.696838	42.900000	851.377991	42.900000	848.811890	42.900000	849.259705	42.900000	848.005798	42.900000	846.950012	42.900000	849.001587	42.900000	852.402405
43.000000	848.455566	43.000000	852.117065	43.000000	849.140808	43.000000	852.751770	43.000000	846.559082	43.000000	845.883850	43.000000	853.873535	43.000000	847.786072	43.000000	849.455811	43.000000	853.540527	43.000000	856.647705	43.000000	850.821289	43.000000	850.381042	43.000000	846.946533	43.000000	842.105286	43.000000	850.540466
43.100000	852.469177	43.100000	850.540649	43.100000	849.779968	43.100000	848.784119	43.100000	850.666931	43.100000	845.481079	43.100000	851.843323	43.100000	842.318848	43.100000	850.622253	43.100000	851.012146	43.100000	846.419495	43.100000	848.670471	43.100000	851.466370	43.100000	851.696411	43.100000	849.599121	43.100000	844.205811
43.200000	849.511047	43.200000	851.934753	43.200000	849.194214	43.200000	849.065063	43.200000	854.187073	43.200000	856.584412	43.200000	850.327576	43.200000	856.521301	43.200000	849.573425	43.200000	846.667297	43.200000	846.662598	43.200000	846.562317	43.200000	851.733459	43.200000	848.177063	43.200000	845.951843	43.200000	848.116150
43.300000	849.018066	43.300000	850.573242	43.300000	847.856079	43.300000	847.140137	43.300000	848.848633	43.300000	851.355774	43.300000	845.665222	43.300000	852.732605	43.300000	852.426575	43.300000	854.650146	43.300000	844.444519	43.300000	843.114441	43.300000	852.960876	43.300000	853.208679	43.300000	855.061646	43.300000	850.248413
43.400000	857.336243	43.400000	849.408630	43.400000	854.039429	43.400000	851.270813	43.400000	850.043274	43.400000	854.612610	43.400000	850.920959	43.400000	853.043213	43.400000	844.776978	43.400000	852.010925	43.400000	849.286682	43.400000	851.319275	43.400000	858.979431	43.400000	845.037170	43.400000	851.581116	43.400000	849.039062
43.500000	853.126404	43.500000	850.872070	43.500000	851.728149	43.500000	853.084412	43.500000	846.302246	43.500000	851.852417	43.500000	852.655701	43.500000	850.455261	43.500000	849.670959	43.500000	845.528870	43.500000	851.493347	43.500000	848.969482	43.500000	847.888306	43.500000	848.568359	43.500000	852.643555	43.500000	849.602173
43.600000	850.340881	43.600000	850.100220	43.600000	847.763184	43.600000	851.491577	43.600000	848.174377	43.600000	852.143616	43.600000	852.358459	43.600000	852.619202	43.600000	846.919067	43.600000	846.877380	43.600000	851.005615	43.600000	852.449097	43.600000	850.473694	43.600000	854.460815	43.600000	849.198242	43.600000	849.891846
43.700000	849.678223	43.700000	845.874817	43.700000	848.335327	43.700000	846.763306	43.700000	851.015320	43.700000	857.694763	43.700000	850.953857	43.700000	844.424683	43.700000	851.995056	43.700000	849.474976	43.700000	847.819824	43.700000	848.628662	43.700000	849.527344	43.700000	852.966675	43.700000	843.346008	43.700000	852.218262
43.800000	848.227173	43.800000	849.507629	43.800000	849.351440	43.800000	852.473816	43.800000	846.235657	43.800000	850.036377	43.800000	854.596252	43.800000	850.548523	43.800000	846.682251	43.800000	844.299622	43.800000	844.661499	43.800000	850.354614	43.800000	850.976257	43.800000	853.010803	43.800000	849.017212	43.800000	855.239746
43.900000	850.634399	43.900000	851.042236	43.900000	850.697021	43.900000	853.663086	43.900000	851.462524	43.900000	852.336487	43.900000	850.289673	43.900000	850.382202	43.900000	852.473633	43.900000	849.766968	43.900000	854.500732	43.900000	851.972656	43.900000	851.338501	43.900000	842.928406	43.900000	839.537048	43.900000	849.703430
44.000000	847.604797	44.000000	850.093811	44.000000	846.314026	44.000000	854.361267	44.000000	844.868103	44.000000	846.976990	44.000000	853.349243	44.000000	851.775452	44.000000	850.385803	44.000000	848.859192	44.000000	849.585510	44.000000	851.330444	44.000000	848.583557	44.000000	859.369141	44.000000	852.536072	44.000000	851.532288
44.100000	849.087708	44.100000	854.873474	44.100000	846.630493	44.100000	853.118652	44.100000	852.114746	44.100000	850.014221	44.100000	855.404541	44.100000	850.328125	44.100000	855.027283	44.100000	852.846680	44.100000	848.703918	44.100000	851.979309	44.100000	847.631775	44.100000	848.183777	44.100000	854.165771	44.100000	847.538696
44.200000	850.615356	44.200000	853.124146	44.200000	846.039185	44.200000	851.588745	44.200000	852.158203	44.200000	849.892273	44.200000	846.415100	44.200000	845.718140	44.200000	853.335388	44.200000	845.110779	44.200000	848.553406	44.200000	847.340698	44.200000	848.782654	44.200000	846.960693	44.200000	853.887695	44.200000	849.357849
44.300000	847.996521	44.300000	849.680542	44.300000	848.112610	44.300000	843.477356	44.300000	848.107483	44.300000	847.810608	44.300000	854.050537	44.300000	847.902283	44.300000	851.208252	44.300000	852.076965	44.300000	849.023254	44.300000	847.222839	44.300000	848.234314	44.300000	844.532898	44.300000	853.391724	44.300000	850.374512
44.400000	851.413330	44.400000	845.889221	44.400000	850.258972	44.400000	847.450439	44.400000	853.312195	44.400000	850.558899	44.400000	843.596069	44.400000	847.266541	44.400000	847.404297	44.400000	848.065186	44.400000	847.855835	44.400000	848.461487	44.400000	851.587830	44.400000	847.070435	44.400000	847.741150	44.400000	850.372803
44.500000	858.049011	44.500000	844.830872	44.500000	850.411804	44.500000	848.504761	44.500000	841.768188	44.500000	852.003357	44.500000	854.871460	44.500000	847.775757	44.500000	848.410095	44.500000	848.896240	44.500000	843.372009	44.500000	855.999695	44.500000	847.808044	44.500000	847.110596	44.500000	851.547058	44.500000	848.942810
44.600000	851.512512	44.600000	845.140076	44.600000	856.225891	44.600000	843.852478	44.600000	851.882141	44.600000	847.535828	44.600000	846.526123	44.600000	848.630188	44.600000	848.206360	44.600000	849.509766	44.600000	849.634766	44.600000	846.331482	44.600000	855.030823	44.600000	854.066101	44.600000	848.975220	44.600000	848.511719
44.700000	846.406982	44.700000	857.614746	44.700000	855.343018	44.700000	851.877991	44.700000	847.866272	44.700000	852.061218	44.700000	850.603455	44.700000	854.497314	44.700000	843.547241	44.700000	848.886780	44.700000	850.721680	44.700000	854.513489	44.700000	852.653442	44.700000	853.830872	44.700000	843.357361	44.700000	844.579285
44.800000	852.642578	44.800000	847.113098	44.800000	852.180664	44.800000	856.487366	44.800000	849.921570	44.800000	852.592651	44.800000	851.456055	44.800000	854.897766	44.800000	845.407654	44.800000	850.959473	44.800000	853.739075	44.800000	855.751953	44.800000	845.429199	44.800000	849.073669	44.800000	851.400146	44.800000	851.663086
44.900000	849.731750	44.900000	854.206177	44.900000	850.838989	44.900000	862.008484	44.900000	848.621704	44.900000	844.166748	44.900000	855.191162	44.900000	851.000122	44.900000	855.383301	44.900000	845.776917	44.900000	851.284790	44.900000	850.049683	44.900000	849.913879	44.900000	848.311035	44.900000	852.901611	44.900000	852.176575
45.000000	850.359497	45.000000	850.722351	45.000000	847.034302	45.000000	851.884460	45.000000	849.364258	45.000000	848.688293	45.000000	846.003479	45.000000	849.682251	45.000000	847.296326	45.000000	850.613831	45.000000	843.249878	45.000000	844.955566	45.000000	849.873962	45.000000	857.563599	45.000000	848.405457	45.000000	845.620728
45.100000	845.459717	45.100000	849.219116	45.100000	847.102844	45.100000	849.693542	45.100000	847.941895	45.100000	847.285645	45.100000	854.820129	45.100000	844.058655	45.100000	848.874573	45.100000	847.868042	45.100000	843.804810	45.100000	846.397766	45.100000	850.126587	45.100000	849.033569	45.100000	850.722046	45.100000	853.316223
45.200000	852.348572	45.200000	847.330200	45.200000	849.128906	45.200000	851.017883	45.200000	848.694702	45.200000	845.879883	45.200000	854.199829	45.200000	845.195435	45.200000	848.040222	45.200000	854.713867	45.200000	853.635498	45.200000	846.797974	45.200000	850.105896	45.200000	852.981812	45.200000	855.101501	45.200000	852.296143
45.300000	850.446472	45.300000	848.805847	45.300000	852.396667	45.300000	844.711060	45.300000	850.174500	45.300000	850.109985	45.300000	842.372559	45.300000	854.380676	45.300000	852.322266	45.300000	850.763794	45.300000	847.145691	45.300000	846.765015	45.300000	850.318420	45.300000	852.381042	45.300000	853.337036	45.300000	850.192505
45.400000	852.984558	45.400000	843.984802	45.400000	855.834961	45.400000	848.172363	45.400000	850.403381	45.400000	844.687866	45.400000	846.347229	45.400000	849.019897	45.400000	845.218994	45.400000	847.866638	45.400000	856.219238	45.400000	851.350281	45.400000	847.261230	45.400000	850.629333	45.400000	852.543213	45.400000	851.135681
45.500000	849.145508	45.500000	850.271301	45.500000	851.800781	45.500000	849.944702	45.500000	852.459900	45.500000	851.480347	45.500000	850.330017	45.500000	850.559875	45.500000	848.716614	45.500000	848.936646	45.500000	852.258667	45.500000	848.734558	45.500000	845.693237	45.500000	848.762390	45.500000	849.526978	45.500000	846.843750
45.600000	853.195435	45.600000	849.250610	45.600000	849.520081	45.600000	848.311401	45.600000	845.212708	45.600000	846.391541	45.600000	854.460510	45.600000	846.637695	45.600000	850.800598	45.600000	856.364319	45.600000	847.142334	45.600000	856.319763	45.600000	851.122253	45.600000	848.442749	45.600000	847.033386	45.600000	843.674316
45.700000	848.421387	45.700000	848.045044	45.700000	851.479187	45.700000	854.861023	45.700000	850.825256	45.700000	851.060181	45.700000	847.682129	45.700000	849.991089	45.700000	848.514221	45.700000	852.750671	45.700000	853.077759	45.700000	857.254761	45.700000	856.161499	45.700000	845.967041	45.700000	851.948242	45.700000	845.817444
45.800000	842.349487	45.800000	852.938965	45.800000	847.789124	45.800000	851.070068	45.800000	848.178894	45.800000	848.259338	45.800000	846.548645	45.800000	849.791504	45.800000	850.968933	45.800000	846.586853	45.800000	853.631836	45.800000	845.026123	45.800000	844.114319	45.800000	843.252930	45.800000	853.978088	45.800000	852.670166
45.900000	851.703674	45.900000	845.862854	45.900000	848.836365	45.900000	853.110718	45.900000	847.391235	45.900000	855.520996	45.900000	846.776855	45.900000	853.969482	45.900000	853.201538	45.900000	852.912903	45.900000	849.625488	45.900000	849.063904	45.900000	854.792542	45.900000	853.963135	45.900000	853.318542	45.900000	843.378174
46.000000	846.464355	46.000000	848.832092	46.000000	852.468384	46.000000	850.974060	46.000000	851.037048	46.000000	854.894653	46.000000	857.937744	46.000000	855.029297	46.000000	852.370300	46.000000	848.040100	46.000000	854.417664	46.000000	849.867065	46.000000	849.065796	46.000000	846.254822	46.000000	846.085876	46.000000	849.860901
46.100000	850.742371	46.100000	846.486694	46.100000	842.815125	46.100000	849.056885	46.100000	844.109375	46.100000	849.499817	46.100000	848.404541	46.100000	844.453796	46.100000	847.518188	46.100000	847.816833	46.100000	853.286438	46.100000	847.681335	46.100000	849.519409	46.100000	849.102966	46.100000	849.795349	46.100000	850.720947
46.200000	854.883545	46.200000	850.263123	46.200000	851.337891	46.200000	848.083008	46.200000	848.192505	46.200000	849.873169	46.200000	857.630920	46.200000	846.237427	46.200000	851.880859	46.200000	848.036560	46.200000	850.534790	46.200000	849.536011	46.200000	850.056946	46.200000	842.798096	46.200000	850.511597	46.200000	841.029297
46.300000	851.361450	46.300000	848.870789	46.300000	851.492432	46.300000	843.400024	46.300000	847.199097	46.300000	846.226257	46.300000	851.344116	46.300000	849.330933	46.300000	844.394287	46.300000	850.617249	46.300000	846.492188	46.300000	854.231567	46.300000	848.177063	46.300000	854.163086	46.300000	847.334839	46.300000	850.279480
46.400000	855.042908	46.400000	856.275208	46.400000	856.978088	46.400000	851.363770	46.400000	843.438354	46.400000	855.132324	46.400000	851.181091	46.400000	846.250122	46.400000	851.904114	46.400000	842.586548	46.400000	845.344727	46.400000	846.235168	46.400000	846.169373	46.400000	855.417480	46.400000	847.180115	46.400000	843.166260
46.500000	848.864075	46.500000	844.500183	46.500000	847.318665	46.500000	845.551453	46.500000	849.101746	46.500000	846.004761	46.500000	850.249573	46.500000	848.107666	46.500000	856.678284	46.500000	845.950989	46.500000	856.502991	46.500000	853.319702	46.500000	851.741455	46.500000	850.237854	46.500000	851.215393	46.500000	853.721313
46.600000	856.960571	46.600000	846.668152	46.600000	848.752075	46.600000	850.661621	46.600000	846.287781	46.600000	846.074280	46.600000	846.899170	46.600000	849.406555	46.600000	853.006470	46.600000	850.291077	46.600000	856.197083	46.600000	851.571716	46.600000	853.181641	46.600000	853.394104	46.600000	845.911987	46.600000	845.285767
46.700000	842.933960	46.700000	851.885254	46.700000	846.908447	46.700000	850.206787	46.700000	849.703125	46.700000	849.496277	46.700000	853.860168	46.700000	843.732422	46.700000	848.943176	46.700000	844.052368	46.700000	848.127380	46.700000	844.435242	46.700000	846.498230	46.700000	847.747009	46.700000	846.301819	46.700000	848.407166
46.800000	844.553223	46.800000	851.227173	46.800000	855.700256	46.800000	850.552734	46.800000	850.232361	46.800000	845.434692	46.800000	847.843811	46.800000	859.256531	46.800000	847.216858	46.800000	852.547729	46.800000	853.714966	46.800000	856.981018	46.800000	852.462585	46.800000	850.146912	46.800000	853.564575	46.800000	849.124207
46.900000	855.670166	46.900000	848.918030	46.900000	852.125732	46.900000	850.699097	46.900000	844.977722	46.900000	849.276855	46.900000	848.986572	46.900000	850.124756	46.900000	849.985352	46.900000	849.606323	46.900000	852.634521	46.900000	848.156433	46.900000	849.003174	46.900000	849.570618	46.900000	846.606262	46.900000	846.496643
47.000000	855.094666	47.000000	852.838135	47.000000	847.277222	47.000000	848.482788	47.000000	852.259399	47.000000	846.208679	47.000000	847.405640	47.000000	850.652893	47.000000	848.858948	47.000000	852.175415	47.000000	850.045776	47.000000	852.746948	47.000000	853.006348	47.000000	852.473572	47.000000	848.516663	47.000000	847.290955
47.100000	855.412598	47.100000	841.022400	47.100000	850.993286	47.100000	848.006775	47.100000	851.577148	47.100000	852.849609	47.100000	858.435791	47.100000	843.350098	47.100000	856.502869	47.100000	850.891296	47.100000	850.106873	47.100000	852.558960	47.100000	845.527954	47.100000	846.498779	47.100000	847.849121	47.100000	855.139099
47.200000	846.906189	47.200000	851.519348	47.200000	847.285583	47.200000	851.010986	47.200000	847.193298	47.200000	849.857849	47.200000	852.020508	47.200000	842.307190	47.200000	848.779602	47.200000	853.541443	47.200000	847.253601	47.200000	854.145203	47.200000	846.674316	47.200000	851.571533	47.200000	848.826904	47.200000	856.584778
47.300000	856.053955	47.300000	850.372192	47.300000	854.513489	47.300000	849.267944	47.300000	847.575195	47.300000	851.540283	47.300000	851.732422	47.300000	850.526917	47.300000	847.341553	47.300000	848.540039	47.300000	848.108643	47.300000	850.537903	47.300000	845.832153	47.300000	847.424988	47.300000	848.777588	47.300000	848.276733
47.400000	847.021912	47.400000	847.665039	47.400000	855.244934	47.400000	848.918579	47.400000	842.136108	47.400000	849.354858	47.400000	847.638367	47.400000	844.003601	47.400000	846.147339	47.400000	847.219727	47.400000	851.027222	47.400000	849.632812	47.400000	854.011841	47.400000	850.738892	47.400000	853.503174	47.400000	848.263000
47.500000	851.094849	47.500000	851.739868	47.500000	849.080505	47.500000	852.685913	47.500000	857.650818	47.500000	848.582275	47.500000	849.749634	47.500000	851.762390	47.500000	844.162842	47.500000	854.462097	47.500000	846.992737	47.500000	854.182129	47.500000	855.537354	47.500000	848.056824	47.500000	848.621826	47.500000	844.600891
47.600000	853.246704	47.600000	851.732849	47.600000	849.178162	47.600000	851.482788	47.600000	851.126404	47.600000	847.355286	47.600000	847.575684	47.600000	848.339478	47.600000	852.489624	47.600000	852.047546	47.600000	849.710999	47.600000	845.923889	47.600000	851.667236	47.600000	849.972534	47.600000	847.873474	47.600000	849.446045
47.700000	846.926819	47.700000	850.384094	47.700000	854.427063	47.700000	841.768311	47.700000	847.512268	47.700000	847.729431	47.700000	849.908081	47.700000	845.651855	47.700000	850.347473	47.700000	843.204895	47.700000	849.742004	47.700000	848.907654	47.700000	841.922729	47.700000	843.635376	47.700000	849.820007	47.700000	848.078064
47.800000	851.104187	47.800000	850.699341	47.800000	855.286133	47.800000	849.635925	47.800000	842.641846	47.800000	852.552063	47.800000	848.037537	47.800000	849.451660	47.800000	850.448853	47.800000	849.608337	47.800000	852.995667	47.800000	851.697388	47.800000	849.611206	47.800000	849.339966	47.800000	846.663696	47.800000	848.016663
47.900000	854.918518	47.900000	848.837952	47.900000	854.565369	47.900000	840.678894	47.900000	853.351990	47.900000	852.473877	47.900000	846.775940	47.900000	852.549011	47.900000	854.177795	47.900000	847.462463	47.900000	854.443237	47.900000	847.745300	47.900000	844.018860	47.900000	851.346985	47.900000	853.579956	47.900000	849.376343
48.000000	855.315247	48.000000	844.529785	48.000000	851.706238	48.000000	851.964783	48.000000	854.911926	48.000000	846.543457	48.000000	853.205566	48.000000	854.807251	48.000000	851.352417	48.000000	855.364136	48.000000	846.305847	48.000000	848.513306	48.000000	848.224243	48.000000	850.598999	48.000000	845.635376	48.000000	849.260620
48.100000	849.418945	48.100000	848.612000	48.100000	846.538879	48.100000	848.646301	48.100000	852.812744	48.100000	849.804871	48.100000	851.924255	48.100000	849.304443	48.100000	844.695618	48.100000	850.115723	48.100000	843.946655	48.100000	848.623718	48.100000	845.542297	48.100000	846.200500	48.100000	849.195801	48.100000	852.602539
48.200000	843.814819	48.200000	845.372986	48.200000	853.608276	48.200000	859.045776	48.200000	845.783630	48.200000	851.856262	48.200000	849.869629	48.200000	851.607605	48.200000	845.900879	48.200000	850.561523	48.200000	847.566589	48.200000	849.425293	48.200000	856.676331	48.200000	852.609131	48.200000	848.377808	48.200000	849.873840
48.300000	855.470154	48.300000	848.755188	48.300000	849.720520	48.300000	848.044189	48.300000	847.702942	48.300000	849.569580	48.300000	853.896790	48.300000	850.758911	48.300000	848.776245	48.300000	854.289551	48.300000	846.272400	48.300000	854.633484	48.300000	848.268250	48.300000	847.195862	48.300000	847.662109	48.300000	849.708130
48.400000	851.284790	48.400000	849.347107	48.400000	850.722473	48.400000	847.169861	48.400000	843.378113	48.400000	851.136536	48.400000	853.914185	48.400000	849.185120	48.400000	853.134644	48.400000	848.528809	48.400000	854.036865	48.400000	852.723633	48.400000	846.375305	48.400000	857.831665	48.400000	851.571289	48.400000	845.915161
48.500000	848.435974	48.500000	857.918213	48.500000	847.660889	48.500000	850.371643	48.500000	845.840637	48.500000	849.851990	48.500000	852.875488	48.500000	848.324707	48.500000	848.689148	48.500000	849.158691	48.500000	843.403076	48.500000	851.744263	48.500000	853.410034	48.500000	849.711548	48.500000	846.932800	48.500000	843.278259
48.600000	846.713745	48.600000	849.214539	48.600000	853.803162	48.600000	852.550720	48.600000	854.474060	48.600000	851.035156	48.600000	849.488220	48.600000	848.705811	48.600000	853.065063	48.600000	847.264587	48.600000	852.671448	48.600000	847.635376	48.600000	847.463928	48.600000	848.440186	48.600000	853.997925	48.600000	846.382446
48.700000	850.155762	48.700000	853.452881	48.700000	845.808167	48.700000	845.929016	48.700000	852.321350	48.700000	846.077759	48.700000	848.574280	48.700000	841.228882	48.700000	850.400208	48.700000	848.083252	48.700000	847.085510	48.700000	851.577454	48.700000	851.907593	48.700000	851.088867	48.700000	852.372681	48.700000	846.835632
48.800000	853.760864	48.800000	846.838867	48.800000	855.051636	48.800000	845.166565	48.800000	848.612000	48.800000	846.984436	48.800000	843.582886	48.800000	851.450806	48.800000	843.472046	48.800000	849.191833	48.800000	852.729675	48.800000	847.114502	48.800000	852.381592	48.800000	844.837219	48.800000	845.337280	48.800000	847.292053
48.900000	844.650818	48.900000	849.721619	48.900000	855.660767	48.900000	849.715698	48.900000	843.694458	48.900000	851.225403	48.900000	843.368896	48.900000	854.076660	48.900000	849.745667	48.900000	850.890137	48.900000	844.064514	48.900000	847.221802	48.900000	855.985168	48.900000	842.709106	48.900000	855.196716	48.900000	855.403320
49.000000	850.022522	49.000000	851.988586	49.000000	848.198242	49.000000	853.202515	49.000000	855.691833	49.000000	848.536865	49.000000	845.552246	49.000000	850.180054	49.000000	843.414612	49.000000	853.079041	49.000000	853.159546	49.000000	851.436890	49.000000	846.942627	49.000000	847.045898	49.000000	847.862793	49.000000	852.532593
49.100000	845.052856	49.100000	854.349915	49.100000	852.087952	49.100000	850.585693	49.100000	848.448547	49.100000	851.953491	49.100000	851.360596	49.100000	855.645386	49.100000	845.551453	49.100000	852.485596	49.100000	849.229370	49.100000	851.827148	49.100000	856.080688	49.100000	848.453247	49.100000	848.207214	49.100000	855.264771
49.200000	851.496399	49.200000	848.216736	49.200000	846.506348	49.200000	845.312256	49.200000	853.519653	49.200000	849.988586	49.200000	849.710571	49.200000	853.490906	49.200000	851.488586	49.200000	843.848572	49.200000	854.847961	49.200000	848.715576	49.200000	842.104309	49.200000	849.520142	49.200000	849.892334	49.200000	852.035889
49.300000	847.622803	49.300000	856.814026	49.300000	846.698425	49.300000	846.536072	49.300000	855.573975	49.300000	848.444031	49.300000	853.340454	49.300000	850.765381	49.300000	851.151855	49.300000	851.694214	49.300000	851.494629	49.300000	848.345764	49.300000	858.015076	49.300000	851.937744	49.300000	847.812500	49.300000	845.864380
49.400000	847.749573	49.400000	851.892273	49.400000	852.130737	49.400000	844.976318	49.400000	848.978027	49.400000	851.856628	49.400000	849.850098	49.400000	853.341431	49.400000	846.152039	49.400000	847.824646	49.400000	853.741699	49.400000	855.925598	49.400000	850.090271	49.400000	852.093201	49.400000	847.819214	49.400000	848.233826
49.500000	847.734497	49.500000	848.306213	49.500000	854.362549	49.500000	844.582825	49.500000	841.900879	49.500000	842.844727	49.500000	845.771545	49.500000	849.977844	49.500000	845.765869	49.500000	847.254395	49.500000	850.040649	49.500000	853.002441	49.500000	854.198669	49.500000	845.287903	49.500000	854.561951	49.500000	852.061951
49.600000	850.012512	49.600000	849.420349	49.600000	850.027466	49.600000	849.704590	49.600000	852.619324	49.600000	843.354797	49.600000	853.152832	49.600000	843.221497	49.600000	852.276428	49.600000	850.078125	49.600000	849.019592	49.600000	847.747498	49.600000	851.342529	49.600000	851.740601	49.600000	855.359131	49.600000	853.672119
49.700000	851.232483	49.700000	846.117798	49.700000	851.479797	49.700000	850.815735	49.700000	852.770020	49.700000	854.504395	49.700000	850.110291	49.700000	847.027283	49.700000	850.708557	49.700000	851.320129	49.700000	852.666443	49.700000	846.870178	49.700000	855.734680	49.700000	852.580261	49.700000	847.912598	49.700000	853.845520
49.800000	851.404358	49.800000	849.811096	49.800000	853.746155	49.800000	850.597290	49.800000	850.561890	49.800000	846.629578	49.800000	840.757690	49.800000	847.127075	49.800000	847.395447	49.800000	847.318298	49.800000	851.093140	49.800000	847.215332	49.800000	846.919800	49.800000	847.542297	49.800000	846.647156	49.800000	849.277100
49.900000	854.301819	49.900000	848.685181	49.900000	848.376587	49.900000	848.332886	49.900000	848.568420	49.900000	851.608887	49.900000	848.928528	49.900000	852.206665	49.900000	846.939941	49.900000	850.811829	49.900000	846.846436	49.900000	851.460754	49.900000	853.128967	49.900000	853.819336	49.900000	842.768799	49.900000	847.046509
50.000000	851.495239	50.000000	848.739685	50.000000	849.463501	50.000000	847.742310	50.000000	848.750793	50.000000	848.168579	50.000000	851.827515	50.000000	852.705383	50.000000	840.330688	50.000000	850.706970	50.000000	852.994080	50.000000	848.067810	50.000000	853.400452	50.000000	851.020142	50.000000	852.643005	50.000000	856.801697
50.000000	851.495239	50.000000	848.739685	50.000000	849.463501	50.000000	847.742310	50.000000	848.750793	50.000000	848.168518	50.000000	851.827515	50.000000	852.705505	50.000000	840.330750	50.000000	850.706970	50.000000	852.994202	50.000000	848.067749	50.000000	853.400452	50.000000	851.020081	50.000000	852.643005	50.000000	856.801697
50.100000	845.916077	50.100000	848.447266	50.100000	845.916382	50.100000	849.144836	50.100000	850.121216	50.100000	845.359436	50.100000	850.258423	50.100000	845.183533	50.100000	852.770508	50.100000	847.477722	50.100000	850.483459	50.100000	845.245178	50.100000	845.475647	50.100000	849.221802	50.100000	847.596069	50.100000	850.041260
50.200000	848.424805	50.200000	846.530273	50.200000	844.590820	50.200000	850.831360	50.200000	850.406128	50.200000	848.515991	50.200000	851.774536	50.200000	854.924866	50.200000	844.804810	50.200000	853.193298	50.200000	852.537048	50.200000	842.414246	50.200000	852.655334	50.200000	847.628357	50.200000	847.102905	50.200000	848.755981
50.300000	850.386963	50.300000	849.676941	50.300000	848.987549	50.300000	856.105347	50.300000	849.881775	50.300000	836.150513	50.300000	853.526245	50.300000	848.513672	50.300000	855.591064	50.300000	851.582214	50.300000	853.504456	50.300000	846.059570	50.300000	842.798706	50.300000	850.849243	50.300000	848.026550	50.300000	846.893250
50.400000	851.720581	50.400000	847.781738	50.400000	845.822327	50.400000	854.528442	50.400000	849.915649	50.400000	852.029114	50.400000	852.081421	50.400000	847.915100	50.400000	842.460266	50.400000	847.039185	50.400000	854.693787	50.400000	852.942932	50.400000	843.847656	50.400000	849.001831	50.400000	852.726807	50.400000	849.977051
50.500000	843.058167	50.500000	852.469971	50.500000	848.006104	50.500000	846.994934	50.500000	851.929443	50.500000	847.918762	50.500000	848.979126	50.500000	847.889282	50.500000	848.749207	50.500000	846.572937	50.500000	846.919678	50.500000	843.379822	50.500000	844.823853	50.500000	847.582947	50.500000	848.733765	50.500000	848.245483
50.600000	848.893799	50.600000	846.127441	50.600000	845.634888	50.600000	844.612244	50.600000	857.372986	50.600000	844.249878	50.600000	844.251892	50.600000	845.466675	50.600000	847.496399	50.600000	846.190674	50.600000	844.082520	50.600000	852.646606	50.600000	848.251526	50.600000	848.150513	50.600000	848.734192	50.600000	845.052734
50.700000	845.594299	50.700000	843.949402	50.700000	847.266663	50.700000	847.795166	50.700000	847.094666	50.700000	846.591187	50.700000	841.812073	50.700000	845.256348	50.700000	849.376526	50.700000	843.723145	50.700000	840.487000	50.700000	852.360901	50.700000	843.992615	50.700000	853.888611	50.700000	846.640015	50.700000	839.378967
50.800000	842.344482	50.800000	845.982178	50.800000	844.879395	50.800000	842.769226	50.800000	846.319458	50.800000	842.665466	50.800000	850.729553	50.800000	845.521667	50.800000	845.584717	50.800000	840.873840	50.800000	844.592285	50.800000	843.656982	50.800000	843.445679	50.800000	849.715820	50.800000	842.345886	50.800000	846.545227
50.900000	846.461426	50.900000	844.580933	50.900000	848.377075	50.900000	841.335144	50.900000	849.565002	50.900000	844.342224	50.900000	854.205933	50.900000	842.914246	50.900000	843.978027	50.900000	854.558533	50.900000	847.889099	50.900000	844.727478	50.900000	840.892212	50.900000	843.696289	50.900000	848.006042	50.900000	847.968567
51.000000	846.406433	51.000000	844.924988	51.000000	848.596741	51.000000	843.853699	51.000000	843.587769	51.000000	841.450806	51.000000	836.290344	51.000000	841.871521	51.000000	843.453308	51.000000	842.411621	51.000000	841.732300	51.000000	846.177185	51.000000	841.980530	51.000000	847.485962	51.000000	848.172241	51.000000	845.759460
51.100000	846.026733	51.100000	837.187317	51.100000	846.671814	51.100000	844.350098	51.100000	844.016113	51.100000	848.451172	51.100000	847.474243	51.100000	845.645874	51.100000	848.019348	51.100000	844.384644	51.100000	841.836792	51.100000	840.071960	51.100000	842.045959	51.100000	845.161560	51.100000	844.993408	51.100000	844.050232
51.200000	839.620728	51.200000	843.215088	51.200000	846.260559	51.200000	843.810730	51.200000	845.430481	51.200000	841.045105	51.200000	847.137939	51.200000	845.321716	51.200000	837.045898	51.200000	848.976135	51.200000	845.591858	51.200000	841.718811	51.200000	839.616150	51.200000	846.449646	51.200000	843.193604	51.200000	834.417908
51.300000	844.442139	51.300000	849.954407	51.300000	844.168945	51.300000	841.656311	51.300000	840.340454	51.300000	834.388794	51.300000	840.474304	51.300000	843.148499	51.300000	845.683777	51.300000	837.872009	51.300000	838.531555	51.300000	844.690613	51.300000	841.744629	51.300000	844.874451	51.300000	836.635986	51.300000	842.154419
51.400000	840.399902	51.400000	843.877991	51.400000	845.689392	51.400000	841.568604	51.400000	841.703674	51.400000	842.979248	51.400000	841.353577	51.400000	841.382141	51.400000	845.143372	51.400000	842.422974	51.400000	842.376099	51.400000	844.176880	51.400000	837.567932	51.400000	841.347412	51.400000	838.754333	51.400000	842.300903
51.500000	839.740662	51.500000	837.484009	51.500000	836.030212	51.500000	842.028931	51.500000	838.294678	51.500000	840.060120	51.500000	840.314575	51.500000	844.620728	51.500000	838.684204	51.500000	843.870544	51.500000	844.758850	51.500000	839.638855	51.500000	838.496704	51.500000	839.600525	51.500000	843.299011	51.500000	836.967407
51.600000	838.589539	51.600000	834.610596	51.600000	845.255554	51.600000	838.616333	51.600000	843.465271	51.600000	837.576172	51.600000	847.376038	51.600000	841.197388	51.600000	838.981995	51.600000	842.449890	51.600000	837.934448	51.600000	840.088928	51.600000	845.574585	51.600000	839.190308	51.600000	839.663513	51.600000	838.160767
51.700000	841.025269	51.700000	839.084595	51.700000	839.833008	51.700000	836.010681	51.700000	839.852783	51.700000	837.513428	51.700000	839.163330	51.700000	845.765198	51.700000	838.490356	51.700000	838.764282	51.700000	847.746887	51.700000	841.280457	51.700000	838.109131	51.700000	839.247925	51.700000	840.498047	51.700000	837.870056
51.800000	838.193054	51.800000	837.760132	51.800000	840.836426	51.800000	837.855835	51.800000	830.075989	51.800000	836.180786	51.800000	837.274109	51.800000	836.884766	51.800000	845.363525	51.800000	843.243713	51.800000	837.296814	51.800000	842.999939	51.800000	847.607910	51.800000	841.739014	51.800000	838.710022	51.800000	836.174744
51.900000	839.684692	51.900000	837.609497	51.900000	837.643921	51.900000	839.702515	51.900000	838.032288	51.900000	832.655090	51.900000	840.906799	51.900000	839.044067	51.900000	842.420288	51.900000	839.166321	51.900000	840.958191	51.900000	835.857239	51.900000	838.354492	51.900000	835.593445	51.900000	839.197388	51.900000	835.586731
52.000000	843.202820	52.000000	843.689148	52.000000	842.507507	52.000000	833.112671	52.000000	840.809998	52.000000	844.822754	52.000000	842.336487	52.000000	839.772949	52.000000	834.440918	52.000000	845.151245	52.000000	836.858887	52.000000	839.918457	52.000000	838.874939	52.000000	837.125854	52.000000	847.478516	52.000000	841.603027
52.100000	838.842529	52.100000	835.153198	52.100000	844.389404	52.100000	842.072021	52.100000	831.709412	52.100000	841.972900	52.100000	842.426270	52.100000	839.412842	52.100000	839.916321	52.100000	834.250549	52.100000	843.898132	52.100000	837.704590	52.100000	837.098755	52.100000	835.804810	52.100000	838.648865	52.100000	835.794006
52.200000	833.534729	52.200000	835.290649	52.200000	841.632080	52.200000	839.753235	52.200000	833.032349	52.200000	836.524475	52.200000	842.013245	52.200000	838.385681	52.200000	840.270569	52.200000	832.473389	52.200000	841.392456	52.200000	833.885620	52.200000	841.893738	52.200000	841.734192	52.200000	833.583923	52.200000	836.238525
52.300000	842.383667	52.300000	834.832703	52.300000	831.351929	52.300000	833.698853	52.300000	838.263977	52.300000	835.460938	52.300000	837.985352	52.300000	839.140564	52.300000	838.645569	52.300000	834.237061	52.300000	834.329163	52.300000	834.464905	52.300000	838.088806	52.300000	833.380859	52.300000	836.815247	52.300000	847.639587
52.400000	834.560059	52.400000	836.072388	52.400000	839.455933	52.400000	832.452332	52.400000	835.977112	52.400000	833.403015	52.400000	831.335693	52.400000	837.722046	52.400000	835.105774	52.400000	837.536560	52.400000	837.436035	52.400000	834.744263	52.400000	837.203979	52.400000	835.302368	52.400000	840.182312	52.400000	835.621887
52.500000	834.260559	52.500000	826.997375	52.500000	839.964661	52.500000	838.225403	52.500000	831.824768	52.500000	834.218628	52.500000	833.050659	52.500000	841.692810	52.500000	836.883728	52.500000	844.187622	52.500000	838.986023	52.500000	831.325684	52.500000	839.864380	52.500000	837.619202	52.500000	836.965149	52.500000	837.482361
52.600000	845.041382	52.600000	838.103088	52.600000	835.226746	52.600000	834.016296	52.600000	836.936462	52.600000	832.776794	52.600000	837.657471	52.600000	834.730774	52.600000	834.494873	52.600000	833.455994	52.600000	839.099365	52.600000	831.952698	52.600000	834.387939	52.600000	831.744141	52.600000	829.847534	52.600000	833.187439
52.700000	831.760498	52.700000	832.286133	52.700000	837.533142	52.700000	842.063660	52.700000	835.882996	52.700000	830.391296	52.700000	841.249817	52.700000	834.656738	52.700000	834.250244	52.700000	836.245667	52.700000	833.481628	52.700000	836.755981	52.700000	836.165039	52.700000	835.598328	52.700000	835.722595	52.700000	834.492981
52.800000	836.180481	52.800000	829.955139	52.800000	837.268311	52.800000	839.045471	52.800000	839.173401	52.800000	832.664062	52.800000	835.943665	52.800000	838.553955	52.800000	833.959167	52.800000	832.050598	52.800000	834.824158	52.800000	835.770081	52.800000	831.202393	52.800000	837.461060	52.800000	835.257202	52.800000	830.635071
52.900000	829.631714	52.900000	834.575745	52.900000	827.856934	52.900000	835.851013	52.900000	833.688965	52.900000	836.099854	52.900000	832.619873	52.900000	831.456970	52.900000	836.881287	52.900000	830.546997	52.900000	832.995850	52.900000	834.628845	52.900000	834.793213	52.900000	838.758301	52.900000	833.363770	52.900000	829.900269
53.000000	832.619751	53.000000	834.190796	53.000000	838.606262	53.000000	830.811035	53.000000	830.649414	53.000000	836.100403	53.000000	831.771912	53.000000	838.147217	53.000000	837.595337	53.000000	836.524780	53.000000	834.691406	53.000000	832.708496	53.000000	835.254761	53.000000	836.032288	53.000000	836.246765	53.000000	829.516541
53.100000	830.976135	53.100000	830.594421	53.100000	834.674988	53.100000	835.871033	53.100000	834.336304	53.100000	833.800598	53.100000	832.021179	53.100000	834.174194	53.100000	835.349121	53.100000	839.174500	53.100000	829.226440	53.100000	836.558960	53.100000	835.135010	53.100000	829.113403	53.100000	834.033020	53.100000	838.078552
53.200000	830.013977	53.200000	832.908264	53.200000	833.536438	53.200000	836.154175	53.200000	830.189087	53.200000	832.403259	53.200000	832.883423	53.200000	837.855896	53.200000	836.014099	53.200000	834.663269	53.200000	832.347778	53.200000	832.483459	53.200000	832.445557	53.200000	835.479187	53.200000	838.606812	53.200000	830.997620
53.300000	828.848694	53.300000	826.023987	53.300000	832.043335	53.300000	833.233215	53.300000	827.982422	53.300000	835.072876	53.300000	835.843140	53.300000	830.536804	53.300000	824.973022	53.300000	835.456238	53.300000	832.494507	53.300000	828.949890	53.300000	837.885193	53.300000	831.364136	53.300000	831.999512	53.300000	831.965027
53.400000	826.696777	53.400000	833.521545	53.400000	834.328491	53.400000	825.825500	53.400000	827.356140	53.400000	828.878479	53.400000	825.531067	53.400000	836.792847	53.400000	828.671265	53.400000	838.203430	53.400000	829.728943	53.400000	828.580688	53.400000	829.480713	53.400000	830.614868	53.400000	833.990173	53.400000	842.934937
53.500000	828.230835	53.500000	836.350342	53.500000	836.133301	53.500000	827.554321	53.500000	824.961243	53.500000	827.952820	53.500000	829.252930	53.500000	825.312622	53.500000	835.748901	53.500000	834.509766	53.500000	835.511414	53.500000	826.971008	53.500000	828.999573	53.500000	829.992615	53.500000	830.685425	53.500000	829.031677
53.600000	832.040039	53.600000	829.300415	53.600000	830.660034	53.600000	832.437012	53.600000	826.205933	53.600000	832.105042	53.600000	830.984924	53.600000	824.835693	53.600000	826.984314	53.600000	830.293945	53.600000	830.136108	53.600000	826.090576	53.600000	823.805664	53.600000	823.892639	53.600000	828.627991	53.600000	826.722778
53.700000	821.406189	53.700000	824.066528	53.700000	827.977173	53.700000	828.480713	53.700000	828.103333	53.700000	828.317627	53.700000	828.799683	53.700000	828.762085	53.700000	825.467346	53.700000	828.344727	53.700000	828.647461	53.700000	827.190674	53.700000	831.869812	53.700000	832.298157	53.700000	827.790894	53.700000	829.079224
53.800000	833.488525	53.800000	830.123840	53.800000	829.721985	53.800000	824.906677	53.800000	832.649414	53.800000	836.827393	53.800000	833.860962	53.800000	828.342896	53.800000	830.688232	53.800000	829.980896	53.800000	831.825012	53.800000	833.354126	53.800000	828.144531	53.800000	831.953125	53.800000	826.067139	53.800000	828.678162
53.900000	824.030945	53.900000	825.914368	53.900000	827.875916	53.900000	829.945312	53.900000	828.691772	53.900000	833.603394	53.900000	830.173157	53.900000	830.854492	53.900000	827.052307	53.900000	827.301819	53.900000	822.312439	53.900000	824.411438	53.900000	833.378662	53.900000	829.740356	53.900000	835.171265	53.900000	824.911621
54.000000	824.104553	54.000000	828.510620	54.000000	822.269714	54.000000	826.108398	54.000000	828.254883	54.000000	825.497681	54.000000	830.854492	54.000000	830.210938	54.000000	827.268616	54.000000	828.448425	54.000000	827.528687	54.000000	830.552246	54.000000	823.044495	54.000000	838.196350	54.000000	828.458496	54.000000	826.411682
54.100000	829.831360	54.100000	822.301758	54.100000	827.670105	54.100000	830.828003	54.100000	831.808167	54.100000	831.207336	54.100000	826.736572	54.100000	827.854187	54.100000	824.647034	54.100000	830.088806	54.100000	827.574707	54.100000	827.612793	54.100000	828.746521	54.100000	822.142639	54.100000	828.508118	54.100000	824.832458
54.200000	822.969910	54.200000	832.668396	54.200000	828.864258	54.200000	825.140137	54.200000	832.219666	54.200000	823.311462	54.200000	822.132385	54.200000	825.208679	54.200000	829.185974	54.200000	827.264954	54.200000	824.924927	54.200000	827.741455	54.200000	822.574524	54.200000	823.570190	54.200000	824.126892	54.200000	820.277405
54.300000	831.242310	54.300000	822.546448	54.300000	825.291382	54.300000	825.075562	54.300000	820.507935	54.300000	828.140625	54.300000	823.836365	54.300000	823.380432	54.300000	831.046204	54.300000	826.458069	54.300000	825.705261	54.300000	825.879700	54.300000	824.879028	54.300000	827.869568	54.300000	826.630737	54.300000	822.756104
54.400000	826.895691	54.400000	824.574524	54.400000	824.429504	54.400000	834.670471	54.400000	829.829651	54.400000	826.770691	54.400000	831.721130	54.400000	824.641541	54.400000	829.232239	54.400000	825.017212	54.400000	825.764343	54.400000	825.908997	54.400000	821.350281	54.400000	825.542969	54.400000	823.562805	54.400000	828.682678
54.500000	825.343933	54.500000	825.560852	54.500000	822.441956	54.500000	827.240967	54.500000	827.603455	54.500000	822.376526	54.500000	829.303223	54.500000	827.345032	54.500000	825.591614	54.500000	828.690918	54.500000	820.203674	54.500000	825.250610	54.500000	826.483643	54.500000	821.484741	54.500000	827.688538	54.500000	826.412048
54.600000	825.062195	54.600000	827.731567	54.600000	821.596436	54.600000	825.950012	54.600000	822.481018	54.600000	829.772949	54.600000	820.275513	54.600000	822.732971	54.600000	824.110291	54.600000	822.968140	54.600000	826.006653	54.600000	826.890869	54.600000	826.585083	54.600000	823.234985	54.600000	820.655151	54.600000	822.773376
54.700000	820.355774	54.700000	826.723816	54.700000	831.597595	54.700000	820.476318	54.700000	824.956665	54.700000	821.455811	54.700000	823.237732	54.700000	820.846130	54.700000	826.271912	54.700000	820.573792	54.700000	826.005066	54.700000	824.001953	54.700000	824.891907	54.700000	827.161987	54.700000	825.188049	54.700000	824.848145
54.800000	821.382446	54.800000	826.324463	54.800000	824.098267	54.800000	825.521545	54.800000	822.073669	54.800000	819.741699	54.800000	820.692749	54.800000	821.110840	54.800000	816.710754	54.800000	828.809448	54.800000	829.672974	54.800000	820.740356	54.800000	825.313782	54.800000	827.083984	54.800000	826.663269	54.800000	824.628052
54.900000	821.216309	54.900000	817.755310	54.900000	823.471741	54.900000	824.905518	54.900000	817.947876	54.900000	826.524780	54.900000	821.254395	54.900000	822.777771	54.900000	822.981934	54.900000	825.183289	54.900000	817.754028	54.900000	824.882812	54.900000	826.631165	54.900000	821.641479	54.900000	824.626160	54.900000	821.181641
55.000000	822.190063	55.000000	823.187439	55.000000	822.168640	55.000000	824.676575	55.000000	823.228333	55.000000	823.123962	55.000000	821.221985	55.000000	822.041321	55.000000	826.593567	55.000000	821.661987	55.000000	824.906494	55.000000	821.768982	55.000000	820.747375	55.000000	822.745117	55.000000	826.040833	55.000000	819.268616
55.100000	819.886597	55.100000	823.077393	55.100000	820.416077	55.100000	823.237183	55.100000	820.303711	55.100000	825.799500	55.100000	819.700256	55.100000	816.967285	55.100000	826.521484	55.100000	816.852478	55.100000	829.855652	55.100000	817.566345	55.100000	823.772461	55.100000	819.647156	55.100000	820.858032	55.100000	822.639832
55.200000	817.304810	55.200000	811.505310	55.200000	819.937317	55.200000	826.145203	55.200000	822.480408	55.200000	829.372009	55.200000	822.718994	55.200000	825.229065	55.200000	823.685242	55.200000	817.126465	55.200000	819.719116	55.200000	819.397278	55.200000	820.772217	55.200000	824.543884	55.200000	826.252319	55.200000	821.365601
55.300000	826.575745	55.300000	819.845825	55.300000	812.980164	55.300000	824.173645	55.300000	823.799194	55.300000	824.086365	55.300000	820.837402	55.300000	825.675232	55.300000	817.773132	55.300000	819.866516	55.300000	818.073303	55.300000	827.085327	55.300000	818.650513	55.300000	818.699890	55.300000	815.435120	55.300000	821.613464
55.400000	822.227112	55.400000	817.746765	55.400000	821.382141	55.400000	819.124390	55.400000	814.364624	55.400000	820.037598	55.400000	817.380798	55.400000	817.018188	55.400000	828.074829	55.400000	823.017456	55.400000	816.610474	55.400000	821.109863	55.400000	824.878845	55.400000	819.622314	55.400000	820.955627	55.400000	822.086243
55.500000	821.145142	55.500000	816.397156	55.500000	822.886841	55.500000	824.678711	55.500000	816.172363	55.500000	819.681519	55.500000	816.138306	55.500000	816.067749	55.500000	819.759155	55.500000	823.817078	55.500000	822.900391	55.500000	820.687317	55.500000	815.828491	55.500000	818.467163	55.500000	826.608826	55.500000	817.097412
55.600000	818.066650	55.600000	818.729858	55.600000	820.116089	55.600000	818.164612	55.600000	820.890686	55.600000	817.683899	55.600000	822.741089	55.600000	816.520508	55.600000	818.149048	55.600000	821.800781	55.600000	819.371155	55.600000	815.920410	55.600000	815.355896	55.600000	816.739441	55.600000	824.564209	55.600000	816.836975
55.700000	821.751465	55.700000	814.936707	55.700000	813.476318	55.700000	814.538025	55.700000	818.599670	55.700000	821.991821	55.700000	819.415588	55.700000	816.918823	55.700000	817.028687	55.700000	825.525635	55.700000	817.508972	55.700000	817.020203	55.700000	815.475586	55.700000	819.477234	55.700000	818.089539	55.700000	821.202942
55.800000	818.378357	55.800000	811.335754	55.800000	814.812439	55.800000	820.503784	55.800000	820.225586	55.800000	818.897583	55.800000	814.750671	55.800000	821.001282	55.800000	814.935913	55.800000	819.648010	55.800000	818.389771	55.800000	814.363403	55.800000	811.290588	55.800000	812.654968	55.800000	816.401367	55.800000	818.680847
55.900000	810.932678	55.900000	818.224304	55.900000	814.113953	55.900000	814.051453	55.900000	823.540222	55.900000	812.728088	55.900000	823.882690	55.900000	816.453003	55.900000	820.064697	55.900000	818.815918	55.900000	816.025269	55.900000	811.760620	55.900000	821.403564	55.900000	818.438477	55.900000	813.700439	55.900000	806.899902
56.000000	816.379578	56.000000	821.915649	56.000000	815.003906	56.000000	819.296326	56.000000	812.932007	56.000000	816.025146	56.000000	823.016907	56.000000	817.400146	56.000000	810.631104	56.000000	817.602051	56.000000	819.254395	56.000000	816.237610	56.000000	812.695190	56.000000	817.132690	56.000000	816.202271	56.000000	817.934143
56.100000	814.393372	56.100000	816.262939	56.100000	819.604736	56.100000	815.006470	56.100000	815.799866	56.100000	817.770081	56.100000	818.465027	56.100000	816.759460	56.100000	817.954468	56.100000	818.193665	56.100000	814.879150	56.100000	814.661316	56.100000	813.394104	56.100000	816.796936	56.100000	823.573914	56.100000	818.648193
56.200000	813.597473	56.200000	809.309082	56.200000	813.838745	56.200000	817.690979	56.200000	813.436646	56.200000	816.171753	56.200000	811.728760	56.200000	816.530823	56.200000	812.485107	56.200000	816.671082	56.200000	821.361389	56.200000	818.835571	56.200000	820.951111	56.200000	815.500732	56.200000	813.145569	56.200000	811.484497
56.300000	814.089844	56.300000	815.675476	56.300000	810.027039	56.300000	815.373840	56.300000	815.721985	56.300000	811.011047	56.300000	811.192932	56.300000	810.707764	56.300000	815.962524	56.300000	814.704346	56.300000	815.845642	56.300000	825.654358	56.300000	818.499512	56.300000	818.949219	56.300000	818.977783	56.300000	814.293152
56.400000	808.682617	56.400000	812.090515	56.400000	815.412048	56.400000	813.583557	56.400000	815.317078	56.400000	813.264221	56.400000	820.887756	56.400000	813.871826	56.400000	815.487488	56.400000	813.976624	56.400000	810.375671	56.400000	814.710144	56.400000	815.337158	56.400000	816.786865	56.400000	820.057129	56.400000	809.177124
56.500000	814.242126	56.500000	811.315369	56.500000	805.419800	56.500000	815.646423	56.500000	806.997742	56.500000	814.054871	56.500000	813.860474	56.500000	816.070557	56.500000	814.124573	56.500000	814.909363	56.500000	819.203125	56.500000	817.350708	56.500000	818.087158	56.500000	813.785583	56.500000	814.363708	56.500000	809.407227
56.600000	818.282288	56.600000	813.118225	56.600000	818.608276	56.600000	814.479248	56.600000	818.560242	56.600000	815.471497	56.600000	811.457764	56.600000	806.753845	56.600000	819.167969	56.600000	809.480713	56.600000	816.722229	56.600000	812.381836	56.600000	814.234070	56.600000	818.104126	56.600000	816.054688	56.600000	811.156799
56.700000	819.053040	56.700000	808.767944	56.700000	816.939697	56.700000	814.865723	56.700000	813.718384	56.700000	814.760925	56.700000	817.889404	56.700000	815.118225	56.700000	813.456421	56.700000	816.271729	56.700000	815.607910	56.700000	815.712036	56.700000	811.725403	56.700000	813.656921	56.700000	808.669373	56.700000	812.923950
56.800000	810.801392	56.800000	812.385010	56.800000	813.875610	56.800000	810.440125	56.800000	813.011230	56.800000	805.308960	56.800000	809.515320	56.800000	816.553467	56.800000	812.631714	56.800000	816.853333	56.800000	810.792725	56.800000	812.827271	56.800000	811.362427	56.800000	806.621948	56.800000	812.224976	56.800000	808.639832
56.900000	814.000061	56.900000	807.435791	56.900000	804.826294	56.900000	804.199829	56.900000	807.646484	56.900000	811.863037	56.900000	813.588379	56.900000	811.910767	56.900000	810.760803	56.900000	812.322388	56.900000	808.531921	56.900000	808.926025	56.900000	805.314453	56.900000	807.889343	56.900000	815.026733	56.900000	810.450439
57.000000	806.485046	57.000000	807.190125	57.000000	813.324097	57.000000	808.574585	57.000000	814.703064	57.000000	806.510498	57.000000	815.358459	57.000000	814.481384	57.000000	812.707886	57.000000	820.697510	57.000000	804.303101	57.000000	809.204773	57.000000	812.478210	57.000000	808.804626	57.000000	807.597046	57.000000	803.344482
57.100000	809.651367	57.100000	811.007751	57.100000	808.040649	57.100000	818.255737	57.100000	814.790710	57.100000	808.946533	57.100000	810.072815	57.100000	809.246094	57.100000	808.564453	57.100000	822.275818	57.100000	808.794250	57.100000	812.594788	57.100000	810.086853	57.100000	809.641235	57.100000	814.887024	57.100000	806.144470
57.200000	809.346863	57.200000	810.386780	57.200000	809.648071	57.200000	808.707275	57.200000	808.334167	57.200000	812.455078	57.200000	809.705627	57.200000	805.169556	57.200000	804.029175	57.200000	805.369141	57.200000	814.585815	57.200000	804.642700	57.200000	807.287537	57.200000	816.544067	57.200000	809.131958	57.200000	806.992737
57.300000	804.298279	57.300000	810.476013	57.300000	810.628296	57.300000	811.326538	57.300000	813.627197	57.300000	813.082520	57.300000	810.548767	57.300000	808.779968	57.300000	809.247192	57.300000	815.231018	57.300000	808.500549	57.300000	809.585144	57.300000	812.357971	57.300000	813.130737	57.300000	813.831787	57.300000	808.850159
57.400000	814.390198	57.400000	810.171814	57.400000	808.214539	57.400000	803.749878	57.400000	817.729431	57.400000	806.753174	57.400000	809.487244	57.400000	804.635925	57.400000	809.834839	57.400000	815.435425	57.400000	808.428040	57.400000	803.671448	57.400000	807.143433	57.400000	808.712646	57.400000	805.924805	57.400000	810.964294
57.500000	807.975891	57.500000	803.616211	57.500000	813.465210	57.500000	806.595276	57.500000	805.386292	57.500000	807.944885	57.500000	813.774597	57.500000	809.348999	57.500000	805.343689	57.500000	806.917175	57.500000	812.577698	57.500000	809.856140	57.500000	809.906128	57.500000	815.544434	57.500000	804.529419	57.500000	804.825989
57.600000	808.072937	57.600000	807.609253	57.600000	811.006714	57.600000	800.674194	57.600000	806.405945	57.600000	810.958801	57.600000	809.209167	57.600000	810.523926	57.600000	800.963501	57.600000	810.719727	57.600000	808.911926	57.600000	804.385376	57.600000	811.641785	57.600000	810.371704	57.600000	811.968018	57.600000	807.247314
57.700000	816.571106	57.700000	802.616699	57.700000	801.912170	57.700000	805.317322	57.700000	808.683472	57.700000	807.472046	57.700000	805.963379	57.700000	806.567505	57.700000	801.994873	57.700000	810.708496	57.700000	806.128967	57.700000	807.286377	57.700000	806.658203	57.700000	809.571655	57.700000	808.396362	57.700000	809.189148
57.800000	804.783325	57.800000	802.619141	57.800000	806.844299	57.800000	808.155029	57.800000	804.967712	57.800000	806.983154	57.800000	805.572266	57.800000	806.708740	57.800000	806.661560	57.800000	807.526184	57.800000	812.963318	57.800000	799.808899	57.800000	806.530762	57.800000	806.069702	57.800000	807.963013	57.800000	804.195862
57.900000	806.511353	57.900000	809.121277	57.900000	804.307495	57.900000	806.307007	57.900000	808.151306	57.900000	802.260742	57.900000	801.124390	57.900000	808.420593	57.900000	809.570862	57.900000	807.113647	57.900000	805.611511	57.900000	811.865845	57.900000	809.222229	57.900000	805.265869	57.900000	806.111755	57.900000	800.736877
58.000000	809.113647	58.000000	808.359192	58.000000	806.312317	58.000000	802.807556	58.000000	805.241760	58.000000	801.576965	58.000000	812.283936	58.000000	808.043274	58.000000	805.638062	58.000000	802.217041	58.000000	808.822937	58.000000	803.461853	58.000000	803.801819	58.000000	801.320129	58.000000	809.626465	58.000000	810.585693
58.100000	811.888489	58.100000	799.307983	58.100000	801.794800	58.100000	806.404297	58.100000	803.941345	58.100000	805.425903	58.100000	802.392090	58.100000	808.666565	58.100000	805.619873	58.100000	810.632996	58.100000	803.591370	58.100000	802.027710	58.100000	803.936707	58.100000	805.066345	58.100000	811.597595	58.100000	805.915161
58.200000	804.016479	58.200000	803.640808	58.200000	804.893982	58.200000	806.166748	58.200000	802.520935	58.200000	800.099731	58.200000	797.300293	58.200000	801.786987	58.200000	804.186890	58.200000	806.537659	58.200000	807.203186	58.200000	809.741089	58.200000	801.111877	58.200000	805.777649	58.200000	805.564026	58.200000	804.435120
58.300000	805.120178	58.300000	804.504272	58.300000	806.907898	58.300000	808.006226	58.300000	804.884705	58.300000	805.482178	58.300000	801.588562	58.300000	810.572083	58.300000	805.035461	58.300000	808.117310	58.300000	808.207458	58.300000	798.825745	58.300000	806.431580	58.300000	803.285400	58.300000	802.788330	58.300000	809.949707
58.400000	808.580933	58.400000	803.889343	58.400000	798.366089	58.400000	803.498962	58.400000	806.913513	58.400000	799.839050	58.400000	804.827942	58.400000	806.607544	58.400000	803.843994	58.400000	802.021790	58.400000	807.584167	58.400000	806.031799	58.400000	802.789856	58.400000	803.102600	58.400000	802.169678	58.400000	804.019653
58.500000	806.169800	58.500000	802.074768	58.500000	802.860535	58.500000	802.459717	58.500000	800.022644	58.500000	803.759399	58.500000	793.816345	58.500000	807.508667	58.500000	800.119141	58.500000	798.500000	58.500000	806.196838	58.500000	801.274902	58.500000	798.766113	58.500000	807.631836	58.500000	807.849121	58.500000	803.722595
58.600000	804.905212	58.600000	800.005066	58.600000	802.609985	58.600000	800.981079	58.600000	802.276855	58.600000	797.884460	58.600000	798.376770	58.600000	801.557861	58.600000	803.855774	58.600000	805.795898	58.600000	805.150391	58.600000	805.849854	58.600000	799.209412	58.600000	803.640320	58.600000	800.804626	58.600000	801.593872
58.700000	800.458252	58.700000	801.069336	58.700000	796.382080	58.700000	800.904724	58.700000	807.982605	58.700000	798.934509	58.700000	800.738098	58.700000	801.047729	58.700000	801.214417	58.700000	802.183960	58.700000	802.028503	58.700000	802.287415	58.700000	805.657898	58.700000	797.410034	58.700000	797.950012	58.700000	800.425293
58.800000	803.207153	58.800000	803.557861	58.800000	802.947815	58.800000	808.034546	58.800000	808.335754	58.800000	801.412964	58.800000	803.996521	58.800000	798.411316	58.800000	799.646545	58.800000	802.347595	58.800000	804.215088	58.800000	802.673218	58.800000	798.234802	58.800000	802.754150	58.800000	805.565857	58.800000	799.040649
58.900000	804.595215	58.900000	800.644287	58.900000	800.789917	58.900000	802.025330	58.900000	802.708313	58.900000	805.496704	58.900000	797.893372	58.900000	806.450195	58.900000	802.198181	58.900000	798.680298	58.900000	797.721130	58.900000	799.417908	58.900000	795.438477	58.900000	803.997314	58.900000	799.908020	58.900000	798.581726
59.000000	799.228149	59.000000	798.429443	59.000000	800.604187	59.000000	805.145874	59.000000	798.812317	59.000000	798.082458	59.000000	798.379761	59.000000	804.272583	59.000000	794.906921	59.000000	802.127380	59.000000	799.456665	59.000000	806.154968	59.000000	799.386536	59.000000	806.888611	59.000000	798.131409	59.000000	804.370300
59.100000	796.430176	59.100000	796.864441	59.100000	793.273193	59.100000	796.648987	59.100000	801.421997	59.100000	802.977844	59.100000	801.735535	59.100000	802.787292	59.100000	803.674194	59.100000	799.934814	59.100000	803.224426	59.100000	804.190186	59.100000	802.023804	59.100000	796.776978	59.100000	799.422363	59.100000	804.602051
59.200000	791.884460	59.200000	798.284851	59.200000	795.105652	59.200000	798.840515	59.200000	804.202209	59.200000	804.772095	59.200000	801.952148	59.200000	798.287476	59.200000	802.095642	59.200000	802.063660	59.200000	804.911865	59.200000	798.617493	59.200000	798.462830	59.200000	800.832947	59.200000	794.330200	59.200000	798.297791
59.300000	796.026611	59.300000	799.563049	59.300000	795.780823	59.300000	798.490356	59.300000	796.234192	59.300000	796.787231	59.300000	800.557068	59.300000	797.112854	59.300000	800.676208	59.300000	804.454163	59.300000	798.451904	59.300000	797.236389	59.300000	807.067200	59.300000	803.016113	59.300000	798.042969	59.300000	794.765381
59.400000	799.585144	59.400000	795.871399	59.400000	797.821655	59.400000	801.581421	59.400000	797.529907	59.400000	804.211548	59.400000	793.385376	59.400000	803.868164	59.400000	790.978455	59.400000	803.331665	59.400000	797.997070	59.400000	799.140137	59.400000	797.204407	59.400000	802.839172	59.400000	796.389709	59.400000	796.181519
59.500000	795.818604	59.500000	797.941711	59.500000	802.462891	59.500000	795.915161	59.500000	795.506165	59.500000	789.386475	59.500000	802.276917	59.500000	796.408508	59.500000	791.833557	59.500000	797.417114	59.500000	797.726990	59.500000	798.939697	59.500000	797.210938	59.500000	796.011780	59.500000	794.359070	59.500000	796.299438
59.600000	797.639099	59.600000	792.671143	59.600000	800.330688	59.600000	796.060181	59.600000	798.221375	59.600000	793.143250	59.600000	791.186157	59.600000	792.610779	59.600000	797.690430	59.600000	803.577332	59.600000	798.551025	59.600000	798.833008	59.600000	795.688049	59.600000	785.237488	59.600000	798.265015	59.600000	795.678528
59.700000	796.074890	59.700000	796.188110	59.700000	797.975708	59.700000	797.560852	59.700000	804.476746	59.700000	796.926941	59.700000	791.704346	59.700000	793.937988	59.700000	800.102661	59.700000	796.216736	59.700000	800.362793	59.700000	792.136902	59.700000	796.173767	59.700000	793.080811	59.700000	793.873291	59.700000	800.887085
59.800000	790.271851	59.800000	795.920532	59.800000	793.175354	59.800000	794.699707	59.800000	793.515137	59.800000	797.343689	59.800000	797.980774	59.800000	795.257629	59.800000	793.942749	59.800000	793.414612	59.800000	799.142029	59.800000	799.927307	59.800000	798.351074	59.800000	793.011292	59.800000	796.904480	59.800000	796.842529
59.900000	798.297424	59.900000	795.915344	59.900000	790.659424	59.900000	798.504211	59.900000	799.160828	59.900000	793.426758	59.900000	788.954651	59.900000	791.754578	59.900000	791.899048	59.900000	794.407043	59.900000	800.058899	59.900000	787.798218	59.900000	799.645935	59.900000	793.805176	59.900000	792.553406	59.900000	799.538452
60.000000	797.157288	60.000000	794.239990	60.000000	793.932617	60.000000	790.998291	60.000000	794.602905	60.000000	793.755493	60.000000	793.421509	60.000000	787.693848	60.000000	795.699585	60.000000	797.510315	60.000000	798.101013	60.000000	795.159363	60.000000	796.441589	60.000000	796.729187	60.000000	796.103760	60.000000	798.235535
60.100000	801.852966	60.100000	800.458679	60.100000	797.618896	60.100000	796.075623	60.100000	791.896912	60.100000	792.248718	60.100000	799.416809	60.100000	785.816162	60.100000	791.648010	60.100000	792.267395	60.100000	796.128601	60.100000	796.050476	60.100000	789.015564	60.100000	794.307434	60.100000	798.662415	60.100000	792.499207
60.200000	794.259521	60.200000	790.360291	60.200000	793.398132	60.200000	793.309875	60.200000	796.743103	60.200000	796.211670	60.200000	794.695679	60.200000	793.744141	60.200000	795.486145	60.200000	786.787537	60.200000	786.969604	60.200000	794.094971	60.200000	797.938416	60.200000	790.453491	60.200000	794.155151	60.200000	796.517700
60.300000	795.428772	60.300000	794.176086	60.300000	793.822144	60.300000	787.519409	60.300000	792.628845	60.300000	791.960815	60.300000	792.041382	60.300000	801.054626	60.300000	790.761597	60.300000	791.727844	60.300000	799.028870	60.300000	792.502441	60.300000	789.173889	60.300000	791.845947	60.300000	793.603333	60.300000	789.774170
60.400000	792.555481	60.400000	801.846497	60.400000	798.956848	60.400000	790.684082	60.400000	788.962158	60.400000	794.203674	60.400000	796.022461	60.400000	793.679077	60.400000	791.997192	60.400000	788.993774	60.400000	791.174011	60.400000	791.316650	60.400000	791.713989	60.400000	798.681763	60.400000	791.634766	60.400000	790.228394
60.500000	790.635498	60.500000	792.496399	60.500000	794.963562	60.500000	791.987915	60.500000	789.409973	60.500000	794.592529	60.500000	795.022156	60.500000	786.945984	60.500000	790.245972	60.500000	790.774841	60.500000	791.823364	60.500000	790.900574	60.500000	792.057678	60.500000	789.146423	60.500000	794.851807	60.500000	792.970886
60.600000	793.678467	60.600000	787.738647	60.600000	793.293030	60.600000	792.237610	60.600000	787.852661	60.600000	783.799011	60.600000	792.228394	60.600000	787.857422	60.600000	795.092651	60.600000	787.615784	60.600000	790.954224	60.600000	785.886658	60.600000	793.304321	60.600000	793.148132	60.600000	790.649170	60.600000	792.130920
60.700000	791.918457	60.700000	793.330750	60.700000	793.658569	60.700000	792.443604	60.700000	791.979126	60.700000	784.603821	60.700000	790.972351	60.700000	792.308472	60.700000	784.883179	60.700000	786.291138	60.700000	787.573486	60.700000	789.795654	60.700000	786.852051	60.700000	796.078064	60.700000	794.230408	60.700000	787.133972
60.800000	790.321533	60.800000	788.654602	60.800000	796.371094	60.800000	784.086487	60.800000	786.092896	60.800000	789.921326	60.800000	794.326172	60.800000	791.363586	60.800000	795.836975	60.800000	791.755310	60.800000	793.382812	60.800000	791.625793	60.800000	794.960815	60.800000	784.908081	60.800000	788.916687	60.800000	793.381042
60.900000	786.447754	60.900000	787.597046	60.900000	789.657837	60.900000	794.141541	60.900000	790.416809	60.900000	786.459229	60.900000	789.834900	60.900000	792.456848	60.900000	792.805237	60.900000	790.376587	60.900000	792.665039	60.900000	788.813293	60.900000	790.886414	60.900000	793.033630	60.900000	783.909424	60.900000	788.077148
61.000000	786.638184	61.000000	790.247070	61.000000	792.153809	61.000000	789.782227	61.000000	787.008972	61.000000	787.865051	61.000000	792.864868	61.000000	784.684753	61.000000	787.976196	61.000000	787.798767	61.000000	789.159973	61.000000	792.267273	61.000000	790.741638	61.000000	785.460754	61.000000	784.584106	61.000000	787.881470
61.100000	784.315491	61.100000	785.103821	61.100000	790.524292	61.100000	778.640808	61.100000	781.311646	61.100000	790.709229	61.100000	791.874756	61.100000	789.958496	61.100000	788.586914	61.100000	782.159119	61.100000	788.879395	61.100000	791.132690	61.100000	789.700684	61.100000	790.816223	61.100000	784.131348	61.100000	781.481995
61.200000	789.517395	61.200000	787.479370	61.200000	785.091980	61.200000	790.410950	61.200000	787.934875	61.200000	788.957703	61.200000	782.283081	61.200000	791.953735	61.200000	788.166321	61.200000	778.810913	61.200000	784.949097	61.200000	786.968140	61.200000	786.744385	61.200000	789.976624	61.200000	787.063416	61.200000	788.556152
61.300000	786.453369	61.300000	785.184265	61.300000	787.216492	61.300000	788.452637	61.300000	785.282166	61.300000	786.770264	61.300000	791.358276	61.300000	790.126770	61.300000	792.319031	61.300000	790.043701	61.300000	789.332825	61.300000	787.241760	61.300000	790.955078	61.300000	784.146729	61.300000	786.857910	61.300000	791.258606
61.400000	787.404053	61.400000	790.297241	61.400000	784.906616	61.400000	787.850769	61.400000	789.480835	61.400000	783.389404	61.400000	783.388550	61.400000	787.091858	61.400000	782.781799	61.400000	783.108398	61.400000	786.951904	61.400000	787.064758	61.400000	787.842957	61.400000	787.594666	61.400000	787.982910	61.400000	791.169983
61.500000	787.426270	61.500000	782.371826	61.500000	787.014160	61.500000	786.093994	61.500000	785.679810	61.500000	798.622803	61.500000	788.483887	61.500000	785.020325	61.500000	792.523743	61.500000	782.360046	61.500000	791.851807	61.500000	781.489136	61.500000	786.693481	61.500000	784.771240	61.500000	786.445740	61.500000	789.877808
61.600000	782.861572	61.600000	780.588013	61.600000	782.805054	61.600000	783.953735	61.600000	786.045959	61.600000	783.222534	61.600000	788.424133	61.600000	787.648804	61.600000	779.630920	61.600000	778.186218	61.600000	785.174133	61.600000	789.743103	61.600000	786.338379	61.600000	787.509949	61.600000	781.711792	61.600000	787.656738
61.700000	784.463074	61.700000	786.666382	61.700000	785.347107	61.700000	783.914673	61.700000	781.493225	61.700000	787.789246	61.700000	790.113892	61.700000	787.995850	61.700000	784.396362	61.700000	787.585022	61.700000	784.940552	61.700000	784.451965	61.700000	788.711182	61.700000	788.938538	61.700000	782.717407	61.700000	783.479370
61.800000	786.111572	61.800000	790.888794	61.800000	786.756348	61.800000	786.134338	61.800000	788.378662	61.800000	785.566528	61.800000	786.274963	61.800000	783.447998	61.800000	786.861755	61.800000	792.830200	61.800000	785.458069	61.800000	787.222595	61.800000	783.979492	61.800000	783.796631	61.800000	784.245239	61.800000	791.600159
61.900000	785.926147	61.900000	775.545288	61.900000	787.683838	61.900000	784.812988	61.900000	786.144775	61.900000	784.440369	61.900000	783.107788	61.900000	786.845459	61.900000	783.111511	61.900000	794.156616	61.900000	783.451782	61.900000	780.514160	61.900000	790.893799	61.900000	780.705566	61.900000	784.945862	61.900000	786.865906
62.000000	781.267029	62.000000	789.030212	62.000000	785.012329	62.000000	781.232178	62.000000	786.828125	62.000000	778.720886	62.000000	789.784363	62.000000	780.410583	62.000000	781.644348	62.000000	780.900635	62.000000	785.472839	62.000000	778.323181	62.000000	778.512878	62.000000	786.408752	62.000000	782.378052	62.000000	781.307129
62.100000	786.048340	62.100000	781.708252	62.100000	783.438538	62.100000	782.209656	62.100000	787.085022	62.100000	784.357849	62.100000	786.603821	62.100000	783.020081	62.100000	781.333984	62.100000	781.493042	62.100000	786.009094	62.100000	781.423828	62.100000	784.259827	62.100000	784.798279	62.100000	779.601868	62.100000	784.655945
62.200000	780.008911	62.200000	788.519470	62.200000	782.173645	62.200000	783.327332	62.200000	781.219177	62.200000	784.349915	62.200000	783.948425	62.200000	779.302246	62.200000	780.554199	62.200000	780.232422	62.200000	785.829224	62.200000	788.735779	62.200000	779.013733	62.200000	784.596252	62.200000	784.177307	62.200000	783.813416
62.300000	786.002808	62.300000	781.515808	62.300000	781.666321	62.300000	781.201294	62.300000	785.230774	62.300000	782.104431	62.300000	785.933777	62.300000	788.107300	62.300000	783.110229	62.300000	782.936829	62.300000	779.672058	62.300000	784.657410	62.300000	778.491638	62.300000	781.616638	62.300000	781.343384	62.300000	790.717285
62.400000	775.215149	62.400000	780.513000	62.400000	781.363953	62.400000	783.610718	62.400000	781.405884	62.400000	781.917114	62.400000	784.134644	62.400000	785.620361	62.400000	784.307922	62.400000	782.282166	62.400000	779.511963	62.400000	782.415527	62.400000	779.637817	62.400000	781.504150	62.400000	783.082886	62.400000	784.647949
62.500000	776.112732	62.500000	778.680054	62.500000	782.858459	62.500000	781.672119	62.500000	778.037842	62.500000	778.339050	62.500000	772.748535	62.500000	780.036316	62.500000	782.158203	62.500000	781.543335	62.500000	785.176025	62.500000	779.799988	62.500000	783.515381	62.500000	781.300659	62.500000	782.259705	62.500000	774.031494
62.600000	778.386047	62.600000	785.903381	62.600000	780.726074	62.600000	781.782471	62.600000	785.937744	62.600000	778.077820	62.600000	778.555542	62.600000	784.010803	62.600000	781.023621	62.600000	785.606018	62.600000	777.920410	62.600000	777.287476	62.600000	783.537537	62.600000	780.287476	62.600000	783.630920	62.600000	777.537292
62.700000	784.512756	62.700000	782.232666	62.700000	774.428833	62.700000	779.789368	62.700000	778.252014	62.700000	783.064392	62.700000	776.736450	62.700000	777.435059	62.700000	781.814148	62.700000	785.199707	62.700000	778.814270	62.700000	781.185425	62.700000	774.400940	62.700000	784.015381	62.700000	774.743408	62.700000	779.561584
62.800000	779.166504	62.800000	779.096985	62.800000	781.326355	62.800000	783.626709	62.800000	781.695129	62.800000	780.027893	62.800000	778.795105	62.800000	776.559753	62.800000	782.460083	62.800000	780.564575	62.800000	780.478638	62.800000	783.738403	62.800000	785.236023	62.800000	777.211426	62.800000	783.074036	62.800000	780.469177
62.900000	774.576355	62.900000	775.149841	62.900000	777.645508	62.900000	777.865784	62.900000	776.665588	62.900000	782.180908	62.900000	775.353882	62.900000	786.655029	62.900000	775.729797	62.900000	777.267029	62.900000	775.706909	62.900000	780.270020	62.900000	773.884399	62.900000	775.755615	62.900000	773.943481	62.900000	771.915588
63.000000	776.533752	63.000000	779.180298	63.000000	777.937805	63.000000	777.457947	63.000000	778.182983	63.000000	776.458130	63.000000	777.200378	63.000000	778.569092	63.000000	777.468140	63.000000	773.219910	63.000000	774.454468	63.000000	781.211914	63.000000	781.102600	63.000000	783.630676	63.000000	777.264648	63.000000	778.270752
63.100000	778.464355	63.100000	776.604675	63.100000	778.892883	63.100000	773.348267	63.100000	775.357605	63.100000	779.774048	63.100000	776.559448	63.100000	772.285889	63.100000	775.860962	63.100000	773.637451	63.100000	774.605530	63.100000	773.724854	63.100000	783.191711	63.100000	775.927002	63.100000	785.436340	63.100000	780.788818
63.200000	777.019104	63.200000	778.046936	63.200000	777.857666	63.200000	775.113770	63.200000	779.735413	63.200000	784.313721	63.200000	778.790466	63.200000	778.577881	63.200000	777.780579	63.200000	778.110474	63.200000	781.490112	63.200000	782.529541	63.200000	777.732300	63.200000	782.927307	63.200000	773.906006	63.200000	780.550110
63.300000	777.652039	63.300000	774.859863	63.300000	778.698181	63.300000	777.174255	63.300000	777.356323	63.300000	776.239502	63.300000	778.871765	63.300000	780.891785	63.300000	779.390869	63.300000	779.082275	63.300000	774.898865	63.300000	779.629517	63.300000	782.665588	63.300000	777.830872	63.300000	773.793762	63.300000	777.536926
63.400000	776.081787	63.400000	777.041321	63.400000	772.834595	63.400000	780.434692	63.400000	780.764404	63.400000	776.610413	63.400000	776.561218	63.400000	772.751953	63.400000	772.365234	63.400000	773.446350	63.400000	781.887878	63.400000	773.023804	63.400000	782.516907	63.400000	780.166260	63.400000	780.173645	63.400000	776.258850
63.500000	777.045105	63.500000	772.767151	63.500000	774.747253	63.500000	778.818420	63.500000	771.998596	63.500000	782.876465	63.500000	776.561523	63.500000	777.881348	63.500000	774.689026	63.500000	774.768555	63.500000	776.154236	63.500000	777.907104	63.500000	772.397583	63.500000	776.799011	63.500000	771.344482	63.500000	769.631348
63.600000	776.099182	63.600000	776.852600	63.600000	771.361877	63.600000	778.531677	63.600000	777.986328	63.600000	776.341797	63.600000	775.542358	63.600000	778.376709	63.600000	772.197571	63.600000	767.584473	63.600000	773.882812	63.600000	776.198914	63.600000	772.070923	63.600000	769.835388	63.600000	776.785400	63.600000	778.170654
63.700000	773.288147	63.700000	770.069519	63.700000	778.138550	63.700000	778.407654	63.700000	774.436279	63.700000	774.824097	63.700000	782.576416	63.700000	772.854675	63.700000	773.364746	63.700000	774.120422	63.700000	772.808350	63.700000	775.196106	63.700000	771.740784	63.700000	778.832031	63.700000	775.743591	63.700000	777.295837
63.800000	775.190002	63.800000	780.164368	63.800000	777.020447	63.800000	774.249451	63.800000	775.327515	63.800000	771.941895	63.800000	774.477844	63.800000	771.448547	63.800000	776.063965	63.800000	772.763977	63.800000	780.033813	63.800000	772.448914	63.800000	771.931213	63.800000	775.851501	63.800000	774.795532	63.800000	770.130188
63.900000	773.282043	63.900000	774.083313	63.900000	772.891357	63.900000	772.546936	63.900000	773.442993	63.900000	776.940735	63.900000	769.753296	63.900000	775.773010	63.900000	768.004517	63.900000	771.464600	63.900000	776.310181	63.900000	773.368591	63.900000	773.854675	63.900000	768.725220	63.900000	768.268494	63.900000	775.788025
64.000000	777.989014	64.000000	772.899109	64.000000	770.987549	64.000000	777.366638	64.000000	774.612183	64.000000	766.055664	64.000000	776.153809	64.000000	771.302917	64.000000	777.379089	64.000000	772.294739	64.000000	771.045959	64.000000	772.899963	64.000000	776.711914	64.000000	772.385315	64.000000	774.611206	64.000000	771.004272
64.100000	769.921326	64.100000	770.053284	64.100000	772.757202	64.100000	772.333862	64.100000	771.456726	64.100000	768.626404	64.100000	775.170837	64.100000	774.729919	64.100000	768.118591	64.100000	774.273132	64.100000	771.042908	64.100000	772.351562	64.100000	770.107727	64.100000	767.218445	64.100000	763.851929	64.100000	776.040161
64.200000	768.389648	64.200000	767.524963	64.200000	769.034058	64.200000	771.222229	64.200000	770.113831	64.200000	770.973694	64.200000	775.587891	64.200000	771.081787	64.200000	772.274719	64.200000	772.958984	64.200000	775.656372	64.200000	783.908569	64.200000	772.957703	64.200000	769.888550	64.200000	768.235596	64.200000	775.093384
64.300000	778.034058	64.300000	767.922302	64.300000	775.356628	64.300000	771.702576	64.300000	772.176208	64.300000	775.166992	64.300000	765.215027	64.300000	770.400513	64.300000	776.820862	64.300000	769.493164	64.300000	769.978821	64.300000	771.913147	64.300000	771.278931	64.300000	771.384521	64.300000	771.325256	64.300000	768.608521
64.400000	771.803284	64.400000	774.831604	64.400000	770.767456	64.400000	770.198608	64.400000	769.380615	64.400000	773.929077	64.400000	772.376831	64.400000	766.030945	64.400000	765.322571	64.400000	772.360779	64.400000	762.842590	64.400000	773.351929	64.400000	764.065125	64.400000	773.812988	64.400000	769.487671	64.400000	774.180115
64.500000	776.781738	64.500000	766.294739	64.500000	771.606628	64.500000	770.787354	64.500000	774.229492	64.500000	770.994507	64.500000	770.007019	64.500000	772.853760	64.500000	769.601868	64.500000	771.423462	64.500000	768.017761	64.500000	772.248840	64.500000	766.489807	64.500000	772.416504	64.500000	771.136963	64.500000	765.780212
64.600000	770.860962	64.600000	772.843689	64.600000	769.339111	64.600000	772.938110	64.600000	766.768677	64.600000	773.945190	64.600000	769.131836	64.600000	771.787659	64.600000	771.138672	64.600000	767.326416	64.600000	768.737671	64.600000	767.265076	64.600000	768.298279	64.600000	769.569885	64.600000	767.802368	64.600000	766.140625
64.700000	767.707581	64.700000	769.164978	64.700000	771.932434	64.700000	768.909363	64.700000	770.461182	64.700000	769.166809	64.700000	770.342102	64.700000	770.527222	64.700000	772.811707	64.700000	760.861267	64.700000	773.621765	64.700000	772.413452	64.700000	767.554810	64.700000	773.229370	64.700000	773.029907	64.700000	769.421692
64.800000	771.016663	64.800000	765.717285	64.800000	768.534241	64.800000	769.433594	64.800000	765.142090	64.800000	770.741821	64.800000	773.207947	64.800000	769.798523	64.800000	767.719971	64.800000	770.614319	64.800000	772.983765	64.800000	767.994812	64.800000	767.171387	64.800000	770.883240	64.800000	763.992065	64.800000	766.532776
64.900000	764.782776	64.900000	768.580811	64.900000	766.178650	64.900000	769.552490	64.900000	763.683533	64.900000	767.646423	64.900000	767.976135	64.900000	768.124756	64.900000	761.415588	64.900000	772.130249	64.900000	773.698792	64.900000	771.209106	64.900000	769.128662	64.900000	764.970276	64.900000	766.911072	64.900000	769.864624
65.000000	766.306030	65.000000	766.774414	65.000000	771.666199	65.000000	761.107300	65.000000	770.959839	65.000000	772.450684	65.000000	771.839966	65.000000	766.067932	65.000000	769.937744	65.000000	764.390015	65.000000	759.867004	65.000000	764.173340	65.000000	769.925293	65.000000	768.122803	65.000000	768.847229	65.000000	758.284790
65.100000	764.547302	65.100000	765.254456	65.100000	767.788818	65.100000	768.131287	65.100000	768.614685	65.100000	764.457825	65.100000	767.901428	65.100000	769.008850	65.100000	765.168701	65.100000	763.673157	65.100000	762.338501	65.100000	766.780701	65.100000	766.178650	65.100000	769.792297	65.100000	764.752258	65.100000	768.756653
65.200000	760.864868	65.200000	763.618835	65.200000	762.940002	65.200000	762.190247	65.200000	769.030151	65.200000	770.024231	65.200000	766.451904	65.200000	766.398376	65.200000	767.429749	65.200000	765.632507	65.200000	767.844421	65.200000	757.992249	65.200000	769.662415	65.200000	761.542175	65.200000	768.357971	65.200000	763.116760
65.300000	759.728088	65.300000	765.477478	65.300000	769.386475	65.300000	762.751465	65.300000	766.769775	65.300000	756.095764	65.300000	768.347351	65.300000	767.714111	65.300000	765.976624	65.300000	769.447510	65.300000	762.758240	65.300000	766.348511	65.300000	763.057312	65.300000	765.969604	65.300000	769.996155	65.300000	767.470337
65.400000	762.980103	65.400000	764.344727	65.400000	762.079590	65.400000	758.078125	65.400000	764.830383	65.400000	765.515503	65.400000	764.115112	65.400000	761.409241	65.400000	760.887451	65.400000	763.333862	65.400000	763.206848	65.400000	761.824646	65.400000	762.267395	65.400000	756.573364	65.400000	765.148193	65.400000	764.627441
65.500000	764.257812	65.500000	761.484985	65.500000	761.513428	65.500000	768.582886	65.500000	767.461426	65.500000	762.185120	65.500000	767.767395	65.500000	762.791809	65.500000	763.907043	65.500000	767.544250	65.500000	764.966125	65.500000	767.709473	65.500000	763.322388	65.500000	769.769897	65.500000	758.844849	65.500000	764.617554
65.600000	765.724182	65.600000	761.821350	65.600000	767.902710	65.600000	766.900635	65.600000	765.012512	65.600000	764.632385	65.600000	764.086853	65.600000	757.640015	65.600000	761.095520	65.600000	764.492859	65.600000	763.675659	65.600000	760.156494	65.600000	766.993042	65.600000	765.844482	65.600000	765.696838	65.600000	763.257385
65.700000	764.243713	65.700000	764.398987	65.700000	758.129517	65.700000	757.259766	65.700000	765.401001	65.700000	761.775330	65.700000	764.314087	65.700000	760.236023	65.700000	769.264038	65.700000	764.123596	65.700000	762.871643	65.700000	767.637634	65.700000	757.844666	65.700000	757.929077	65.700000	757.376709	65.700000	761.434387
65.800000	761.426147	65.800000	762.826538	65.800000	758.762390	65.800000	765.830505	65.800000	759.546570	65.800000	763.350220	65.800000	766.331787	65.800000	765.286743	65.800000	762.003784	65.800000	763.666992	65.800000	759.679321	65.800000	762.406921	65.800000	766.294861	65.800000	760.225464	65.800000	755.940735	65.800000	760.505798
65.900000	761.465515	65.900000	758.686340	65.900000	764.375916	65.900000	761.049927	65.900000	759.889343	65.900000	761.199707	65.900000	764.234009	65.900000	763.436890	65.900000	758.637878	65.900000	763.477661	65.900000	757.689514	65.900000	767.910706	65.900000	763.858948	65.900000	759.319275	65.900000	766.947937	65.900000	764.451233
66.000000	767.008240	66.000000	754.917297	66.000000	765.755432	66.000000	762.111877	66.000000	760.681885	66.000000	764.230103	66.000000	764.402039	66.000000	763.753479	66.000000	753.497314	66.000000	758.963440	66.000000	762.964661	66.000000	759.124573	66.000000	758.665833	66.000000	764.407532	66.000000	767.489197	66.000000	763.785767
66.100000	763.300781	66.100000	765.241882	66.100000	764.843384	66.100000	760.917664	66.100000	759.157349	66.100000	759.848694	66.100000	759.551147	66.100000	761.914307	66.100000	758.211060	66.100000	756.764771	66.100000	756.263367	66.100000	763.270935	66.100000	756.029358	66.100000	760.120605	66.100000	759.442200	66.100000	766.061829
66.200000	759.347534	66.200000	754.828735	66.200000	760.805847	66.200000	765.075867	66.200000	758.269470	66.200000	761.492249	66.200000	761.086914	66.200000	755.894531	66.200000	762.207642	66.200000	764.790039	66.200000	759.890869	66.200000	759.905029	66.200000	759.834412	66.200000	760.260559	66.200000	765.453430	66.200000	757.788635
66.300000	763.939575	66.300000	761.251221	66.300000	756.466309	66.300000	759.343567	66.300000	756.656555	66.300000	758.287476	66.300000	760.242554	66.300000	758.962769	66.300000	757.579529	66.300000	761.060059	66.300000	762.821167	66.300000	763.949524	66.300000	760.816833	66.300000	763.601013	66.300000	758.879761	66.300000	766.282654
66.400000	764.019897	66.400000	756.739502	66.400000	761.822205	66.400000	756.415405	66.400000	763.802368	66.400000	758.409180	66.400000	761.352051	66.400000	765.036743	66.400000	756.318909	66.400000	755.194031	66.400000	756.586060	66.400000	758.664490	66.400000	757.951843	66.400000	762.016357	66.400000	753.311951	66.400000	756.110718
66.500000	759.489746	66.500000	762.172241	66.500000	762.748047	66.500000	758.961304	66.500000	756.427490	66.500000	761.731812	66.500000	756.766296	66.500000	762.414856	66.500000	761.724182	66.500000	755.997559	66.500000	757.747803	66.500000	760.361206	66.500000	760.591858	66.500000	758.540771	66.500000	760.829956	66.500000	752.811096
66.600000	761.236572	66.600000	752.344910	66.600000	759.196838	66.600000	763.496216	66.600000	760.395874	66.600000	756.663513	66.600000	756.734924	66.600000	759.022644	66.600000	760.358582	66.600000	754.902771	66.600000	759.048035	66.600000	763.804626	66.600000	760.006226	66.600000	757.819824	66.600000	761.264893	66.600000	751.290405
66.700000	752.478760	66.700000	761.023193	66.700000	758.890076	66.700000	761.405457	66.700000	760.193542	66.700000	765.731628	66.700000	754.250244	66.700000	759.951111	66.700000	758.977905	66.700000	754.183716	66.700000	755.112854	66.700000	757.825134	66.700000	750.274841	66.700000	757.598267	66.700000	754.194702	66.700000	761.128052
66.800000	763.951355	66.800000	759.159546	66.800000	757.562866	66.800000	760.512817	66.800000	763.794922	66.800000	757.400879	66.800000	760.758179	66.800000	755.405090	66.800000	756.952820	66.800000	763.338379	66.800000	754.747375	66.800000	760.555786	66.800000	756.913452	66.800000	760.504822	66.800000	756.552246	66.800000	759.617493
66.900000	762.296631	66.900000	760.089966	66.900000	760.128235	66.900000	757.316101	66.900000	754.999084	66.900000	754.092285	66.900000	757.130493	66.900000	759.868347	66.900000	753.177307	66.900000	759.467529	66.900000	754.621643	66.900000	756.007874	66.900000	756.448547	66.900000	759.381836	66.900000	754.865723	66.900000	751.660522
67.000000	762.584167	67.000000	759.617188	67.000000	753.576294	67.000000	748.930725	67.000000	749.617188	67.000000	754.550964	67.000000	758.157898	67.000000	756.903809	67.000000	753.574646	67.000000	757.182434	67.000000	755.884888	67.000000	752.247986	67.000000	760.853455	67.000000	753.206177	67.000000	753.088318	67.000000	752.930664
67.100000	756.998352	67.100000	751.283630	67.100000	754.907898	67.100000	755.418457	67.100000	754.867310	67.100000	757.681335	67.100000	753.916626	67.100000	755.259888	67.100000	749.360901	67.100000	755.344055	67.100000	759.488037	67.100000	755.979370	67.100000	759.829590	67.100000	753.697754	67.100000	753.654114	67.100000	752.143677
67.200000	755.482117	67.200000	755.225281	67.200000	754.781067	67.200000	756.864624	67.200000	756.661865	67.200000	757.232605	67.200000	756.585510	67.200000	750.065186	67.200000	753.567627	67.200000	761.514343	67.200000	756.749817	67.200000	755.026672	67.200000	757.340454	67.200000	754.234009	67.200000	757.134705	67.200000	755.218445
67.300000	754.961731	67.300000	755.043030	67.300000	755.916443	67.300000	750.734497	67.300000	754.750488	67.300000	756.988159	67.300000	755.372803	67.300000	758.499756	67.300000	752.916809	67.300000	753.967041	67.300000	756.926697	67.300000	758.602966	67.300000	747.401306	67.300000	755.742798	67.300000	760.374451	67.300000	762.373108
67.400000	757.827271	67.400000	756.616394	67.400000	755.306335	67.400000	755.039490	67.400000	751.489990	67.400000	749.557739	67.400000	752.330444	67.400000	756.602539	67.400000	755.428162	67.400000	752.361572	67.400000	751.655945	67.400000	757.610657	67.400000	756.489868	67.400000	747.014954	67.400000	753.382568	67.400000	755.549622
67.500000	754.941650	67.500000	758.956238	67.500000	747.422913	67.500000	751.911560	67.500000	749.731628	67.500000	751.781189	67.500000	753.507507	67.500000	758.398499	67.500000	754.942810	67.500000	761.662964	67.500000	757.729004	67.500000	754.389587	67.500000	754.710693	67.500000	751.827026	67.500000	754.806519	67.500000	756.211365
67.600000	755.192017	67.600000	755.527832	67.600000	753.673523	67.600000	755.033508	67.600000	754.810974	67.600000	756.525757	67.600000	750.423523	67.600000	748.308105	67.600000	754.610291	67.600000	750.929565	67.600000	753.409973	67.600000	760.571411	67.600000	749.825500	67.600000	757.069092	67.600000	758.613647	67.600000	755.285034
67.700000	752.483032	67.700000	748.435730	67.700000	752.158508	67.700000	758.150024	67.700000	751.645203	67.700000	754.217896	67.700000	757.641663	67.700000	752.524597	67.700000	750.812439	67.700000	753.873047	67.700000	756.685181	67.700000	749.644165	67.700000	753.320190	67.700000	748.566223	67.700000	749.332947	67.700000	751.758606
67.800000	750.954407	67.800000	753.313354	67.800000	747.375000	67.800000	756.264160	67.800000	744.357361	67.800000	750.471313	67.800000	753.462219	67.800000	750.479126	67.800000	755.265015	67.800000	747.327881	67.800000	750.189209	67.800000	753.025391	67.800000	760.697815	67.800000	748.448547	67.800000	756.753418	67.800000	756.252136
67.900000	747.875977	67.900000	753.851807	67.900000	751.175842	67.900000	751.942566	67.900000	750.813110	67.900000	749.158875	67.900000	753.917725	67.900000	752.086182	67.900000	744.658508	67.900000	752.864624	67.900000	754.710266	67.900000	750.632874	67.900000	747.816711	67.900000	743.534485	67.900000	751.922302	67.900000	749.480591
68.000000	752.167175	68.000000	747.994751	68.000000	746.914185	68.000000	750.613403	68.000000	751.758423	68.000000	750.407288	68.000000	751.066956	68.000000	752.650696	68.000000	751.462219	68.000000	750.466309	68.000000	750.770935	68.000000	751.684937	68.000000	753.983582	68.000000	749.172668	68.000000	752.927246	68.000000	747.983704
68.100000	750.948669	68.100000	748.576782	68.100000	750.650330	68.100000	746.636292	68.100000	749.362610	68.100000	749.445190	68.100000	752.293213	68.100000	754.601379	68.100000	751.864685	68.100000	747.164429	68.100000	742.555786	68.100000	747.335388	68.100000	755.603882	68.100000	746.038574	68.100000	752.401733	68.100000	754.640015
68.200000	749.433289	68.200000	750.646729	68.200000	746.802124	68.200000	751.622437	68.200000	746.165039	68.200000	745.583130	68.200000	746.443237	68.200000	749.839111	68.200000	750.688660	68.200000	751.757568	68.200000	742.933594	68.200000	751.338440	68.200000	757.540405	68.200000	749.077026	68.200000	751.359192	68.200000	749.299683
68.300000	747.485291	68.300000	750.707886	68.300000	749.834229	68.300000	751.789734	68.300000	746.420837	68.300000	746.497437	68.300000	752.167175	68.300000	751.011414	68.300000	751.761902	68.300000	748.415833	68.300000	749.676636	68.300000	753.719910	68.300000	752.675476	68.300000	751.396179	68.300000	746.816895	68.300000	746.274292
68.400000	745.727295	68.400000	747.423401	68.400000	751.108459	68.400000	749.193054	68.400000	746.818420	68.400000	750.259583	68.400000	747.945190	68.400000	745.985229	68.400000	749.011230	68.400000	747.182983	68.400000	753.033813	68.400000	749.561707	68.400000	747.276855	68.400000	752.874512	68.400000	751.736755	68.400000	751.316101
68.500000	743.299805	68.500000	744.022827	68.500000	752.596741	68.500000	748.398254	68.500000	749.928589	68.500000	749.005005	68.500000	744.914917	68.500000	747.166260	68.500000	750.734375	68.500000	750.499207	68.500000	746.648804	68.500000	750.904846	68.500000	751.832275	68.500000	747.521973	68.500000	744.634155	68.500000	745.003540
68.600000	742.213196	68.600000	752.286377	68.600000	743.426575	68.600000	750.521057	68.600000	749.134399	68.600000	746.260864	68.600000	744.617615	68.600000	747.388794	68.600000	750.260437	68.600000	749.504944	68.600000	744.116272	68.600000	745.499207	68.600000	745.869263	68.600000	748.708740	68.600000	750.146057	68.600000	746.185486
68.700000	748.979431	68.700000	743.964050	68.700000	745.068481	68.700000	742.450867	68.700000	744.318970	68.700000	745.365356	68.700000	742.416687	68.700000	748.911377	68.700000	742.766113	68.700000	746.892761	68.700000	749.651672	68.700000	743.501282	68.700000	748.351685	68.700000	755.268738	68.700000	745.167969	68.700000	746.121338
68.800000	745.060181	68.800000	752.319336	68.800000	743.276367	68.800000	745.315613	68.800000	750.938416	68.800000	745.775940	68.800000	748.453552	68.800000	750.022522	68.800000	744.969604	68.800000	742.452576	68.800000	751.073425	68.800000	742.630066	68.800000	744.227051	68.800000	750.673096	68.800000	742.849670	68.800000	747.473694
68.900000	746.802002	68.900000	745.570984	68.900000	743.336304	68.900000	754.068298	68.900000	744.360657	68.900000	741.871216	68.900000	744.016296	68.900000	751.835388	68.900000	747.549744	68.900000	746.210510	68.900000	744.243103	68.900000	748.666016	68.900000	743.050354	68.900000	745.473145	68.900000	745.820923	68.900000	746.268311
69.000000	748.203430	69.000000	743.976318	69.000000	744.317810	69.000000	744.219788	69.000000	749.992065	69.000000	745.561157	69.000000	743.898865	69.000000	747.984375	69.000000	747.081482	69.000000	748.168213	69.000000	742.856445	69.000000	746.836670	69.000000	751.192871	69.000000	738.554321	69.000000	748.589905	69.000000	741.119629
69.100000	742.822449	69.100000	746.640137	69.100000	744.440369	69.100000	738.938171	69.100000	746.689026	69.100000	745.048828	69.100000	744.948303	69.100000	745.430969	69.100000	740.026794	69.100000	745.118286	69.100000	745.888062	69.100000	748.031189	69.100000	747.029480	69.100000	743.436096	69.100000	739.661377	69.100000	738.926086
69.200000	743.499146	69.200000	749.915710	69.200000	747.858521	69.200000	745.039795	69.200000	745.513245	69.200000	745.895142	69.200000	744.806335	69.200000	745.595398	69.200000	745.546997	69.200000	740.803528	69.200000	745.885437	69.200000	747.038696	69.200000	744.737366	69.200000	745.609619	69.200000	743.691589	69.200000	745.462769
69.300000	744.240295	69.300000	744.739136	69.300000	745.434814	69.300000	746.185669	69.300000	743.487854	69.300000	741.817505	69.300000	741.628723	69.300000	743.536499	69.300000	744.668335	69.300000	746.439758	69.300000	741.686768	69.300000	741.745728	69.300000	741.661377	69.300000	745.024170	69.300000	742.769531	69.300000	740.416077
69.400000	744.749512	69.400000	744.302795	69.400000	743.821655	69.400000	744.071716	69.400000	747.278503	69.400000	741.052124	69.400000	742.325073	69.400000	743.275696	69.400000	744.127014	69.400000	747.318909	69.400000	746.343506	69.400000	737.585144	69.400000	746.708313	69.400000	742.577393	69.400000	743.621216	69.400000	744.579041
69.500000	738.191467	69.500000	741.608948	69.500000	740.375122	69.500000	739.383057	69.500000	740.435608	69.500000	740.648010	69.500000	741.529236	69.500000	742.473022	69.500000	742.398193	69.500000	741.990234	69.500000	741.287659	69.500000	743.658264	69.500000	741.859802	69.500000	743.174500	69.500000	733.890930	69.500000	741.501526
69.600000	740.895813	69.600000	742.984131	69.600000	750.129150	69.600000	738.975647	69.600000	739.608704	69.600000	747.267090	69.600000	744.290833	69.600000	742.920471	69.600000	743.524841	69.600000	737.669800	69.600000	740.506042	69.600000	744.210815	69.600000	742.001221	69.600000	738.628540	69.600000	741.538940	69.600000	736.515625
69.700000	740.345886	69.700000	735.281799	69.700000	732.705933	69.700000	738.510010	69.700000	735.310120	69.700000	741.492371	69.700000	742.197937	69.700000	736.117554	69.700000	741.338806	69.700000	740.799255	69.700000	741.750366	69.700000	743.666260	69.700000	739.507263	69.700000	743.927185	69.700000	744.404297	69.700000	744.149231
69.800000	740.314453	69.800000	742.520752	69.800000	742.133728	69.800000	736.348145	69.800000	744.543274	69.800000	744.853210	69.800000	739.338196	69.800000	745.866943	69.800000	743.328064	69.800000	739.439880	69.800000	738.746460	69.800000	737.036194	69.800000	741.218262	69.800000	742.881592	69.800000	741.416565	69.800000	740.889771
69.900000	738.661255	69.900000	740.502441	69.900000	740.573242	69.900000	744.882507	69.900000	740.001648	69.900000	736.101074	69.900000	740.311096	69.900000	741.703552	69.900000	736.847168	69.900000	741.268555	69.900000	736.993103	69.900000	741.271729	69.900000	741.302185	69.900000	737.404419	69.900000	733.235779	69.900000	737.172424
70.000000	739.330444	70.000000	738.929810	70.000000	737.661560	70.000000	739.748596	70.000000	735.632324	70.000000	738.821960	70.000000	741.374695	70.000000	741.142090	70.000000	736.411987	70.000000	736.609253	70.000000	741.235962	70.000000	737.310791	70.000000	740.439270	70.000000	736.771667	70.000000	735.384460	70.000000	738.182129
70.100000	746.467957	70.100000	739.116699	70.100000	740.209290	70.100000	741.149170	70.100000	739.706116	70.100000	739.049927	70.100000	734.937561	70.100000	738.531616	70.100000	741.067688	70.100000	735.910645	70.100000	741.486389	70.100000	740.824829	70.100000	734.598083	70.100000	744.760803	70.100000	745.047058	70.100000	738.284851
70.200000	735.694824	70.200000	743.877136	70.200000	734.904907	70.200000	741.136108	70.200000	743.878845	70.200000	734.964661	70.200000	739.310669	70.200000	740.771606	70.200000	736.079712	70.200000	741.921875	70.200000	736.663025	70.200000	741.929504	70.200000	742.395508	70.200000	735.299072	70.200000	742.272217	70.200000	735.845825
70.300000	740.259277	70.300000	733.789978	70.300000	742.057556	70.300000	738.942444	70.300000	737.554993	70.300000	737.765930	70.300000	737.787781	70.300000	740.274048	70.300000	739.385986	70.300000	735.708923	70.300000	739.825989	70.300000	733.444275	70.300000	734.970947	70.300000	738.729309	70.300000	735.449524	70.300000	739.252930
70.400000	739.863464	70.400000	733.871826	70.400000	740.826965	70.400000	738.056519	70.400000	735.515259	70.400000	735.077087	70.400000	736.360352	70.400000	740.068420	70.400000	733.643494	70.400000	739.108398	70.400000	734.126709	70.400000	732.728088	70.400000	733.907104	70.400000	744.487854	70.400000	743.055237	70.400000	739.597534
70.500000	742.592041	70.500000	736.654480	70.500000	736.588379	70.500000	734.763550	70.500000	732.598694	70.500000	741.987183	70.500000	734.623840	70.500000	736.866760	70.500000	738.290344	70.500000	737.248474	70.500000	739.091370	70.500000	732.387817	70.500000	739.630188	70.500000	738.030945	70.500000	736.683716	70.500000	732.280823
70.600000	737.477539	70.600000	736.442078	70.600000	734.664307	70.600000	739.109253	70.600000	734.381226	70.600000	733.664307	70.600000	736.731995	70.600000	733.620056	70.600000	738.471008	70.600000	737.866943	70.600000	731.426025	70.600000	737.358032	70.600000	737.724731	70.600000	739.743164	70.600000	732.283386	70.600000	740.530090
70.700000	740.213379	70.700000	733.191467	70.700000	738.346802	70.700000	737.121216	70.700000	731.460144	70.700000	735.393616	70.700000	740.560120	70.700000	735.462402	70.700000	741.690491	70.700000	735.923767	70.700000	735.510803	70.700000	731.760315	70.700000	728.087585	70.700000	733.511353	70.700000	731.773010	70.700000	733.262878
70.800000	733.037659	70.800000	735.500427	70.800000	729.828796	70.800000	737.486328	70.800000	725.649597	70.800000	740.111084	70.800000	732.986084	70.800000	731.781189	70.800000	729.552246	70.800000	731.631226	70.800000	735.704773	70.800000	731.073486	70.800000	738.727905	70.800000	735.689697	70.800000	734.677002	70.800000	735.164490
70.900000	732.507874	70.900000	738.176331	70.900000	733.859985	70.900000	736.707764	70.900000	736.631897	70.900000	731.626282	70.900000	739.678223	70.900000	735.232239	70.900000	734.862732	70.900000	731.649353	70.900000	729.819031	70.900000	740.356506	70.900000	733.721130	70.900000	731.765747	70.900000	732.259399	70.900000	732.554077
71.000000	735.694458	71.000000	734.031738	71.000000	732.725220	71.000000	734.528442	71.000000	737.130798	71.000000	732.567383	71.000000	731.504517	71.000000	739.694519	71.000000	731.794922	71.000000	740.953796	71.000000	734.079712	71.000000	737.187622	71.000000	736.658508	71.000000	738.606567	71.000000	730.966553	71.000000	738.239014
71.100000	733.101624	71.100000	732.955078	71.100000	728.148560	71.100000	736.223694	71.100000	731.608459	71.100000	726.451965	71.100000	731.025391	71.100000	729.271667	71.100000	730.677307	71.100000	732.061523	71.100000	730.291077	71.100000	729.631042	71.100000	741.229248	71.100000	734.441589	71.100000	735.195312	71.100000	736.716370
71.200000	732.120605	71.200000	734.486145	71.200000	730.288147	71.200000	733.493958	71.200000	729.085999	71.200000	733.537231	71.200000	730.584412	71.200000	732.029297	71.200000	735.224121	71.200000	736.258423	71.200000	733.401794	71.200000	733.199036	71.200000	730.869629	71.200000	734.178101	71.200000	729.295349	71.200000	730.940369
71.300000	729.940857	71.300000	734.787659	71.300000	729.551819	71.300000	731.636902	71.300000	735.773621	71.300000	729.874268	71.300000	734.705627	71.300000	738.190857	71.300000	730.257751	71.300000	734.078369	71.300000	738.235107	71.300000	731.467773	71.300000	733.486450	71.300000	729.679260	71.300000	734.686523	71.300000	737.090698
71.400000	728.461853	71.400000	727.432556	71.400000	734.432861	71.400000	731.165833	71.400000	737.434937	71.400000	728.312195	71.400000	728.449585	71.400000	733.722290	71.400000	731.813782	71.400000	731.795471	71.400000	737.410400	71.400000	736.382996	71.400000	734.673889	71.400000	733.331238	71.400000	724.251526	71.400000	729.041565
71.500000	732.665894	71.500000	730.822876	71.500000	731.499084	71.500000	729.925293	71.500000	734.479980	71.500000	732.909058	71.500000	730.053894	71.500000	735.687439	71.500000	733.002441	71.500000	730.265686	71.500000	732.963684	71.500000	731.610596	71.500000	733.005432	71.500000	732.872314	71.500000	732.305237	71.500000	730.326965
71.600000	737.567749	71.600000	724.060852	71.600000	728.495605	71.600000	728.869751	71.600000	732.863892	71.600000	732.525208	71.600000	733.555908	71.600000	730.492310	71.600000	726.525940	71.600000	733.453613	71.600000	731.664978	71.600000	729.617798	71.600000	734.034729	71.600000	726.162659	71.600000	734.943665	71.600000	731.118530
71.700000	728.110413	71.700000	728.336548	71.700000	728.822876	71.700000	729.304565	71.700000	726.837952	71.700000	731.334961	71.700000	727.938904	71.700000	728.156494	71.700000	733.903503	71.700000	733.511414	71.700000	729.970886	71.700000	730.998230	71.700000	724.593201	71.700000	732.628052	71.700000	728.686829	71.700000	734.520325
71.800000	730.392883	71.800000	730.724365	71.800000	726.687744	71.800000	729.082031	71.800000	725.619385	71.800000	732.593628	71.800000	731.794739	71.800000	731.046631	71.800000	735.044556	71.800000	727.299377	71.800000	729.314270	71.800000	727.715881	71.800000	727.055664	71.800000	727.668579	71.800000	730.525635	71.800000	728.574585
71.900000	733.146240	71.900000	723.869446	71.900000	731.158936	71.900000	730.143738	71.900000	728.913208	71.900000	730.687805	71.900000	728.297913	71.900000	731.019958	71.900000	731.214600	71.900000	731.715210	71.900000	733.107056	71.900000	730.351807	71.900000	728.668335	71.900000	728.492371	71.900000	729.252563	71.900000	732.368164
72.000000	728.910339	72.000000	730.253418	72.000000	726.606934	72.000000	726.591187	72.000000	728.342773	72.000000	731.074463	72.000000	725.747192	72.000000	727.449585	72.000000	731.396240	72.000000	724.768738	72.000000	733.187744	72.000000	728.062378	72.000000	730.519470	72.000000	726.423889	72.000000	724.597107	72.000000	728.569702
72.100000	726.996155	72.100000	727.123596	72.100000	732.871277	72.100000	728.704041	72.100000	723.071167	72.100000	728.762573	72.100000	732.830444	72.100000	733.210815	72.100000	729.548218	72.100000	725.221130	72.100000	724.317505	72.100000	728.563721	72.100000	732.143799	72.100000	728.099426	72.100000	728.257446	72.100000	727.256531
72.200000	725.890564	72.200000	731.518982	72.200000	723.733643	72.200000	722.666565	72.200000	725.679565	72.200000	729.265259	72.200000	726.363281	72.200000	723.988708	72.200000	726.670471	72.200000	723.002808	72.200000	723.011536	72.200000	729.850708	72.200000	728.578186	72.200000	728.898071	72.200000	724.568848	72.200000	725.343994
72.300000	724.379944	72.300000	729.802979	72.300000	729.987915	72.300000	724.784851	72.300000	730.774170	72.300000	722.916992	72.300000	726.153931	72.300000	727.787170	72.300000	735.088623	72.300000	724.912903	72.300000	724.180908	72.300000	728.996338	72.300000	729.735413	72.300000	727.675781	72.300000	726.045959	72.300000	724.414368
72.400000	725.908813	72.400000	727.324402	72.400000	731.341553	72.400000	728.649719	72.400000	727.970520	72.400000	729.118958	72.400000	729.583069	72.400000	733.411743	72.400000	727.790771	72.400000	720.926025	72.400000	723.100159	72.400000	721.484314	72.400000	724.626709	72.400000	729.239563	72.400000	727.590759	72.400000	732.384460
72.500000	722.091187	72.500000	729.962524	72.500000	725.154358	72.500000	730.139954	72.500000	726.122131	72.500000	727.403931	72.500000	722.908081	72.500000	723.416870	72.500000	722.455688	72.500000	725.155640	72.500000	722.974670	72.500000	724.803406	72.500000	728.019775	72.500000	727.407715	72.500000	729.823425	72.500000	722.522705
72.600000	726.241272	72.600000	730.066589	72.600000	726.567810	72.600000	724.902344	72.600000	724.481445	72.600000	720.317200	72.600000	730.719238	72.600000	726.775085	72.600000	726.688721	72.600000	730.101929	72.600000	727.239502	72.600000	721.689453	72.600000	730.278564	72.600000	725.592590	72.600000	721.895752	72.600000	731.132385
72.700000	721.676697	72.700000	729.840820	72.700000	722.820251	72.700000	725.957581	72.700000	726.722717	72.700000	725.005249	72.700000	725.418030	72.700000	723.506409	72.700000	723.361084	72.700000	724.524902	72.700000	724.108948	72.700000	723.158569	72.700000	719.743896	72.700000	725.597290	72.700000	723.795715	72.700000	726.739746
72.800000	724.191223	72.800000	723.174744	72.800000	726.279602	72.800000	728.743896	72.800000	722.227478	72.800000	724.051270	72.800000	722.094849	72.800000	720.213501	72.800000	726.376099	72.800000	729.267761	72.800000	720.492371	72.800000	719.355774	72.800000	727.078857	72.800000	722.763428	72.800000	725.065186	72.800000	727.485352
72.900000	720.644897	72.900000	725.196350	72.900000	722.290283	72.900000	724.105530	72.900000	723.804565	72.900000	725.197815	72.900000	724.192688	72.900000	719.606689	72.900000	722.035400	72.900000	725.130249	72.900000	721.403320	72.900000	723.944153	72.900000	722.211670	72.900000	721.668518	72.900000	719.922852	72.900000	720.667542
73.000000	718.750244	73.000000	720.375793	73.000000	723.978638	73.000000	724.801086	73.000000	724.052856	73.000000	723.723389	73.000000	725.457275	73.000000	723.513794	73.000000	726.752197	73.000000	720.744934	73.000000	724.789856	73.000000	721.312439	73.000000	724.056458	73.000000	723.237366	73.000000	724.391174	73.000000	722.088562
73.100000	719.922913	73.100000	724.247803	73.100000	722.988708	73.100000	725.018311	73.100000	722.887329	73.100000	718.948059	73.100000	725.623596	73.100000	722.432861	73.100000	716.937805	73.100000	729.103394	73.100000	725.197876	73.100000	721.549988	73.100000	724.382935	73.100000	723.376282	73.100000	721.288757	73.100000	718.542297
73.200000	721.490051	73.200000	722.732849	73.200000	725.699219	73.200000	725.138611	73.200000	722.778931	73.200000	724.222046	73.200000	718.739990	73.200000	724.688538	73.200000	716.075256	73.200000	721.816467	73.200000	720.104126	73.200000	717.523560	73.200000	723.123901	73.200000	717.121643	73.200000	721.798218	73.200000	721.222229
73.300000	718.492188	73.300000	717.455627	73.300000	722.752808	73.300000	720.737061	73.300000	721.076233	73.300000	727.351196	73.300000	718.293152	73.300000	718.959961	73.300000	723.523254	73.300000	720.458252	73.300000	725.220886	73.300000	718.927856	73.300000	716.344116	73.300000	720.687439	73.300000	720.112549	73.300000	721.269775
73.400000	718.541931	73.400000	723.572571	73.400000	716.906067	73.400000	723.374023	73.400000	719.560181	73.400000	723.071533	73.400000	723.962402	73.400000	719.574463	73.400000	719.069641	73.400000	719.947998	73.400000	719.644226	73.400000	719.013489	73.400000	719.727234	73.400000	718.075012	73.400000	728.184937	73.400000	719.845337
73.500000	718.771240	73.500000	718.911377	73.500000	716.066833	73.500000	716.590759	73.500000	724.135010	73.500000	721.830505	73.500000	726.328003	73.500000	720.109802	73.500000	719.776367	73.500000	718.988098	73.500000	720.414978	73.500000	718.694458	73.500000	719.347961	73.500000	718.663025	73.500000	725.944641	73.500000	718.252014
73.600000	722.914429	73.600000	721.625671	73.600000	722.121460	73.600000	721.001953	73.600000	719.092529	73.600000	719.719299	73.600000	719.431458	73.600000	719.702820	73.600000	719.582520	73.600000	725.768738	73.600000	718.182312	73.600000	722.499268	73.600000	721.152283	73.600000	715.022705	73.600000	721.088623	73.600000	719.814148
73.700000	721.276001	73.700000	723.641541	73.700000	720.794800	73.700000	716.241455	73.700000	722.325317	73.700000	720.853149	73.700000	725.987000	73.700000	720.496460	73.700000	715.687561	73.700000	715.026489	73.700000	717.499268	73.700000	714.856445	73.700000	712.706482	73.700000	719.061829	73.700000	715.512085	73.700000	716.015808
73.800000	717.798767	73.800000	717.082520	73.800000	717.873230	73.800000	720.644958	73.800000	717.245483	73.800000	718.485291	73.800000	714.489563	73.800000	717.827454	73.800000	727.042419	73.800000	723.265503	73.800000	719.175537	73.800000	719.947632	73.800000	720.905151	73.800000	719.934753	73.800000	720.494507	73.800000	714.920776
73.900000	720.621155	73.900000	715.531433	73.900000	718.570496	73.900000	722.016968	73.900000	714.475952	73.900000	715.177307	73.900000	722.809265	73.900000	715.583740	73.900000	715.173706	73.900000	724.826965	73.900000	719.271362	73.900000	715.971619	73.900000	722.830994	73.900000	722.120667	73.900000	717.241211	73.900000	721.534302
74.000000	720.488037	74.000000	712.246765	74.000000	713.914368	74.000000	719.479248	74.000000	715.589050	74.000000	716.203003	74.000000	722.057495	74.000000	713.943176	74.000000	717.387878	74.000000	714.420044	74.000000	726.377869	74.000000	713.377197	74.000000	721.552856	74.000000	720.338806	74.000000	719.293640	74.000000	716.687805
74.100000	718.277771	74.100000	716.612488	74.100000	716.101990	74.100000	714.237854	74.100000	718.200928	74.100000	718.996582	74.100000	717.659790	74.100000	720.371643	74.100000	715.849548	74.100000	715.025757	74.100000	714.741394	74.100000	718.036499	74.100000	716.701416	74.100000	718.503967	74.100000	716.894409	74.100000	720.036743
74.200000	716.081604	74.200000	718.825012	74.200000	719.832275	74.200000	721.125244	74.200000	713.447876	74.200000	717.194397	74.200000	718.398315	74.200000	716.044800	74.200000	715.575745	74.200000	710.185364	74.200000	717.965027	74.200000	717.242432	74.200000	717.112244	74.200000	717.248291	74.200000	720.219910	74.200000	718.447754
74.300000	710.633545	74.300000	720.588623	74.300000	712.952637	74.300000	717.785034	74.300000	715.781738	74.300000	718.542358	74.300000	714.881531	74.300000	714.073792	74.300000	720.033752	74.300000	716.623474	74.300000	716.740356	74.300000	712.126831	74.300000	715.836731	74.300000	715.748718	74.300000	717.165344	74.300000	720.463318
74.400000	717.285767	74.400000	719.315430	74.400000	720.248535	74.400000	714.622437	74.400000	713.833618	74.400000	719.477844	74.400000	715.720154	74.400000	716.681152	74.400000	710.300049	74.400000	717.826477	74.400000	723.657104	74.400000	709.618591	74.400000	718.011658	74.400000	717.687073	74.400000	714.049561	74.400000	710.992920
74.500000	714.148193	74.500000	713.105042	74.500000	716.185547	74.500000	712.548157	74.500000	712.438477	74.500000	716.161804	74.500000	714.161133	74.500000	715.884705	74.500000	712.079529	74.500000	712.302063	74.500000	718.309448	74.500000	711.866089	74.500000	716.559631	74.500000	722.155212	74.500000	713.397400	74.500000	718.799683
74.600000	707.449829	74.600000	712.306885	74.600000	712.977722	74.600000	710.570923	74.600000	707.476562	74.600000	712.830444	74.600000	711.835571	74.600000	716.329529	74.600000	708.755188	74.600000	716.636963	74.600000	712.597961	74.600000	716.491394	74.600000	715.151978	74.600000	710.645264	74.600000	713.372925	74.600000	713.667236
74.700000	715.110718	74.700000	718.431824	74.700000	714.944153	74.700000	711.575134	74.700000	711.971924	74.700000	717.508362	74.700000	717.424255	74.700000	716.928955	74.700000	714.582153	74.700000	719.039734	74.700000	717.248901	74.700000	715.413452	74.700000	711.719421	74.700000	712.140259	74.700000	714.994812	74.700000	718.672302
74.800000	713.319702	74.800000	711.406616	74.800000	711.533264	74.800000	712.467590	74.800000	712.143494	74.800000	706.439331	74.800000	705.130310	74.800000	715.283508	74.800000	710.842957	74.800000	711.929016	74.800000	718.104858	74.800000	711.774658	74.800000	715.691101	74.800000	711.804626	74.800000	711.385254	74.800000	714.710205
74.900000	707.921692	74.900000	716.454651	74.900000	714.304199	74.900000	713.262634	74.900000	719.570862	74.900000	711.611450	74.900000	714.455566	74.900000	714.141663	74.900000	714.312927	74.900000	717.389954	74.900000	720.221802	74.900000	710.179993	74.900000	710.854126	74.900000	715.446655	74.900000	709.407715	74.900000	715.036560
75.000000	709.875000	75.000000	713.424072	75.000000	718.594604	75.000000	711.840088	75.000000	712.468933	75.000000	709.113403	75.000000	711.399475	75.000000	713.853943	75.000000	708.680420	75.000000	717.394287	75.000000	712.153076	75.000000	711.892700	75.000000	705.770752	75.000000	708.814758	75.000000	711.056641	75.000000	716.134155
75.100000	707.946533	75.100000	712.158081	75.100000	714.339966	75.100000	707.662842	75.100000	712.793396	75.100000	711.326599	75.100000	709.760620	75.100000	711.104675	75.100000	711.117371	75.100000	715.626770	75.100000	708.823975	75.100000	708.474182	75.100000	712.768250	75.100000	713.230835	75.100000	710.187317	75.100000	711.365845
75.200000	705.967041	75.200000	709.273438	75.200000	710.832153	75.200000	707.763794	75.200000	710.492065	75.200000	705.378052	75.200000	710.608582	75.200000	711.730164	75.200000	709.276550	75.200000	707.365967	75.200000	708.259277	75.200000	713.964050	75.200000	711.784424	75.200000	711.159485	75.200000	714.505371	75.200000	713.458618
75.300000	707.698303	75.300000	708.842773	75.300000	716.517029	75.300000	713.622986	75.300000	712.434692	75.300000	707.723389	75.300000	709.963928	75.300000	703.890991	75.300000	706.961243	75.300000	710.794067	75.300000	710.156677	75.300000	714.519287	75.300000	709.689941	75.300000	710.802002	75.300000	704.472412	75.300000	709.913696
75.400000	710.732483	75.400000	711.046997	75.400000	708.648438	75.400000	708.283813	75.400000	709.080017	75.400000	709.892517	75.400000	711.093079	75.400000	708.977844	75.400000	711.565857	75.400000	714.630432	75.400000	704.690552	75.400000	708.152039	75.400000	711.931091	75.400000	708.308105	75.400000	714.643372	75.400000	708.878479
75.500000	712.401550	75.500000	710.701355	75.500000	708.998901	75.500000	710.253418	75.500000	704.590271	75.500000	713.163269	75.500000	706.395325	75.500000	713.036194	75.500000	707.643188	75.500000	715.899414	75.500000	713.456909	75.500000	710.717773	75.500000	707.639465	75.500000	709.644958	75.500000	706.287292	75.500000	709.727417
75.600000	709.989380	75.600000	706.013000	75.600000	708.047363	75.600000	710.837036	75.600000	707.675842	75.600000	707.580505	75.600000	711.087219	75.600000	708.892517	75.600000	708.543030	75.600000	703.522400	75.600000	708.216370	75.600000	707.730835	75.600000	713.900085	75.600000	708.380188	75.600000	711.969421	75.600000	714.786987
75.700000	701.871521	75.700000	705.500427	75.700000	704.575378	75.700000	705.148987	75.700000	707.338867	75.700000	713.762878	75.700000	707.856079	75.700000	709.638123	75.700000	710.121887	75.700000	711.725647	75.700000	708.496155	75.700000	704.908691	75.700000	705.889648	75.700000	712.798706	75.700000	701.742310	75.700000	709.266602
75.800000	711.854553	75.800000	712.554932	75.800000	713.548706	75.800000	705.051514	75.800000	704.358826	75.800000	704.436829	75.800000	712.079346	75.800000	706.867188	75.800000	710.498901	75.800000	707.922119	75.800000	703.590576	75.800000	708.785095	75.800000	711.969849	75.800000	709.235291	75.800000	705.707336	75.800000	702.823792
75.900000	708.440979	75.900000	709.679626	75.900000	702.410889	75.900000	708.891724	75.900000	706.824768	75.900000	702.513245	75.900000	704.880249	75.900000	701.620605	75.900000	707.805786	75.900000	706.093872	75.900000	706.320923	75.900000	708.186707	75.900000	709.320374	75.900000	711.782593	75.900000	708.204956	75.900000	705.729309
76.000000	708.625427	76.000000	707.271179	76.000000	699.304016	76.000000	706.139282	76.000000	702.062622	76.000000	707.260071	76.000000	703.248352	76.000000	714.199585	76.000000	702.363586	76.000000	705.705627	76.000000	701.814636	76.000000	705.456482	76.000000	709.805542	76.000000	702.827881	76.000000	707.150452	76.000000	703.238708
76.100000	707.559692	76.100000	705.883545	76.100000	702.654785	76.100000	703.362427	76.100000	702.692749	76.100000	708.802307	76.100000	700.266113	76.100000	709.996521	76.100000	700.768982	76.100000	699.875549	76.100000	706.527649	76.100000	707.409790	76.100000	702.185913	76.100000	702.499329	76.100000	701.630127	76.100000	706.521790
76.200000	699.321533	76.200000	704.261475	76.200000	706.036438	76.200000	707.679016	76.200000	704.053650	76.200000	708.717346	76.200000	709.527771	76.200000	704.199097	76.200000	704.526367	76.200000	708.229675	76.200000	704.190979	76.200000	706.617493	76.200000	703.105896	76.200000	704.899841	76.200000	703.447754	76.200000	707.839172
76.300000	700.980347	76.300000	706.564941	76.300000	706.209961	76.300000	702.061584	76.300000	704.669434	76.300000	705.942322	76.300000	701.078918	76.300000	698.205383	76.300000	704.738342	76.300000	703.610229	76.300000	706.600464	76.300000	704.768921	76.300000	700.504272	76.300000	707.961792	76.300000	707.312744	76.300000	703.764160
76.400000	706.420532	76.400000	708.789856	76.400000	702.347107	76.400000	707.642883	76.400000	705.781250	76.400000	707.222351	76.400000	706.827576	76.400000	703.809265	76.400000	703.409729	76.400000	702.398621	76.400000	708.124329	76.400000	697.568176	76.400000	702.218079	76.400000	702.437134	76.400000	708.894531	76.400000	709.593140
76.500000	702.723633	76.500000	703.820679	76.500000	705.903320	76.500000	703.846619	76.500000	703.488647	76.500000	705.171936	76.500000	710.925598	76.500000	707.279541	76.500000	704.929138	76.500000	706.154785	76.500000	703.064758	76.500000	705.640625	76.500000	705.512024	76.500000	701.194885	76.500000	705.515625	76.500000	701.252563
76.600000	701.399963	76.600000	700.636963	76.600000	702.232178	76.600000	700.189331	76.600000	706.624390	76.600000	702.439697	76.600000	703.332825	76.600000	702.306702	76.600000	704.181396	76.600000	703.196838	76.600000	705.463928	76.600000	700.862183	76.600000	704.143494	76.600000	701.362000	76.600000	704.227661	76.600000	706.067017
76.700000	705.176636	76.700000	702.688354	76.700000	707.091614	76.700000	702.668823	76.700000	702.918335	76.700000	706.763245	76.700000	699.476257	76.700000	707.464844	76.700000	706.323486	76.700000	704.019592	76.700000	701.089478	76.700000	703.158569	76.700000	699.864380	76.700000	701.797485	76.700000	703.516357	76.700000	705.735168
76.800000	707.358643	76.800000	705.477905	76.800000	694.680054	76.800000	704.976013	76.800000	704.331909	76.800000	700.306213	76.800000	702.424072	76.800000	702.088135	76.800000	705.925659	76.800000	702.520813	76.800000	701.720276	76.800000	698.815308	76.800000	700.311646	76.800000	700.897644	76.800000	698.116821	76.800000	699.912903
76.900000	700.714355	76.900000	705.536438	76.900000	699.993103	76.900000	699.645935	76.900000	700.399902	76.900000	698.860229	76.900000	701.228821	76.900000	701.414612	76.900000	700.279846	76.900000	701.708191	76.900000	698.068359	76.900000	703.755310	76.900000	702.358948	76.900000	705.278198	76.900000	698.683350	76.900000	704.397583
77.000000	699.423340	77.000000	698.800842	77.000000	704.579529	77.000000	699.815918	77.000000	699.749573	77.000000	701.284363	77.000000	700.581360	77.000000	699.951233	77.000000	698.576416	77.000000	698.172607	77.000000	701.867310	77.000000	701.260193	77.000000	697.069397	77.000000	699.225769	77.000000	697.250061	77.000000	706.513611
77.100000	703.249268	77.100000	702.620178	77.100000	700.283936	77.100000	700.050537	77.100000	702.556763	77.100000	699.747864	77.100000	702.088257	77.100000	705.528625	77.100000	701.600708	77.100000	700.365479	77.100000	701.756653	77.100000	698.865417	77.100000	702.819946	77.100000	701.144775	77.100000	703.106567	77.100000	695.880371
77.200000	703.956238	77.200000	700.003357	77.200000	696.721802	77.200000	701.120544	77.200000	702.372803	77.200000	702.376892	77.200000	698.958801	77.200000	699.275269	77.200000	696.199463	77.200000	696.654358	77.200000	695.563782	77.200000	699.393433	77.200000	702.262390	77.200000	702.054993	77.200000	701.919128	77.200000	701.102356
77.300000	699.361755	77.300000	702.234680	77.300000	704.996765	77.300000	705.091797	77.300000	698.704468	77.300000	698.050903	77.300000	700.378601	77.300000	698.803223	77.300000	701.010437	77.300000	703.852295	77.300000	703.635376	77.300000	702.011475	77.300000	699.133850	77.300000	696.402100	77.300000	701.468262	77.300000	700.658142
77.400000	698.763916	77.400000	700.244812	77.400000	706.380493	77.400000	699.124451	77.400000	697.515991	77.400000	696.625427	77.400000	695.089539	77.400000	698.169495	77.400000	698.423279	77.400000	696.462158	77.400000	701.929871	77.400000	697.561401	77.400000	699.490540	77.400000	701.282532	77.400000	701.332825	77.400000	695.102356
77.500000	695.687561	77.500000	699.283264	77.500000	695.993713	77.500000	697.427185	77.500000	695.463074	77.500000	699.756531	77.500000	698.728333	77.500000	694.852722	77.500000	697.255371	77.500000	704.366821	77.500000	697.717773	77.500000	700.352539	77.500000	701.206787	77.500000	699.145264	77.500000	700.524658	77.500000	693.531616
77.600000	693.959839	77.600000	698.060669	77.600000	697.593140	77.600000	698.709229	77.600000	697.450684	77.600000	700.724976	77.600000	702.284851	77.600000	700.104492	77.600000	699.702026	77.600000	698.618835	77.600000	698.690491	77.600000	696.367188	77.600000	693.620911	77.600000	695.766724	77.600000	697.979126	77.600000	697.287720
77.700000	701.341614	77.700000	698.694092	77.700000	701.376526	77.700000	697.272156	77.700000	700.541321	77.700000	695.299927	77.700000	697.454468	77.700000	694.385742	77.700000	698.841492	77.700000	695.622131	77.700000	695.074646	77.700000	697.691101	77.700000	698.606140	77.700000	695.584900	77.700000	698.680969	77.700000	697.742859
77.800000	697.020569	77.800000	696.322021	77.800000	694.363525	77.800000	694.432129	77.800000	698.095398	77.800000	695.199646	77.800000	696.349915	77.800000	695.664795	77.800000	696.540771	77.800000	693.950073	77.800000	699.330139	77.800000	699.863342	77.800000	699.898987	77.800000	696.649170	77.800000	694.871460	77.800000	696.005859
77.900000	690.882019	77.900000	698.480774	77.900000	691.844360	77.900000	692.105347	77.900000	696.331543	77.900000	693.765747	77.900000	694.384949	77.900000	698.691589	77.900000	694.183960	77.900000	700.198059	77.900000	694.056946	77.900000	689.858704	77.900000	694.854614	77.900000	690.746399	77.900000	699.453491	77.900000	691.204529
78.000000	689.938721	78.000000	694.111633	78.000000	698.020508	78.000000	692.363220	78.000000	693.433411	78.000000	695.833313	78.000000	694.319580	78.000000	690.981201	78.000000	696.920776	78.000000	701.403748	78.000000	697.576172	78.000000	694.999573	78.000000	698.795349	78.000000	695.581482	78.000000	693.986694	78.000000	697.799561
78.100000	686.580139	78.100000	697.150085	78.100000	700.865845	78.100000	697.070435	78.100000	693.082336	78.100000	698.082336	78.100000	696.531982	78.100000	696.623352	78.100000	698.922852	78.100000	691.250732	78.100000	694.703552	78.100000	698.429993	78.100000	692.496521	78.100000	693.132080	78.100000	694.006165	78.100000	696.179077
78.200000	692.680725	78.200000	696.877136	78.200000	699.970520	78.200000	697.175659	78.200000	691.029053	78.200000	696.173340	78.200000	691.726135	78.200000	694.754639	78.200000	695.777893	78.200000	695.715698	78.200000	696.656128	78.200000	699.996521	78.200000	698.347290	78.200000	695.280640	78.200000	692.163269	78.200000	694.823120
78.300000	694.752625	78.300000	693.824646	78.300000	689.773010	78.300000	698.600647	78.300000	690.496887	78.300000	689.196594	78.300000	696.415771	78.300000	690.234314	78.300000	694.309937	78.300000	690.384399	78.300000	688.613708	78.300000	695.292725	78.300000	696.773987	78.300000	692.913452	78.300000	693.315979	78.300000	690.668762
78.400000	700.772583	78.400000	693.193298	78.400000	690.611511	78.400000	695.980103	78.400000	689.799988	78.400000	689.912842	78.400000	694.038513	78.400000	696.911743	78.400000	694.486511	78.400000	690.571106	78.400000	697.235779	78.400000	692.399109	78.400000	692.089417	78.400000	683.289551	78.400000	692.650208	78.400000	695.114441
78.500000	696.669861	78.500000	692.970581	78.500000	697.399841	78.500000	694.430481	78.500000	690.974548	78.500000	686.792542	78.500000	694.660461	78.500000	695.603210	78.500000	689.750732	78.500000	692.977478	78.500000	692.552734	78.500000	695.149963	78.500000	693.144714	78.500000	690.854004	78.500000	694.846802	78.500000	688.644836
78.600000	693.452026	78.600000	689.593689	78.600000	695.297852	78.600000	686.004089	78.600000	689.516602	78.600000	692.042114	78.600000	696.040222	78.600000	692.073242	78.600000	697.251343	78.600000	699.023804	78.600000	689.122009	78.600000	692.631470	78.600000	695.272949	78.600000	692.324402	78.600000	695.642639	78.600000	689.348267
78.700000	690.022522	78.700000	690.208862	78.700000	696.996155	78.700000	689.999756	78.700000	690.546509	78.700000	688.939758	78.700000	694.208191	78.700000	689.470825	78.700000	692.317505	78.700000	692.246155	78.700000	690.946838	78.700000	692.885315	78.700000	694.598450	78.700000	692.373657	78.700000	690.750854	78.700000	692.730225
78.800000	693.275085	78.800000	691.076172	78.800000	688.725525	78.800000	696.193359	78.800000	688.083557	78.800000	688.923462	78.800000	689.567139	78.800000	692.847656	78.800000	690.282288	78.800000	688.050415	78.800000	693.156860	78.800000	691.831848	78.800000	688.140869	78.800000	694.048340	78.800000	687.101257	78.800000	695.763611
78.900000	690.794861	78.900000	695.153809	78.900000	690.203308	78.900000	694.417358	78.900000	688.183350	78.900000	690.853760	78.900000	692.010193	78.900000	687.120239	78.900000	687.779602	78.900000	694.664734	78.900000	688.930237	78.900000	688.670898	78.900000	691.348267	78.900000	691.829529	78.900000	690.049438	78.900000	692.829468
79.000000	686.840881	79.000000	684.122070	79.000000	693.815552	79.000000	688.656921	79.000000	688.024780	79.000000	693.930542	79.000000	691.152405	79.000000	686.967102	79.000000	694.998901	79.000000	689.475220	79.000000	690.114014	79.000000	689.132446	79.000000	692.072327	79.000000	690.154175	79.000000	690.710144	79.000000	689.857727
79.100000	689.473938	79.100000	684.000671	79.100000	687.127930	79.100000	684.845154	79.100000	689.205444	79.100000	689.895996	79.100000	695.631165	79.100000	693.973511	79.100000	690.555786	79.100000	690.101624	79.100000	692.045532	79.100000	685.942139	79.100000	689.597412	79.100000	690.280518	79.100000	682.688416	79.100000	692.557434
79.200000	685.855957	79.200000	690.949524	79.200000	689.518250	79.200000	686.769958	79.200000	685.782471	79.200000	691.875244	79.200000	692.884705	79.200000	689.721680	79.200000	685.466675	79.200000	687.235168	79.200000	692.275879	79.200000	685.070740	79.200000	687.876709	79.200000	690.991150	79.200000	690.935608	79.200000	689.729675
79.300000	692.108337	79.300000	686.875854	79.300000	685.364014	79.300000	686.104858	79.300000	688.366394	79.300000	690.479736	79.300000	690.678894	79.300000	690.224792	79.300000	689.450073	79.300000	687.097534	79.300000	687.604248	79.300000	685.713623	79.300000	685.801880	79.300000	685.022461	79.300000	692.620300	79.300000	683.931335
79.400000	685.235291	79.400000	686.551819	79.400000	684.001648	79.400000	692.267822	79.400000	684.541199	79.400000	685.387451	79.400000	683.142090	79.400000	692.025513	79.400000	686.427429	79.400000	686.014099	79.400000	685.727966	79.400000	684.137451	79.400000	686.218384	79.400000	686.376648	79.400000	688.842651	79.400000	691.269958
79.500000	685.311218	79.500000	686.567261	79.500000	683.125366	79.500000	684.258850	79.500000	686.558777	79.500000	680.294617	79.500000	685.121887	79.500000	686.121887	79.500000	684.100830	79.500000	685.361389	79.500000	685.521667	79.500000	684.477600	79.500000	692.637695	79.500000	691.770752	79.500000	684.238953	79.500000	685.823181
79.600000	685.391418	79.600000	691.903931	79.600000	686.391846	79.600000	688.878174	79.600000	685.734375	79.600000	683.886169	79.600000	689.104309	79.600000	688.102600	79.600000	687.654785	79.600000	687.743530	79.600000	685.624146	79.600000	683.786926	79.600000	687.634644	79.600000	686.515015	79.600000	687.459961	79.600000	692.211365
79.700000	683.735535	79.700000	687.068481	79.700000	680.913513	79.700000	688.046082	79.700000	686.474792	79.700000	682.000610	79.700000	683.576233	79.700000	687.712891	79.700000	683.786926	79.700000	683.843872	79.700000	688.947693	79.700000	684.721130	79.700000	689.364563	79.700000	687.399170	79.700000	684.818298	79.700000	686.300781
79.800000	684.580688	79.800000	684.046570	79.800000	690.622375	79.800000	687.271484	79.800000	687.959412	79.800000	688.755310	79.800000	686.319153	79.800000	682.531006	79.800000	684.043945	79.800000	686.722839	79.800000	689.961060	79.800000	684.296021	79.800000	686.799011	79.800000	681.162903	79.800000	689.576111	79.800000	685.654236
79.900000	684.333740	79.900000	687.354187	79.900000	681.840271	79.900000	683.123657	79.900000	686.447693	79.900000	692.160095	79.900000	685.236206	79.900000	687.484619	79.900000	682.673340	79.900000	686.172852	79.900000	683.589294	79.900000	679.458008	79.900000	682.015564	79.900000	689.905396	79.900000	679.739441	79.900000	686.594727
80.000000	685.800659	80.000000	681.988892	80.000000	682.809204	80.000000	681.952148	80.000000	683.073242	80.000000	683.924438	80.000000	679.319336	80.000000	680.709167	80.000000	684.922974	80.000000	683.509705	80.000000	682.087463	80.000000	683.012695	80.000000	690.225830	80.000000	684.706787	80.000000	688.204651	80.000000	682.853577
80.100000	686.679626	80.100000	685.156311	80.100000	681.186768	80.100000	684.918823	80.100000	683.404175	80.100000	685.704834	80.100000	684.847961	80.100000	685.266663	80.100000	688.680359	80.100000	678.025452	80.100000	682.722046	80.100000	684.889465	80.100000	685.108154	80.100000	683.179443	80.100000	684.624023	80.100000	680.361084
80.200000	686.092407	80.200000	685.703735	80.200000	683.675171	80.200000	681.208252	80.200000	680.656799	80.200000	683.488525	80.200000	684.546326	80.200000	685.414673	80.200000	687.292358	80.200000	687.221558	80.200000	679.775330	80.200000	681.642151	80.200000	685.019287	80.200000	679.421326	80.200000	686.791931	80.200000	678.241028
80.300000	679.313110	80.300000	682.563965	80.300000	680.546387	80.300000	684.145508	80.300000	682.296204	80.300000	683.126648	80.300000	680.646179	80.300000	686.279419	80.300000	682.254272	80.300000	688.699829	80.300000	680.491943	80.300000	683.320679	80.300000	680.199280	80.300000	683.463074	80.300000	685.308960	80.300000	681.856201
80.400000	683.674500	80.400000	681.815735	80.400000	685.787476	80.400000	680.356323	80.400000	679.851929	80.400000	673.892151	80.400000	686.018555	80.400000	683.182983	80.400000	680.649170	80.400000	685.379333	80.400000	682.852722	80.400000	685.288330	80.400000	685.615906	80.400000	687.283386	80.400000	682.390076	80.400000	685.310059
80.500000	681.018433	80.500000	682.457214	80.500000	677.722595	80.500000	678.657104	80.500000	679.151428	80.500000	685.755798	80.500000	679.851196	80.500000	682.683167	80.500000	678.526367	80.500000	688.054382	80.500000	682.819641	80.500000	684.295349	80.500000	680.076111	80.500000	685.210510	80.500000	687.619751	80.500000	677.292969
80.600000	684.542053	80.600000	682.589172	80.600000	682.121033	80.600000	683.190002	80.600000	683.841370	80.600000	684.906067	80.600000	679.764526	80.600000	680.378113	80.600000	681.224243	80.600000	681.960510	80.600000	681.955750	80.600000	680.417419	80.600000	680.934570	80.600000	682.430115	80.600000	684.064087	80.600000	674.297424
80.700000	687.079407	80.700000	680.037476	80.700000	679.291870	80.700000	676.374939	80.700000	684.048828	80.700000	678.189148	80.700000	682.228943	80.700000	675.934509	80.700000	682.847351	80.700000	677.398071	80.700000	678.928894	80.700000	681.294800	80.700000	672.629089	80.700000	678.687317	80.700000	677.210510	80.700000	677.451233
80.800000	679.779724	80.800000	680.476013	80.800000	680.842468	80.800000	677.443176	80.800000	675.445190	80.800000	678.116516	80.800000	680.224365	80.800000	679.692139	80.800000	679.765808	80.800000	681.566589	80.800000	679.300598	80.800000	677.366943	80.800000	679.359192	80.800000	677.820618	80.800000	677.083374	80.800000	681.624207
80.900000	678.618042	80.900000	686.234619	80.900000	682.565796	80.900000	675.516113	80.900000	680.404968	80.900000	678.706909	80.900000	683.690979	80.900000	675.789795	80.900000	687.193604	80.900000	680.624512	80.900000	678.856995	80.900000	680.270569	80.900000	679.777954	80.900000	684.622009	80.900000	676.761047	80.900000	677.453796
81.000000	679.564758	81.000000	679.030518	81.000000	684.043396	81.000000	681.479004	81.000000	678.729919	81.000000	679.948547	81.000000	676.961365	81.000000	677.290100	81.000000	686.373413	81.000000	679.935181	81.000000	680.095825	81.000000	678.046692	81.000000	678.528992	81.000000	677.450378	81.000000	680.674744	81.000000	678.556702
81.100000	680.134888	81.100000	680.412781	81.100000	683.531738	81.100000	681.839233	81.100000	671.896118	81.100000	680.255127	81.100000	677.066772	81.100000	678.912537	81.100000	683.955383	81.100000	680.505920	81.100000	675.917603	81.100000	684.220398	81.100000	680.409119	81.100000	674.035828	81.100000	674.910400	81.100000	678.343140
81.200000	672.400696	81.200000	676.912598	81.200000	677.464355	81.200000	676.600830	81.200000	677.873108	81.200000	675.272034	81.200000	676.070374	81.200000	683.633362	81.200000	680.002563	81.200000	680.000916	81.200000	677.567200	81.200000	678.393555	81.200000	679.628784	81.200000	675.671509	81.200000	677.819092	81.200000	675.229248
81.300000	680.395508	81.300000	674.597290	81.300000	673.688843	81.300000	672.381226	81.300000	679.653748	81.300000	678.464539	81.300000	676.791687	81.300000	676.785828	81.300000	675.123840	81.300000	678.796875	81.300000	682.229553	81.300000	675.163269	81.300000	670.964355	81.300000	675.629761	81.300000	679.654053	81.300000	673.038879
81.400000	670.762085	81.400000	678.260010	81.400000	676.344971	81.400000	677.135071	81.400000	673.074768	81.400000	673.558350	81.400000	684.481506	81.400000	674.358948	81.400000	675.792236	81.400000	676.894714	81.400000	675.009338	81.400000	678.003479	81.400000	672.874573	81.400000	680.029968	81.400000	672.026428	81.400000	671.686279
81.500000	674.840454	81.500000	672.764832	81.500000	672.029114	81.500000	675.328125	81.500000	677.232727	81.500000	681.290039	81.500000	677.311646	81.500000	677.801208	81.500000	679.321045	81.500000	678.311584	81.500000	671.150452	81.500000	678.921509	81.500000	679.253479	81.500000	680.064331	81.500000	677.107483	81.500000	675.182007
81.600000	668.571472	81.600000	679.082886	81.600000	675.548645	81.600000	676.471558	81.600000	677.448792	81.600000	677.973755	81.600000	673.244202	81.600000	677.977905	81.600000	676.894043	81.600000	670.918457	81.600000	673.385071	81.600000	676.538269	81.600000	679.585205	81.600000	676.855469	81.600000	675.677551	81.600000	677.044922
81.700000	671.000854	81.700000	673.753296	81.700000	672.325867	81.700000	673.873413	81.700000	678.372192	81.700000	678.043518	81.700000	671.510193	81.700000	676.055420	81.700000	677.453186	81.700000	670.668640	81.700000	676.601318	81.700000	675.843994	81.700000	673.098511	81.700000	678.468872	81.700000	673.008362	81.700000	673.436340
81.800000	673.855774	81.800000	671.710571	81.800000	673.068298	81.800000	673.626770	81.800000	668.630005	81.800000	671.543030	81.800000	670.293579	81.800000	681.310669	81.800000	673.781494	81.800000	674.813782	81.800000	681.096802	81.800000	678.185303	81.800000	673.684692	81.800000	673.756409	81.800000	672.330933	81.800000	669.880127
81.900000	674.184143	81.900000	676.611389	81.900000	677.992920	81.900000	681.231445	81.900000	674.689880	81.900000	676.669800	81.900000	673.835144	81.900000	672.983582	81.900000	676.480835	81.900000	678.239380	81.900000	675.038025	81.900000	678.954590	81.900000	667.687439	81.900000	676.418884	81.900000	671.985596	81.900000	669.919434
82.000000	669.934875	82.000000	674.293640	82.000000	670.393555	82.000000	676.761536	82.000000	674.059814	82.000000	670.945740	82.000000	670.191040	82.000000	677.434143	82.000000	669.346252	82.000000	674.075134	82.000000	675.683533	82.000000	671.121887	82.000000	673.531189	82.000000	673.739136	82.000000	670.163147	82.000000	675.968750
82.100000	674.300476	82.100000	674.797607	82.100000	672.517212	82.100000	669.373657	82.100000	674.158020	82.100000	673.690857	82.100000	674.589233	82.100000	671.175232	82.100000	673.510620	82.100000	670.213684	82.100000	677.578735	82.100000	672.682373	82.100000	672.713928	82.100000	673.594238	82.100000	670.917358	82.100000	673.048584
82.200000	668.745056	82.200000	672.091675	82.200000	671.368713	82.200000	666.877319	82.200000	671.776672	82.200000	670.992554	82.200000	671.506287	82.200000	676.031555	82.200000	670.950012	82.200000	673.102539	82.200000	671.834595	82.200000	670.535645	82.200000	671.594299	82.200000	673.158325	82.200000	672.996948	82.200000	674.242493
82.300000	669.289185	82.300000	670.957825	82.300000	670.785522	82.300000	673.071899	82.300000	671.243164	82.300000	675.599304	82.300000	674.384888	82.300000	674.420166	82.300000	669.154968	82.300000	678.722534	82.300000	673.997864	82.300000	673.664978	82.300000	677.461243	82.300000	666.982910	82.300000	671.015625	82.300000	676.335388
82.400000	667.240173	82.400000	671.658936	82.400000	669.704651	82.400000	671.746216	82.400000	667.941101	82.400000	674.145630	82.400000	673.547424	82.400000	672.213806	82.400000	669.256348	82.400000	669.669739	82.400000	678.200684	82.400000	669.844238	82.400000	670.408081	82.400000	671.964966	82.400000	669.540405	82.400000	671.653931
82.500000	669.251465	82.500000	666.203186	82.500000	669.932678	82.500000	672.646606	82.500000	668.079590	82.500000	673.513000	82.500000	672.201599	82.500000	668.012024	82.500000	675.562683	82.500000	670.762756	82.500000	671.522278	82.500000	666.906738	82.500000	667.495850	82.500000	667.560669	82.500000	668.052490	82.500000	672.481812
82.600000	667.505310	82.600000	666.196960	82.600000	671.531494	82.600000	665.842041	82.600000	674.211426	82.600000	669.787598	82.600000	672.075928	82.600000	671.362976	82.600000	668.759949	82.600000	667.137390	82.600000	674.808105	82.600000	667.319580	82.600000	670.081787	82.600000	675.385132	82.600000	671.277832	82.600000	677.242798
82.700000	670.383606	82.700000	671.855164	82.700000	667.063477	82.700000	669.544739	82.700000	669.516052	82.700000	674.021912	82.700000	667.613281	82.700000	670.351318	82.700000	669.716736	82.700000	670.751831	82.700000	669.670837	82.700000	665.344482	82.700000	670.043640	82.700000	666.509277	82.700000	674.320129	82.700000	673.867065
82.800000	662.210632	82.800000	667.180847	82.800000	666.674500	82.800000	666.892334	82.800000	666.446045	82.800000	665.809143	82.800000	669.246277	82.800000	672.390808	82.800000	671.377930	82.800000	668.178345	82.800000	664.689148	82.800000	670.651672	82.800000	671.176270	82.800000	667.101929	82.800000	671.067566	82.800000	665.988159
82.900000	668.261963	82.900000	673.082520	82.900000	667.195557	82.900000	667.432861	82.900000	671.774536	82.900000	664.008362	82.900000	667.628479	82.900000	671.711426	82.900000	670.657349	82.900000	669.393188	82.900000	670.645752	82.900000	667.405518	82.900000	670.791382	82.900000	667.443726	82.900000	664.862061	82.900000	667.801941
83.000000	670.800232	83.000000	668.159790	83.000000	669.559021	83.000000	672.384644	83.000000	664.851013	83.000000	667.113098	83.000000	671.130920	83.000000	671.110840	83.000000	668.596802	83.000000	668.749146	83.000000	668.344299	83.000000	667.374268	83.000000	667.334045	83.000000	670.237305	83.000000	668.679871	83.000000	665.368713
83.100000	666.080750	83.100000	661.792725	83.100000	668.545410	83.100000	664.366638	83.100000	669.915710	83.100000	671.055786	83.100000	672.038757	83.100000	669.127747	83.100000	664.000122	83.100000	670.716553	83.100000	666.181274	83.100000	667.651184	83.100000	665.396912	83.100000	665.648560	83.100000	667.569275	83.100000	668.238403
83.200000	663.683228	83.200000	669.396484	83.200000	669.462097	83.200000	667.528564	83.200000	667.405762	83.200000	670.330811	83.200000	667.871033	83.200000	670.667725	83.200000	665.060669	83.200000	666.299500	83.200000	671.291565	83.200000	667.101196	83.200000	666.123779	83.200000	669.191589	83.200000	670.311829	83.200000	662.363342
83.300000	672.489929	83.300000	665.577087	83.300000	668.223816	83.300000	664.977783	83.300000	665.011292	83.300000	668.954651	83.300000	670.477966	83.300000	662.072327	83.300000	665.267273	83.300000	661.793030	83.300000	667.914185	83.300000	666.624573	83.300000	668.548157	83.300000	668.049377	83.300000	669.183594	83.300000	667.045349
83.400000	666.338867	83.400000	662.020813	83.400000	669.773804	83.400000	668.615967	83.400000	662.722046	83.400000	666.823608	83.400000	664.778992	83.400000	673.026001	83.400000	667.962402	83.400000	666.442627	83.400000	662.747131	83.400000	664.949280	83.400000	668.099548	83.400000	667.276550	83.400000	663.124451	83.400000	664.468140
83.500000	663.670776	83.500000	662.578369	83.500000	665.384460	83.500000	665.226624	83.500000	662.747070	83.500000	663.904846	83.500000	664.096619	83.500000	661.549500	83.500000	667.403503	83.500000	667.835205	83.500000	662.770081	83.500000	667.965698	83.500000	661.615906	83.500000	666.503479	83.500000	668.786133	83.500000	663.617065
83.600000	664.275635	83.600000	665.218811	83.600000	667.273438	83.600000	659.934448	83.600000	667.873718	83.600000	665.584595	83.600000	664.016357	83.600000	660.924988	83.600000	662.756897	83.600000	666.727173	83.600000	664.499023	83.600000	663.726379	83.600000	664.031982	83.600000	665.646851	83.600000	662.555359	83.600000	662.096558
83.700000	662.156738	83.700000	661.406189	83.700000	662.198425	83.700000	664.633789	83.700000	659.795776	83.700000	667.286621	83.700000	664.444580	83.700000	665.485474	83.700000	657.392578	83.700000	662.159790	83.700000	664.599548	83.700000	662.925903	83.700000	658.575378	83.700000	661.940002	83.700000	664.821167	83.700000	658.501953
83.800000	670.918518	83.800000	663.327515	83.800000	661.725281	83.800000	662.256958	83.800000	663.877136	83.800000	665.625610	83.800000	662.207642	83.800000	665.030823	83.800000	664.362793	83.800000	666.146362	83.800000	663.021484	83.800000	667.571716	83.800000	664.306274	83.800000	666.976929	83.800000	661.238220	83.800000	659.901978
83.900000	657.712524	83.900000	666.919006	83.900000	660.410339	83.900000	660.128357	83.900000	659.848267	83.900000	663.285889	83.900000	664.658508	83.900000	662.865295	83.900000	665.343079	83.900000	662.527161	83.900000	661.570496	83.900000	666.928223	83.900000	665.250061	83.900000	665.014221	83.900000	665.287231	83.900000	662.654968
84.000000	661.153748	84.000000	664.230957	84.000000	664.491943	84.000000	668.033691	84.000000	665.056641	84.000000	663.163269	84.000000	662.922791	84.000000	667.021667	84.000000	663.002563	84.000000	664.479431	84.000000	661.814331	84.000000	661.373962	84.000000	663.558105	84.000000	658.436340	84.000000	661.498901	84.000000	660.572083
84.100000	660.882324	84.100000	657.111206	84.100000	661.629639	84.100000	666.309265	84.100000	662.766174	84.100000	660.729492	84.100000	659.756287	84.100000	663.477783	84.100000	661.153687	84.100000	658.757812	84.100000	662.556946	84.100000	661.679871	84.100000	658.858826	84.100000	664.126892	84.100000	666.305908	84.100000	662.338074
84.200000	663.492676	84.200000	662.087097	84.200000	666.544373	84.200000	663.111206	84.200000	662.245667	84.200000	654.536926	84.200000	663.359558	84.200000	662.194397	84.200000	659.603027	84.200000	661.694031	84.200000	655.962952	84.200000	656.364075	84.200000	664.671509	84.200000	659.498718	84.200000	656.700256	84.200000	663.995483
84.300000	656.122437	84.300000	665.268066	84.300000	657.820312	84.300000	664.386230	84.300000	663.802063	84.300000	661.120117	84.300000	659.548157	84.300000	661.773010	84.300000	662.029724	84.300000	662.533203	84.300000	662.196411	84.300000	663.023010	84.300000	660.222412	84.300000	663.479431	84.300000	660.923706	84.300000	659.781067
84.400000	662.716187	84.400000	655.824402	84.400000	657.874390	84.400000	659.902832	84.400000	660.190796	84.400000	661.190186	84.400000	663.957947	84.400000	668.501465	84.400000	657.776001	84.400000	664.680603	84.400000	659.388855	84.400000	661.793152	84.400000	664.424805	84.400000	660.143188	84.400000	658.086426	84.400000	663.670715
84.500000	659.194031	84.500000	662.678345	84.500000	665.884277	84.500000	659.549805	84.500000	658.619690	84.500000	659.685547	84.500000	659.410889	84.500000	659.948730	84.500000	660.822021	84.500000	660.608948	84.500000	657.129761	84.500000	658.620911	84.500000	659.366577	84.500000	658.305603	84.500000	659.883972	84.500000	663.428223
84.600000	663.072571	84.600000	656.221924	84.600000	660.279846	84.600000	663.315002	84.600000	659.213318	84.600000	658.313049	84.600000	653.162903	84.600000	661.560181	84.600000	658.754089	84.600000	663.316956	84.600000	662.214233	84.600000	661.091614	84.600000	661.016846	84.600000	660.966797	84.600000	660.441650	84.600000	658.978943
84.700000	658.460083	84.700000	658.565491	84.700000	660.875732	84.700000	656.602356	84.700000	665.657776	84.700000	656.597229	84.700000	656.454590	84.700000	660.992798	84.700000	659.866882	84.700000	653.988281	84.700000	659.460022	84.700000	662.921814	84.700000	658.217957	84.700000	662.561523	84.700000	660.739502	84.700000	661.071960
84.800000	658.835754	84.800000	657.535583	84.800000	654.583862	84.800000	656.299011	84.800000	654.812561	84.800000	660.187378	84.800000	658.795776	84.800000	654.204712	84.800000	652.392151	84.800000	658.581055	84.800000	660.583130	84.800000	656.055786	84.800000	658.221252	84.800000	655.388855	84.800000	662.303162	84.800000	654.364868
84.900000	659.013916	84.900000	658.424683	84.900000	655.884155	84.900000	659.463989	84.900000	651.625061	84.900000	659.000793	84.900000	661.219910	84.900000	659.918945	84.900000	659.871277	84.900000	659.171509	84.900000	658.499756	84.900000	656.640442	84.900000	657.508789	84.900000	657.123901	84.900000	658.026978	84.900000	655.981750
85.000000	655.257629	85.000000	656.516479	85.000000	656.436157	85.000000	660.620056	85.000000	657.066162	85.000000	656.199097	85.000000	657.853394	85.000000	662.383301	85.000000	658.078064	85.000000	654.329041	85.000000	655.178833	85.000000	653.685791	85.000000	660.279419	85.000000	657.365295	85.000000	654.141602	85.000000	657.171387
85.100000	661.577332	85.100000	654.431458	85.100000	658.535278	85.100000	650.208679	85.100000	656.501160	85.100000	659.035706	85.100000	654.530823	85.100000	655.125305	85.100000	655.827026	85.100000	655.703125	85.100000	657.306824	85.100000	654.941284	85.100000	655.240356	85.100000	658.862732	85.100000	655.966187	85.100000	659.485596
85.200000	659.575439	85.200000	653.909424	85.200000	653.621765	85.200000	654.937439	85.200000	659.121521	85.200000	664.581665	85.200000	665.498779	85.200000	655.096130	85.200000	659.456604	85.200000	657.843079	85.200000	650.765381	85.200000	655.922913	85.200000	656.457397	85.200000	658.446716	85.200000	656.031555	85.200000	653.693909
85.300000	652.136475	85.300000	652.102478	85.300000	656.068665	85.300000	657.893188	85.300000	658.220764	85.300000	657.242798	85.300000	652.698059	85.300000	654.263550	85.300000	655.979858	85.300000	658.306885	85.300000	656.609924	85.300000	657.566101	85.300000	652.292297	85.300000	651.857361	85.300000	654.214905	85.300000	657.199280
85.400000	654.501160	85.400000	661.169006	85.400000	657.090027	85.400000	653.266724	85.400000	652.699036	85.400000	655.605469	85.400000	655.731934	85.400000	656.661743	85.400000	651.205811	85.400000	651.497803	85.400000	654.907837	85.400000	655.379272	85.400000	653.821350	85.400000	650.730957	85.400000	650.537231	85.400000	654.826172
85.500000	656.782715	85.500000	651.196594	85.500000	655.949280	85.500000	652.403748	85.500000	651.896240	85.500000	655.079529	85.500000	652.861145	85.500000	656.557312	85.500000	653.671570	85.500000	656.052490	85.500000	660.032715	85.500000	650.346558	85.500000	652.470154	85.500000	654.147461	85.500000	653.194275	85.500000	655.839661
85.600000	660.408508	85.600000	652.365784	85.600000	652.860901	85.600000	652.447815	85.600000	657.388184	85.600000	655.217163	85.600000	650.887024	85.600000	652.887939	85.600000	653.879578	85.600000	652.645630	85.600000	653.540710	85.600000	653.378235	85.600000	652.644165	85.600000	653.868408	85.600000	658.910217	85.600000	651.844727
85.700000	650.402100	85.700000	652.237427	85.700000	647.326111	85.700000	656.933899	85.700000	649.179138	85.700000	653.825684	85.700000	648.471008	85.700000	653.811707	85.700000	650.200806	85.700000	653.170532	85.700000	649.294373	85.700000	654.706787	85.700000	653.215881	85.700000	654.154114	85.700000	652.316040	85.700000	650.580078
85.800000	653.009888	85.800000	654.545471	85.800000	649.689514	85.800000	653.632812	85.800000	649.293091	85.800000	651.114563	85.800000	653.072815	85.800000	654.464111	85.800000	651.977722	85.800000	655.759460	85.800000	652.593384	85.800000	660.538940	85.800000	652.384644	85.800000	651.167969	85.800000	652.251526	85.800000	652.838196
85.900000	652.766907	85.900000	653.783325	85.900000	651.972900	85.900000	652.300171	85.900000	649.893860	85.900000	654.158264	85.900000	654.239014	85.900000	652.763367	85.900000	649.363525	85.900000	653.587402	85.900000	656.478882	85.900000	646.098694	85.900000	652.426819	85.900000	652.147095	85.900000	651.684570	85.900000	652.175842
86.000000	651.957886	86.000000	652.110718	86.000000	656.348572	86.000000	654.508972	86.000000	653.522461	86.000000	652.124023	86.000000	649.906250	86.000000	648.947510	86.000000	652.713806	86.000000	652.536560	86.000000	654.659607	86.000000	651.906799	86.000000	651.447266	86.000000	649.216553	86.000000	651.700867	86.000000	650.235596
86.100000	656.028259	86.100000	650.401917	86.100000	650.638611	86.100000	653.209717	86.100000	650.024902	86.100000	649.595520	86.100000	648.522461	86.100000	656.756592	86.100000	653.255249	86.100000	653.376038	86.100000	647.637512	86.100000	651.436340	86.100000	650.629761	86.100000	646.069580	86.100000	649.669556	86.100000	652.396240
86.200000	650.665833	86.200000	649.017578	86.200000	655.308289	86.200000	653.436157	86.200000	648.820740	86.200000	651.653198	86.200000	649.825012	86.200000	649.081360	86.200000	651.579224	86.200000	650.335938	86.200000	649.774475	86.200000	650.159424	86.200000	651.212463	86.200000	644.792908	86.200000	653.585693	86.200000	650.440613
86.300000	646.740417	86.300000	651.674194	86.300000	652.528748	86.300000	647.650085	86.300000	651.252197	86.300000	648.759583	86.300000	648.305298	86.300000	648.779846	86.300000	646.100708	86.300000	653.366089	86.300000	653.654541	86.300000	647.715698	86.300000	648.370789	86.300000	650.354553	86.300000	650.281738	86.300000	651.037842
86.400000	645.955627	86.400000	647.059692	86.400000	647.208740	86.400000	649.754822	86.400000	647.354675	86.400000	651.192383	86.400000	646.874878	86.400000	647.596313	86.400000	650.895752	86.400000	648.478271	86.400000	650.710388	86.400000	650.569702	86.400000	649.395508	86.400000	649.995483	86.400000	645.600220	86.400000	649.543274
86.500000	645.237610	86.500000	647.035461	86.500000	646.679871	86.500000	651.740662	86.500000	651.167297	86.500000	643.196777	86.500000	651.390198	86.500000	648.183228	86.500000	641.879700	86.500000	652.785278	86.500000	651.566406	86.500000	650.504822	86.500000	651.200439	86.500000	650.306335	86.500000	650.867310	86.500000	645.282227
86.600000	648.256165	86.600000	653.099792	86.600000	645.786804	86.600000	651.829651	86.600000	644.639221	86.600000	647.257812	86.600000	649.068298	86.600000	650.490845	86.600000	650.753967	86.600000	646.820984	86.600000	651.763184	86.600000	650.167175	86.600000	642.484497	86.600000	648.713135	86.600000	650.561646	86.600000	646.364014
86.700000	648.012512	86.700000	649.479797	86.700000	650.752136	86.700000	646.721497	86.700000	650.230530	86.700000	646.456421	86.700000	651.584595	86.700000	644.621399	86.700000	648.768982	86.700000	646.409180	86.700000	646.007385	86.700000	647.405762	86.700000	646.219727	86.700000	650.763489	86.700000	646.556396	86.700000	646.981873
86.800000	645.599304	86.800000	645.682251	86.800000	646.673340	86.800000	648.810181	86.800000	641.637329	86.800000	647.690002	86.800000	649.189087	86.800000	646.294373	86.800000	648.647156	86.800000	650.285645	86.800000	644.247131	86.800000	647.074158	86.800000	641.964233	86.800000	647.939209	86.800000	642.964600	86.800000	646.716187
86.900000	647.649902	86.900000	645.908142	86.900000	643.790283	86.900000	646.020874	86.900000	647.639526	86.900000	643.213440	86.900000	649.610474	86.900000	650.336914	86.900000	647.757690	86.900000	648.312866	86.900000	647.101074	86.900000	646.650024	86.900000	647.977783	86.900000	645.449097	86.900000	645.106201	86.900000	648.034058
87.000000	651.527893	87.000000	643.174866	87.000000	644.957947	87.000000	641.329102	87.000000	641.510132	87.000000	647.557312	87.000000	649.773193	87.000000	648.527283	87.000000	647.327942	87.000000	643.802795	87.000000	645.428467	87.000000	644.647644	87.000000	650.493042	87.000000	645.100037	87.000000	645.380188	87.000000	643.627563
87.100000	650.545837	87.100000	643.332275	87.100000	647.640076	87.100000	639.956116	87.100000	642.729187	87.100000	646.229919	87.100000	641.699524	87.100000	648.773315	87.100000	648.915466	87.100000	643.373291	87.100000	640.516907	87.100000	646.889526	87.100000	646.719299	87.100000	646.084839	87.100000	644.558960	87.100000	648.371216
87.200000	642.777222	87.200000	645.028259	87.200000	641.071289	87.200000	646.562927	87.200000	642.280273	87.200000	645.953003	87.200000	643.758423	87.200000	643.591736	87.200000	648.005981	87.200000	644.220337	87.200000	642.837280	87.200000	642.628723	87.200000	644.898071	87.200000	643.769409	87.200000	647.941467	87.200000	647.111755
87.300000	645.537415	87.300000	645.299622	87.300000	645.846375	87.300000	642.258545	87.300000	649.695557	87.300000	643.677979	87.300000	642.184875	87.300000	642.156189	87.300000	645.809387	87.300000	647.650757	87.300000	644.552063	87.300000	645.940979	87.300000	647.811096	87.300000	640.471436	87.300000	642.971985	87.300000	641.127808
87.400000	644.352356	87.400000	638.472473	87.400000	644.311340	87.400000	646.550232	87.400000	645.495056	87.400000	643.767029	87.400000	645.212036	87.400000	644.460815	87.400000	645.718323	87.400000	638.551147	87.400000	643.928894	87.400000	640.919189	87.400000	641.792603	87.400000	645.290100	87.400000	640.231812	87.400000	645.218201
87.500000	645.468384	87.500000	648.488281	87.500000	643.959045	87.500000	643.476562	87.500000	638.762085	87.500000	637.896973	87.500000	639.993469	87.500000	649.074463	87.500000	639.007385	87.500000	641.238098	87.500000	645.301086	87.500000	641.757263	87.500000	642.509583	87.500000	636.076294	87.500000	641.524109	87.500000	640.558960
87.600000	641.181335	87.600000	643.168518	87.600000	644.764526	87.600000	642.343140	87.600000	641.187378	87.600000	642.737122	87.600000	644.842468	87.600000	643.568115	87.600000	640.729065	87.600000	643.027283	87.600000	643.633484	87.600000	647.311035	87.600000	642.772278	87.600000	644.697754	87.600000	639.152832	87.600000	637.564575
87.700000	637.633179	87.700000	641.849976	87.700000	641.836365	87.700000	640.603760	87.700000	642.205139	87.700000	641.453369	87.700000	647.177551	87.700000	648.895203	87.700000	645.857971	87.700000	639.922852	87.700000	637.551208	87.700000	642.300354	87.700000	640.234131	87.700000	637.151123	87.700000	645.034302	87.700000	642.204956
87.800000	642.574951	87.800000	634.624573	87.800000	638.890747	87.800000	640.808289	87.800000	649.057617	87.800000	644.376709	87.800000	638.623657	87.800000	637.773621	87.800000	639.026306	87.800000	643.523926	87.800000	640.646851	87.800000	637.873962	87.800000	640.416992	87.800000	641.377747	87.800000	641.888184	87.800000	640.417358
87.900000	641.386169	87.900000	640.874756	87.900000	640.663818	87.900000	640.831726	87.900000	640.548340	87.900000	639.616638	87.900000	643.804321	87.900000	645.036560	87.900000	641.851807	87.900000	639.037476	87.900000	637.939575	87.900000	644.947632	87.900000	639.134949	87.900000	638.651367	87.900000	639.617981	87.900000	648.768982
88.000000	646.832764	88.000000	639.016846	88.000000	636.835144	88.000000	642.182312	88.000000	643.466553	88.000000	639.780884	88.000000	643.369873	88.000000	641.805542	88.000000	646.320129	88.000000	639.765686	88.000000	640.864441	88.000000	645.417786	88.000000	634.495117	88.000000	635.825684	88.000000	640.622986	88.000000	639.123962
88.100000	639.922180	88.100000	637.998535	88.100000	641.739075	88.100000	643.997253	88.100000	640.008972	88.100000	642.748535	88.100000	640.147034	88.100000	645.027222	88.100000	641.454712	88.100000	640.530762	88.100000	642.052490	88.100000	636.365173	88.100000	640.396912	88.100000	638.254395	88.100000	641.183289	88.100000	642.210205
88.200000	639.549805	88.200000	638.466675	88.200000	635.852661	88.200000	640.587891	88.200000	637.266235	88.200000	640.973694	88.200000	638.860840	88.200000	639.369080	88.200000	637.710571	88.200000	638.246643	88.200000	641.199036	88.200000	642.308289	88.200000	637.551392	88.200000	637.936523	88.200000	639.528687	88.200000	638.302063
88.300000	641.562012	88.300000	641.139587	88.300000	638.620300	88.300000	641.629822	88.300000	638.137207	88.300000	638.372131	88.300000	636.697876	88.300000	635.359436	88.300000	637.417236	88.300000	642.275757	88.300000	640.962952	88.300000	637.025757	88.300000	634.154907	88.300000	638.552673	88.300000	638.449890	88.300000	638.245300
88.400000	636.049927	88.400000	636.410889	88.400000	637.771484	88.400000	637.029419	88.400000	636.375793	88.400000	638.688904	88.400000	631.453003	88.400000	639.846558	88.400000	640.146484	88.400000	638.496460	88.400000	636.625000	88.400000	639.141602	88.400000	633.590881	88.400000	637.883972	88.400000	637.169250	88.400000	639.972595
88.500000	634.955383	88.500000	642.323730	88.500000	632.873474	88.500000	636.071106	88.500000	634.952393	88.500000	637.047058	88.500000	636.753540	88.500000	635.898865	88.500000	638.935669	88.500000	638.782715	88.500000	634.963562	88.500000	638.605713	88.500000	636.566101	88.500000	638.614746	88.500000	638.820435	88.500000	638.777832
88.600000	637.251526	88.600000	637.359497	88.600000	637.757385	88.600000	632.056824	88.600000	632.927856	88.600000	638.445374	88.600000	641.156006	88.600000	629.451965	88.600000	635.840820	88.600000	635.615784	88.600000	634.740234	88.600000	636.635254	88.600000	636.686096	88.600000	635.604187	88.600000	644.239563	88.600000	634.786560
88.700000	638.532043	88.700000	636.962036	88.700000	637.663513	88.700000	634.709106	88.700000	638.759949	88.700000	640.079590	88.700000	638.954041	88.700000	639.103088	88.700000	634.900513	88.700000	635.788757	88.700000	633.738647	88.700000	633.804504	88.700000	638.327332	88.700000	634.407532	88.700000	636.941406	88.700000	633.859436
88.800000	636.431152	88.800000	636.798157	88.800000	636.737610	88.800000	634.599976	88.800000	636.350830	88.800000	633.356506	88.800000	634.929932	88.800000	637.080261	88.800000	635.468689	88.800000	635.553467	88.800000	635.537415	88.800000	638.499756	88.800000	635.924377	88.800000	643.849976	88.800000	635.783875	88.800000	635.086670
88.900000	632.606567	88.900000	635.289673	88.900000	631.918884	88.900000	635.108826	88.900000	634.618530	88.900000	629.485596	88.900000	636.721069	88.900000	637.097656	88.900000	638.516052	88.900000	637.432495	88.900000	637.866882	88.900000	633.201843	88.900000	633.031494	88.900000	638.577637	88.900000	636.252258	88.900000	633.305786
89.000000	636.858093	89.000000	639.190491	89.000000	634.095032	89.000000	633.664062	89.000000	642.122498	89.000000	632.023804	89.000000	639.028870	89.000000	638.287781	89.000000	634.630859	89.000000	635.070374	89.000000	632.765808	89.000000	631.669128	89.000000	637.111267	89.000000	631.562805	89.000000	633.799866	89.000000	636.874329
89.100000	633.522095	89.100000	633.902039	89.100000	632.318604	89.100000	635.544067	89.100000	635.306763	89.100000	635.078430	89.100000	633.786316	89.100000	634.484619	89.100000	632.583923	89.100000	635.530151	89.100000	637.155579	89.100000	633.604858	89.100000	636.020935	89.100000	637.901306	89.100000	637.422729	89.100000	634.442139
89.200000	635.773315	89.200000	633.368652	89.200000	631.665833	89.200000	631.506531	89.200000	629.556824	89.200000	632.060242	89.200000	633.762146	89.200000	639.352600	89.200000	634.223450	89.200000	633.732239	89.200000	639.025208	89.200000	630.186646	89.200000	637.344360	89.200000	635.373230	89.200000	633.931030	89.200000	629.912964
89.300000	629.794067	89.300000	629.533447	89.300000	632.222961	89.300000	628.935120	89.300000	631.760010	89.300000	633.611206	89.300000	636.652039	89.300000	629.968933	89.300000	634.111572	89.300000	638.362305	89.300000	632.851196	89.300000	634.351013	89.300000	636.047668	89.300000	630.954163	89.300000	630.499634	89.300000	632.043030
89.400000	633.433655	89.400000	628.038574	89.400000	630.070557	89.400000	631.871521	89.400000	633.575195	89.400000	631.390381	89.400000	630.342468	89.400000	633.669067	89.400000	633.621521	89.400000	631.546753	89.400000	631.147217	89.400000	630.204468	89.400000	633.803345	89.400000	637.750366	89.400000	630.400024	89.400000	630.131592
89.500000	626.002136	89.500000	635.909851	89.500000	629.622742	89.500000	634.260864	89.500000	637.220215	89.500000	631.626526	89.500000	630.620117	89.500000	630.425049	89.500000	633.403625	89.500000	631.539551	89.500000	632.889038	89.500000	632.298889	89.500000	628.428528	89.500000	629.457214	89.500000	632.851135	89.500000	629.220764
89.600000	634.592773	89.600000	634.857178	89.600000	637.902405	89.600000	628.047607	89.600000	639.236755	89.600000	635.190369	89.600000	634.133484	89.600000	626.685303	89.600000	632.821594	89.600000	628.825867	89.600000	629.424438	89.600000	630.027588	89.600000	628.253113	89.600000	635.427612	89.600000	635.311646	89.600000	631.091064
89.700000	635.999695	89.700000	625.784729	89.700000	631.454712	89.700000	626.795593	89.700000	632.780334	89.700000	629.946167	89.700000	640.095520	89.700000	630.189514	89.700000	628.506348	89.700000	631.246826	89.700000	631.612732	89.700000	628.062988	89.700000	632.327209	89.700000	626.342468	89.700000	628.586060	89.700000	630.868347
89.800000	624.965759	89.800000	632.549500	89.800000	629.719910	89.800000	625.263794	89.800000	629.324646	89.800000	631.445496	89.800000	627.254639	89.800000	626.456360	89.800000	630.307129	89.800000	631.278503	89.800000	627.595459	89.800000	635.072754	89.800000	634.139832	89.800000	630.538391	89.800000	628.636719	89.800000	635.273071
89.900000	630.354614	89.900000	624.875916	89.900000	626.962463	89.900000	633.299683	89.900000	633.208984	89.900000	631.831726	89.900000	625.346252	89.900000	625.000854	89.900000	629.043518	89.900000	630.522705	89.900000	629.513489	89.900000	630.336609	89.900000	631.507629	89.900000	626.302734	89.900000	628.235046	89.900000	632.009399
90.000000	630.055725	90.000000	631.217529	90.000000	630.495239	90.000000	624.439148	90.000000	631.132751	90.000000	630.880798	90.000000	626.691772	90.000000	634.163757	90.000000	627.966675	90.000000	627.858948	90.000000	630.225281	90.000000	636.642944	90.000000	630.351013	90.000000	629.117249	90.000000	634.204834	90.000000	624.640198
90.100000	629.591675	90.100000	632.826904	90.100000	630.945374	90.100000	626.893066	90.100000	628.799866	90.100000	630.630371	90.100000	634.236572	90.100000	629.827026	90.100000	628.540710	90.100000	621.936829	90.100000	629.308655	90.100000	632.518555	90.100000	628.752502	90.100000	630.326050	90.100000	629.239929	90.100000	629.950745
90.200000	627.858765	90.200000	629.060425	90.200000	627.751709	90.200000	632.045654	90.200000	628.734070	90.200000	628.603088	90.200000	627.995361	90.200000	629.444458	90.200000	627.559875	90.200000	621.326111	90.200000	626.451843	90.200000	627.039856	90.200000	626.591064	90.200000	624.206726	90.200000	631.748718	90.200000	631.453613
90.300000	625.743225	90.300000	630.035522	90.300000	624.265076	90.300000	624.716370	90.300000	626.879517	90.300000	625.645508	90.300000	628.196899	90.300000	630.530640	90.300000	627.508667	90.300000	627.149597	90.300000	625.538635	90.300000	625.803040	90.300000	630.367981	90.300000	631.343689	90.300000	627.510803	90.300000	628.217651
90.400000	629.371948	90.400000	625.799561	90.400000	629.376648	90.400000	629.731079	90.400000	628.854187	90.400000	626.106018	90.400000	627.914978	90.400000	626.433350	90.400000	624.801880	90.400000	628.785278	90.400000	623.853271	90.400000	626.544006	90.400000	633.171692	90.400000	628.846558	90.400000	621.983276	90.400000	628.153503
90.500000	626.117554	90.500000	620.113892	90.500000	627.075317	90.500000	627.991394	90.500000	623.958984	90.500000	626.178711	90.500000	626.219055	90.500000	629.251038	90.500000	623.956116	90.500000	623.429871	90.500000	626.549927	90.500000	629.445312	90.500000	626.074402	90.500000	627.924805	90.500000	630.557190	90.500000	625.703247
90.600000	626.782532	90.600000	628.926514	90.600000	629.326965	90.600000	627.950378	90.600000	623.956970	90.600000	623.886963	90.600000	629.891296	90.600000	623.728882	90.600000	627.340210	90.600000	624.854675	90.600000	631.140564	90.600000	628.845276	90.600000	627.631287	90.600000	628.928162	90.600000	628.461670	90.600000	625.291199
90.700000	625.543030	90.700000	627.077637	90.700000	624.086548	90.700000	628.608276	90.700000	628.273987	90.700000	625.711853	90.700000	624.612549	90.700000	624.286865	90.700000	625.928467	90.700000	629.561951	90.700000	623.058655	90.700000	624.954956	90.700000	625.970825	90.700000	626.273682	90.700000	624.899475	90.700000	622.911194
90.800000	624.420044	90.800000	624.537598	90.800000	625.714233	90.800000	624.288147	90.800000	624.837891	90.800000	628.817627	90.800000	623.996704	90.800000	621.735168	90.800000	621.886719	90.800000	625.494995	90.800000	623.850098	90.800000	628.737610	90.800000	626.632141	90.800000	624.045044	90.800000	624.255920	90.800000	631.324829
90.900000	621.404663	90.900000	625.862610	90.900000	627.367615	90.900000	626.536133	90.900000	625.324951	90.900000	626.758850	90.900000	627.516663	90.900000	623.470093	90.900000	624.393677	90.900000	627.432800	90.900000	623.392090	90.900000	625.652466	90.900000	630.968384	90.900000	621.667114	90.900000	624.668396	90.900000	623.849731
91.000000	625.297791	91.000000	627.468811	91.000000	625.412598	91.000000	623.005737	91.000000	624.707642	91.000000	623.968201	91.000000	622.207092	91.000000	628.452209	91.000000	623.742737	91.000000	630.256531	91.000000	620.981445	91.000000	627.999390	91.000000	625.628113	91.000000	623.079834	91.000000	623.805359	91.000000	623.639893
91.100000	624.892334	91.100000	619.026245	91.100000	623.401489	91.100000	625.897583	91.100000	625.507385	91.100000	623.578003	91.100000	620.518311	91.100000	619.071838	91.100000	626.861816	91.100000	620.947937	91.100000	630.277649	91.100000	624.291443	91.100000	627.147034	91.100000	628.766968	91.100000	624.488464	91.100000	622.525330
91.200000	620.621826	91.200000	622.304138	91.200000	621.187744	91.200000	623.017212	91.200000	625.335693	91.200000	622.376221	91.200000	624.260193	91.200000	627.568848	91.200000	621.499756	91.200000	619.247131	91.200000	623.571838	91.200000	624.788025	91.200000	623.389038	91.200000	621.151001	91.200000	619.960754	91.200000	616.876038
91.300000	620.218811	91.300000	625.273865	91.300000	624.838867	91.300000	621.065125	91.300000	619.994507	91.300000	622.209900	91.300000	618.080750	91.300000	628.199463	91.300000	625.399536	91.300000	620.645447	91.300000	619.629517	91.300000	623.331177	91.300000	624.700317	91.300000	622.534790	91.300000	623.653809	91.300000	620.817261
91.400000	619.335083	91.400000	624.184937	91.400000	618.835205	91.400000	619.714905	91.400000	624.244690	91.400000	626.668213	91.400000	626.961853	91.400000	624.796509	91.400000	621.252075	91.400000	620.849121	91.400000	618.899292	91.400000	623.766724	91.400000	619.486877	91.400000	621.483154	91.400000	621.445374	91.400000	625.215576
91.500000	621.699646	91.500000	624.396301	91.500000	619.986023	91.500000	618.543091	91.500000	626.344604	91.500000	616.740417	91.500000	624.025818	91.500000	622.604858	91.500000	622.107300	91.500000	618.857117	91.500000	623.812500	91.500000	623.655640	91.500000	614.680359	91.500000	616.972717	91.500000	624.052979	91.500000	620.809021
91.600000	622.377258	91.600000	620.222717	91.600000	619.190125	91.600000	617.067261	91.600000	616.812256	91.600000	617.144409	91.600000	618.759399	91.600000	617.288269	91.600000	621.548218	91.600000	619.353699	91.600000	621.459534	91.600000	622.587280	91.600000	619.991943	91.600000	621.755188	91.600000	616.403381	91.600000	620.703796
91.700000	620.116821	91.700000	620.828796	91.700000	618.889465	91.700000	620.679626	91.700000	621.250610	91.700000	625.333252	91.700000	621.934875	91.700000	627.086792	91.700000	618.939697	91.700000	616.556763	91.700000	620.091919	91.700000	621.631287	91.700000	618.602417	91.700000	619.947693	91.700000	620.374817	91.700000	614.778503
91.800000	619.512085	91.800000	618.588806	91.800000	621.775635	91.800000	615.675781	91.800000	618.173218	91.800000	619.175415	91.800000	622.812988	91.800000	623.932800	91.800000	623.610901	91.800000	618.103516	91.800000	617.137817	91.800000	617.891296	91.800000	621.778198	91.800000	616.232971	91.800000	616.517273	91.800000	617.711853
91.900000	618.394836	91.900000	615.852783	91.900000	623.215393	91.900000	617.731323	91.900000	621.842529	91.900000	617.254333	91.900000	617.950439	91.900000	616.331787	91.900000	622.089783	91.900000	617.899170	91.900000	617.756592	91.900000	614.148315	91.900000	616.748840	91.900000	618.150818	91.900000	618.522644	91.900000	618.606750
92.000000	616.024109	92.000000	617.394836	92.000000	613.529663	92.000000	619.001404	92.000000	619.694397	92.000000	618.954956	92.000000	615.409851	92.000000	618.775452	92.000000	616.752319	92.000000	617.858765	92.000000	615.370056	92.000000	623.327393	92.000000	617.981934	92.000000	622.844543	92.000000	616.776306	92.000000	622.275208
92.100000	619.517395	92.100000	619.338623	92.100000	619.761169	92.100000	620.585144	92.100000	618.881104	92.100000	620.152893	92.100000	617.422791	92.100000	615.953674	92.100000	624.499878	92.100000	616.490601	92.100000	616.859436	92.100000	616.806458	92.100000	617.961792	92.100000	618.096985	92.100000	616.774902	92.100000	616.267517
92.200000	615.700073	92.200000	617.869995	92.200000	621.042053	92.200000	619.253540	92.200000	620.402893	92.200000	620.297729	92.200000	615.611450	92.200000	614.142334	92.200000	617.532776	92.200000	615.000916	92.200000	614.145142	92.200000	617.986084	92.200000	617.536255	92.200000	619.305298	92.200000	622.541077	92.200000	616.935608
92.300000	617.845764	92.300000	613.875977	92.300000	616.972961	92.300000	616.495117	92.300000	615.695740	92.300000	621.958252	92.300000	614.871155	92.300000	619.704163	92.300000	618.182190	92.300000	614.408325	92.300000	616.553650	92.300000	618.455200	92.300000	618.103516	92.300000	614.556946	92.300000	615.533875	92.300000	620.830444
92.400000	613.328857	92.400000	615.356750	92.400000	616.366760	92.400000	615.118835	92.400000	614.737671	92.400000	618.765686	92.400000	617.567261	92.400000	616.660583	92.400000	615.139404	92.400000	619.182861	92.400000	620.260254	92.400000	619.713623	92.400000	614.338562	92.400000	615.539978	92.400000	616.904236	92.400000	616.943359
92.500000	614.803284	92.500000	613.894348	92.500000	618.053955	92.500000	614.990540	92.500000	613.889954	92.500000	618.386108	92.500000	613.226318	92.500000	612.959167	92.500000	616.693848	92.500000	609.578186	92.500000	617.444092	92.500000	618.126221	92.500000	614.181213	92.500000	615.314209	92.500000	614.307922	92.500000	616.103882
92.600000	613.993835	92.600000	616.224243	92.600000	611.410034	92.600000	613.761658	92.600000	616.604980	92.600000	618.984497	92.600000	616.138855	92.600000	613.823914	92.600000	615.194946	92.600000	614.353027	92.600000	611.441895	92.600000	612.883667	92.600000	619.850586	92.600000	612.402527	92.600000	616.640869	92.600000	622.288391
92.700000	614.867554	92.700000	613.620911	92.700000	614.943115	92.700000	619.427124	92.700000	610.339600	92.700000	614.739990	92.700000	618.353516	92.700000	612.075989	92.700000	615.484863	92.700000	618.063416	92.700000	611.252441	92.700000	616.013184	92.700000	615.725220	92.700000	611.274902	92.700000	615.295044	92.700000	616.513306
92.800000	611.563904	92.800000	614.238831	92.800000	617.734314	92.800000	616.183167	92.800000	615.515747	92.800000	613.880005	92.800000	616.125000	92.800000	614.587097	92.800000	613.180115	92.800000	613.411316	92.800000	610.155701	92.800000	615.091064	92.800000	615.122253	92.800000	615.106506	92.800000	618.635376	92.800000	613.140320
92.900000	613.233765	92.900000	616.014954	92.900000	613.098816	92.900000	614.330566	92.900000	616.163025	92.900000	613.007690	92.900000	614.947937	92.900000	610.743652	92.900000	619.448792	92.900000	612.371155	92.900000	611.644226	92.900000	611.964111	92.900000	613.703735	92.900000	615.686401	92.900000	611.715820	92.900000	611.987610
93.000000	613.448181	93.000000	615.712341	93.000000	612.444641	93.000000	611.881958	93.000000	610.509155	93.000000	610.888306	93.000000	611.165771	93.000000	610.160767	93.000000	609.318542	93.000000	620.304382	93.000000	608.898193	93.000000	612.409668	93.000000	611.532166	93.000000	612.699402	93.000000	613.507446	93.000000	615.049561
93.100000	613.223206	93.100000	612.437012	93.100000	607.002869	93.100000	610.226990	93.100000	610.342712	93.100000	617.874084	93.100000	613.276611	93.100000	612.986511	93.100000	612.315613	93.100000	613.478638	93.100000	610.949524	93.100000	611.798706	93.100000	611.983887	93.100000	610.836304	93.100000	613.555298	93.100000	611.753601
93.200000	614.748108	93.200000	608.327698	93.200000	609.334961	93.200000	610.716064	93.200000	610.973022	93.200000	613.596619	93.200000	612.892029	93.200000	616.141052	93.200000	611.436707	93.200000	617.336060	93.200000	616.248657	93.200000	610.042419	93.200000	616.777710	93.200000	612.991638	93.200000	612.286072	93.200000	605.823120
93.300000	613.540955	93.300000	610.651489	93.300000	612.830322	93.300000	611.915527	93.300000	608.832275	93.300000	610.329834	93.300000	613.086182	93.300000	606.707947	93.300000	611.247925	93.300000	610.574097	93.300000	610.136780	93.300000	609.685364	93.300000	609.459045	93.300000	609.086182	93.300000	608.187500	93.300000	606.309143
93.400000	606.955261	93.400000	607.085449	93.400000	610.841125	93.400000	608.081116	93.400000	611.608459	93.400000	607.273499	93.400000	606.962341	93.400000	611.946106	93.400000	610.594727	93.400000	605.873901	93.400000	613.166443	93.400000	609.822205	93.400000	608.426758	93.400000	612.170349	93.400000	613.478516	93.400000	612.430603
93.500000	609.657776	93.500000	610.571960	93.500000	609.381042	93.500000	604.800415	93.500000	609.245239	93.500000	607.542175	93.500000	614.151733	93.500000	608.496460	93.500000	611.427368	93.500000	606.298828	93.500000	607.500366	93.500000	612.259277	93.500000	611.971069	93.500000	612.061523	93.500000	609.237244	93.500000	609.019958
93.600000	607.133850	93.600000	608.643127	93.600000	608.509216	93.600000	607.979797	93.600000	606.409668	93.600000	607.973145	93.600000	606.452576	93.600000	608.556213	93.600000	609.745056	93.600000	611.595215	93.600000	612.218750	93.600000	604.474182	93.600000	611.103638	93.600000	606.102173	93.600000	606.913757	93.600000	606.444397
93.700000	609.731689	93.700000	611.946106	93.700000	610.096130	93.700000	612.442383	93.700000	607.496582	93.700000	604.910217	93.700000	610.172058	93.700000	607.241882	93.700000	611.491455	93.700000	607.029846	93.700000	608.349243	93.700000	608.325439	93.700000	607.407104	93.700000	608.881104	93.700000	612.022278	93.700000	606.327820
93.800000	609.399536	93.800000	609.116882	93.800000	608.152771	93.800000	610.777405	93.800000	607.504089	93.800000	608.973511	93.800000	603.145630	93.800000	614.466980	93.800000	607.715576	93.800000	609.576538	93.800000	608.667236	93.800000	606.318115	93.800000	608.822571	93.800000	613.219299	93.800000	609.484253	93.800000	606.728210
93.900000	608.411194	93.900000	608.946472	93.900000	607.701965	93.900000	606.842896	93.900000	610.109985	93.900000	606.211365	93.900000	608.368347	93.900000	612.631470	93.900000	610.588318	93.900000	605.612244	93.900000	604.073181	93.900000	606.451721	93.900000	608.367065	93.900000	611.121216	93.900000	604.721436	93.900000	611.091980
94.000000	610.910156	94.000000	607.358276	94.000000	609.217651	94.000000	606.145264	94.000000	608.690430	94.000000	608.678894	94.000000	605.753906	94.000000	604.706177	94.000000	602.802124	94.000000	606.714050	94.000000	604.305115	94.000000	608.567688	94.000000	609.500244	94.000000	609.378296	94.000000	610.462158	94.000000	612.370850
94.100000	610.805969	94.100000	604.159241	94.100000	603.674866	94.100000	609.444519	94.100000	605.113037	94.100000	604.930786	94.100000	606.262390	94.100000	605.085693	94.100000	603.370056	94.100000	604.985962	94.100000	605.982971	94.100000	605.962402	94.100000	608.245850	94.100000	607.575012	94.100000	609.005798	94.100000	604.828125
94.200000	606.103455	94.200000	611.572815	94.200000	610.952942	94.200000	608.570557	94.200000	598.846619	94.200000	604.634460	94.200000	604.067810	94.200000	604.331909	94.200000	603.017090	94.200000	607.347107	94.200000	603.104675	94.200000	609.777466	94.200000	605.554382	94.200000	604.405945	94.200000	604.468872	94.200000	607.280762
94.300000	604.037109	94.300000	605.372437	94.300000	606.060913	94.300000	611.809387	94.300000	605.047424	94.300000	606.825500	94.300000	605.882568	94.300000	610.565491	94.300000	609.019836	94.300000	604.102356	94.300000	606.613708	94.300000	609.073486	94.300000	604.986694	94.300000	603.995361	94.300000	608.505798	94.300000	606.201965
94.400000	604.500427	94.400000	609.056885	94.400000	608.027954	94.400000	606.525330	94.400000	602.919739	94.400000	606.283447	94.400000	607.469177	94.400000	601.938416	94.400000	608.781982	94.400000	607.292908	94.400000	604.225098	94.400000	605.362305	94.400000	602.760498	94.400000	607.104492	94.400000	605.941711	94.400000	607.928711
94.500000	603.971069	94.500000	604.858459	94.500000	602.330139	94.500000	604.804443	94.500000	598.922119	94.500000	606.509521	94.500000	605.517090	94.500000	603.074341	94.500000	603.800293	94.500000	603.673035	94.500000	602.898071	94.500000	602.593506	94.500000	608.093567	94.500000	602.983643	94.500000	607.427124	94.500000	606.670044
94.600000	602.312927	94.600000	604.256836	94.600000	606.156250	94.600000	607.464539	94.600000	607.749329	94.600000	606.384827	94.600000	606.992065	94.600000	606.036804	94.600000	611.039978	94.600000	601.230286	94.600000	606.766785	94.600000	601.451660	94.600000	604.221375	94.600000	601.694397	94.600000	604.069946	94.600000	601.931458
94.700000	606.197083	94.700000	602.070984	94.700000	603.795471	94.700000	602.451782	94.700000	602.159607	94.700000	607.058228	94.700000	610.122070	94.700000	603.294006	94.700000	602.484924	94.700000	602.827942	94.700000	601.883301	94.700000	604.202576	94.700000	601.724731	94.700000	600.478516	94.700000	604.702026	94.700000	602.408386
94.800000	603.017700	94.800000	603.559875	94.800000	601.014893	94.800000	601.740662	94.800000	605.328857	94.800000	605.317993	94.800000	602.795105	94.800000	599.853149	94.800000	598.120728	94.800000	597.795715	94.800000	600.681763	94.800000	599.980652	94.800000	597.178833	94.800000	604.086853	94.800000	601.602478	94.800000	599.573303
94.900000	600.929443	94.900000	600.960510	94.900000	603.786316	94.900000	601.799988	94.900000	601.104309	94.900000	599.473755	94.900000	602.049683	94.900000	599.942444	94.900000	601.064758	94.900000	602.680725	94.900000	601.150513	94.900000	601.081970	94.900000	601.581482	94.900000	598.993042	94.900000	603.722107	94.900000	600.779541
95.000000	600.659180	95.000000	603.738647	95.000000	600.586365	95.000000	605.698608	95.000000	601.485352	95.000000	603.715088	95.000000	600.623840	95.000000	601.271790	95.000000	608.700867	95.000000	603.789490	95.000000	604.212219	95.000000	603.510132	95.000000	602.567566	95.000000	602.626709	95.000000	600.652466	95.000000	607.052734
95.100000	602.141296	95.100000	603.921753	95.100000	597.080750	95.100000	602.299316	95.100000	602.292236	95.100000	599.051208	95.100000	598.706482	95.100000	602.648743	95.100000	597.367371	95.100000	600.979126	95.100000	604.655396	95.100000	602.859680	95.100000	602.192993	95.100000	600.126343	95.100000	602.650879	95.100000	604.295776
95.200000	598.643066	95.200000	598.470886	95.200000	599.995667	95.200000	597.706116	95.200000	596.803162	95.200000	604.864075	95.200000	601.569397	95.200000	600.780457	95.200000	600.473450	95.200000	599.462830	95.200000	601.810425	95.200000	600.706848	95.200000	600.716797	95.200000	599.523560	95.200000	601.908081	95.200000	599.853577
95.300000	596.290833	95.300000	599.527893	95.300000	598.027710	95.300000	594.391541	95.300000	602.400391	95.300000	601.885498	95.300000	595.059998	95.300000	599.658386	95.300000	599.229858	95.300000	600.582703	95.300000	604.062317	95.300000	599.325745	95.300000	601.889526	95.300000	601.871277	95.300000	604.940735	95.300000	598.751099
95.400000	598.153503	95.400000	601.415894	95.400000	600.881531	95.400000	601.016052	95.400000	597.763916	95.400000	597.530518	95.400000	596.905090	95.400000	600.728210	95.400000	602.265503	95.400000	600.029785	95.400000	601.351624	95.400000	598.704529	95.400000	600.550049	95.400000	594.737000	95.400000	597.767456	95.400000	597.066101
95.500000	598.315247	95.500000	596.037964	95.500000	600.870605	95.500000	595.857422	95.500000	604.359253	95.500000	594.905212	95.500000	598.445923	95.500000	596.706604	95.500000	596.941589	95.500000	599.401611	95.500000	605.278503	95.500000	601.070435	95.500000	600.617554	95.500000	597.205200	95.500000	597.662476	95.500000	595.508057
95.600000	594.319824	95.600000	593.920654	95.600000	592.880737	95.600000	600.613525	95.600000	598.003479	95.600000	599.126831	95.600000	602.839417	95.600000	596.240295	95.600000	599.250732	95.600000	598.977417	95.600000	593.368225	95.600000	601.226746	95.600000	597.638367	95.600000	598.748047	95.600000	598.165710	95.600000	597.753906
95.700000	600.518860	95.700000	602.313538	95.700000	599.872803	95.700000	598.909668	95.700000	594.385559	95.700000	594.065430	95.700000	602.463013	95.700000	595.852051	95.700000	599.228149	95.700000	597.280151	95.700000	602.970825	95.700000	595.767639	95.700000	595.744324	95.700000	599.450867	95.700000	596.011414	95.700000	603.800964
95.800000	598.668457	95.800000	595.736267	95.800000	595.482361	95.800000	596.950439	95.800000	596.370483	95.800000	598.789185	95.800000	601.063232	95.800000	591.404358	95.800000	592.698608	95.800000	601.679077	95.800000	594.949280	95.800000	597.368652	95.800000	601.531128	95.800000	597.762085	95.800000	597.160522	95.800000	596.277710
95.900000	596.450439	95.900000	593.903992	95.900000	594.684387	95.900000	595.041931	95.900000	597.118530	95.900000	597.245544	95.900000	596.127563	95.900000	597.738770	95.900000	595.999023	95.900000	596.752197	95.900000	596.661865	95.900000	600.602112	95.900000	594.835632	95.900000	600.730713	95.900000	596.799255	95.900000	591.261902
96.000000	593.241272	96.000000	591.934570	96.000000	592.132629	96.000000	597.591309	96.000000	596.404358	96.000000	596.765625	96.000000	593.528503	96.000000	596.356140	96.000000	598.446228	96.000000	597.158264	96.000000	598.159607	96.000000	596.049683	96.000000	593.950317	96.000000	594.347412	96.000000	596.076233	96.000000	598.936768
96.100000	595.195557	96.100000	595.522522	96.100000	599.274353	96.100000	595.220520	96.100000	596.931091	96.100000	593.981445	96.100000	592.663818	96.100000	594.953308	96.100000	600.101807	96.100000	598.689514	96.100000	596.744568	96.100000	599.890015	96.100000	596.597534	96.100000	597.230835	96.100000	590.215881	96.100000	594.027161
96.200000	597.205444	96.200000	597.116516	96.200000	593.216614	96.200000	597.290833	96.200000	593.378113	96.200000	592.721008	96.200000	594.909424	96.200000	595.902344	96.200000	595.166504	96.200000	594.218872	96.200000	595.916992	96.200000	594.701843	96.200000	597.189880	96.200000	594.742371	96.200000	591.391724	96.200000	592.598938
96.300000	595.398254	96.300000	596.040100	96.300000	591.061035	96.300000	592.702942	96.300000	596.139709	96.300000	590.563965	96.300000	595.341431	96.300000	595.038086	96.300000	594.984802	96.300000	592.759155	96.300000	594.744873	96.300000	595.755127	96.300000	593.909912	96.300000	594.593811	96.300000	596.157104	96.300000	596.534912
96.400000	590.482971	96.400000	591.802429	96.400000	592.600891	96.400000	591.870117	96.400000	596.554810	96.400000	593.574585	96.400000	594.962708	96.400000	592.404419	96.400000	592.471375	96.400000	593.507324	96.400000	594.586914	96.400000	593.960754	96.400000	595.859497	96.400000	596.716309	96.400000	592.933777	96.400000	593.755737
96.500000	593.336487	96.500000	592.779602	96.500000	594.029846	96.500000	589.437256	96.500000	594.698364	96.500000	592.077820	96.500000	591.225281	96.500000	590.849426	96.500000	593.582520	96.500000	592.783325	96.500000	594.625366	96.500000	587.903076	96.500000	588.515442	96.500000	589.402527	96.500000	592.200012	96.500000	592.350708
96.600000	595.545715	96.600000	589.125854	96.600000	595.184448	96.600000	589.604431	96.600000	590.724182	96.600000	589.163696	96.600000	591.301208	96.600000	590.896729	96.600000	592.913269	96.600000	591.155396	96.600000	593.459900	96.600000	594.567139	96.600000	593.434021	96.600000	594.507874	96.600000	591.427185	96.600000	591.696533
96.700000	596.074646	96.700000	592.765991	96.700000	592.758362	96.700000	593.005005	96.700000	594.812073	96.700000	591.070190	96.700000	591.107605	96.700000	588.887756	96.700000	590.729370	96.700000	592.479736	96.700000	594.123047	96.700000	591.453308	96.700000	592.665710	96.700000	594.298889	96.700000	593.597534	96.700000	592.475220
96.800000	588.593750	96.800000	591.752380	96.800000	587.506836	96.800000	592.245178	96.800000	593.633179	96.800000	592.433411	96.800000	592.939514	96.800000	596.619385	96.800000	594.089539	96.800000	593.954285	96.800000	588.626221	96.800000	592.832642	96.800000	592.097778	96.800000	588.828247	96.800000	591.234497	96.800000	588.651917
96.900000	587.568359	96.900000	591.798096	96.900000	592.123779	96.900000	591.762024	96.900000	595.408508	96.900000	593.629700	96.900000	588.174744	96.900000	591.245056	96.900000	591.420105	96.900000	593.758484	96.900000	590.025146	96.900000	589.987000	96.900000	590.625610	96.900000	592.397034	96.900000	591.206848	96.900000	588.695862
97.000000	587.668457	97.000000	584.866821	97.000000	590.785767	97.000000	586.391296	97.000000	590.445923	97.000000	590.704895	97.000000	591.734314	97.000000	590.428223	97.000000	593.586609	97.000000	594.117676	97.000000	592.240356	97.000000	591.830566	97.000000	594.911804	97.000000	588.973877	97.000000	590.239319	97.000000	591.330627
97.100000	591.204773	97.100000	592.836304	97.100000	591.155334	97.100000	591.324646	97.100000	588.382263	97.100000	587.975403	97.100000	587.432556	97.100000	589.939331	97.100000	588.630188	97.100000	590.843445	97.100000	589.020935	97.100000	588.276245	97.100000	587.586426	97.100000	593.854919	97.100000	587.577393	97.100000	590.307922
97.200000	591.721985	97.200000	593.120117	97.200000	590.160461	97.200000	594.218933	97.200000	588.140259	97.200000	595.870850	97.200000	585.820984	97.200000	594.144653	97.200000	585.281433	97.200000	590.262939	97.200000	587.546753	97.200000	590.051941	97.200000	588.772339	97.200000	584.599182	97.200000	591.309753	97.200000	590.744995
97.300000	590.168030	97.300000	587.585693	97.300000	595.109985	97.300000	591.928589	97.300000	590.007812	97.300000	587.969971	97.300000	586.429626	97.300000	586.351135	97.300000	590.157410	97.300000	588.947327	97.300000	589.298035	97.300000	589.548889	97.300000	588.411438	97.300000	590.983887	97.300000	590.880676	97.300000	588.795105
97.400000	586.544495	97.400000	586.211792	97.400000	588.663147	97.400000	588.999878	97.400000	590.626587	97.400000	589.560730	97.400000	588.656372	97.400000	588.856445	97.400000	585.054626	97.400000	587.828613	97.400000	588.255188	97.400000	587.502686	97.400000	587.401855	97.400000	587.583801	97.400000	587.299805	97.400000	586.330750
97.500000	588.707336	97.500000	591.928833	97.500000	587.246704	97.500000	585.377991	97.500000	587.485168	97.500000	592.782593	97.500000	590.759521	97.500000	593.715759	97.500000	587.076416	97.500000	587.738831	97.500000	587.778687	97.500000	589.284912	97.500000	587.681152	97.500000	586.300537	97.500000	590.556519	97.500000	589.201904
97.600000	588.248962	97.600000	589.132996	97.600000	586.082336	97.600000	587.193237	97.600000	588.659668	97.600000	588.695679	97.600000	586.165710	97.600000	590.953125	97.600000	588.422607	97.600000	588.700073	97.600000	587.216187	97.600000	589.923950	97.600000	588.500000	97.600000	586.945801	97.600000	588.103027	97.600000	588.916565
97.700000	585.529419	97.700000	589.540283	97.700000	584.044128	97.700000	589.822815	97.700000	588.954102	97.700000	585.201782	97.700000	583.030457	97.700000	588.458313	97.700000	588.882141	97.700000	586.746094	97.700000	591.008911	97.700000	588.558899	97.700000	587.962158	97.700000	584.904358	97.700000	584.642822	97.700000	591.120300
97.800000	586.260498	97.800000	588.965637	97.800000	584.982666	97.800000	587.124329	97.800000	589.243958	97.800000	587.486816	97.800000	582.882263	97.800000	588.714905	97.800000	585.856995	97.800000	587.569763	97.800000	589.844360	97.800000	587.129700	97.800000	584.979248	97.800000	588.284363	97.800000	588.939880	97.800000	583.984619
97.900000	586.142761	97.900000	588.127686	97.900000	583.861816	97.900000	583.302429	97.900000	586.242432	97.900000	589.222290	97.900000	586.714722	97.900000	584.725403	97.900000	588.827820	97.900000	585.151550	97.900000	584.341797	97.900000	584.297791	97.900000	585.683777	97.900000	584.286926	97.900000	586.026917	97.900000	583.967590
98.000000	584.957825	98.000000	584.849854	98.000000	586.539246	98.000000	582.287415	98.000000	583.230164	98.000000	584.498718	98.000000	586.720276	98.000000	587.570007	98.000000	584.934204	98.000000	583.471619	98.000000	585.111084	98.000000	586.388794	98.000000	585.467896	98.000000	582.373474	98.000000	586.141113	98.000000	585.214844
98.100000	585.247559	98.100000	586.216736	98.100000	579.263550	98.100000	581.460327	98.100000	585.321777	98.100000	584.631348	98.100000	587.476379	98.100000	581.178711	98.100000	585.965332	98.100000	581.668762	98.100000	588.445190	98.100000	583.143616	98.100000	582.429871	98.100000	580.214233	98.100000	585.503601	98.100000	586.436462
98.200000	587.526062	98.200000	576.854919	98.200000	585.049988	98.200000	584.856628	98.200000	583.963440	98.200000	586.621765	98.200000	584.504150	98.200000	579.946228	98.200000	582.831238	98.200000	585.667297	98.200000	585.028931	98.200000	584.480896	98.200000	582.759460	98.200000	582.000610	98.200000	581.806396	98.200000	584.831970
98.300000	581.988892	98.300000	587.892029	98.300000	583.498535	98.300000	585.517639	98.300000	586.377930	98.300000	583.785461	98.300000	586.375549	98.300000	584.709229	98.300000	583.931885	98.300000	583.689026	98.300000	585.381042	98.300000	579.267578	98.300000	580.046814	98.300000	588.733215	98.300000	583.334229	98.300000	583.134766
98.400000	585.718811	98.400000	585.533264	98.400000	579.805481	98.400000	583.193359	98.400000	576.911926	98.400000	583.386108	98.400000	583.306152	98.400000	584.281128	98.400000	580.652832	98.400000	582.060974	98.400000	587.173889	98.400000	583.904053	98.400000	584.462219	98.400000	582.206055	98.400000	579.137085	98.400000	579.210144
98.500000	579.910095	98.500000	580.134644	98.500000	578.521545	98.500000	580.226990	98.500000	579.877014	98.500000	584.982422	98.500000	581.490784	98.500000	581.816284	98.500000	582.798035	98.500000	579.863647	98.500000	581.090393	98.500000	580.380859	98.500000	583.137573	98.500000	583.430908	98.500000	585.428406	98.500000	586.156494
98.600000	579.340088	98.600000	577.428467	98.600000	582.873108	98.600000	578.571289	98.600000	582.745483	98.600000	579.522888	98.600000	580.743896	98.600000	582.336792	98.600000	582.209229	98.600000	580.354309	98.600000	582.286072	98.600000	586.334961	98.600000	583.056641	98.600000	583.094360	98.600000	579.651184	98.600000	580.374573
98.700000	581.834351	98.700000	578.477783	98.700000	584.891052	98.700000	580.530701	98.700000	580.258850	98.700000	579.703613	98.700000	579.300232	98.700000	583.733093	98.700000	579.088806	98.700000	582.213623	98.700000	584.069397	98.700000	582.194641	98.700000	580.990295	98.700000	581.079163	98.700000	584.352783	98.700000	582.750061
98.800000	580.582397	98.800000	582.484497	98.800000	581.963440	98.800000	582.072632	98.800000	579.903503	98.800000	583.703125	98.800000	586.402161	98.800000	579.457825	98.800000	580.000977	98.800000	584.989319	98.800000	581.256287	98.800000	580.792175	98.800000	581.774109	98.800000	584.000854	98.800000	580.624634	98.800000	582.409668
98.900000	579.621094	98.900000	581.899963	98.900000	580.980286	98.900000	579.161926	98.900000	577.830627	98.900000	576.759827	98.900000	576.967468	98.900000	578.438721	98.900000	585.762024	98.900000	577.856506	98.900000	581.096680	98.900000	580.755188	98.900000	580.657837	98.900000	583.323120	98.900000	578.638611	98.900000	580.514404
99.000000	581.593079	99.000000	579.361938	99.000000	580.615112	99.000000	578.295532	99.000000	571.365601	99.000000	578.761047	99.000000	581.209534	99.000000	582.056458	99.000000	583.978088	99.000000	583.894531	99.000000	575.697632	99.000000	579.251831	99.000000	580.020325	99.000000	580.523010	99.000000	579.544800	99.000000	581.136169
99.100000	578.512146	99.100000	581.175964	99.100000	581.343506	99.100000	575.547791	99.100000	582.443115	99.100000	578.774780	99.100000	580.923950	99.100000	577.457764	99.100000	578.125305	99.100000	583.975159	99.100000	581.467529	99.100000	574.978821	99.100000	577.187744	99.100000	582.974365	99.100000	585.310913	99.100000	576.343506
99.200000	575.783142	99.200000	577.033020	99.200000	579.853027	99.200000	576.461670	99.200000	580.161255	99.200000	578.918701	99.200000	579.981995	99.200000	574.577332	99.200000	580.036377	99.200000	580.499084	99.200000	573.759644	99.200000	574.740906	99.200000	578.971191	99.200000	579.624023	99.200000	576.428101	99.200000	579.380188
99.300000	580.103333	99.300000	579.210327	99.300000	573.993835	99.300000	579.985657	99.300000	576.408569	99.300000	579.480713	99.300000	575.204407	99.300000	576.374878	99.300000	574.792969	99.300000	578.546936	99.300000	574.399475	99.300000	575.519897	99.300000	575.723206	99.300000	577.767883	99.300000	573.594055	99.300000	580.938538
99.400000	579.218994	99.400000	576.599426	99.400000	576.265259	99.400000	574.998901	99.400000	582.743286	99.400000	577.983398	99.400000	578.061707	99.400000	578.742371	99.400000	573.364380	99.400000	575.257141	99.400000	576.193359	99.400000	576.229370	99.400000	577.585327	99.400000	577.770325	99.400000	577.613159	99.400000	578.239746
99.500000	578.136047	99.500000	573.544250	99.500000	575.032227	99.500000	574.907593	99.500000	576.463623	99.500000	578.213379	99.500000	577.062683	99.500000	576.931152	99.500000	578.540344	99.500000	570.144836	99.500000	578.085938	99.500000	581.198059	99.500000	574.412231	99.500000	575.766113	99.500000	575.256531	99.500000	577.965881
99.600000	579.669189	99.600000	574.847168	99.600000	575.640686	99.600000	571.358276	99.600000	576.130432	99.600000	576.075806	99.600000	573.445190	99.600000	577.608215	99.600000	576.062744	99.600000	575.049133	99.600000	569.558350	99.600000	576.872925	99.600000	577.163086	99.600000	576.045349	99.600000	577.066833	99.600000	581.103394
99.700000	573.833923	99.700000	575.669739	99.700000	579.036987	99.700000	574.392395	99.700000	577.822510	99.700000	578.193481	99.700000	580.821533	99.700000	577.334167	99.700000	575.149353	99.700000	576.048035	99.700000	571.699890	99.700000	572.923950	99.700000	573.302185	99.700000	572.162842	99.700000	568.231384	99.700000	578.321533
99.800000	573.602783	99.800000	573.262512	99.800000	575.990234	99.800000	577.450317	99.800000	574.593323	99.800000	572.878723	99.800000	573.613586	99.800000	572.158630	99.800000	579.779724	99.800000	570.090088	99.800000	575.620544	99.800000	574.926208	99.800000	574.726440	99.800000	573.392822	99.800000	572.584106	99.800000	575.640869
99.900000	572.111572	99.900000	573.029053	99.900000	575.372803	99.900000	572.582153	99.900000	571.965210	99.900000	574.947205	99.900000	574.328369	99.900000	577.476013	99.900000	576.921143	99.900000	574.358398	99.900000	568.706970	99.900000	572.246399	99.900000	574.804260	99.900000	575.421509	99.900000	575.571228	99.900000	577.265991
100.000000	575.337891	100.000000	573.981262	100.000000	574.965820	100.000000	573.669495	100.000000	579.675659	100.000000	574.481628	100.000000	575.645996	100.000000	575.445984	100.000000	574.104065	100.000000	574.056396	100.000000	571.900452	100.000000	573.227295	100.000000	575.286987	100.000000	575.351501	100.000000	575.575806	100.000000	577.561951
100.100000	569.648376	100.100000	574.190613	100.100000	571.092041	100.100000	575.068542	100.100000	577.012329	100.100000	576.957031	100.100000	574.726562	100.100000	570.953613	100.100000	572.272156	100.100000	569.464233	100.100000	573.265198	100.100000	571.860535	100.100000	575.257690	100.100000	572.322998	100.100000	575.791382	100.100000	572.226196
100.200000	572.646545	100.200000	569.645996	100.200000	574.195435	100.200000	575.413025	100.200000	574.407898	100.200000	571.748291	100.200000	572.709106	100.200000	571.212341	100.200000	577.292969	100.200000	577.080322	100.200000	569.453918	100.200000	573.057434	100.200000	573.799133	100.200000	574.222229	100.200000	570.512268	100.200000	575.136780
100.300000	570.272583	100.300000	571.857849	100.300000	570.259094	100.300000	573.615845	100.300000	572.744751	100.300000	571.448853	100.300000	569.218018	100.300000	573.770630	100.300000	568.354858	100.300000	576.155884	100.300000	574.176453	100.300000	573.595520	100.300000	568.777222	100.300000	572.666077	100.300000	570.808472	100.300000	571.602539
100.400000	575.534180	100.400000	567.547913	100.400000	572.375061	100.400000	572.839172	100.400000	571.530762	100.400000	573.537537	100.400000	573.627014	100.400000	572.843689	100.400000	569.206238	100.400000	572.607056	100.400000	568.445740	100.400000	569.691467	100.400000	574.335754	100.400000	573.493469	100.400000	567.191467	100.400000	574.027344
100.500000	569.938782	100.500000	570.649597	100.500000	574.063049	100.500000	568.092224	100.500000	571.706238	100.500000	571.506531	100.500000	572.086914	100.500000	572.745911	100.500000	570.487976	100.500000	570.909973	100.500000	571.754639	100.500000	569.368835	100.500000	567.354858	100.500000	571.766663	100.500000	573.210205	100.500000	570.469116
100.600000	569.472839	100.600000	573.391357	100.600000	574.816956	100.600000	574.774780	100.600000	572.201538	100.600000	570.611145	100.600000	570.463440	100.600000	570.462280	100.600000	571.163147	100.600000	573.412964	100.600000	572.633240	100.600000	569.500305	100.600000	571.534119	100.600000	566.288025	100.600000	566.685791	100.600000	572.166626
100.700000	568.782776	100.700000	573.825134	100.700000	572.783813	100.700000	573.063782	100.700000	575.787354	100.700000	570.102722	100.700000	569.097229	100.700000	571.470642	100.700000	572.550842	100.700000	570.913208	100.700000	571.855530	100.700000	572.135803	100.700000	570.583191	100.700000	569.878723	100.700000	573.901062	100.700000	569.453613
100.800000	567.028992	100.800000	570.416809	100.800000	570.446472	100.800000	568.921082	100.800000	568.847717	100.800000	572.066467	100.800000	572.783813	100.800000	573.919006	100.800000	567.886841	100.800000	573.417480	100.800000	569.541016	100.800000	568.419556	100.800000	570.214722	100.800000	571.811768	100.800000	564.795105	100.800000	569.256042
100.900000	570.342346	100.900000	562.292114	100.900000	571.285645	100.900000	567.404785	100.900000	567.223450	100.900000	566.552063	100.900000	566.890137	100.900000	573.503845	100.900000	566.628174	100.900000	570.840515	100.900000	566.003235	100.900000	569.421021	100.900000	574.459229	100.900000	571.129395	100.900000	567.776062	100.900000	566.489075
101.000000	568.830078	101.000000	568.704285	101.000000	568.296143	101.000000	567.264343	101.000000	567.820923	101.000000	568.837463	101.000000	569.976929	101.000000	567.549011	101.000000	566.660583	101.000000	569.592834	101.000000	567.295166	101.000000	570.327698	101.000000	568.116943	101.000000	567.451294	101.000000	563.180847	101.000000	569.268555
101.100000	568.557800	101.100000	565.752319	101.100000	568.566772	101.100000	563.467102	101.100000	567.798767	101.100000	568.044250	101.100000	570.589111	101.100000	568.976196	101.100000	566.486694	101.100000	564.916992	101.100000	569.961609	101.100000	565.465149	101.100000	569.349243	101.100000	570.407654	101.100000	570.706787	101.100000	569.159485
101.200000	570.086182	101.200000	565.317261	101.200000	573.865845	101.200000	565.721924	101.200000	564.126343	101.200000	566.711182	101.200000	567.461548	101.200000	569.020203	101.200000	569.119019	101.200000	564.037048	101.200000	564.864258	101.200000	568.274414	101.200000	566.764465	101.200000	568.984497	101.200000	567.659424	101.200000	566.094482
101.300000	571.874084	101.300000	567.550537	101.300000	566.788147	101.300000	568.442566	101.300000	561.931580	101.300000	564.498291	101.300000	570.140015	101.300000	567.095459	101.300000	563.755249	101.300000	569.408997	101.300000	565.437012	101.300000	562.682373	101.300000	567.533630	101.300000	565.093750	101.300000	568.219971	101.300000	568.164978
101.400000	567.914307	101.400000	566.691223	101.400000	563.602600	101.400000	569.155762	101.400000	567.176270	101.400000	567.668823	101.400000	562.211243	101.400000	571.831787	101.400000	563.632568	101.400000	569.747681	101.400000	567.120300	101.400000	563.873718	101.400000	567.837891	101.400000	571.086853	101.400000	572.591064	101.400000	565.014832
101.500000	562.364807	101.500000	564.290039	101.500000	567.026733	101.500000	562.106628	101.500000	565.500488	101.500000	567.575134	101.500000	565.673767	101.500000	565.768066	101.500000	568.399048	101.500000	563.257690	101.500000	564.517639	101.500000	561.873840	101.500000	565.117981	101.500000	567.840454	101.500000	566.534058	101.500000	564.990479
101.600000	567.065979	101.600000	564.231567	101.600000	565.063782	101.600000	567.182678	101.600000	567.569336	101.600000	564.569763	101.600000	567.595703	101.600000	565.391907	101.600000	561.115540	101.600000	564.974548	101.600000	564.537781	101.600000	567.479309	101.600000	563.080017	101.600000	566.106873	101.600000	560.593079	101.600000	568.965088
101.700000	562.404724	101.700000	557.367004	101.700000	565.136841	101.700000	564.586975	101.700000	564.309204	101.700000	567.807861	101.700000	563.261658	101.700000	562.862732	101.700000	564.931091	101.700000	560.130676	101.700000	564.889038	101.700000	567.218018	101.700000	566.486389	101.700000	569.449585	101.700000	565.271118	101.700000	561.862732
101.800000	564.144348	101.800000	566.084412	101.800000	560.073547	101.800000	564.677551	101.800000	564.880249	101.800000	562.427307	101.800000	561.113586	101.800000	564.493958	101.800000	563.334045	101.800000	565.965820	101.800000	562.040527	101.800000	563.760681	101.800000	566.742737	101.800000	563.186646	101.800000	563.099182	101.800000	561.814636
101.900000	561.286682	101.900000	563.462219	101.900000	562.309143	101.900000	564.621521	101.900000	563.918396	101.900000	564.087585	101.900000	567.318665	101.900000	563.715393	101.900000	562.151001	101.900000	563.666992	101.900000	562.211487	101.900000	563.575867	101.900000	565.087708	101.900000	565.048462	101.900000	561.692810	101.900000	564.126160
102.000000	563.827881	102.000000	567.948914	102.000000	562.235840	102.000000	567.311890	102.000000	559.871582	102.000000	564.018494	102.000000	565.650818	102.000000	563.687439	102.000000	562.227722	102.000000	566.759766	102.000000	558.910889	102.000000	559.701294	102.000000	564.704712	102.000000	561.282227	102.000000	563.480957	102.000000	568.359497
102.100000	561.561035	102.100000	564.176636	102.100000	559.123291	102.100000	560.855042	102.100000	567.027405	102.100000	562.806335	102.100000	563.735229	102.100000	561.885254	102.100000	561.721863	102.100000	562.710754	102.100000	561.782959	102.100000	558.844666	102.100000	565.307922	102.100000	561.844971	102.100000	559.148254	102.100000	557.860046
102.200000	560.648621	102.200000	565.396362	102.200000	561.066528	102.200000	561.245544	102.200000	561.471436	102.200000	562.276855	102.200000	558.161194	102.200000	560.157532	102.200000	564.979980	102.200000	563.849243	102.200000	558.280457	102.200000	562.918213	102.200000	561.727905	102.200000	559.396179	102.200000	562.074036	102.200000	562.395508
102.300000	560.418457	102.300000	566.977539	102.300000	561.875122	102.300000	559.244080	102.300000	560.880676	102.300000	560.966614	102.300000	558.711487	102.300000	562.971191	102.300000	558.556213	102.300000	557.976746	102.300000	561.432800	102.300000	559.181763	102.300000	561.950317	102.300000	561.397095	102.300000	557.714294	102.300000	560.523743
102.400000	561.953918	102.400000	558.852051	102.400000	560.885620	102.400000	556.569275	102.400000	558.876282	102.400000	560.464905	102.400000	562.783813	102.400000	558.653625	102.400000	564.594971	102.400000	558.456726	102.400000	562.031921	102.400000	561.925232	102.400000	561.698120	102.400000	554.595337	102.400000	562.940247	102.400000	562.565613
102.500000	560.439392	102.500000	559.837463	102.500000	557.569153	102.500000	563.639587	102.500000	563.003357	102.500000	560.592346	102.500000	561.406677	102.500000	559.717224	102.500000	557.944031	102.500000	559.266663	102.500000	558.481750	102.500000	557.596680	102.500000	560.554199	102.500000	562.898193	102.500000	559.407043	102.500000	559.227478
102.600000	559.733215	102.600000	558.487488	102.600000	557.812805	102.600000	559.560364	102.600000	559.303833	102.600000	562.072937	102.600000	560.402466	102.600000	559.477905	102.600000	559.522949	102.600000	557.690247	102.600000	559.475708	102.600000	558.685486	102.600000	557.859131	102.600000	558.942566	102.600000	558.689575	102.600000	560.069153
102.700000	562.064026	102.700000	556.610474	102.700000	559.258423	102.700000	557.621948	102.700000	552.053223	102.700000	556.956238	102.700000	555.691040	102.700000	560.555664	102.700000	561.532043	102.700000	560.609070	102.700000	555.630432	102.700000	562.618225	102.700000	557.103516	102.700000	562.390198	102.700000	560.169617	102.700000	559.885559
102.800000	558.815308	102.800000	559.340820	102.800000	558.075073	102.800000	560.347595	102.800000	555.308838	102.800000	557.605469	102.800000	560.252625	102.800000	555.274597	102.800000	556.982544	102.800000	558.733093	102.800000	556.752380	102.800000	559.838440	102.800000	561.097595	102.800000	557.429321	102.800000	559.543884	102.800000	552.838562
102.900000	556.741943	102.900000	557.028015	102.900000	560.470581	102.900000	554.642029	102.900000	560.074463	102.900000	561.840393	102.900000	552.978699	102.900000	561.051697	102.900000	559.796143	102.900000	559.024902	102.900000	555.347595	102.900000	557.116760	102.900000	557.653015	102.900000	556.535461	102.900000	558.905090	102.900000	555.652527
103.000000	559.305115	103.000000	557.647583	103.000000	556.234436	103.000000	560.883179	103.000000	555.745850	103.000000	557.177979	103.000000	557.730042	103.000000	552.460876	103.000000	556.253723	103.000000	558.377808	103.000000	552.190796	103.000000	559.775696	103.000000	558.096680	103.000000	560.488831	103.000000	554.788940	103.000000	557.555237
103.100000	558.672180	103.100000	559.535095	103.100000	555.928467	103.100000	556.192078	103.100000	554.854858	103.100000	556.350769	103.100000	557.149475	103.100000	558.334290	103.100000	557.017761	103.100000	556.599731	103.100000	557.563721	103.100000	558.241760	103.100000	559.340393	103.100000	558.022949	103.100000	556.456726	103.100000	558.592529
103.200000	556.733704	103.200000	555.901733	103.200000	558.585205	103.200000	554.554626	103.200000	552.530579	103.200000	555.768188	103.200000	556.126465	103.200000	553.405579	103.200000	554.775818	103.200000	555.581726	103.200000	553.817566	103.200000	559.091492	103.200000	555.813599	103.200000	559.264709	103.200000	553.082153	103.200000	555.383606
103.300000	556.837036	103.300000	555.797546	103.300000	556.374573	103.300000	559.123901	103.300000	551.861694	103.300000	554.758301	103.300000	555.727539	103.300000	554.471313	103.300000	556.849548	103.300000	555.414673	103.300000	557.929565	103.300000	552.749939	103.300000	556.401672	103.300000	554.218018	103.300000	554.441772	103.300000	553.768005
103.400000	553.058594	103.400000	555.601746	103.400000	550.258423	103.400000	554.718201	103.400000	553.468445	103.400000	557.411316	103.400000	557.078491	103.400000	556.675049	103.400000	555.125366	103.400000	554.409180	103.400000	561.636353	103.400000	557.219666	103.400000	554.253052	103.400000	555.046082	103.400000	553.658020	103.400000	559.379456
103.500000	553.129700	103.500000	556.689209	103.500000	554.247681	103.500000	553.293335	103.500000	556.441650	103.500000	551.466187	103.500000	553.130859	103.500000	553.873352	103.500000	556.938354	103.500000	552.708374	103.500000	552.017029	103.500000	555.776611	103.500000	551.867981	103.500000	559.216492	103.500000	559.080750	103.500000	554.766846
103.600000	557.999023	103.600000	557.359375	103.600000	555.810730	103.600000	547.656128	103.600000	555.934814	103.600000	557.138977	103.600000	553.586670	103.600000	546.297363	103.600000	555.044617	103.600000	551.193481	103.600000	552.017761	103.600000	553.773865	103.600000	554.011597	103.600000	553.505676	103.600000	554.387939	103.600000	554.364563
103.700000	555.665100	103.700000	554.987976	103.700000	553.752930	103.700000	553.125977	103.700000	554.086304	103.700000	554.810059	103.700000	554.131165	103.700000	551.134216	103.700000	555.751282	103.700000	554.586304	103.700000	552.924438	103.700000	553.158142	103.700000	556.024475	103.700000	556.611267	103.700000	553.864868	103.700000	558.311279
103.800000	558.203796	103.800000	551.172729	103.800000	551.999512	103.800000	557.917725	103.800000	552.374634	103.800000	555.040894	103.800000	550.231445	103.800000	557.601135	103.800000	548.794189	103.800000	549.687439	103.800000	549.843811	103.800000	551.097656	103.800000	550.210754	103.800000	555.243408	103.800000	554.031616	103.800000	556.135681
103.900000	553.187866	103.900000	555.160217	103.900000	552.121094	103.900000	553.164734	103.900000	551.681091	103.900000	554.271545	103.900000	552.203857	103.900000	553.482483	103.900000	553.292725	103.900000	551.976685	103.900000	555.635803	103.900000	553.040710	103.900000	554.662354	103.900000	550.720947	103.900000	552.571777	103.900000	553.805237
104.000000	550.762878	104.000000	551.567627	104.000000	551.187073	104.000000	556.700256	104.000000	553.486511	104.000000	551.209045	104.000000	553.589905	104.000000	552.402771	104.000000	551.311157	104.000000	556.913086	104.000000	548.661133	104.000000	552.115906	104.000000	551.398865	104.000000	549.181946	104.000000	554.851990	104.000000	549.035706
104.100000	553.636658	104.100000	552.479919	104.100000	551.807373	104.100000	555.982788	104.100000	550.769836	104.100000	554.291931	104.100000	551.999023	104.100000	553.423218	104.100000	551.457336	104.100000	552.680481	104.100000	549.447205	104.100000	552.304077	104.100000	552.408447	104.100000	551.412720	104.100000	553.506714	104.100000	550.196289
104.200000	547.348145	104.200000	548.386597	104.200000	545.425598	104.200000	548.893860	104.200000	549.042847	104.200000	553.058411	104.200000	551.484863	104.200000	551.210022	104.200000	552.592834	104.200000	548.960083	104.200000	555.225403	104.200000	547.384644	104.200000	549.681641	104.200000	546.518372	104.200000	556.092346	104.200000	549.099426
104.300000	550.763367	104.300000	548.400574	104.300000	551.846863	104.300000	544.899475	104.300000	546.413269	104.300000	552.784119	104.300000	552.906799	104.300000	553.361877	104.300000	546.452148	104.300000	548.209961	104.300000	549.266479	104.300000	550.231873	104.300000	548.188232	104.300000	548.874451	104.300000	546.224548	104.300000	551.282349
104.400000	551.093384	104.400000	551.999695	104.400000	548.585449	104.400000	548.278748	104.400000	549.443054	104.400000	550.222290	104.400000	548.456726	104.400000	550.552795	104.400000	551.200317	104.400000	551.417603	104.400000	545.074219	104.400000	550.296570	104.400000	543.469482	104.400000	544.482239	104.400000	546.848694	104.400000	548.514893
104.500000	549.059448	104.500000	546.300476	104.500000	549.182373	104.500000	552.326721	104.500000	546.243835	104.500000	547.978882	104.500000	551.370300	104.500000	548.835632	104.500000	547.637573	104.500000	549.246277	104.500000	548.938721	104.500000	547.510315	104.500000	547.679199	104.500000	550.385071	104.500000	548.127625	104.500000	546.721924
104.600000	543.967163	104.600000	545.748413	104.600000	546.907166	104.600000	547.358093	104.600000	551.036804	104.600000	550.840393	104.600000	551.887695	104.600000	552.770386	104.600000	547.691711	104.600000	547.424072	104.600000	545.125854	104.600000	547.486633	104.600000	551.208618	104.600000	550.664368	104.600000	552.273682	104.600000	546.732300
104.700000	548.410950	104.700000	546.243958	104.700000	551.688599	104.700000	546.529724	104.700000	548.448120	104.700000	549.210144	104.700000	548.764221	104.700000	545.810852	104.700000	547.223816	104.700000	545.760315	104.700000	551.038574	104.700000	547.385315	104.700000	549.012329	104.700000	550.809021	104.700000	547.929443	104.700000	551.104248
104.800000	547.169250	104.800000	550.451599	104.800000	544.743774	104.800000	553.840210	104.800000	549.210205	104.800000	545.978638	104.800000	544.956848	104.800000	547.040161	104.800000	547.356567	104.800000	548.800964	104.800000	549.185242	104.800000	547.981750	104.800000	547.471558	104.800000	547.098755	104.800000	548.324829	104.800000	543.397522
104.900000	548.066406	104.900000	549.774841	104.900000	547.202515	104.900000	549.256531	104.900000	550.814880	104.900000	545.876526	104.900000	546.836731	104.900000	545.288635	104.900000	544.339783	104.900000	543.640320	104.900000	547.176086	104.900000	543.755554	104.900000	546.228271	104.900000	543.663208	104.900000	546.748962	104.900000	547.712219
105.000000	548.911621	105.000000	547.374146	105.000000	545.757812	105.000000	546.095215	105.000000	549.050232	105.000000	548.156677	105.000000	543.118469	105.000000	549.655457	105.000000	546.989136	105.000000	547.762573	105.000000	549.392090	105.000000	549.726440	105.000000	548.375122	105.000000	545.607788	105.000000	546.642639	105.000000	546.394653
105.100000	542.454773	105.100000	543.728333	105.100000	549.051514	105.100000	544.003479	105.100000	546.820923	105.100000	548.737427	105.100000	543.340210	105.100000	544.888611	105.100000	547.225647	105.100000	544.598938	105.100000	543.742310	105.100000	547.320862	105.100000	547.076538	105.100000	544.944519	105.100000	549.006042	105.100000	550.758911
105.200000	542.263489	105.200000	541.456421	105.200000	544.157349	105.200000	540.035461	105.200000	548.054993	105.200000	545.397766	105.200000	545.343506	105.200000	545.505371	105.200000	541.882629	105.200000	544.523743	105.200000	548.518372	105.200000	547.282471	105.200000	544.866577	105.200000	546.938904	105.200000	543.092590	105.200000	544.680237
105.300000	548.742126	105.300000	545.381531	105.300000	546.218384	105.300000	548.185242	105.300000	539.706909	105.300000	544.239807	105.300000	547.512695	105.300000	544.496094	105.300000	547.733887	105.300000	539.346741	105.300000	542.433838	105.300000	546.673340	105.300000	542.596313	105.300000	545.347961	105.300000	546.205200	105.300000	551.026611
105.400000	542.907043	105.400000	545.769775	105.400000	545.453003	105.400000	544.151062	105.400000	543.645203	105.400000	545.538574	105.400000	546.178284	105.400000	545.814087	105.400000	542.384888	105.400000	542.545959	105.400000	544.854492	105.400000	548.218628	105.400000	544.576965	105.400000	540.970581	105.400000	543.465027	105.400000	545.437805
105.500000	544.358704	105.500000	541.222168	105.500000	543.085266	105.500000	542.929871	105.500000	542.953979	105.500000	539.938416	105.500000	540.345154	105.500000	543.040344	105.500000	547.395142	105.500000	541.837952	105.500000	544.817505	105.500000	545.133057	105.500000	543.264771	105.500000	543.114807	105.500000	544.495056	105.500000	549.061829
105.600000	546.286743	105.600000	542.329285	105.600000	542.294067	105.600000	544.763733	105.600000	544.372803	105.600000	542.466797	105.600000	542.836548	105.600000	539.114929	105.600000	544.182312	105.600000	542.884338	105.600000	543.134216	105.600000	543.082153	105.600000	544.587646	105.600000	541.901245	105.600000	543.049866	105.600000	545.837646
105.700000	543.431396	105.700000	544.473206	105.700000	546.165771	105.700000	539.691345	105.700000	547.437195	105.700000	543.195801	105.700000	538.980835	105.700000	536.362122	105.700000	546.221497	105.700000	542.378113	105.700000	546.755493	105.700000	539.333435	105.700000	545.016296	105.700000	544.678894	105.700000	543.477295	105.700000	542.910645
105.800000	542.811768	105.800000	538.708984	105.800000	542.474060	105.800000	539.179077	105.800000	540.761169	105.800000	542.717224	105.800000	544.230530	105.800000	541.587158	105.800000	540.114075	105.800000	540.154297	105.800000	541.110107	105.800000	542.587219	105.800000	541.325928	105.800000	539.249023	105.800000	544.053650	105.800000	542.627258
105.900000	540.518372	105.900000	542.782654	105.900000	539.350647	105.900000	537.685669	105.900000	537.449829	105.900000	541.032715	105.900000	540.720581	105.900000	545.877319	105.900000	540.997742	105.900000	538.198914	105.900000	542.252319	105.900000	538.386902	105.900000	540.539673	105.900000	539.377747	105.900000	540.836792	105.900000	540.023376
106.000000	539.770813	106.000000	540.506165	106.000000	540.337158	106.000000	538.514160	106.000000	542.522766	106.000000	542.911072	106.000000	539.242554	106.000000	540.112305	106.000000	541.792847	106.000000	544.935364	106.000000	538.962585	106.000000	541.418274	106.000000	540.326538	106.000000	541.309753	106.000000	543.590759	106.000000	541.262207
106.100000	540.427429	106.100000	543.941223	106.100000	533.792175	106.100000	543.062927	106.100000	543.397278	106.100000	542.418823	106.100000	537.396240	106.100000	540.791443	106.100000	543.237793	106.100000	542.568054	106.100000	539.982544	106.100000	542.443909	106.100000	540.218689	106.100000	538.574707	106.100000	539.521301	106.100000	542.495911
106.200000	538.201355	106.200000	539.823059	106.200000	543.534607	106.200000	540.278198	106.200000	537.652039	106.200000	539.691528	106.200000	538.947571	106.200000	540.744812	106.200000	540.701782	106.200000	541.471375	106.200000	537.401184	106.200000	540.244751	106.200000	538.584900	106.200000	536.618469	106.200000	538.454956	106.200000	546.059937
106.300000	536.227661	106.300000	539.204285	106.300000	537.903625	106.300000	536.352173	106.300000	540.805603	106.300000	537.817810	106.300000	542.462463	106.300000	539.191833	106.300000	538.037476	106.300000	543.805359	106.300000	539.060364	106.300000	537.417542	106.300000	542.785889	106.300000	541.090149	106.300000	539.686646	106.300000	537.565002
106.400000	538.207336	106.400000	539.659363	106.400000	536.097046	106.400000	537.548340	106.400000	536.198547	106.400000	543.065552	106.400000	539.549561	106.400000	539.408997	106.400000	539.094421	106.400000	545.340027	106.400000	537.864319	106.400000	535.504883	106.400000	540.568176	106.400000	542.245972	106.400000	539.432739	106.400000	541.927673
106.500000	538.242859	106.500000	536.727478	106.500000	537.471130	106.500000	540.679199	106.500000	540.059021	106.500000	538.520813	106.500000	537.322876	106.500000	538.037720	106.500000	536.936707	106.500000	538.647217	106.500000	537.555725	106.500000	533.116333	106.500000	538.220215	106.500000	537.892883	106.500000	536.948120	106.500000	540.176697
106.600000	538.396118	106.600000	535.890076	106.600000	538.064270	106.600000	538.224854	106.600000	537.313782	106.600000	543.385437	106.600000	539.569031	106.600000	536.482727	106.600000	541.374695	106.600000	536.564148	106.600000	536.822937	106.600000	537.699524	106.600000	538.321350	106.600000	535.518738	106.600000	539.235779	106.600000	537.297058
106.700000	539.328491	106.700000	535.661804	106.700000	537.075806	106.700000	535.566162	106.700000	535.374512	106.700000	536.660950	106.700000	534.947144	106.700000	536.329346	106.700000	540.079895	106.700000	538.907593	106.700000	535.674561	106.700000	536.918091	106.700000	536.405151	106.700000	535.506836	106.700000	532.613708	106.700000	536.565735
106.800000	536.317749	106.800000	535.577454	106.800000	535.180786	106.800000	532.328003	106.800000	537.737061	106.800000	538.794739	106.800000	539.980286	106.800000	532.923401	106.800000	531.747925	106.800000	540.191956	106.800000	535.652222	106.800000	535.078308	106.800000	537.096619	106.800000	534.552856	106.800000	537.192810	106.800000	539.465515
106.900000	537.837830	106.900000	530.308289	106.900000	536.691589	106.900000	537.280945	106.900000	537.648499	106.900000	538.420898	106.900000	538.193787	106.900000	533.274597	106.900000	536.244202	106.900000	532.872559	106.900000	538.591614	106.900000	531.538452	106.900000	537.673584	106.900000	534.053101	106.900000	537.190186	106.900000	538.700439
107.000000	538.512817	107.000000	533.922302	107.000000	537.311401	107.000000	536.502380	107.000000	532.753784	107.000000	533.791992	107.000000	537.714172	107.000000	534.096680	107.000000	531.036377	107.000000	535.452148	107.000000	538.634949	107.000000	534.366333	107.000000	532.422546	107.000000	539.571777	107.000000	537.703308	107.000000	534.760010
107.100000	534.927368	107.100000	532.035522	107.100000	531.755554	107.100000	534.326965	107.100000	537.560547	107.100000	536.147461	107.100000	532.828064	107.100000	535.199219	107.100000	536.013184	107.100000	536.910889	107.100000	536.592712	107.100000	535.166138	107.100000	534.197205	107.100000	535.639771	107.100000	534.205383	107.100000	537.962830
107.200000	533.643127	107.200000	535.753723	107.200000	536.698059	107.200000	535.299316	107.200000	534.483459	107.200000	539.623291	107.200000	536.025635	107.200000	535.122803	107.200000	532.719482	107.200000	530.286682	107.200000	530.525452	107.200000	535.593628	107.200000	532.642090	107.200000	534.385925	107.200000	531.605103	107.200000	534.941895
107.300000	530.004883	107.300000	533.593262	107.300000	531.403442	107.300000	534.187927	107.300000	536.425659	107.300000	531.667664	107.300000	531.744751	107.300000	532.764954	107.300000	531.643677	107.300000	532.890930	107.300000	534.970398	107.300000	530.646912	107.300000	532.132874	107.300000	533.976196	107.300000	537.205017	107.300000	536.066833
107.400000	532.123535	107.400000	531.151672	107.400000	531.716919	107.400000	530.549866	107.400000	534.786621	107.400000	530.522278	107.400000	536.645447	107.400000	531.508789	107.400000	538.511047	107.400000	533.783752	107.400000	531.188110	107.400000	538.075317	107.400000	532.881958	107.400000	535.561768	107.400000	527.116821	107.400000	530.651428
107.500000	532.212891	107.500000	533.078308	107.500000	528.546997	107.500000	534.728699	107.500000	529.797668	107.500000	533.151855	107.500000	534.142334	107.500000	534.063965	107.500000	531.859436	107.500000	534.320862	107.500000	531.619934	107.500000	534.102539	107.500000	532.231812	107.500000	532.429260	107.500000	532.658752	107.500000	531.141968
107.600000	529.701721	107.600000	532.664856	107.600000	531.436584	107.600000	528.784180	107.600000	533.534485	107.600000	531.565613	107.600000	526.997375	107.600000	530.771362	107.600000	537.004395	107.600000	532.305115	107.600000	530.985291	107.600000	529.475891	107.600000	533.504272	107.600000	535.311218	107.600000	532.905396	107.600000	530.674561
107.700000	537.313416	107.700000	529.187378	107.700000	532.481384	107.700000	530.981628	107.700000	535.535522	107.700000	532.219116	107.700000	529.720398	107.700000	530.640381	107.700000	530.987305	107.700000	530.741333	107.700000	530.569580	107.700000	529.778625	107.700000	531.209839	107.700000	528.369202	107.700000	531.321228	107.700000	530.111694
107.800000	533.560791	107.800000	533.409973	107.800000	528.988281	107.800000	526.274536	107.800000	530.012024	107.800000	530.262268	107.800000	529.809265	107.800000	529.795166	107.800000	534.826843	107.800000	526.239441	107.800000	533.540466	107.800000	529.407959	107.800000	535.859985	107.800000	531.779846	107.800000	530.311096	107.800000	531.184570
107.900000	532.036743	107.900000	530.882690	107.900000	529.851196	107.900000	529.534302	107.900000	535.670471	107.900000	527.825745	107.900000	529.504944	107.900000	530.089417	107.900000	533.033752	107.900000	529.391235	107.900000	526.946533	107.900000	533.462708	107.900000	529.933167	107.900000	532.905090	107.900000	533.098328	107.900000	527.718750
108.000000	529.890686	108.000000	530.583069	108.000000	532.807312	108.000000	529.268921	108.000000	529.015930	108.000000	530.102783	108.000000	529.851013	108.000000	528.348450	108.000000	527.429871	108.000000	530.902954	108.000000	531.250000	108.000000	531.800415	108.000000	525.351868	108.000000	526.738647	108.000000	528.131836	108.000000	528.899353
108.100000	526.989929	108.100000	529.807861	108.100000	533.735535	108.100000	528.392334	108.100000	529.530640	108.100000	529.634583	108.100000	528.049866	108.100000	527.757202	108.100000	527.447754	108.100000	531.733093	108.100000	527.666931	108.100000	532.559631	108.100000	528.699768	108.100000	531.377625	108.100000	529.908325	108.100000	527.403503
108.200000	529.460266	108.200000	528.794495	108.200000	530.516785	108.200000	529.781372	108.200000	531.104858	108.200000	529.344788	108.200000	528.391602	108.200000	532.441101	108.200000	528.911987	108.200000	530.366089	108.200000	529.889832	108.200000	525.082092	108.200000	528.906128	108.200000	528.005005	108.200000	529.168518	108.200000	528.891541
108.300000	527.978882	108.300000	527.605164	108.300000	526.326721	108.300000	526.633118	108.300000	530.717285	108.300000	527.317322	108.300000	525.017578	108.300000	531.129944	108.300000	531.298706	108.300000	530.870361	108.300000	529.067078	108.300000	525.597412	108.300000	530.058716	108.300000	528.470642	108.300000	528.463440	108.300000	526.318726
108.400000	531.672302	108.400000	530.795837	108.400000	527.621338	108.400000	528.682983	108.400000	523.638306	108.400000	530.670166	108.400000	525.423584	108.400000	527.170715	108.400000	530.771423	108.400000	531.758911	108.400000	527.157166	108.400000	528.750671	108.400000	530.321472	108.400000	526.780640	108.400000	531.141296	108.400000	528.736023
108.500000	529.298950	108.500000	523.817444	108.500000	526.004578	108.500000	524.530945	108.500000	530.945374	108.500000	526.704041	108.500000	527.454407	108.500000	528.822266	108.500000	527.798950	108.500000	529.762817	108.500000	526.382690	108.500000	529.926208	108.500000	523.301208	108.500000	527.440613	108.500000	530.176697	108.500000	528.673401
108.600000	526.141235	108.600000	525.602661	108.600000	526.756042	108.600000	527.515198	108.600000	524.386108	108.600000	524.293823	108.600000	525.235107	108.600000	527.559570	108.600000	524.898010	108.600000	525.482788	108.600000	527.989075	108.600000	524.166565	108.600000	527.235107	108.600000	527.434570	108.600000	526.552124	108.600000	525.883301
108.700000	529.144043	108.700000	524.632507	108.700000	526.776062	108.700000	529.260681	108.700000	526.082031	108.700000	522.097351	108.700000	524.995117	108.700000	526.182190	108.700000	522.152954	108.700000	529.725159	108.700000	528.182922	108.700000	524.619446	108.700000	528.142578	108.700000	528.705750	108.700000	524.132874	108.700000	526.736206
108.800000	523.267334	108.800000	525.654602	108.800000	526.442505	108.800000	525.658081	108.800000	526.320740	108.800000	522.729614	108.800000	524.237732	108.800000	525.929932	108.800000	525.851074	108.800000	524.791992	108.800000	526.583008	108.800000	527.553284	108.800000	524.204895	108.800000	523.710876	108.800000	526.004028	108.800000	523.251099
108.900000	526.432617	108.900000	525.747864	108.900000	521.673523	108.900000	522.651611	108.900000	525.620117	108.900000	519.907959	108.900000	525.660583	108.900000	521.301392	108.900000	528.198242	108.900000	527.010681	108.900000	524.535034	108.900000	522.087402	108.900000	525.799072	108.900000	527.510193	108.900000	526.495544	108.900000	524.307251
109.000000	523.233398	109.000000	522.796570	109.000000	527.114929	109.000000	524.468872	109.000000	525.143433	109.000000	526.178589	109.000000	521.352783	109.000000	522.373047	109.000000	523.989868	109.000000	524.085815	109.000000	528.283142	109.000000	521.059387	109.000000	521.894897	109.000000	525.055481	109.000000	525.186462	109.000000	526.022034
109.100000	526.910828	109.100000	528.209717	109.100000	522.917175	109.100000	523.827515	109.100000	526.123413	109.100000	524.229126	109.100000	526.564087	109.100000	525.880188	109.100000	523.766052	109.100000	526.007874	109.100000	519.865723	109.100000	523.611023	109.100000	523.870911	109.100000	523.873535	109.100000	520.615784	109.100000	523.575684
109.200000	526.389282	109.200000	522.871338	109.200000	522.966980	109.200000	526.006531	109.200000	525.229370	109.200000	521.036255	109.200000	525.949158	109.200000	522.206482	109.200000	522.986450	109.200000	523.591553	109.200000	523.274231	109.200000	523.113892	109.200000	525.996887	109.200000	521.114136	109.200000	525.528076	109.200000	521.785828
109.300000	521.377930	109.300000	522.206299	109.300000	519.395569	109.300000	523.669678	109.300000	523.863281	109.300000	521.634277	109.300000	521.830994	109.300000	521.071899	109.300000	521.456482	109.300000	523.154846	109.300000	526.116089	109.300000	524.389404	109.300000	521.551575	109.300000	521.980164	109.300000	524.045471	109.300000	526.415710
109.400000	524.796082	109.400000	522.934143	109.400000	523.556091	109.400000	526.257080	109.400000	524.435974	109.400000	521.023560	109.400000	523.130615	109.400000	522.020691	109.400000	523.330811	109.400000	521.734924	109.400000	521.651062	109.400000	523.659790	109.400000	525.530945	109.400000	521.220154	109.400000	527.791687	109.400000	523.747314
109.500000	522.947083	109.500000	518.961487	109.500000	522.547791	109.500000	519.532715	109.500000	521.515320	109.500000	519.247620	109.500000	525.424561	109.500000	522.621338	109.500000	520.021240	109.500000	521.872253	109.500000	522.541870	109.500000	520.526733	109.500000	521.715332	109.500000	522.721985	109.500000	523.194885	109.500000	520.774170
109.600000	520.062805	109.600000	520.558960	109.600000	521.224548	109.600000	519.830872	109.600000	519.078796	109.600000	519.838318	109.600000	520.976318	109.600000	522.986450	109.600000	521.624207	109.600000	522.247070	109.600000	523.044861	109.600000	517.824463	109.600000	522.929016	109.600000	519.418152	109.600000	520.604126	109.600000	519.309082
109.700000	517.769531	109.700000	526.059326	109.700000	520.152405	109.700000	519.641174	109.700000	519.363220	109.700000	522.724182	109.700000	520.871521	109.700000	524.237610	109.700000	518.729614	109.700000	519.522339	109.700000	523.907532	109.700000	518.527405	109.700000	519.065735	109.700000	520.029358	109.700000	521.224670	109.700000	521.849731
109.800000	522.119385	109.800000	515.931580	109.800000	516.551819	109.800000	519.460327	109.800000	521.921021	109.800000	516.366455	109.800000	520.292053	109.800000	516.124146	109.800000	517.603760	109.800000	516.536194	109.800000	519.372192	109.800000	518.532349	109.800000	520.689148	109.800000	520.589722	109.800000	516.984253	109.800000	522.674438
109.900000	518.311279	109.900000	519.040649	109.900000	518.630310	109.900000	518.373962	109.900000	521.026489	109.900000	518.831421	109.900000	519.327271	109.900000	519.433899	109.900000	516.383972	109.900000	516.351196	109.900000	521.221069	109.900000	518.714111	109.900000	518.603149	109.900000	519.619690	109.900000	517.423584	109.900000	518.664429
110.000000	520.597229	110.000000	520.588135	110.000000	515.376404	110.000000	519.510742	110.000000	520.933472	110.000000	521.627014	110.000000	516.218079	110.000000	515.343262	110.000000	519.093872	110.000000	520.190796	110.000000	516.615662	110.000000	521.832275	110.000000	521.401428	110.000000	516.420166	110.000000	518.771118	110.000000	517.476074
110.100000	520.018311	110.100000	519.245422	110.100000	516.901245	110.100000	517.984863	110.100000	519.160339	110.100000	519.967529	110.100000	519.972656	110.100000	523.297058	110.100000	513.551331	110.100000	520.904968	110.100000	517.875366	110.100000	521.806763	110.100000	519.870850	110.100000	520.431213	110.100000	520.090332	110.100000	519.872925
110.200000	519.016296	110.200000	515.546082	110.200000	517.311462	110.200000	519.571960	110.200000	517.081543	110.200000	517.953003	110.200000	520.994141	110.200000	517.324463	110.200000	519.732483	110.200000	518.264160	110.200000	514.932434	110.200000	517.613586	110.200000	517.182373	110.200000	520.079346	110.200000	517.009644	110.200000	518.248779
110.300000	516.224121	110.300000	519.869812	110.300000	515.970825	110.300000	517.105225	110.300000	522.999756	110.300000	516.701843	110.300000	517.880371	110.300000	517.535034	110.300000	512.820496	110.300000	515.644958	110.300000	512.905579	110.300000	518.730469	110.300000	521.202881	110.300000	518.439758	110.300000	520.152832	110.300000	516.896484
110.400000	514.391235	110.400000	518.393311	110.400000	521.215271	110.400000	517.157104	110.400000	515.945557	110.400000	519.420837	110.400000	514.841797	110.400000	515.552917	110.400000	514.509094	110.400000	517.761108	110.400000	512.812134	110.400000	518.177002	110.400000	516.073242	110.400000	516.840027	110.400000	519.306824	110.400000	514.852783
110.500000	515.131409	110.500000	515.835632	110.500000	516.358582	110.500000	512.822632	110.500000	513.337646	110.500000	517.506897	110.500000	518.326538	110.500000	516.042236	110.500000	520.828186	110.500000	515.104553	110.500000	517.783386	110.500000	520.320435	110.500000	513.781921	110.500000	515.577454	110.500000	515.681458	110.500000	516.009766
110.600000	516.167175	110.600000	517.148071	110.600000	515.160645	110.600000	519.071655	110.600000	516.807617	110.600000	514.390381	110.600000	514.581360	110.600000	515.191528	110.600000	516.563660	110.600000	519.884277	110.600000	517.779846	110.600000	518.115845	110.600000	514.326538	110.600000	512.449524	110.600000	517.782410	110.600000	517.216980
110.700000	511.134125	110.700000	512.490479	110.700000	515.001831	110.700000	516.691223	110.700000	513.457092	110.700000	516.508728	110.700000	516.607361	110.700000	516.821838	110.700000	514.390808	110.700000	512.801147	110.700000	517.363464	110.700000	513.115051	110.700000	514.964905	110.700000	514.205078	110.700000	514.757996	110.700000	515.117676
110.800000	511.769379	110.800000	512.701172	110.800000	514.000916	110.800000	516.037109	110.800000	513.091492	110.800000	515.250977	110.800000	516.052673	110.800000	519.420593	110.800000	515.399902	110.800000	512.121521	110.800000	515.094360	110.800000	516.096313	110.800000	515.150574	110.800000	514.018433	110.800000	515.774597	110.800000	513.513733
110.900000	517.000061	110.900000	516.456543	110.900000	515.756775	110.900000	517.872559	110.900000	516.899841	110.900000	514.311157	110.900000	517.080872	110.900000	511.963745	110.900000	515.583252	110.900000	512.486755	110.900000	511.993958	110.900000	518.514771	110.900000	512.372070	110.900000	510.304993	110.900000	512.608276	110.900000	514.856567
111.000000	513.438416	111.000000	512.813538	111.000000	515.489746	111.000000	518.760681	111.000000	513.584351	111.000000	513.437805	111.000000	512.525757	111.000000	512.041016	111.000000	513.516663	111.000000	511.668915	111.000000	516.567078	111.000000	514.814697	111.000000	511.883881	111.000000	515.488281	111.000000	514.933594	111.000000	516.165649
111.100000	510.736542	111.100000	513.621094	111.100000	511.035461	111.100000	514.678955	111.100000	513.116089	111.100000	515.103882	111.100000	510.492371	111.100000	511.070099	111.100000	513.891724	111.100000	511.750000	111.100000	513.944031	111.100000	511.165955	111.100000	512.738220	111.100000	509.911102	111.100000	511.915741	111.100000	510.162750
111.200000	514.656311	111.200000	512.044495	111.200000	512.132202	111.200000	515.149353	111.200000	512.531555	111.200000	510.416809	111.200000	512.795898	111.200000	512.628479	111.200000	515.444031	111.200000	507.381348	111.200000	513.297913	111.200000	512.526123	111.200000	511.145569	111.200000	516.244080	111.200000	512.569214	111.200000	512.021179
111.300000	512.122864	111.300000	515.517334	111.300000	513.342896	111.300000	511.155487	111.300000	510.249481	111.300000	508.955109	111.300000	511.112701	111.300000	509.697723	111.300000	511.176453	111.300000	508.191864	111.300000	509.097870	111.300000	508.628876	111.300000	511.254852	111.300000	511.021332	111.300000	513.921204	111.300000	510.037964
111.400000	508.377045	111.400000	512.993896	111.400000	509.776154	111.400000	510.572906	111.400000	508.978241	111.400000	507.365417	111.400000	508.709381	111.400000	508.783173	111.400000	509.636597	111.400000	511.955994	111.400000	512.545654	111.400000	511.754456	111.400000	510.174774	111.400000	507.823853	111.400000	513.702332	111.400000	511.527527
111.500000	511.795380	111.500000	516.098145	111.500000	509.494415	111.500000	513.120117	111.500000	512.286316	111.500000	508.036682	111.500000	506.152313	111.500000	510.935364	111.500000	511.898346	111.500000	508.896545	111.500000	508.757263	111.500000	512.690247	111.500000	511.701447	111.500000	508.657623	111.500000	509.817047	111.500000	513.799194
111.600000	509.998535	111.600000	509.274841	111.600000	506.005981	111.600000	510.837708	111.600000	514.879456	111.600000	512.733398	111.600000	509.192902	111.600000	510.223297	111.600000	508.442596	111.600000	511.014191	111.600000	509.776367	111.600000	508.547180	111.600000	507.831665	111.600000	511.091095	111.600000	508.162323	111.600000	510.175964
111.700000	506.126068	111.700000	512.775208	111.700000	511.231659	111.700000	510.909393	111.700000	508.820526	111.700000	511.606018	111.700000	512.463440	111.700000	508.501007	111.700000	508.417938	111.700000	506.617126	111.700000	510.933319	111.700000	508.967407	111.700000	508.527802	111.700000	508.968018	111.700000	511.228088	111.700000	509.728760
111.800000	509.966461	111.800000	508.342804	111.800000	506.593323	111.800000	507.238739	111.800000	509.713531	111.800000	509.118561	111.800000	509.447357	111.800000	513.104004	111.800000	506.568420	111.800000	513.684937	111.800000	511.071777	111.800000	507.594788	111.800000	510.386200	111.800000	506.464813	111.800000	510.887482	111.800000	508.949951
111.900000	506.250946	111.900000	506.190613	111.900000	506.433929	111.900000	507.194153	111.900000	507.006042	111.900000	506.137482	111.900000	505.001587	111.900000	507.345490	111.900000	508.028687	111.900000	507.384827	111.900000	507.588348	111.900000	509.190765	111.900000	504.401550	111.900000	509.610168	111.900000	508.822540	111.900000	507.888947
112.000000	504.361176	112.000000	510.238678	112.000000	510.810944	112.000000	509.949066	112.000000	506.045013	112.000000	508.522980	112.000000	504.586487	112.000000	507.813812	112.000000	508.017303	112.000000	508.983887	112.000000	507.586426	112.000000	504.961700	112.000000	502.421692	112.000000	505.415924	112.000000	505.968811	112.000000	505.783966
112.100000	508.474426	112.100000	504.231018	112.100000	504.234039	112.100000	502.493073	112.100000	510.919464	112.100000	509.159821	112.100000	511.112579	112.100000	509.540741	112.100000	504.987549	112.100000	510.218658	112.100000	509.523590	112.100000	510.379456	112.100000	506.868896	112.100000	501.142426	112.100000	502.543976	112.100000	507.844757
112.200000	500.891998	112.200000	503.585571	112.200000	509.718872	112.200000	508.869568	112.200000	507.593994	112.200000	508.349335	112.200000	508.893829	112.200000	502.150055	112.200000	507.941010	112.200000	507.431702	112.200000	506.144562	112.200000	505.284760	112.200000	504.367462	112.200000	503.774139	112.200000	506.297211	112.200000	508.932526
112.300000	505.040771	112.300000	503.588409	112.300000	507.604889	112.300000	505.002869	112.300000	506.257263	112.300000	505.444427	112.300000	509.677338	112.300000	504.135712	112.300000	506.264893	112.300000	505.611664	112.300000	507.938690	112.300000	504.899384	112.300000	505.877167	112.300000	508.624390	112.300000	502.396484	112.300000	507.698669
112.400000	502.470551	112.400000	504.892120	112.400000	506.567566	112.400000	507.806244	112.400000	504.121490	112.400000	505.676361	112.400000	503.041504	112.400000	503.095520	112.400000	508.079620	112.400000	502.592621	112.400000	502.990326	112.400000	507.870239	112.400000	504.673737	112.400000	506.615875	112.400000	503.939270	112.400000	508.547272
112.500000	505.037628	112.500000	504.195831	112.500000	508.612213	112.500000	502.500519	112.500000	502.624756	112.500000	502.201172	112.500000	505.077209	112.500000	507.079742	112.500000	505.742828	112.500000	509.559753	112.500000	501.132538	112.500000	504.680389	112.500000	507.560486	112.500000	507.103943	112.500000	505.620728	112.500000	507.916016
112.600000	503.873138	112.600000	504.540802	112.600000	504.606842	112.600000	502.587830	112.600000	504.518494	112.600000	504.121490	112.600000	504.582703	112.600000	504.891479	112.600000	507.858582	112.600000	503.229950	112.600000	504.722046	112.600000	506.021027	112.600000	505.503723	112.600000	506.498474	112.600000	505.618774	112.600000	501.361908
112.700000	498.936066	112.700000	501.111389	112.700000	503.966309	112.700000	505.320068	112.700000	503.111694	112.700000	504.892151	112.700000	506.697784	112.700000	504.187866	112.700000	507.835358	112.700000	504.042114	112.700000	505.831055	112.700000	504.490692	112.700000	507.093506	112.700000	503.119476	112.700000	505.374725	112.700000	502.710541
112.800000	500.362183	112.800000	502.709595	112.800000	506.187805	112.800000	506.927551	112.800000	504.952728	112.800000	505.143616	112.800000	499.013336	112.800000	504.687012	112.800000	505.186096	112.800000	504.487183	112.800000	499.406189	112.800000	502.174255	112.800000	505.233856	112.800000	506.886139	112.800000	504.381958	112.800000	503.818481
112.900000	501.854126	112.900000	505.395477	112.900000	500.332581	112.900000	506.426178	112.900000	502.959930	112.900000	500.308350	112.900000	506.345764	112.900000	501.033875	112.900000	504.873352	112.900000	501.492859	112.900000	501.459137	112.900000	501.808044	112.900000	503.152313	112.900000	499.353271	112.900000	502.586029	112.900000	503.008331
113.000000	503.361755	113.000000	500.717896	113.000000	503.178589	113.000000	500.917786	113.000000	504.886658	113.000000	501.637970	113.000000	502.407532	113.000000	499.704529	113.000000	499.462769	113.000000	498.939392	113.000000	504.915009	113.000000	501.065735	113.000000	499.707458	113.000000	505.087585	113.000000	501.864716	113.000000	500.943237
113.100000	502.795685	113.100000	504.263611	113.100000	503.848816	113.100000	500.688263	113.100000	502.623657	113.100000	502.139404	113.100000	500.942749	113.100000	504.560455	113.100000	503.085815	113.100000	502.033630	113.100000	503.163818	113.100000	499.483978	113.100000	504.282684	113.100000	500.758636	113.100000	502.331451	113.100000	502.754944
113.200000	496.834076	113.200000	502.394379	113.200000	501.111481	113.200000	501.629669	113.200000	498.546844	113.200000	498.256531	113.200000	502.385284	113.200000	499.966095	113.200000	500.222839	113.200000	498.234497	113.200000	503.222900	113.200000	499.220917	113.200000	500.891724	113.200000	500.501007	113.200000	497.616669	113.200000	501.775940
113.300000	502.067841	113.300000	499.175537	113.300000	502.233582	113.300000	499.989014	113.300000	501.459229	113.300000	499.629425	113.300000	503.557678	113.300000	499.795013	113.300000	499.784576	113.300000	498.777649	113.300000	501.659485	113.300000	498.710175	113.300000	502.661072	113.300000	498.210632	113.300000	499.403015	113.300000	502.735474
113.400000	499.294830	113.400000	499.537445	113.400000	501.756500	113.400000	500.344147	113.400000	501.010620	113.400000	500.327576	113.400000	498.608368	113.400000	498.567108	113.400000	499.575989	113.400000	498.177551	113.400000	498.766235	113.400000	498.532684	113.400000	500.666626	113.400000	502.893677	113.400000	499.681000	113.400000	499.519470
113.500000	496.263092	113.500000	502.187073	113.500000	498.569916	113.500000	503.118408	113.500000	496.639648	113.500000	502.959991	113.500000	501.224579	113.500000	499.737701	113.500000	503.122894	113.500000	502.435577	113.500000	498.439972	113.500000	500.841217	113.500000	498.221588	113.500000	494.470490	113.500000	499.113892	113.500000	498.292969
113.600000	498.790802	113.600000	503.164398	113.600000	497.643494	113.600000	499.846344	113.600000	497.961212	113.600000	501.626953	113.600000	499.832794	113.600000	497.303223	113.600000	502.082275	113.600000	497.904022	113.600000	497.576141	113.600000	496.770447	113.600000	499.793518	113.600000	497.358887	113.600000	497.315674	113.600000	499.050812
113.700000	500.334473	113.700000	498.308136	113.700000	499.423248	113.700000	494.921417	113.700000	501.252014	113.700000	496.724274	113.700000	500.366119	113.700000	496.627808	113.700000	499.825836	113.700000	499.332794	113.700000	497.430176	113.700000	499.086060	113.700000	496.882385	113.700000	500.507233	113.700000	500.565826	113.700000	494.929474
113.800000	498.104065	113.800000	496.181335	113.800000	500.601440	113.800000	500.802521	113.800000	497.256012	113.800000	501.351898	113.800000	498.218231	113.800000	496.814972	113.800000	498.623596	113.800000	496.740692	113.800000	499.360291	113.800000	496.993317	113.800000	496.621887	113.800000	498.074738	113.800000	495.187256	113.800000	497.070221
113.900000	494.523315	113.900000	499.148071	113.900000	494.786652	113.900000	498.332611	113.900000	499.267609	113.900000	498.847382	113.900000	498.399963	113.900000	497.381195	113.900000	496.570129	113.900000	495.009827	113.900000	497.006226	113.900000	494.744965	113.900000	496.060150	113.900000	495.688171	113.900000	497.380219	113.900000	498.506378
114.000000	497.286407	114.000000	497.197144	114.000000	498.193939	114.000000	491.626892	114.000000	499.056305	114.000000	495.436188	114.000000	496.132233	114.000000	496.022522	114.000000	497.886597	114.000000	493.904755	114.000000	500.176147	114.000000	494.543976	114.000000	498.081390	114.000000	496.643097	114.000000	499.296204	114.000000	498.809753
114.100000	497.382782	114.100000	497.340820	114.100000	498.795227	114.100000	496.843445	114.100000	494.273376	114.100000	497.858856	114.100000	497.904602	114.100000	497.414490	114.100000	492.989044	114.100000	496.551392	114.100000	498.179626	114.100000	500.359711	114.100000	495.879456	114.100000	495.564911	114.100000	496.332581	114.100000	496.532532
114.200000	492.680084	114.200000	495.699921	114.200000	494.231476	114.200000	495.010254	114.200000	496.070099	114.200000	497.634552	114.200000	501.499115	114.200000	494.959991	114.200000	499.129639	114.200000	498.121063	114.200000	496.759369	114.200000	495.587189	114.200000	494.502441	114.200000	495.898193	114.200000	497.323120	114.200000	494.465271
114.300000	494.874634	114.300000	498.712341	114.300000	494.588226	114.300000	497.286896	114.300000	495.146271	114.300000	494.747955	114.300000	495.975861	114.300000	496.571625	114.300000	497.769440	114.300000	495.991119	114.300000	496.067291	114.300000	494.187531	114.300000	494.440216	114.300000	497.043701	114.300000	491.983734	114.300000	495.450226
114.400000	495.328735	114.400000	492.929382	114.400000	493.491577	114.400000	493.467407	114.400000	495.168091	114.400000	493.783752	114.400000	496.958496	114.400000	492.604675	114.400000	495.205353	114.400000	494.168213	114.400000	493.515564	114.400000	492.577332	114.400000	490.453735	114.400000	494.544891	114.400000	494.843872	114.400000	494.348236
114.500000	495.403564	114.500000	490.425293	114.500000	495.195312	114.500000	494.128723	114.500000	496.117279	114.500000	495.601837	114.500000	502.321777	114.500000	495.716095	114.500000	493.261383	114.500000	494.714386	114.500000	491.559204	114.500000	493.451202	114.500000	494.809692	114.500000	495.036407	114.500000	491.388092	114.500000	492.865051
114.600000	491.417999	114.600000	494.399200	114.600000	495.076324	114.600000	491.634064	114.600000	491.722229	114.600000	491.775574	114.600000	492.448761	114.600000	491.717468	114.600000	495.162292	114.600000	493.843597	114.600000	494.363953	114.600000	493.404297	114.600000	495.999878	114.600000	496.470459	114.600000	493.767731	114.600000	491.248383
114.700000	494.005493	114.700000	491.321991	114.700000	494.568420	114.700000	491.732483	114.700000	490.151428	114.700000	491.902893	114.700000	488.971100	114.700000	487.957855	114.700000	494.346954	114.700000	495.215485	114.700000	491.840302	114.700000	489.394073	114.700000	494.663910	114.700000	493.805298	114.700000	490.511261	114.700000	493.495667
114.800000	493.184174	114.800000	496.391693	114.800000	489.966583	114.800000	497.910522	114.800000	490.527161	114.800000	492.402985	114.800000	488.907135	114.800000	495.799438	114.800000	495.834412	114.800000	493.415070	114.800000	494.112152	114.800000	488.083771	114.800000	492.810883	114.800000	496.003571	114.800000	495.387970	114.800000	493.917969
114.900000	492.386810	114.900000	488.356171	114.900000	491.630402	114.900000	494.198425	114.900000	494.214874	114.900000	489.926575	114.900000	493.624664	114.900000	492.430450	114.900000	492.325684	114.900000	489.310272	114.900000	488.660339	114.900000	495.313202	114.900000	492.146759	114.900000	491.893158	114.900000	496.280121	114.900000	491.881195
115.000000	489.570526	115.000000	488.594574	115.000000	489.897461	115.000000	489.139404	115.000000	493.390717	115.000000	495.034698	115.000000	490.691986	115.000000	492.197845	115.000000	490.618225	115.000000	488.844147	115.000000	492.079895	115.000000	486.968445	115.000000	487.488373	115.000000	488.971802	115.000000	491.946686	115.000000	489.736877
115.100000	485.632751	115.100000	487.971527	115.100000	487.361145	115.100000	493.034821	115.100000	491.289185	115.100000	491.084076	115.100000	490.970306	115.100000	490.417877	115.100000	488.954102	115.100000	489.883820	115.100000	489.218597	115.100000	491.960419	115.100000	494.217560	115.100000	493.900696	115.100000	489.075165	115.100000	489.950134
115.200000	490.143890	115.200000	489.685486	115.200000	489.742950	115.200000	489.614197	115.200000	491.350555	115.200000	488.406494	115.200000	488.631256	115.200000	490.176086	115.200000	492.610321	115.200000	491.660217	115.200000	486.483612	115.200000	493.329529	115.200000	489.565765	115.200000	487.532227	115.200000	490.850220	115.200000	491.992950
115.300000	488.747620	115.300000	488.173767	115.300000	487.470917	115.300000	487.877380	115.300000	489.893311	115.300000	488.934509	115.300000	492.289612	115.300000	492.396698	115.300000	491.790741	115.300000	488.100159	115.300000	487.886597	115.300000	488.877228	115.300000	490.050964	115.300000	486.739929	115.300000	490.970703	115.300000	488.797852
115.400000	488.632263	115.400000	490.338745	115.400000	493.654266	115.400000	485.449402	115.400000	489.092896	115.400000	486.648682	115.400000	489.057831	115.400000	488.117645	115.400000	490.628510	115.400000	491.457764	115.400000	491.169128	115.400000	486.094177	115.400000	487.647705	115.400000	487.520355	115.400000	485.838013	115.400000	491.995728
115.500000	488.528320	115.500000	489.855988	115.500000	487.340820	115.500000	487.342926	115.500000	490.779724	115.500000	493.405365	115.500000	487.942261	115.500000	486.181519	115.500000	487.987518	115.500000	489.248260	115.500000	487.924316	115.500000	488.600952	115.500000	488.925323	115.500000	489.519653	115.500000	488.213562	115.500000	488.336121
115.600000	490.463379	115.600000	489.657532	115.600000	491.909454	115.600000	486.371246	115.600000	489.025421	115.600000	488.508026	115.600000	488.919739	115.600000	487.028473	115.600000	488.310638	115.600000	491.379181	115.600000	486.749695	115.600000	487.076538	115.600000	487.403870	115.600000	489.014282	115.600000	488.148468	115.600000	490.368011
115.700000	489.677246	115.700000	487.188202	115.700000	486.363434	115.700000	484.619904	115.700000	489.631531	115.700000	484.501556	115.700000	488.016266	115.700000	485.410858	115.700000	489.654663	115.700000	486.211243	115.700000	487.548767	115.700000	483.056396	115.700000	486.339355	115.700000	487.929840	115.700000	486.122620	115.700000	483.750000
115.800000	484.070801	115.800000	484.341034	115.800000	490.812653	115.800000	487.597290	115.800000	486.116913	115.800000	488.846771	115.800000	489.049530	115.800000	483.584137	115.800000	485.432587	115.800000	487.855865	115.800000	483.362274	115.800000	491.299133	115.800000	484.769867	115.800000	489.022552	115.800000	487.712860	115.800000	490.674408
115.900000	483.977203	115.900000	487.143646	115.900000	483.086639	115.900000	484.541870	115.900000	486.897491	115.900000	484.967377	115.900000	486.723511	115.900000	485.506287	115.900000	484.218781	115.900000	482.237366	115.900000	486.866455	115.900000	488.472870	115.900000	486.452820	115.900000	484.033020	115.900000	484.999054	115.900000	486.726318
116.000000	487.218323	116.000000	488.476776	116.000000	482.151215	116.000000	488.458008	116.000000	483.497101	116.000000	485.022064	116.000000	482.321686	116.000000	488.854126	116.000000	488.380188	116.000000	484.202789	116.000000	482.618378	116.000000	483.659363	116.000000	483.395691	116.000000	484.969940	116.000000	483.817291	116.000000	488.290070
116.100000	483.030579	116.100000	486.342834	116.100000	488.437378	116.100000	483.355621	116.100000	483.731903	116.100000	489.256714	116.100000	483.541656	116.100000	485.991028	116.100000	486.279755	116.100000	486.390381	116.100000	487.260437	116.100000	484.069366	116.100000	480.125916	116.100000	482.825012	116.100000	484.899689	116.100000	482.900055
116.200000	486.535767	116.200000	485.727203	116.200000	489.001892	116.200000	484.486633	116.200000	482.974091	116.200000	480.138092	116.200000	485.400635	116.200000	485.045502	116.200000	482.901276	116.200000	483.303406	116.200000	488.749481	116.200000	481.546173	116.200000	482.508423	116.200000	484.149780	116.200000	483.717987	116.200000	480.458466
116.300000	480.120636	116.300000	481.980743	116.300000	484.687103	116.300000	484.717133	116.300000	482.786499	116.300000	485.429077	116.300000	482.698914	116.300000	483.450043	116.300000	489.297852	116.300000	488.220123	116.300000	486.334534	116.300000	483.439575	116.300000	483.334747	116.300000	482.189941	116.300000	484.798492	116.300000	485.967682
116.400000	486.537109	116.400000	482.417328	116.400000	485.307678	116.400000	482.001831	116.400000	482.823517	116.400000	482.039154	116.400000	484.793671	116.400000	485.513428	116.400000	486.059723	116.400000	482.816498	116.400000	486.195984	116.400000	483.230713	116.400000	485.101807	116.400000	485.246796	116.400000	484.807343	116.400000	481.455414
116.500000	481.772064	116.500000	482.326416	116.500000	482.897095	116.500000	479.475037	116.500000	481.760681	116.500000	484.530762	116.500000	483.645538	116.500000	483.393707	116.500000	478.826477	116.500000	487.185944	116.500000	485.783112	116.500000	484.665131	116.500000	483.459900	116.500000	485.354736	116.500000	482.182373	116.500000	483.870514
116.600000	483.127960	116.600000	481.175385	116.600000	485.753204	116.600000	478.674286	116.600000	480.501709	116.600000	481.932526	116.600000	481.715332	116.600000	478.757202	116.600000	478.536621	116.600000	480.759094	116.600000	485.730652	116.600000	481.636475	116.600000	483.462311	116.600000	482.434570	116.600000	485.152008	116.600000	485.375702
116.700000	484.892670	116.700000	486.096771	116.700000	479.308105	116.700000	482.477539	116.700000	476.925354	116.700000	477.903137	116.700000	481.086243	116.700000	483.524567	116.700000	478.505859	116.700000	484.298859	116.700000	479.672241	116.700000	483.358948	116.700000	482.217957	116.700000	482.453857	116.700000	482.462830	116.700000	481.536652
116.800000	483.984192	116.800000	478.430084	116.800000	484.561310	116.800000	479.953857	116.800000	480.065094	116.800000	482.690002	116.800000	481.026550	116.800000	482.106445	116.800000	478.484863	116.800000	481.257446	116.800000	478.251160	116.800000	480.650482	116.800000	478.166534	116.800000	478.703369	116.800000	482.719757	116.800000	482.809753
116.900000	477.893219	116.900000	483.562836	116.900000	477.147919	116.900000	481.455597	116.900000	482.992554	116.900000	481.264618	116.900000	481.562683	116.900000	481.744476	116.900000	478.399689	116.900000	480.999451	116.900000	479.579315	116.900000	481.803864	116.900000	479.837494	116.900000	479.427063	116.900000	479.942413	116.900000	480.783722
117.000000	483.852539	117.000000	479.603424	117.000000	477.594147	117.000000	479.901123	117.000000	481.136353	117.000000	478.520386	117.000000	483.159973	117.000000	479.803650	117.000000	482.038788	117.000000	482.186005	117.000000	479.129700	117.000000	482.544464	117.000000	481.212341	117.000000	481.728180	117.000000	480.520844	117.000000	478.615906
117.100000	480.574341	117.100000	478.741516	117.100000	481.287018	117.100000	482.250549	117.100000	480.269836	117.100000	482.944214	117.100000	478.245056	117.100000	480.089813	117.100000	482.260468	117.100000	477.100098	117.100000	475.741455	117.100000	480.253815	117.100000	478.945496	117.100000	477.659302	117.100000	480.647705	117.100000	483.487732
[truncated: 3,831 more rows]
