# Supplementary material for: Hierarchical incremental learning deciphers molecular arrangements in multi-component materials
Source: Nat Commun. 2025 Oct 22;16:9324. doi: 10.1038/s41467-025-64372-4 (PMC12546701; doi:10.1038/s41467-025-64372-4)
Supplement: Supplementary file 4 — Source data [file 41467_2025_64372_MOESM4_ESM.zip › FigS66.txt]

#time(ns), velocity autocorrelation function
0	1
0.0001	0.20781
0.0002	0.10634
0.0003	-0.04308
0.0004	-0.08267
0.0005	-0.08048
0.0006	-0.1031
0.0007	-0.06562
0.0008	-0.0091
0.0009	0.01681
0.001	0.0465
0.0011	0.04496
0.0012	0.02687
0.0013	0.01718
0.0014	0.00132
0.0015	-0.01095
0.0016	-0.01403
0.0017	-0.01968
0.0018	-0.01347
0.0019	-0.00709
0.002	-0.00216
0.0021	0.00285
0.0022	0.00532
0.0023	0.00624
0.0024	0.00594
0.0025	0.00431
0.0026	0.00147
0.0027	2e-05
0.0028	-0.00058
0.0029	-0.0002
0.003	-0.00147
0.0031	-0.00271
0.0032	-0.00119
0.0033	-0.00145
0.0034	-3e-05
0.0035	-0.0005
0.0036	0.00047
0.0037	0.00054
0.0038	0.00067
0.0039	0.00167
0.004	0.00122
0.0041	0.00064
0.0042	-0.00011
0.0043	-0.00043
0.0044	-0.00062
0.0045	-0.0003
0.0046	-0.00117
0.0047	-0.00054
0.0048	-0.00036
0.0049	-8e-05
0.005	0.00027
0.0051	0.00014
0.0052	0.00012
0.0053	0.00022
0.0054	0.00019
0.0055	0.00041
0.0056	-0.00053
0.0057	0.00014
0.0058	0.00025
0.0059	0.00013
0.006	0.0002
0.0061	-0.00039
0.0062	0.00027
0.0063	-5e-05
0.0064	-0.00023
0.0065	-0.00016
0.0066	-0.00021
0.0067	-0.00023
0.0068	9e-05
0.0069	4e-05
0.007	0.00021
0.0071	-0.00022
0.0072	0.00036
0.0073	0.00033
0.0074	0.00011
0.0075	-0.00024
0.0076	-0.00046
0.0077	-9e-05
0.0078	-0.00035
0.0079	-2e-05
0.008	4e-05
0.0081	-3e-05
0.0082	0.00036
0.0083	-2e-05
0.0084	0.00052
0.0085	-0.00024
0.0086	-7e-05
0.0087	0.00023
0.0088	4e-05
0.0089	0.0001
0.009	-0.00039
0.0091	0.00018
0.0092	-6e-05
0.0093	-0.00021
0.0094	-3e-05
0.0095	7e-05
0.0096	-5e-05
0.0097	1e-05
0.0098	0.00015
0.0099	0.00033
0.01	-0.00018
0.0101	0
0.0102	0.00037
0.0103	-0.00017
0.0104	-0.00011
0.0105	-0.00046
0.0106	9e-05
0.0107	-0.00029
0.0108	6e-05
0.0109	7e-05
0.011	-0.00016
0.0111	9e-05
0.0112	0.00016
0.0113	0.00035
0.0114	-0.00018
0.0115	-0.00017
0.0116	8e-05
0.0117	2e-05
0.0118	-2e-05
0.0119	-7e-05
0.012	0.00017
0.0121	0.0001
0.0122	-0.00018
0.0123	0.00011
0.0124	-8e-05
0.0125	-0.00017
0.0126	-0.00025
0.0127	4e-05
0.0128	-2e-05
0.0129	-5e-05
0.013	6e-05
0.0131	0.00033
0.0132	-3e-05
0.0133	-0.00015
0.0134	-0.00013
0.0135	0.0001
0.0136	5e-05
0.0137	0.00011
0.0138	0.00041
0.0139	-0
0.014	0.00015
0.0141	-5e-05
0.0142	0.00019
0.0143	-0.00023
0.0144	-7e-05
0.0145	-1e-05
0.0146	6e-05
0.0147	5e-05
0.0148	-6e-05
0.0149	0.00012
0.015	-0.00013
0.0151	8e-05
0.0152	-2e-05
0.0153	8e-05
0.0154	-6e-05
0.0155	-7e-05
0.0156	-5e-05
0.0157	8e-05
0.0158	-0.00021
0.0159	0.00013
0.016	-7e-05
0.0161	0.00022
0.0162	0.0001
0.0163	-0.0001
0.0164	2e-05
0.0165	-0.00023
0.0166	-2e-05
0.0167	-0.00013
0.0168	-0.00013
0.0169	-3e-05
0.017	7e-05
0.0171	0.0001
0.0172	6e-05
0.0173	-0.0001
0.0174	0.0001
0.0175	-3e-05
0.0176	0.00018
0.0177	-4e-05
0.0178	-0.00011
0.0179	3e-05
0.018	-0.00012
0.0181	0.00013
0.0182	-0.00026
0.0183	-2e-05
0.0184	-0.00016
0.0185	3e-05
0.0186	4e-05
0.0187	-2e-05
0.0188	7e-05
0.0189	-0.00013
0.019	0
0.0191	0
0.0192	-9e-05
0.0193	0.00017
0.0194	-2e-05
0.0195	0.00014
0.0196	-3e-05
0.0197	-6e-05
0.0198	6e-05
0.0199	-3e-05
0.02	0.00018
