# Supplementary material for: Hierarchical incremental learning deciphers molecular arrangements in multi-component materials
Source: Nat Commun. 2025 Oct 22;16:9324. doi: 10.1038/s41467-025-64372-4 (PMC12546701; doi:10.1038/s41467-025-64372-4)
Supplement: Supplementary file 4 — Source data [file 41467_2025_64372_MOESM4_ESM.zip › FigS67.txt]

#time(ns)	density(g/cm3)	time(ns)	density(g/cm3)	time(ns)	density(g/cm3)	time(ns)	density(g/cm3)	time(ns)	density(g/cm3)	time(ns)	density(g/cm3)	time(ns)	density(g/cm3)	time(ns)	density(g/cm3)	time(ns)	density(g/cm3)	time(ns)	density(g/cm3)	time(ns)	density(g/cm3)	time(ns)	density(g/cm3)	time(ns)	density(g/cm3)	time(ns)	density(g/cm3)	time(ns)	density(g/cm3)	time(ns)	density(g/cm3)
0.000000	0.090912	0.000000	0.090912	0.000000	0.090912	0.000000	0.090912	0.000000	0.090912	0.000000	0.090912	0.000000	0.090912	0.000000	0.090912	0.000000	0.090912	0.000000	0.090912	0.000000	0.090912	0.000000	0.090912	0.000000	0.090912	0.000000	0.090912	0.000000	0.090912	0.000000	0.090912
0.100000	0.092023	0.100000	0.092123	0.100000	0.092037	0.100000	0.091901	0.100000	0.092067	0.100000	0.091849	0.100000	0.091892	0.100000	0.092016	0.100000	0.092113	0.100000	0.091948	0.100000	0.091813	0.100000	0.091865	0.100000	0.091845	0.100000	0.092079	0.100000	0.091784	0.100000	0.092083
0.200000	0.092834	0.200000	0.093161	0.200000	0.093256	0.200000	0.092930	0.200000	0.093095	0.200000	0.092842	0.200000	0.092902	0.200000	0.092938	0.200000	0.093378	0.200000	0.092874	0.200000	0.092671	0.200000	0.093003	0.200000	0.092741	0.200000	0.093107	0.200000	0.092816	0.200000	0.092786
0.300000	0.093575	0.300000	0.094153	0.300000	0.093955	0.300000	0.093666	0.300000	0.094404	0.300000	0.094295	0.300000	0.093912	0.300000	0.094326	0.300000	0.094740	0.300000	0.094193	0.300000	0.093600	0.300000	0.094412	0.300000	0.094035	0.300000	0.094200	0.300000	0.093477	0.300000	0.093637
0.400000	0.094649	0.400000	0.095122	0.400000	0.094574	0.400000	0.095033	0.400000	0.095275	0.400000	0.095475	0.400000	0.094800	0.400000	0.095190	0.400000	0.096181	0.400000	0.095000	0.400000	0.094558	0.400000	0.095879	0.400000	0.094776	0.400000	0.095087	0.400000	0.093940	0.400000	0.094422
0.500000	0.095000	0.500000	0.096293	0.500000	0.095487	0.500000	0.095813	0.500000	0.096493	0.500000	0.096289	0.500000	0.095888	0.500000	0.096174	0.500000	0.097086	0.500000	0.096379	0.500000	0.095522	0.500000	0.096676	0.500000	0.096459	0.500000	0.096065	0.500000	0.094892	0.500000	0.095901
0.600000	0.096241	0.600000	0.097642	0.600000	0.096616	0.600000	0.096508	0.600000	0.096831	0.600000	0.097294	0.600000	0.096643	0.600000	0.097551	0.600000	0.098114	0.600000	0.097154	0.600000	0.095850	0.600000	0.098371	0.600000	0.098052	0.600000	0.096819	0.600000	0.096223	0.600000	0.096565
0.700000	0.096747	0.700000	0.098091	0.700000	0.098324	0.700000	0.097674	0.700000	0.097847	0.700000	0.098000	0.700000	0.097647	0.700000	0.098339	0.700000	0.099276	0.700000	0.098236	0.700000	0.096840	0.700000	0.099003	0.700000	0.099244	0.700000	0.097899	0.700000	0.097124	0.700000	0.097428
0.800000	0.097208	0.800000	0.098115	0.800000	0.098798	0.800000	0.099219	0.800000	0.098953	0.800000	0.099142	0.800000	0.098500	0.800000	0.099442	0.800000	0.100299	0.800000	0.098828	0.800000	0.098143	0.800000	0.099684	0.800000	0.100400	0.800000	0.099351	0.800000	0.097537	0.800000	0.098005
0.900000	0.097633	0.900000	0.100371	0.900000	0.100014	0.900000	0.100813	0.900000	0.099826	0.900000	0.100057	0.900000	0.099815	0.900000	0.100715	0.900000	0.101341	0.900000	0.100325	0.900000	0.099181	0.900000	0.100639	0.900000	0.101070	0.900000	0.100422	0.900000	0.098871	0.900000	0.099083
1.000000	0.098493	1.000000	0.101369	1.000000	0.100548	1.000000	0.102216	1.000000	0.100766	1.000000	0.100524	1.000000	0.100163	1.000000	0.102554	1.000000	0.102181	1.000000	0.101591	1.000000	0.099292	1.000000	0.101025	1.000000	0.102310	1.000000	0.102276	1.000000	0.100063	1.000000	0.099227
1.100000	0.099215	1.100000	0.101669	1.100000	0.101798	1.100000	0.102959	1.100000	0.101828	1.100000	0.101772	1.100000	0.101873	1.100000	0.103970	1.100000	0.104017	1.100000	0.104385	1.100000	0.101075	1.100000	0.103115	1.100000	0.102997	1.100000	0.103175	1.100000	0.101244	1.100000	0.100814
1.200000	0.100984	1.200000	0.102261	1.200000	0.102104	1.200000	0.104325	1.200000	0.102732	1.200000	0.102575	1.200000	0.102827	1.200000	0.105310	1.200000	0.104592	1.200000	0.104969	1.200000	0.101910	1.200000	0.104365	1.200000	0.104263	1.200000	0.105134	1.200000	0.102196	1.200000	0.102339
1.300000	0.102832	1.300000	0.103404	1.300000	0.104102	1.300000	0.105920	1.300000	0.103956	1.300000	0.104281	1.300000	0.104017	1.300000	0.106705	1.300000	0.106458	1.300000	0.105790	1.300000	0.104377	1.300000	0.106554	1.300000	0.105123	1.300000	0.105836	1.300000	0.103642	1.300000	0.103739
1.400000	0.104034	1.400000	0.104979	1.400000	0.105570	1.400000	0.107390	1.400000	0.104587	1.400000	0.104366	1.400000	0.105753	1.400000	0.108407	1.400000	0.108054	1.400000	0.107325	1.400000	0.104369	1.400000	0.107506	1.400000	0.106285	1.400000	0.107782	1.400000	0.105325	1.400000	0.104491
1.500000	0.105395	1.500000	0.106174	1.500000	0.106785	1.500000	0.108927	1.500000	0.105086	1.500000	0.105512	1.500000	0.106729	1.500000	0.109062	1.500000	0.109019	1.500000	0.107344	1.500000	0.105046	1.500000	0.109039	1.500000	0.106740	1.500000	0.108519	1.500000	0.107605	1.500000	0.106940
1.600000	0.107509	1.600000	0.107591	1.600000	0.108235	1.600000	0.109708	1.600000	0.106439	1.600000	0.106555	1.600000	0.107064	1.600000	0.110476	1.600000	0.110145	1.600000	0.108213	1.600000	0.106214	1.600000	0.111837	1.600000	0.108629	1.600000	0.109815	1.600000	0.108585	1.600000	0.107729
1.700000	0.109102	1.700000	0.108532	1.700000	0.109529	1.700000	0.110449	1.700000	0.109293	1.700000	0.106738	1.700000	0.108501	1.700000	0.112242	1.700000	0.113218	1.700000	0.110079	1.700000	0.107591	1.700000	0.114312	1.700000	0.109721	1.700000	0.112252	1.700000	0.109730	1.700000	0.108698
1.800000	0.111093	1.800000	0.110965	1.800000	0.109494	1.800000	0.112749	1.800000	0.109982	1.800000	0.106679	1.800000	0.109897	1.800000	0.113299	1.800000	0.115009	1.800000	0.111481	1.800000	0.108750	1.800000	0.115200	1.800000	0.111545	1.800000	0.114749	1.800000	0.111706	1.800000	0.110146
1.900000	0.113046	1.900000	0.112369	1.900000	0.110239	1.900000	0.114754	1.900000	0.110505	1.900000	0.108444	1.900000	0.111878	1.900000	0.114885	1.900000	0.117937	1.900000	0.111083	1.900000	0.110683	1.900000	0.116873	1.900000	0.112699	1.900000	0.117334	1.900000	0.112535	1.900000	0.112705
2.000000	0.115306	2.000000	0.113862	2.000000	0.112465	2.000000	0.115243	2.000000	0.112343	2.000000	0.110616	2.000000	0.113607	2.000000	0.115191	2.000000	0.118887	2.000000	0.111622	2.000000	0.111201	2.000000	0.119224	2.000000	0.114658	2.000000	0.117918	2.000000	0.114402	2.000000	0.112801
2.100000	0.117066	2.100000	0.115826	2.100000	0.113505	2.100000	0.117310	2.100000	0.113688	2.100000	0.111421	2.100000	0.115443	2.100000	0.116567	2.100000	0.118955	2.100000	0.113826	2.100000	0.111648	2.100000	0.121445	2.100000	0.115819	2.100000	0.119068	2.100000	0.115586	2.100000	0.115823
2.200000	0.117956	2.200000	0.117296	2.200000	0.115656	2.200000	0.119932	2.200000	0.115602	2.200000	0.112168	2.200000	0.116896	2.200000	0.118960	2.200000	0.122484	2.200000	0.115546	2.200000	0.112362	2.200000	0.122297	2.200000	0.116709	2.200000	0.120170	2.200000	0.116348	2.200000	0.118040
2.300000	0.118781	2.300000	0.117971	2.300000	0.115577	2.300000	0.120485	2.300000	0.117527	2.300000	0.113531	2.300000	0.118115	2.300000	0.121604	2.300000	0.123039	2.300000	0.117463	2.300000	0.113229	2.300000	0.125092	2.300000	0.119438	2.300000	0.121473	2.300000	0.117363	2.300000	0.119412
2.400000	0.120578	2.400000	0.119247	2.400000	0.116549	2.400000	0.121852	2.400000	0.118409	2.400000	0.115824	2.400000	0.120139	2.400000	0.124972	2.400000	0.124542	2.400000	0.119357	2.400000	0.114764	2.400000	0.126497	2.400000	0.119710	2.400000	0.122787	2.400000	0.119457	2.400000	0.120616
2.500000	0.121723	2.500000	0.119809	2.500000	0.118712	2.500000	0.122312	2.500000	0.119504	2.500000	0.116726	2.500000	0.121928	2.500000	0.128035	2.500000	0.126033	2.500000	0.120271	2.500000	0.116078	2.500000	0.128116	2.500000	0.120459	2.500000	0.124988	2.500000	0.119310	2.500000	0.122315
2.600000	0.123941	2.600000	0.122704	2.600000	0.121158	2.600000	0.123166	2.600000	0.119649	2.600000	0.118321	2.600000	0.122392	2.600000	0.128191	2.600000	0.126916	2.600000	0.121884	2.600000	0.116929	2.600000	0.130940	2.600000	0.122712	2.600000	0.125900	2.600000	0.120264	2.600000	0.125996
2.700000	0.126277	2.700000	0.123367	2.700000	0.121967	2.700000	0.124388	2.700000	0.121489	2.700000	0.118262	2.700000	0.125131	2.700000	0.131559	2.700000	0.128865	2.700000	0.123916	2.700000	0.118936	2.700000	0.133591	2.700000	0.124247	2.700000	0.127668	2.700000	0.119711	2.700000	0.126647
2.800000	0.129099	2.800000	0.124885	2.800000	0.124777	2.800000	0.126428	2.800000	0.122900	2.800000	0.119874	2.800000	0.126356	2.800000	0.135282	2.800000	0.131024	2.800000	0.127038	2.800000	0.121183	2.800000	0.135527	2.800000	0.127598	2.800000	0.130306	2.800000	0.122747	2.800000	0.127342
2.900000	0.131258	2.900000	0.127491	2.900000	0.125954	2.900000	0.129603	2.900000	0.126187	2.900000	0.121244	2.900000	0.128478	2.900000	0.137969	2.900000	0.131717	2.900000	0.128428	2.900000	0.122619	2.900000	0.138683	2.900000	0.129337	2.900000	0.132507	2.900000	0.125323	2.900000	0.128476
3.000000	0.133982	3.000000	0.128815	3.000000	0.127499	3.000000	0.132275	3.000000	0.128527	3.000000	0.120984	3.000000	0.129606	3.000000	0.140768	3.000000	0.135409	3.000000	0.130189	3.000000	0.123309	3.000000	0.144242	3.000000	0.132070	3.000000	0.133725	3.000000	0.126599	3.000000	0.130325
3.100000	0.136770	3.100000	0.131943	3.100000	0.129148	3.100000	0.134245	3.100000	0.129861	3.100000	0.121680	3.100000	0.131592	3.100000	0.145382	3.100000	0.136516	3.100000	0.133245	3.100000	0.125034	3.100000	0.148210	3.100000	0.133743	3.100000	0.136530	3.100000	0.127996	3.100000	0.132088
3.200000	0.139926	3.200000	0.132573	3.200000	0.131844	3.200000	0.137204	3.200000	0.133004	3.200000	0.122602	3.200000	0.133873	3.200000	0.147446	3.200000	0.138312	3.200000	0.134695	3.200000	0.127255	3.200000	0.150127	3.200000	0.134732	3.200000	0.137937	3.200000	0.129871	3.200000	0.133825
3.300000	0.143090	3.300000	0.136200	3.300000	0.134159	3.300000	0.139816	3.300000	0.134597	3.300000	0.124565	3.300000	0.134061	3.300000	0.151013	3.300000	0.138968	3.300000	0.137743	3.300000	0.129311	3.300000	0.153530	3.300000	0.136555	3.300000	0.139381	3.300000	0.132097	3.300000	0.136191
3.400000	0.146203	3.400000	0.137589	3.400000	0.136553	3.400000	0.141216	3.400000	0.136562	3.400000	0.126018	3.400000	0.135095	3.400000	0.152614	3.400000	0.142611	3.400000	0.140884	3.400000	0.132959	3.400000	0.158330	3.400000	0.138155	3.400000	0.143369	3.400000	0.136786	3.400000	0.138847
3.500000	0.149511	3.500000	0.140252	3.500000	0.140511	3.500000	0.143032	3.500000	0.139757	3.500000	0.127398	3.500000	0.137868	3.500000	0.153390	3.500000	0.143691	3.500000	0.145151	3.500000	0.135249	3.500000	0.162814	3.500000	0.140961	3.500000	0.144809	3.500000	0.140444	3.500000	0.142101
3.600000	0.150076	3.600000	0.142226	3.600000	0.141773	3.600000	0.147926	3.600000	0.141847	3.600000	0.129521	3.600000	0.141899	3.600000	0.155517	3.600000	0.147347	3.600000	0.151424	3.600000	0.135249	3.600000	0.164914	3.600000	0.145587	3.600000	0.146772	3.600000	0.143521	3.600000	0.143349
3.700000	0.154109	3.700000	0.143513	3.700000	0.142756	3.700000	0.150721	3.700000	0.143534	3.700000	0.131496	3.700000	0.143888	3.700000	0.157328	3.700000	0.150388	3.700000	0.156499	3.700000	0.138274	3.700000	0.167395	3.700000	0.148669	3.700000	0.149292	3.700000	0.145320	3.700000	0.145499
3.800000	0.156225	3.800000	0.146684	3.800000	0.145662	3.800000	0.153760	3.800000	0.146057	3.800000	0.134816	3.800000	0.145350	3.800000	0.162028	3.800000	0.152152	3.800000	0.161714	3.800000	0.140252	3.800000	0.177156	3.800000	0.150278	3.800000	0.150064	3.800000	0.146754	3.800000	0.147550
3.900000	0.158869	3.900000	0.150051	3.900000	0.148511	3.900000	0.156951	3.900000	0.148916	3.900000	0.136746	3.900000	0.147963	3.900000	0.165922	3.900000	0.154531	3.900000	0.168967	3.900000	0.142998	3.900000	0.181959	3.900000	0.149249	3.900000	0.151141	3.900000	0.147985	3.900000	0.152446
4.000000	0.160036	4.000000	0.153717	4.000000	0.149373	4.000000	0.160009	4.000000	0.153408	4.000000	0.138151	4.000000	0.151143	4.000000	0.167938	4.000000	0.157528	4.000000	0.171914	4.000000	0.147668	4.000000	0.188058	4.000000	0.154284	4.000000	0.155880	4.000000	0.149428	4.000000	0.155969
4.100000	0.164389	4.100000	0.155367	4.100000	0.153830	4.100000	0.164193	4.100000	0.159818	4.100000	0.140012	4.100000	0.150145	4.100000	0.174837	4.100000	0.162839	4.100000	0.173554	4.100000	0.149058	4.100000	0.192043	4.100000	0.157021	4.100000	0.156852	4.100000	0.151462	4.100000	0.160342
4.200000	0.167914	4.200000	0.157590	4.200000	0.153476	4.200000	0.165048	4.200000	0.163418	4.200000	0.141418	4.200000	0.153773	4.200000	0.181613	4.200000	0.165657	4.200000	0.178121	4.200000	0.150984	4.200000	0.197271	4.200000	0.159686	4.200000	0.159519	4.200000	0.155082	4.200000	0.164258
4.300000	0.174681	4.300000	0.161238	4.300000	0.156322	4.300000	0.166270	4.300000	0.168268	4.300000	0.145380	4.300000	0.157240	4.300000	0.187980	4.300000	0.170469	4.300000	0.181223	4.300000	0.151746	4.300000	0.207656	4.300000	0.164888	4.300000	0.160982	4.300000	0.158400	4.300000	0.167855
4.400000	0.178538	4.400000	0.164086	4.400000	0.158693	4.400000	0.170756	4.400000	0.173334	4.400000	0.148877	4.400000	0.159900	4.400000	0.195469	4.400000	0.173265	4.400000	0.184099	4.400000	0.155922	4.400000	0.213722	4.400000	0.167802	4.400000	0.163952	4.400000	0.160974	4.400000	0.174139
4.500000	0.185855	4.500000	0.168208	4.500000	0.163111	4.500000	0.176195	4.500000	0.179258	4.500000	0.156526	4.500000	0.162820	4.500000	0.206768	4.500000	0.177762	4.500000	0.188562	4.500000	0.159579	4.500000	0.225143	4.500000	0.174107	4.500000	0.170621	4.500000	0.163134	4.500000	0.180235
4.600000	0.193925	4.600000	0.169731	4.600000	0.167101	4.600000	0.182974	4.600000	0.184274	4.600000	0.157421	4.600000	0.166380	4.600000	0.214332	4.600000	0.183931	4.600000	0.195500	4.600000	0.165127	4.600000	0.235172	4.600000	0.176753	4.600000	0.172018	4.600000	0.165798	4.600000	0.186164
4.700000	0.200423	4.700000	0.173616	4.700000	0.169797	4.700000	0.190227	4.700000	0.186578	4.700000	0.163264	4.700000	0.172342	4.700000	0.217804	4.700000	0.188841	4.700000	0.204701	4.700000	0.168689	4.700000	0.243147	4.700000	0.185264	4.700000	0.173586	4.700000	0.169237	4.700000	0.190888
4.800000	0.207791	4.800000	0.179581	4.800000	0.174011	4.800000	0.196682	4.800000	0.195642	4.800000	0.166035	4.800000	0.174334	4.800000	0.226129	4.800000	0.196357	4.800000	0.209958	4.800000	0.172202	4.800000	0.255808	4.800000	0.190002	4.800000	0.178633	4.800000	0.173624	4.800000	0.192603
4.900000	0.215002	4.900000	0.182438	4.900000	0.178058	4.900000	0.205531	4.900000	0.199137	4.900000	0.170062	4.900000	0.179443	4.900000	0.233013	4.900000	0.200760	4.900000	0.216310	4.900000	0.175628	4.900000	0.267299	4.900000	0.196251	4.900000	0.187233	4.900000	0.179031	4.900000	0.200798
5.000000	0.225370	5.000000	0.187087	5.000000	0.183069	5.000000	0.210439	5.000000	0.204951	5.000000	0.172089	5.000000	0.184647	5.000000	0.238820	5.000000	0.210669	5.000000	0.222939	5.000000	0.179428	5.000000	0.279301	5.000000	0.202617	5.000000	0.194662	5.000000	0.182600	5.000000	0.211045
5.100000	0.233487	5.100000	0.196155	5.100000	0.189909	5.100000	0.217642	5.100000	0.213891	5.100000	0.175313	5.100000	0.188507	5.100000	0.251196	5.100000	0.215987	5.100000	0.228253	5.100000	0.182133	5.100000	0.294405	5.100000	0.212359	5.100000	0.201610	5.100000	0.189700	5.100000	0.221266
5.200000	0.243539	5.200000	0.203482	5.200000	0.194887	5.200000	0.224515	5.200000	0.223816	5.200000	0.177442	5.200000	0.191332	5.200000	0.261512	5.200000	0.223604	5.200000	0.237709	5.200000	0.190784	5.200000	0.323745	5.200000	0.217480	5.200000	0.206155	5.200000	0.195482	5.200000	0.236402
5.300000	0.255136	5.300000	0.209560	5.300000	0.200211	5.300000	0.239384	5.300000	0.233116	5.300000	0.179589	5.300000	0.193890	5.300000	0.273361	5.300000	0.230608	5.300000	0.250581	5.300000	0.196430	5.300000	0.343402	5.300000	0.224694	5.300000	0.216172	5.300000	0.199799	5.300000	0.247650
5.400000	0.269208	5.400000	0.213151	5.400000	0.207937	5.400000	0.250025	5.400000	0.237237	5.400000	0.186472	5.400000	0.199602	5.400000	0.291784	5.400000	0.238843	5.400000	0.263401	5.400000	0.200937	5.400000	0.377028	5.400000	0.235099	5.400000	0.222813	5.400000	0.208163	5.400000	0.260619
5.500000	0.282993	5.500000	0.226716	5.500000	0.215008	5.500000	0.264600	5.500000	0.241197	5.500000	0.185423	5.500000	0.209954	5.500000	0.306022	5.500000	0.247940	5.500000	0.276146	5.500000	0.208446	5.500000	0.407036	5.500000	0.247472	5.500000	0.229467	5.500000	0.210600	5.500000	0.273240
5.600000	0.297405	5.600000	0.235927	5.600000	0.223582	5.600000	0.280772	5.600000	0.247349	5.600000	0.189475	5.600000	0.217197	5.600000	0.326149	5.600000	0.259368	5.600000	0.287573	5.600000	0.211214	5.600000	0.465149	5.600000	0.262912	5.600000	0.239927	5.600000	0.215524	5.600000	0.289854
5.700000	0.316882	5.700000	0.244037	5.700000	0.237490	5.700000	0.301326	5.700000	0.261196	5.700000	0.191116	5.700000	0.226055	5.700000	0.350129	5.700000	0.283494	5.700000	0.306160	5.700000	0.217094	5.700000	0.553016	5.700000	0.278965	5.700000	0.256353	5.700000	0.225740	5.700000	0.313934
5.800000	0.348929	5.800000	0.256335	5.800000	0.241525	5.800000	0.316460	5.800000	0.276417	5.800000	0.198621	5.800000	0.240456	5.800000	0.381601	5.800000	0.298582	5.800000	0.323962	5.800000	0.219324	5.800000	0.677449	5.800000	0.295758	5.800000	0.265761	5.800000	0.237232	5.800000	0.328466
5.900000	0.369928	5.900000	0.264390	5.900000	0.256397	5.900000	0.334194	5.900000	0.294197	5.900000	0.206091	5.900000	0.249557	5.900000	0.416639	5.900000	0.306711	5.900000	0.342806	5.900000	0.225789	5.900000	0.747552	5.900000	0.309938	5.900000	0.280132	5.900000	0.249154	5.900000	0.353931
6.000000	0.410783	6.000000	0.281541	6.000000	0.278246	6.000000	0.363675	6.000000	0.313733	6.000000	0.211797	6.000000	0.264207	6.000000	0.461500	6.000000	0.325634	6.000000	0.354060	6.000000	0.236411	6.000000	0.764773	6.000000	0.331682	6.000000	0.295838	6.000000	0.260620	6.000000	0.379864
6.100000	0.455641	6.100000	0.309288	6.100000	0.291048	6.100000	0.403266	6.100000	0.343357	6.100000	0.221532	6.100000	0.277123	6.100000	0.528443	6.100000	0.340959	6.100000	0.396421	6.100000	0.243089	6.100000	0.792606	6.100000	0.356635	6.100000	0.314313	6.100000	0.278646	6.100000	0.421405
6.200000	0.515926	6.200000	0.335527	6.200000	0.322601	6.200000	0.450902	6.200000	0.362216	6.200000	0.234366	6.200000	0.298610	6.200000	0.630146	6.200000	0.373188	6.200000	0.435996	6.200000	0.252018	6.200000	0.814045	6.200000	0.378177	6.200000	0.352229	6.200000	0.305077	6.200000	0.464120
6.300000	0.595671	6.300000	0.369522	6.300000	0.367284	6.300000	0.512671	6.300000	0.390848	6.300000	0.245448	6.300000	0.324094	6.300000	0.719477	6.300000	0.389941	6.300000	0.493151	6.300000	0.256647	6.300000	0.815984	6.300000	0.407434	6.300000	0.393888	6.300000	0.339633	6.300000	0.557144
6.400000	0.703463	6.400000	0.399594	6.400000	0.405983	6.400000	0.637580	6.400000	0.409043	6.400000	0.252858	6.400000	0.340996	6.400000	0.766640	6.400000	0.434523	6.400000	0.529556	6.400000	0.278054	6.400000	0.821593	6.400000	0.478416	6.400000	0.430997	6.400000	0.364604	6.400000	0.652702
6.500000	0.779716	6.500000	0.429210	6.500000	0.457599	6.500000	0.719257	6.500000	0.444431	6.500000	0.261363	6.500000	0.372987	6.500000	0.821983	6.500000	0.496598	6.500000	0.628611	6.500000	0.287590	6.500000	0.817641	6.500000	0.578034	6.500000	0.500987	6.500000	0.409419	6.500000	0.714060
6.600000	0.787254	6.600000	0.473950	6.600000	0.530199	6.600000	0.753409	6.600000	0.499852	6.600000	0.279747	6.600000	0.413790	6.600000	0.820577	6.600000	0.575592	6.600000	0.709170	6.600000	0.300907	6.600000	0.805617	6.600000	0.667006	6.600000	0.579875	6.600000	0.436471	6.600000	0.762074
6.700000	0.813652	6.700000	0.517413	6.700000	0.617650	6.700000	0.794876	6.700000	0.566742	6.700000	0.284782	6.700000	0.486319	6.700000	0.819967	6.700000	0.653529	6.700000	0.795828	6.700000	0.331971	6.700000	0.834391	6.700000	0.758386	6.700000	0.646388	6.700000	0.478754	6.700000	0.786378
6.800000	0.823274	6.800000	0.592282	6.800000	0.673217	6.800000	0.802164	6.800000	0.646524	6.800000	0.309595	6.800000	0.555739	6.800000	0.816184	6.800000	0.740727	6.800000	0.791505	6.800000	0.363367	6.800000	0.819834	6.800000	0.776978	6.800000	0.720115	6.800000	0.513823	6.800000	0.793754
6.900000	0.821056	6.900000	0.676662	6.900000	0.735347	6.900000	0.816431	6.900000	0.719572	6.900000	0.335964	6.900000	0.620439	6.900000	0.821465	6.900000	0.786994	6.900000	0.792203	6.900000	0.427031	6.900000	0.823651	6.900000	0.807008	6.900000	0.782175	6.900000	0.590469	6.900000	0.803865
7.000000	0.823444	7.000000	0.749126	7.000000	0.742359	7.000000	0.810681	7.000000	0.781646	7.000000	0.362319	7.000000	0.697921	7.000000	0.810681	7.000000	0.813115	7.000000	0.811580	7.000000	0.478450	7.000000	0.822175	7.000000	0.809990	7.000000	0.800336	7.000000	0.655335	7.000000	0.816134
7.100000	0.828454	7.100000	0.795271	7.100000	0.790579	7.100000	0.818473	7.100000	0.792730	7.100000	0.387464	7.100000	0.749295	7.100000	0.811113	7.100000	0.831262	7.100000	0.819125	7.100000	0.545819	7.100000	0.811412	7.100000	0.817448	7.100000	0.810234	7.100000	0.741819	7.100000	0.811274
7.200000	0.820331	7.200000	0.810389	7.200000	0.792663	7.200000	0.810031	7.200000	0.811578	7.200000	0.433068	7.200000	0.770293	7.200000	0.819329	7.200000	0.829261	7.200000	0.814925	7.200000	0.627887	7.200000	0.814750	7.200000	0.815382	7.200000	0.823856	7.200000	0.773495	7.200000	0.802491
7.300000	0.810459	7.300000	0.818699	7.300000	0.816886	7.300000	0.798601	7.300000	0.811864	7.300000	0.510688	7.300000	0.788686	7.300000	0.808985	7.300000	0.821893	7.300000	0.812247	7.300000	0.714273	7.300000	0.802250	7.300000	0.818945	7.300000	0.818743	7.300000	0.801524	7.300000	0.821017
7.400000	0.800062	7.400000	0.801225	7.400000	0.818599	7.400000	0.801929	7.400000	0.813531	7.400000	0.600341	7.400000	0.813927	7.400000	0.810086	7.400000	0.832812	7.400000	0.805051	7.400000	0.767812	7.400000	0.804030	7.400000	0.817787	7.400000	0.810235	7.400000	0.813695	7.400000	0.824611
7.500000	0.811005	7.500000	0.807789	7.500000	0.816374	7.500000	0.823556	7.500000	0.815909	7.500000	0.670941	7.500000	0.801009	7.500000	0.819573	7.500000	0.832772	7.500000	0.816144	7.500000	0.790975	7.500000	0.817374	7.500000	0.813817	7.500000	0.816011	7.500000	0.816515	7.500000	0.799255
7.600000	0.812212	7.600000	0.801209	7.600000	0.829349	7.600000	0.823400	7.600000	0.819397	7.600000	0.731329	7.600000	0.800160	7.600000	0.806408	7.600000	0.813795	7.600000	0.826654	7.600000	0.787489	7.600000	0.826676	7.600000	0.807083	7.600000	0.813316	7.600000	0.809515	7.600000	0.817036
7.700000	0.825382	7.700000	0.812929	7.700000	0.820771	7.700000	0.819029	7.700000	0.811374	7.700000	0.777672	7.700000	0.820333	7.700000	0.810339	7.700000	0.815713	7.700000	0.802423	7.700000	0.805696	7.700000	0.810240	7.700000	0.809775	7.700000	0.807788	7.700000	0.820849	7.700000	0.827023
7.800000	0.815122	7.800000	0.809118	7.800000	0.822128	7.800000	0.839129	7.800000	0.824774	7.800000	0.804271	7.800000	0.822760	7.800000	0.818128	7.800000	0.821227	7.800000	0.812512	7.800000	0.821118	7.800000	0.816883	7.800000	0.821902	7.800000	0.814899	7.800000	0.811648	7.800000	0.803133
7.900000	0.806641	7.900000	0.818997	7.900000	0.813227	7.900000	0.825382	7.900000	0.811307	7.900000	0.803718	7.900000	0.813357	7.900000	0.807587	7.900000	0.818152	7.900000	0.817000	7.900000	0.819945	7.900000	0.822124	7.900000	0.810321	7.900000	0.811508	7.900000	0.807184	7.900000	0.823776
8.000000	0.802941	8.000000	0.819037	8.000000	0.812432	8.000000	0.825979	8.000000	0.804846	8.000000	0.819902	8.000000	0.809825	8.000000	0.812836	8.000000	0.805384	8.000000	0.816598	8.000000	0.820340	8.000000	0.823569	8.000000	0.816416	8.000000	0.805080	8.000000	0.817996	8.000000	0.817995
8.100000	0.806787	8.100000	0.803677	8.100000	0.813748	8.100000	0.808537	8.100000	0.810597	8.100000	0.820271	8.100000	0.797875	8.100000	0.813149	8.100000	0.814121	8.100000	0.809309	8.100000	0.826619	8.100000	0.823766	8.100000	0.813269	8.100000	0.810490	8.100000	0.801527	8.100000	0.826308
8.200000	0.821636	8.200000	0.807418	8.200000	0.818497	8.200000	0.826109	8.200000	0.823418	8.200000	0.811138	8.200000	0.809712	8.200000	0.810315	8.200000	0.811301	8.200000	0.822276	8.200000	0.822737	8.200000	0.821820	8.200000	0.813000	8.200000	0.820556	8.200000	0.792644	8.200000	0.813011
8.300000	0.814203	8.300000	0.813862	8.300000	0.817778	8.300000	0.826883	8.300000	0.819319	8.300000	0.807157	8.300000	0.823371	8.300000	0.817074	8.300000	0.817288	8.300000	0.824052	8.300000	0.820193	8.300000	0.822605	8.300000	0.822953	8.300000	0.805127	8.300000	0.812611	8.300000	0.816929
8.400000	0.821558	8.400000	0.811675	8.400000	0.824243	8.400000	0.816592	8.400000	0.808501	8.400000	0.793886	8.400000	0.814315	8.400000	0.821280	8.400000	0.805989	8.400000	0.811514	8.400000	0.827379	8.400000	0.806708	8.400000	0.809906	8.400000	0.819048	8.400000	0.826778	8.400000	0.819249
8.500000	0.815283	8.500000	0.823527	8.500000	0.813830	8.500000	0.822843	8.500000	0.814695	8.500000	0.814292	8.500000	0.820800	8.500000	0.833932	8.500000	0.818957	8.500000	0.812843	8.500000	0.818623	8.500000	0.817786	8.500000	0.811024	8.500000	0.810656	8.500000	0.813291	8.500000	0.824938
8.600000	0.826037	8.600000	0.812444	8.600000	0.821112	8.600000	0.822137	8.600000	0.820515	8.600000	0.823765	8.600000	0.833532	8.600000	0.815779	8.600000	0.811035	8.600000	0.810882	8.600000	0.805982	8.600000	0.813223	8.600000	0.807818	8.600000	0.809441	8.600000	0.809771	8.600000	0.815580
8.700000	0.805793	8.700000	0.823109	8.700000	0.820175	8.700000	0.817898	8.700000	0.794116	8.700000	0.816557	8.700000	0.812983	8.700000	0.819370	8.700000	0.820468	8.700000	0.819638	8.700000	0.820175	8.700000	0.812039	8.700000	0.802994	8.700000	0.819565	8.700000	0.796823	8.700000	0.810983
8.800000	0.814635	8.800000	0.811004	8.800000	0.815419	8.800000	0.812700	8.800000	0.799568	8.800000	0.824303	8.800000	0.822051	8.800000	0.817019	8.800000	0.827331	8.800000	0.803491	8.800000	0.816947	8.800000	0.816253	8.800000	0.808543	8.800000	0.814888	8.800000	0.803308	8.800000	0.811979
8.900000	0.807173	8.900000	0.808816	8.900000	0.824150	8.900000	0.817693	8.900000	0.817175	8.900000	0.799857	8.900000	0.815289	8.900000	0.821029	8.900000	0.837138	8.900000	0.811982	8.900000	0.804059	8.900000	0.817610	8.900000	0.808208	8.900000	0.816966	8.900000	0.802032	8.900000	0.809027
9.000000	0.827688	9.000000	0.810181	9.000000	0.817374	9.000000	0.808361	9.000000	0.817182	9.000000	0.830859	9.000000	0.820072	9.000000	0.822037	9.000000	0.822191	9.000000	0.819716	9.000000	0.816034	9.000000	0.813384	9.000000	0.814517	9.000000	0.820678	9.000000	0.809062	9.000000	0.819205
9.100000	0.802632	9.100000	0.811928	9.100000	0.818831	9.100000	0.822137	9.100000	0.806017	9.100000	0.808050	9.100000	0.807425	9.100000	0.833644	9.100000	0.817057	9.100000	0.819860	9.100000	0.826833	9.100000	0.819327	9.100000	0.815338	9.100000	0.808293	9.100000	0.830535	9.100000	0.821700
9.200000	0.819303	9.200000	0.809785	9.200000	0.811013	9.200000	0.816731	9.200000	0.812298	9.200000	0.803814	9.200000	0.818377	9.200000	0.812532	9.200000	0.803889	9.200000	0.803187	9.200000	0.811248	9.200000	0.820336	9.200000	0.801657	9.200000	0.801369	9.200000	0.815290	9.200000	0.804605
9.300000	0.821005	9.300000	0.819244	9.300000	0.824136	9.300000	0.823225	9.300000	0.810486	9.300000	0.813945	9.300000	0.813007	9.300000	0.828671	9.300000	0.811847	9.300000	0.812341	9.300000	0.808029	9.300000	0.804660	9.300000	0.825056	9.300000	0.825649	9.300000	0.807144	9.300000	0.805694
9.400000	0.824475	9.400000	0.800851	9.400000	0.813848	9.400000	0.815758	9.400000	0.811435	9.400000	0.814595	9.400000	0.811204	9.400000	0.804141	9.400000	0.818059	9.400000	0.811057	9.400000	0.812522	9.400000	0.810434	9.400000	0.815564	9.400000	0.814404	9.400000	0.810323	9.400000	0.816096
9.500000	0.805053	9.500000	0.813580	9.500000	0.825651	9.500000	0.802663	9.500000	0.794058	9.500000	0.797249	9.500000	0.791375	9.500000	0.818349	9.500000	0.815573	9.500000	0.804537	9.500000	0.798620	9.500000	0.821099	9.500000	0.819956	9.500000	0.818639	9.500000	0.814087	9.500000	0.815567
9.600000	0.822357	9.600000	0.810570	9.600000	0.819415	9.600000	0.812633	9.600000	0.808379	9.600000	0.808247	9.600000	0.799801	9.600000	0.815866	9.600000	0.808359	9.600000	0.821903	9.600000	0.829035	9.600000	0.830264	9.600000	0.807923	9.600000	0.811157	9.600000	0.812675	9.600000	0.803558
9.700000	0.818290	9.700000	0.811055	9.700000	0.822232	9.700000	0.830317	9.700000	0.813379	9.700000	0.809295	9.700000	0.812559	9.700000	0.814762	9.700000	0.818957	9.700000	0.814893	9.700000	0.801882	9.700000	0.814453	9.700000	0.822678	9.700000	0.815477	9.700000	0.826213	9.700000	0.811201
9.800000	0.826806	9.800000	0.807925	9.800000	0.807128	9.800000	0.807414	9.800000	0.816301	9.800000	0.817695	9.800000	0.824963	9.800000	0.821834	9.800000	0.812119	9.800000	0.828209	9.800000	0.811771	9.800000	0.809327	9.800000	0.818991	9.800000	0.820500	9.800000	0.807387	9.800000	0.815453
9.900000	0.833168	9.900000	0.808083	9.900000	0.807741	9.900000	0.804755	9.900000	0.808313	9.900000	0.819832	9.900000	0.815136	9.900000	0.819761	9.900000	0.818833	9.900000	0.815364	9.900000	0.820713	9.900000	0.804368	9.900000	0.814019	9.900000	0.822273	9.900000	0.815549	9.900000	0.811040
10.000000	0.818805	10.000000	0.787585	10.000000	0.809844	10.000000	0.808356	10.000000	0.803512	10.000000	0.820493	10.000000	0.819661	10.000000	0.823029	10.000000	0.806472	10.000000	0.811789	10.000000	0.815872	10.000000	0.810978	10.000000	0.817930	10.000000	0.816693	10.000000	0.812633	10.000000	0.811490
10.100000	0.823240	10.100000	0.816274	10.100000	0.823512	10.100000	0.826354	10.100000	0.817773	10.100000	0.824394	10.100000	0.813030	10.100000	0.825850	10.100000	0.822741	10.100000	0.814756	10.100000	0.813735	10.100000	0.806151	10.100000	0.823368	10.100000	0.804187	10.100000	0.809575	10.100000	0.808783
10.200000	0.825442	10.200000	0.813898	10.200000	0.820589	10.200000	0.806785	10.200000	0.819047	10.200000	0.808135	10.200000	0.819076	10.200000	0.809501	10.200000	0.825165	10.200000	0.800931	10.200000	0.810399	10.200000	0.817557	10.200000	0.807809	10.200000	0.808501	10.200000	0.815247	10.200000	0.814948
10.300000	0.820258	10.300000	0.798170	10.300000	0.816403	10.300000	0.816842	10.300000	0.812686	10.300000	0.822896	10.300000	0.814459	10.300000	0.815399	10.300000	0.818870	10.300000	0.815727	10.300000	0.803790	10.300000	0.832608	10.300000	0.817931	10.300000	0.810589	10.300000	0.813978	10.300000	0.814765
10.400000	0.820718	10.400000	0.814915	10.400000	0.813699	10.400000	0.833126	10.400000	0.814531	10.400000	0.823383	10.400000	0.818188	10.400000	0.823271	10.400000	0.821365	10.400000	0.802241	10.400000	0.801024	10.400000	0.815141	10.400000	0.813153	10.400000	0.816540	10.400000	0.824661	10.400000	0.824831
10.500000	0.814694	10.500000	0.811018	10.500000	0.825895	10.500000	0.795814	10.500000	0.829272	10.500000	0.817777	10.500000	0.812754	10.500000	0.829746	10.500000	0.803623	10.500000	0.810193	10.500000	0.812608	10.500000	0.816895	10.500000	0.805476	10.500000	0.809241	10.500000	0.803993	10.500000	0.810040
10.600000	0.824513	10.600000	0.814992	10.600000	0.801026	10.600000	0.815800	10.600000	0.812008	10.600000	0.815760	10.600000	0.814615	10.600000	0.817727	10.600000	0.816432	10.600000	0.820899	10.600000	0.807175	10.600000	0.824137	10.600000	0.819385	10.600000	0.819086	10.600000	0.815790	10.600000	0.804389
10.700000	0.824006	10.700000	0.807874	10.700000	0.816738	10.700000	0.806494	10.700000	0.805463	10.700000	0.820374	10.700000	0.796641	10.700000	0.812713	10.700000	0.816507	10.700000	0.815152	10.700000	0.804770	10.700000	0.824837	10.700000	0.824615	10.700000	0.812493	10.700000	0.801771	10.700000	0.812183
10.800000	0.825000	10.800000	0.820246	10.800000	0.813014	10.800000	0.815485	10.800000	0.826293	10.800000	0.831907	10.800000	0.809157	10.800000	0.819612	10.800000	0.815085	10.800000	0.819085	10.800000	0.813640	10.800000	0.825330	10.800000	0.811068	10.800000	0.809393	10.800000	0.812896	10.800000	0.826318
10.900000	0.815324	10.900000	0.821460	10.900000	0.813374	10.900000	0.824640	10.900000	0.812486	10.900000	0.816295	10.900000	0.809881	10.900000	0.808162	10.900000	0.810003	10.900000	0.821411	10.900000	0.813327	10.900000	0.801185	10.900000	0.819857	10.900000	0.813352	10.900000	0.806540	10.900000	0.812464
11.000000	0.816012	11.000000	0.821633	11.000000	0.806581	11.000000	0.821734	11.000000	0.789819	11.000000	0.802244	11.000000	0.813966	11.000000	0.814320	11.000000	0.822533	11.000000	0.811213	11.000000	0.810465	11.000000	0.808586	11.000000	0.813266	11.000000	0.812120	11.000000	0.819506	11.000000	0.825539
11.100000	0.833294	11.100000	0.821509	11.100000	0.812876	11.100000	0.821607	11.100000	0.814685	11.100000	0.801409	11.100000	0.793847	11.100000	0.825829	11.100000	0.820883	11.100000	0.808620	11.100000	0.821258	11.100000	0.812067	11.100000	0.818958	11.100000	0.806372	11.100000	0.811047	11.100000	0.820816
11.200000	0.805798	11.200000	0.818519	11.200000	0.810382	11.200000	0.818307	11.200000	0.811540	11.200000	0.821708	11.200000	0.814272	11.200000	0.825323	11.200000	0.825645	11.200000	0.819327	11.200000	0.822457	11.200000	0.791184	11.200000	0.810921	11.200000	0.796402	11.200000	0.806616	11.200000	0.818547
11.300000	0.811006	11.300000	0.810939	11.300000	0.825542	11.300000	0.819415	11.300000	0.821687	11.300000	0.815457	11.300000	0.795473	11.300000	0.819771	11.300000	0.831725	11.300000	0.817176	11.300000	0.803250	11.300000	0.811439	11.300000	0.822252	11.300000	0.810499	11.300000	0.811072	11.300000	0.821282
11.400000	0.817128	11.400000	0.828819	11.400000	0.802980	11.400000	0.824152	11.400000	0.823314	11.400000	0.821219	11.400000	0.813275	11.400000	0.838084	11.400000	0.807956	11.400000	0.818444	11.400000	0.810193	11.400000	0.812545	11.400000	0.820673	11.400000	0.821143	11.400000	0.816587	11.400000	0.823844
11.500000	0.810755	11.500000	0.822540	11.500000	0.814371	11.500000	0.805723	11.500000	0.815368	11.500000	0.827889	11.500000	0.809677	11.500000	0.817413	11.500000	0.820041	11.500000	0.811268	11.500000	0.826140	11.500000	0.808599	11.500000	0.825064	11.500000	0.826308	11.500000	0.808229	11.500000	0.814645
11.600000	0.823220	11.600000	0.814161	11.600000	0.817079	11.600000	0.811994	11.600000	0.820177	11.600000	0.820290	11.600000	0.814103	11.600000	0.804975	11.600000	0.815121	11.600000	0.821292	11.600000	0.814732	11.600000	0.821374	11.600000	0.821312	11.600000	0.805107	11.600000	0.814087	11.600000	0.815660
11.700000	0.830025	11.700000	0.808670	11.700000	0.792257	11.700000	0.816249	11.700000	0.800310	11.700000	0.819062	11.700000	0.821294	11.700000	0.822396	11.700000	0.819880	11.700000	0.805101	11.700000	0.816506	11.700000	0.820177	11.700000	0.814935	11.700000	0.818568	11.700000	0.807661	11.700000	0.818557
11.800000	0.816930	11.800000	0.814900	11.800000	0.820385	11.800000	0.803522	11.800000	0.820482	11.800000	0.818284	11.800000	0.826134	11.800000	0.808850	11.800000	0.795280	11.800000	0.822625	11.800000	0.818398	11.800000	0.815283	11.800000	0.804331	11.800000	0.807288	11.800000	0.816953	11.800000	0.814354
11.900000	0.829481	11.900000	0.803059	11.900000	0.823681	11.900000	0.790710	11.900000	0.817380	11.900000	0.813113	11.900000	0.813523	11.900000	0.815693	11.900000	0.826025	11.900000	0.818853	11.900000	0.818477	11.900000	0.821322	11.900000	0.803343	11.900000	0.814049	11.900000	0.809301	11.900000	0.812916
12.000000	0.813496	12.000000	0.805971	12.000000	0.812651	12.000000	0.808701	12.000000	0.813781	12.000000	0.816854	12.000000	0.803946	12.000000	0.825855	12.000000	0.821901	12.000000	0.822844	12.000000	0.822620	12.000000	0.806391	12.000000	0.812971	12.000000	0.802478	12.000000	0.818293	12.000000	0.808680
12.100000	0.829135	12.100000	0.814747	12.100000	0.798249	12.100000	0.812717	12.100000	0.815312	12.100000	0.816713	12.100000	0.810164	12.100000	0.822115	12.100000	0.807018	12.100000	0.819733	12.100000	0.815963	12.100000	0.802567	12.100000	0.823406	12.100000	0.822440	12.100000	0.818015	12.100000	0.815921
12.200000	0.808743	12.200000	0.810085	12.200000	0.811629	12.200000	0.823637	12.200000	0.815344	12.200000	0.818156	12.200000	0.814311	12.200000	0.824974	12.200000	0.799911	12.200000	0.818664	12.200000	0.804080	12.200000	0.813608	12.200000	0.818120	12.200000	0.829095	12.200000	0.825666	12.200000	0.810619
12.300000	0.800699	12.300000	0.818134	12.300000	0.809474	12.300000	0.801476	12.300000	0.816555	12.300000	0.833583	12.300000	0.813543	12.300000	0.811010	12.300000	0.827555	12.300000	0.826475	12.300000	0.818924	12.300000	0.807364	12.300000	0.815037	12.300000	0.821422	12.300000	0.813998	12.300000	0.825807
12.400000	0.818636	12.400000	0.813652	12.400000	0.818176	12.400000	0.822644	12.400000	0.825528	12.400000	0.819980	12.400000	0.815539	12.400000	0.815735	12.400000	0.803119	12.400000	0.816897	12.400000	0.817429	12.400000	0.821321	12.400000	0.804808	12.400000	0.816764	12.400000	0.812351	12.400000	0.825024
12.500000	0.806683	12.500000	0.820035	12.500000	0.823056	12.500000	0.793013	12.500000	0.811134	12.500000	0.818648	12.500000	0.817030	12.500000	0.822444	12.500000	0.815002	12.500000	0.814294	12.500000	0.829145	12.500000	0.807754	12.500000	0.821354	12.500000	0.817748	12.500000	0.819447	12.500000	0.808034
12.600000	0.819044	12.600000	0.821862	12.600000	0.808933	12.600000	0.790335	12.600000	0.809855	12.600000	0.815089	12.600000	0.819541	12.600000	0.812979	12.600000	0.809380	12.600000	0.810271	12.600000	0.829165	12.600000	0.816740	12.600000	0.814128	12.600000	0.802278	12.600000	0.817418	12.600000	0.802924
12.700000	0.805729	12.700000	0.826275	12.700000	0.809064	12.700000	0.826853	12.700000	0.812769	12.700000	0.803588	12.700000	0.810103	12.700000	0.814190	12.700000	0.815075	12.700000	0.829089	12.700000	0.829960	12.700000	0.807354	12.700000	0.807029	12.700000	0.817249	12.700000	0.826356	12.700000	0.815592
12.800000	0.821234	12.800000	0.806245	12.800000	0.814810	12.800000	0.815802	12.800000	0.812566	12.800000	0.811930	12.800000	0.802387	12.800000	0.807744	12.800000	0.812620	12.800000	0.815741	12.800000	0.812347	12.800000	0.807225	12.800000	0.815398	12.800000	0.821255	12.800000	0.825498	12.800000	0.807097
12.900000	0.812556	12.900000	0.815957	12.900000	0.810095	12.900000	0.818285	12.900000	0.815420	12.900000	0.815216	12.900000	0.805405	12.900000	0.803085	12.900000	0.823565	12.900000	0.820509	12.900000	0.812986	12.900000	0.830595	12.900000	0.816218	12.900000	0.822022	12.900000	0.823357	12.900000	0.808506
13.000000	0.814636	13.000000	0.808949	13.000000	0.809899	13.000000	0.817317	13.000000	0.818243	13.000000	0.818170	13.000000	0.819130	13.000000	0.797831	13.000000	0.814587	13.000000	0.816818	13.000000	0.803376	13.000000	0.823650	13.000000	0.816472	13.000000	0.809289	13.000000	0.824011	13.000000	0.815116
13.100000	0.821455	13.100000	0.801558	13.100000	0.812826	13.100000	0.814729	13.100000	0.812650	13.100000	0.806058	13.100000	0.820683	13.100000	0.816414	13.100000	0.802909	13.100000	0.824952	13.100000	0.815828	13.100000	0.813740	13.100000	0.825277	13.100000	0.811222	13.100000	0.831084	13.100000	0.807418
13.200000	0.813699	13.200000	0.818052	13.200000	0.816357	13.200000	0.826784	13.200000	0.819081	13.200000	0.809479	13.200000	0.822988	13.200000	0.810774	13.200000	0.823687	13.200000	0.818680	13.200000	0.800293	13.200000	0.812524	13.200000	0.794632	13.200000	0.813387	13.200000	0.818902	13.200000	0.800716
13.300000	0.826853	13.300000	0.820814	13.300000	0.801390	13.300000	0.808385	13.300000	0.806812	13.300000	0.811531	13.300000	0.822525	13.300000	0.806477	13.300000	0.806897	13.300000	0.821875	13.300000	0.812835	13.300000	0.821034	13.300000	0.814009	13.300000	0.820354	13.300000	0.818069	13.300000	0.817470
13.400000	0.797679	13.400000	0.806271	13.400000	0.817427	13.400000	0.816075	13.400000	0.814300	13.400000	0.798100	13.400000	0.818661	13.400000	0.811559	13.400000	0.813762	13.400000	0.814379	13.400000	0.825771	13.400000	0.804240	13.400000	0.806587	13.400000	0.813222	13.400000	0.815111	13.400000	0.830018
13.500000	0.814140	13.500000	0.816620	13.500000	0.815244	13.500000	0.813484	13.500000	0.826199	13.500000	0.820212	13.500000	0.820514	13.500000	0.816877	13.500000	0.833443	13.500000	0.809960	13.500000	0.831542	13.500000	0.818300	13.500000	0.813828	13.500000	0.812786	13.500000	0.820963	13.500000	0.824510
13.600000	0.800479	13.600000	0.812713	13.600000	0.820000	13.600000	0.821783	13.600000	0.802190	13.600000	0.827683	13.600000	0.808898	13.600000	0.817283	13.600000	0.830353	13.600000	0.818020	13.600000	0.811916	13.600000	0.819827	13.600000	0.797477	13.600000	0.823954	13.600000	0.809299	13.600000	0.824486
13.700000	0.813558	13.700000	0.808399	13.700000	0.800768	13.700000	0.806496	13.700000	0.820668	13.700000	0.830137	13.700000	0.801998	13.700000	0.829646	13.700000	0.815175	13.700000	0.803911	13.700000	0.817564	13.700000	0.826110	13.700000	0.803453	13.700000	0.801689	13.700000	0.803059	13.700000	0.811738
13.800000	0.822516	13.800000	0.831109	13.800000	0.809705	13.800000	0.818284	13.800000	0.815905	13.800000	0.833488	13.800000	0.817671	13.800000	0.818218	13.800000	0.820029	13.800000	0.812920	13.800000	0.818078	13.800000	0.831188	13.800000	0.817438	13.800000	0.815970	13.800000	0.809012	13.800000	0.800681
13.900000	0.809821	13.900000	0.826179	13.900000	0.824450	13.900000	0.812448	13.900000	0.822218	13.900000	0.813561	13.900000	0.796234	13.900000	0.809942	13.900000	0.825590	13.900000	0.809291	13.900000	0.817893	13.900000	0.829413	13.900000	0.807913	13.900000	0.815754	13.900000	0.811947	13.900000	0.803302
14.000000	0.814864	14.000000	0.825547	14.000000	0.813882	14.000000	0.830494	14.000000	0.818919	14.000000	0.802882	14.000000	0.813307	14.000000	0.803407	14.000000	0.810601	14.000000	0.801600	14.000000	0.818167	14.000000	0.814587	14.000000	0.816192	14.000000	0.826093	14.000000	0.806892	14.000000	0.800786
14.100000	0.816790	14.100000	0.810644	14.100000	0.814478	14.100000	0.827024	14.100000	0.809978	14.100000	0.799329	14.100000	0.825599	14.100000	0.820876	14.100000	0.831298	14.100000	0.822668	14.100000	0.825253	14.100000	0.812545	14.100000	0.826331	14.100000	0.817817	14.100000	0.805590	14.100000	0.818362
14.200000	0.812319	14.200000	0.827038	14.200000	0.810085	14.200000	0.803799	14.200000	0.818805	14.200000	0.809228	14.200000	0.820014	14.200000	0.803516	14.200000	0.812741	14.200000	0.819300	14.200000	0.820531	14.200000	0.796409	14.200000	0.811353	14.200000	0.805224	14.200000	0.813899	14.200000	0.810406
14.300000	0.816558	14.300000	0.805762	14.300000	0.820389	14.300000	0.804730	14.300000	0.808255	14.300000	0.801438	14.300000	0.824091	14.300000	0.817986	14.300000	0.817232	14.300000	0.823100	14.300000	0.828336	14.300000	0.817774	14.300000	0.822280	14.300000	0.806438	14.300000	0.802817	14.300000	0.822805
14.400000	0.805095	14.400000	0.825030	14.400000	0.814275	14.400000	0.829595	14.400000	0.823345	14.400000	0.805364	14.400000	0.814218	14.400000	0.807225	14.400000	0.823497	14.400000	0.828987	14.400000	0.810557	14.400000	0.807560	14.400000	0.822752	14.400000	0.819124	14.400000	0.810740	14.400000	0.828275
14.500000	0.801311	14.500000	0.820112	14.500000	0.820770	14.500000	0.817603	14.500000	0.821431	14.500000	0.813905	14.500000	0.805928	14.500000	0.809247	14.500000	0.824630	14.500000	0.813409	14.500000	0.825939	14.500000	0.814326	14.500000	0.805837	14.500000	0.814059	14.500000	0.817766	14.500000	0.814247
14.600000	0.800166	14.600000	0.822806	14.600000	0.811589	14.600000	0.812750	14.600000	0.832419	14.600000	0.818894	14.600000	0.811489	14.600000	0.821292	14.600000	0.820101	14.600000	0.801214	14.600000	0.817642	14.600000	0.811003	14.600000	0.806054	14.600000	0.813677	14.600000	0.821544	14.600000	0.816840
14.700000	0.813503	14.700000	0.812159	14.700000	0.816432	14.700000	0.825493	14.700000	0.817968	14.700000	0.802005	14.700000	0.812562	14.700000	0.808158	14.700000	0.810273	14.700000	0.818903	14.700000	0.814002	14.700000	0.816124	14.700000	0.809700	14.700000	0.821794	14.700000	0.830524	14.700000	0.829165
14.800000	0.810212	14.800000	0.812418	14.800000	0.819063	14.800000	0.813316	14.800000	0.815396	14.800000	0.815515	14.800000	0.811787	14.800000	0.815712	14.800000	0.814828	14.800000	0.811905	14.800000	0.814907	14.800000	0.813891	14.800000	0.813357	14.800000	0.823522	14.800000	0.813076	14.800000	0.839287
14.900000	0.807573	14.900000	0.808120	14.900000	0.820616	14.900000	0.816173	14.900000	0.827862	14.900000	0.822748	14.900000	0.813404	14.900000	0.819744	14.900000	0.816757	14.900000	0.812538	14.900000	0.809734	14.900000	0.816173	14.900000	0.822450	14.900000	0.817973	14.900000	0.826449	14.900000	0.830392
15.000000	0.818372	15.000000	0.821876	15.000000	0.817921	15.000000	0.815161	15.000000	0.812049	15.000000	0.806476	15.000000	0.813671	15.000000	0.833342	15.000000	0.820673	15.000000	0.808987	15.000000	0.802706	15.000000	0.817723	15.000000	0.812197	15.000000	0.815097	15.000000	0.815661	15.000000	0.818515
15.100000	0.824120	15.100000	0.812913	15.100000	0.810084	15.100000	0.816676	15.100000	0.820473	15.100000	0.806102	15.100000	0.820713	15.100000	0.808867	15.100000	0.824045	15.100000	0.805716	15.100000	0.818621	15.100000	0.806018	15.100000	0.801506	15.100000	0.811993	15.100000	0.823446	15.100000	0.826017
15.200000	0.811603	15.200000	0.809395	15.200000	0.815672	15.200000	0.808397	15.200000	0.810482	15.200000	0.809398	15.200000	0.812884	15.200000	0.821265	15.200000	0.813924	15.200000	0.817075	15.200000	0.818397	15.200000	0.808695	15.200000	0.811369	15.200000	0.822477	15.200000	0.816050	15.200000	0.819833
15.300000	0.819884	15.300000	0.796070	15.300000	0.821452	15.300000	0.816073	15.300000	0.812701	15.300000	0.825322	15.300000	0.817912	15.300000	0.819334	15.300000	0.833519	15.300000	0.810147	15.300000	0.825748	15.300000	0.809870	15.300000	0.812382	15.300000	0.805408	15.300000	0.798335	15.300000	0.817049
15.400000	0.817573	15.400000	0.805803	15.400000	0.824466	15.400000	0.804737	15.400000	0.812906	15.400000	0.802874	15.400000	0.805279	15.400000	0.813621	15.400000	0.822341	15.400000	0.817466	15.400000	0.813432	15.400000	0.812607	15.400000	0.821074	15.400000	0.815280	15.400000	0.813230	15.400000	0.806360
15.500000	0.813466	15.500000	0.810158	15.500000	0.807338	15.500000	0.826176	15.500000	0.805072	15.500000	0.811480	15.500000	0.811809	15.500000	0.815969	15.500000	0.799827	15.500000	0.820588	15.500000	0.829153	15.500000	0.805659	15.500000	0.807152	15.500000	0.816088	15.500000	0.821344	15.500000	0.821493
15.600000	0.822098	15.600000	0.814905	15.600000	0.820502	15.600000	0.831699	15.600000	0.813412	15.600000	0.816117	15.600000	0.800085	15.600000	0.820974	15.600000	0.821176	15.600000	0.811753	15.600000	0.828436	15.600000	0.813854	15.600000	0.812328	15.600000	0.814180	15.600000	0.820965	15.600000	0.813139
15.700000	0.810730	15.700000	0.825272	15.700000	0.816926	15.700000	0.811049	15.700000	0.814612	15.700000	0.804474	15.700000	0.818296	15.700000	0.801122	15.700000	0.831399	15.700000	0.815198	15.700000	0.821239	15.700000	0.809383	15.700000	0.797331	15.700000	0.809456	15.700000	0.817420	15.700000	0.820429
15.800000	0.797752	15.800000	0.812268	15.800000	0.817633	15.800000	0.824109	15.800000	0.805812	15.800000	0.818394	15.800000	0.819844	15.800000	0.814681	15.800000	0.825003	15.800000	0.817755	15.800000	0.815223	15.800000	0.808364	15.800000	0.809680	15.800000	0.817005	15.800000	0.812198	15.800000	0.815788
15.900000	0.826282	15.900000	0.841597	15.900000	0.804460	15.900000	0.822659	15.900000	0.808730	15.900000	0.815808	15.900000	0.829395	15.900000	0.819262	15.900000	0.809989	15.900000	0.812759	15.900000	0.815151	15.900000	0.803447	15.900000	0.800581	15.900000	0.813693	15.900000	0.814520	15.900000	0.808099
16.000000	0.803068	16.000000	0.827610	16.000000	0.820162	16.000000	0.823874	16.000000	0.809119	16.000000	0.818957	16.000000	0.823929	16.000000	0.811601	16.000000	0.810307	16.000000	0.803500	16.000000	0.821789	16.000000	0.796521	16.000000	0.820212	16.000000	0.810347	16.000000	0.816761	16.000000	0.824094
16.100000	0.799201	16.100000	0.822640	16.100000	0.821951	16.100000	0.806021	16.100000	0.812247	16.100000	0.818404	16.100000	0.822731	16.100000	0.809078	16.100000	0.807200	16.100000	0.818720	16.100000	0.825671	16.100000	0.824499	16.100000	0.810981	16.100000	0.803352	16.100000	0.815405	16.100000	0.821964
16.200000	0.819351	16.200000	0.814054	16.200000	0.817385	16.200000	0.811039	16.200000	0.832248	16.200000	0.815374	16.200000	0.808418	16.200000	0.815832	16.200000	0.811657	16.200000	0.807564	16.200000	0.808569	16.200000	0.826371	16.200000	0.833274	16.200000	0.801394	16.200000	0.814479	16.200000	0.826114
16.300000	0.807267	16.300000	0.807563	16.300000	0.815951	16.300000	0.826213	16.300000	0.816257	16.300000	0.819360	16.300000	0.821181	16.300000	0.817778	16.300000	0.806431	16.300000	0.815346	16.300000	0.811937	16.300000	0.811595	16.300000	0.819179	16.300000	0.814014	16.300000	0.817000	16.300000	0.824426
16.400000	0.806089	16.400000	0.811133	16.400000	0.813236	16.400000	0.823025	16.400000	0.803513	16.400000	0.815690	16.400000	0.810289	16.400000	0.821273	16.400000	0.804428	16.400000	0.800716	16.400000	0.823416	16.400000	0.811328	16.400000	0.821964	16.400000	0.807576	16.400000	0.822826	16.400000	0.831034
16.500000	0.809507	16.500000	0.817581	16.500000	0.817658	16.500000	0.816756	16.500000	0.819487	16.500000	0.815239	16.500000	0.809700	16.500000	0.812847	16.500000	0.814372	16.500000	0.810964	16.500000	0.805965	16.500000	0.808926	16.500000	0.819665	16.500000	0.810624	16.500000	0.803386	16.500000	0.811584
16.600000	0.803676	16.600000	0.819077	16.600000	0.807906	16.600000	0.822951	16.600000	0.815680	16.600000	0.809316	16.600000	0.824914	16.600000	0.814839	16.600000	0.812726	16.600000	0.808248	16.600000	0.817747	16.600000	0.810000	16.600000	0.814132	16.600000	0.816242	16.600000	0.805464	16.600000	0.821216
16.700000	0.804922	16.700000	0.809991	16.700000	0.809972	16.700000	0.822784	16.700000	0.818623	16.700000	0.813523	16.700000	0.831231	16.700000	0.837640	16.700000	0.812229	16.700000	0.810977	16.700000	0.809427	16.700000	0.817016	16.700000	0.807298	16.700000	0.798486	16.700000	0.810058	16.700000	0.817688
16.800000	0.823631	16.800000	0.815741	16.800000	0.809698	16.800000	0.822277	16.800000	0.818720	16.800000	0.814918	16.800000	0.813910	16.800000	0.812226	16.800000	0.803633	16.800000	0.826129	16.800000	0.818748	16.800000	0.813012	16.800000	0.810793	16.800000	0.813881	16.800000	0.805964	16.800000	0.828294
16.900000	0.808116	16.900000	0.820108	16.900000	0.806622	16.900000	0.809408	16.900000	0.813777	16.900000	0.816658	16.900000	0.802283	16.900000	0.807982	16.900000	0.824193	16.900000	0.823653	16.900000	0.811139	16.900000	0.800178	16.900000	0.815919	16.900000	0.808450	16.900000	0.819667	16.900000	0.827798
17.000000	0.810093	17.000000	0.806492	17.000000	0.812305	17.000000	0.812207	17.000000	0.821866	17.000000	0.815773	17.000000	0.797344	17.000000	0.801395	17.000000	0.806521	17.000000	0.817169	17.000000	0.804932	17.000000	0.807793	17.000000	0.802685	17.000000	0.828211	17.000000	0.824386	17.000000	0.825243
17.100000	0.814935	17.100000	0.809360	17.100000	0.836861	17.100000	0.807223	17.100000	0.821259	17.100000	0.821249	17.100000	0.815690	17.100000	0.803666	17.100000	0.824538	17.100000	0.803316	17.100000	0.826820	17.100000	0.809765	17.100000	0.800968	17.100000	0.811317	17.100000	0.818996	17.100000	0.803070
17.200000	0.806166	17.200000	0.826620	17.200000	0.814043	17.200000	0.813991	17.200000	0.805700	17.200000	0.809509	17.200000	0.809203	17.200000	0.811806	17.200000	0.822211	17.200000	0.801889	17.200000	0.822233	17.200000	0.822322	17.200000	0.807042	17.200000	0.823785	17.200000	0.820435	17.200000	0.809956
17.300000	0.812333	17.300000	0.814974	17.300000	0.820241	17.300000	0.821744	17.300000	0.801956	17.300000	0.827458	17.300000	0.816860	17.300000	0.815123	17.300000	0.818304	17.300000	0.819318	17.300000	0.816849	17.300000	0.816517	17.300000	0.821141	17.300000	0.816605	17.300000	0.814851	17.300000	0.821869
17.400000	0.804616	17.400000	0.807048	17.400000	0.819784	17.400000	0.820783	17.400000	0.808861	17.400000	0.821970	17.400000	0.806839	17.400000	0.809305	17.400000	0.815335	17.400000	0.814938	17.400000	0.820122	17.400000	0.811556	17.400000	0.817443	17.400000	0.808192	17.400000	0.802894	17.400000	0.820553
17.500000	0.799462	17.500000	0.820129	17.500000	0.814028	17.500000	0.806286	17.500000	0.822202	17.500000	0.818859	17.500000	0.814694	17.500000	0.818555	17.500000	0.820575	17.500000	0.815242	17.500000	0.824707	17.500000	0.818542	17.500000	0.813756	17.500000	0.805973	17.500000	0.814471	17.500000	0.815642
17.600000	0.823399	17.600000	0.821373	17.600000	0.814622	17.600000	0.822573	17.600000	0.817293	17.600000	0.811245	17.600000	0.811504	17.600000	0.832275	17.600000	0.809660	17.600000	0.812122	17.600000	0.817952	17.600000	0.792825	17.600000	0.813452	17.600000	0.814684	17.600000	0.809841	17.600000	0.806486
17.700000	0.825378	17.700000	0.816205	17.700000	0.816805	17.700000	0.816439	17.700000	0.811653	17.700000	0.832314	17.700000	0.810694	17.700000	0.817002	17.700000	0.825463	17.700000	0.812312	17.700000	0.817325	17.700000	0.817849	17.700000	0.795408	17.700000	0.806214	17.700000	0.813166	17.700000	0.823242
17.800000	0.808079	17.800000	0.812868	17.800000	0.816975	17.800000	0.809540	17.800000	0.821637	17.800000	0.818915	17.800000	0.814978	17.800000	0.822568	17.800000	0.823757	17.800000	0.813964	17.800000	0.811819	17.800000	0.812733	17.800000	0.811168	17.800000	0.823260	17.800000	0.809057	17.800000	0.809930
17.900000	0.806448	17.900000	0.825347	17.900000	0.809765	17.900000	0.820025	17.900000	0.804974	17.900000	0.824839	17.900000	0.811031	17.900000	0.816891	17.900000	0.832136	17.900000	0.814975	17.900000	0.816455	17.900000	0.814447	17.900000	0.819443	17.900000	0.824494	17.900000	0.810432	17.900000	0.801493
18.000000	0.817396	18.000000	0.820075	18.000000	0.809479	18.000000	0.809280	18.000000	0.820800	18.000000	0.818620	18.000000	0.821402	18.000000	0.820551	18.000000	0.818162	18.000000	0.808870	18.000000	0.809718	18.000000	0.806834	18.000000	0.820048	18.000000	0.820906	18.000000	0.812928	18.000000	0.815310
18.100000	0.824220	18.100000	0.818649	18.100000	0.819232	18.100000	0.800679	18.100000	0.808734	18.100000	0.816030	18.100000	0.818514	18.100000	0.813851	18.100000	0.832302	18.100000	0.800821	18.100000	0.811437	18.100000	0.814619	18.100000	0.819842	18.100000	0.820434	18.100000	0.810168	18.100000	0.794754
18.200000	0.820667	18.200000	0.828446	18.200000	0.818691	18.200000	0.814923	18.200000	0.801485	18.200000	0.826807	18.200000	0.825618	18.200000	0.810902	18.200000	0.821663	18.200000	0.822590	18.200000	0.812877	18.200000	0.830397	18.200000	0.809061	18.200000	0.821953	18.200000	0.816659	18.200000	0.798652
18.300000	0.810416	18.300000	0.819529	18.300000	0.812846	18.300000	0.827133	18.300000	0.811146	18.300000	0.822616	18.300000	0.802902	18.300000	0.818103	18.300000	0.809445	18.300000	0.834707	18.300000	0.829492	18.300000	0.803363	18.300000	0.820244	18.300000	0.814916	18.300000	0.820868	18.300000	0.809260
18.400000	0.815677	18.400000	0.834277	18.400000	0.803034	18.400000	0.817301	18.400000	0.811641	18.400000	0.810787	18.400000	0.803876	18.400000	0.812466	18.400000	0.821501	18.400000	0.802558	18.400000	0.817232	18.400000	0.807247	18.400000	0.811206	18.400000	0.822577	18.400000	0.816949	18.400000	0.826136
18.500000	0.813281	18.500000	0.828003	18.500000	0.817540	18.500000	0.816611	18.500000	0.798087	18.500000	0.810665	18.500000	0.801087	18.500000	0.803004	18.500000	0.814792	18.500000	0.816045	18.500000	0.818669	18.500000	0.819092	18.500000	0.816542	18.500000	0.819988	18.500000	0.821446	18.500000	0.819276
18.600000	0.803125	18.600000	0.823532	18.600000	0.819553	18.600000	0.818200	18.600000	0.811034	18.600000	0.800695	18.600000	0.815971	18.600000	0.806821	18.600000	0.812595	18.600000	0.821695	18.600000	0.828655	18.600000	0.813647	18.600000	0.811619	18.600000	0.805699	18.600000	0.818643	18.600000	0.816697
18.700000	0.814072	18.700000	0.819976	18.700000	0.813796	18.700000	0.838599	18.700000	0.808233	18.700000	0.795663	18.700000	0.802392	18.700000	0.814262	18.700000	0.810274	18.700000	0.802996	18.700000	0.817750	18.700000	0.807228	18.700000	0.816240	18.700000	0.801134	18.700000	0.832758	18.700000	0.804378
18.800000	0.813926	18.800000	0.819109	18.800000	0.815374	18.800000	0.826269	18.800000	0.820003	18.800000	0.810362	18.800000	0.820103	18.800000	0.809268	18.800000	0.819180	18.800000	0.803217	18.800000	0.829357	18.800000	0.803232	18.800000	0.812500	18.800000	0.810150	18.800000	0.833594	18.800000	0.813076
18.900000	0.820670	18.900000	0.829189	18.900000	0.817109	18.900000	0.811451	18.900000	0.815217	18.900000	0.837250	18.900000	0.815478	18.900000	0.823720	18.900000	0.829453	18.900000	0.811313	18.900000	0.820044	18.900000	0.821332	18.900000	0.819155	18.900000	0.809987	18.900000	0.812663	18.900000	0.809703
19.000000	0.815111	19.000000	0.835433	19.000000	0.816709	19.000000	0.810094	19.000000	0.820352	19.000000	0.810205	19.000000	0.792275	19.000000	0.824180	19.000000	0.810137	19.000000	0.813733	19.000000	0.821281	19.000000	0.819899	19.000000	0.817067	19.000000	0.810387	19.000000	0.813934	19.000000	0.811725
19.100000	0.806642	19.100000	0.831701	19.100000	0.807098	19.100000	0.822687	19.100000	0.820672	19.100000	0.828543	19.100000	0.798882	19.100000	0.816895	19.100000	0.804672	19.100000	0.825076	19.100000	0.827878	19.100000	0.808677	19.100000	0.823434	19.100000	0.811882	19.100000	0.826940	19.100000	0.810475
19.200000	0.829807	19.200000	0.818468	19.200000	0.808537	19.200000	0.812899	19.200000	0.820480	19.200000	0.812272	19.200000	0.802485	19.200000	0.823118	19.200000	0.817943	19.200000	0.820615	19.200000	0.814280	19.200000	0.815372	19.200000	0.802537	19.200000	0.810704	19.200000	0.815308	19.200000	0.812483
19.300000	0.814458	19.300000	0.829552	19.300000	0.813374	19.300000	0.805336	19.300000	0.826433	19.300000	0.815594	19.300000	0.811102	19.300000	0.807916	19.300000	0.811774	19.300000	0.814124	19.300000	0.825648	19.300000	0.827903	19.300000	0.809689	19.300000	0.804620	19.300000	0.824728	19.300000	0.820883
19.400000	0.822305	19.400000	0.821122	19.400000	0.811971	19.400000	0.810310	19.400000	0.823395	19.400000	0.817798	19.400000	0.810527	19.400000	0.805471	19.400000	0.800265	19.400000	0.830568	19.400000	0.828642	19.400000	0.812063	19.400000	0.804876	19.400000	0.806272	19.400000	0.821415	19.400000	0.811373
19.500000	0.809134	19.500000	0.820536	19.500000	0.819532	19.500000	0.796954	19.500000	0.827462	19.500000	0.832003	19.500000	0.814817	19.500000	0.820938	19.500000	0.810558	19.500000	0.809196	19.500000	0.811657	19.500000	0.795624	19.500000	0.809838	19.500000	0.806705	19.500000	0.812058	19.500000	0.834038
19.600000	0.817695	19.600000	0.814563	19.600000	0.809119	19.600000	0.816462	19.600000	0.814339	19.600000	0.803576	19.600000	0.825010	19.600000	0.812298	19.600000	0.808487	19.600000	0.827467	19.600000	0.815696	19.600000	0.798042	19.600000	0.821225	19.600000	0.824078	19.600000	0.816957	19.600000	0.823747
19.700000	0.804356	19.700000	0.811947	19.700000	0.811022	19.700000	0.803725	19.700000	0.815314	19.700000	0.817735	19.700000	0.824689	19.700000	0.800953	19.700000	0.816935	19.700000	0.810672	19.700000	0.806576	19.700000	0.814449	19.700000	0.814147	19.700000	0.829702	19.700000	0.818304	19.700000	0.810030
19.800000	0.818686	19.800000	0.817260	19.800000	0.812435	19.800000	0.815830	19.800000	0.812773	19.800000	0.816532	19.800000	0.818923	19.800000	0.804325	19.800000	0.812668	19.800000	0.819014	19.800000	0.826453	19.800000	0.809755	19.800000	0.806528	19.800000	0.819699	19.800000	0.808866	19.800000	0.814597
19.900000	0.817250	19.900000	0.802312	19.900000	0.804434	19.900000	0.802834	19.900000	0.821104	19.900000	0.827941	19.900000	0.807153	19.900000	0.804375	19.900000	0.809078	19.900000	0.817536	19.900000	0.817112	19.900000	0.811043	19.900000	0.814562	19.900000	0.806756	19.900000	0.808967	19.900000	0.827977
20.000000	0.796697	20.000000	0.818770	20.000000	0.819232	20.000000	0.802780	20.000000	0.819397	20.000000	0.812088	20.000000	0.817748	20.000000	0.810008	20.000000	0.805824	20.000000	0.810510	20.000000	0.820383	20.000000	0.800560	20.000000	0.808129	20.000000	0.819288	20.000000	0.811722	20.000000	0.818071
20.100000	0.812444	20.100000	0.798951	20.100000	0.814858	20.100000	0.814657	20.100000	0.795261	20.100000	0.818744	20.100000	0.806839	20.100000	0.814146	20.100000	0.805249	20.100000	0.803117	20.100000	0.818153	20.100000	0.805533	20.100000	0.822865	20.100000	0.808818	20.100000	0.808852	20.100000	0.805181
20.200000	0.828973	20.200000	0.808974	20.200000	0.807504	20.200000	0.806790	20.200000	0.807399	20.200000	0.824562	20.200000	0.813232	20.200000	0.809744	20.200000	0.821004	20.200000	0.812614	20.200000	0.821522	20.200000	0.814523	20.200000	0.808014	20.200000	0.820993	20.200000	0.825063	20.200000	0.803462
20.300000	0.822973	20.300000	0.805664	20.300000	0.809381	20.300000	0.798829	20.300000	0.816437	20.300000	0.823309	20.300000	0.815295	20.300000	0.804854	20.300000	0.805929	20.300000	0.812459	20.300000	0.811637	20.300000	0.812953	20.300000	0.806272	20.300000	0.824017	20.300000	0.816562	20.300000	0.818320
20.400000	0.830263	20.400000	0.814460	20.400000	0.819475	20.400000	0.810070	20.400000	0.819985	20.400000	0.813898	20.400000	0.826792	20.400000	0.824515	20.400000	0.819099	20.400000	0.824435	20.400000	0.809828	20.400000	0.817621	20.400000	0.819068	20.400000	0.821532	20.400000	0.799660	20.400000	0.822353
20.500000	0.818990	20.500000	0.824180	20.500000	0.814031	20.500000	0.819920	20.500000	0.813581	20.500000	0.823311	20.500000	0.801466	20.500000	0.828918	20.500000	0.799180	20.500000	0.813481	20.500000	0.811771	20.500000	0.801042	20.500000	0.809768	20.500000	0.820584	20.500000	0.813404	20.500000	0.809439
20.600000	0.811764	20.600000	0.814177	20.600000	0.820179	20.600000	0.827192	20.600000	0.825711	20.600000	0.810762	20.600000	0.808547	20.600000	0.815178	20.600000	0.805440	20.600000	0.812706	20.600000	0.809643	20.600000	0.823089	20.600000	0.801207	20.600000	0.810513	20.600000	0.808483	20.600000	0.822631
20.700000	0.817857	20.700000	0.814084	20.700000	0.818706	20.700000	0.816413	20.700000	0.812637	20.700000	0.813908	20.700000	0.810797	20.700000	0.808232	20.700000	0.820875	20.700000	0.816023	20.700000	0.812543	20.700000	0.810497	20.700000	0.817752	20.700000	0.815317	20.700000	0.812465	20.700000	0.824205
20.800000	0.811888	20.800000	0.823476	20.800000	0.821786	20.800000	0.811466	20.800000	0.828319	20.800000	0.824094	20.800000	0.798025	20.800000	0.814048	20.800000	0.810699	20.800000	0.827893	20.800000	0.819039	20.800000	0.813859	20.800000	0.817370	20.800000	0.828383	20.800000	0.812750	20.800000	0.815534
20.900000	0.808184	20.900000	0.804951	20.900000	0.817572	20.900000	0.813164	20.900000	0.808882	20.900000	0.802198	20.900000	0.821106	20.900000	0.811330	20.900000	0.803718	20.900000	0.812962	20.900000	0.810627	20.900000	0.824628	20.900000	0.823569	20.900000	0.816503	20.900000	0.820437	20.900000	0.820511
21.000000	0.814025	21.000000	0.812739	21.000000	0.815136	21.000000	0.812293	21.000000	0.814011	21.000000	0.816905	21.000000	0.798559	21.000000	0.812689	21.000000	0.812796	21.000000	0.805000	21.000000	0.816969	21.000000	0.815705	21.000000	0.817007	21.000000	0.820075	21.000000	0.822352	21.000000	0.810042
21.100000	0.811877	21.100000	0.804195	21.100000	0.805960	21.100000	0.824593	21.100000	0.820571	21.100000	0.819294	21.100000	0.807930	21.100000	0.821494	21.100000	0.808691	21.100000	0.818250	21.100000	0.821163	21.100000	0.819575	21.100000	0.811425	21.100000	0.800955	21.100000	0.814796	21.100000	0.812214
21.200000	0.802640	21.200000	0.815424	21.200000	0.817284	21.200000	0.808457	21.200000	0.824871	21.200000	0.828236	21.200000	0.811767	21.200000	0.801654	21.200000	0.814294	21.200000	0.813326	21.200000	0.815941	21.200000	0.814416	21.200000	0.824944	21.200000	0.820905	21.200000	0.818803	21.200000	0.820752
21.300000	0.826001	21.300000	0.807264	21.300000	0.815224	21.300000	0.821548	21.300000	0.819693	21.300000	0.812328	21.300000	0.814820	21.300000	0.823987	21.300000	0.816289	21.300000	0.802072	21.300000	0.826173	21.300000	0.809318	21.300000	0.810439	21.300000	0.824347	21.300000	0.811435	21.300000	0.822706
21.400000	0.822305	21.400000	0.803367	21.400000	0.805991	21.400000	0.821142	21.400000	0.819514	21.400000	0.808746	21.400000	0.824615	21.400000	0.826511	21.400000	0.825663	21.400000	0.814019	21.400000	0.804523	21.400000	0.820796	21.400000	0.826751	21.400000	0.815756	21.400000	0.809498	21.400000	0.801224
21.500000	0.804044	21.500000	0.824508	21.500000	0.823510	21.500000	0.821637	21.500000	0.813737	21.500000	0.823148	21.500000	0.812009	21.500000	0.823468	21.500000	0.824717	21.500000	0.802303	21.500000	0.814127	21.500000	0.812631	21.500000	0.811815	21.500000	0.820583	21.500000	0.805812	21.500000	0.807333
21.600000	0.816297	21.600000	0.812843	21.600000	0.823567	21.600000	0.813952	21.600000	0.812423	21.600000	0.813513	21.600000	0.830823	21.600000	0.822556	21.600000	0.809441	21.600000	0.812822	21.600000	0.824916	21.600000	0.808900	21.600000	0.814373	21.600000	0.826982	21.600000	0.817075	21.600000	0.819517
21.700000	0.815435	21.700000	0.817486	21.700000	0.817459	21.700000	0.823094	21.700000	0.831577	21.700000	0.816658	21.700000	0.822109	21.700000	0.819346	21.700000	0.808423	21.700000	0.819049	21.700000	0.800499	21.700000	0.806422	21.700000	0.819108	21.700000	0.834367	21.700000	0.808802	21.700000	0.800566
21.800000	0.808065	21.800000	0.820620	21.800000	0.824634	21.800000	0.816838	21.800000	0.819562	21.800000	0.815494	21.800000	0.824160	21.800000	0.821226	21.800000	0.812327	21.800000	0.815710	21.800000	0.816836	21.800000	0.810768	21.800000	0.826328	21.800000	0.825042	21.800000	0.814925	21.800000	0.805089
21.900000	0.796755	21.900000	0.823482	21.900000	0.821630	21.900000	0.825981	21.900000	0.824132	21.900000	0.817822	21.900000	0.815163	21.900000	0.819023	21.900000	0.817241	21.900000	0.807996	21.900000	0.805962	21.900000	0.815990	21.900000	0.821192	21.900000	0.815661	21.900000	0.810367	21.900000	0.802900
22.000000	0.808446	22.000000	0.815455	22.000000	0.805543	22.000000	0.821895	22.000000	0.822643	22.000000	0.822207	22.000000	0.809115	22.000000	0.822225	22.000000	0.825260	22.000000	0.819941	22.000000	0.812974	22.000000	0.815400	22.000000	0.816398	22.000000	0.820225	22.000000	0.793020	22.000000	0.811923
22.100000	0.819295	22.100000	0.818919	22.100000	0.830983	22.100000	0.815077	22.100000	0.831648	22.100000	0.813893	22.100000	0.831710	22.100000	0.816538	22.100000	0.807917	22.100000	0.816631	22.100000	0.801292	22.100000	0.814874	22.100000	0.824016	22.100000	0.816329	22.100000	0.827437	22.100000	0.822602
22.200000	0.812963	22.200000	0.815741	22.200000	0.813574	22.200000	0.815430	22.200000	0.815524	22.200000	0.805716	22.200000	0.817424	22.200000	0.826153	22.200000	0.822546	22.200000	0.813536	22.200000	0.810970	22.200000	0.817011	22.200000	0.809150	22.200000	0.827809	22.200000	0.812553	22.200000	0.816189
22.300000	0.811865	22.300000	0.817351	22.300000	0.816695	22.300000	0.809696	22.300000	0.808116	22.300000	0.808868	22.300000	0.821450	22.300000	0.817291	22.300000	0.821739	22.300000	0.825243	22.300000	0.818514	22.300000	0.802671	22.300000	0.815141	22.300000	0.822191	22.300000	0.808096	22.300000	0.821052
22.400000	0.817245	22.400000	0.820750	22.400000	0.808794	22.400000	0.817339	22.400000	0.807383	22.400000	0.809819	22.400000	0.812041	22.400000	0.814083	22.400000	0.823936	22.400000	0.823945	22.400000	0.803910	22.400000	0.811221	22.400000	0.816029	22.400000	0.815372	22.400000	0.806491	22.400000	0.806003
22.500000	0.827264	22.500000	0.809113	22.500000	0.814305	22.500000	0.821266	22.500000	0.826898	22.500000	0.817770	22.500000	0.828699	22.500000	0.816597	22.500000	0.829196	22.500000	0.813801	22.500000	0.813027	22.500000	0.812660	22.500000	0.814598	22.500000	0.809103	22.500000	0.815409	22.500000	0.815466
22.600000	0.809020	22.600000	0.826616	22.600000	0.814006	22.600000	0.818638	22.600000	0.815147	22.600000	0.808042	22.600000	0.814171	22.600000	0.810085	22.600000	0.812886	22.600000	0.811712	22.600000	0.820745	22.600000	0.814503	22.600000	0.813967	22.600000	0.806406	22.600000	0.822466	22.600000	0.821924
22.700000	0.802582	22.700000	0.831881	22.700000	0.815675	22.700000	0.816582	22.700000	0.802393	22.700000	0.820029	22.700000	0.822562	22.700000	0.820714	22.700000	0.817347	22.700000	0.812060	22.700000	0.817364	22.700000	0.811862	22.700000	0.808739	22.700000	0.824901	22.700000	0.818732	22.700000	0.809266
22.800000	0.817407	22.800000	0.808579	22.800000	0.826396	22.800000	0.814437	22.800000	0.812696	22.800000	0.815024	22.800000	0.812016	22.800000	0.818378	22.800000	0.823653	22.800000	0.813900	22.800000	0.827762	22.800000	0.828358	22.800000	0.802630	22.800000	0.812656	22.800000	0.816132	22.800000	0.802495
22.900000	0.808392	22.900000	0.810835	22.900000	0.822606	22.900000	0.814014	22.900000	0.801761	22.900000	0.815943	22.900000	0.824457	22.900000	0.817713	22.900000	0.814150	22.900000	0.809694	22.900000	0.831295	22.900000	0.811945	22.900000	0.820213	22.900000	0.810139	22.900000	0.823460	22.900000	0.819730
23.000000	0.812827	23.000000	0.806304	23.000000	0.798701	23.000000	0.811262	23.000000	0.815990	23.000000	0.818362	23.000000	0.811292	23.000000	0.828273	23.000000	0.824475	23.000000	0.815909	23.000000	0.831456	23.000000	0.806965	23.000000	0.807866	23.000000	0.814348	23.000000	0.825970	23.000000	0.812972
23.100000	0.821653	23.100000	0.814490	23.100000	0.820600	23.100000	0.816366	23.100000	0.812750	23.100000	0.808485	23.100000	0.824949	23.100000	0.826453	23.100000	0.810467	23.100000	0.814726	23.100000	0.827692	23.100000	0.814518	23.100000	0.824013	23.100000	0.811353	23.100000	0.809041	23.100000	0.815635
23.200000	0.813999	23.200000	0.812364	23.200000	0.823936	23.200000	0.823210	23.200000	0.814548	23.200000	0.823571	23.200000	0.828420	23.200000	0.806028	23.200000	0.816395	23.200000	0.820977	23.200000	0.824190	23.200000	0.823973	23.200000	0.820283	23.200000	0.824773	23.200000	0.813639	23.200000	0.804376
23.300000	0.815933	23.300000	0.807147	23.300000	0.820734	23.300000	0.810123	23.300000	0.820011	23.300000	0.819836	23.300000	0.804765	23.300000	0.818698	23.300000	0.807356	23.300000	0.820719	23.300000	0.823048	23.300000	0.817680	23.300000	0.812951	23.300000	0.820855	23.300000	0.804357	23.300000	0.815666
23.400000	0.815556	23.400000	0.817211	23.400000	0.803367	23.400000	0.807056	23.400000	0.816502	23.400000	0.810746	23.400000	0.805976	23.400000	0.826232	23.400000	0.807466	23.400000	0.819713	23.400000	0.820112	23.400000	0.811063	23.400000	0.827221	23.400000	0.828627	23.400000	0.817761	23.400000	0.813724
23.500000	0.819857	23.500000	0.810698	23.500000	0.802429	23.500000	0.810625	23.500000	0.805782	23.500000	0.816304	23.500000	0.809873	23.500000	0.827724	23.500000	0.815228	23.500000	0.816010	23.500000	0.819515	23.500000	0.811936	23.500000	0.824049	23.500000	0.812178	23.500000	0.830666	23.500000	0.812741
23.600000	0.810435	23.600000	0.820033	23.600000	0.827848	23.600000	0.826980	23.600000	0.815654	23.600000	0.804406	23.600000	0.804508	23.600000	0.823392	23.600000	0.820351	23.600000	0.818592	23.600000	0.821139	23.600000	0.804842	23.600000	0.814957	23.600000	0.821172	23.600000	0.808431	23.600000	0.813263
23.700000	0.810482	23.700000	0.808700	23.700000	0.812546	23.700000	0.808118	23.700000	0.808089	23.700000	0.822068	23.700000	0.813625	23.700000	0.823716	23.700000	0.811376	23.700000	0.828754	23.700000	0.812289	23.700000	0.812776	23.700000	0.812473	23.700000	0.817080	23.700000	0.811289	23.700000	0.809880
23.800000	0.817146	23.800000	0.812522	23.800000	0.815907	23.800000	0.815205	23.800000	0.815106	23.800000	0.815885	23.800000	0.806199	23.800000	0.824455	23.800000	0.813488	23.800000	0.817113	23.800000	0.804549	23.800000	0.812946	23.800000	0.817946	23.800000	0.817468	23.800000	0.808559	23.800000	0.814654
23.900000	0.818002	23.900000	0.783664	23.900000	0.828062	23.900000	0.819715	23.900000	0.824696	23.900000	0.817828	23.900000	0.810790	23.900000	0.821057	23.900000	0.822118	23.900000	0.815363	23.900000	0.813901	23.900000	0.810498	23.900000	0.815980	23.900000	0.815547	23.900000	0.814728	23.900000	0.816406
24.000000	0.808542	24.000000	0.813288	24.000000	0.825587	24.000000	0.809830	24.000000	0.813390	24.000000	0.824863	24.000000	0.819825	24.000000	0.816182	24.000000	0.813238	24.000000	0.812398	24.000000	0.821731	24.000000	0.802291	24.000000	0.819958	24.000000	0.811091	24.000000	0.807704	24.000000	0.809187
24.100000	0.805693	24.100000	0.816832	24.100000	0.815509	24.100000	0.810059	24.100000	0.807266	24.100000	0.804747	24.100000	0.813383	24.100000	0.822744	24.100000	0.820923	24.100000	0.808296	24.100000	0.810148	24.100000	0.821672	24.100000	0.811088	24.100000	0.803075	24.100000	0.799918	24.100000	0.825452
24.200000	0.807621	24.200000	0.808758	24.200000	0.820430	24.200000	0.806398	24.200000	0.825154	24.200000	0.820688	24.200000	0.826600	24.200000	0.806629	24.200000	0.827306	24.200000	0.837393	24.200000	0.824387	24.200000	0.823219	24.200000	0.824313	24.200000	0.813746	24.200000	0.815789	24.200000	0.817861
24.300000	0.819637	24.300000	0.824608	24.300000	0.798879	24.300000	0.817638	24.300000	0.820566	24.300000	0.813721	24.300000	0.812332	24.300000	0.805010	24.300000	0.808616	24.300000	0.798527	24.300000	0.822373	24.300000	0.812650	24.300000	0.818648	24.300000	0.820685	24.300000	0.799673	24.300000	0.821491
24.400000	0.827190	24.400000	0.804478	24.400000	0.803507	24.400000	0.819175	24.400000	0.815321	24.400000	0.810002	24.400000	0.811192	24.400000	0.819249	24.400000	0.807118	24.400000	0.810538	24.400000	0.817007	24.400000	0.803609	24.400000	0.816931	24.400000	0.812371	24.400000	0.821109	24.400000	0.817826
24.500000	0.819802	24.500000	0.828231	24.500000	0.829145	24.500000	0.820084	24.500000	0.813925	24.500000	0.824376	24.500000	0.812258	24.500000	0.818038	24.500000	0.805571	24.500000	0.823716	24.500000	0.827331	24.500000	0.814915	24.500000	0.820648	24.500000	0.809865	24.500000	0.806457	24.500000	0.829852
24.600000	0.821835	24.600000	0.806954	24.600000	0.817037	24.600000	0.810323	24.600000	0.793694	24.600000	0.825554	24.600000	0.818910	24.600000	0.817962	24.600000	0.825124	24.600000	0.818106	24.600000	0.820447	24.600000	0.810183	24.600000	0.831927	24.600000	0.802174	24.600000	0.810771	24.600000	0.823729
24.700000	0.817411	24.700000	0.809920	24.700000	0.816452	24.700000	0.815628	24.700000	0.829072	24.700000	0.830767	24.700000	0.811033	24.700000	0.803202	24.700000	0.827570	24.700000	0.812847	24.700000	0.813296	24.700000	0.794997	24.700000	0.799753	24.700000	0.810628	24.700000	0.818655	24.700000	0.819956
24.800000	0.812789	24.800000	0.819427	24.800000	0.815259	24.800000	0.829065	24.800000	0.824588	24.800000	0.832500	24.800000	0.814600	24.800000	0.829655	24.800000	0.818420	24.800000	0.819193	24.800000	0.818550	24.800000	0.817446	24.800000	0.816940	24.800000	0.828648	24.800000	0.812834	24.800000	0.818752
24.900000	0.816508	24.900000	0.797746	24.900000	0.818799	24.900000	0.817061	24.900000	0.809646	24.900000	0.807084	24.900000	0.805715	24.900000	0.809405	24.900000	0.827256	24.900000	0.812020	24.900000	0.814121	24.900000	0.815988	24.900000	0.805614	24.900000	0.817835	24.900000	0.810958	24.900000	0.815245
25.000000	0.806382	25.000000	0.813858	25.000000	0.807683	25.000000	0.814896	25.000000	0.808478	25.000000	0.806316	25.000000	0.823150	25.000000	0.813310	25.000000	0.819730	25.000000	0.809907	25.000000	0.809319	25.000000	0.817579	25.000000	0.827763	25.000000	0.825731	25.000000	0.813223	25.000000	0.813242
25.100000	0.818360	25.100000	0.807665	25.100000	0.803877	25.100000	0.805507	25.100000	0.813495	25.100000	0.818994	25.100000	0.810417	25.100000	0.822862	25.100000	0.809157	25.100000	0.809347	25.100000	0.820741	25.100000	0.817824	25.100000	0.825463	25.100000	0.806328	25.100000	0.818075	25.100000	0.813974
25.200000	0.810307	25.200000	0.835734	25.200000	0.816115	25.200000	0.817382	25.200000	0.821077	25.200000	0.813804	25.200000	0.815503	25.200000	0.815551	25.200000	0.825827	25.200000	0.808751	25.200000	0.800164	25.200000	0.808810	25.200000	0.819724	25.200000	0.825076	25.200000	0.818051	25.200000	0.813137
25.300000	0.813080	25.300000	0.815664	25.300000	0.814576	25.300000	0.815872	25.300000	0.807765	25.300000	0.815999	25.300000	0.808076	25.300000	0.811459	25.300000	0.828962	25.300000	0.807926	25.300000	0.823564	25.300000	0.804439	25.300000	0.815907	25.300000	0.809490	25.300000	0.830770	25.300000	0.804565
25.400000	0.818903	25.400000	0.813328	25.400000	0.803521	25.400000	0.812079	25.400000	0.817672	25.400000	0.816271	25.400000	0.817624	25.400000	0.812583	25.400000	0.819111	25.400000	0.804048	25.400000	0.822063	25.400000	0.801918	25.400000	0.819415	25.400000	0.821855	25.400000	0.827312	25.400000	0.808731
25.500000	0.812456	25.500000	0.815826	25.500000	0.812821	25.500000	0.810377	25.500000	0.818948	25.500000	0.813288	25.500000	0.809189	25.500000	0.816614	25.500000	0.820764	25.500000	0.815853	25.500000	0.813201	25.500000	0.810106	25.500000	0.820173	25.500000	0.811124	25.500000	0.821880	25.500000	0.824749
25.600000	0.823418	25.600000	0.788532	25.600000	0.811889	25.600000	0.803536	25.600000	0.830857	25.600000	0.828400	25.600000	0.808559	25.600000	0.815110	25.600000	0.809871	25.600000	0.806525	25.600000	0.803285	25.600000	0.812788	25.600000	0.808081	25.600000	0.820116	25.600000	0.825048	25.600000	0.819629
25.700000	0.808321	25.700000	0.818741	25.700000	0.823537	25.700000	0.814909	25.700000	0.814301	25.700000	0.811171	25.700000	0.808697	25.700000	0.802254	25.700000	0.818294	25.700000	0.805444	25.700000	0.805846	25.700000	0.838258	25.700000	0.823036	25.700000	0.817963	25.700000	0.823093	25.700000	0.816674
25.800000	0.809432	25.800000	0.811911	25.800000	0.798272	25.800000	0.815812	25.800000	0.814237	25.800000	0.813816	25.800000	0.803870	25.800000	0.813083	25.800000	0.815310	25.800000	0.818626	25.800000	0.822914	25.800000	0.824108	25.800000	0.813714	25.800000	0.831982	25.800000	0.825008	25.800000	0.804414
25.900000	0.820284	25.900000	0.818270	25.900000	0.811883	25.900000	0.818046	25.900000	0.815083	25.900000	0.808908	25.900000	0.804552	25.900000	0.803280	25.900000	0.817237	25.900000	0.824672	25.900000	0.818978	25.900000	0.810078	25.900000	0.823283	25.900000	0.817373	25.900000	0.821351	25.900000	0.802313
26.000000	0.828305	26.000000	0.805558	26.000000	0.812514	26.000000	0.814309	26.000000	0.812494	26.000000	0.804393	26.000000	0.821242	26.000000	0.818408	26.000000	0.812667	26.000000	0.821286	26.000000	0.812955	26.000000	0.811274	26.000000	0.818765	26.000000	0.813024	26.000000	0.817869	26.000000	0.820143
26.100000	0.814313	26.100000	0.802591	26.100000	0.825315	26.100000	0.813290	26.100000	0.817494	26.100000	0.825156	26.100000	0.803620	26.100000	0.803050	26.100000	0.812350	26.100000	0.837704	26.100000	0.822419	26.100000	0.797328	26.100000	0.815560	26.100000	0.816860	26.100000	0.804719	26.100000	0.808273
26.200000	0.819451	26.200000	0.801291	26.200000	0.811448	26.200000	0.809142	26.200000	0.822430	26.200000	0.814608	26.200000	0.822663	26.200000	0.809857	26.200000	0.831746	26.200000	0.811755	26.200000	0.809107	26.200000	0.813849	26.200000	0.803707	26.200000	0.807785	26.200000	0.823573	26.200000	0.793707
26.300000	0.807851	26.300000	0.816418	26.300000	0.823663	26.300000	0.800681	26.300000	0.823746	26.300000	0.799667	26.300000	0.822756	26.300000	0.819747	26.300000	0.832924	26.300000	0.823004	26.300000	0.819094	26.300000	0.812126	26.300000	0.808303	26.300000	0.800074	26.300000	0.829292	26.300000	0.808811
26.400000	0.808005	26.400000	0.815731	26.400000	0.826290	26.400000	0.811055	26.400000	0.814109	26.400000	0.816530	26.400000	0.806804	26.400000	0.814072	26.400000	0.810662	26.400000	0.829898	26.400000	0.835986	26.400000	0.813265	26.400000	0.826370	26.400000	0.822607	26.400000	0.821425	26.400000	0.815050
26.500000	0.821644	26.500000	0.814765	26.500000	0.830404	26.500000	0.821417	26.500000	0.809976	26.500000	0.810391	26.500000	0.817474	26.500000	0.812626	26.500000	0.804601	26.500000	0.824155	26.500000	0.827663	26.500000	0.817542	26.500000	0.817556	26.500000	0.813467	26.500000	0.822231	26.500000	0.810170
26.600000	0.820843	26.600000	0.811894	26.600000	0.830350	26.600000	0.825483	26.600000	0.816255	26.600000	0.813957	26.600000	0.838942	26.600000	0.803531	26.600000	0.806800	26.600000	0.821388	26.600000	0.825237	26.600000	0.826081	26.600000	0.814264	26.600000	0.816820	26.600000	0.812923	26.600000	0.813734
26.700000	0.814089	26.700000	0.814800	26.700000	0.814579	26.700000	0.802692	26.700000	0.817596	26.700000	0.822818	26.700000	0.825209	26.700000	0.810859	26.700000	0.811985	26.700000	0.812434	26.700000	0.798204	26.700000	0.795880	26.700000	0.814917	26.700000	0.805229	26.700000	0.821428	26.700000	0.811407
26.800000	0.814101	26.800000	0.796871	26.800000	0.809573	26.800000	0.807166	26.800000	0.828063	26.800000	0.824321	26.800000	0.819481	26.800000	0.819981	26.800000	0.818818	26.800000	0.810163	26.800000	0.819498	26.800000	0.831726	26.800000	0.824495	26.800000	0.808294	26.800000	0.819558	26.800000	0.806930
26.900000	0.814059	26.900000	0.804273	26.900000	0.821295	26.900000	0.817846	26.900000	0.821549	26.900000	0.811237	26.900000	0.820612	26.900000	0.818876	26.900000	0.832899	26.900000	0.805584	26.900000	0.820203	26.900000	0.826269	26.900000	0.813094	26.900000	0.810520	26.900000	0.799801	26.900000	0.804529
27.000000	0.825314	27.000000	0.804797	27.000000	0.803717	27.000000	0.830191	27.000000	0.819341	27.000000	0.815529	27.000000	0.824768	27.000000	0.815855	27.000000	0.819997	27.000000	0.822957	27.000000	0.828797	27.000000	0.818310	27.000000	0.822872	27.000000	0.814974	27.000000	0.817343	27.000000	0.810130
27.100000	0.817598	27.100000	0.822904	27.100000	0.814572	27.100000	0.799470	27.100000	0.811426	27.100000	0.792481	27.100000	0.827909	27.100000	0.819768	27.100000	0.813694	27.100000	0.817697	27.100000	0.817773	27.100000	0.819608	27.100000	0.809033	27.100000	0.820330	27.100000	0.815367	27.100000	0.817324
27.200000	0.822181	27.200000	0.808885	27.200000	0.816450	27.200000	0.825270	27.200000	0.809897	27.200000	0.819038	27.200000	0.818080	27.200000	0.812358	27.200000	0.813500	27.200000	0.805253	27.200000	0.817730	27.200000	0.818108	27.200000	0.810831	27.200000	0.803486	27.200000	0.816778	27.200000	0.804628
27.300000	0.816298	27.300000	0.820846	27.300000	0.811422	27.300000	0.823099	27.300000	0.795639	27.300000	0.808297	27.300000	0.818231	27.300000	0.829181	27.300000	0.822040	27.300000	0.822875	27.300000	0.810680	27.300000	0.818757	27.300000	0.806954	27.300000	0.816448	27.300000	0.807160	27.300000	0.810602
27.400000	0.830834	27.400000	0.813678	27.400000	0.810896	27.400000	0.806299	27.400000	0.812869	27.400000	0.791214	27.400000	0.814835	27.400000	0.812408	27.400000	0.812530	27.400000	0.817862	27.400000	0.821345	27.400000	0.812493	27.400000	0.806554	27.400000	0.814891	27.400000	0.821278	27.400000	0.810313
27.500000	0.813847	27.500000	0.807340	27.500000	0.810316	27.500000	0.816418	27.500000	0.816854	27.500000	0.806636	27.500000	0.813993	27.500000	0.835092	27.500000	0.812031	27.500000	0.819478	27.500000	0.816962	27.500000	0.823442	27.500000	0.808042	27.500000	0.818450	27.500000	0.816163	27.500000	0.808459
27.600000	0.826138	27.600000	0.792219	27.600000	0.821514	27.600000	0.817767	27.600000	0.825976	27.600000	0.830813	27.600000	0.812073	27.600000	0.814143	27.600000	0.823240	27.600000	0.809594	27.600000	0.811231	27.600000	0.817166	27.600000	0.814728	27.600000	0.822902	27.600000	0.811448	27.600000	0.810101
27.700000	0.806022	27.700000	0.812396	27.700000	0.825225	27.700000	0.827187	27.700000	0.817977	27.700000	0.814541	27.700000	0.808718	27.700000	0.812978	27.700000	0.819275	27.700000	0.814264	27.700000	0.825082	27.700000	0.810568	27.700000	0.820182	27.700000	0.823855	27.700000	0.807666	27.700000	0.816374
27.800000	0.814763	27.800000	0.813148	27.800000	0.821982	27.800000	0.806230	27.800000	0.823363	27.800000	0.817729	27.800000	0.824570	27.800000	0.812346	27.800000	0.810444	27.800000	0.805985	27.800000	0.827977	27.800000	0.797445	27.800000	0.831205	27.800000	0.815067	27.800000	0.798412	27.800000	0.816338
27.900000	0.826640	27.900000	0.826356	27.900000	0.807515	27.900000	0.820908	27.900000	0.814958	27.900000	0.812432	27.900000	0.822957	27.900000	0.819996	27.900000	0.827429	27.900000	0.826308	27.900000	0.808943	27.900000	0.805223	27.900000	0.815665	27.900000	0.814419	27.900000	0.818901	27.900000	0.818163
28.000000	0.837192	28.000000	0.809115	28.000000	0.812582	28.000000	0.825917	28.000000	0.806690	28.000000	0.814342	28.000000	0.837353	28.000000	0.815712	28.000000	0.811476	28.000000	0.815446	28.000000	0.815116	28.000000	0.817324	28.000000	0.809343	28.000000	0.816402	28.000000	0.810026	28.000000	0.811031
28.100000	0.826238	28.100000	0.816701	28.100000	0.808879	28.100000	0.818349	28.100000	0.804955	28.100000	0.817628	28.100000	0.826213	28.100000	0.806514	28.100000	0.803051	28.100000	0.809792	28.100000	0.813476	28.100000	0.814676	28.100000	0.817476	28.100000	0.817628	28.100000	0.814012	28.100000	0.803463
28.200000	0.815565	28.200000	0.819786	28.200000	0.810817	28.200000	0.798599	28.200000	0.821386	28.200000	0.814728	28.200000	0.812937	28.200000	0.817868	28.200000	0.816647	28.200000	0.817359	28.200000	0.829382	28.200000	0.815081	28.200000	0.819785	28.200000	0.809153	28.200000	0.825205	28.200000	0.793376
28.300000	0.823515	28.300000	0.810152	28.300000	0.809088	28.300000	0.826890	28.300000	0.816588	28.300000	0.820284	28.300000	0.807439	28.300000	0.809733	28.300000	0.820149	28.300000	0.827195	28.300000	0.814582	28.300000	0.804705	28.300000	0.807116	28.300000	0.818533	28.300000	0.817219	28.300000	0.821711
28.400000	0.824760	28.400000	0.808897	28.400000	0.822124	28.400000	0.817026	28.400000	0.821315	28.400000	0.810693	28.400000	0.816783	28.400000	0.814861	28.400000	0.818159	28.400000	0.810620	28.400000	0.811275	28.400000	0.815753	28.400000	0.813390	28.400000	0.818281	28.400000	0.814141	28.400000	0.827539
28.500000	0.811925	28.500000	0.800256	28.500000	0.824603	28.500000	0.834364	28.500000	0.817316	28.500000	0.814545	28.500000	0.819897	28.500000	0.810409	28.500000	0.827874	28.500000	0.805511	28.500000	0.824511	28.500000	0.813230	28.500000	0.810282	28.500000	0.808200	28.500000	0.818618	28.500000	0.809676
28.600000	0.814149	28.600000	0.818092	28.600000	0.815030	28.600000	0.829561	28.600000	0.811634	28.600000	0.837326	28.600000	0.822339	28.600000	0.820013	28.600000	0.821391	28.600000	0.814869	28.600000	0.822685	28.600000	0.818401	28.600000	0.805266	28.600000	0.813273	28.600000	0.819413	28.600000	0.797958
28.700000	0.810038	28.700000	0.819617	28.700000	0.811677	28.700000	0.811453	28.700000	0.816971	28.700000	0.807234	28.700000	0.814309	28.700000	0.818915	28.700000	0.818442	28.700000	0.812159	28.700000	0.819850	28.700000	0.818482	28.700000	0.803641	28.700000	0.810615	28.700000	0.809818	28.700000	0.825309
28.800000	0.813919	28.800000	0.810482	28.800000	0.812852	28.800000	0.821087	28.800000	0.813440	28.800000	0.813377	28.800000	0.840159	28.800000	0.808462	28.800000	0.814634	28.800000	0.793349	28.800000	0.822402	28.800000	0.816433	28.800000	0.806588	28.800000	0.804636	28.800000	0.817658	28.800000	0.821253
28.900000	0.814254	28.900000	0.811449	28.900000	0.826780	28.900000	0.809473	28.900000	0.807456	28.900000	0.823493	28.900000	0.814108	28.900000	0.805503	28.900000	0.818467	28.900000	0.820455	28.900000	0.823301	28.900000	0.819230	28.900000	0.826743	28.900000	0.810862	28.900000	0.816136	28.900000	0.829965
29.000000	0.817489	29.000000	0.826833	29.000000	0.825310	29.000000	0.814575	29.000000	0.813660	29.000000	0.812268	29.000000	0.822308	29.000000	0.823976	29.000000	0.823076	29.000000	0.813343	29.000000	0.812915	29.000000	0.822642	29.000000	0.815393	29.000000	0.819283	29.000000	0.815710	29.000000	0.807586
29.100000	0.815822	29.100000	0.825073	29.100000	0.831638	29.100000	0.814333	29.100000	0.812924	29.100000	0.818694	29.100000	0.803727	29.100000	0.811786	29.100000	0.820698	29.100000	0.813277	29.100000	0.806800	29.100000	0.823987	29.100000	0.820840	29.100000	0.813511	29.100000	0.811395	29.100000	0.812086
29.200000	0.828442	29.200000	0.810636	29.200000	0.818597	29.200000	0.810092	29.200000	0.814743	29.200000	0.807383	29.200000	0.813712	29.200000	0.817184	29.200000	0.814791	29.200000	0.814003	29.200000	0.826354	29.200000	0.819290	29.200000	0.833665	29.200000	0.812145	29.200000	0.810583	29.200000	0.828904
29.300000	0.816219	29.300000	0.816489	29.300000	0.803894	29.300000	0.812952	29.300000	0.825207	29.300000	0.817329	29.300000	0.811174	29.300000	0.813556	29.300000	0.828901	29.300000	0.819309	29.300000	0.831666	29.300000	0.808388	29.300000	0.833322	29.300000	0.818133	29.300000	0.819425	29.300000	0.828169
29.400000	0.808144	29.400000	0.812157	29.400000	0.816584	29.400000	0.831752	29.400000	0.809722	29.400000	0.804891	29.400000	0.810937	29.400000	0.807956	29.400000	0.821267	29.400000	0.817090	29.400000	0.820373	29.400000	0.812712	29.400000	0.824861	29.400000	0.829032	29.400000	0.802432	29.400000	0.823822
29.500000	0.818324	29.500000	0.822958	29.500000	0.824643	29.500000	0.819451	29.500000	0.820909	29.500000	0.825226	29.500000	0.804159	29.500000	0.809734	29.500000	0.819597	29.500000	0.814173	29.500000	0.819165	29.500000	0.830012	29.500000	0.821385	29.500000	0.821517	29.500000	0.804015	29.500000	0.816478
29.600000	0.819988	29.600000	0.819529	29.600000	0.818306	29.600000	0.817218	29.600000	0.812061	29.600000	0.811383	29.600000	0.808286	29.600000	0.823222	29.600000	0.805527	29.600000	0.815931	29.600000	0.821160	29.600000	0.810896	29.600000	0.812451	29.600000	0.817831	29.600000	0.804560	29.600000	0.821136
29.700000	0.824713	29.700000	0.816963	29.700000	0.807173	29.700000	0.815800	29.700000	0.825008	29.700000	0.810708	29.700000	0.805848	29.700000	0.814937	29.700000	0.821614	29.700000	0.820199	29.700000	0.804595	29.700000	0.803870	29.700000	0.809388	29.700000	0.805712	29.700000	0.809764	29.700000	0.828645
29.800000	0.822506	29.800000	0.814458	29.800000	0.815695	29.800000	0.823471	29.800000	0.819741	29.800000	0.808307	29.800000	0.819127	29.800000	0.824651	29.800000	0.812259	29.800000	0.809641	29.800000	0.811940	29.800000	0.823588	29.800000	0.810371	29.800000	0.809676	29.800000	0.815481	29.800000	0.837081
29.900000	0.824299	29.900000	0.816363	29.900000	0.816525	29.900000	0.816710	29.900000	0.813837	29.900000	0.833606	29.900000	0.809048	29.900000	0.805417	29.900000	0.827166	29.900000	0.798995	29.900000	0.822819	29.900000	0.808848	29.900000	0.817731	29.900000	0.820400	29.900000	0.806554	29.900000	0.815874
30.000000	0.820091	30.000000	0.814497	30.000000	0.804558	30.000000	0.822147	30.000000	0.822931	30.000000	0.818434	30.000000	0.821034	30.000000	0.817247	30.000000	0.820263	30.000000	0.836812	30.000000	0.810890	30.000000	0.813593	30.000000	0.815826	30.000000	0.818002	30.000000	0.808454	30.000000	0.812369
30.100000	0.822417	30.100000	0.823704	30.100000	0.816995	30.100000	0.819331	30.100000	0.805854	30.100000	0.814015	30.100000	0.810363	30.100000	0.807204	30.100000	0.836275	30.100000	0.811852	30.100000	0.814182	30.100000	0.805283	30.100000	0.813752	30.100000	0.809803	30.100000	0.809654	30.100000	0.812348
30.200000	0.800330	30.200000	0.813450	30.200000	0.832084	30.200000	0.811305	30.200000	0.815991	30.200000	0.819790	30.200000	0.806057	30.200000	0.803084	30.200000	0.824111	30.200000	0.820439	30.200000	0.817055	30.200000	0.802490	30.200000	0.821439	30.200000	0.802458	30.200000	0.816388	30.200000	0.814013
30.300000	0.808593	30.300000	0.815884	30.300000	0.830344	30.300000	0.815560	30.300000	0.820506	30.300000	0.817144	30.300000	0.818157	30.300000	0.816933	30.300000	0.831142	30.300000	0.824091	30.300000	0.802561	30.300000	0.816786	30.300000	0.804202	30.300000	0.808461	30.300000	0.813589	30.300000	0.822336
30.400000	0.822534	30.400000	0.816868	30.400000	0.825919	30.400000	0.807676	30.400000	0.828041	30.400000	0.816386	30.400000	0.803029	30.400000	0.814215	30.400000	0.818880	30.400000	0.813836	30.400000	0.818160	30.400000	0.810840	30.400000	0.803443	30.400000	0.808804	30.400000	0.783982	30.400000	0.824464
30.500000	0.818259	30.500000	0.817680	30.500000	0.828720	30.500000	0.818719	30.500000	0.822143	30.500000	0.832888	30.500000	0.819704	30.500000	0.823808	30.500000	0.814388	30.500000	0.810705	30.500000	0.821204	30.500000	0.821406	30.500000	0.806021	30.500000	0.821433	30.500000	0.812588	30.500000	0.812643
30.600000	0.812425	30.600000	0.806429	30.600000	0.828073	30.600000	0.822252	30.600000	0.814224	30.600000	0.821713	30.600000	0.805396	30.600000	0.810767	30.600000	0.823252	30.600000	0.814687	30.600000	0.824163	30.600000	0.810425	30.600000	0.822827	30.600000	0.816163	30.600000	0.811814	30.600000	0.815925
30.700000	0.819000	30.700000	0.826293	30.700000	0.813769	30.700000	0.811688	30.700000	0.811418	30.700000	0.826508	30.700000	0.821750	30.700000	0.808693	30.700000	0.823182	30.700000	0.810548	30.700000	0.817886	30.700000	0.807286	30.700000	0.829527	30.700000	0.815029	30.700000	0.813473	30.700000	0.824330
30.800000	0.809226	30.800000	0.806962	30.800000	0.809929	30.800000	0.818076	30.800000	0.825489	30.800000	0.818867	30.800000	0.819129	30.800000	0.809751	30.800000	0.825817	30.800000	0.817116	30.800000	0.814853	30.800000	0.814661	30.800000	0.814633	30.800000	0.805571	30.800000	0.822657	30.800000	0.799199
30.900000	0.810639	30.900000	0.808283	30.900000	0.809828	30.900000	0.804610	30.900000	0.818075	30.900000	0.820846	30.900000	0.814817	30.900000	0.824122	30.900000	0.804013	30.900000	0.809556	30.900000	0.813384	30.900000	0.817130	30.900000	0.819170	30.900000	0.799174	30.900000	0.809895	30.900000	0.828148
31.000000	0.816798	31.000000	0.812358	31.000000	0.825273	31.000000	0.816054	31.000000	0.828539	31.000000	0.809036	31.000000	0.811694	31.000000	0.815720	31.000000	0.820885	31.000000	0.820375	31.000000	0.815103	31.000000	0.814169	31.000000	0.819727	31.000000	0.817368	31.000000	0.824539	31.000000	0.819902
31.100000	0.815993	31.100000	0.816672	31.100000	0.811532	31.100000	0.808829	31.100000	0.819309	31.100000	0.822482	31.100000	0.818412	31.100000	0.809352	31.100000	0.822937	31.100000	0.816887	31.100000	0.800858	31.100000	0.808168	31.100000	0.822816	31.100000	0.809870	31.100000	0.813842	31.100000	0.808377
31.200000	0.810174	31.200000	0.820009	31.200000	0.817113	31.200000	0.829708	31.200000	0.815208	31.200000	0.816739	31.200000	0.807760	31.200000	0.816383	31.200000	0.809977	31.200000	0.821707	31.200000	0.823042	31.200000	0.809729	31.200000	0.828082	31.200000	0.823809	31.200000	0.815794	31.200000	0.819873
31.300000	0.828703	31.300000	0.833296	31.300000	0.812729	31.300000	0.811313	31.300000	0.825440	31.300000	0.806615	31.300000	0.812949	31.300000	0.826409	31.300000	0.820790	31.300000	0.820085	31.300000	0.822219	31.300000	0.816161	31.300000	0.821393	31.300000	0.820323	31.300000	0.821296	31.300000	0.813755
31.400000	0.813496	31.400000	0.819958	31.400000	0.819013	31.400000	0.818966	31.400000	0.818232	31.400000	0.809389	31.400000	0.817263	31.400000	0.809494	31.400000	0.820069	31.400000	0.802261	31.400000	0.810078	31.400000	0.814191	31.400000	0.801565	31.400000	0.809644	31.400000	0.817028	31.400000	0.815423
31.500000	0.811276	31.500000	0.809943	31.500000	0.814547	31.500000	0.819358	31.500000	0.810479	31.500000	0.804559	31.500000	0.806281	31.500000	0.813904	31.500000	0.820048	31.500000	0.812268	31.500000	0.833195	31.500000	0.801419	31.500000	0.812828	31.500000	0.816223	31.500000	0.804370	31.500000	0.811747
31.600000	0.803505	31.600000	0.811898	31.600000	0.825617	31.600000	0.813135	31.600000	0.823624	31.600000	0.815382	31.600000	0.806951	31.600000	0.810789	31.600000	0.830928	31.600000	0.819512	31.600000	0.818914	31.600000	0.797797	31.600000	0.804734	31.600000	0.820499	31.600000	0.821326	31.600000	0.801470
31.700000	0.806569	31.700000	0.815323	31.700000	0.814768	31.700000	0.818611	31.700000	0.813111	31.700000	0.819495	31.700000	0.811394	31.700000	0.816691	31.700000	0.822097	31.700000	0.821086	31.700000	0.810929	31.700000	0.821413	31.700000	0.815933	31.700000	0.836193	31.700000	0.814428	31.700000	0.794040
31.800000	0.818115	31.800000	0.801129	31.800000	0.823315	31.800000	0.815113	31.800000	0.799680	31.800000	0.802144	31.800000	0.804090	31.800000	0.824078	31.800000	0.813215	31.800000	0.814406	31.800000	0.827799	31.800000	0.817130	31.800000	0.802798	31.800000	0.822104	31.800000	0.802494	31.800000	0.803991
31.900000	0.822330	31.900000	0.810305	31.900000	0.809432	31.900000	0.833485	31.900000	0.809671	31.900000	0.808705	31.900000	0.816119	31.900000	0.814053	31.900000	0.811684	31.900000	0.812844	31.900000	0.807585	31.900000	0.818706	31.900000	0.815499	31.900000	0.812618	31.900000	0.815834	31.900000	0.817311
32.000000	0.800511	32.000000	0.814491	32.000000	0.834806	32.000000	0.808907	32.000000	0.810893	32.000000	0.813830	32.000000	0.821942	32.000000	0.815004	32.000000	0.819849	32.000000	0.808427	32.000000	0.818659	32.000000	0.814703	32.000000	0.813469	32.000000	0.798245	32.000000	0.804824	32.000000	0.817927
32.100000	0.821294	32.100000	0.808358	32.100000	0.820074	32.100000	0.821480	32.100000	0.814428	32.100000	0.810334	32.100000	0.817218	32.100000	0.826695	32.100000	0.834758	32.100000	0.824055	32.100000	0.810783	32.100000	0.815905	32.100000	0.800227	32.100000	0.804839	32.100000	0.807444	32.100000	0.812969
32.200000	0.823272	32.200000	0.823004	32.200000	0.811659	32.200000	0.830293	32.200000	0.827330	32.200000	0.814500	32.200000	0.812566	32.200000	0.804845	32.200000	0.825153	32.200000	0.824736	32.200000	0.820321	32.200000	0.803061	32.200000	0.818118	32.200000	0.821147	32.200000	0.796205	32.200000	0.824522
32.300000	0.827744	32.300000	0.803209	32.300000	0.810916	32.300000	0.812969	32.300000	0.803419	32.300000	0.820974	32.300000	0.815316	32.300000	0.810463	32.300000	0.824751	32.300000	0.819800	32.300000	0.807907	32.300000	0.805867	32.300000	0.809063	32.300000	0.824265	32.300000	0.824810	32.300000	0.817701
32.400000	0.803631	32.400000	0.809895	32.400000	0.812392	32.400000	0.817329	32.400000	0.813565	32.400000	0.814924	32.400000	0.820532	32.400000	0.813768	32.400000	0.820021	32.400000	0.800705	32.400000	0.816260	32.400000	0.817324	32.400000	0.822892	32.400000	0.812465	32.400000	0.810494	32.400000	0.807199
32.500000	0.816916	32.500000	0.824186	32.500000	0.819142	32.500000	0.816735	32.500000	0.808487	32.500000	0.823174	32.500000	0.814894	32.500000	0.819162	32.500000	0.804138	32.500000	0.806702	32.500000	0.811217	32.500000	0.813201	32.500000	0.820309	32.500000	0.813061	32.500000	0.814859	32.500000	0.814598
32.600000	0.822472	32.600000	0.824147	32.600000	0.809572	32.600000	0.825413	32.600000	0.820003	32.600000	0.809686	32.600000	0.826525	32.600000	0.826848	32.600000	0.823454	32.600000	0.823632	32.600000	0.822041	32.600000	0.818994	32.600000	0.813716	32.600000	0.816843	32.600000	0.813162	32.600000	0.818663
32.700000	0.818306	32.700000	0.814421	32.700000	0.817248	32.700000	0.810140	32.700000	0.824087	32.700000	0.810600	32.700000	0.820962	32.700000	0.825983	32.700000	0.805002	32.700000	0.820212	32.700000	0.812903	32.700000	0.814348	32.700000	0.797602	32.700000	0.817026	32.700000	0.812972	32.700000	0.813312
32.800000	0.815382	32.800000	0.807886	32.800000	0.818729	32.800000	0.816013	32.800000	0.812857	32.800000	0.817815	32.800000	0.812915	32.800000	0.809578	32.800000	0.819177	32.800000	0.810788	32.800000	0.813175	32.800000	0.811111	32.800000	0.812479	32.800000	0.808475	32.800000	0.805506	32.800000	0.823281
32.900000	0.815303	32.900000	0.802414	32.900000	0.814798	32.900000	0.797509	32.900000	0.816310	32.900000	0.816568	32.900000	0.814845	32.900000	0.818919	32.900000	0.814419	32.900000	0.806577	32.900000	0.823037	32.900000	0.819581	32.900000	0.814852	32.900000	0.799321	32.900000	0.826577	32.900000	0.818773
33.000000	0.820468	33.000000	0.809825	33.000000	0.816829	33.000000	0.805085	33.000000	0.826513	33.000000	0.804890	33.000000	0.823940	33.000000	0.815827	33.000000	0.834634	33.000000	0.810347	33.000000	0.827554	33.000000	0.809887	33.000000	0.820297	33.000000	0.810424	33.000000	0.809088	33.000000	0.811429
33.100000	0.820705	33.100000	0.823053	33.100000	0.809056	33.100000	0.811850	33.100000	0.815613	33.100000	0.814316	33.100000	0.816093	33.100000	0.808727	33.100000	0.822363	33.100000	0.812184	33.100000	0.826925	33.100000	0.816965	33.100000	0.815083	33.100000	0.826430	33.100000	0.808303	33.100000	0.819907
33.200000	0.814652	33.200000	0.812993	33.200000	0.805456	33.200000	0.822982	33.200000	0.820327	33.200000	0.817725	33.200000	0.805294	33.200000	0.793862	33.200000	0.815344	33.200000	0.823971	33.200000	0.829766	33.200000	0.830104	33.200000	0.805034	33.200000	0.820234	33.200000	0.816391	33.200000	0.829530
33.300000	0.823671	33.300000	0.811914	33.300000	0.811372	33.300000	0.828448	33.300000	0.824010	33.300000	0.830150	33.300000	0.820168	33.300000	0.815130	33.300000	0.837175	33.300000	0.822282	33.300000	0.815148	33.300000	0.800697	33.300000	0.819460	33.300000	0.814937	33.300000	0.817398	33.300000	0.800248
33.400000	0.826392	33.400000	0.819188	33.400000	0.810619	33.400000	0.817889	33.400000	0.825755	33.400000	0.810933	33.400000	0.810844	33.400000	0.817470	33.400000	0.824724	33.400000	0.808713	33.400000	0.818309	33.400000	0.816850	33.400000	0.801877	33.400000	0.819367	33.400000	0.828449	33.400000	0.820146
33.500000	0.821820	33.500000	0.803581	33.500000	0.806276	33.500000	0.807858	33.500000	0.829727	33.500000	0.806700	33.500000	0.812699	33.500000	0.799082	33.500000	0.818289	33.500000	0.814132	33.500000	0.817418	33.500000	0.797484	33.500000	0.810339	33.500000	0.814049	33.500000	0.814498	33.500000	0.807720
33.600000	0.815965	33.600000	0.798619	33.600000	0.823369	33.600000	0.826851	33.600000	0.812873	33.600000	0.809747	33.600000	0.829910	33.600000	0.807363	33.600000	0.816420	33.600000	0.813801	33.600000	0.814971	33.600000	0.811838	33.600000	0.815675	33.600000	0.829502	33.600000	0.817052	33.600000	0.813276
33.700000	0.812710	33.700000	0.817403	33.700000	0.820837	33.700000	0.807770	33.700000	0.811175	33.700000	0.812327	33.700000	0.819378	33.700000	0.804245	33.700000	0.830057	33.700000	0.823343	33.700000	0.819176	33.700000	0.814555	33.700000	0.808722	33.700000	0.809795	33.700000	0.825121	33.700000	0.821096
33.800000	0.801217	33.800000	0.805704	33.800000	0.815539	33.800000	0.817694	33.800000	0.806031	33.800000	0.822737	33.800000	0.815273	33.800000	0.802904	33.800000	0.804535	33.800000	0.815689	33.800000	0.816052	33.800000	0.821028	33.800000	0.817478	33.800000	0.813012	33.800000	0.825033	33.800000	0.799000
33.900000	0.821620	33.900000	0.821971	33.900000	0.818333	33.900000	0.811863	33.900000	0.831653	33.900000	0.823067	33.900000	0.808624	33.900000	0.812570	33.900000	0.821298	33.900000	0.807718	33.900000	0.830392	33.900000	0.813573	33.900000	0.823165	33.900000	0.831578	33.900000	0.820701	33.900000	0.821013
34.000000	0.819854	34.000000	0.827898	34.000000	0.811032	34.000000	0.818553	34.000000	0.817848	34.000000	0.812666	34.000000	0.799703	34.000000	0.833643	34.000000	0.801388	34.000000	0.818438	34.000000	0.812729	34.000000	0.814042	34.000000	0.823591	34.000000	0.824635	34.000000	0.812629	34.000000	0.819865
34.100000	0.809588	34.100000	0.818565	34.100000	0.810454	34.100000	0.827754	34.100000	0.811098	34.100000	0.814706	34.100000	0.807768	34.100000	0.815821	34.100000	0.832776	34.100000	0.811116	34.100000	0.798896	34.100000	0.818994	34.100000	0.812978	34.100000	0.827420	34.100000	0.803949	34.100000	0.816020
34.200000	0.820672	34.200000	0.814106	34.200000	0.805866	34.200000	0.809250	34.200000	0.820732	34.200000	0.799772	34.200000	0.808810	34.200000	0.816100	34.200000	0.812230	34.200000	0.814943	34.200000	0.821034	34.200000	0.834447	34.200000	0.818851	34.200000	0.810030	34.200000	0.811928	34.200000	0.805947
34.300000	0.817640	34.300000	0.814801	34.300000	0.823004	34.300000	0.817620	34.300000	0.817160	34.300000	0.826036	34.300000	0.815476	34.300000	0.817181	34.300000	0.815555	34.300000	0.823613	34.300000	0.822133	34.300000	0.807195	34.300000	0.802345	34.300000	0.812849	34.300000	0.808120	34.300000	0.824031
34.400000	0.809883	34.400000	0.805835	34.400000	0.813520	34.400000	0.816408	34.400000	0.816666	34.400000	0.816931	34.400000	0.805613	34.400000	0.811956	34.400000	0.817138	34.400000	0.821869	34.400000	0.802417	34.400000	0.814551	34.400000	0.807363	34.400000	0.801052	34.400000	0.815088	34.400000	0.813587
34.500000	0.805479	34.500000	0.817582	34.500000	0.819529	34.500000	0.802208	34.500000	0.810544	34.500000	0.814888	34.500000	0.816791	34.500000	0.801261	34.500000	0.813871	34.500000	0.815682	34.500000	0.818886	34.500000	0.813424	34.500000	0.807509	34.500000	0.807208	34.500000	0.821465	34.500000	0.813949
34.600000	0.817067	34.600000	0.808434	34.600000	0.805786	34.600000	0.806288	34.600000	0.808097	34.600000	0.809278	34.600000	0.816508	34.600000	0.817660	34.600000	0.810235	34.600000	0.807708	34.600000	0.816719	34.600000	0.808602	34.600000	0.816105	34.600000	0.831748	34.600000	0.811758	34.600000	0.812175
34.700000	0.813983	34.700000	0.809079	34.700000	0.815755	34.700000	0.817409	34.700000	0.823299	34.700000	0.819295	34.700000	0.808972	34.700000	0.818140	34.700000	0.787667	34.700000	0.806423	34.700000	0.811835	34.700000	0.812543	34.700000	0.827140	34.700000	0.813491	34.700000	0.813392	34.700000	0.805282
34.800000	0.819750	34.800000	0.821399	34.800000	0.806598	34.800000	0.821958	34.800000	0.823607	34.800000	0.810487	34.800000	0.806219	34.800000	0.812947	34.800000	0.812299	34.800000	0.824763	34.800000	0.819359	34.800000	0.818383	34.800000	0.818618	34.800000	0.808519	34.800000	0.816676	34.800000	0.806791
34.900000	0.813720	34.900000	0.806255	34.900000	0.813321	34.900000	0.813529	34.900000	0.811069	34.900000	0.819267	34.900000	0.827828	34.900000	0.812894	34.900000	0.796363	34.900000	0.841243	34.900000	0.827521	34.900000	0.810298	34.900000	0.819692	34.900000	0.817711	34.900000	0.815634	34.900000	0.811278
35.000000	0.811463	35.000000	0.805391	35.000000	0.814427	35.000000	0.828304	35.000000	0.805934	35.000000	0.824673	35.000000	0.818825	35.000000	0.811059	35.000000	0.819722	35.000000	0.801031	35.000000	0.814794	35.000000	0.811631	35.000000	0.826683	35.000000	0.819859	35.000000	0.814328	35.000000	0.798156
35.100000	0.812385	35.100000	0.801806	35.100000	0.818267	35.100000	0.818702	35.100000	0.813404	35.100000	0.816162	35.100000	0.799216	35.100000	0.817019	35.100000	0.823329	35.100000	0.804781	35.100000	0.821185	35.100000	0.819276	35.100000	0.816486	35.100000	0.807063	35.100000	0.817739	35.100000	0.806895
35.200000	0.820279	35.200000	0.806526	35.200000	0.818191	35.200000	0.810763	35.200000	0.823322	35.200000	0.822200	35.200000	0.813212	35.200000	0.819134	35.200000	0.825012	35.200000	0.810490	35.200000	0.825700	35.200000	0.814077	35.200000	0.831734	35.200000	0.805427	35.200000	0.807500	35.200000	0.805151
35.300000	0.813304	35.300000	0.815234	35.300000	0.823979	35.300000	0.823443	35.300000	0.796586	35.300000	0.815992	35.300000	0.802645	35.300000	0.818381	35.300000	0.814581	35.300000	0.825103	35.300000	0.827375	35.300000	0.814639	35.300000	0.808013	35.300000	0.820713	35.300000	0.813218	35.300000	0.812675
35.400000	0.818176	35.400000	0.801269	35.400000	0.809157	35.400000	0.812799	35.400000	0.826800	35.400000	0.826940	35.400000	0.819038	35.400000	0.821588	35.400000	0.817387	35.400000	0.807550	35.400000	0.822178	35.400000	0.817732	35.400000	0.810991	35.400000	0.795849	35.400000	0.795876	35.400000	0.812961
35.500000	0.798482	35.500000	0.802013	35.500000	0.824022	35.500000	0.806086	35.500000	0.799778	35.500000	0.812985	35.500000	0.810574	35.500000	0.813854	35.500000	0.824224	35.500000	0.814961	35.500000	0.813253	35.500000	0.816815	35.500000	0.831824	35.500000	0.810173	35.500000	0.817524	35.500000	0.817041
35.600000	0.826152	35.600000	0.812041	35.600000	0.825881	35.600000	0.807614	35.600000	0.818576	35.600000	0.823130	35.600000	0.833029	35.600000	0.831278	35.600000	0.824109	35.600000	0.822080	35.600000	0.801588	35.600000	0.804690	35.600000	0.814144	35.600000	0.814107	35.600000	0.819718	35.600000	0.808309
35.700000	0.818426	35.700000	0.805767	35.700000	0.819569	35.700000	0.811506	35.700000	0.812367	35.700000	0.818368	35.700000	0.822905	35.700000	0.813722	35.700000	0.822218	35.700000	0.822285	35.700000	0.805166	35.700000	0.819008	35.700000	0.819181	35.700000	0.803618	35.700000	0.800628	35.700000	0.810251
35.800000	0.813598	35.800000	0.816614	35.800000	0.813261	35.800000	0.821158	35.800000	0.811258	35.800000	0.819585	35.800000	0.826149	35.800000	0.812038	35.800000	0.821081	35.800000	0.817447	35.800000	0.811562	35.800000	0.805652	35.800000	0.813120	35.800000	0.816862	35.800000	0.819639	35.800000	0.817950
35.900000	0.816855	35.900000	0.799556	35.900000	0.819370	35.900000	0.817446	35.900000	0.823491	35.900000	0.816279	35.900000	0.806113	35.900000	0.803646	35.900000	0.803656	35.900000	0.825562	35.900000	0.816377	35.900000	0.826442	35.900000	0.822448	35.900000	0.825194	35.900000	0.792946	35.900000	0.820190
36.000000	0.812284	36.000000	0.810481	36.000000	0.814299	36.000000	0.808257	36.000000	0.809264	36.000000	0.811780	36.000000	0.820875	36.000000	0.800156	36.000000	0.806966	36.000000	0.811121	36.000000	0.813461	36.000000	0.825972	36.000000	0.811466	36.000000	0.809021	36.000000	0.815890	36.000000	0.820366
36.100000	0.817469	36.100000	0.820833	36.100000	0.813817	36.100000	0.815218	36.100000	0.816608	36.100000	0.824109	36.100000	0.803408	36.100000	0.813827	36.100000	0.816744	36.100000	0.804620	36.100000	0.818649	36.100000	0.807671	36.100000	0.803602	36.100000	0.829569	36.100000	0.823665	36.100000	0.817662
36.200000	0.825675	36.200000	0.821411	36.200000	0.818354	36.200000	0.832629	36.200000	0.818336	36.200000	0.813055	36.200000	0.815355	36.200000	0.812358	36.200000	0.822457	36.200000	0.817008	36.200000	0.825284	36.200000	0.822567	36.200000	0.815897	36.200000	0.819642	36.200000	0.795830	36.200000	0.815200
36.300000	0.818908	36.300000	0.826535	36.300000	0.820759	36.300000	0.807946	36.300000	0.796259	36.300000	0.819124	36.300000	0.811977	36.300000	0.799273	36.300000	0.812471	36.300000	0.798991	36.300000	0.818745	36.300000	0.815769	36.300000	0.819943	36.300000	0.822595	36.300000	0.806146	36.300000	0.806440
36.400000	0.812884	36.400000	0.821578	36.400000	0.814974	36.400000	0.828313	36.400000	0.797639	36.400000	0.824949	36.400000	0.821195	36.400000	0.810705	36.400000	0.815664	36.400000	0.818361	36.400000	0.821714	36.400000	0.804577	36.400000	0.827671	36.400000	0.820895	36.400000	0.815114	36.400000	0.811894
36.500000	0.819604	36.500000	0.822199	36.500000	0.817787	36.500000	0.809576	36.500000	0.808244	36.500000	0.815794	36.500000	0.813901	36.500000	0.827608	36.500000	0.808779	36.500000	0.802737	36.500000	0.814359	36.500000	0.825589	36.500000	0.806626	36.500000	0.827924	36.500000	0.819865	36.500000	0.815170
36.600000	0.817854	36.600000	0.828583	36.600000	0.821251	36.600000	0.794656	36.600000	0.794748	36.600000	0.819536	36.600000	0.823648	36.600000	0.807016	36.600000	0.814047	36.600000	0.818023	36.600000	0.824320	36.600000	0.823193	36.600000	0.816263	36.600000	0.819019	36.600000	0.810629	36.600000	0.824882
36.700000	0.805097	36.700000	0.810152	36.700000	0.802640	36.700000	0.818144	36.700000	0.808173	36.700000	0.818299	36.700000	0.815667	36.700000	0.810212	36.700000	0.824038	36.700000	0.818960	36.700000	0.824842	36.700000	0.825980	36.700000	0.813632	36.700000	0.822235	36.700000	0.829583	36.700000	0.801056
36.800000	0.811943	36.800000	0.815205	36.800000	0.811616	36.800000	0.799124	36.800000	0.797524	36.800000	0.813499	36.800000	0.832601	36.800000	0.817275	36.800000	0.822298	36.800000	0.811945	36.800000	0.808211	36.800000	0.820073	36.800000	0.806354	36.800000	0.818094	36.800000	0.812093	36.800000	0.809752
36.900000	0.820726	36.900000	0.818754	36.900000	0.823024	36.900000	0.817671	36.900000	0.819521	36.900000	0.821271	36.900000	0.830215	36.900000	0.805343	36.900000	0.810308	36.900000	0.831263	36.900000	0.815565	36.900000	0.816197	36.900000	0.808095	36.900000	0.815657	36.900000	0.806015	36.900000	0.814702
37.000000	0.796741	37.000000	0.817413	37.000000	0.810606	37.000000	0.811876	37.000000	0.819479	37.000000	0.824464	37.000000	0.824357	37.000000	0.817514	37.000000	0.823794	37.000000	0.803487	37.000000	0.825872	37.000000	0.804293	37.000000	0.827034	37.000000	0.814999	37.000000	0.819963	37.000000	0.824078
37.100000	0.818820	37.100000	0.822119	37.100000	0.817991	37.100000	0.804878	37.100000	0.822034	37.100000	0.819101	37.100000	0.810921	37.100000	0.810070	37.100000	0.826840	37.100000	0.807023	37.100000	0.814911	37.100000	0.817672	37.100000	0.822170	37.100000	0.825243	37.100000	0.811136	37.100000	0.822244
37.200000	0.827050	37.200000	0.820374	37.200000	0.822400	37.200000	0.816897	37.200000	0.811612	37.200000	0.813057	37.200000	0.821642	37.200000	0.807031	37.200000	0.814969	37.200000	0.828851	37.200000	0.823513	37.200000	0.825298	37.200000	0.805629	37.200000	0.823258	37.200000	0.811045	37.200000	0.807861
37.300000	0.810997	37.300000	0.827882	37.300000	0.810462	37.300000	0.799441	37.300000	0.814213	37.300000	0.810583	37.300000	0.823329	37.300000	0.810688	37.300000	0.810695	37.300000	0.819981	37.300000	0.806032	37.300000	0.832573	37.300000	0.817888	37.300000	0.826174	37.300000	0.809329	37.300000	0.806521
37.400000	0.804845	37.400000	0.820122	37.400000	0.805695	37.400000	0.814744	37.400000	0.794891	37.400000	0.811952	37.400000	0.820442	37.400000	0.818761	37.400000	0.817045	37.400000	0.818080	37.400000	0.810318	37.400000	0.809149	37.400000	0.821480	37.400000	0.814622	37.400000	0.824799	37.400000	0.826493
37.500000	0.818223	37.500000	0.819623	37.500000	0.815503	37.500000	0.825891	37.500000	0.816877	37.500000	0.805367	37.500000	0.825447	37.500000	0.816067	37.500000	0.826481	37.500000	0.812257	37.500000	0.805871	37.500000	0.811452	37.500000	0.805322	37.500000	0.812573	37.500000	0.821887	37.500000	0.823864
37.600000	0.824539	37.600000	0.816736	37.600000	0.809667	37.600000	0.824552	37.600000	0.811587	37.600000	0.814698	37.600000	0.821214	37.600000	0.816834	37.600000	0.820949	37.600000	0.811366	37.600000	0.807748	37.600000	0.818180	37.600000	0.812454	37.600000	0.808212	37.600000	0.820515	37.600000	0.810147
37.700000	0.799905	37.700000	0.809984	37.700000	0.809535	37.700000	0.825575	37.700000	0.826978	37.700000	0.798729	37.700000	0.810402	37.700000	0.820679	37.700000	0.830578	37.700000	0.825572	37.700000	0.811175	37.700000	0.820440	37.700000	0.815687	37.700000	0.816389	37.700000	0.798308	37.700000	0.817230
37.800000	0.802358	37.800000	0.807085	37.800000	0.810046	37.800000	0.815659	37.800000	0.804791	37.800000	0.815885	37.800000	0.813497	37.800000	0.806936	37.800000	0.802677	37.800000	0.811481	37.800000	0.811281	37.800000	0.801863	37.800000	0.819750	37.800000	0.802311	37.800000	0.825717	37.800000	0.826024
37.900000	0.805290	37.900000	0.816894	37.900000	0.814342	37.900000	0.825620	37.900000	0.822220	37.900000	0.804122	37.900000	0.814608	37.900000	0.826143	37.900000	0.812128	37.900000	0.816753	37.900000	0.809295	37.900000	0.810507	37.900000	0.828562	37.900000	0.819512	37.900000	0.803808	37.900000	0.810590
38.000000	0.809638	38.000000	0.814837	38.000000	0.827130	38.000000	0.821552	38.000000	0.823989	38.000000	0.808130	38.000000	0.829609	38.000000	0.809809	38.000000	0.813802	38.000000	0.799891	38.000000	0.795984	38.000000	0.818188	38.000000	0.830383	38.000000	0.812350	38.000000	0.811017	38.000000	0.811910
38.100000	0.813107	38.100000	0.813044	38.100000	0.811972	38.100000	0.813511	38.100000	0.821779	38.100000	0.796169	38.100000	0.821128	38.100000	0.814152	38.100000	0.815971	38.100000	0.809641	38.100000	0.798509	38.100000	0.820296	38.100000	0.815365	38.100000	0.819007	38.100000	0.817586	38.100000	0.813244
38.200000	0.827475	38.200000	0.817606	38.200000	0.836519	38.200000	0.828542	38.200000	0.815754	38.200000	0.824854	38.200000	0.820570	38.200000	0.811269	38.200000	0.823746	38.200000	0.809491	38.200000	0.807473	38.200000	0.802546	38.200000	0.808750	38.200000	0.814864	38.200000	0.825115	38.200000	0.807053
38.300000	0.828149	38.300000	0.812756	38.300000	0.817460	38.300000	0.821623	38.300000	0.811783	38.300000	0.824834	38.300000	0.821487	38.300000	0.798994	38.300000	0.820177	38.300000	0.821774	38.300000	0.805647	38.300000	0.814154	38.300000	0.810099	38.300000	0.823524	38.300000	0.822411	38.300000	0.814939
38.400000	0.820312	38.400000	0.803478	38.400000	0.811778	38.400000	0.810006	38.400000	0.821013	38.400000	0.820536	38.400000	0.813060	38.400000	0.806849	38.400000	0.816820	38.400000	0.813654	38.400000	0.808298	38.400000	0.803297	38.400000	0.818984	38.400000	0.816486	38.400000	0.813685	38.400000	0.809393
38.500000	0.818908	38.500000	0.805751	38.500000	0.805966	38.500000	0.810953	38.500000	0.824257	38.500000	0.805396	38.500000	0.814536	38.500000	0.798099	38.500000	0.809523	38.500000	0.820792	38.500000	0.816178	38.500000	0.825899	38.500000	0.817679	38.500000	0.829331	38.500000	0.812140	38.500000	0.820605
38.600000	0.810415	38.600000	0.820934	38.600000	0.825584	38.600000	0.829186	38.600000	0.832131	38.600000	0.813988	38.600000	0.815360	38.600000	0.806324	38.600000	0.832384	38.600000	0.815661	38.600000	0.825975	38.600000	0.806053	38.600000	0.806020	38.600000	0.826011	38.600000	0.827076	38.600000	0.820309
38.700000	0.809692	38.700000	0.832304	38.700000	0.807665	38.700000	0.811431	38.700000	0.817118	38.700000	0.817150	38.700000	0.808769	38.700000	0.814885	38.700000	0.813663	38.700000	0.824023	38.700000	0.815188	38.700000	0.810768	38.700000	0.815402	38.700000	0.835690	38.700000	0.820082	38.700000	0.808541
38.800000	0.805398	38.800000	0.801776	38.800000	0.810375	38.800000	0.818023	38.800000	0.820168	38.800000	0.802176	38.800000	0.822566	38.800000	0.814051	38.800000	0.820496	38.800000	0.829237	38.800000	0.805937	38.800000	0.802431	38.800000	0.809050	38.800000	0.813940	38.800000	0.813644	38.800000	0.825616
38.900000	0.816009	38.900000	0.807160	38.900000	0.798014	38.900000	0.813801	38.900000	0.821233	38.900000	0.813973	38.900000	0.824501	38.900000	0.809372	38.900000	0.815370	38.900000	0.820464	38.900000	0.824433	38.900000	0.810753	38.900000	0.823649	38.900000	0.834000	38.900000	0.804860	38.900000	0.823147
39.000000	0.816981	39.000000	0.801730	39.000000	0.806334	39.000000	0.819185	39.000000	0.828829	39.000000	0.809336	39.000000	0.817318	39.000000	0.807996	39.000000	0.813481	39.000000	0.796454	39.000000	0.811086	39.000000	0.812047	39.000000	0.805392	39.000000	0.815882	39.000000	0.819875	39.000000	0.812968
39.100000	0.807270	39.100000	0.809107	39.100000	0.815087	39.100000	0.815880	39.100000	0.818723	39.100000	0.802919	39.100000	0.820248	39.100000	0.809235	39.100000	0.803155	39.100000	0.820128	39.100000	0.819474	39.100000	0.807839	39.100000	0.798904	39.100000	0.825668	39.100000	0.813491	39.100000	0.828713
39.200000	0.815209	39.200000	0.821005	39.200000	0.814168	39.200000	0.799554	39.200000	0.816239	39.200000	0.827032	39.200000	0.810161	39.200000	0.808055	39.200000	0.810039	39.200000	0.830609	39.200000	0.815606	39.200000	0.811069	39.200000	0.811730	39.200000	0.816724	39.200000	0.815716	39.200000	0.807872
39.300000	0.805012	39.300000	0.813562	39.300000	0.820375	39.300000	0.811992	39.300000	0.812502	39.300000	0.819700	39.300000	0.825120	39.300000	0.823284	39.300000	0.814475	39.300000	0.809429	39.300000	0.810461	39.300000	0.825273	39.300000	0.812172	39.300000	0.811502	39.300000	0.804725	39.300000	0.812084
39.400000	0.827219	39.400000	0.804040	39.400000	0.819845	39.400000	0.816823	39.400000	0.819095	39.400000	0.821097	39.400000	0.827330	39.400000	0.810951	39.400000	0.811278	39.400000	0.804400	39.400000	0.827197	39.400000	0.812197	39.400000	0.820168	39.400000	0.808306	39.400000	0.812665	39.400000	0.819822
39.500000	0.803812	39.500000	0.809484	39.500000	0.824894	39.500000	0.815266	39.500000	0.819438	39.500000	0.826123	39.500000	0.815377	39.500000	0.799630	39.500000	0.813573	39.500000	0.809258	39.500000	0.828528	39.500000	0.830659	39.500000	0.813157	39.500000	0.816719	39.500000	0.805885	39.500000	0.825889
39.600000	0.817787	39.600000	0.818298	39.600000	0.815943	39.600000	0.821921	39.600000	0.832432	39.600000	0.819473	39.600000	0.818515	39.600000	0.798297	39.600000	0.805408	39.600000	0.813484	39.600000	0.813805	39.600000	0.819956	39.600000	0.815993	39.600000	0.821175	39.600000	0.811537	39.600000	0.814757
39.700000	0.815711	39.700000	0.822748	39.700000	0.800479	39.700000	0.819304	39.700000	0.802344	39.700000	0.811787	39.700000	0.814424	39.700000	0.807900	39.700000	0.821241	39.700000	0.813794	39.700000	0.821028	39.700000	0.807992	39.700000	0.810795	39.700000	0.806467	39.700000	0.817842	39.700000	0.804934
39.800000	0.815627	39.800000	0.817399	39.800000	0.816950	39.800000	0.805016	39.800000	0.818768	39.800000	0.819529	39.800000	0.828494	39.800000	0.814697	39.800000	0.812512	39.800000	0.824634	39.800000	0.807975	39.800000	0.822871	39.800000	0.807447	39.800000	0.810321	39.800000	0.828045	39.800000	0.817131
39.900000	0.839549	39.900000	0.813833	39.900000	0.797054	39.900000	0.817365	39.900000	0.809415	39.900000	0.811863	39.900000	0.825391	39.900000	0.819296	39.900000	0.794392	39.900000	0.813299	39.900000	0.824527	39.900000	0.829674	39.900000	0.805136	39.900000	0.819379	39.900000	0.809521	39.900000	0.823673
40.000000	0.811919	40.000000	0.827625	40.000000	0.807306	40.000000	0.816757	40.000000	0.817396	40.000000	0.813979	40.000000	0.815518	40.000000	0.817985	40.000000	0.819546	40.000000	0.812885	40.000000	0.817196	40.000000	0.816683	40.000000	0.798370	40.000000	0.833524	40.000000	0.806003	40.000000	0.816626
40.100000	0.806553	40.100000	0.824314	40.100000	0.800807	40.100000	0.814636	40.100000	0.828355	40.100000	0.818297	40.100000	0.807419	40.100000	0.812122	40.100000	0.814945	40.100000	0.812884	40.100000	0.817159	40.100000	0.817334	40.100000	0.803065	40.100000	0.819430	40.100000	0.810659	40.100000	0.825331
40.200000	0.819351	40.200000	0.808604	40.200000	0.808450	40.200000	0.827001	40.200000	0.821126	40.200000	0.807980	40.200000	0.818573	40.200000	0.819039	40.200000	0.816696	40.200000	0.809945	40.200000	0.820073	40.200000	0.830149	40.200000	0.807651	40.200000	0.805275	40.200000	0.797858	40.200000	0.820666
40.300000	0.817200	40.300000	0.813484	40.300000	0.814461	40.300000	0.811949	40.300000	0.812356	40.300000	0.811908	40.300000	0.818952	40.300000	0.827052	40.300000	0.816052	40.300000	0.807223	40.300000	0.816391	40.300000	0.816148	40.300000	0.823419	40.300000	0.820019	40.300000	0.808396	40.300000	0.816297
40.400000	0.814468	40.400000	0.802851	40.400000	0.819396	40.400000	0.817526	40.400000	0.822123	40.400000	0.810176	40.400000	0.817393	40.400000	0.813618	40.400000	0.821628	40.400000	0.825257	40.400000	0.808120	40.400000	0.818548	40.400000	0.805210	40.400000	0.810414	40.400000	0.822911	40.400000	0.811605
40.500000	0.813445	40.500000	0.814328	40.500000	0.809024	40.500000	0.813614	40.500000	0.817033	40.500000	0.822095	40.500000	0.822289	40.500000	0.815834	40.500000	0.811272	40.500000	0.823606	40.500000	0.811226	40.500000	0.813819	40.500000	0.812448	40.500000	0.811212	40.500000	0.804758	40.500000	0.815512
40.600000	0.816088	40.600000	0.807762	40.600000	0.815108	40.600000	0.815990	40.600000	0.823996	40.600000	0.811864	40.600000	0.817770	40.600000	0.823308	40.600000	0.829909	40.600000	0.817312	40.600000	0.820385	40.600000	0.814734	40.600000	0.813238	40.600000	0.824736	40.600000	0.813334	40.600000	0.807158
40.700000	0.815733	40.700000	0.807694	40.700000	0.821097	40.700000	0.819019	40.700000	0.826156	40.700000	0.822181	40.700000	0.817441	40.700000	0.814717	40.700000	0.804832	40.700000	0.812498	40.700000	0.811138	40.700000	0.821859	40.700000	0.824233	40.700000	0.831845	40.700000	0.813989	40.700000	0.810963
40.800000	0.810869	40.800000	0.815493	40.800000	0.817214	40.800000	0.812073	40.800000	0.815116	40.800000	0.813157	40.800000	0.818839	40.800000	0.823882	40.800000	0.806561	40.800000	0.810981	40.800000	0.816061	40.800000	0.818380	40.800000	0.828568	40.800000	0.816077	40.800000	0.798806	40.800000	0.822118
40.900000	0.822462	40.900000	0.828993	40.900000	0.820080	40.900000	0.812703	40.900000	0.815611	40.900000	0.812209	40.900000	0.821174	40.900000	0.807356	40.900000	0.811975	40.900000	0.825684	40.900000	0.813584	40.900000	0.807510	40.900000	0.814762	40.900000	0.820435	40.900000	0.813410	40.900000	0.804112
41.000000	0.812410	41.000000	0.825715	41.000000	0.808558	41.000000	0.833191	41.000000	0.816196	41.000000	0.814879	41.000000	0.823462	41.000000	0.816641	41.000000	0.806403	41.000000	0.819815	41.000000	0.814214	41.000000	0.811936	41.000000	0.820597	41.000000	0.813520	41.000000	0.826800	41.000000	0.813838
41.100000	0.803527	41.100000	0.824067	41.100000	0.801902	41.100000	0.805731	41.100000	0.831327	41.100000	0.806572	41.100000	0.830226	41.100000	0.811823	41.100000	0.797109	41.100000	0.813731	41.100000	0.803394	41.100000	0.827299	41.100000	0.809387	41.100000	0.833743	41.100000	0.817392	41.100000	0.806661
41.200000	0.814562	41.200000	0.819856	41.200000	0.813673	41.200000	0.806711	41.200000	0.823001	41.200000	0.813194	41.200000	0.826849	41.200000	0.817295	41.200000	0.824403	41.200000	0.801917	41.200000	0.806491	41.200000	0.814339	41.200000	0.812323	41.200000	0.821357	41.200000	0.818393	41.200000	0.815460
41.300000	0.821995	41.300000	0.803252	41.300000	0.813286	41.300000	0.809875	41.300000	0.811316	41.300000	0.807268	41.300000	0.817631	41.300000	0.819980	41.300000	0.815297	41.300000	0.815803	41.300000	0.808020	41.300000	0.817444	41.300000	0.813413	41.300000	0.833026	41.300000	0.816785	41.300000	0.824319
41.400000	0.817532	41.400000	0.804718	41.400000	0.816639	41.400000	0.825283	41.400000	0.819667	41.400000	0.807996	41.400000	0.823235	41.400000	0.816512	41.400000	0.811540	41.400000	0.820427	41.400000	0.830953	41.400000	0.813118	41.400000	0.812311	41.400000	0.818464	41.400000	0.815786	41.400000	0.805590
41.500000	0.817156	41.500000	0.811839	41.500000	0.807505	41.500000	0.821004	41.500000	0.815737	41.500000	0.812619	41.500000	0.827148	41.500000	0.815778	41.500000	0.804404	41.500000	0.817789	41.500000	0.812129	41.500000	0.813696	41.500000	0.815291	41.500000	0.826008	41.500000	0.817559	41.500000	0.809668
41.600000	0.815911	41.600000	0.820947	41.600000	0.807049	41.600000	0.818702	41.600000	0.807042	41.600000	0.814808	41.600000	0.828680	41.600000	0.813936	41.600000	0.818547	41.600000	0.810739	41.600000	0.813207	41.600000	0.823411	41.600000	0.816780	41.600000	0.805368	41.600000	0.809626	41.600000	0.808848
41.700000	0.800915	41.700000	0.813690	41.700000	0.825759	41.700000	0.816842	41.700000	0.811350	41.700000	0.809854	41.700000	0.814349	41.700000	0.818497	41.700000	0.820598	41.700000	0.821485	41.700000	0.820198	41.700000	0.818339	41.700000	0.808038	41.700000	0.824102	41.700000	0.805316	41.700000	0.824845
41.800000	0.824402	41.800000	0.809851	41.800000	0.823704	41.800000	0.822897	41.800000	0.813492	41.800000	0.818454	41.800000	0.811128	41.800000	0.824257	41.800000	0.815271	41.800000	0.825557	41.800000	0.808571	41.800000	0.830577	41.800000	0.819100	41.800000	0.804855	41.800000	0.815538	41.800000	0.818297
41.900000	0.828797	41.900000	0.808393	41.900000	0.810845	41.900000	0.812285	41.900000	0.818676	41.900000	0.807402	41.900000	0.821737	41.900000	0.805713	41.900000	0.807494	41.900000	0.826037	41.900000	0.815292	41.900000	0.810175	41.900000	0.809635	41.900000	0.817792	41.900000	0.799403	41.900000	0.820049
42.000000	0.830117	42.000000	0.810233	42.000000	0.835165	42.000000	0.811061	42.000000	0.803321	42.000000	0.807685	42.000000	0.828583	42.000000	0.812954	42.000000	0.812005	42.000000	0.818387	42.000000	0.821832	42.000000	0.813681	42.000000	0.823851	42.000000	0.821151	42.000000	0.810266	42.000000	0.807832
42.100000	0.820751	42.100000	0.819727	42.100000	0.813369	42.100000	0.831176	42.100000	0.814272	42.100000	0.818242	42.100000	0.814414	42.100000	0.824298	42.100000	0.810657	42.100000	0.824740	42.100000	0.830010	42.100000	0.808393	42.100000	0.815052	42.100000	0.814218	42.100000	0.822931	42.100000	0.821165
42.200000	0.802024	42.200000	0.817631	42.200000	0.798194	42.200000	0.809509	42.200000	0.821009	42.200000	0.828432	42.200000	0.823271	42.200000	0.809155	42.200000	0.809175	42.200000	0.820251	42.200000	0.808875	42.200000	0.814493	42.200000	0.801845	42.200000	0.815016	42.200000	0.816773	42.200000	0.812259
42.300000	0.809088	42.300000	0.825931	42.300000	0.827697	42.300000	0.821810	42.300000	0.816310	42.300000	0.823348	42.300000	0.815383	42.300000	0.806320	42.300000	0.813441	42.300000	0.819347	42.300000	0.815192	42.300000	0.811313	42.300000	0.812318	42.300000	0.812758	42.300000	0.823695	42.300000	0.815941
42.400000	0.824296	42.400000	0.814877	42.400000	0.815671	42.400000	0.803490	42.400000	0.812331	42.400000	0.830404	42.400000	0.822967	42.400000	0.810661	42.400000	0.815546	42.400000	0.820533	42.400000	0.811703	42.400000	0.817525	42.400000	0.804755	42.400000	0.821868	42.400000	0.818083	42.400000	0.812004
42.500000	0.815006	42.500000	0.824497	42.500000	0.813606	42.500000	0.818713	42.500000	0.809512	42.500000	0.814208	42.500000	0.819672	42.500000	0.802684	42.500000	0.819796	42.500000	0.821345	42.500000	0.815635	42.500000	0.804748	42.500000	0.817943	42.500000	0.819751	42.500000	0.823213	42.500000	0.823355
42.600000	0.817270	42.600000	0.813315	42.600000	0.818251	42.600000	0.822005	42.600000	0.813275	42.600000	0.829019	42.600000	0.801203	42.600000	0.821041	42.600000	0.816834	42.600000	0.828413	42.600000	0.806550	42.600000	0.810264	42.600000	0.813104	42.600000	0.817716	42.600000	0.815248	42.600000	0.798685
42.700000	0.811450	42.700000	0.808966	42.700000	0.801049	42.700000	0.829866	42.700000	0.814168	42.700000	0.812988	42.700000	0.810484	42.700000	0.823795	42.700000	0.813762	42.700000	0.827225	42.700000	0.812583	42.700000	0.818469	42.700000	0.812055	42.700000	0.815255	42.700000	0.812661	42.700000	0.827465
42.800000	0.804712	42.800000	0.824258	42.800000	0.818512	42.800000	0.823503	42.800000	0.826577	42.800000	0.820489	42.800000	0.799604	42.800000	0.816246	42.800000	0.820966	42.800000	0.804518	42.800000	0.810056	42.800000	0.811224	42.800000	0.815956	42.800000	0.824282	42.800000	0.816545	42.800000	0.810932
42.900000	0.817293	42.900000	0.806550	42.900000	0.812164	42.900000	0.797228	42.900000	0.820357	42.900000	0.832418	42.900000	0.793560	42.900000	0.825712	42.900000	0.815448	42.900000	0.818364	42.900000	0.809919	42.900000	0.818268	42.900000	0.805668	42.900000	0.825941	42.900000	0.820963	42.900000	0.806506
43.000000	0.814952	43.000000	0.804663	43.000000	0.806551	43.000000	0.800580	43.000000	0.823942	43.000000	0.832469	43.000000	0.822076	43.000000	0.815044	43.000000	0.819298	43.000000	0.826801	43.000000	0.815670	43.000000	0.821896	43.000000	0.820881	43.000000	0.822916	43.000000	0.815100	43.000000	0.822005
43.100000	0.806825	43.100000	0.804130	43.100000	0.813741	43.100000	0.807573	43.100000	0.820182	43.100000	0.823148	43.100000	0.824192	43.100000	0.798824	43.100000	0.808894	43.100000	0.816869	43.100000	0.814935	43.100000	0.811584	43.100000	0.812032	43.100000	0.833918	43.100000	0.815816	43.100000	0.821537
43.200000	0.811350	43.200000	0.815544	43.200000	0.802958	43.200000	0.823672	43.200000	0.812724	43.200000	0.818917	43.200000	0.809872	43.200000	0.808435	43.200000	0.808998	43.200000	0.830167	43.200000	0.817391	43.200000	0.829062	43.200000	0.804715	43.200000	0.823146	43.200000	0.810049	43.200000	0.813284
43.300000	0.814315	43.300000	0.816178	43.300000	0.815386	43.300000	0.824825	43.300000	0.801500	43.300000	0.818975	43.300000	0.820323	43.300000	0.816947	43.300000	0.802666	43.300000	0.808888	43.300000	0.814394	43.300000	0.809048	43.300000	0.815503	43.300000	0.815571	43.300000	0.809305	43.300000	0.800753
43.400000	0.821958	43.400000	0.813848	43.400000	0.801241	43.400000	0.809489	43.400000	0.811786	43.400000	0.820036	43.400000	0.806071	43.400000	0.828091	43.400000	0.800151	43.400000	0.815105	43.400000	0.822400	43.400000	0.816800	43.400000	0.805638	43.400000	0.810288	43.400000	0.827433	43.400000	0.807414
43.500000	0.812099	43.500000	0.819654	43.500000	0.822719	43.500000	0.817224	43.500000	0.804678	43.500000	0.826053	43.500000	0.823131	43.500000	0.807325	43.500000	0.808734	43.500000	0.830228	43.500000	0.819653	43.500000	0.831186	43.500000	0.799388	43.500000	0.817577	43.500000	0.817589	43.500000	0.825249
43.600000	0.811583	43.600000	0.826998	43.600000	0.806889	43.600000	0.818947	43.600000	0.812616	43.600000	0.828911	43.600000	0.818567	43.600000	0.822877	43.600000	0.822768	43.600000	0.823559	43.600000	0.827769	43.600000	0.817448	43.600000	0.801254	43.600000	0.811299	43.600000	0.826920	43.600000	0.812490
43.700000	0.822055	43.700000	0.833146	43.700000	0.824127	43.700000	0.821498	43.700000	0.814001	43.700000	0.827359	43.700000	0.821715	43.700000	0.810821	43.700000	0.826948	43.700000	0.812290	43.700000	0.817023	43.700000	0.807494	43.700000	0.800750	43.700000	0.812269	43.700000	0.814353	43.700000	0.822532
43.800000	0.806856	43.800000	0.818820	43.800000	0.829220	43.800000	0.800794	43.800000	0.809497	43.800000	0.818544	43.800000	0.826664	43.800000	0.815003	43.800000	0.813172	43.800000	0.817212	43.800000	0.811315	43.800000	0.830238	43.800000	0.821479	43.800000	0.811676	43.800000	0.809545	43.800000	0.809917
43.900000	0.810296	43.900000	0.814968	43.900000	0.817302	43.900000	0.799794	43.900000	0.811958	43.900000	0.821499	43.900000	0.828910	43.900000	0.825525	43.900000	0.826207	43.900000	0.804828	43.900000	0.813205	43.900000	0.812081	43.900000	0.800819	43.900000	0.818520	43.900000	0.820100	43.900000	0.821430
44.000000	0.831523	44.000000	0.815789	44.000000	0.806164	44.000000	0.808430	44.000000	0.824755	44.000000	0.800269	44.000000	0.811593	44.000000	0.806876	44.000000	0.815406	44.000000	0.822901	44.000000	0.809681	44.000000	0.799671	44.000000	0.820615	44.000000	0.815492	44.000000	0.810783	44.000000	0.825283
44.100000	0.814173	44.100000	0.810573	44.100000	0.819983	44.100000	0.808178	44.100000	0.834639	44.100000	0.817176	44.100000	0.817122	44.100000	0.821176	44.100000	0.822093	44.100000	0.820390	44.100000	0.812526	44.100000	0.815758	44.100000	0.803373	44.100000	0.802782	44.100000	0.816508	44.100000	0.817655
44.200000	0.815436	44.200000	0.807460	44.200000	0.823863	44.200000	0.811348	44.200000	0.811516	44.200000	0.815447	44.200000	0.803148	44.200000	0.808291	44.200000	0.814776	44.200000	0.810600	44.200000	0.813877	44.200000	0.814607	44.200000	0.811889	44.200000	0.813591	44.200000	0.811036	44.200000	0.808279
44.300000	0.809682	44.300000	0.804873	44.300000	0.823360	44.300000	0.816675	44.300000	0.824736	44.300000	0.816638	44.300000	0.815681	44.300000	0.814327	44.300000	0.818866	44.300000	0.822953	44.300000	0.815021	44.300000	0.833706	44.300000	0.814734	44.300000	0.810431	44.300000	0.811113	44.300000	0.806627
44.400000	0.816357	44.400000	0.819102	44.400000	0.805742	44.400000	0.814694	44.400000	0.804722	44.400000	0.813510	44.400000	0.813252	44.400000	0.809553	44.400000	0.821307	44.400000	0.817969	44.400000	0.819307	44.400000	0.815835	44.400000	0.821798	44.400000	0.812852	44.400000	0.814331	44.400000	0.800689
44.500000	0.815955	44.500000	0.813930	44.500000	0.816058	44.500000	0.819807	44.500000	0.823465	44.500000	0.806206	44.500000	0.813196	44.500000	0.804534	44.500000	0.822580	44.500000	0.815326	44.500000	0.803709	44.500000	0.826153	44.500000	0.826783	44.500000	0.814884	44.500000	0.812727	44.500000	0.811681
44.600000	0.818599	44.600000	0.815121	44.600000	0.809645	44.600000	0.808512	44.600000	0.801710	44.600000	0.808450	44.600000	0.818041	44.600000	0.812960	44.600000	0.830315	44.600000	0.821345	44.600000	0.822033	44.600000	0.827461	44.600000	0.826739	44.600000	0.819212	44.600000	0.816788	44.600000	0.811638
44.700000	0.804040	44.700000	0.807410	44.700000	0.811818	44.700000	0.826509	44.700000	0.805732	44.700000	0.827210	44.700000	0.819186	44.700000	0.802253	44.700000	0.807025	44.700000	0.812429	44.700000	0.805755	44.700000	0.815893	44.700000	0.804857	44.700000	0.822891	44.700000	0.811497	44.700000	0.816748
44.800000	0.816222	44.800000	0.821328	44.800000	0.816779	44.800000	0.816698	44.800000	0.830338	44.800000	0.824231	44.800000	0.823090	44.800000	0.813802	44.800000	0.810148	44.800000	0.806584	44.800000	0.798975	44.800000	0.806624	44.800000	0.815457	44.800000	0.821543	44.800000	0.822098	44.800000	0.806958
44.900000	0.817043	44.900000	0.815347	44.900000	0.820075	44.900000	0.820231	44.900000	0.818151	44.900000	0.828129	44.900000	0.817755	44.900000	0.816130	44.900000	0.807263	44.900000	0.809247	44.900000	0.813584	44.900000	0.810520	44.900000	0.814201	44.900000	0.824193	44.900000	0.827594	44.900000	0.819537
45.000000	0.829953	45.000000	0.826746	45.000000	0.821601	45.000000	0.805366	45.000000	0.813326	45.000000	0.830695	45.000000	0.812623	45.000000	0.803260	45.000000	0.823286	45.000000	0.821454	45.000000	0.817630	45.000000	0.805490	45.000000	0.804949	45.000000	0.816001	45.000000	0.817036	45.000000	0.814639
45.100000	0.815920	45.100000	0.825484	45.100000	0.822742	45.100000	0.824801	45.100000	0.824127	45.100000	0.822740	45.100000	0.824906	45.100000	0.815869	45.100000	0.817726	45.100000	0.821400	45.100000	0.817341	45.100000	0.810582	45.100000	0.810227	45.100000	0.812132	45.100000	0.824348	45.100000	0.824015
45.200000	0.821772	45.200000	0.817648	45.200000	0.815140	45.200000	0.818665	45.200000	0.816696	45.200000	0.821080	45.200000	0.820278	45.200000	0.820900	45.200000	0.808554	45.200000	0.809555	45.200000	0.811040	45.200000	0.809899	45.200000	0.823668	45.200000	0.819922	45.200000	0.815365	45.200000	0.815891
45.300000	0.825960	45.300000	0.807490	45.300000	0.808267	45.300000	0.818966	45.300000	0.807510	45.300000	0.825183	45.300000	0.809161	45.300000	0.809387	45.300000	0.814831	45.300000	0.822212	45.300000	0.809184	45.300000	0.831613	45.300000	0.828608	45.300000	0.812565	45.300000	0.826477	45.300000	0.812994
45.400000	0.815185	45.400000	0.814198	45.400000	0.796244	45.400000	0.812886	45.400000	0.808887	45.400000	0.816374	45.400000	0.809901	45.400000	0.822109	45.400000	0.822403	45.400000	0.824204	45.400000	0.827806	45.400000	0.806044	45.400000	0.833450	45.400000	0.817644	45.400000	0.827091	45.400000	0.813241
45.500000	0.829537	45.500000	0.812928	45.500000	0.809305	45.500000	0.820246	45.500000	0.821417	45.500000	0.819425	45.500000	0.813286	45.500000	0.816881	45.500000	0.810767	45.500000	0.821660	45.500000	0.823318	45.500000	0.824356	45.500000	0.828014	45.500000	0.808412	45.500000	0.815062	45.500000	0.827068
45.600000	0.808159	45.600000	0.801208	45.600000	0.811063	45.600000	0.820759	45.600000	0.820827	45.600000	0.812977	45.600000	0.822090	45.600000	0.800992	45.600000	0.811763	45.600000	0.806962	45.600000	0.812964	45.600000	0.812170	45.600000	0.814172	45.600000	0.806159	45.600000	0.822988	45.600000	0.811895
45.700000	0.806933	45.700000	0.815252	45.700000	0.810920	45.700000	0.823843	45.700000	0.818499	45.700000	0.802462	45.700000	0.810285	45.700000	0.798872	45.700000	0.821056	45.700000	0.812860	45.700000	0.821873	45.700000	0.817851	45.700000	0.804554	45.700000	0.809868	45.700000	0.813061	45.700000	0.805752
45.800000	0.812924	45.800000	0.819244	45.800000	0.803661	45.800000	0.814880	45.800000	0.806101	45.800000	0.812679	45.800000	0.821235	45.800000	0.802779	45.800000	0.813763	45.800000	0.813249	45.800000	0.807474	45.800000	0.814695	45.800000	0.801730	45.800000	0.813924	45.800000	0.826562	45.800000	0.816114
45.900000	0.823381	45.900000	0.803143	45.900000	0.816469	45.900000	0.825028	45.900000	0.817195	45.900000	0.802908	45.900000	0.812885	45.900000	0.812387	45.900000	0.817951	45.900000	0.827244	45.900000	0.812053	45.900000	0.814008	45.900000	0.820304	45.900000	0.816355	45.900000	0.817242	45.900000	0.814237
46.000000	0.814273	46.000000	0.807751	46.000000	0.815177	46.000000	0.822675	46.000000	0.817990	46.000000	0.808243	46.000000	0.818720	46.000000	0.806503	46.000000	0.812884	46.000000	0.821867	46.000000	0.816881	46.000000	0.818802	46.000000	0.808060	46.000000	0.815096	46.000000	0.816237	46.000000	0.817993
46.100000	0.821290	46.100000	0.821261	46.100000	0.812259	46.100000	0.800455	46.100000	0.820526	46.100000	0.813281	46.100000	0.817004	46.100000	0.810608	46.100000	0.822574	46.100000	0.811409	46.100000	0.805806	46.100000	0.823974	46.100000	0.801260	46.100000	0.808457	46.100000	0.812390	46.100000	0.818989
46.200000	0.813878	46.200000	0.818748	46.200000	0.812328	46.200000	0.811960	46.200000	0.817004	46.200000	0.803748	46.200000	0.803732	46.200000	0.817802	46.200000	0.823964	46.200000	0.817757	46.200000	0.810814	46.200000	0.809983	46.200000	0.808987	46.200000	0.816063	46.200000	0.813991	46.200000	0.818623
46.300000	0.814374	46.300000	0.817862	46.300000	0.820008	46.300000	0.826169	46.300000	0.831861	46.300000	0.806486	46.300000	0.805276	46.300000	0.818337	46.300000	0.820516	46.300000	0.809230	46.300000	0.821597	46.300000	0.814113	46.300000	0.799474	46.300000	0.813575	46.300000	0.815470	46.300000	0.822123
46.400000	0.820403	46.400000	0.814184	46.400000	0.804381	46.400000	0.813398	46.400000	0.816319	46.400000	0.800333	46.400000	0.815482	46.400000	0.802225	46.400000	0.809529	46.400000	0.817363	46.400000	0.819624	46.400000	0.815890	46.400000	0.812556	46.400000	0.811644	46.400000	0.806479	46.400000	0.808040
46.500000	0.817241	46.500000	0.811041	46.500000	0.831897	46.500000	0.806655	46.500000	0.829370	46.500000	0.828428	46.500000	0.823899	46.500000	0.810655	46.500000	0.810839	46.500000	0.828999	46.500000	0.817886	46.500000	0.809182	46.500000	0.802898	46.500000	0.803262	46.500000	0.802136	46.500000	0.812962
46.600000	0.825598	46.600000	0.810861	46.600000	0.806863	46.600000	0.801027	46.600000	0.822526	46.600000	0.812628	46.600000	0.798242	46.600000	0.813265	46.600000	0.834644	46.600000	0.813889	46.600000	0.806901	46.600000	0.815159	46.600000	0.811510	46.600000	0.818393	46.600000	0.820753	46.600000	0.828627
46.700000	0.820107	46.700000	0.804398	46.700000	0.829015	46.700000	0.823850	46.700000	0.819992	46.700000	0.805333	46.700000	0.825357	46.700000	0.807165	46.700000	0.816951	46.700000	0.825082	46.700000	0.806304	46.700000	0.827536	46.700000	0.810360	46.700000	0.818735	46.700000	0.819493	46.700000	0.814506
46.800000	0.825885	46.800000	0.808910	46.800000	0.813208	46.800000	0.808379	46.800000	0.808940	46.800000	0.819530	46.800000	0.814409	46.800000	0.809198	46.800000	0.823516	46.800000	0.809310	46.800000	0.804103	46.800000	0.812055	46.800000	0.814628	46.800000	0.822707	46.800000	0.819650	46.800000	0.826212
46.900000	0.825722	46.900000	0.810743	46.900000	0.810299	46.900000	0.812775	46.900000	0.805161	46.900000	0.819697	46.900000	0.815403	46.900000	0.810269	46.900000	0.808595	46.900000	0.808993	46.900000	0.814203	46.900000	0.814521	46.900000	0.834734	46.900000	0.816689	46.900000	0.814231	46.900000	0.823235
47.000000	0.814104	47.000000	0.811449	47.000000	0.822456	47.000000	0.820882	47.000000	0.813323	47.000000	0.815581	47.000000	0.812983	47.000000	0.818550	47.000000	0.809209	47.000000	0.812335	47.000000	0.808709	47.000000	0.814637	47.000000	0.816089	47.000000	0.816627	47.000000	0.822352	47.000000	0.817557
47.100000	0.822727	47.100000	0.823176	47.100000	0.826929	47.100000	0.821903	47.100000	0.808632	47.100000	0.811777	47.100000	0.813962	47.100000	0.810309	47.100000	0.810439	47.100000	0.809826	47.100000	0.815385	47.100000	0.808844	47.100000	0.825854	47.100000	0.814879	47.100000	0.825516	47.100000	0.818238
47.200000	0.817512	47.200000	0.808542	47.200000	0.820827	47.200000	0.809254	47.200000	0.810343	47.200000	0.831817	47.200000	0.823195	47.200000	0.805428	47.200000	0.807259	47.200000	0.803839	47.200000	0.819354	47.200000	0.815236	47.200000	0.824673	47.200000	0.827916	47.200000	0.820201	47.200000	0.809727
47.300000	0.818515	47.300000	0.813570	47.300000	0.814861	47.300000	0.816265	47.300000	0.824662	47.300000	0.831531	47.300000	0.828592	47.300000	0.797731	47.300000	0.813410	47.300000	0.815429	47.300000	0.820250	47.300000	0.819312	47.300000	0.812644	47.300000	0.820292	47.300000	0.818354	47.300000	0.822447
47.400000	0.808557	47.400000	0.818723	47.400000	0.810992	47.400000	0.824668	47.400000	0.814542	47.400000	0.822325	47.400000	0.827088	47.400000	0.816578	47.400000	0.822977	47.400000	0.824047	47.400000	0.818222	47.400000	0.813910	47.400000	0.823014	47.400000	0.814974	47.400000	0.816797	47.400000	0.811444
47.500000	0.813853	47.500000	0.814009	47.500000	0.812243	47.500000	0.822099	47.500000	0.817421	47.500000	0.810356	47.500000	0.828498	47.500000	0.810600	47.500000	0.830013	47.500000	0.809578	47.500000	0.810372	47.500000	0.817511	47.500000	0.816397	47.500000	0.818715	47.500000	0.820174	47.500000	0.817559
47.600000	0.818192	47.600000	0.828012	47.600000	0.816432	47.600000	0.806926	47.600000	0.818559	47.600000	0.826214	47.600000	0.806693	47.600000	0.826437	47.600000	0.803624	47.600000	0.810557	47.600000	0.811579	47.600000	0.804037	47.600000	0.815841	47.600000	0.817365	47.600000	0.815485	47.600000	0.802427
47.700000	0.811812	47.700000	0.809407	47.700000	0.821774	47.700000	0.816311	47.700000	0.818963	47.700000	0.812664	47.700000	0.816089	47.700000	0.815715	47.700000	0.812006	47.700000	0.804842	47.700000	0.819340	47.700000	0.819614	47.700000	0.828312	47.700000	0.802265	47.700000	0.818116	47.700000	0.810905
47.800000	0.819105	47.800000	0.805923	47.800000	0.813635	47.800000	0.800946	47.800000	0.814455	47.800000	0.813366	47.800000	0.816166	47.800000	0.806783	47.800000	0.798580	47.800000	0.807878	47.800000	0.810632	47.800000	0.811886	47.800000	0.818924	47.800000	0.826432	47.800000	0.803673	47.800000	0.820379
47.900000	0.823783	47.900000	0.795694	47.900000	0.825219	47.900000	0.799658	47.900000	0.822751	47.900000	0.805809	47.900000	0.815599	47.900000	0.820819	47.900000	0.805783	47.900000	0.824409	47.900000	0.812733	47.900000	0.808398	47.900000	0.830782	47.900000	0.815677	47.900000	0.824379	47.900000	0.818260
48.000000	0.797451	48.000000	0.808503	48.000000	0.813543	48.000000	0.815552	48.000000	0.812552	48.000000	0.810831	48.000000	0.817166	48.000000	0.808403	48.000000	0.813693	48.000000	0.817704	48.000000	0.811285	48.000000	0.815564	48.000000	0.819309	48.000000	0.800744	48.000000	0.819965	48.000000	0.814068
48.100000	0.812902	48.100000	0.811786	48.100000	0.826216	48.100000	0.828630	48.100000	0.819137	48.100000	0.813784	48.100000	0.805117	48.100000	0.811051	48.100000	0.827818	48.100000	0.811329	48.100000	0.809778	48.100000	0.822668	48.100000	0.809252	48.100000	0.794837	48.100000	0.820586	48.100000	0.797387
48.200000	0.827288	48.200000	0.808013	48.200000	0.816602	48.200000	0.799956	48.200000	0.818741	48.200000	0.815510	48.200000	0.811105	48.200000	0.810480	48.200000	0.813501	48.200000	0.816913	48.200000	0.830309	48.200000	0.816629	48.200000	0.821960	48.200000	0.819521	48.200000	0.813394	48.200000	0.823099
48.300000	0.825031	48.300000	0.816463	48.300000	0.818424	48.300000	0.806284	48.300000	0.811240	48.300000	0.818354	48.300000	0.801932	48.300000	0.801579	48.300000	0.815640	48.300000	0.809899	48.300000	0.809419	48.300000	0.820456	48.300000	0.819872	48.300000	0.814337	48.300000	0.813041	48.300000	0.810413
48.400000	0.821557	48.400000	0.825793	48.400000	0.821797	48.400000	0.829804	48.400000	0.822536	48.400000	0.826324	48.400000	0.813892	48.400000	0.823681	48.400000	0.812853	48.400000	0.829812	48.400000	0.811817	48.400000	0.803764	48.400000	0.824658	48.400000	0.812526	48.400000	0.816601	48.400000	0.820558
48.500000	0.814199	48.500000	0.821685	48.500000	0.810688	48.500000	0.821635	48.500000	0.804109	48.500000	0.816947	48.500000	0.823380	48.500000	0.819638	48.500000	0.807218	48.500000	0.816218	48.500000	0.811413	48.500000	0.819440	48.500000	0.812864	48.500000	0.819300	48.500000	0.825825	48.500000	0.800103
48.600000	0.812271	48.600000	0.827865	48.600000	0.808886	48.600000	0.821136	48.600000	0.792839	48.600000	0.824651	48.600000	0.818474	48.600000	0.815523	48.600000	0.810866	48.600000	0.817284	48.600000	0.814609	48.600000	0.816817	48.600000	0.827298	48.600000	0.818617	48.600000	0.819911	48.600000	0.807636
48.700000	0.807354	48.700000	0.823038	48.700000	0.806589	48.700000	0.813082	48.700000	0.809397	48.700000	0.816632	48.700000	0.826123	48.700000	0.811680	48.700000	0.803513	48.700000	0.818033	48.700000	0.808403	48.700000	0.813293	48.700000	0.811648	48.700000	0.804721	48.700000	0.811315	48.700000	0.804880
48.800000	0.813408	48.800000	0.792444	48.800000	0.815847	48.800000	0.804860	48.800000	0.821142	48.800000	0.812433	48.800000	0.821524	48.800000	0.806215	48.800000	0.804526	48.800000	0.807540	48.800000	0.811779	48.800000	0.811817	48.800000	0.825921	48.800000	0.824416	48.800000	0.821409	48.800000	0.812038
48.900000	0.804637	48.900000	0.812570	48.900000	0.807698	48.900000	0.804005	48.900000	0.819848	48.900000	0.810782	48.900000	0.814829	48.900000	0.814148	48.900000	0.803970	48.900000	0.814774	48.900000	0.814336	48.900000	0.825441	48.900000	0.822788	48.900000	0.819250	48.900000	0.809471	48.900000	0.802813
49.000000	0.808577	49.000000	0.829281	49.000000	0.808759	49.000000	0.806327	49.000000	0.811734	49.000000	0.809094	49.000000	0.804635	49.000000	0.813950	49.000000	0.817627	49.000000	0.818353	49.000000	0.805275	49.000000	0.819312	49.000000	0.815879	49.000000	0.819309	49.000000	0.822293	49.000000	0.815925
49.100000	0.809790	49.100000	0.819268	49.100000	0.798652	49.100000	0.816206	49.100000	0.821307	49.100000	0.817703	49.100000	0.804744	49.100000	0.819224	49.100000	0.828288	49.100000	0.823353	49.100000	0.812388	49.100000	0.814423	49.100000	0.808211	49.100000	0.819247	49.100000	0.822978	49.100000	0.816860
49.200000	0.810597	49.200000	0.798949	49.200000	0.817893	49.200000	0.821471	49.200000	0.806397	49.200000	0.817280	49.200000	0.819161	49.200000	0.815753	49.200000	0.816664	49.200000	0.821004	49.200000	0.813951	49.200000	0.824391	49.200000	0.829234	49.200000	0.818852	49.200000	0.824187	49.200000	0.815619
49.300000	0.804426	49.300000	0.813514	49.300000	0.823909	49.300000	0.827915	49.300000	0.819264	49.300000	0.817346	49.300000	0.816486	49.300000	0.816574	49.300000	0.816472	49.300000	0.814545	49.300000	0.798088	49.300000	0.809934	49.300000	0.821459	49.300000	0.823424	49.300000	0.823211	49.300000	0.809972
49.400000	0.811802	49.400000	0.815813	49.400000	0.817188	49.400000	0.804899	49.400000	0.811072	49.400000	0.814875	49.400000	0.832032	49.400000	0.809064	49.400000	0.815814	49.400000	0.812837	49.400000	0.816608	49.400000	0.823287	49.400000	0.820014	49.400000	0.815551	49.400000	0.812027	49.400000	0.818254
49.500000	0.822758	49.500000	0.814282	49.500000	0.818450	49.500000	0.819200	49.500000	0.792881	49.500000	0.821295	49.500000	0.813970	49.500000	0.813685	49.500000	0.835286	49.500000	0.824690	49.500000	0.815215	49.500000	0.811419	49.500000	0.800663	49.500000	0.828595	49.500000	0.826754	49.500000	0.812437
49.600000	0.819177	49.600000	0.817385	49.600000	0.812211	49.600000	0.802314	49.600000	0.814920	49.600000	0.819783	49.600000	0.818647	49.600000	0.817688	49.600000	0.822705	49.600000	0.808679	49.600000	0.827832	49.600000	0.824610	49.600000	0.820025	49.600000	0.821388	49.600000	0.813322	49.600000	0.802451
49.700000	0.820638	49.700000	0.828225	49.700000	0.813313	49.700000	0.817299	49.700000	0.820981	49.700000	0.807745	49.700000	0.823000	49.700000	0.816136	49.700000	0.822678	49.700000	0.808277	49.700000	0.811168	49.700000	0.811426	49.700000	0.803128	49.700000	0.820828	49.700000	0.812301	49.700000	0.825554
49.800000	0.805263	49.800000	0.817855	49.800000	0.821053	49.800000	0.812231	49.800000	0.814727	49.800000	0.820368	49.800000	0.826367	49.800000	0.813388	49.800000	0.819162	49.800000	0.812719	49.800000	0.815757	49.800000	0.807218	49.800000	0.826112	49.800000	0.817926	49.800000	0.820351	49.800000	0.804848
49.900000	0.808798	49.900000	0.814524	49.900000	0.808867	49.900000	0.820156	49.900000	0.804097	49.900000	0.817257	49.900000	0.819848	49.900000	0.814673	49.900000	0.822276	49.900000	0.812383	49.900000	0.820118	49.900000	0.818955	49.900000	0.832343	49.900000	0.817274	49.900000	0.825553	49.900000	0.811314
50.000000	0.818329	50.000000	0.816422	50.000000	0.817658	50.000000	0.814961	50.000000	0.810408	50.000000	0.821422	50.000000	0.818704	50.000000	0.819021	50.000000	0.797180	50.000000	0.807672	50.000000	0.814944	50.000000	0.810447	50.000000	0.815667	50.000000	0.819685	50.000000	0.819584	50.000000	0.814072
50.000000	0.818329	50.000000	0.816422	50.000000	0.817658	50.000000	0.814961	50.000000	0.810408	50.000000	0.821422	50.000000	0.818704	50.000000	0.819021	50.000000	0.797180	50.000000	0.807672	50.000000	0.814944	50.000000	0.810447	50.000000	0.815667	50.000000	0.819685	50.000000	0.819584	50.000000	0.814072
50.100000	0.817280	50.100000	0.820073	50.100000	0.813763	50.100000	0.818760	50.100000	0.818443	50.100000	0.817409	50.100000	0.809100	50.100000	0.819060	50.100000	0.817998	50.100000	0.811516	50.100000	0.814904	50.100000	0.810295	50.100000	0.826609	50.100000	0.816500	50.100000	0.808713	50.100000	0.812652
50.200000	0.810168	50.200000	0.823069	50.200000	0.821996	50.200000	0.822093	50.200000	0.789939	50.200000	0.821535	50.200000	0.817721	50.200000	0.816556	50.200000	0.818930	50.200000	0.821258	50.200000	0.825691	50.200000	0.806768	50.200000	0.815841	50.200000	0.821406	50.200000	0.804554	50.200000	0.810471
50.300000	0.834607	50.300000	0.832844	50.300000	0.819032	50.300000	0.807315	50.300000	0.821308	50.300000	0.812415	50.300000	0.814053	50.300000	0.823250	50.300000	0.815274	50.300000	0.807611	50.300000	0.818727	50.300000	0.816327	50.300000	0.808685	50.300000	0.827046	50.300000	0.814016	50.300000	0.806759
50.400000	0.825163	50.400000	0.809371	50.400000	0.805830	50.400000	0.814886	50.400000	0.811117	50.400000	0.819380	50.400000	0.821021	50.400000	0.826201	50.400000	0.814457	50.400000	0.812764	50.400000	0.809304	50.400000	0.809289	50.400000	0.813562	50.400000	0.832401	50.400000	0.816062	50.400000	0.822882
50.500000	0.816397	50.500000	0.818197	50.500000	0.816936	50.500000	0.841417	50.500000	0.829191	50.500000	0.799618	50.500000	0.823678	50.500000	0.804459	50.500000	0.817951	50.500000	0.817071	50.500000	0.812787	50.500000	0.817587	50.500000	0.831088	50.500000	0.814597	50.500000	0.823364	50.500000	0.806823
50.600000	0.811508	50.600000	0.824867	50.600000	0.823123	50.600000	0.814056	50.600000	0.817127	50.600000	0.826221	50.600000	0.824815	50.600000	0.810327	50.600000	0.813704	50.600000	0.816590	50.600000	0.817580	50.600000	0.818973	50.600000	0.821769	50.600000	0.832901	50.600000	0.814884	50.600000	0.804512
50.700000	0.817185	50.700000	0.813286	50.700000	0.817851	50.700000	0.827728	50.700000	0.815886	50.700000	0.822786	50.700000	0.809361	50.700000	0.818818	50.700000	0.809308	50.700000	0.814940	50.700000	0.824463	50.700000	0.816391	50.700000	0.816716	50.700000	0.822596	50.700000	0.814494	50.700000	0.816841
50.800000	0.814516	50.800000	0.836015	50.800000	0.807576	50.800000	0.822262	50.800000	0.820404	50.800000	0.827898	50.800000	0.818766	50.800000	0.807017	50.800000	0.823318	50.800000	0.815466	50.800000	0.826702	50.800000	0.824375	50.800000	0.821129	50.800000	0.823298	50.800000	0.827564	50.800000	0.820371
50.900000	0.821544	50.900000	0.830191	50.900000	0.820805	50.900000	0.817224	50.900000	0.816062	50.900000	0.799446	50.900000	0.827910	50.900000	0.815961	50.900000	0.804021	50.900000	0.809393	50.900000	0.832474	50.900000	0.820330	50.900000	0.840019	50.900000	0.814203	50.900000	0.815905	50.900000	0.802643
51.000000	0.826998	51.000000	0.825977	51.000000	0.819707	51.000000	0.828117	51.000000	0.826112	51.000000	0.824193	51.000000	0.811168	51.000000	0.826853	51.000000	0.813838	51.000000	0.812378	51.000000	0.821185	51.000000	0.823261	51.000000	0.828076	51.000000	0.814082	51.000000	0.813771	51.000000	0.823206
51.100000	0.835064	51.100000	0.815861	51.100000	0.845428	51.100000	0.826398	51.100000	0.832937	51.100000	0.809487	51.100000	0.820695	51.100000	0.821528	51.100000	0.828026	51.100000	0.825385	51.100000	0.820776	51.100000	0.809403	51.100000	0.817983	51.100000	0.822364	51.100000	0.819634	51.100000	0.827042
51.200000	0.840275	51.200000	0.824605	51.200000	0.825635	51.200000	0.818743	51.200000	0.821229	51.200000	0.815614	51.200000	0.813828	51.200000	0.803779	51.200000	0.814368	51.200000	0.825203	51.200000	0.816322	51.200000	0.815919	51.200000	0.812133	51.200000	0.833993	51.200000	0.812978	51.200000	0.828209
51.300000	0.818247	51.300000	0.818889	51.300000	0.824293	51.300000	0.823192	51.300000	0.816537	51.300000	0.805888	51.300000	0.826539	51.300000	0.821065	51.300000	0.811950	51.300000	0.826367	51.300000	0.826841	51.300000	0.832102	51.300000	0.821269	51.300000	0.823157	51.300000	0.816865	51.300000	0.820389
51.400000	0.816543	51.400000	0.835854	51.400000	0.834307	51.400000	0.821956	51.400000	0.819098	51.400000	0.823820	51.400000	0.821294	51.400000	0.813879	51.400000	0.806663	51.400000	0.841115	51.400000	0.826348	51.400000	0.797964	51.400000	0.823136	51.400000	0.824093	51.400000	0.825527	51.400000	0.829992
51.500000	0.816587	51.500000	0.807911	51.500000	0.835423	51.500000	0.837379	51.500000	0.826841	51.500000	0.816865	51.500000	0.814506	51.500000	0.819447	51.500000	0.821410	51.500000	0.829617	51.500000	0.815755	51.500000	0.813893	51.500000	0.830830	51.500000	0.831724	51.500000	0.810640	51.500000	0.819712
51.600000	0.829020	51.600000	0.834000	51.600000	0.842524	51.600000	0.826202	51.600000	0.812209	51.600000	0.818928	51.600000	0.825064	51.600000	0.822600	51.600000	0.817661	51.600000	0.827710	51.600000	0.821848	51.600000	0.816710	51.600000	0.829465	51.600000	0.811827	51.600000	0.819474	51.600000	0.813118
51.700000	0.824640	51.700000	0.831002	51.700000	0.821310	51.700000	0.827109	51.700000	0.820372	51.700000	0.819503	51.700000	0.815818	51.700000	0.830093	51.700000	0.828526	51.700000	0.828510	51.700000	0.837206	51.700000	0.819441	51.700000	0.825279	51.700000	0.810331	51.700000	0.822206	51.700000	0.813069
51.800000	0.837128	51.800000	0.824961	51.800000	0.832058	51.800000	0.835360	51.800000	0.810258	51.800000	0.809743	51.800000	0.821969	51.800000	0.824121	51.800000	0.834347	51.800000	0.825355	51.800000	0.822976	51.800000	0.822614	51.800000	0.809085	51.800000	0.825711	51.800000	0.831816	51.800000	0.824813
51.900000	0.847453	51.900000	0.822185	51.900000	0.819487	51.900000	0.833717	51.900000	0.827075	51.900000	0.813354	51.900000	0.830077	51.900000	0.820906	51.900000	0.837237	51.900000	0.817600	51.900000	0.829417	51.900000	0.814571	51.900000	0.817960	51.900000	0.829489	51.900000	0.830425	51.900000	0.814907
52.000000	0.832825	52.000000	0.810235	52.000000	0.832706	52.000000	0.830200	52.000000	0.830066	52.000000	0.817307	52.000000	0.814912	52.000000	0.828692	52.000000	0.837445	52.000000	0.838348	52.000000	0.825160	52.000000	0.829121	52.000000	0.818726	52.000000	0.833174	52.000000	0.825805	52.000000	0.813415
52.100000	0.831109	52.100000	0.827105	52.100000	0.824040	52.100000	0.830635	52.100000	0.830416	52.100000	0.813291	52.100000	0.831618	52.100000	0.820167	52.100000	0.830518	52.100000	0.830296	52.100000	0.839620	52.100000	0.815842	52.100000	0.827283	52.100000	0.835268	52.100000	0.814760	52.100000	0.824921
52.200000	0.823975	52.200000	0.827564	52.200000	0.825844	52.200000	0.815192	52.200000	0.826161	52.200000	0.821842	52.200000	0.820093	52.200000	0.824275	52.200000	0.825615	52.200000	0.812791	52.200000	0.818906	52.200000	0.833050	52.200000	0.838396	52.200000	0.826169	52.200000	0.832062	52.200000	0.816030
52.300000	0.819266	52.300000	0.834868	52.300000	0.822396	52.300000	0.829188	52.300000	0.829528	52.300000	0.828107	52.300000	0.828571	52.300000	0.813682	52.300000	0.817746	52.300000	0.835468	52.300000	0.821266	52.300000	0.821062	52.300000	0.824775	52.300000	0.825703	52.300000	0.822505	52.300000	0.826450
52.400000	0.842307	52.400000	0.846842	52.400000	0.828501	52.400000	0.842151	52.400000	0.825854	52.400000	0.826172	52.400000	0.834985	52.400000	0.826283	52.400000	0.823617	52.400000	0.845670	52.400000	0.826700	52.400000	0.822527	52.400000	0.820699	52.400000	0.817581	52.400000	0.836775	52.400000	0.820696
52.500000	0.830108	52.500000	0.823416	52.500000	0.825663	52.500000	0.826200	52.500000	0.815089	52.500000	0.826598	52.500000	0.820033	52.500000	0.819260	52.500000	0.832048	52.500000	0.822618	52.500000	0.826251	52.500000	0.832948	52.500000	0.837524	52.500000	0.815085	52.500000	0.830178	52.500000	0.822860
52.600000	0.832967	52.600000	0.840521	52.600000	0.830263	52.600000	0.831411	52.600000	0.830115	52.600000	0.830222	52.600000	0.816208	52.600000	0.820920	52.600000	0.821171	52.600000	0.841977	52.600000	0.821595	52.600000	0.819713	52.600000	0.816698	52.600000	0.834959	52.600000	0.828255	52.600000	0.823029
52.700000	0.820971	52.700000	0.827452	52.700000	0.830512	52.700000	0.829745	52.700000	0.839313	52.700000	0.844137	52.700000	0.834182	52.700000	0.830208	52.700000	0.823431	52.700000	0.821971	52.700000	0.826506	52.700000	0.827795	52.700000	0.831062	52.700000	0.816659	52.700000	0.814554	52.700000	0.823337
52.800000	0.824411	52.800000	0.819070	52.800000	0.834160	52.800000	0.835655	52.800000	0.845738	52.800000	0.829217	52.800000	0.823462	52.800000	0.837711	52.800000	0.829484	52.800000	0.843534	52.800000	0.832109	52.800000	0.832405	52.800000	0.830929	52.800000	0.834255	52.800000	0.827538	52.800000	0.828516
52.900000	0.825219	52.900000	0.821905	52.900000	0.824623	52.900000	0.841506	52.900000	0.833891	52.900000	0.825648	52.900000	0.835134	52.900000	0.817410	52.900000	0.830893	52.900000	0.845213	52.900000	0.837225	52.900000	0.837107	52.900000	0.837809	52.900000	0.818048	52.900000	0.833492	52.900000	0.824762
53.000000	0.820337	53.000000	0.831120	53.000000	0.841776	53.000000	0.828508	53.000000	0.832024	53.000000	0.830136	53.000000	0.835842	53.000000	0.825310	53.000000	0.828504	53.000000	0.849396	53.000000	0.825843	53.000000	0.831956	53.000000	0.825671	53.000000	0.816472	53.000000	0.828247	53.000000	0.828833
53.100000	0.833550	53.100000	0.840000	53.100000	0.826471	53.100000	0.820233	53.100000	0.832215	53.100000	0.839622	53.100000	0.830783	53.100000	0.833266	53.100000	0.838360	53.100000	0.842567	53.100000	0.826735	53.100000	0.839582	53.100000	0.835694	53.100000	0.840501	53.100000	0.828263	53.100000	0.826534
53.200000	0.828810	53.200000	0.827301	53.200000	0.831437	53.200000	0.832067	53.200000	0.832801	53.200000	0.830363	53.200000	0.825707	53.200000	0.821225	53.200000	0.839964	53.200000	0.823254	53.200000	0.835876	53.200000	0.829251	53.200000	0.834607	53.200000	0.829361	53.200000	0.823148	53.200000	0.833248
53.300000	0.838768	53.300000	0.844090	53.300000	0.840036	53.300000	0.840311	53.300000	0.835730	53.300000	0.830599	53.300000	0.829204	53.300000	0.831327	53.300000	0.823306	53.300000	0.820908	53.300000	0.840872	53.300000	0.833595	53.300000	0.836014	53.300000	0.819520	53.300000	0.828080	53.300000	0.828711
53.400000	0.846592	53.400000	0.840116	53.400000	0.825705	53.400000	0.832461	53.400000	0.822058	53.400000	0.822379	53.400000	0.830751	53.400000	0.823443	53.400000	0.825890	53.400000	0.829694	53.400000	0.828034	53.400000	0.825339	53.400000	0.837087	53.400000	0.827979	53.400000	0.826373	53.400000	0.819245
53.500000	0.821533	53.500000	0.833528	53.500000	0.829296	53.500000	0.829866	53.500000	0.842239	53.500000	0.833838	53.500000	0.842887	53.500000	0.832674	53.500000	0.827474	53.500000	0.834075	53.500000	0.831820	53.500000	0.836526	53.500000	0.842541	53.500000	0.828263	53.500000	0.813847	53.500000	0.824242
53.600000	0.824050	53.600000	0.833409	53.600000	0.832154	53.600000	0.827234	53.600000	0.832115	53.600000	0.819234	53.600000	0.826651	53.600000	0.833820	53.600000	0.827631	53.600000	0.839405	53.600000	0.832700	53.600000	0.818714	53.600000	0.832594	53.600000	0.838885	53.600000	0.824149	53.600000	0.834460
53.700000	0.839280	53.700000	0.844135	53.700000	0.832407	53.700000	0.842196	53.700000	0.829914	53.700000	0.843766	53.700000	0.834739	53.700000	0.838886	53.700000	0.841655	53.700000	0.832935	53.700000	0.831411	53.700000	0.834714	53.700000	0.821880	53.700000	0.832239	53.700000	0.833602	53.700000	0.828680
53.800000	0.840471	53.800000	0.849077	53.800000	0.830757	53.800000	0.833238	53.800000	0.837409	53.800000	0.829042	53.800000	0.823617	53.800000	0.835553	53.800000	0.840478	53.800000	0.830276	53.800000	0.831476	53.800000	0.832071	53.800000	0.839331	53.800000	0.839729	53.800000	0.828501	53.800000	0.832446
53.900000	0.843518	53.900000	0.836318	53.900000	0.832748	53.900000	0.840201	53.900000	0.838360	53.900000	0.838678	53.900000	0.833852	53.900000	0.842324	53.900000	0.852024	53.900000	0.825351	53.900000	0.830149	53.900000	0.831744	53.900000	0.816540	53.900000	0.833950	53.900000	0.824625	53.900000	0.837719
54.000000	0.842326	54.000000	0.837591	54.000000	0.834982	54.000000	0.843594	54.000000	0.857129	54.000000	0.837461	54.000000	0.834629	54.000000	0.832043	54.000000	0.837722	54.000000	0.830677	54.000000	0.836779	54.000000	0.833486	54.000000	0.831287	54.000000	0.828569	54.000000	0.819392	54.000000	0.828916
54.100000	0.838170	54.100000	0.831054	54.100000	0.830608	54.100000	0.848987	54.100000	0.835039	54.100000	0.839134	54.100000	0.821420	54.100000	0.847813	54.100000	0.841194	54.100000	0.828056	54.100000	0.831186	54.100000	0.840184	54.100000	0.825411	54.100000	0.824074	54.100000	0.837908	54.100000	0.833070
54.200000	0.830324	54.200000	0.827341	54.200000	0.827850	54.200000	0.839570	54.200000	0.850918	54.200000	0.834077	54.200000	0.820878	54.200000	0.836757	54.200000	0.845558	54.200000	0.835738	54.200000	0.829910	54.200000	0.826154	54.200000	0.820885	54.200000	0.833166	54.200000	0.842216	54.200000	0.841589
54.300000	0.830501	54.300000	0.830335	54.300000	0.838354	54.300000	0.851741	54.300000	0.835658	54.300000	0.848819	54.300000	0.839360	54.300000	0.833164	54.300000	0.827196	54.300000	0.832921	54.300000	0.825077	54.300000	0.828415	54.300000	0.830398	54.300000	0.840165	54.300000	0.838970	54.300000	0.831054
54.400000	0.837373	54.400000	0.849296	54.400000	0.827331	54.400000	0.827408	54.400000	0.825891	54.400000	0.841130	54.400000	0.842973	54.400000	0.825254	54.400000	0.832183	54.400000	0.844581	54.400000	0.842182	54.400000	0.840092	54.400000	0.828618	54.400000	0.832429	54.400000	0.841730	54.400000	0.853227
54.500000	0.844173	54.500000	0.832126	54.500000	0.838757	54.500000	0.840878	54.500000	0.844038	54.500000	0.830170	54.500000	0.834959	54.500000	0.823518	54.500000	0.836064	54.500000	0.836704	54.500000	0.838779	54.500000	0.847319	54.500000	0.839929	54.500000	0.854689	54.500000	0.839401	54.500000	0.855098
54.600000	0.834635	54.600000	0.842412	54.600000	0.826252	54.600000	0.831456	54.600000	0.839859	54.600000	0.851074	54.600000	0.843892	54.600000	0.847313	54.600000	0.827417	54.600000	0.830022	54.600000	0.847371	54.600000	0.838434	54.600000	0.843256	54.600000	0.840995	54.600000	0.835802	54.600000	0.838023
54.700000	0.844017	54.700000	0.848326	54.700000	0.829128	54.700000	0.836352	54.700000	0.849797	54.700000	0.829078	54.700000	0.853559	54.700000	0.830402	54.700000	0.840883	54.700000	0.845142	54.700000	0.838343	54.700000	0.828923	54.700000	0.828701	54.700000	0.821869	54.700000	0.839895	54.700000	0.830102
54.800000	0.848784	54.800000	0.833200	54.800000	0.840313	54.800000	0.823800	54.800000	0.849064	54.800000	0.842119	54.800000	0.821078	54.800000	0.828497	54.800000	0.838603	54.800000	0.841650	54.800000	0.839396	54.800000	0.835984	54.800000	0.845078	54.800000	0.838298	54.800000	0.841553	54.800000	0.855921
54.900000	0.846783	54.900000	0.841012	54.900000	0.823961	54.900000	0.840321	54.900000	0.853150	54.900000	0.841790	54.900000	0.822117	54.900000	0.842407	54.900000	0.832452	54.900000	0.847656	54.900000	0.830855	54.900000	0.845545	54.900000	0.843678	54.900000	0.840042	54.900000	0.830219	54.900000	0.818589
55.000000	0.837784	55.000000	0.839923	55.000000	0.828270	55.000000	0.841034	55.000000	0.842095	55.000000	0.837434	55.000000	0.848640	55.000000	0.849751	55.000000	0.839955	55.000000	0.835770	55.000000	0.835200	55.000000	0.824570	55.000000	0.842899	55.000000	0.844099	55.000000	0.838746	55.000000	0.842023
55.100000	0.840851	55.100000	0.841630	55.100000	0.832444	55.100000	0.833943	55.100000	0.847296	55.100000	0.835989	55.100000	0.838883	55.100000	0.848618	55.100000	0.829478	55.100000	0.841156	55.100000	0.841938	55.100000	0.831264	55.100000	0.835394	55.100000	0.844230	55.100000	0.834712	55.100000	0.841319
55.200000	0.844152	55.200000	0.838440	55.200000	0.830174	55.200000	0.840629	55.200000	0.842890	55.200000	0.851289	55.200000	0.836024	55.200000	0.854494	55.200000	0.835625	55.200000	0.838155	55.200000	0.838637	55.200000	0.832538	55.200000	0.837992	55.200000	0.831031	55.200000	0.844678	55.200000	0.841619
55.300000	0.838497	55.300000	0.838289	55.300000	0.850195	55.300000	0.842561	55.300000	0.850264	55.300000	0.843580	55.300000	0.831681	55.300000	0.847234	55.300000	0.847067	55.300000	0.840860	55.300000	0.836972	55.300000	0.826321	55.300000	0.837711	55.300000	0.847738	55.300000	0.831628	55.300000	0.849283
55.400000	0.827546	55.400000	0.833904	55.400000	0.836000	55.400000	0.842475	55.400000	0.836123	55.400000	0.835755	55.400000	0.838883	55.400000	0.850347	55.400000	0.838525	55.400000	0.836449	55.400000	0.845792	55.400000	0.843258	55.400000	0.837423	55.400000	0.844407	55.400000	0.827960	55.400000	0.847160
55.500000	0.832889	55.500000	0.849762	55.500000	0.854131	55.500000	0.849559	55.500000	0.832752	55.500000	0.836239	55.500000	0.832198	55.500000	0.832358	55.500000	0.831541	55.500000	0.845544	55.500000	0.837958	55.500000	0.838230	55.500000	0.840651	55.500000	0.850667	55.500000	0.850374	55.500000	0.836557
55.600000	0.852130	55.600000	0.844232	55.600000	0.826662	55.600000	0.836107	55.600000	0.843116	55.600000	0.846534	55.600000	0.848784	55.600000	0.825529	55.600000	0.841054	55.600000	0.847488	55.600000	0.835612	55.600000	0.827828	55.600000	0.835240	55.600000	0.850378	55.600000	0.847203	55.600000	0.837718
55.700000	0.831290	55.700000	0.840673	55.700000	0.832660	55.700000	0.841440	55.700000	0.851888	55.700000	0.838590	55.700000	0.846910	55.700000	0.851586	55.700000	0.831712	55.700000	0.840579	55.700000	0.833259	55.700000	0.834529	55.700000	0.836425	55.700000	0.849335	55.700000	0.842788	55.700000	0.839857
55.800000	0.849980	55.800000	0.844385	55.800000	0.840559	55.800000	0.861126	55.800000	0.845998	55.800000	0.848878	55.800000	0.836281	55.800000	0.845124	55.800000	0.827175	55.800000	0.837485	55.800000	0.843354	55.800000	0.829936	55.800000	0.841636	55.800000	0.843866	55.800000	0.830142	55.800000	0.842486
55.900000	0.842581	55.900000	0.833451	55.900000	0.836377	55.900000	0.855091	55.900000	0.839740	55.900000	0.861762	55.900000	0.857431	55.900000	0.839901	55.900000	0.852056	55.900000	0.834453	55.900000	0.851753	55.900000	0.839640	55.900000	0.835021	55.900000	0.840536	55.900000	0.842588	55.900000	0.845460
56.000000	0.843912	56.000000	0.848094	56.000000	0.844004	56.000000	0.840494	56.000000	0.845486	56.000000	0.846919	56.000000	0.862192	56.000000	0.850399	56.000000	0.823196	56.000000	0.836521	56.000000	0.846484	56.000000	0.836245	56.000000	0.840297	56.000000	0.840222	56.000000	0.845688	56.000000	0.828724
56.100000	0.834198	56.100000	0.838135	56.100000	0.836429	56.100000	0.853081	56.100000	0.853519	56.100000	0.846673	56.100000	0.846970	56.100000	0.845622	56.100000	0.835513	56.100000	0.842161	56.100000	0.844497	56.100000	0.837309	56.100000	0.837897	56.100000	0.851114	56.100000	0.831275	56.100000	0.855499
56.200000	0.831951	56.200000	0.843370	56.200000	0.850711	56.200000	0.836251	56.200000	0.852588	56.200000	0.849684	56.200000	0.847852	56.200000	0.845361	56.200000	0.840025	56.200000	0.848206	56.200000	0.849301	56.200000	0.842713	56.200000	0.853224	56.200000	0.842928	56.200000	0.835634	56.200000	0.851776
56.300000	0.846499	56.300000	0.847662	56.300000	0.849032	56.300000	0.848345	56.300000	0.845970	56.300000	0.856964	56.300000	0.849106	56.300000	0.843686	56.300000	0.835006	56.300000	0.841037	56.300000	0.845028	56.300000	0.851771	56.300000	0.848790	56.300000	0.840331	56.300000	0.847712	56.300000	0.851432
56.400000	0.843000	56.400000	0.843112	56.400000	0.850999	56.400000	0.854037	56.400000	0.843876	56.400000	0.846552	56.400000	0.840940	56.400000	0.840711	56.400000	0.838745	56.400000	0.845771	56.400000	0.846804	56.400000	0.855554	56.400000	0.852212	56.400000	0.851836	56.400000	0.852549	56.400000	0.840946
56.500000	0.839501	56.500000	0.848072	56.500000	0.842250	56.500000	0.844117	56.500000	0.855027	56.500000	0.849940	56.500000	0.854593	56.500000	0.854623	56.500000	0.859955	56.500000	0.846826	56.500000	0.850606	56.500000	0.838853	56.500000	0.837534	56.500000	0.838647	56.500000	0.842195	56.500000	0.843065
56.600000	0.841678	56.600000	0.862744	56.600000	0.846682	56.600000	0.844328	56.600000	0.845582	56.600000	0.852932	56.600000	0.855728	56.600000	0.829480	56.600000	0.839364	56.600000	0.848162	56.600000	0.839211	56.600000	0.842684	56.600000	0.849524	56.600000	0.831864	56.600000	0.845509	56.600000	0.844740
56.700000	0.846789	56.700000	0.842325	56.700000	0.846878	56.700000	0.858003	56.700000	0.843451	56.700000	0.837279	56.700000	0.847990	56.700000	0.848930	56.700000	0.855812	56.700000	0.835228	56.700000	0.840785	56.700000	0.854295	56.700000	0.844783	56.700000	0.847351	56.700000	0.835914	56.700000	0.858984
56.800000	0.851869	56.800000	0.847218	56.800000	0.860592	56.800000	0.846607	56.800000	0.847638	56.800000	0.843750	56.800000	0.861935	56.800000	0.836527	56.800000	0.842894	56.800000	0.857231	56.800000	0.854957	56.800000	0.851029	56.800000	0.841591	56.800000	0.843720	56.800000	0.855853	56.800000	0.854201
56.900000	0.842734	56.900000	0.846539	56.900000	0.857705	56.900000	0.844589	56.900000	0.863648	56.900000	0.842552	56.900000	0.846278	56.900000	0.833849	56.900000	0.843370	56.900000	0.843956	56.900000	0.850594	56.900000	0.841667	56.900000	0.853989	56.900000	0.848831	56.900000	0.853848	56.900000	0.852401
57.000000	0.838327	57.000000	0.847520	57.000000	0.856344	57.000000	0.846859	57.000000	0.850838	57.000000	0.839399	57.000000	0.856087	57.000000	0.838763	57.000000	0.846775	57.000000	0.852338	57.000000	0.848458	57.000000	0.832092	57.000000	0.844779	57.000000	0.850634	57.000000	0.855162	57.000000	0.850457
57.100000	0.837965	57.100000	0.847477	57.100000	0.850855	57.100000	0.834180	57.100000	0.849645	57.100000	0.840469	57.100000	0.844974	57.100000	0.840949	57.100000	0.859961	57.100000	0.846875	57.100000	0.840569	57.100000	0.841223	57.100000	0.847629	57.100000	0.853998	57.100000	0.847916	57.100000	0.855563
57.200000	0.839322	57.200000	0.846449	57.200000	0.862821	57.200000	0.850582	57.200000	0.846019	57.200000	0.846436	57.200000	0.839663	57.200000	0.842442	57.200000	0.837244	57.200000	0.858758	57.200000	0.846764	57.200000	0.845058	57.200000	0.844904	57.200000	0.854448	57.200000	0.847836	57.200000	0.857864
57.300000	0.832335	57.300000	0.849575	57.300000	0.846479	57.300000	0.859557	57.300000	0.845461	57.300000	0.843422	57.300000	0.859919	57.300000	0.840236	57.300000	0.836708	57.300000	0.862054	57.300000	0.845437	57.300000	0.846243	57.300000	0.853812	57.300000	0.858190	57.300000	0.852643	57.300000	0.857406
57.400000	0.853767	57.400000	0.845058	57.400000	0.853233	57.400000	0.857903	57.400000	0.845773	57.400000	0.848867	57.400000	0.835505	57.400000	0.831472	57.400000	0.834847	57.400000	0.855668	57.400000	0.858703	57.400000	0.851222	57.400000	0.850582	57.400000	0.845101	57.400000	0.852586	57.400000	0.856905
57.500000	0.853131	57.500000	0.852032	57.500000	0.842126	57.500000	0.851427	57.500000	0.848373	57.500000	0.849645	57.500000	0.840847	57.500000	0.836251	57.500000	0.855794	57.500000	0.849361	57.500000	0.847576	57.500000	0.850376	57.500000	0.844295	57.500000	0.852372	57.500000	0.853908	57.500000	0.866608
57.600000	0.847525	57.600000	0.862459	57.600000	0.860100	57.600000	0.845622	57.600000	0.863749	57.600000	0.854588	57.600000	0.858544	57.600000	0.845886	57.600000	0.851041	57.600000	0.844050	57.600000	0.841911	57.600000	0.846066	57.600000	0.845242	57.600000	0.848115	57.600000	0.853198	57.600000	0.852057
57.700000	0.850770	57.700000	0.832966	57.700000	0.851542	57.700000	0.848801	57.700000	0.854808	57.700000	0.860824	57.700000	0.852596	57.700000	0.857001	57.700000	0.861255	57.700000	0.860237	57.700000	0.847631	57.700000	0.852555	57.700000	0.856364	57.700000	0.858870	57.700000	0.846256	57.700000	0.857019
57.800000	0.858601	57.800000	0.841854	57.800000	0.846392	57.800000	0.849192	57.800000	0.873163	57.800000	0.844322	57.800000	0.847667	57.800000	0.847578	57.800000	0.848714	57.800000	0.847975	57.800000	0.845347	57.800000	0.872283	57.800000	0.838857	57.800000	0.848283	57.800000	0.855325	57.800000	0.864092
57.900000	0.849614	57.900000	0.850343	57.900000	0.840217	57.900000	0.855988	57.900000	0.872342	57.900000	0.854986	57.900000	0.861211	57.900000	0.847369	57.900000	0.850795	57.900000	0.846420	57.900000	0.850766	57.900000	0.856900	57.900000	0.840214	57.900000	0.846986	57.900000	0.855336	57.900000	0.834065
58.000000	0.847810	58.000000	0.860059	58.000000	0.850368	58.000000	0.848573	58.000000	0.842845	58.000000	0.855205	58.000000	0.854755	58.000000	0.867539	58.000000	0.844046	58.000000	0.863493	58.000000	0.850028	58.000000	0.851232	58.000000	0.848048	58.000000	0.862038	58.000000	0.860421	58.000000	0.854234
58.100000	0.863518	58.100000	0.852580	58.100000	0.858432	58.100000	0.852194	58.100000	0.846814	58.100000	0.847177	58.100000	0.845900	58.100000	0.855441	58.100000	0.850458	58.100000	0.850327	58.100000	0.839153	58.100000	0.863401	58.100000	0.855386	58.100000	0.853352	58.100000	0.853460	58.100000	0.850847
58.200000	0.871048	58.200000	0.859240	58.200000	0.844767	58.200000	0.858223	58.200000	0.859635	58.200000	0.857928	58.200000	0.861810	58.200000	0.857279	58.200000	0.859159	58.200000	0.851263	58.200000	0.863616	58.200000	0.849144	58.200000	0.860214	58.200000	0.856865	58.200000	0.847954	58.200000	0.855215
58.300000	0.851297	58.300000	0.856832	58.300000	0.854926	58.300000	0.852985	58.300000	0.852290	58.300000	0.851545	58.300000	0.853773	58.300000	0.834105	58.300000	0.850289	58.300000	0.857824	58.300000	0.855798	58.300000	0.867691	58.300000	0.853030	58.300000	0.845094	58.300000	0.868600	58.300000	0.870457
58.400000	0.855691	58.400000	0.862802	58.400000	0.868661	58.400000	0.849402	58.400000	0.843025	58.400000	0.848239	58.400000	0.863601	58.400000	0.842266	58.400000	0.850145	58.400000	0.846345	58.400000	0.843685	58.400000	0.845008	58.400000	0.863158	58.400000	0.856735	58.400000	0.847884	58.400000	0.844842
58.500000	0.838494	58.500000	0.853064	58.500000	0.857165	58.500000	0.855152	58.500000	0.852430	58.500000	0.850500	58.500000	0.861352	58.500000	0.843622	58.500000	0.863323	58.500000	0.842137	58.500000	0.856091	58.500000	0.841500	58.500000	0.853004	58.500000	0.856395	58.500000	0.864073	58.500000	0.848586
58.600000	0.853465	58.600000	0.874430	58.600000	0.849427	58.600000	0.869290	58.600000	0.842877	58.600000	0.862413	58.600000	0.862801	58.600000	0.847698	58.600000	0.856198	58.600000	0.863322	58.600000	0.850821	58.600000	0.852969	58.600000	0.848852	58.600000	0.852773	58.600000	0.858318	58.600000	0.859402
58.700000	0.863163	58.700000	0.877561	58.700000	0.861929	58.700000	0.859803	58.700000	0.858798	58.700000	0.863208	58.700000	0.846503	58.700000	0.851180	58.700000	0.843494	58.700000	0.861437	58.700000	0.846980	58.700000	0.855668	58.700000	0.858936	58.700000	0.868690	58.700000	0.858252	58.700000	0.867773
58.800000	0.857372	58.800000	0.865569	58.800000	0.852978	58.800000	0.864176	58.800000	0.859730	58.800000	0.863044	58.800000	0.849774	58.800000	0.845781	58.800000	0.847645	58.800000	0.862815	58.800000	0.856889	58.800000	0.859829	58.800000	0.849142	58.800000	0.865290	58.800000	0.856826	58.800000	0.847184
58.900000	0.830382	58.900000	0.864814	58.900000	0.855953	58.900000	0.845327	58.900000	0.850570	58.900000	0.847023	58.900000	0.868756	58.900000	0.861673	58.900000	0.865029	58.900000	0.868535	58.900000	0.857876	58.900000	0.866951	58.900000	0.859340	58.900000	0.859316	58.900000	0.858663	58.900000	0.860496
59.000000	0.850152	59.000000	0.857003	59.000000	0.850041	59.000000	0.855779	59.000000	0.857590	59.000000	0.848026	59.000000	0.850017	59.000000	0.851369	59.000000	0.859971	59.000000	0.850799	59.000000	0.858062	59.000000	0.858544	59.000000	0.850414	59.000000	0.849103	59.000000	0.857730	59.000000	0.867079
59.100000	0.840926	59.100000	0.856205	59.100000	0.860970	59.100000	0.850074	59.100000	0.858276	59.100000	0.865027	59.100000	0.863038	59.100000	0.860546	59.100000	0.857156	59.100000	0.865955	59.100000	0.854468	59.100000	0.853382	59.100000	0.873566	59.100000	0.854714	59.100000	0.854316	59.100000	0.857411
59.200000	0.863227	59.200000	0.861424	59.200000	0.849516	59.200000	0.855244	59.200000	0.861178	59.200000	0.862724	59.200000	0.848941	59.200000	0.857132	59.200000	0.861369	59.200000	0.860462	59.200000	0.847982	59.200000	0.854768	59.200000	0.857863	59.200000	0.859077	59.200000	0.871009	59.200000	0.861784
59.300000	0.857896	59.300000	0.871559	59.300000	0.860604	59.300000	0.859550	59.300000	0.858111	59.300000	0.859105	59.300000	0.852568	59.300000	0.876374	59.300000	0.859406	59.300000	0.853209	59.300000	0.852960	59.300000	0.859177	59.300000	0.868732	59.300000	0.868293	59.300000	0.852617	59.300000	0.876955
59.400000	0.862600	59.400000	0.869341	59.400000	0.867135	59.400000	0.858329	59.400000	0.851245	59.400000	0.856552	59.400000	0.865128	59.400000	0.859780	59.400000	0.851203	59.400000	0.856500	59.400000	0.860344	59.400000	0.865649	59.400000	0.861657	59.400000	0.848281	59.400000	0.865454	59.400000	0.861159
59.500000	0.864277	59.500000	0.867716	59.500000	0.864427	59.500000	0.861179	59.500000	0.845428	59.500000	0.862048	59.500000	0.866177	59.500000	0.856252	59.500000	0.850803	59.500000	0.867797	59.500000	0.861298	59.500000	0.846957	59.500000	0.852786	59.500000	0.860467	59.500000	0.843757	59.500000	0.862451
59.600000	0.862226	59.600000	0.859251	59.600000	0.847570	59.600000	0.847312	59.600000	0.860049	59.600000	0.866371	59.600000	0.861373	59.600000	0.850804	59.600000	0.856610	59.600000	0.868104	59.600000	0.863958	59.600000	0.851825	59.600000	0.848240	59.600000	0.862078	59.600000	0.857513	59.600000	0.870437
59.700000	0.868962	59.700000	0.862392	59.700000	0.859372	59.700000	0.861927	59.700000	0.847587	59.700000	0.852363	59.700000	0.860128	59.700000	0.859064	59.700000	0.855482	59.700000	0.858966	59.700000	0.856492	59.700000	0.871143	59.700000	0.871750	59.700000	0.853027	59.700000	0.868748	59.700000	0.862277
59.800000	0.859836	59.800000	0.852936	59.800000	0.856843	59.800000	0.858388	59.800000	0.858334	59.800000	0.857210	59.800000	0.865875	59.800000	0.846700	59.800000	0.869189	59.800000	0.872482	59.800000	0.866129	59.800000	0.865330	59.800000	0.856177	59.800000	0.860894	59.800000	0.855934	59.800000	0.866288
59.900000	0.847593	59.900000	0.859059	59.900000	0.867399	59.900000	0.853243	59.900000	0.854498	59.900000	0.858354	59.900000	0.849610	59.900000	0.850539	59.900000	0.864491	59.900000	0.866317	59.900000	0.872511	59.900000	0.858370	59.900000	0.871555	59.900000	0.851310	59.900000	0.868362	59.900000	0.862122
60.000000	0.862475	60.000000	0.863199	60.000000	0.863742	60.000000	0.868719	60.000000	0.863868	60.000000	0.866835	60.000000	0.875462	60.000000	0.865706	60.000000	0.853057	60.000000	0.873026	60.000000	0.865749	60.000000	0.857060	60.000000	0.869600	60.000000	0.861332	60.000000	0.866074	60.000000	0.856399
60.100000	0.858491	60.100000	0.861637	60.100000	0.880500	60.100000	0.861211	60.100000	0.860884	60.100000	0.859956	60.100000	0.863311	60.100000	0.849448	60.100000	0.852766	60.100000	0.867524	60.100000	0.862574	60.100000	0.857553	60.100000	0.861656	60.100000	0.865794	60.100000	0.859888	60.100000	0.855438
60.200000	0.857050	60.200000	0.864801	60.200000	0.854288	60.200000	0.861737	60.200000	0.861366	60.200000	0.865375	60.200000	0.856466	60.200000	0.852137	60.200000	0.853366	60.200000	0.853471	60.200000	0.860045	60.200000	0.868092	60.200000	0.859749	60.200000	0.871997	60.200000	0.863698	60.200000	0.858359
60.300000	0.858588	60.300000	0.863757	60.300000	0.859868	60.300000	0.863169	60.300000	0.859263	60.300000	0.868303	60.300000	0.870496	60.300000	0.857856	60.300000	0.860796	60.300000	0.865088	60.300000	0.859782	60.300000	0.849176	60.300000	0.868860	60.300000	0.867041	60.300000	0.860081	60.300000	0.860559
60.400000	0.856511	60.400000	0.854708	60.400000	0.873819	60.400000	0.846992	60.400000	0.875777	60.400000	0.870829	60.400000	0.864378	60.400000	0.852637	60.400000	0.859844	60.400000	0.853873	60.400000	0.862849	60.400000	0.865389	60.400000	0.878793	60.400000	0.857001	60.400000	0.858922	60.400000	0.863354
60.500000	0.864112	60.500000	0.865307	60.500000	0.859471	60.500000	0.857611	60.500000	0.862782	60.500000	0.851351	60.500000	0.871598	60.500000	0.859184	60.500000	0.873207	60.500000	0.869940	60.500000	0.865151	60.500000	0.860835	60.500000	0.864784	60.500000	0.858970	60.500000	0.858202	60.500000	0.863724
60.600000	0.865762	60.600000	0.867624	60.600000	0.866897	60.600000	0.865115	60.600000	0.881849	60.600000	0.859429	60.600000	0.870399	60.600000	0.871125	60.600000	0.865599	60.600000	0.859761	60.600000	0.851762	60.600000	0.859989	60.600000	0.856539	60.600000	0.866613	60.600000	0.876465	60.600000	0.865825
60.700000	0.865282	60.700000	0.863893	60.700000	0.858007	60.700000	0.869071	60.700000	0.874611	60.700000	0.857915	60.700000	0.860470	60.700000	0.865005	60.700000	0.865276	60.700000	0.860731	60.700000	0.865039	60.700000	0.863987	60.700000	0.848319	60.700000	0.862667	60.700000	0.859048	60.700000	0.853450
60.800000	0.866732	60.800000	0.852474	60.800000	0.867887	60.800000	0.868609	60.800000	0.863264	60.800000	0.871147	60.800000	0.874825	60.800000	0.859331	60.800000	0.876144	60.800000	0.872098	60.800000	0.872190	60.800000	0.864414	60.800000	0.862793	60.800000	0.870927	60.800000	0.865679	60.800000	0.857394
60.900000	0.872189	60.900000	0.860472	60.900000	0.854414	60.900000	0.863415	60.900000	0.869165	60.900000	0.869622	60.900000	0.871731	60.900000	0.860426	60.900000	0.877778	60.900000	0.871736	60.900000	0.861498	60.900000	0.867232	60.900000	0.862143	60.900000	0.870754	60.900000	0.872396	60.900000	0.860726
61.000000	0.866918	61.000000	0.864277	61.000000	0.871127	61.000000	0.877756	61.000000	0.871979	61.000000	0.859738	61.000000	0.867343	61.000000	0.866066	61.000000	0.877366	61.000000	0.868292	61.000000	0.873634	61.000000	0.853947	61.000000	0.872615	61.000000	0.870798	61.000000	0.868713	61.000000	0.866035
61.100000	0.859712	61.100000	0.859128	61.100000	0.864146	61.100000	0.857378	61.100000	0.863290	61.100000	0.865049	61.100000	0.880365	61.100000	0.860049	61.100000	0.858899	61.100000	0.867793	61.100000	0.877776	61.100000	0.847990	61.100000	0.870860	61.100000	0.867590	61.100000	0.871256	61.100000	0.862952
61.200000	0.869638	61.200000	0.855950	61.200000	0.856858	61.200000	0.860957	61.200000	0.872729	61.200000	0.864270	61.200000	0.869113	61.200000	0.865779	61.200000	0.853082	61.200000	0.867700	61.200000	0.861392	61.200000	0.875261	61.200000	0.863073	61.200000	0.872946	61.200000	0.872141	61.200000	0.865017
61.300000	0.861257	61.300000	0.862308	61.300000	0.861667	61.300000	0.875279	61.300000	0.873332	61.300000	0.875355	61.300000	0.876535	61.300000	0.863439	61.300000	0.866019	61.300000	0.870724	61.300000	0.856253	61.300000	0.867115	61.300000	0.871189	61.300000	0.883480	61.300000	0.863220	61.300000	0.870244
61.400000	0.874760	61.400000	0.868265	61.400000	0.863210	61.400000	0.875498	61.400000	0.867742	61.400000	0.876567	61.400000	0.883633	61.400000	0.876834	61.400000	0.873144	61.400000	0.867930	61.400000	0.862416	61.400000	0.872542	61.400000	0.871471	61.400000	0.877396	61.400000	0.871292	61.400000	0.869926
61.500000	0.864609	61.500000	0.871050	61.500000	0.869156	61.500000	0.862078	61.500000	0.877980	61.500000	0.864573	61.500000	0.864920	61.500000	0.866412	61.500000	0.882454	61.500000	0.868869	61.500000	0.853763	61.500000	0.862707	61.500000	0.866072	61.500000	0.868763	61.500000	0.861004	61.500000	0.873050
61.600000	0.872918	61.600000	0.866956	61.600000	0.869309	61.600000	0.874667	61.600000	0.882481	61.600000	0.863096	61.600000	0.869695	61.600000	0.862425	61.600000	0.871295	61.600000	0.852749	61.600000	0.863040	61.600000	0.870245	61.600000	0.863460	61.600000	0.871718	61.600000	0.875549	61.600000	0.856590
61.700000	0.873316	61.700000	0.887170	61.700000	0.876658	61.700000	0.870592	61.700000	0.885919	61.700000	0.865577	61.700000	0.872416	61.700000	0.882572	61.700000	0.873508	61.700000	0.866303	61.700000	0.882628	61.700000	0.860890	61.700000	0.863586	61.700000	0.863169	61.700000	0.868178	61.700000	0.866205
61.800000	0.865658	61.800000	0.869070	61.800000	0.871675	61.800000	0.864723	61.800000	0.878865	61.800000	0.860603	61.800000	0.870463	61.800000	0.875961	61.800000	0.876152	61.800000	0.877936	61.800000	0.861987	61.800000	0.860861	61.800000	0.865995	61.800000	0.869947	61.800000	0.874869	61.800000	0.869260
61.900000	0.862563	61.900000	0.850896	61.900000	0.878514	61.900000	0.875876	61.900000	0.875461	61.900000	0.863140	61.900000	0.863555	61.900000	0.879642	61.900000	0.867057	61.900000	0.875060	61.900000	0.869287	61.900000	0.867476	61.900000	0.860282	61.900000	0.880513	61.900000	0.882509	61.900000	0.859195
62.000000	0.875616	62.000000	0.868449	62.000000	0.864803	62.000000	0.862064	62.000000	0.864685	62.000000	0.867074	62.000000	0.878632	62.000000	0.874595	62.000000	0.873845	62.000000	0.865675	62.000000	0.857859	62.000000	0.875638	62.000000	0.866091	62.000000	0.874212	62.000000	0.877608	62.000000	0.873905
62.100000	0.865643	62.100000	0.867577	62.100000	0.870912	62.100000	0.867977	62.100000	0.880041	62.100000	0.865385	62.100000	0.879459	62.100000	0.878458	62.100000	0.890304	62.100000	0.873133	62.100000	0.881537	62.100000	0.864838	62.100000	0.866865	62.100000	0.884324	62.100000	0.864855	62.100000	0.876428
62.200000	0.880820	62.200000	0.878214	62.200000	0.875856	62.200000	0.881973	62.200000	0.875065	62.200000	0.870211	62.200000	0.868339	62.200000	0.867576	62.200000	0.875358	62.200000	0.869825	62.200000	0.874996	62.200000	0.879420	62.200000	0.881614	62.200000	0.875798	62.200000	0.870336	62.200000	0.863576
62.300000	0.876658	62.300000	0.877596	62.300000	0.871583	62.300000	0.879324	62.300000	0.870101	62.300000	0.881054	62.300000	0.858998	62.300000	0.874831	62.300000	0.872533	62.300000	0.872803	62.300000	0.863017	62.300000	0.861631	62.300000	0.875602	62.300000	0.874682	62.300000	0.862078	62.300000	0.870297
62.400000	0.886226	62.400000	0.885652	62.400000	0.871112	62.400000	0.883281	62.400000	0.869832	62.400000	0.869397	62.400000	0.873446	62.400000	0.886204	62.400000	0.879738	62.400000	0.870934	62.400000	0.876468	62.400000	0.872966	62.400000	0.875130	62.400000	0.877938	62.400000	0.881768	62.400000	0.865857
62.500000	0.881762	62.500000	0.878264	62.500000	0.884039	62.500000	0.876071	62.500000	0.879312	62.500000	0.870140	62.500000	0.889500	62.500000	0.870335	62.500000	0.873411	62.500000	0.866591	62.500000	0.876719	62.500000	0.880666	62.500000	0.875066	62.500000	0.860215	62.500000	0.870353	62.500000	0.877745
62.600000	0.878152	62.600000	0.875338	62.600000	0.879356	62.600000	0.870685	62.600000	0.873595	62.600000	0.874684	62.600000	0.868947	62.600000	0.876587	62.600000	0.877719	62.600000	0.871985	62.600000	0.876624	62.600000	0.879080	62.600000	0.869387	62.600000	0.869671	62.600000	0.867761	62.600000	0.869179
62.700000	0.878479	62.700000	0.873922	62.700000	0.867034	62.700000	0.881805	62.700000	0.870130	62.700000	0.879015	62.700000	0.878702	62.700000	0.866609	62.700000	0.874170	62.700000	0.882826	62.700000	0.864483	62.700000	0.876190	62.700000	0.880141	62.700000	0.879068	62.700000	0.860901	62.700000	0.870385
62.800000	0.875969	62.800000	0.880244	62.800000	0.879125	62.800000	0.877794	62.800000	0.886149	62.800000	0.876374	62.800000	0.874864	62.800000	0.875912	62.800000	0.875843	62.800000	0.893628	62.800000	0.872983	62.800000	0.870117	62.800000	0.881897	62.800000	0.872437	62.800000	0.870237	62.800000	0.861104
62.900000	0.887759	62.900000	0.871398	62.900000	0.869532	62.900000	0.877190	62.900000	0.871663	62.900000	0.879961	62.900000	0.875312	62.900000	0.870882	62.900000	0.877018	62.900000	0.879207	62.900000	0.869357	62.900000	0.866279	62.900000	0.879652	62.900000	0.874438	62.900000	0.874452	62.900000	0.862331
63.000000	0.879238	63.000000	0.875975	63.000000	0.876182	63.000000	0.882562	63.000000	0.882309	63.000000	0.885848	63.000000	0.867511	63.000000	0.861956	63.000000	0.881138	63.000000	0.871485	63.000000	0.877129	63.000000	0.885669	63.000000	0.872819	63.000000	0.876633	63.000000	0.882766	63.000000	0.880464
63.100000	0.875022	63.100000	0.875608	63.100000	0.871723	63.100000	0.880736	63.100000	0.882747	63.100000	0.877151	63.100000	0.868693	63.100000	0.876366	63.100000	0.886438	63.100000	0.868396	63.100000	0.872558	63.100000	0.870734	63.100000	0.877941	63.100000	0.864307	63.100000	0.880746	63.100000	0.871487
63.200000	0.877951	63.200000	0.873459	63.200000	0.885761	63.200000	0.880221	63.200000	0.874316	63.200000	0.882105	63.200000	0.868088	63.200000	0.859054	63.200000	0.876129	63.200000	0.878968	63.200000	0.874649	63.200000	0.878917	63.200000	0.870500	63.200000	0.873338	63.200000	0.882529	63.200000	0.881658
63.300000	0.883458	63.300000	0.883431	63.300000	0.886707	63.300000	0.861081	63.300000	0.881801	63.300000	0.878056	63.300000	0.881377	63.300000	0.891268	63.300000	0.874223	63.300000	0.872908	63.300000	0.866754	63.300000	0.869711	63.300000	0.875617	63.300000	0.876645	63.300000	0.884742	63.300000	0.870953
63.400000	0.880622	63.400000	0.888749	63.400000	0.886683	63.400000	0.876856	63.400000	0.879946	63.400000	0.886980	63.400000	0.869365	63.400000	0.870081	63.400000	0.885361	63.400000	0.876636	63.400000	0.877965	63.400000	0.872930	63.400000	0.876234	63.400000	0.880351	63.400000	0.880829	63.400000	0.873531
63.500000	0.864327	63.500000	0.873007	63.500000	0.872197	63.500000	0.882793	63.500000	0.881199	63.500000	0.878923	63.500000	0.873234	63.500000	0.879371	63.500000	0.893813	63.500000	0.874652	63.500000	0.875630	63.500000	0.881843	63.500000	0.877629	63.500000	0.873085	63.500000	0.890034	63.500000	0.866502
63.600000	0.874566	63.600000	0.858572	63.600000	0.879165	63.600000	0.878976	63.600000	0.882135	63.600000	0.866778	63.600000	0.879977	63.600000	0.885716	63.600000	0.871384	63.600000	0.867471	63.600000	0.871998	63.600000	0.866686	63.600000	0.875176	63.600000	0.869180	63.600000	0.867711	63.600000	0.880691
63.700000	0.876108	63.700000	0.884817	63.700000	0.889905	63.700000	0.890741	63.700000	0.884589	63.700000	0.876789	63.700000	0.876454	63.700000	0.884538	63.700000	0.880013	63.700000	0.876915	63.700000	0.876032	63.700000	0.875524	63.700000	0.868867	63.700000	0.882761	63.700000	0.874834	63.700000	0.869252
63.800000	0.875179	63.800000	0.889555	63.800000	0.874617	63.800000	0.876372	63.800000	0.885274	63.800000	0.883004	63.800000	0.876020	63.800000	0.869668	63.800000	0.879909	63.800000	0.881532	63.800000	0.884628	63.800000	0.872799	63.800000	0.888280	63.800000	0.892042	63.800000	0.868754	63.800000	0.869441
63.900000	0.873942	63.900000	0.881483	63.900000	0.875625	63.900000	0.884325	63.900000	0.882017	63.900000	0.878295	63.900000	0.872068	63.900000	0.887289	63.900000	0.877923	63.900000	0.876627	63.900000	0.885713	63.900000	0.883938	63.900000	0.884741	63.900000	0.887075	63.900000	0.875394	63.900000	0.868773
64.000000	0.884555	64.000000	0.877766	64.000000	0.880036	64.000000	0.880262	64.000000	0.890825	64.000000	0.871559	64.000000	0.877025	64.000000	0.879989	64.000000	0.870356	64.000000	0.886479	64.000000	0.888188	64.000000	0.880562	64.000000	0.889911	64.000000	0.883654	64.000000	0.878617	64.000000	0.888170
64.100000	0.889382	64.100000	0.878534	64.100000	0.883724	64.100000	0.887885	64.100000	0.876507	64.100000	0.877744	64.100000	0.874435	64.100000	0.883614	64.100000	0.886680	64.100000	0.877675	64.100000	0.885948	64.100000	0.887096	64.100000	0.882731	64.100000	0.885693	64.100000	0.871174	64.100000	0.876185
64.200000	0.882810	64.200000	0.877139	64.200000	0.881438	64.200000	0.891804	64.200000	0.897485	64.200000	0.880592	64.200000	0.891800	64.200000	0.876693	64.200000	0.865533	64.200000	0.888900	64.200000	0.899243	64.200000	0.889905	64.200000	0.879790	64.200000	0.886479	64.200000	0.874162	64.200000	0.882675
64.300000	0.885406	64.300000	0.874906	64.300000	0.897420	64.300000	0.880708	64.300000	0.883231	64.300000	0.884192	64.300000	0.885326	64.300000	0.883210	64.300000	0.881392	64.300000	0.881928	64.300000	0.890000	64.300000	0.876520	64.300000	0.882608	64.300000	0.879525	64.300000	0.878679	64.300000	0.885070
64.400000	0.877935	64.400000	0.883788	64.400000	0.886524	64.400000	0.883821	64.400000	0.882639	64.400000	0.875754	64.400000	0.878181	64.400000	0.884451	64.400000	0.874924	64.400000	0.892898	64.400000	0.880245	64.400000	0.882273	64.400000	0.878339	64.400000	0.872360	64.400000	0.875955	64.400000	0.880337
64.500000	0.880236	64.500000	0.882058	64.500000	0.880747	64.500000	0.879822	64.500000	0.877798	64.500000	0.892132	64.500000	0.887816	64.500000	0.878459	64.500000	0.875764	64.500000	0.887359	64.500000	0.874700	64.500000	0.884645	64.500000	0.880670	64.500000	0.878944	64.500000	0.884765	64.500000	0.888056
64.600000	0.891068	64.600000	0.894981	64.600000	0.895496	64.600000	0.881292	64.600000	0.882028	64.600000	0.875070	64.600000	0.879382	64.600000	0.879049	64.600000	0.878159	64.600000	0.883611	64.600000	0.879179	64.600000	0.874826	64.600000	0.889380	64.600000	0.873043	64.600000	0.875971	64.600000	0.888359
64.700000	0.882000	64.700000	0.885295	64.700000	0.887957	64.700000	0.891889	64.700000	0.881592	64.700000	0.878557	64.700000	0.885348	64.700000	0.890841	64.700000	0.871130	64.700000	0.888072	64.700000	0.874488	64.700000	0.887955	64.700000	0.876122	64.700000	0.871521	64.700000	0.889716	64.700000	0.887746
64.800000	0.878496	64.800000	0.885017	64.800000	0.888838	64.800000	0.884024	64.800000	0.885961	64.800000	0.873992	64.800000	0.886276	64.800000	0.886583	64.800000	0.890600	64.800000	0.878366	64.800000	0.883583	64.800000	0.884588	64.800000	0.882763	64.800000	0.884835	64.800000	0.891343	64.800000	0.884778
64.900000	0.889611	64.900000	0.887437	64.900000	0.884498	64.900000	0.899115	64.900000	0.881334	64.900000	0.887099	64.900000	0.883036	64.900000	0.896309	64.900000	0.883936	64.900000	0.878812	64.900000	0.882763	64.900000	0.882207	64.900000	0.891583	64.900000	0.884989	64.900000	0.884325	64.900000	0.885777
65.000000	0.882812	65.000000	0.890274	65.000000	0.895916	65.000000	0.894443	65.000000	0.890345	65.000000	0.881204	65.000000	0.888908	65.000000	0.892965	65.000000	0.887090	65.000000	0.892098	65.000000	0.892597	65.000000	0.878771	65.000000	0.879566	65.000000	0.888112	65.000000	0.896155	65.000000	0.892410
65.100000	0.872472	65.100000	0.891032	65.100000	0.885491	65.100000	0.893430	65.100000	0.895917	65.100000	0.882299	65.100000	0.887585	65.100000	0.883181	65.100000	0.883182	65.100000	0.881656	65.100000	0.885969	65.100000	0.876866	65.100000	0.892098	65.100000	0.878681	65.100000	0.885664	65.100000	0.885477
65.200000	0.877168	65.200000	0.887790	65.200000	0.890548	65.200000	0.890426	65.200000	0.885481	65.200000	0.884508	65.200000	0.890409	65.200000	0.887267	65.200000	0.887517	65.200000	0.887790	65.200000	0.890707	65.200000	0.868914	65.200000	0.876807	65.200000	0.876500	65.200000	0.882016	65.200000	0.892783
65.300000	0.882081	65.300000	0.889863	65.300000	0.898738	65.300000	0.903659	65.300000	0.884900	65.300000	0.883931	65.300000	0.891795	65.300000	0.883578	65.300000	0.884952	65.300000	0.883304	65.300000	0.892662	65.300000	0.887294	65.300000	0.899248	65.300000	0.890305	65.300000	0.893973	65.300000	0.898184
65.400000	0.875954	65.400000	0.893788	65.400000	0.896604	65.400000	0.893586	65.400000	0.893170	65.400000	0.875308	65.400000	0.885511	65.400000	0.885120	65.400000	0.887130	65.400000	0.873142	65.400000	0.893066	65.400000	0.880548	65.400000	0.887565	65.400000	0.880859	65.400000	0.882871	65.400000	0.887218
65.500000	0.880688	65.500000	0.888171	65.500000	0.892179	65.500000	0.892773	65.500000	0.882317	65.500000	0.888712	65.500000	0.881782	65.500000	0.876970	65.500000	0.869913	65.500000	0.888706	65.500000	0.893991	65.500000	0.885557	65.500000	0.896083	65.500000	0.881695	65.500000	0.876270	65.500000	0.868693
65.600000	0.893096	65.600000	0.888793	65.600000	0.888049	65.600000	0.895797	65.600000	0.900162	65.600000	0.891778	65.600000	0.882646	65.600000	0.879987	65.600000	0.880436	65.600000	0.879231	65.600000	0.889526	65.600000	0.885448	65.600000	0.893403	65.600000	0.893442	65.600000	0.883669	65.600000	0.896318
65.700000	0.886585	65.700000	0.890106	65.700000	0.889285	65.700000	0.899430	65.700000	0.893348	65.700000	0.895135	65.700000	0.887927	65.700000	0.873207	65.700000	0.891941	65.700000	0.878655	65.700000	0.902853	65.700000	0.889460	65.700000	0.890501	65.700000	0.894726	65.700000	0.889762	65.700000	0.880559
65.800000	0.889405	65.800000	0.868576	65.800000	0.891898	65.800000	0.895106	65.800000	0.898987	65.800000	0.884174	65.800000	0.889213	65.800000	0.883611	65.800000	0.894927	65.800000	0.890969	65.800000	0.899529	65.800000	0.901172	65.800000	0.898908	65.800000	0.883560	65.800000	0.873639	65.800000	0.894951
65.900000	0.882092	65.900000	0.883547	65.900000	0.889142	65.900000	0.897710	65.900000	0.880453	65.900000	0.896496	65.900000	0.883559	65.900000	0.889565	65.900000	0.889481	65.900000	0.886866	65.900000	0.896366	65.900000	0.883313	65.900000	0.890642	65.900000	0.882375	65.900000	0.882029	65.900000	0.890716
66.000000	0.895895	66.000000	0.892441	66.000000	0.896382	66.000000	0.893294	66.000000	0.890565	66.000000	0.894765	66.000000	0.887678	66.000000	0.887079	66.000000	0.900405	66.000000	0.886695	66.000000	0.898083	66.000000	0.885253	66.000000	0.884055	66.000000	0.880053	66.000000	0.885548	66.000000	0.894444
66.100000	0.890049	66.100000	0.888961	66.100000	0.900240	66.100000	0.886161	66.100000	0.887418	66.100000	0.890621	66.100000	0.897501	66.100000	0.897706	66.100000	0.902729	66.100000	0.897171	66.100000	0.893251	66.100000	0.883375	66.100000	0.885899	66.100000	0.891408	66.100000	0.893584	66.100000	0.890789
66.200000	0.890455	66.200000	0.887094	66.200000	0.893038	66.200000	0.891086	66.200000	0.886874	66.200000	0.886762	66.200000	0.884826	66.200000	0.886463	66.200000	0.890364	66.200000	0.883046	66.200000	0.889074	66.200000	0.885609	66.200000	0.888620	66.200000	0.889476	66.200000	0.897733	66.200000	0.899281
66.300000	0.894994	66.300000	0.886584	66.300000	0.893830	66.300000	0.887173	66.300000	0.893197	66.300000	0.889322	66.300000	0.882999	66.300000	0.895141	66.300000	0.894430	66.300000	0.895873	66.300000	0.890957	66.300000	0.890549	66.300000	0.881749	66.300000	0.889848	66.300000	0.883163	66.300000	0.894433
66.400000	0.889479	66.400000	0.894299	66.400000	0.887615	66.400000	0.903121	66.400000	0.889635	66.400000	0.898193	66.400000	0.892949	66.400000	0.908352	66.400000	0.895086	66.400000	0.893442	66.400000	0.901378	66.400000	0.893438	66.400000	0.898131	66.400000	0.895291	66.400000	0.901864	66.400000	0.897403
66.500000	0.897710	66.500000	0.891982	66.500000	0.896015	66.500000	0.896727	66.500000	0.887098	66.500000	0.892120	66.500000	0.886086	66.500000	0.903802	66.500000	0.899934	66.500000	0.885770	66.500000	0.888841	66.500000	0.887244	66.500000	0.893872	66.500000	0.896359	66.500000	0.901400	66.500000	0.888774
66.600000	0.894480	66.600000	0.889376	66.600000	0.890589	66.600000	0.892766	66.600000	0.889009	66.600000	0.899502	66.600000	0.891916	66.600000	0.902157	66.600000	0.888891	66.600000	0.876841	66.600000	0.902916	66.600000	0.893276	66.600000	0.892238	66.600000	0.895854	66.600000	0.906111	66.600000	0.885186
66.700000	0.892947	66.700000	0.879252	66.700000	0.895814	66.700000	0.899426	66.700000	0.885616	66.700000	0.902593	66.700000	0.886819	66.700000	0.892179	66.700000	0.888209	66.700000	0.901161	66.700000	0.885000	66.700000	0.892455	66.700000	0.880790	66.700000	0.898449	66.700000	0.889310	66.700000	0.891891
66.800000	0.887517	66.800000	0.897818	66.800000	0.897613	66.800000	0.896001	66.800000	0.888812	66.800000	0.899923	66.800000	0.891040	66.800000	0.904532	66.800000	0.898813	66.800000	0.883805	66.800000	0.895871	66.800000	0.879688	66.800000	0.878008	66.800000	0.891768	66.800000	0.880570	66.800000	0.891256
66.900000	0.899602	66.900000	0.889263	66.900000	0.909349	66.900000	0.894900	66.900000	0.886181	66.900000	0.889963	66.900000	0.891753	66.900000	0.895264	66.900000	0.894878	66.900000	0.896154	66.900000	0.891135	66.900000	0.880249	66.900000	0.890461	66.900000	0.895322	66.900000	0.895084	66.900000	0.897447
67.000000	0.890618	67.000000	0.900346	67.000000	0.886556	67.000000	0.890604	67.000000	0.889255	67.000000	0.891827	67.000000	0.894562	67.000000	0.896205	67.000000	0.897543	67.000000	0.889578	67.000000	0.890966	67.000000	0.886204	67.000000	0.890316	67.000000	0.892094	67.000000	0.895639	67.000000	0.900719
67.100000	0.891356	67.100000	0.896715	67.100000	0.904326	67.100000	0.895718	67.100000	0.884770	67.100000	0.889542	67.100000	0.898930	67.100000	0.903618	67.100000	0.893191	67.100000	0.887304	67.100000	0.894231	67.100000	0.895135	67.100000	0.886366	67.100000	0.896144	67.100000	0.889432	67.100000	0.903475
67.200000	0.891272	67.200000	0.899361	67.200000	0.886929	67.200000	0.898689	67.200000	0.886418	67.200000	0.888154	67.200000	0.905879	67.200000	0.901513	67.200000	0.893489	67.200000	0.899476	67.200000	0.885594	67.200000	0.893292	67.200000	0.897997	67.200000	0.884845	67.200000	0.899349	67.200000	0.902851
67.300000	0.892170	67.300000	0.889062	67.300000	0.890512	67.300000	0.890856	67.300000	0.887940	67.300000	0.884788	67.300000	0.895280	67.300000	0.885582	67.300000	0.894802	67.300000	0.890009	67.300000	0.895426	67.300000	0.889954	67.300000	0.893391	67.300000	0.891979	67.300000	0.901120	67.300000	0.894451
67.400000	0.889868	67.400000	0.895002	67.400000	0.894775	67.400000	0.899299	67.400000	0.883016	67.400000	0.887901	67.400000	0.888676	67.400000	0.892257	67.400000	0.901252	67.400000	0.894587	67.400000	0.895695	67.400000	0.896680	67.400000	0.892816	67.400000	0.904447	67.400000	0.897081	67.400000	0.887714
67.500000	0.895901	67.500000	0.883673	67.500000	0.898663	67.500000	0.897990	67.500000	0.894415	67.500000	0.897907	67.500000	0.890249	67.500000	0.897416	67.500000	0.882697	67.500000	0.892470	67.500000	0.892953	67.500000	0.888808	67.500000	0.897310	67.500000	0.893962	67.500000	0.890031	67.500000	0.896122
67.600000	0.895384	67.600000	0.902634	67.600000	0.901108	67.600000	0.900816	67.600000	0.891660	67.600000	0.906028	67.600000	0.890964	67.600000	0.902996	67.600000	0.898054	67.600000	0.888483	67.600000	0.904076	67.600000	0.889259	67.600000	0.884743	67.600000	0.902842	67.600000	0.903812	67.600000	0.890226
67.700000	0.890985	67.700000	0.892358	67.700000	0.903098	67.700000	0.899165	67.700000	0.894702	67.700000	0.895690	67.700000	0.897788	67.700000	0.891887	67.700000	0.889107	67.700000	0.896906	67.700000	0.898940	67.700000	0.888486	67.700000	0.870444	67.700000	0.893695	67.700000	0.898109	67.700000	0.903271
67.800000	0.894915	67.800000	0.894674	67.800000	0.902128	67.800000	0.875812	67.800000	0.903391	67.800000	0.899936	67.800000	0.887895	67.800000	0.905171	67.800000	0.893467	67.800000	0.895820	67.800000	0.889592	67.800000	0.896777	67.800000	0.891437	67.800000	0.900787	67.800000	0.896589	67.800000	0.901287
67.900000	0.893596	67.900000	0.900979	67.900000	0.895618	67.900000	0.889514	67.900000	0.902172	67.900000	0.895244	67.900000	0.905949	67.900000	0.898106	67.900000	0.896192	67.900000	0.895222	67.900000	0.899397	67.900000	0.896417	67.900000	0.892878	67.900000	0.904821	67.900000	0.897024	67.900000	0.902804
68.000000	0.898148	68.000000	0.893579	68.000000	0.894354	68.000000	0.902841	68.000000	0.898264	68.000000	0.890166	68.000000	0.906619	68.000000	0.892310	68.000000	0.900573	68.000000	0.893754	68.000000	0.898856	68.000000	0.900389	68.000000	0.898437	68.000000	0.897348	68.000000	0.893362	68.000000	0.898185
68.100000	0.893456	68.100000	0.895839	68.100000	0.905151	68.100000	0.883024	68.100000	0.906384	68.100000	0.896325	68.100000	0.894660	68.100000	0.896887	68.100000	0.899008	68.100000	0.898806	68.100000	0.903849	68.100000	0.894824	68.100000	0.904658	68.100000	0.897056	68.100000	0.899911	68.100000	0.896330
68.200000	0.892932	68.200000	0.900376	68.200000	0.898426	68.200000	0.890652	68.200000	0.895783	68.200000	0.885637	68.200000	0.893225	68.200000	0.903046	68.200000	0.901992	68.200000	0.897866	68.200000	0.899717	68.200000	0.896157	68.200000	0.895803	68.200000	0.898315	68.200000	0.895308	68.200000	0.910393
68.300000	0.901908	68.300000	0.886323	68.300000	0.897200	68.300000	0.892999	68.300000	0.903559	68.300000	0.896633	68.300000	0.892627	68.300000	0.904491	68.300000	0.903853	68.300000	0.904055	68.300000	0.898695	68.300000	0.897954	68.300000	0.900774	68.300000	0.900360	68.300000	0.905381	68.300000	0.908540
68.400000	0.896583	68.400000	0.894561	68.400000	0.907679	68.400000	0.905547	68.400000	0.896390	68.400000	0.902105	68.400000	0.888577	68.400000	0.896818	68.400000	0.898887	68.400000	0.900884	68.400000	0.896479	68.400000	0.895089	68.400000	0.892755	68.400000	0.900214	68.400000	0.899489	68.400000	0.901973
68.500000	0.901895	68.500000	0.898811	68.500000	0.894022	68.500000	0.906850	68.500000	0.907917	68.500000	0.898534	68.500000	0.904729	68.500000	0.901418	68.500000	0.903403	68.500000	0.900478	68.500000	0.896669	68.500000	0.897743	68.500000	0.911198	68.500000	0.900258	68.500000	0.911912	68.500000	0.900932
68.600000	0.902271	68.600000	0.907791	68.600000	0.901165	68.600000	0.901891	68.600000	0.906407	68.600000	0.892605	68.600000	0.908577	68.600000	0.892896	68.600000	0.895473	68.600000	0.886909	68.600000	0.906767	68.600000	0.906686	68.600000	0.897263	68.600000	0.899801	68.600000	0.904655	68.600000	0.899166
68.700000	0.905002	68.700000	0.900993	68.700000	0.905547	68.700000	0.904038	68.700000	0.904952	68.700000	0.895148	68.700000	0.897617	68.700000	0.903170	68.700000	0.902486	68.700000	0.895163	68.700000	0.898944	68.700000	0.916077	68.700000	0.899339	68.700000	0.901166	68.700000	0.898540	68.700000	0.902191
68.800000	0.896668	68.800000	0.898363	68.800000	0.903335	68.800000	0.899777	68.800000	0.907794	68.800000	0.908021	68.800000	0.904271	68.800000	0.900470	68.800000	0.906468	68.800000	0.892941	68.800000	0.909312	68.800000	0.903336	68.800000	0.900880	68.800000	0.893315	68.800000	0.895762	68.800000	0.902312
68.900000	0.906403	68.900000	0.906941	68.900000	0.906253	68.900000	0.906346	68.900000	0.910895	68.900000	0.903798	68.900000	0.902434	68.900000	0.907890	68.900000	0.905241	68.900000	0.906270	68.900000	0.907067	68.900000	0.907359	68.900000	0.907862	68.900000	0.901250	68.900000	0.904592	68.900000	0.900699
69.000000	0.905264	69.000000	0.894937	69.000000	0.897295	69.000000	0.904577	69.000000	0.907695	69.000000	0.899807	69.000000	0.909766	69.000000	0.898933	69.000000	0.899383	69.000000	0.902611	69.000000	0.910376	69.000000	0.906394	69.000000	0.912476	69.000000	0.913753	69.000000	0.898353	69.000000	0.897963
69.100000	0.894287	69.100000	0.905754	69.100000	0.903414	69.100000	0.903975	69.100000	0.908818	69.100000	0.911189	69.100000	0.910012	69.100000	0.897126	69.100000	0.907022	69.100000	0.905884	69.100000	0.909439	69.100000	0.911531	69.100000	0.907995	69.100000	0.908557	69.100000	0.906308	69.100000	0.902443
69.200000	0.897954	69.200000	0.904188	69.200000	0.899781	69.200000	0.910513	69.200000	0.907127	69.200000	0.909576	69.200000	0.899489	69.200000	0.911999	69.200000	0.906458	69.200000	0.901828	69.200000	0.907741	69.200000	0.908913	69.200000	0.910793	69.200000	0.902618	69.200000	0.905362	69.200000	0.903882
69.300000	0.902029	69.300000	0.899900	69.300000	0.891854	69.300000	0.895278	69.300000	0.902581	69.300000	0.910493	69.300000	0.902504	69.300000	0.900596	69.300000	0.904160	69.300000	0.903983	69.300000	0.914333	69.300000	0.897399	69.300000	0.917677	69.300000	0.898712	69.300000	0.906940	69.300000	0.916994
69.400000	0.897392	69.400000	0.901654	69.400000	0.901201	69.400000	0.900066	69.400000	0.914121	69.400000	0.907335	69.400000	0.904448	69.400000	0.910528	69.400000	0.900815	69.400000	0.899676	69.400000	0.906943	69.400000	0.906625	69.400000	0.908793	69.400000	0.906848	69.400000	0.903650	69.400000	0.910285
69.500000	0.899947	69.500000	0.904188	69.500000	0.910223	69.500000	0.906440	69.500000	0.904112	69.500000	0.906287	69.500000	0.903865	69.500000	0.905435	69.500000	0.900232	69.500000	0.898802	69.500000	0.903245	69.500000	0.911361	69.500000	0.908856	69.500000	0.903613	69.500000	0.905932	69.500000	0.902153
69.600000	0.900166	69.600000	0.889308	69.600000	0.906810	69.600000	0.914125	69.600000	0.896787	69.600000	0.898763	69.600000	0.902895	69.600000	0.901675	69.600000	0.910947	69.600000	0.895648	69.600000	0.909820	69.600000	0.902119	69.600000	0.907867	69.600000	0.919383	69.600000	0.899423	69.600000	0.899686
69.700000	0.904478	69.700000	0.909981	69.700000	0.923744	69.700000	0.902235	69.700000	0.902134	69.700000	0.902080	69.700000	0.907988	69.700000	0.915168	69.700000	0.901507	69.700000	0.904256	69.700000	0.907302	69.700000	0.906915	69.700000	0.900087	69.700000	0.913906	69.700000	0.905891	69.700000	0.908453
69.800000	0.894637	69.800000	0.899073	69.800000	0.921723	69.800000	0.901077	69.800000	0.895717	69.800000	0.898965	69.800000	0.906915	69.800000	0.914683	69.800000	0.902968	69.800000	0.899170	69.800000	0.916915	69.800000	0.909043	69.800000	0.901104	69.800000	0.907237	69.800000	0.905032	69.800000	0.913185
69.900000	0.906592	69.900000	0.915828	69.900000	0.907601	69.900000	0.911204	69.900000	0.919364	69.900000	0.906242	69.900000	0.910341	69.900000	0.902263	69.900000	0.893021	69.900000	0.916312	69.900000	0.912619	69.900000	0.907224	69.900000	0.905289	69.900000	0.895620	69.900000	0.915709	69.900000	0.909104
70.000000	0.908560	70.000000	0.911637	70.000000	0.908656	70.000000	0.912727	70.000000	0.899367	70.000000	0.907774	70.000000	0.911138	70.000000	0.913345	70.000000	0.911711	70.000000	0.905854	70.000000	0.911520	70.000000	0.905204	70.000000	0.908498	70.000000	0.907482	70.000000	0.909187	70.000000	0.908795
70.100000	0.897857	70.100000	0.921239	70.100000	0.915703	70.100000	0.910754	70.100000	0.916530	70.100000	0.910603	70.100000	0.909469	70.100000	0.900195	70.100000	0.904408	70.100000	0.896528	70.100000	0.896840	70.100000	0.911041	70.100000	0.906758	70.100000	0.911439	70.100000	0.899070	70.100000	0.909827
70.200000	0.904504	70.200000	0.908279	70.200000	0.911176	70.200000	0.911191	70.200000	0.908419	70.200000	0.909344	70.200000	0.911956	70.200000	0.911301	70.200000	0.906734	70.200000	0.913332	70.200000	0.905147	70.200000	0.918896	70.200000	0.905028	70.200000	0.910930	70.200000	0.902812	70.200000	0.910071
70.300000	0.914123	70.300000	0.911245	70.300000	0.906914	70.300000	0.905332	70.300000	0.913361	70.300000	0.913204	70.300000	0.896730	70.300000	0.904346	70.300000	0.918253	70.300000	0.911899	70.300000	0.916710	70.300000	0.907062	70.300000	0.906662	70.300000	0.909928	70.300000	0.904051	70.300000	0.908476
70.400000	0.905923	70.400000	0.913162	70.400000	0.903006	70.400000	0.910128	70.400000	0.908952	70.400000	0.912035	70.400000	0.902606	70.400000	0.910644	70.400000	0.905082	70.400000	0.909267	70.400000	0.912099	70.400000	0.908154	70.400000	0.916672	70.400000	0.912888	70.400000	0.912845	70.400000	0.910844
70.500000	0.911266	70.500000	0.901596	70.500000	0.914186	70.500000	0.908817	70.500000	0.915806	70.500000	0.914141	70.500000	0.905065	70.500000	0.908000	70.500000	0.910926	70.500000	0.895774	70.500000	0.915625	70.500000	0.908837	70.500000	0.907204	70.500000	0.914937	70.500000	0.911599	70.500000	0.914196
70.600000	0.902933	70.600000	0.908636	70.600000	0.916696	70.600000	0.909075	70.600000	0.912406	70.600000	0.915277	70.600000	0.917970	70.600000	0.893490	70.600000	0.892909	70.600000	0.907455	70.600000	0.915958	70.600000	0.906105	70.600000	0.911566	70.600000	0.905788	70.600000	0.907100	70.600000	0.911462
70.700000	0.912918	70.700000	0.918144	70.700000	0.915217	70.700000	0.904651	70.700000	0.918542	70.700000	0.909129	70.700000	0.916289	70.700000	0.908411	70.700000	0.911540	70.700000	0.905264	70.700000	0.907108	70.700000	0.907301	70.700000	0.903610	70.700000	0.909310	70.700000	0.914323	70.700000	0.907029
70.800000	0.910796	70.800000	0.916371	70.800000	0.915496	70.800000	0.916726	70.800000	0.908919	70.800000	0.912352	70.800000	0.908473	70.800000	0.918656	70.800000	0.911123	70.800000	0.913359	70.800000	0.909269	70.800000	0.906174	70.800000	0.903345	70.800000	0.911772	70.800000	0.903206	70.800000	0.907965
70.900000	0.919629	70.900000	0.897795	70.900000	0.916472	70.900000	0.908581	70.900000	0.919792	70.900000	0.918077	70.900000	0.915430	70.900000	0.903048	70.900000	0.906867	70.900000	0.908564	70.900000	0.902868	70.900000	0.901719	70.900000	0.905841	70.900000	0.915019	70.900000	0.907155	70.900000	0.920322
71.000000	0.915122	71.000000	0.911076	71.000000	0.916494	71.000000	0.907221	71.000000	0.917122	71.000000	0.910588	71.000000	0.907680	71.000000	0.922722	71.000000	0.913565	71.000000	0.909811	71.000000	0.913992	71.000000	0.903270	71.000000	0.915959	71.000000	0.916176	71.000000	0.911387	71.000000	0.916350
71.100000	0.908601	71.100000	0.908588	71.100000	0.911436	71.100000	0.910610	71.100000	0.913106	71.100000	0.914909	71.100000	0.915197	71.100000	0.923531	71.100000	0.906834	71.100000	0.912053	71.100000	0.927710	71.100000	0.909914	71.100000	0.915992	71.100000	0.913844	71.100000	0.911751	71.100000	0.917817
71.200000	0.907939	71.200000	0.910483	71.200000	0.910925	71.200000	0.912040	71.200000	0.914176	71.200000	0.920260	71.200000	0.916555	71.200000	0.912666	71.200000	0.921256	71.200000	0.908453	71.200000	0.914813	71.200000	0.907710	71.200000	0.901388	71.200000	0.920850	71.200000	0.908682	71.200000	0.916163
71.300000	0.923010	71.300000	0.914249	71.300000	0.901521	71.300000	0.907525	71.300000	0.908855	71.300000	0.920152	71.300000	0.918261	71.300000	0.924679	71.300000	0.920590	71.300000	0.912145	71.300000	0.911949	71.300000	0.912783	71.300000	0.912618	71.300000	0.920741	71.300000	0.902087	71.300000	0.918668
71.400000	0.903949	71.400000	0.913799	71.400000	0.913333	71.400000	0.908338	71.400000	0.920291	71.400000	0.902339	71.400000	0.900806	71.400000	0.918483	71.400000	0.921567	71.400000	0.902878	71.400000	0.916772	71.400000	0.909811	71.400000	0.921825	71.400000	0.906248	71.400000	0.904331	71.400000	0.902598
71.500000	0.926700	71.500000	0.917980	71.500000	0.916678	71.500000	0.915776	71.500000	0.907362	71.500000	0.907646	71.500000	0.909731	71.500000	0.921764	71.500000	0.922240	71.500000	0.911786	71.500000	0.913371	71.500000	0.915556	71.500000	0.912687	71.500000	0.920772	71.500000	0.914744	71.500000	0.917635
71.600000	0.914904	71.600000	0.910464	71.600000	0.911149	71.600000	0.910938	71.600000	0.925690	71.600000	0.910250	71.600000	0.907912	71.600000	0.915221	71.600000	0.917334	71.600000	0.919790	71.600000	0.904600	71.600000	0.909594	71.600000	0.917391	71.600000	0.900703	71.600000	0.919540	71.600000	0.905389
71.700000	0.909229	71.700000	0.917066	71.700000	0.909812	71.700000	0.918284	71.700000	0.917819	71.700000	0.902169	71.700000	0.915250	71.700000	0.914370	71.700000	0.923809	71.700000	0.915827	71.700000	0.918962	71.700000	0.913228	71.700000	0.914594	71.700000	0.909318	71.700000	0.911545	71.700000	0.912899
71.800000	0.913312	71.800000	0.914224	71.800000	0.903982	71.800000	0.914572	71.800000	0.919654	71.800000	0.927347	71.800000	0.910792	71.800000	0.920317	71.800000	0.907649	71.800000	0.912320	71.800000	0.917855	71.800000	0.911598	71.800000	0.920948	71.800000	0.911649	71.800000	0.913216	71.800000	0.907900
71.900000	0.902279	71.900000	0.911975	71.900000	0.910513	71.900000	0.916493	71.900000	0.918908	71.900000	0.921027	71.900000	0.920473	71.900000	0.907857	71.900000	0.905691	71.900000	0.914421	71.900000	0.922300	71.900000	0.909623	71.900000	0.912333	71.900000	0.906219	71.900000	0.912864	71.900000	0.911214
72.000000	0.916167	72.000000	0.917666	72.000000	0.905086	72.000000	0.919777	72.000000	0.913930	72.000000	0.908343	72.000000	0.913423	72.000000	0.921076	72.000000	0.914310	72.000000	0.906440	72.000000	0.910041	72.000000	0.920351	72.000000	0.913530	72.000000	0.907906	72.000000	0.911237	72.000000	0.911282
72.100000	0.914613	72.100000	0.915707	72.100000	0.907847	72.100000	0.910977	72.100000	0.914926	72.100000	0.903690	72.100000	0.914938	72.100000	0.912126	72.100000	0.917356	72.100000	0.917397	72.100000	0.921223	72.100000	0.922474	72.100000	0.911780	72.100000	0.910547	72.100000	0.908475	72.100000	0.906982
72.200000	0.915595	72.200000	0.920215	72.200000	0.914670	72.200000	0.908751	72.200000	0.917305	72.200000	0.919171	72.200000	0.912176	72.200000	0.896285	72.200000	0.919934	72.200000	0.923522	72.200000	0.919647	72.200000	0.925704	72.200000	0.924744	72.200000	0.920972	72.200000	0.920834	72.200000	0.916092
72.300000	0.915534	72.300000	0.914308	72.300000	0.919021	72.300000	0.909779	72.300000	0.922387	72.300000	0.920395	72.300000	0.921448	72.300000	0.910275	72.300000	0.921834	72.300000	0.923685	72.300000	0.925628	72.300000	0.919260	72.300000	0.926696	72.300000	0.913220	72.300000	0.928067	72.300000	0.910419
72.400000	0.913780	72.400000	0.924535	72.400000	0.921984	72.400000	0.918607	72.400000	0.923555	72.400000	0.917484	72.400000	0.922663	72.400000	0.913829	72.400000	0.909782	72.400000	0.919857	72.400000	0.922409	72.400000	0.911860	72.400000	0.914520	72.400000	0.910382	72.400000	0.927451	72.400000	0.909625
72.500000	0.900443	72.500000	0.918950	72.500000	0.915650	72.500000	0.929577	72.500000	0.916241	72.500000	0.915083	72.500000	0.912815	72.500000	0.918062	72.500000	0.920029	72.500000	0.920687	72.500000	0.910612	72.500000	0.916575	72.500000	0.907443	72.500000	0.922936	72.500000	0.915587	72.500000	0.915381
72.600000	0.911366	72.600000	0.923757	72.600000	0.913853	72.600000	0.924285	72.600000	0.913033	72.600000	0.914084	72.600000	0.928492	72.600000	0.911035	72.600000	0.925786	72.600000	0.911987	72.600000	0.908638	72.600000	0.916029	72.600000	0.926362	72.600000	0.907684	72.600000	0.924177	72.600000	0.911147
72.700000	0.910333	72.700000	0.915291	72.700000	0.914295	72.700000	0.925330	72.700000	0.923760	72.700000	0.912520	72.700000	0.914531	72.700000	0.915565	72.700000	0.914326	72.700000	0.924130	72.700000	0.919902	72.700000	0.922534	72.700000	0.917948	72.700000	0.908526	72.700000	0.922419	72.700000	0.908673
72.800000	0.921132	72.800000	0.921891	72.800000	0.917891	72.800000	0.924466	72.800000	0.916966	72.800000	0.911789	72.800000	0.915268	72.800000	0.919271	72.800000	0.913483	72.800000	0.918698	72.800000	0.923282	72.800000	0.917801	72.800000	0.918783	72.800000	0.927907	72.800000	0.904908	72.800000	0.918836
72.900000	0.917249	72.900000	0.918389	72.900000	0.922255	72.900000	0.914577	72.900000	0.913700	72.900000	0.915179	72.900000	0.913860	72.900000	0.918896	72.900000	0.920910	72.900000	0.923384	72.900000	0.920002	72.900000	0.928927	72.900000	0.925743	72.900000	0.920328	72.900000	0.919305	72.900000	0.916145
73.000000	0.922757	73.000000	0.931887	73.000000	0.914698	73.000000	0.916713	73.000000	0.919516	73.000000	0.907168	73.000000	0.926055	73.000000	0.917611	73.000000	0.912490	73.000000	0.925584	73.000000	0.915901	73.000000	0.920880	73.000000	0.929784	73.000000	0.916428	73.000000	0.918959	73.000000	0.918424
73.100000	0.928869	73.100000	0.918090	73.100000	0.925623	73.100000	0.922658	73.100000	0.912567	73.100000	0.920384	73.100000	0.900428	73.100000	0.918721	73.100000	0.925836	73.100000	0.922402	73.100000	0.908291	73.100000	0.916587	73.100000	0.936193	73.100000	0.929627	73.100000	0.920502	73.100000	0.918506
73.200000	0.920556	73.200000	0.922901	73.200000	0.917727	73.200000	0.922664	73.200000	0.917232	73.200000	0.915888	73.200000	0.913009	73.200000	0.918285	73.200000	0.922029	73.200000	0.926716	73.200000	0.908646	73.200000	0.914142	73.200000	0.927247	73.200000	0.926510	73.200000	0.930943	73.200000	0.913313
73.300000	0.925586	73.300000	0.917173	73.300000	0.919643	73.300000	0.918347	73.300000	0.914090	73.300000	0.924178	73.300000	0.910322	73.300000	0.918731	73.300000	0.937125	73.300000	0.924494	73.300000	0.915972	73.300000	0.925111	73.300000	0.916660	73.300000	0.922894	73.300000	0.917234	73.300000	0.906881
73.400000	0.929339	73.400000	0.924131	73.400000	0.925362	73.400000	0.921938	73.400000	0.924942	73.400000	0.930876	73.400000	0.921399	73.400000	0.923802	73.400000	0.928942	73.400000	0.921123	73.400000	0.921227	73.400000	0.921167	73.400000	0.933843	73.400000	0.926673	73.400000	0.923787	73.400000	0.932528
73.500000	0.932933	73.500000	0.922082	73.500000	0.926744	73.500000	0.927653	73.500000	0.932894	73.500000	0.921722	73.500000	0.920418	73.500000	0.922659	73.500000	0.923541	73.500000	0.923005	73.500000	0.929740	73.500000	0.913619	73.500000	0.933969	73.500000	0.926364	73.500000	0.920914	73.500000	0.913644
73.600000	0.932479	73.600000	0.928835	73.600000	0.924333	73.600000	0.914339	73.600000	0.927649	73.600000	0.925640	73.600000	0.913955	73.600000	0.926059	73.600000	0.937270	73.600000	0.929988	73.600000	0.925014	73.600000	0.929663	73.600000	0.933165	73.600000	0.920948	73.600000	0.921616	73.600000	0.915203
73.700000	0.927757	73.700000	0.925342	73.700000	0.920957	73.700000	0.915227	73.700000	0.923556	73.700000	0.920596	73.700000	0.932968	73.700000	0.913107	73.700000	0.928473	73.700000	0.923710	73.700000	0.920579	73.700000	0.915902	73.700000	0.930769	73.700000	0.922486	73.700000	0.932395	73.700000	0.923753
73.800000	0.930357	73.800000	0.920829	73.800000	0.921155	73.800000	0.921265	73.800000	0.918108	73.800000	0.917673	73.800000	0.928418	73.800000	0.920326	73.800000	0.936253	73.800000	0.925677	73.800000	0.925615	73.800000	0.923015	73.800000	0.919379	73.800000	0.929547	73.800000	0.923152	73.800000	0.920432
73.900000	0.935307	73.900000	0.920113	73.900000	0.931924	73.900000	0.935202	73.900000	0.932995	73.900000	0.925491	73.900000	0.925260	73.900000	0.929010	73.900000	0.923219	73.900000	0.936405	73.900000	0.916895	73.900000	0.924981	73.900000	0.927017	73.900000	0.932077	73.900000	0.934040	73.900000	0.934669
74.000000	0.925011	74.000000	0.910330	74.000000	0.928494	74.000000	0.922016	74.000000	0.923331	74.000000	0.932410	74.000000	0.923459	74.000000	0.924378	74.000000	0.923782	74.000000	0.926468	74.000000	0.926375	74.000000	0.930116	74.000000	0.917529	74.000000	0.927753	74.000000	0.924173	74.000000	0.927541
74.100000	0.926544	74.100000	0.916946	74.100000	0.921130	74.100000	0.925309	74.100000	0.937398	74.100000	0.933365	74.100000	0.929931	74.100000	0.932553	74.100000	0.927970	74.100000	0.927092	74.100000	0.925901	74.100000	0.926824	74.100000	0.934107	74.100000	0.923668	74.100000	0.920048	74.100000	0.920434
74.200000	0.931506	74.200000	0.924159	74.200000	0.924614	74.200000	0.915893	74.200000	0.916417	74.200000	0.924820	74.200000	0.922904	74.200000	0.924231	74.200000	0.927353	74.200000	0.936277	74.200000	0.924019	74.200000	0.927017	74.200000	0.933674	74.200000	0.922962	74.200000	0.923120	74.200000	0.925165
74.300000	0.939055	74.300000	0.920759	74.300000	0.938199	74.300000	0.918181	74.300000	0.928249	74.300000	0.914807	74.300000	0.923169	74.300000	0.923816	74.300000	0.926471	74.300000	0.941257	74.300000	0.923244	74.300000	0.930233	74.300000	0.924883	74.300000	0.922212	74.300000	0.930693	74.300000	0.916729
74.400000	0.922630	74.400000	0.937081	74.400000	0.929165	74.400000	0.916095	74.400000	0.924648	74.400000	0.928590	74.400000	0.920731	74.400000	0.918137	74.400000	0.929991	74.400000	0.922003	74.400000	0.929370	74.400000	0.929906	74.400000	0.928460	74.400000	0.924776	74.400000	0.930160	74.400000	0.920661
74.500000	0.926612	74.500000	0.915125	74.500000	0.927821	74.500000	0.922587	74.500000	0.924741	74.500000	0.920656	74.500000	0.929374	74.500000	0.922612	74.500000	0.923048	74.500000	0.934530	74.500000	0.933399	74.500000	0.931344	74.500000	0.927441	74.500000	0.925429	74.500000	0.926076	74.500000	0.917849
74.600000	0.918301	74.600000	0.919213	74.600000	0.927519	74.600000	0.920334	74.600000	0.929707	74.600000	0.929333	74.600000	0.926491	74.600000	0.922019	74.600000	0.925577	74.600000	0.913940	74.600000	0.930111	74.600000	0.926937	74.600000	0.934538	74.600000	0.921218	74.600000	0.924380	74.600000	0.924276
74.700000	0.930881	74.700000	0.919543	74.700000	0.936853	74.700000	0.927392	74.700000	0.925325	74.700000	0.920806	74.700000	0.924448	74.700000	0.932096	74.700000	0.916523	74.700000	0.931544	74.700000	0.926335	74.700000	0.932084	74.700000	0.940518	74.700000	0.934321	74.700000	0.933289	74.700000	0.927038
74.800000	0.920711	74.800000	0.934697	74.800000	0.930599	74.800000	0.931306	74.800000	0.934673	74.800000	0.933668	74.800000	0.935795	74.800000	0.935635	74.800000	0.931923	74.800000	0.937760	74.800000	0.931223	74.800000	0.930822	74.800000	0.928365	74.800000	0.933987	74.800000	0.930821	74.800000	0.922198
74.900000	0.932984	74.900000	0.925654	74.900000	0.936388	74.900000	0.923211	74.900000	0.933271	74.900000	0.929700	74.900000	0.928974	74.900000	0.929831	74.900000	0.933057	74.900000	0.931213	74.900000	0.932603	74.900000	0.925550	74.900000	0.927839	74.900000	0.931503	74.900000	0.933336	74.900000	0.934351
75.000000	0.926195	75.000000	0.922057	75.000000	0.935709	75.000000	0.931896	75.000000	0.931485	75.000000	0.920795	75.000000	0.923658	75.000000	0.936298	75.000000	0.942736	75.000000	0.930493	75.000000	0.918444	75.000000	0.927002	75.000000	0.929537	75.000000	0.934816	75.000000	0.924195	75.000000	0.919321
75.100000	0.923907	75.100000	0.920666	75.100000	0.931327	75.100000	0.930872	75.100000	0.928320	75.100000	0.934922	75.100000	0.923376	75.100000	0.928086	75.100000	0.935918	75.100000	0.926380	75.100000	0.917041	75.100000	0.924009	75.100000	0.927474	75.100000	0.930920	75.100000	0.929398	75.100000	0.926535
75.200000	0.934744	75.200000	0.922590	75.200000	0.934301	75.200000	0.930410	75.200000	0.937671	75.200000	0.920392	75.200000	0.927043	75.200000	0.929221	75.200000	0.924189	75.200000	0.937760	75.200000	0.927249	75.200000	0.928978	75.200000	0.932278	75.200000	0.928172	75.200000	0.933667	75.200000	0.930825
75.300000	0.928726	75.300000	0.917693	75.300000	0.932614	75.300000	0.929694	75.300000	0.932655	75.300000	0.925626	75.300000	0.919013	75.300000	0.928342	75.300000	0.933212	75.300000	0.930145	75.300000	0.936077	75.300000	0.935673	75.300000	0.935735	75.300000	0.918177	75.300000	0.941493	75.300000	0.927517
75.400000	0.935706	75.400000	0.933061	75.400000	0.934881	75.400000	0.923272	75.400000	0.934899	75.400000	0.930874	75.400000	0.938882	75.400000	0.931175	75.400000	0.931611	75.400000	0.933523	75.400000	0.938557	75.400000	0.924109	75.400000	0.930070	75.400000	0.933518	75.400000	0.929243	75.400000	0.927007
75.500000	0.927591	75.500000	0.931156	75.500000	0.931968	75.500000	0.925266	75.500000	0.935856	75.500000	0.929473	75.500000	0.939221	75.500000	0.926066	75.500000	0.938711	75.500000	0.925325	75.500000	0.933628	75.500000	0.928822	75.500000	0.931188	75.500000	0.929819	75.500000	0.930556	75.500000	0.929450
75.600000	0.937157	75.600000	0.932619	75.600000	0.931948	75.600000	0.929311	75.600000	0.935178	75.600000	0.926344	75.600000	0.931193	75.600000	0.929695	75.600000	0.916679	75.600000	0.931152	75.600000	0.931956	75.600000	0.933400	75.600000	0.936961	75.600000	0.926451	75.600000	0.936762	75.600000	0.924340
75.700000	0.927942	75.700000	0.947282	75.700000	0.924476	75.700000	0.927737	75.700000	0.939064	75.700000	0.928820	75.700000	0.931983	75.700000	0.932229	75.700000	0.931283	75.700000	0.937410	75.700000	0.932488	75.700000	0.932415	75.700000	0.934030	75.700000	0.941158	75.700000	0.925916	75.700000	0.939273
75.800000	0.929803	75.800000	0.936484	75.800000	0.933526	75.800000	0.943366	75.800000	0.939355	75.800000	0.928431	75.800000	0.945571	75.800000	0.938557	75.800000	0.948348	75.800000	0.930608	75.800000	0.935053	75.800000	0.925577	75.800000	0.943021	75.800000	0.932190	75.800000	0.934019	75.800000	0.916599
75.900000	0.920597	75.900000	0.925916	75.900000	0.936894	75.900000	0.940971	75.900000	0.940786	75.900000	0.931668	75.900000	0.931069	75.900000	0.932896	75.900000	0.928830	75.900000	0.938268	75.900000	0.931105	75.900000	0.939624	75.900000	0.934186	75.900000	0.931812	75.900000	0.922076	75.900000	0.934705
76.000000	0.928733	76.000000	0.931728	76.000000	0.935089	76.000000	0.934856	76.000000	0.923948	76.000000	0.934334	76.000000	0.931771	76.000000	0.933842	76.000000	0.930723	76.000000	0.933381	76.000000	0.934812	76.000000	0.935056	76.000000	0.946978	76.000000	0.926898	76.000000	0.933172	76.000000	0.933224
76.100000	0.942166	76.100000	0.934897	76.100000	0.932799	76.100000	0.940264	76.100000	0.931391	76.100000	0.929432	76.100000	0.941297	76.100000	0.936382	76.100000	0.928685	76.100000	0.934841	76.100000	0.939622	76.100000	0.934816	76.100000	0.934717	76.100000	0.933617	76.100000	0.932394	76.100000	0.940835
76.200000	0.947014	76.200000	0.928272	76.200000	0.930683	76.200000	0.947479	76.200000	0.945249	76.200000	0.937541	76.200000	0.930604	76.200000	0.934769	76.200000	0.934489	76.200000	0.938316	76.200000	0.940377	76.200000	0.933130	76.200000	0.937539	76.200000	0.940606	76.200000	0.938226	76.200000	0.934816
76.300000	0.939889	76.300000	0.939630	76.300000	0.938720	76.300000	0.929044	76.300000	0.932016	76.300000	0.936700	76.300000	0.930199	76.300000	0.935696	76.300000	0.936557	76.300000	0.943302	76.300000	0.941289	76.300000	0.933185	76.300000	0.939874	76.300000	0.934913	76.300000	0.932965	76.300000	0.932481
76.400000	0.939407	76.400000	0.937607	76.400000	0.930812	76.400000	0.946371	76.400000	0.934152	76.400000	0.941226	76.400000	0.936594	76.400000	0.938534	76.400000	0.934103	76.400000	0.941685	76.400000	0.935827	76.400000	0.939992	76.400000	0.932922	76.400000	0.930847	76.400000	0.931758	76.400000	0.932717
76.500000	0.936690	76.500000	0.933572	76.500000	0.934580	76.500000	0.937682	76.500000	0.931637	76.500000	0.935556	76.500000	0.933085	76.500000	0.937218	76.500000	0.927291	76.500000	0.941729	76.500000	0.937430	76.500000	0.937563	76.500000	0.945968	76.500000	0.933728	76.500000	0.932584	76.500000	0.942072
76.600000	0.941422	76.600000	0.939223	76.600000	0.937645	76.600000	0.940139	76.600000	0.938734	76.600000	0.933828	76.600000	0.928828	76.600000	0.933484	76.600000	0.943184	76.600000	0.936542	76.600000	0.934109	76.600000	0.930606	76.600000	0.945411	76.600000	0.930601	76.600000	0.933219	76.600000	0.931104
76.700000	0.948792	76.700000	0.929798	76.700000	0.943041	76.700000	0.936115	76.700000	0.936410	76.700000	0.930389	76.700000	0.945576	76.700000	0.938141	76.700000	0.942242	76.700000	0.933664	76.700000	0.939453	76.700000	0.928920	76.700000	0.932600	76.700000	0.926768	76.700000	0.944034	76.700000	0.936137
76.800000	0.947600	76.800000	0.932331	76.800000	0.950554	76.800000	0.930802	76.800000	0.935307	76.800000	0.935069	76.800000	0.933688	76.800000	0.935260	76.800000	0.933385	76.800000	0.934327	76.800000	0.953484	76.800000	0.927291	76.800000	0.941923	76.800000	0.928788	76.800000	0.943546	76.800000	0.935840
76.900000	0.941523	76.900000	0.941273	76.900000	0.936357	76.900000	0.929943	76.900000	0.937758	76.900000	0.931741	76.900000	0.936816	76.900000	0.935252	76.900000	0.929742	76.900000	0.939760	76.900000	0.951583	76.900000	0.934904	76.900000	0.954100	76.900000	0.937151	76.900000	0.943469	76.900000	0.926545
77.000000	0.930154	77.000000	0.936378	77.000000	0.933053	77.000000	0.937562	77.000000	0.940018	77.000000	0.942672	77.000000	0.947668	77.000000	0.948710	77.000000	0.931460	77.000000	0.943886	77.000000	0.947666	77.000000	0.938435	77.000000	0.950807	77.000000	0.941188	77.000000	0.933022	77.000000	0.928959
77.100000	0.949391	77.100000	0.948434	77.100000	0.931000	77.100000	0.944394	77.100000	0.937692	77.100000	0.937603	77.100000	0.939761	77.100000	0.939158	77.100000	0.935611	77.100000	0.932005	77.100000	0.943991	77.100000	0.935028	77.100000	0.941027	77.100000	0.935930	77.100000	0.938122	77.100000	0.932720
77.200000	0.939562	77.200000	0.941047	77.200000	0.937122	77.200000	0.943473	77.200000	0.929730	77.200000	0.939787	77.200000	0.938530	77.200000	0.942124	77.200000	0.934422	77.200000	0.954434	77.200000	0.941231	77.200000	0.943395	77.200000	0.949065	77.200000	0.928927	77.200000	0.941105	77.200000	0.939664
77.300000	0.941507	77.300000	0.940675	77.300000	0.924468	77.300000	0.936964	77.300000	0.935692	77.300000	0.948160	77.300000	0.943414	77.300000	0.937991	77.300000	0.944035	77.300000	0.946903	77.300000	0.943794	77.300000	0.935124	77.300000	0.948588	77.300000	0.934281	77.300000	0.934943	77.300000	0.932930
77.400000	0.947312	77.400000	0.927937	77.400000	0.929672	77.400000	0.934736	77.400000	0.943987	77.400000	0.936766	77.400000	0.934906	77.400000	0.928910	77.400000	0.942394	77.400000	0.950373	77.400000	0.943357	77.400000	0.944668	77.400000	0.945023	77.400000	0.935385	77.400000	0.929018	77.400000	0.944521
77.500000	0.937843	77.500000	0.935544	77.500000	0.930214	77.500000	0.954247	77.500000	0.929573	77.500000	0.936923	77.500000	0.934216	77.500000	0.942258	77.500000	0.933449	77.500000	0.944922	77.500000	0.947742	77.500000	0.934381	77.500000	0.937787	77.500000	0.930899	77.500000	0.939543	77.500000	0.948217
77.600000	0.930173	77.600000	0.944231	77.600000	0.934315	77.600000	0.953448	77.600000	0.936651	77.600000	0.941704	77.600000	0.943325	77.600000	0.927885	77.600000	0.943049	77.600000	0.939993	77.600000	0.943809	77.600000	0.951021	77.600000	0.939646	77.600000	0.926918	77.600000	0.943615	77.600000	0.940109
77.700000	0.924689	77.700000	0.942186	77.700000	0.940493	77.700000	0.940902	77.700000	0.937464	77.700000	0.940198	77.700000	0.941477	77.700000	0.932332	77.700000	0.945238	77.700000	0.935654	77.700000	0.952534	77.700000	0.940189	77.700000	0.947507	77.700000	0.925586	77.700000	0.941289	77.700000	0.942290
77.800000	0.946264	77.800000	0.944687	77.800000	0.945048	77.800000	0.942065	77.800000	0.943094	77.800000	0.933689	77.800000	0.937508	77.800000	0.931808	77.800000	0.938626	77.800000	0.938057	77.800000	0.942074	77.800000	0.942675	77.800000	0.944103	77.800000	0.939703	77.800000	0.947904	77.800000	0.944580
77.900000	0.925297	77.900000	0.948076	77.900000	0.941561	77.900000	0.927557	77.900000	0.948184	77.900000	0.942064	77.900000	0.945804	77.900000	0.938627	77.900000	0.944369	77.900000	0.930443	77.900000	0.943670	77.900000	0.934434	77.900000	0.943391	77.900000	0.937006	77.900000	0.933212	77.900000	0.955083
78.000000	0.943812	78.000000	0.953038	78.000000	0.942914	78.000000	0.946290	78.000000	0.940174	78.000000	0.945380	78.000000	0.947938	78.000000	0.938985	78.000000	0.940492	78.000000	0.936056	78.000000	0.948121	78.000000	0.941398	78.000000	0.947546	78.000000	0.946821	78.000000	0.947630	78.000000	0.942380
78.100000	0.932014	78.100000	0.944446	78.100000	0.942878	78.100000	0.944599	78.100000	0.944381	78.100000	0.939175	78.100000	0.942332	78.100000	0.944831	78.100000	0.944155	78.100000	0.935461	78.100000	0.939368	78.100000	0.938322	78.100000	0.941515	78.100000	0.938875	78.100000	0.945332	78.100000	0.933624
78.200000	0.942739	78.200000	0.953472	78.200000	0.927391	78.200000	0.943711	78.200000	0.943145	78.200000	0.929925	78.200000	0.939073	78.200000	0.945244	78.200000	0.942089	78.200000	0.936337	78.200000	0.939133	78.200000	0.934033	78.200000	0.945043	78.200000	0.944733	78.200000	0.939826	78.200000	0.946232
78.300000	0.944972	78.300000	0.948422	78.300000	0.942712	78.300000	0.944122	78.300000	0.940579	78.300000	0.936035	78.300000	0.931275	78.300000	0.935496	78.300000	0.952939	78.300000	0.939841	78.300000	0.949651	78.300000	0.937287	78.300000	0.945393	78.300000	0.935787	78.300000	0.943550	78.300000	0.938563
78.400000	0.942444	78.400000	0.944827	78.400000	0.931525	78.400000	0.943558	78.400000	0.944165	78.400000	0.952448	78.400000	0.938340	78.400000	0.939496	78.400000	0.946146	78.400000	0.953109	78.400000	0.944466	78.400000	0.948938	78.400000	0.943109	78.400000	0.946379	78.400000	0.946743	78.400000	0.941186
78.500000	0.944519	78.500000	0.950161	78.500000	0.943779	78.500000	0.942588	78.500000	0.941428	78.500000	0.940075	78.500000	0.950173	78.500000	0.941763	78.500000	0.951221	78.500000	0.949041	78.500000	0.949427	78.500000	0.950045	78.500000	0.960110	78.500000	0.942818	78.500000	0.940902	78.500000	0.946355
78.600000	0.947812	78.600000	0.945032	78.600000	0.940093	78.600000	0.940100	78.600000	0.949509	78.600000	0.946228	78.600000	0.949936	78.600000	0.939959	78.600000	0.935865	78.600000	0.943486	78.600000	0.954165	78.600000	0.953392	78.600000	0.951528	78.600000	0.946408	78.600000	0.934156	78.600000	0.940419
78.700000	0.937709	78.700000	0.943426	78.700000	0.937450	78.700000	0.949474	78.700000	0.952087	78.700000	0.936569	78.700000	0.953365	78.700000	0.942167	78.700000	0.936256	78.700000	0.941162	78.700000	0.948583	78.700000	0.933826	78.700000	0.948886	78.700000	0.938042	78.700000	0.947433	78.700000	0.926371
78.800000	0.950483	78.800000	0.941596	78.800000	0.935701	78.800000	0.950495	78.800000	0.951971	78.800000	0.937933	78.800000	0.942881	78.800000	0.934493	78.800000	0.946363	78.800000	0.940550	78.800000	0.956955	78.800000	0.943474	78.800000	0.955558	78.800000	0.939624	78.800000	0.943158	78.800000	0.946915
78.900000	0.946568	78.900000	0.940740	78.900000	0.948350	78.900000	0.944252	78.900000	0.950887	78.900000	0.936099	78.900000	0.949680	78.900000	0.947089	78.900000	0.940990	78.900000	0.943291	78.900000	0.944554	78.900000	0.944058	78.900000	0.946854	78.900000	0.950383	78.900000	0.944152	78.900000	0.951580
79.000000	0.939864	79.000000	0.942861	79.000000	0.944937	79.000000	0.949754	79.000000	0.943384	79.000000	0.943132	79.000000	0.944594	79.000000	0.938555	79.000000	0.943494	79.000000	0.945496	79.000000	0.950752	79.000000	0.955753	79.000000	0.941787	79.000000	0.946357	79.000000	0.939136	79.000000	0.947885
79.100000	0.947514	79.100000	0.945154	79.100000	0.937652	79.100000	0.955418	79.100000	0.946431	79.100000	0.955931	79.100000	0.951424	79.100000	0.946345	79.100000	0.938142	79.100000	0.936253	79.100000	0.957583	79.100000	0.946077	79.100000	0.954177	79.100000	0.951375	79.100000	0.937241	79.100000	0.949565
79.200000	0.955165	79.200000	0.944747	79.200000	0.958907	79.200000	0.941628	79.200000	0.945472	79.200000	0.950138	79.200000	0.946557	79.200000	0.945542	79.200000	0.941757	79.200000	0.940273	79.200000	0.953025	79.200000	0.939098	79.200000	0.946801	79.200000	0.937556	79.200000	0.952066	79.200000	0.948091
79.300000	0.952567	79.300000	0.940564	79.300000	0.944072	79.300000	0.948955	79.300000	0.949235	79.300000	0.952387	79.300000	0.935877	79.300000	0.943760	79.300000	0.948480	79.300000	0.941791	79.300000	0.949408	79.300000	0.956514	79.300000	0.951682	79.300000	0.947186	79.300000	0.942331	79.300000	0.944414
79.400000	0.943474	79.400000	0.949075	79.400000	0.944271	79.400000	0.953210	79.400000	0.945356	79.400000	0.936964	79.400000	0.947722	79.400000	0.956516	79.400000	0.937568	79.400000	0.941960	79.400000	0.956743	79.400000	0.942789	79.400000	0.947858	79.400000	0.949875	79.400000	0.941410	79.400000	0.952336
79.500000	0.951491	79.500000	0.943654	79.500000	0.958351	79.500000	0.957469	79.500000	0.942165	79.500000	0.948978	79.500000	0.948488	79.500000	0.951396	79.500000	0.944056	79.500000	0.943824	79.500000	0.948548	79.500000	0.940292	79.500000	0.954135	79.500000	0.954738	79.500000	0.957491	79.500000	0.938663
79.600000	0.952708	79.600000	0.956370	79.600000	0.943785	79.600000	0.948145	79.600000	0.944255	79.600000	0.946862	79.600000	0.949341	79.600000	0.948537	79.600000	0.944677	79.600000	0.951699	79.600000	0.947436	79.600000	0.935727	79.600000	0.950945	79.600000	0.951412	79.600000	0.949841	79.600000	0.949020
79.700000	0.953760	79.700000	0.951159	79.700000	0.955677	79.700000	0.957631	79.700000	0.946333	79.700000	0.946517	79.700000	0.945874	79.700000	0.945469	79.700000	0.947779	79.700000	0.949592	79.700000	0.949015	79.700000	0.955402	79.700000	0.944852	79.700000	0.939420	79.700000	0.947721	79.700000	0.943287
79.800000	0.957531	79.800000	0.950073	79.800000	0.950580	79.800000	0.951637	79.800000	0.950353	79.800000	0.944037	79.800000	0.944141	79.800000	0.957485	79.800000	0.952719	79.800000	0.944968	79.800000	0.950487	79.800000	0.942913	79.800000	0.950819	79.800000	0.946186	79.800000	0.950829	79.800000	0.951519
79.900000	0.948573	79.900000	0.955236	79.900000	0.951554	79.900000	0.963096	79.900000	0.950308	79.900000	0.944817	79.900000	0.953374	79.900000	0.964602	79.900000	0.950460	79.900000	0.940479	79.900000	0.951976	79.900000	0.943655	79.900000	0.949629	79.900000	0.956534	79.900000	0.949897	79.900000	0.948230
80.000000	0.955275	80.000000	0.958341	80.000000	0.954272	80.000000	0.948866	80.000000	0.939260	80.000000	0.944786	80.000000	0.951712	80.000000	0.945367	80.000000	0.945973	80.000000	0.951025	80.000000	0.953500	80.000000	0.933292	80.000000	0.949664	80.000000	0.950184	80.000000	0.949332	80.000000	0.946303
80.100000	0.944520	80.100000	0.953589	80.100000	0.953303	80.100000	0.952886	80.100000	0.949339	80.100000	0.948390	80.100000	0.957667	80.100000	0.952262	80.100000	0.950913	80.100000	0.948212	80.100000	0.962157	80.100000	0.950255	80.100000	0.951542	80.100000	0.955419	80.100000	0.946324	80.100000	0.942725
80.200000	0.955170	80.200000	0.947102	80.200000	0.957814	80.200000	0.945359	80.200000	0.942644	80.200000	0.946460	80.200000	0.957574	80.200000	0.947371	80.200000	0.938646	80.200000	0.951343	80.200000	0.952253	80.200000	0.950970	80.200000	0.942108	80.200000	0.951042	80.200000	0.952799	80.200000	0.951573
80.300000	0.956643	80.300000	0.944781	80.300000	0.950315	80.300000	0.952681	80.300000	0.947221	80.300000	0.953334	80.300000	0.961617	80.300000	0.955671	80.300000	0.943542	80.300000	0.950095	80.300000	0.958116	80.300000	0.948748	80.300000	0.952138	80.300000	0.961333	80.300000	0.954057	80.300000	0.954447
80.400000	0.960144	80.400000	0.955762	80.400000	0.949050	80.400000	0.945767	80.400000	0.951619	80.400000	0.948000	80.400000	0.946562	80.400000	0.948112	80.400000	0.942756	80.400000	0.951010	80.400000	0.951911	80.400000	0.949675	80.400000	0.945726	80.400000	0.954314	80.400000	0.949341	80.400000	0.953920
80.500000	0.952643	80.500000	0.951175	80.500000	0.956413	80.500000	0.950128	80.500000	0.950290	80.500000	0.957268	80.500000	0.959649	80.500000	0.949791	80.500000	0.946265	80.500000	0.945775	80.500000	0.945729	80.500000	0.956823	80.500000	0.945157	80.500000	0.958674	80.500000	0.956229	80.500000	0.949961
80.600000	0.951956	80.600000	0.948414	80.600000	0.954243	80.600000	0.958954	80.600000	0.951461	80.600000	0.949617	80.600000	0.958982	80.600000	0.953061	80.600000	0.950550	80.600000	0.954278	80.600000	0.956080	80.600000	0.934794	80.600000	0.957956	80.600000	0.953796	80.600000	0.957267	80.600000	0.950219
80.700000	0.959162	80.700000	0.954750	80.700000	0.958999	80.700000	0.953641	80.700000	0.947589	80.700000	0.952049	80.700000	0.957015	80.700000	0.954354	80.700000	0.945704	80.700000	0.953572	80.700000	0.952902	80.700000	0.952967	80.700000	0.949759	80.700000	0.948867	80.700000	0.953796	80.700000	0.948024
80.800000	0.955188	80.800000	0.958282	80.800000	0.960147	80.800000	0.947075	80.800000	0.945721	80.800000	0.949363	80.800000	0.957336	80.800000	0.952664	80.800000	0.957039	80.800000	0.958430	80.800000	0.952587	80.800000	0.958445	80.800000	0.945731	80.800000	0.960068	80.800000	0.963867	80.800000	0.953769
80.900000	0.949513	80.900000	0.963059	80.900000	0.958383	80.900000	0.955910	80.900000	0.952535	80.900000	0.951004	80.900000	0.958592	80.900000	0.954818	80.900000	0.947465	80.900000	0.955754	80.900000	0.958891	80.900000	0.959665	80.900000	0.953499	80.900000	0.955400	80.900000	0.952502	80.900000	0.961711
81.000000	0.949911	81.000000	0.961081	81.000000	0.958838	81.000000	0.959844	81.000000	0.945396	81.000000	0.955036	81.000000	0.946552	81.000000	0.953737	81.000000	0.950490	81.000000	0.949645	81.000000	0.954611	81.000000	0.954573	81.000000	0.951231	81.000000	0.955450	81.000000	0.951629	81.000000	0.961447
81.100000	0.958087	81.100000	0.961659	81.100000	0.953087	81.100000	0.959375	81.100000	0.949420	81.100000	0.957512	81.100000	0.959955	81.100000	0.957854	81.100000	0.950402	81.100000	0.958743	81.100000	0.949229	81.100000	0.958438	81.100000	0.947529	81.100000	0.959849	81.100000	0.957126	81.100000	0.947108
81.200000	0.959213	81.200000	0.960293	81.200000	0.952271	81.200000	0.955697	81.200000	0.955086	81.200000	0.953857	81.200000	0.958681	81.200000	0.947256	81.200000	0.950154	81.200000	0.963482	81.200000	0.954298	81.200000	0.948319	81.200000	0.954625	81.200000	0.960063	81.200000	0.955564	81.200000	0.959854
81.300000	0.964957	81.300000	0.950325	81.300000	0.950034	81.300000	0.961456	81.300000	0.947862	81.300000	0.938437	81.300000	0.956327	81.300000	0.953938	81.300000	0.951971	81.300000	0.963266	81.300000	0.948278	81.300000	0.955039	81.300000	0.958661	81.300000	0.952679	81.300000	0.967027	81.300000	0.954944
81.400000	0.963562	81.400000	0.956663	81.400000	0.962936	81.400000	0.956927	81.400000	0.953754	81.400000	0.945209	81.400000	0.960823	81.400000	0.956773	81.400000	0.949449	81.400000	0.954908	81.400000	0.958364	81.400000	0.953617	81.400000	0.962721	81.400000	0.953885	81.400000	0.959022	81.400000	0.954852
81.500000	0.955680	81.500000	0.964705	81.500000	0.960944	81.500000	0.944974	81.500000	0.959300	81.500000	0.952841	81.500000	0.950519	81.500000	0.967088	81.500000	0.939695	81.500000	0.957407	81.500000	0.968136	81.500000	0.956083	81.500000	0.948978	81.500000	0.951602	81.500000	0.961697	81.500000	0.965120
81.600000	0.950604	81.600000	0.960017	81.600000	0.963865	81.600000	0.955294	81.600000	0.955039	81.600000	0.955655	81.600000	0.954281	81.600000	0.958120	81.600000	0.956668	81.600000	0.957075	81.600000	0.963693	81.600000	0.958347	81.600000	0.956591	81.600000	0.945791	81.600000	0.955906	81.600000	0.955291
81.700000	0.963635	81.700000	0.957077	81.700000	0.952408	81.700000	0.960979	81.700000	0.958438	81.700000	0.950862	81.700000	0.957016	81.700000	0.961010	81.700000	0.960694	81.700000	0.957212	81.700000	0.952669	81.700000	0.954610	81.700000	0.963289	81.700000	0.953932	81.700000	0.962696	81.700000	0.965768
81.800000	0.953127	81.800000	0.963616	81.800000	0.955262	81.800000	0.957548	81.800000	0.953197	81.800000	0.955747	81.800000	0.958362	81.800000	0.958035	81.800000	0.959794	81.800000	0.968900	81.800000	0.948697	81.800000	0.954476	81.800000	0.959226	81.800000	0.946178	81.800000	0.950950	81.800000	0.958279
81.900000	0.969155	81.900000	0.953903	81.900000	0.961604	81.900000	0.952097	81.900000	0.956485	81.900000	0.955051	81.900000	0.955370	81.900000	0.950274	81.900000	0.954195	81.900000	0.967094	81.900000	0.952142	81.900000	0.950237	81.900000	0.961777	81.900000	0.950359	81.900000	0.959345	81.900000	0.959840
82.000000	0.943803	82.000000	0.958021	82.000000	0.963466	82.000000	0.954394	82.000000	0.952580	82.000000	0.958224	82.000000	0.959970	82.000000	0.955458	82.000000	0.962372	82.000000	0.958841	82.000000	0.955547	82.000000	0.955827	82.000000	0.959582	82.000000	0.962836	82.000000	0.954941	82.000000	0.963502
82.100000	0.963024	82.100000	0.957842	82.100000	0.954391	82.100000	0.961391	82.100000	0.957903	82.100000	0.955584	82.100000	0.960769	82.100000	0.957702	82.100000	0.959479	82.100000	0.958109	82.100000	0.954743	82.100000	0.957344	82.100000	0.953044	82.100000	0.965483	82.100000	0.954859	82.100000	0.954993
82.200000	0.956038	82.200000	0.958815	82.200000	0.955734	82.200000	0.960605	82.200000	0.964779	82.200000	0.954928	82.200000	0.949938	82.200000	0.964123	82.200000	0.959706	82.200000	0.956518	82.200000	0.965833	82.200000	0.956057	82.200000	0.956720	82.200000	0.964305	82.200000	0.963337	82.200000	0.969261
82.300000	0.957204	82.300000	0.947077	82.300000	0.955437	82.300000	0.963445	82.300000	0.953967	82.300000	0.959988	82.300000	0.955162	82.300000	0.959483	82.300000	0.953789	82.300000	0.958695	82.300000	0.960903	82.300000	0.951850	82.300000	0.955197	82.300000	0.964245	82.300000	0.956541	82.300000	0.969455
82.400000	0.959901	82.400000	0.964122	82.400000	0.958727	82.400000	0.959547	82.400000	0.956969	82.400000	0.968919	82.400000	0.949275	82.400000	0.958441	82.400000	0.968041	82.400000	0.969465	82.400000	0.952700	82.400000	0.958246	82.400000	0.947130	82.400000	0.958696	82.400000	0.963555	82.400000	0.960266
82.500000	0.954319	82.500000	0.959901	82.500000	0.970116	82.500000	0.956600	82.500000	0.956120	82.500000	0.963248	82.500000	0.960013	82.500000	0.966079	82.500000	0.955450	82.500000	0.958902	82.500000	0.962236	82.500000	0.944781	82.500000	0.954353	82.500000	0.956299	82.500000	0.959238	82.500000	0.957094
82.600000	0.950765	82.600000	0.957481	82.600000	0.962290	82.600000	0.953716	82.600000	0.962047	82.600000	0.964046	82.600000	0.953598	82.600000	0.963701	82.600000	0.970450	82.600000	0.962432	82.600000	0.962215	82.600000	0.961695	82.600000	0.959925	82.600000	0.959528	82.600000	0.958325	82.600000	0.960322
82.700000	0.955594	82.700000	0.953331	82.700000	0.960852	82.700000	0.959032	82.700000	0.964752	82.700000	0.951955	82.700000	0.953629	82.700000	0.964475	82.700000	0.958708	82.700000	0.960073	82.700000	0.968434	82.700000	0.958424	82.700000	0.957503	82.700000	0.967230	82.700000	0.956207	82.700000	0.966329
82.800000	0.957402	82.800000	0.954064	82.800000	0.967594	82.800000	0.952961	82.800000	0.970605	82.800000	0.957856	82.800000	0.962312	82.800000	0.956040	82.800000	0.961136	82.800000	0.957967	82.800000	0.959539	82.800000	0.954502	82.800000	0.962842	82.800000	0.960682	82.800000	0.962857	82.800000	0.965962
82.900000	0.965318	82.900000	0.958588	82.900000	0.965117	82.900000	0.962240	82.900000	0.976277	82.900000	0.960795	82.900000	0.960915	82.900000	0.958994	82.900000	0.956599	82.900000	0.963864	82.900000	0.956259	82.900000	0.962419	82.900000	0.958691	82.900000	0.959448	82.900000	0.957269	82.900000	0.956696
83.000000	0.962870	83.000000	0.963604	83.000000	0.968636	83.000000	0.962623	83.000000	0.972875	83.000000	0.951670	83.000000	0.961464	83.000000	0.957789	83.000000	0.958363	83.000000	0.965965	83.000000	0.973190	83.000000	0.962048	83.000000	0.965270	83.000000	0.957832	83.000000	0.961824	83.000000	0.962055
83.100000	0.962496	83.100000	0.965624	83.100000	0.966865	83.100000	0.964122	83.100000	0.973532	83.100000	0.965124	83.100000	0.959361	83.100000	0.963997	83.100000	0.966083	83.100000	0.963658	83.100000	0.962227	83.100000	0.963350	83.100000	0.961097	83.100000	0.962477	83.100000	0.964018	83.100000	0.964790
83.200000	0.962366	83.200000	0.966749	83.200000	0.967742	83.200000	0.961529	83.200000	0.974595	83.200000	0.954301	83.200000	0.966596	83.200000	0.965368	83.200000	0.963506	83.200000	0.962422	83.200000	0.960951	83.200000	0.963971	83.200000	0.958568	83.200000	0.961825	83.200000	0.961782	83.200000	0.959194
83.300000	0.963948	83.300000	0.964115	83.300000	0.963605	83.300000	0.963024	83.300000	0.963838	83.300000	0.961945	83.300000	0.959144	83.300000	0.968030	83.300000	0.962351	83.300000	0.962659	83.300000	0.968545	83.300000	0.960214	83.300000	0.967005	83.300000	0.962896	83.300000	0.960223	83.300000	0.961091
83.400000	0.961808	83.400000	0.959218	83.400000	0.966381	83.400000	0.964406	83.400000	0.961692	83.400000	0.957318	83.400000	0.958289	83.400000	0.974684	83.400000	0.958995	83.400000	0.971406	83.400000	0.971618	83.400000	0.962542	83.400000	0.959624	83.400000	0.965563	83.400000	0.963125	83.400000	0.969741
83.500000	0.958248	83.500000	0.963133	83.500000	0.966210	83.500000	0.967891	83.500000	0.970706	83.500000	0.963595	83.500000	0.971073	83.500000	0.963393	83.500000	0.960926	83.500000	0.964415	83.500000	0.965320	83.500000	0.966472	83.500000	0.960322	83.500000	0.966315	83.500000	0.974330	83.500000	0.956756
83.600000	0.961594	83.600000	0.963816	83.600000	0.963064	83.600000	0.961604	83.600000	0.962992	83.600000	0.966785	83.600000	0.962130	83.600000	0.964483	83.600000	0.963144	83.600000	0.966427	83.600000	0.966294	83.600000	0.959470	83.600000	0.957845	83.600000	0.966689	83.600000	0.969715	83.600000	0.972101
83.700000	0.963107	83.700000	0.964687	83.700000	0.964628	83.700000	0.960754	83.700000	0.964110	83.700000	0.958325	83.700000	0.959439	83.700000	0.962191	83.700000	0.972352	83.700000	0.958601	83.700000	0.963599	83.700000	0.952627	83.700000	0.950354	83.700000	0.975781	83.700000	0.961758	83.700000	0.970383
83.800000	0.957697	83.800000	0.960205	83.800000	0.962362	83.800000	0.960343	83.800000	0.963898	83.800000	0.962482	83.800000	0.973073	83.800000	0.966160	83.800000	0.973417	83.800000	0.961290	83.800000	0.959066	83.800000	0.957032	83.800000	0.961014	83.800000	0.957674	83.800000	0.968276	83.800000	0.962430
83.900000	0.968711	83.900000	0.951411	83.900000	0.965935	83.900000	0.952489	83.900000	0.960180	83.900000	0.970231	83.900000	0.964327	83.900000	0.965383	83.900000	0.971333	83.900000	0.965977	83.900000	0.963765	83.900000	0.965883	83.900000	0.960217	83.900000	0.962344	83.900000	0.964363	83.900000	0.963189
84.000000	0.967029	84.000000	0.958805	84.000000	0.959595	84.000000	0.971389	84.000000	0.971781	84.000000	0.970495	84.000000	0.964816	84.000000	0.959797	84.000000	0.964280	84.000000	0.970286	84.000000	0.976334	84.000000	0.967814	84.000000	0.958688	84.000000	0.961579	84.000000	0.969400	84.000000	0.961928
84.100000	0.981345	84.100000	0.958128	84.100000	0.977355	84.100000	0.973284	84.100000	0.963386	84.100000	0.969931	84.100000	0.970214	84.100000	0.966270	84.100000	0.965020	84.100000	0.968284	84.100000	0.971859	84.100000	0.967263	84.100000	0.955368	84.100000	0.969414	84.100000	0.961004	84.100000	0.973038
84.200000	0.970851	84.200000	0.958380	84.200000	0.968582	84.200000	0.967397	84.200000	0.968811	84.200000	0.963867	84.200000	0.965016	84.200000	0.968197	84.200000	0.972891	84.200000	0.965365	84.200000	0.964979	84.200000	0.963544	84.200000	0.966216	84.200000	0.966659	84.200000	0.958316	84.200000	0.967426
84.300000	0.972585	84.300000	0.960740	84.300000	0.970590	84.300000	0.965518	84.300000	0.972337	84.300000	0.973857	84.300000	0.960392	84.300000	0.972875	84.300000	0.967879	84.300000	0.958650	84.300000	0.969959	84.300000	0.962866	84.300000	0.967010	84.300000	0.968036	84.300000	0.960139	84.300000	0.970492
84.400000	0.973845	84.400000	0.955596	84.400000	0.961913	84.400000	0.974884	84.400000	0.971188	84.400000	0.967552	84.400000	0.971204	84.400000	0.964818	84.400000	0.966793	84.400000	0.966128	84.400000	0.969919	84.400000	0.955713	84.400000	0.964851	84.400000	0.969407	84.400000	0.959953	84.400000	0.964671
84.500000	0.972499	84.500000	0.957455	84.500000	0.976594	84.500000	0.965828	84.500000	0.973395	84.500000	0.970643	84.500000	0.979586	84.500000	0.963174	84.500000	0.964804	84.500000	0.963431	84.500000	0.963003	84.500000	0.965640	84.500000	0.976269	84.500000	0.970678	84.500000	0.968604	84.500000	0.968871
84.600000	0.966236	84.600000	0.957256	84.600000	0.969088	84.600000	0.971882	84.600000	0.964647	84.600000	0.962583	84.600000	0.964523	84.600000	0.964103	84.600000	0.962551	84.600000	0.977280	84.600000	0.972900	84.600000	0.955256	84.600000	0.967391	84.600000	0.970882	84.600000	0.962835	84.600000	0.969555
84.700000	0.972909	84.700000	0.963765	84.700000	0.959818	84.700000	0.966488	84.700000	0.969880	84.700000	0.962388	84.700000	0.977576	84.700000	0.963009	84.700000	0.963285	84.700000	0.964157	84.700000	0.978236	84.700000	0.964562	84.700000	0.965929	84.700000	0.969766	84.700000	0.968660	84.700000	0.973319
84.800000	0.970294	84.800000	0.966913	84.800000	0.971437	84.800000	0.971309	84.800000	0.965608	84.800000	0.971064	84.800000	0.966374	84.800000	0.966055	84.800000	0.968416	84.800000	0.971363	84.800000	0.971076	84.800000	0.964603	84.800000	0.969845	84.800000	0.972120	84.800000	0.972228	84.800000	0.968251
84.900000	0.975365	84.900000	0.971522	84.900000	0.966648	84.900000	0.973430	84.900000	0.967321	84.900000	0.968109	84.900000	0.967476	84.900000	0.970393	84.900000	0.968358	84.900000	0.965028	84.900000	0.964840	84.900000	0.970281	84.900000	0.981010	84.900000	0.974824	84.900000	0.969798	84.900000	0.969583
85.000000	0.971461	85.000000	0.954154	85.000000	0.974174	85.000000	0.974987	85.000000	0.976108	85.000000	0.962187	85.000000	0.966623	85.000000	0.979039	85.000000	0.966209	85.000000	0.971620	85.000000	0.969932	85.000000	0.969472	85.000000	0.981534	85.000000	0.982997	85.000000	0.952234	85.000000	0.976363
85.100000	0.969112	85.100000	0.955553	85.100000	0.974711	85.100000	0.978347	85.100000	0.974654	85.100000	0.967313	85.100000	0.965991	85.100000	0.965897	85.100000	0.969061	85.100000	0.974007	85.100000	0.979929	85.100000	0.975365	85.100000	0.973497	85.100000	0.969675	85.100000	0.964949	85.100000	0.967212
85.200000	0.974315	85.200000	0.961510	85.200000	0.972150	85.200000	0.965254	85.200000	0.964206	85.200000	0.973755	85.200000	0.965548	85.200000	0.963426	85.200000	0.974481	85.200000	0.968285	85.200000	0.978999	85.200000	0.969830	85.200000	0.975808	85.200000	0.973923	85.200000	0.971856	85.200000	0.974330
85.300000	0.975970	85.300000	0.966760	85.300000	0.980325	85.300000	0.971675	85.300000	0.971124	85.300000	0.975740	85.300000	0.957398	85.300000	0.971302	85.300000	0.968371	85.300000	0.977313	85.300000	0.972793	85.300000	0.968168	85.300000	0.978168	85.300000	0.973423	85.300000	0.968901	85.300000	0.968674
85.400000	0.966609	85.400000	0.968667	85.400000	0.973385	85.400000	0.974735	85.400000	0.972259	85.400000	0.972321	85.400000	0.967794	85.400000	0.969251	85.400000	0.974453	85.400000	0.957007	85.400000	0.977763	85.400000	0.975777	85.400000	0.971075	85.400000	0.967834	85.400000	0.970871	85.400000	0.963940
85.500000	0.977358	85.500000	0.967647	85.500000	0.977350	85.500000	0.978014	85.500000	0.967430	85.500000	0.965211	85.500000	0.977738	85.500000	0.969259	85.500000	0.979104	85.500000	0.968714	85.500000	0.980177	85.500000	0.972969	85.500000	0.976593	85.500000	0.966031	85.500000	0.963835	85.500000	0.977437
85.600000	0.967522	85.600000	0.966278	85.600000	0.966186	85.600000	0.979298	85.600000	0.966179	85.600000	0.967308	85.600000	0.965628	85.600000	0.971162	85.600000	0.976605	85.600000	0.971436	85.600000	0.982057	85.600000	0.967212	85.600000	0.971714	85.600000	0.970134	85.600000	0.966106	85.600000	0.988249
85.700000	0.973281	85.700000	0.970955	85.700000	0.975144	85.700000	0.982485	85.700000	0.967253	85.700000	0.970753	85.700000	0.975760	85.700000	0.971157	85.700000	0.970227	85.700000	0.972440	85.700000	0.975413	85.700000	0.972917	85.700000	0.986683	85.700000	0.972951	85.700000	0.961561	85.700000	0.967241
85.800000	0.972721	85.800000	0.964751	85.800000	0.972047	85.800000	0.971766	85.800000	0.974435	85.800000	0.959359	85.800000	0.969244	85.800000	0.972897	85.800000	0.968155	85.800000	0.979751	85.800000	0.976401	85.800000	0.969031	85.800000	0.969550	85.800000	0.970598	85.800000	0.969769	85.800000	0.978185
85.900000	0.973284	85.900000	0.969317	85.900000	0.980868	85.900000	0.981183	85.900000	0.972273	85.900000	0.966846	85.900000	0.980809	85.900000	0.975214	85.900000	0.976111	85.900000	0.978502	85.900000	0.970070	85.900000	0.970969	85.900000	0.971178	85.900000	0.970235	85.900000	0.973241	85.900000	0.970895
86.000000	0.970402	86.000000	0.951062	86.000000	0.977432	86.000000	0.978459	86.000000	0.972228	86.000000	0.972897	86.000000	0.971948	86.000000	0.972236	86.000000	0.977387	86.000000	0.977435	86.000000	0.970620	86.000000	0.968298	86.000000	0.986072	86.000000	0.969604	86.000000	0.965134	86.000000	0.980612
86.100000	0.974070	86.100000	0.963790	86.100000	0.971524	86.100000	0.979364	86.100000	0.972282	86.100000	0.972753	86.100000	0.982624	86.100000	0.973566	86.100000	0.972370	86.100000	0.982017	86.100000	0.971592	86.100000	0.967205	86.100000	0.969619	86.100000	0.970675	86.100000	0.974144	86.100000	0.979591
86.200000	0.974779	86.200000	0.970081	86.200000	0.978275	86.200000	0.981354	86.200000	0.979825	86.200000	0.973386	86.200000	0.975227	86.200000	0.965726	86.200000	0.973275	86.200000	0.979361	86.200000	0.982155	86.200000	0.974824	86.200000	0.971475	86.200000	0.968827	86.200000	0.975404	86.200000	0.976354
86.300000	0.975177	86.300000	0.967598	86.300000	0.980169	86.300000	0.970515	86.300000	0.976965	86.300000	0.967738	86.300000	0.976256	86.300000	0.968553	86.300000	0.977341	86.300000	0.978553	86.300000	0.969441	86.300000	0.971409	86.300000	0.986862	86.300000	0.978638	86.300000	0.965457	86.300000	0.973318
86.400000	0.979733	86.400000	0.965965	86.400000	0.970959	86.400000	0.976754	86.400000	0.979948	86.400000	0.971637	86.400000	0.982672	86.400000	0.973161	86.400000	0.976416	86.400000	0.977682	86.400000	0.978528	86.400000	0.967276	86.400000	0.982749	86.400000	0.974724	86.400000	0.964781	86.400000	0.971641
86.500000	0.977416	86.500000	0.975909	86.500000	0.978888	86.500000	0.978677	86.500000	0.977962	86.500000	0.967780	86.500000	0.976057	86.500000	0.974610	86.500000	0.969100	86.500000	0.979189	86.500000	0.970871	86.500000	0.966905	86.500000	0.979617	86.500000	0.967259	86.500000	0.964725	86.500000	0.978890
86.600000	0.972871	86.600000	0.969332	86.600000	0.985795	86.600000	0.982578	86.600000	0.978075	86.600000	0.973324	86.600000	0.975189	86.600000	0.979694	86.600000	0.975072	86.600000	0.976913	86.600000	0.971851	86.600000	0.975070	86.600000	0.980450	86.600000	0.970789	86.600000	0.969611	86.600000	0.975561
86.700000	0.980006	86.700000	0.953966	86.700000	0.976882	86.700000	0.981261	86.700000	0.978131	86.700000	0.972150	86.700000	0.976080	86.700000	0.970303	86.700000	0.978932	86.700000	0.976332	86.700000	0.978304	86.700000	0.966494	86.700000	0.973988	86.700000	0.977976	86.700000	0.976248	86.700000	0.968256
86.800000	0.979853	86.800000	0.966056	86.800000	0.981344	86.800000	0.981633	86.800000	0.979597	86.800000	0.969913	86.800000	0.978030	86.800000	0.970847	86.800000	0.974041	86.800000	0.982879	86.800000	0.977181	86.800000	0.975560	86.800000	0.973798	86.800000	0.966966	86.800000	0.964883	86.800000	0.969868
86.900000	0.977104	86.900000	0.971240	86.900000	0.980510	86.900000	0.982768	86.900000	0.971264	86.900000	0.975410	86.900000	0.979141	86.900000	0.983880	86.900000	0.982710	86.900000	0.984388	86.900000	0.971246	86.900000	0.976748	86.900000	0.973423	86.900000	0.977807	86.900000	0.968142	86.900000	0.966129
87.000000	0.979671	87.000000	0.974900	87.000000	0.978803	87.000000	0.986433	87.000000	0.974995	87.000000	0.976848	87.000000	0.978016	87.000000	0.980348	87.000000	0.972038	87.000000	0.981519	87.000000	0.979573	87.000000	0.971068	87.000000	0.978134	87.000000	0.976443	87.000000	0.963677	87.000000	0.974641
87.100000	0.978285	87.100000	0.970699	87.100000	0.983429	87.100000	0.983830	87.100000	0.981594	87.100000	0.979535	87.100000	0.983956	87.100000	0.984454	87.100000	0.983176	87.100000	0.983003	87.100000	0.977720	87.100000	0.969493	87.100000	0.983597	87.100000	0.978421	87.100000	0.962408	87.100000	0.974109
87.200000	0.983162	87.200000	0.977794	87.200000	0.978035	87.200000	0.995099	87.200000	0.972190	87.200000	0.981733	87.200000	0.974381	87.200000	0.977047	87.200000	0.973592	87.200000	0.978908	87.200000	0.979728	87.200000	0.973813	87.200000	0.986012	87.200000	0.968525	87.200000	0.972205	87.200000	0.970905
87.300000	0.985867	87.300000	0.972278	87.300000	0.988358	87.300000	0.984437	87.300000	0.982426	87.300000	0.970279	87.300000	0.987862	87.300000	0.979239	87.300000	0.971657	87.300000	0.985470	87.300000	0.987195	87.300000	0.977916	87.300000	0.972197	87.300000	0.965591	87.300000	0.980824	87.300000	0.969580
87.400000	0.975848	87.400000	0.975229	87.400000	0.982138	87.400000	0.987101	87.400000	0.979844	87.400000	0.982924	87.400000	0.980303	87.400000	0.983311	87.400000	0.977854	87.400000	0.983736	87.400000	0.976284	87.400000	0.971021	87.400000	0.978206	87.400000	0.982551	87.400000	0.972804	87.400000	0.967615
87.500000	0.981107	87.500000	0.972323	87.500000	0.986846	87.500000	0.994467	87.500000	0.984165	87.500000	0.975465	87.500000	0.983871	87.500000	0.975689	87.500000	0.985304	87.500000	0.979920	87.500000	0.980797	87.500000	0.964325	87.500000	0.990957	87.500000	0.979460	87.500000	0.981656	87.500000	0.971508
87.600000	0.984657	87.600000	0.971914	87.600000	0.986273	87.600000	0.984517	87.600000	0.975461	87.600000	0.971487	87.600000	0.987440	87.600000	0.978038	87.600000	0.979427	87.600000	0.987950	87.600000	0.978340	87.600000	0.978398	87.600000	0.977344	87.600000	0.979461	87.600000	0.976398	87.600000	0.973616
87.700000	0.982908	87.700000	0.981628	87.700000	0.975038	87.700000	0.987643	87.700000	0.970382	87.700000	0.982516	87.700000	0.975731	87.700000	0.979169	87.700000	0.974470	87.700000	0.991319	87.700000	0.978909	87.700000	0.978169	87.700000	0.973145	87.700000	0.975296	87.700000	0.986809	87.700000	0.981308
87.800000	0.981557	87.800000	0.974491	87.800000	0.986193	87.800000	0.977766	87.800000	0.973218	87.800000	0.978593	87.800000	0.980692	87.800000	0.989610	87.800000	0.978612	87.800000	0.987835	87.800000	0.982419	87.800000	0.982855	87.800000	0.985004	87.800000	0.975423	87.800000	0.984066	87.800000	0.982034
87.900000	0.982806	87.900000	0.985773	87.900000	0.983015	87.900000	0.981265	87.900000	0.980087	87.900000	0.981461	87.900000	0.978481	87.900000	0.985079	87.900000	0.980403	87.900000	0.990301	87.900000	0.982259	87.900000	0.982115	87.900000	0.978959	87.900000	0.991203	87.900000	0.984427	87.900000	0.975940
88.000000	0.982957	88.000000	0.983639	88.000000	0.975679	88.000000	0.984269	88.000000	0.983733	88.000000	0.977828	88.000000	0.983647	88.000000	0.983510	88.000000	0.980567	88.000000	0.979262	88.000000	0.981011	88.000000	0.984420	88.000000	0.985304	88.000000	0.981853	88.000000	0.970892	88.000000	0.986398
88.100000	0.987957	88.100000	0.976647	88.100000	0.983750	88.100000	0.988521	88.100000	0.976748	88.100000	0.971503	88.100000	0.992041	88.100000	0.985941	88.100000	0.985428	88.100000	0.982379	88.100000	0.984787	88.100000	0.978909	88.100000	0.986502	88.100000	0.972168	88.100000	0.980428	88.100000	0.985325
88.200000	0.979613	88.200000	0.989023	88.200000	0.990107	88.200000	0.972202	88.200000	0.987221	88.200000	0.977493	88.200000	0.981600	88.200000	0.975473	88.200000	0.981401	88.200000	0.989128	88.200000	0.979740	88.200000	0.977004	88.200000	0.987052	88.200000	0.973817	88.200000	0.979479	88.200000	0.983945
88.300000	0.979425	88.300000	0.978624	88.300000	0.980169	88.300000	0.981738	88.300000	0.981265	88.300000	0.974426	88.300000	0.981192	88.300000	0.987960	88.300000	0.980116	88.300000	0.995504	88.300000	0.985641	88.300000	0.977948	88.300000	0.987137	88.300000	0.979186	88.300000	0.981214	88.300000	0.984206
88.400000	0.979152	88.400000	0.984140	88.400000	0.985953	88.400000	0.994893	88.400000	0.985464	88.400000	0.981423	88.400000	0.988513	88.400000	0.982003	88.400000	0.983245	88.400000	0.983780	88.400000	0.983896	88.400000	0.982783	88.400000	0.985878	88.400000	0.974370	88.400000	0.985485	88.400000	0.980575
88.500000	0.983009	88.500000	0.983973	88.500000	0.992364	88.500000	0.983386	88.500000	0.981586	88.500000	0.980009	88.500000	0.984051	88.500000	0.992150	88.500000	0.985026	88.500000	0.986950	88.500000	0.983050	88.500000	0.979896	88.500000	0.988257	88.500000	0.976975	88.500000	0.981399	88.500000	0.967841
88.600000	0.977503	88.600000	0.985720	88.600000	0.982861	88.600000	0.991846	88.600000	0.991013	88.600000	0.982291	88.600000	0.984081	88.600000	0.980493	88.600000	0.982981	88.600000	0.992923	88.600000	0.985049	88.600000	0.977456	88.600000	0.994592	88.600000	0.979615	88.600000	0.973652	88.600000	0.986542
88.700000	0.977660	88.700000	0.974103	88.700000	0.980302	88.700000	0.981876	88.700000	0.977535	88.700000	0.985195	88.700000	0.981564	88.700000	0.989753	88.700000	0.983033	88.700000	0.996592	88.700000	0.987512	88.700000	0.976068	88.700000	0.987722	88.700000	0.977955	88.700000	0.990029	88.700000	0.980847
88.800000	0.977173	88.800000	0.983397	88.800000	0.996371	88.800000	0.991920	88.800000	0.981270	88.800000	0.982187	88.800000	0.995074	88.800000	0.991890	88.800000	0.981410	88.800000	0.990633	88.800000	0.984427	88.800000	0.984107	88.800000	0.985660	88.800000	0.979646	88.800000	0.981262	88.800000	0.981980
88.900000	0.982960	88.900000	0.987767	88.900000	0.989121	88.900000	0.994867	88.900000	0.979834	88.900000	0.988126	88.900000	0.974414	88.900000	0.989623	88.900000	0.978838	88.900000	0.989470	88.900000	0.981945	88.900000	0.982829	88.900000	0.983116	88.900000	0.987515	88.900000	0.986927	88.900000	0.981540
89.000000	0.992661	89.000000	0.993008	89.000000	0.989049	89.000000	0.989342	89.000000	0.986950	89.000000	0.994706	89.000000	0.987550	89.000000	0.990873	89.000000	0.986520	89.000000	0.984901	89.000000	0.986266	89.000000	0.980096	89.000000	0.981015	89.000000	0.982806	89.000000	0.985239	89.000000	0.981522
89.100000	0.984883	89.100000	0.977620	89.100000	0.986652	89.100000	0.985300	89.100000	0.985380	89.100000	0.983773	89.100000	0.982678	89.100000	0.993414	89.100000	0.991548	89.100000	0.985385	89.100000	0.989475	89.100000	0.976371	89.100000	0.986608	89.100000	0.993610	89.100000	0.986918	89.100000	0.981734
89.200000	0.979542	89.200000	0.985462	89.200000	0.991081	89.200000	0.980064	89.200000	0.983230	89.200000	0.978427	89.200000	0.984131	89.200000	0.984011	89.200000	0.985339	89.200000	0.993894	89.200000	0.992221	89.200000	0.980748	89.200000	0.991867	89.200000	0.986013	89.200000	0.979061	89.200000	0.991922
89.300000	0.981630	89.300000	0.983688	89.300000	0.985735	89.300000	0.972633	89.300000	0.977638	89.300000	0.981581	89.300000	0.986065	89.300000	0.992835	89.300000	0.990172	89.300000	0.992862	89.300000	0.991533	89.300000	0.981141	89.300000	0.986555	89.300000	0.981700	89.300000	0.979332	89.300000	0.980795
89.400000	0.995096	89.400000	0.985441	89.400000	0.985965	89.400000	0.982972	89.400000	0.989925	89.400000	0.978545	89.400000	0.991323	89.400000	0.985464	89.400000	0.985806	89.400000	0.997675	89.400000	0.986440	89.400000	0.986069	89.400000	0.982943	89.400000	0.989643	89.400000	0.985352	89.400000	0.986319
89.500000	0.995605	89.500000	0.988071	89.500000	0.992047	89.500000	0.982132	89.500000	0.989766	89.500000	0.984583	89.500000	0.991707	89.500000	0.993391	89.500000	0.990016	89.500000	0.993338	89.500000	0.993924	89.500000	0.986542	89.500000	0.989452	89.500000	0.987910	89.500000	0.990516	89.500000	0.991230
89.600000	0.991064	89.600000	0.974989	89.600000	0.982007	89.600000	0.992717	89.600000	0.984507	89.600000	0.985902	89.600000	0.982875	89.600000	0.994609	89.600000	0.989802	89.600000	0.987335	89.600000	0.995720	89.600000	0.978411	89.600000	0.979707	89.600000	0.990595	89.600000	0.988257	89.600000	0.989473
89.700000	0.992196	89.700000	0.984573	89.700000	0.988316	89.700000	0.993416	89.700000	0.979256	89.700000	0.981469	89.700000	0.981251	89.700000	0.991065	89.700000	0.990770	89.700000	0.988158	89.700000	0.988838	89.700000	0.983407	89.700000	0.990064	89.700000	0.981056	89.700000	0.980580	89.700000	0.989791
89.800000	0.995570	89.800000	0.988092	89.800000	0.994042	89.800000	0.997685	89.800000	0.982091	89.800000	0.978472	89.800000	0.983428	89.800000	0.996147	89.800000	0.993019	89.800000	0.991863	89.800000	0.993435	89.800000	0.984102	89.800000	0.998086	89.800000	0.981550	89.800000	0.982029	89.800000	0.986601
89.900000	0.991471	89.900000	0.987902	89.900000	0.982384	89.900000	0.989300	89.900000	0.987455	89.900000	0.986747	89.900000	0.985277	89.900000	0.991108	89.900000	0.992090	89.900000	0.991206	89.900000	0.994283	89.900000	0.985559	89.900000	0.992690	89.900000	0.990926	89.900000	0.991796	89.900000	0.988041
90.000000	0.994566	90.000000	0.983036	90.000000	0.987009	90.000000	0.989985	90.000000	0.989720	90.000000	0.990092	90.000000	0.985141	90.000000	0.997657	90.000000	0.994264	90.000000	0.983993	90.000000	0.994440	90.000000	0.988907	90.000000	0.988372	90.000000	0.988348	90.000000	0.975224	90.000000	1.004764
90.100000	0.994275	90.100000	0.990893	90.100000	0.979617	90.100000	0.984342	90.100000	0.994955	90.100000	0.981428	90.100000	0.982739	90.100000	0.993052	90.100000	0.991923	90.100000	0.992712	90.100000	0.983551	90.100000	0.991165	90.100000	0.985698	90.100000	0.986031	90.100000	0.994948	90.100000	0.989766
90.200000	0.994885	90.200000	0.989099	90.200000	0.990544	90.200000	0.984295	90.200000	0.999624	90.200000	0.983450	90.200000	0.986742	90.200000	0.987970	90.200000	0.995673	90.200000	0.990902	90.200000	0.984719	90.200000	0.983892	90.200000	0.988027	90.200000	0.986291	90.200000	0.992461	90.200000	0.991298
90.300000	0.996919	90.300000	0.993599	90.300000	0.990212	90.300000	0.989494	90.300000	0.985475	90.300000	0.986641	90.300000	0.980262	90.300000	0.994986	90.300000	0.985066	90.300000	0.994518	90.300000	0.991668	90.300000	0.988401	90.300000	0.989662	90.300000	0.983424	90.300000	0.993489	90.300000	0.994372
90.400000	0.988821	90.400000	0.990048	90.400000	0.986881	90.400000	0.989540	90.400000	0.988823	90.400000	0.988569	90.400000	0.988565	90.400000	1.001145	90.400000	0.994340	90.400000	0.975748	90.400000	0.986788	90.400000	0.992901	90.400000	0.998073	90.400000	0.994478	90.400000	0.991807	90.400000	0.990628
90.500000	0.997247	90.500000	0.995020	90.500000	0.986974	90.500000	0.986165	90.500000	0.988607	90.500000	0.983453	90.500000	0.991175	90.500000	0.992227	90.500000	0.991084	90.500000	0.989247	90.500000	0.984472	90.500000	0.982565	90.500000	0.997762	90.500000	0.992617	90.500000	0.992265	90.500000	0.988806
90.600000	0.991519	90.600000	0.989411	90.600000	0.994572	90.600000	0.993433	90.600000	0.990000	90.600000	0.990019	90.600000	0.988984	90.600000	0.991276	90.600000	1.000924	90.600000	0.984168	90.600000	0.991792	90.600000	0.987923	90.600000	0.995326	90.600000	0.985042	90.600000	0.983907	90.600000	0.995756
90.700000	0.996745	90.700000	0.992376	90.700000	0.992108	90.700000	0.992731	90.700000	0.995663	90.700000	0.985716	90.700000	0.986529	90.700000	1.000787	90.700000	0.986731	90.700000	0.992104	90.700000	0.993546	90.700000	0.993687	90.700000	0.994900	90.700000	0.990649	90.700000	0.996589	90.700000	0.989775
90.800000	0.990920	90.800000	0.987846	90.800000	0.990564	90.800000	0.995431	90.800000	0.987059	90.800000	0.992777	90.800000	0.990947	90.800000	0.995359	90.800000	1.003831	90.800000	0.997310	90.800000	0.986798	90.800000	0.995986	90.800000	0.994422	90.800000	0.987390	90.800000	0.998079	90.800000	0.994572
90.900000	0.985998	90.900000	0.992921	90.900000	0.990648	90.900000	0.997987	90.900000	0.998525	90.900000	0.997943	90.900000	1.001764	90.900000	0.990553	90.900000	0.998155	90.900000	0.990606	90.900000	0.990353	90.900000	0.992817	90.900000	0.991139	90.900000	0.990302	90.900000	0.990667	90.900000	0.997145
91.000000	0.992054	91.000000	0.988815	91.000000	0.987783	91.000000	1.005494	91.000000	0.994723	91.000000	0.990836	91.000000	0.992970	91.000000	1.000458	91.000000	0.984382	91.000000	0.995621	91.000000	0.988913	91.000000	0.996155	91.000000	0.992594	91.000000	0.997396	91.000000	1.000009	91.000000	0.988316
91.100000	0.994399	91.100000	0.998813	91.100000	0.979745	91.100000	0.998612	91.100000	0.997932	91.100000	0.992902	91.100000	0.999611	91.100000	1.000412	91.100000	0.995455	91.100000	0.992145	91.100000	0.997502	91.100000	0.992042	91.100000	0.999404	91.100000	0.990578	91.100000	0.983697	91.100000	0.990164
91.200000	1.002931	91.200000	0.985184	91.200000	0.999653	91.200000	0.998507	91.200000	0.997081	91.200000	0.994017	91.200000	0.991335	91.200000	0.993443	91.200000	1.000812	91.200000	0.985176	91.200000	0.992683	91.200000	0.986334	91.200000	0.995405	91.200000	0.998917	91.200000	0.992373	91.200000	0.994616
91.300000	0.993999	91.300000	0.987356	91.300000	1.000395	91.300000	0.997302	91.300000	0.989487	91.300000	0.993220	91.300000	0.998085	91.300000	1.002460	91.300000	0.992223	91.300000	0.991531	91.300000	0.989632	91.300000	0.990453	91.300000	0.992241	91.300000	0.983388	91.300000	0.993098	91.300000	1.004269
91.400000	0.993118	91.400000	0.988710	91.400000	0.987044	91.400000	1.001219	91.400000	0.987199	91.400000	0.991429	91.400000	0.999801	91.400000	0.995635	91.400000	0.989968	91.400000	0.994635	91.400000	1.001882	91.400000	0.998320	91.400000	0.994669	91.400000	0.996749	91.400000	0.992206	91.400000	0.991817
91.500000	0.990573	91.500000	0.991100	91.500000	0.996598	91.500000	0.997481	91.500000	0.993495	91.500000	0.995828	91.500000	0.999556	91.500000	0.994073	91.500000	0.994498	91.500000	0.988164	91.500000	0.995153	91.500000	0.992266	91.500000	0.994620	91.500000	0.991638	91.500000	0.992160	91.500000	0.992586
91.600000	0.990480	91.600000	1.001578	91.600000	0.999357	91.600000	0.996703	91.600000	0.994897	91.600000	0.987753	91.600000	0.990012	91.600000	0.994959	91.600000	0.993983	91.600000	0.988566	91.600000	0.994928	91.600000	0.996322	91.600000	0.997827	91.600000	0.998695	91.600000	0.986738	91.600000	0.997418
91.700000	1.000362	91.700000	0.993842	91.700000	0.994400	91.700000	0.998483	91.700000	0.995005	91.700000	0.990920	91.700000	0.995103	91.700000	1.000807	91.700000	1.002468	91.700000	0.994706	91.700000	0.997471	91.700000	0.991260	91.700000	0.983074	91.700000	0.993732	91.700000	0.988387	91.700000	0.997205
91.800000	0.998015	91.800000	0.997034	91.800000	0.997913	91.800000	0.990014	91.800000	0.996451	91.800000	0.990024	91.800000	0.992615	91.800000	0.989808	91.800000	0.991596	91.800000	0.992481	91.800000	0.996818	91.800000	0.994914	91.800000	1.002727	91.800000	0.992963	91.800000	0.995993	91.800000	0.995064
91.900000	1.002577	91.900000	0.987766	91.900000	0.999455	91.900000	0.992481	91.900000	1.001777	91.900000	0.990803	91.900000	0.992406	91.900000	1.002469	91.900000	0.989979	91.900000	0.993356	91.900000	0.994610	91.900000	0.990665	91.900000	0.995772	91.900000	1.002125	91.900000	0.996939	91.900000	1.006048
92.000000	1.006411	92.000000	0.995613	92.000000	0.999639	92.000000	0.995689	92.000000	1.001765	92.000000	0.993454	92.000000	1.006826	92.000000	0.998764	92.000000	0.993212	92.000000	0.991284	92.000000	0.998827	92.000000	0.991614	92.000000	0.996073	92.000000	1.004461	92.000000	0.991339	92.000000	0.999970
92.100000	0.997881	92.100000	0.990062	92.100000	1.002203	92.100000	0.995726	92.100000	0.998941	92.100000	0.999825	92.100000	0.999297	92.100000	0.993427	92.100000	0.988872	92.100000	0.997032	92.100000	0.990714	92.100000	1.001087	92.100000	1.002587	92.100000	1.000614	92.100000	0.998618	92.100000	0.997144
92.200000	0.998890	92.200000	0.998452	92.200000	0.996897	92.200000	0.994892	92.200000	1.004844	92.200000	0.996206	92.200000	1.001383	92.200000	1.006956	92.200000	0.994847	92.200000	0.998114	92.200000	1.000048	92.200000	0.995357	92.200000	0.998528	92.200000	1.000882	92.200000	0.999463	92.200000	1.004190
92.300000	0.988466	92.300000	1.000932	92.300000	0.995613	92.300000	0.995228	92.300000	0.997779	92.300000	0.989448	92.300000	1.000536	92.300000	1.006513	92.300000	0.992811	92.300000	0.996936	92.300000	1.003993	92.300000	1.000091	92.300000	0.998612	92.300000	0.999032	92.300000	0.993622	92.300000	1.000937
92.400000	0.994862	92.400000	0.996924	92.400000	1.008387	92.400000	0.992167	92.400000	1.005087	92.400000	0.997031	92.400000	0.997650	92.400000	1.008345	92.400000	1.001413	92.400000	0.988884	92.400000	1.004257	92.400000	0.994153	92.400000	0.997604	92.400000	0.995561	92.400000	0.997876	92.400000	0.995711
92.500000	0.992684	92.500000	0.993365	92.500000	0.995461	92.500000	0.990596	92.500000	1.010438	92.500000	0.999815	92.500000	0.998602	92.500000	1.010576	92.500000	0.994022	92.500000	1.001352	92.500000	0.995118	92.500000	1.003837	92.500000	0.992234	92.500000	1.001218	92.500000	0.999552	92.500000	0.996799
92.600000	0.996890	92.600000	1.003628	92.600000	1.004990	92.600000	1.000320	92.600000	1.002204	92.600000	0.991475	92.600000	1.007938	92.600000	1.002970	92.600000	0.997961	92.600000	1.003792	92.600000	0.998804	92.600000	0.997861	92.600000	0.998470	92.600000	0.999348	92.600000	0.989812	92.600000	0.997415
92.700000	1.003118	92.700000	0.997586	92.700000	0.997483	92.700000	1.002421	92.700000	0.996874	92.700000	0.998475	92.700000	1.006885	92.700000	1.011164	92.700000	1.002414	92.700000	1.004911	92.700000	1.003856	92.700000	0.991261	92.700000	0.994463	92.700000	0.997960	92.700000	0.993166	92.700000	0.997411
92.800000	1.004095	92.800000	1.002824	92.800000	0.997767	92.800000	1.009886	92.800000	0.997438	92.800000	0.998328	92.800000	1.000506	92.800000	1.016863	92.800000	1.005630	92.800000	0.999463	92.800000	0.999812	92.800000	1.000961	92.800000	0.998291	92.800000	0.999884	92.800000	0.994799	92.800000	0.998589
92.900000	0.992662	92.900000	0.994381	92.900000	1.006989	92.900000	1.002606	92.900000	1.000249	92.900000	0.993744	92.900000	0.999211	92.900000	0.998290	92.900000	1.004429	92.900000	1.005586	92.900000	1.001242	92.900000	0.996881	92.900000	1.005402	92.900000	0.990945	92.900000	0.999882	92.900000	0.999127
93.000000	0.997759	93.000000	1.000994	93.000000	0.997820	93.000000	0.996911	93.000000	1.002927	93.000000	0.993601	93.000000	1.005184	93.000000	1.008046	93.000000	0.995700	93.000000	1.007206	93.000000	1.010888	93.000000	1.000325	93.000000	1.002886	93.000000	0.998615	93.000000	0.996024	93.000000	0.994301
93.100000	1.007340	93.100000	0.993277	93.100000	1.007163	93.100000	0.999778	93.100000	0.998579	93.100000	1.004217	93.100000	0.995529	93.100000	1.009470	93.100000	0.994971	93.100000	1.001765	93.100000	1.004736	93.100000	0.996851	93.100000	0.997069	93.100000	0.998432	93.100000	1.004378	93.100000	0.997115
93.200000	0.999137	93.200000	0.994321	93.200000	1.003180	93.200000	1.006537	93.200000	1.005185	93.200000	0.989808	93.200000	1.002300	93.200000	1.003988	93.200000	0.995752	93.200000	0.997438	93.200000	1.006341	93.200000	0.996940	93.200000	1.003447	93.200000	1.002928	93.200000	0.999518	93.200000	0.996544
93.300000	0.999645	93.300000	0.993397	93.300000	0.998039	93.300000	1.002575	93.300000	1.004769	93.300000	1.002192	93.300000	1.002866	93.300000	1.010742	93.300000	1.000076	93.300000	1.001566	93.300000	1.006039	93.300000	1.002687	93.300000	1.006039	93.300000	1.005939	93.300000	0.996282	93.300000	0.998969
93.400000	1.003842	93.400000	1.005066	93.400000	1.001320	93.400000	0.998731	93.400000	1.008035	93.400000	0.994334	93.400000	1.001643	93.400000	1.003736	93.400000	1.001296	93.400000	1.008117	93.400000	1.000540	93.400000	1.000240	93.400000	1.005874	93.400000	1.003354	93.400000	0.995758	93.400000	1.001767
93.500000	1.002274	93.500000	1.001739	93.500000	0.999687	93.500000	1.006747	93.500000	1.010249	93.500000	1.003009	93.500000	1.006882	93.500000	1.005935	93.500000	0.997671	93.500000	0.992237	93.500000	0.999734	93.500000	1.000392	93.500000	1.001827	93.500000	0.994967	93.500000	1.002031	93.500000	1.003648
93.600000	1.001159	93.600000	0.996069	93.600000	1.000359	93.600000	1.005799	93.600000	1.005892	93.600000	1.003060	93.600000	1.000909	93.600000	1.009694	93.600000	1.011902	93.600000	1.002747	93.600000	1.008547	93.600000	1.005596	93.600000	1.006562	93.600000	0.994481	93.600000	1.001909	93.600000	1.008422
93.700000	1.005497	93.700000	0.996324	93.700000	1.005970	93.700000	1.001690	93.700000	1.002037	93.700000	1.001327	93.700000	1.007433	93.700000	1.012552	93.700000	1.007595	93.700000	0.999486	93.700000	1.001943	93.700000	1.000326	93.700000	1.006133	93.700000	0.997183	93.700000	1.004866	93.700000	1.009753
93.800000	1.007867	93.800000	0.996375	93.800000	1.000247	93.800000	1.014960	93.800000	0.999309	93.800000	1.007199	93.800000	1.007874	93.800000	1.012058	93.800000	1.002477	93.800000	1.002994	93.800000	1.003622	93.800000	0.999157	93.800000	0.996353	93.800000	1.004658	93.800000	1.005198	93.800000	1.006759
93.900000	1.000092	93.900000	1.001491	93.900000	1.006914	93.900000	1.004993	93.900000	1.002577	93.900000	0.999605	93.900000	1.002280	93.900000	1.011031	93.900000	1.001891	93.900000	1.010066	93.900000	1.006597	93.900000	1.001910	93.900000	1.003177	93.900000	1.005088	93.900000	1.001074	93.900000	1.009437
94.000000	1.006866	94.000000	0.997372	94.000000	1.003817	94.000000	1.000754	94.000000	1.000349	94.000000	0.999706	94.000000	1.001857	94.000000	1.016769	94.000000	1.007002	94.000000	1.003993	94.000000	1.008246	94.000000	1.002861	94.000000	1.005553	94.000000	1.001771	94.000000	1.003690	94.000000	1.011126
94.100000	0.999875	94.100000	1.007312	94.100000	1.005041	94.100000	1.001382	94.100000	1.009601	94.100000	1.006115	94.100000	0.994724	94.100000	1.006357	94.100000	1.004249	94.100000	1.009122	94.100000	1.005179	94.100000	1.005841	94.100000	1.005489	94.100000	0.993451	94.100000	1.012558	94.100000	0.998512
94.200000	1.006598	94.200000	1.003601	94.200000	1.005870	94.200000	0.998705	94.200000	1.006990	94.200000	0.992671	94.200000	1.002612	94.200000	1.002149	94.200000	1.006303	94.200000	1.003277	94.200000	0.996078	94.200000	1.005841	94.200000	1.006666	94.200000	0.999541	94.200000	1.001579	94.200000	1.008177
94.300000	1.011022	94.300000	1.001954	94.300000	1.004070	94.300000	1.003819	94.300000	0.997548	94.300000	1.003393	94.300000	1.004509	94.300000	1.004365	94.300000	1.008455	94.300000	1.004692	94.300000	1.014804	94.300000	1.010664	94.300000	1.012048	94.300000	1.000745	94.300000	1.002954	94.300000	1.007149
94.400000	1.005451	94.400000	1.001625	94.400000	1.000776	94.400000	1.005569	94.400000	1.002946	94.400000	1.005536	94.400000	1.002080	94.400000	1.007249	94.400000	1.010733	94.400000	1.002074	94.400000	1.011096	94.400000	1.001435	94.400000	1.012967	94.400000	1.003462	94.400000	1.001284	94.400000	1.008261
94.500000	1.010687	94.500000	1.002149	94.500000	1.002849	94.500000	0.999579	94.500000	1.005145	94.500000	1.002793	94.500000	1.006180	94.500000	1.007684	94.500000	1.014793	94.500000	1.009258	94.500000	1.004858	94.500000	1.006980	94.500000	1.009528	94.500000	1.006343	94.500000	1.005731	94.500000	1.006641
94.600000	1.002669	94.600000	1.012251	94.600000	1.012424	94.600000	1.009444	94.600000	1.006072	94.600000	0.997325	94.600000	1.000010	94.600000	1.003336	94.600000	1.008002	94.600000	1.008204	94.600000	1.008165	94.600000	1.009759	94.600000	1.008286	94.600000	1.005175	94.600000	1.009982	94.600000	1.008477
94.700000	1.007616	94.700000	1.005891	94.700000	1.007712	94.700000	1.002639	94.700000	1.008521	94.700000	1.002017	94.700000	0.999062	94.700000	1.008715	94.700000	1.008917	94.700000	1.004402	94.700000	1.012921	94.700000	1.003069	94.700000	1.018571	94.700000	1.007107	94.700000	1.006362	94.700000	1.013101
94.800000	1.010162	94.800000	0.999326	94.800000	1.002540	94.800000	1.007793	94.800000	1.001500	94.800000	1.002139	94.800000	1.010264	94.800000	1.010204	94.800000	1.010008	94.800000	1.004540	94.800000	1.009586	94.800000	1.013068	94.800000	1.014528	94.800000	1.008713	94.800000	1.012553	94.800000	1.007956
94.900000	1.008613	94.900000	1.006554	94.900000	1.008360	94.900000	1.018828	94.900000	1.003861	94.900000	1.004504	94.900000	1.008564	94.900000	1.006564	94.900000	1.014731	94.900000	1.008388	94.900000	1.013997	94.900000	1.009142	94.900000	1.009654	94.900000	1.009567	94.900000	1.007932	94.900000	1.011497
95.000000	1.012001	95.000000	1.008566	95.000000	1.003108	95.000000	1.009370	95.000000	1.008099	95.000000	0.999842	95.000000	1.008437	95.000000	1.005589	95.000000	1.011343	95.000000	1.003975	95.000000	1.010339	95.000000	1.002518	95.000000	1.009305	95.000000	1.004955	95.000000	1.003339	95.000000	1.009436
95.100000	1.009937	95.100000	1.007272	95.100000	1.003452	95.100000	1.008080	95.100000	1.014414	95.100000	1.004208	95.100000	1.007477	95.100000	1.005976	95.100000	1.013098	95.100000	1.007788	95.100000	1.012518	95.100000	1.018865	95.100000	1.009749	95.100000	1.001487	95.100000	1.002152	95.100000	1.014138
95.200000	1.013537	95.200000	1.006961	95.200000	1.000560	95.200000	1.005496	95.200000	1.016104	95.200000	1.000838	95.200000	1.005693	95.200000	1.014462	95.200000	1.011871	95.200000	1.005469	95.200000	1.003593	95.200000	1.001946	95.200000	1.013048	95.200000	1.007405	95.200000	1.014875	95.200000	1.009713
95.300000	1.010084	95.300000	1.015368	95.300000	1.006966	95.300000	1.008909	95.300000	1.008899	95.300000	1.008019	95.300000	0.998425	95.300000	1.014380	95.300000	1.016946	95.300000	1.009246	95.300000	1.006761	95.300000	0.999647	95.300000	1.012596	95.300000	1.012682	95.300000	0.997160	95.300000	1.013811
95.400000	1.012723	95.400000	1.008799	95.400000	1.011222	95.400000	1.006643	95.400000	1.007334	95.400000	1.002727	95.400000	1.006549	95.400000	1.009864	95.400000	1.006881	95.400000	1.013030	95.400000	1.010013	95.400000	1.002602	95.400000	1.017077	95.400000	1.008619	95.400000	1.008712	95.400000	1.016147
95.500000	1.011843	95.500000	1.012251	95.500000	1.007245	95.500000	1.010126	95.500000	1.015127	95.500000	1.007035	95.500000	1.011289	95.500000	1.012132	95.500000	1.014757	95.500000	1.009412	95.500000	1.006297	95.500000	1.008798	95.500000	1.007249	95.500000	1.010999	95.500000	1.016061	95.500000	1.011551
95.600000	1.012142	95.600000	1.002828	95.600000	1.010147	95.600000	1.007018	95.600000	1.010185	95.600000	1.006888	95.600000	1.005677	95.600000	1.009736	95.600000	1.013995	95.600000	1.008340	95.600000	1.015451	95.600000	1.012083	95.600000	1.017566	95.600000	1.008770	95.600000	1.013055	95.600000	1.008710
95.700000	1.001092	95.700000	1.003350	95.700000	1.020086	95.700000	1.012097	95.700000	1.006406	95.700000	1.009184	95.700000	1.003175	95.700000	1.007145	95.700000	1.019305	95.700000	1.005694	95.700000	1.009870	95.700000	1.009626	95.700000	1.006171	95.700000	1.005401	95.700000	1.006806	95.700000	1.005703
95.800000	1.006422	95.800000	1.008587	95.800000	1.010653	95.800000	1.012728	95.800000	1.016320	95.800000	1.005229	95.800000	1.010355	95.800000	1.008498	95.800000	1.014796	95.800000	1.012332	95.800000	1.008133	95.800000	1.007570	95.800000	1.008690	95.800000	1.006573	95.800000	1.017370	95.800000	1.012132
95.900000	1.013887	95.900000	1.010682	95.900000	1.011395	95.900000	1.005187	95.900000	1.005551	95.900000	1.009490	95.900000	1.003456	95.900000	1.015298	95.900000	1.021527	95.900000	1.012197	95.900000	1.004992	95.900000	1.013630	95.900000	1.009307	95.900000	1.008861	95.900000	1.006440	95.900000	1.011668
96.000000	1.010823	96.000000	1.014734	96.000000	1.016874	96.000000	1.010053	96.000000	1.010910	96.000000	1.012790	96.000000	1.007866	96.000000	1.013635	96.000000	1.013199	96.000000	1.013282	96.000000	1.011350	96.000000	1.016890	96.000000	1.017989	96.000000	1.014506	96.000000	1.009247	96.000000	1.013140
96.100000	1.012590	96.100000	1.010533	96.100000	1.012276	96.100000	1.009864	96.100000	1.011797	96.100000	1.015143	96.100000	1.012070	96.100000	1.010274	96.100000	1.018051	96.100000	1.004850	96.100000	1.006682	96.100000	1.014498	96.100000	1.015980	96.100000	1.006000	96.100000	1.008452	96.100000	1.003744
96.200000	1.009258	96.200000	1.012067	96.200000	1.009535	96.200000	1.012082	96.200000	1.006706	96.200000	1.019726	96.200000	1.007667	96.200000	1.009396	96.200000	1.018348	96.200000	1.012702	96.200000	1.007599	96.200000	1.015443	96.200000	1.017861	96.200000	1.007032	96.200000	1.016912	96.200000	1.012328
96.300000	1.018121	96.300000	1.008493	96.300000	1.015374	96.300000	1.009106	96.300000	1.014059	96.300000	1.015093	96.300000	1.010122	96.300000	1.021167	96.300000	1.020192	96.300000	1.012916	96.300000	1.011283	96.300000	1.012146	96.300000	1.020981	96.300000	1.013155	96.300000	1.005663	96.300000	1.023854
96.400000	1.012449	96.400000	1.010477	96.400000	1.017468	96.400000	1.012814	96.400000	1.011629	96.400000	1.005682	96.400000	1.009320	96.400000	1.012737	96.400000	1.011795	96.400000	1.014057	96.400000	1.021069	96.400000	1.008965	96.400000	1.018479	96.400000	1.007606	96.400000	1.010392	96.400000	1.015154
96.500000	1.013853	96.500000	1.020237	96.500000	1.018374	96.500000	1.015911	96.500000	1.022089	96.500000	1.000090	96.500000	1.020840	96.500000	1.016908	96.500000	1.015406	96.500000	1.018986	96.500000	1.006828	96.500000	1.019489	96.500000	1.020135	96.500000	1.010728	96.500000	1.010654	96.500000	1.019255
96.600000	1.016398	96.600000	1.017450	96.600000	1.024061	96.600000	1.012972	96.600000	1.006498	96.600000	1.005502	96.600000	1.014307	96.600000	1.016143	96.600000	1.016066	96.600000	1.018691	96.600000	0.998782	96.600000	1.018761	96.600000	1.020982	96.600000	1.009517	96.600000	1.008687	96.600000	1.012597
96.700000	1.016084	96.700000	1.013468	96.700000	1.018918	96.700000	1.016230	96.700000	1.021089	96.700000	1.016539	96.700000	1.009468	96.700000	1.011810	96.700000	1.017943	96.700000	1.010691	96.700000	1.017844	96.700000	1.006069	96.700000	1.018857	96.700000	1.014898	96.700000	1.016908	96.700000	1.021763
96.800000	1.013993	96.800000	1.015488	96.800000	1.017457	96.800000	1.018185	96.800000	1.019674	96.800000	1.014304	96.800000	1.012323	96.800000	1.013542	96.800000	1.018564	96.800000	1.010960	96.800000	1.010768	96.800000	1.011870	96.800000	1.022009	96.800000	1.019684	96.800000	1.008978	96.800000	1.013228
96.900000	1.011544	96.900000	1.018504	96.900000	1.011640	96.900000	1.012359	96.900000	1.012523	96.900000	1.017145	96.900000	1.018423	96.900000	1.019896	96.900000	1.018207	96.900000	1.020690	96.900000	1.012606	96.900000	1.018934	96.900000	1.021298	96.900000	1.012299	96.900000	1.015382	96.900000	1.010209
97.000000	1.014254	97.000000	1.014444	97.000000	1.017008	97.000000	1.013636	97.000000	1.020516	97.000000	1.012319	97.000000	1.020491	97.000000	1.018667	97.000000	1.018695	97.000000	1.024948	97.000000	1.017453	97.000000	1.007394	97.000000	1.015537	97.000000	1.017283	97.000000	1.006322	97.000000	1.012674
97.100000	1.012125	97.100000	1.013428	97.100000	1.021640	97.100000	1.021682	97.100000	1.018073	97.100000	1.011087	97.100000	1.008115	97.100000	1.019106	97.100000	1.022711	97.100000	1.016741	97.100000	1.013464	97.100000	1.016546	97.100000	1.022051	97.100000	1.009976	97.100000	1.019654	97.100000	1.014244
97.200000	1.016090	97.200000	1.009604	97.200000	1.017528	97.200000	1.021472	97.200000	1.015599	97.200000	1.017229	97.200000	1.025327	97.200000	1.016866	97.200000	1.014125	97.200000	1.014652	97.200000	1.009379	97.200000	1.014924	97.200000	1.022963	97.200000	1.010392	97.200000	1.020170	97.200000	1.012331
97.300000	1.014342	97.300000	1.009732	97.300000	1.014130	97.300000	1.020212	97.300000	1.015582	97.300000	1.017373	97.300000	1.020792	97.300000	1.020337	97.300000	1.019600	97.300000	1.020361	97.300000	1.008404	97.300000	1.011461	97.300000	1.028482	97.300000	1.010894	97.300000	1.010331	97.300000	1.014375
97.400000	1.013708	97.400000	1.014437	97.400000	1.017427	97.400000	1.012391	97.400000	1.014893	97.400000	1.014700	97.400000	1.022498	97.400000	1.012951	97.400000	1.016573	97.400000	1.022411	97.400000	1.018237	97.400000	1.017947	97.400000	1.021067	97.400000	1.014410	97.400000	1.013013	97.400000	1.016983
97.500000	1.017229	97.500000	1.009126	97.500000	1.021199	97.500000	1.016118	97.500000	1.009637	97.500000	1.004725	97.500000	1.025273	97.500000	1.013486	97.500000	1.018987	97.500000	1.018005	97.500000	1.009681	97.500000	1.018412	97.500000	1.024733	97.500000	1.016098	97.500000	1.008835	97.500000	1.009906
97.600000	1.010708	97.600000	1.013176	97.600000	1.028005	97.600000	1.013607	97.600000	1.016055	97.600000	1.007694	97.600000	1.017748	97.600000	1.012963	97.600000	1.010116	97.600000	1.023614	97.600000	1.014341	97.600000	1.019692	97.600000	1.019661	97.600000	1.011671	97.600000	1.013175	97.600000	1.013545
97.700000	1.014951	97.700000	1.007144	97.700000	1.020419	97.700000	1.019824	97.700000	1.019984	97.700000	1.019028	97.700000	1.017149	97.700000	1.017877	97.700000	1.022964	97.700000	1.021130	97.700000	1.018157	97.700000	1.019862	97.700000	1.018795	97.700000	1.011809	97.700000	1.011098	97.700000	1.027327
97.800000	1.010713	97.800000	1.008442	97.800000	1.017054	97.800000	1.022602	97.800000	1.016300	97.800000	1.018202	97.800000	1.020268	97.800000	1.012708	97.800000	1.020596	97.800000	1.019858	97.800000	1.020853	97.800000	1.019908	97.800000	1.028641	97.800000	1.004278	97.800000	1.017773	97.800000	1.016703
97.900000	1.015435	97.900000	1.010440	97.900000	1.023105	97.900000	1.021673	97.900000	1.019743	97.900000	1.018766	97.900000	1.018989	97.900000	1.024670	97.900000	1.023315	97.900000	1.021176	97.900000	1.015345	97.900000	1.019716	97.900000	1.023946	97.900000	1.009211	97.900000	1.013008	97.900000	1.016505
98.000000	1.015467	98.000000	1.018836	98.000000	1.014479	98.000000	1.026977	98.000000	1.018826	98.000000	1.014193	98.000000	1.020839	98.000000	1.023765	98.000000	1.022622	98.000000	1.020532	98.000000	1.024141	98.000000	1.020953	98.000000	1.026018	98.000000	1.011347	98.000000	1.013789	98.000000	1.016668
98.100000	1.024802	98.100000	1.016773	98.100000	1.021472	98.100000	1.017418	98.100000	1.018817	98.100000	1.029106	98.100000	1.007598	98.100000	1.025617	98.100000	1.019711	98.100000	1.022009	98.100000	1.023004	98.100000	1.027325	98.100000	1.024191	98.100000	1.017342	98.100000	1.021882	98.100000	1.013940
98.200000	1.016613	98.200000	1.011293	98.200000	1.020243	98.200000	1.012482	98.200000	1.024400	98.200000	1.019566	98.200000	1.016249	98.200000	1.022613	98.200000	1.014317	98.200000	1.019014	98.200000	1.015144	98.200000	1.024998	98.200000	1.021937	98.200000	1.018055	98.200000	1.013793	98.200000	1.012176
98.300000	1.012990	98.300000	1.011116	98.300000	1.018335	98.300000	1.013231	98.300000	1.010379	98.300000	1.020327	98.300000	1.021285	98.300000	1.029553	98.300000	1.024650	98.300000	1.027964	98.300000	1.020511	98.300000	1.010859	98.300000	1.023571	98.300000	1.016689	98.300000	1.024096	98.300000	1.023373
98.400000	1.021807	98.400000	1.017375	98.400000	1.024083	98.400000	1.017479	98.400000	1.021360	98.400000	1.021735	98.400000	1.022942	98.400000	1.022365	98.400000	1.026271	98.400000	1.020603	98.400000	1.019540	98.400000	1.022128	98.400000	1.024860	98.400000	1.018525	98.400000	1.011933	98.400000	1.017660
98.500000	1.021714	98.500000	1.015609	98.500000	1.023601	98.500000	1.018364	98.500000	1.017765	98.500000	1.024534	98.500000	1.009678	98.500000	1.016270	98.500000	1.025636	98.500000	1.026142	98.500000	1.022503	98.500000	1.018311	98.500000	1.025996	98.500000	1.016114	98.500000	1.015737	98.500000	1.016024
98.600000	1.023278	98.600000	1.018429	98.600000	1.026455	98.600000	1.024213	98.600000	1.018588	98.600000	1.015660	98.600000	1.023353	98.600000	1.025118	98.600000	1.026113	98.600000	1.022644	98.600000	1.020488	98.600000	1.021967	98.600000	1.021173	98.600000	1.016965	98.600000	1.021453	98.600000	1.022002
98.700000	1.026923	98.700000	1.014055	98.700000	1.019740	98.700000	1.024187	98.700000	1.018907	98.700000	1.017035	98.700000	1.025358	98.700000	1.022148	98.700000	1.023577	98.700000	1.029686	98.700000	1.023991	98.700000	1.021289	98.700000	1.027037	98.700000	1.015663	98.700000	1.011349	98.700000	1.030216
98.800000	1.028577	98.800000	1.015699	98.800000	1.020776	98.800000	1.018091	98.800000	1.022366	98.800000	1.025052	98.800000	1.019782	98.800000	1.029591	98.800000	1.026611	98.800000	1.017692	98.800000	1.024960	98.800000	1.007903	98.800000	1.027172	98.800000	1.015961	98.800000	1.020218	98.800000	1.020633
98.900000	1.017237	98.900000	1.016984	98.900000	1.023920	98.900000	1.022180	98.900000	1.011369	98.900000	1.022258	98.900000	1.018873	98.900000	1.026589	98.900000	1.027476	98.900000	1.023899	98.900000	1.025428	98.900000	1.021798	98.900000	1.031512	98.900000	1.022854	98.900000	1.013664	98.900000	1.021654
99.000000	1.028999	99.000000	1.015360	99.000000	1.023767	99.000000	1.023258	99.000000	1.025219	99.000000	1.020438	99.000000	1.027944	99.000000	1.025295	99.000000	1.022132	99.000000	1.014336	99.000000	1.016245	99.000000	1.019468	99.000000	1.027177	99.000000	1.022624	99.000000	1.023417	99.000000	1.022306
99.100000	1.019101	99.100000	1.015218	99.100000	1.011957	99.100000	1.024547	99.100000	1.016534	99.100000	1.025818	99.100000	1.026045	99.100000	1.027722	99.100000	1.021375	99.100000	1.020994	99.100000	1.024784	99.100000	1.019502	99.100000	1.020388	99.100000	1.018498	99.100000	1.020290	99.100000	1.020825
99.200000	1.027404	99.200000	1.019792	99.200000	1.015078	99.200000	1.017941	99.200000	1.020131	99.200000	1.025331	99.200000	1.031578	99.200000	1.029191	99.200000	1.026030	99.200000	1.023364	99.200000	1.023228	99.200000	1.015677	99.200000	1.030163	99.200000	1.022627	99.200000	1.017401	99.200000	1.019602
99.300000	1.013424	99.300000	1.021826	99.300000	1.022951	99.300000	1.020353	99.300000	1.020003	99.300000	1.022877	99.300000	1.031348	99.300000	1.027392	99.300000	1.022313	99.300000	1.033400	99.300000	1.023074	99.300000	1.024999	99.300000	1.028148	99.300000	1.017400	99.300000	1.013311	99.300000	1.029146
99.400000	1.022158	99.400000	1.029333	99.400000	1.022996	99.400000	1.023604	99.400000	1.018134	99.400000	1.022722	99.400000	1.025222	99.400000	1.027278	99.400000	1.027673	99.400000	1.020462	99.400000	1.021617	99.400000	1.026640	99.400000	1.031315	99.400000	1.015475	99.400000	1.015288	99.400000	1.019426
99.500000	1.022166	99.500000	1.018836	99.500000	1.026763	99.500000	1.016615	99.500000	1.025528	99.500000	1.027309	99.500000	1.031320	99.500000	1.025539	99.500000	1.026054	99.500000	1.029235	99.500000	1.026525	99.500000	1.019453	99.500000	1.031223	99.500000	1.026265	99.500000	1.022005	99.500000	1.024158
99.600000	1.018978	99.600000	1.015336	99.600000	1.030264	99.600000	1.027903	99.600000	1.027837	99.600000	1.016133	99.600000	1.026614	99.600000	1.029587	99.600000	1.024703	99.600000	1.031469	99.600000	1.030806	99.600000	1.022170	99.600000	1.032093	99.600000	1.025810	99.600000	1.026859	99.600000	1.025088
99.700000	1.028074	99.700000	1.020725	99.700000	1.016155	99.700000	1.022172	99.700000	1.019483	99.700000	1.021159	99.700000	1.033708	99.700000	1.027215	99.700000	1.027860	99.700000	1.022093	99.700000	1.027860	99.700000	1.023738	99.700000	1.032565	99.700000	1.020464	99.700000	1.015891	99.700000	1.014297
99.800000	1.026334	99.800000	1.023090	99.800000	1.020590	99.800000	1.027498	99.800000	1.022834	99.800000	1.019314	99.800000	1.026688	99.800000	1.024203	99.800000	1.021276	99.800000	1.025485	99.800000	1.028129	99.800000	1.033377	99.800000	1.033809	99.800000	1.028787	99.800000	1.021300	99.800000	1.024863
99.900000	1.020424	99.900000	1.026444	99.900000	1.025963	99.900000	1.019185	99.900000	1.024025	99.900000	1.024153	99.900000	1.030543	99.900000	1.032139	99.900000	1.020776	99.900000	1.022518	99.900000	1.029318	99.900000	1.023606	99.900000	1.032422	99.900000	1.027873	99.900000	1.016361	99.900000	1.022998
100.000000	1.022569	100.000000	1.022608	100.000000	1.024493	100.000000	1.026506	100.000000	1.020020	100.000000	1.022092	100.000000	1.022354	100.000000	1.036695	100.000000	1.024531	100.000000	1.034381	100.000000	1.028852	100.000000	1.029858	100.000000	1.028699	100.000000	1.020015	100.000000	1.017278	100.000000	1.029946
100.100000	1.030758	100.100000	1.017803	100.100000	1.023188	100.100000	1.028525	100.100000	1.022564	100.100000	1.022674	100.100000	1.026711	100.100000	1.028807	100.100000	1.033540	100.100000	1.026846	100.100000	1.031042	100.100000	1.031993	100.100000	1.031924	100.100000	1.031341	100.100000	1.026639	100.100000	1.028151
100.200000	1.017921	100.200000	1.029828	100.200000	1.028048	100.200000	1.025084	100.200000	1.024171	100.200000	1.024517	100.200000	1.025794	100.200000	1.029635	100.200000	1.026962	100.200000	1.028156	100.200000	1.027025	100.200000	1.028311	100.200000	1.034400	100.200000	1.027055	100.200000	1.020958	100.200000	1.024683
100.300000	1.019932	100.300000	1.023527	100.300000	1.023156	100.300000	1.024710	100.300000	1.023832	100.300000	1.020470	100.300000	1.029420	100.300000	1.033484	100.300000	1.029796	100.300000	1.025754	100.300000	1.032939	100.300000	1.032542	100.300000	1.033915	100.300000	1.029034	100.300000	1.018291	100.300000	1.033145
100.400000	1.022514	100.400000	1.024047	100.400000	1.034058	100.400000	1.027393	100.400000	1.025736	100.400000	1.025054	100.400000	1.031964	100.400000	1.032969	100.400000	1.026226	100.400000	1.027938	100.400000	1.033014	100.400000	1.025201	100.400000	1.034861	100.400000	1.027609	100.400000	1.018798	100.400000	1.021488
100.500000	1.030708	100.500000	1.020930	100.500000	1.037205	100.500000	1.017405	100.500000	1.027403	100.500000	1.024048	100.500000	1.022215	100.500000	1.027894	100.500000	1.022932	100.500000	1.022421	100.500000	1.033277	100.500000	1.023385	100.500000	1.025841	100.500000	1.026532	100.500000	1.021433	100.500000	1.022986
100.600000	1.028228	100.600000	1.022995	100.600000	1.029047	100.600000	1.021081	100.600000	1.017311	100.600000	1.027805	100.600000	1.026586	100.600000	1.035757	100.600000	1.028460	100.600000	1.026423	100.600000	1.026563	100.600000	1.020476	100.600000	1.033433	100.600000	1.032274	100.600000	1.019412	100.600000	1.031313
100.700000	1.031077	100.700000	1.028166	100.700000	1.024131	100.700000	1.035763	100.700000	1.028899	100.700000	1.022709	100.700000	1.022490	100.700000	1.030074	100.700000	1.027657	100.700000	1.033837	100.700000	1.031448	100.700000	1.032316	100.700000	1.028722	100.700000	1.020587	100.700000	1.030643	100.700000	1.029165
100.800000	1.031443	100.800000	1.023156	100.800000	1.024859	100.800000	1.031447	100.800000	1.027412	100.800000	1.025771	100.800000	1.036500	100.800000	1.028190	100.800000	1.032245	100.800000	1.026415	100.800000	1.034638	100.800000	1.027312	100.800000	1.034062	100.800000	1.029099	100.800000	1.022498	100.800000	1.028111
100.900000	1.033340	100.900000	1.020870	100.900000	1.031942	100.900000	1.033964	100.900000	1.015096	100.900000	1.034977	100.900000	1.027111	100.900000	1.038170	100.900000	1.032932	100.900000	1.030543	100.900000	1.028155	100.900000	1.027033	100.900000	1.031518	100.900000	1.028617	100.900000	1.024427	100.900000	1.030424
101.000000	1.028067	101.000000	1.023912	101.000000	1.031555	101.000000	1.029807	101.000000	1.024822	101.000000	1.029510	101.000000	1.030749	101.000000	1.034271	101.000000	1.024434	101.000000	1.028475	101.000000	1.030680	101.000000	1.034849	101.000000	1.036650	101.000000	1.029420	101.000000	1.030670	101.000000	1.032962
101.100000	1.030509	101.100000	1.019113	101.100000	1.028563	101.100000	1.031403	101.100000	1.029966	101.100000	1.028834	101.100000	1.031284	101.100000	1.033795	101.100000	1.024037	101.100000	1.036022	101.100000	1.026684	101.100000	1.022021	101.100000	1.034301	101.100000	1.023669	101.100000	1.031896	101.100000	1.026155
101.200000	1.033507	101.200000	1.023443	101.200000	1.030720	101.200000	1.028261	101.200000	1.023181	101.200000	1.032326	101.200000	1.028948	101.200000	1.031315	101.200000	1.027246	101.200000	1.030356	101.200000	1.025578	101.200000	1.024969	101.200000	1.034839	101.200000	1.021147	101.200000	1.032000	101.200000	1.035408
101.300000	1.029955	101.300000	1.027264	101.300000	1.039076	101.300000	1.031003	101.300000	1.022427	101.300000	1.033953	101.300000	1.027228	101.300000	1.037974	101.300000	1.030786	101.300000	1.030443	101.300000	1.029220	101.300000	1.025097	101.300000	1.043474	101.300000	1.029556	101.300000	1.030429	101.300000	1.036204
101.400000	1.033581	101.400000	1.017229	101.400000	1.033576	101.400000	1.025766	101.400000	1.021446	101.400000	1.027191	101.400000	1.033348	101.400000	1.037952	101.400000	1.034966	101.400000	1.035000	101.400000	1.030549	101.400000	1.024443	101.400000	1.031209	101.400000	1.020987	101.400000	1.032942	101.400000	1.029417
101.500000	1.035615	101.500000	1.026949	101.500000	1.031520	101.500000	1.025371	101.500000	1.025558	101.500000	1.026620	101.500000	1.024101	101.500000	1.038210	101.500000	1.030117	101.500000	1.032739	101.500000	1.034269	101.500000	1.028758	101.500000	1.039420	101.500000	1.026127	101.500000	1.028563	101.500000	1.036787
101.600000	1.028035	101.600000	1.023572	101.600000	1.031747	101.600000	1.028852	101.600000	1.023711	101.600000	1.031840	101.600000	1.031400	101.600000	1.042296	101.600000	1.039238	101.600000	1.037724	101.600000	1.027198	101.600000	1.030842	101.600000	1.038174	101.600000	1.029685	101.600000	1.029229	101.600000	1.037644
101.700000	1.026620	101.700000	1.027014	101.700000	1.027746	101.700000	1.033272	101.700000	1.030431	101.700000	1.027180	101.700000	1.030021	101.700000	1.033557	101.700000	1.029586	101.700000	1.038735	101.700000	1.031219	101.700000	1.025365	101.700000	1.037470	101.700000	1.028461	101.700000	1.029737	101.700000	1.036631
101.800000	1.028365	101.800000	1.018081	101.800000	1.032923	101.800000	1.029175	101.800000	1.027408	101.800000	1.026906	101.800000	1.031428	101.800000	1.034397	101.800000	1.024496	101.800000	1.033070	101.800000	1.037586	101.800000	1.029680	101.800000	1.046556	101.800000	1.030513	101.800000	1.026538	101.800000	1.028282
101.900000	1.031719	101.900000	1.029223	101.900000	1.038445	101.900000	1.033628	101.900000	1.026444	101.900000	1.023704	101.900000	1.027665	101.900000	1.031314	101.900000	1.032478	101.900000	1.033458	101.900000	1.034481	101.900000	1.025507	101.900000	1.043777	101.900000	1.029879	101.900000	1.025025	101.900000	1.024007
102.000000	1.036265	102.000000	1.023893	102.000000	1.033061	102.000000	1.033873	102.000000	1.031096	102.000000	1.032499	102.000000	1.028570	102.000000	1.032272	102.000000	1.031675	102.000000	1.028420	102.000000	1.035634	102.000000	1.040527	102.000000	1.034502	102.000000	1.034781	102.000000	1.031655	102.000000	1.029607
102.100000	1.033105	102.100000	1.033889	102.100000	1.030349	102.100000	1.026180	102.100000	1.023521	102.100000	1.034448	102.100000	1.029334	102.100000	1.033214	102.100000	1.038284	102.100000	1.031502	102.100000	1.034519	102.100000	1.024695	102.100000	1.030910	102.100000	1.035827	102.100000	1.028469	102.100000	1.032490
102.200000	1.027268	102.200000	1.042331	102.200000	1.038227	102.200000	1.039443	102.200000	1.031700	102.200000	1.030377	102.200000	1.031953	102.200000	1.028795	102.200000	1.030858	102.200000	1.034102	102.200000	1.030880	102.200000	1.024671	102.200000	1.041068	102.200000	1.028859	102.200000	1.030376	102.200000	1.034829
102.300000	1.038160	102.300000	1.031717	102.300000	1.033031	102.300000	1.036913	102.300000	1.026997	102.300000	1.036521	102.300000	1.025751	102.300000	1.021535	102.300000	1.032511	102.300000	1.037307	102.300000	1.039158	102.300000	1.030874	102.300000	1.033328	102.300000	1.025900	102.300000	1.032511	102.300000	1.026350
102.400000	1.035034	102.400000	1.035426	102.400000	1.038466	102.400000	1.026708	102.400000	1.027263	102.400000	1.033320	102.400000	1.036235	102.400000	1.038200	102.400000	1.039690	102.400000	1.033503	102.400000	1.036644	102.400000	1.033773	102.400000	1.039796	102.400000	1.029950	102.400000	1.031600	102.400000	1.036123
102.500000	1.027930	102.500000	1.032167	102.500000	1.038871	102.500000	1.036653	102.500000	1.033953	102.500000	1.036322	102.500000	1.033683	102.500000	1.035828	102.500000	1.036573	102.500000	1.036819	102.500000	1.042684	102.500000	1.036504	102.500000	1.034205	102.500000	1.030862	102.500000	1.035877	102.500000	1.027084
102.600000	1.032386	102.600000	1.022588	102.600000	1.033891	102.600000	1.034954	102.600000	1.034276	102.600000	1.033990	102.600000	1.033551	102.600000	1.038491	102.600000	1.036806	102.600000	1.037483	102.600000	1.039160	102.600000	1.031665	102.600000	1.040387	102.600000	1.028602	102.600000	1.037118	102.600000	1.031583
102.700000	1.030279	102.700000	1.032452	102.700000	1.033708	102.700000	1.029597	102.700000	1.024670	102.700000	1.031691	102.700000	1.036671	102.700000	1.034538	102.700000	1.036523	102.700000	1.031675	102.700000	1.037921	102.700000	1.033753	102.700000	1.036467	102.700000	1.037659	102.700000	1.038906	102.700000	1.034576
102.800000	1.032072	102.800000	1.028868	102.800000	1.035361	102.800000	1.038521	102.800000	1.026735	102.800000	1.030106	102.800000	1.040513	102.800000	1.036520	102.800000	1.035618	102.800000	1.035754	102.800000	1.034069	102.800000	1.034691	102.800000	1.031631	102.800000	1.027850	102.800000	1.030686	102.800000	1.032155
102.900000	1.038627	102.900000	1.032985	102.900000	1.042672	102.900000	1.038123	102.900000	1.028411	102.900000	1.038319	102.900000	1.033760	102.900000	1.032763	102.900000	1.027417	102.900000	1.029045	102.900000	1.030204	102.900000	1.029323	102.900000	1.039561	102.900000	1.032009	102.900000	1.036352	102.900000	1.040655
103.000000	1.035114	103.000000	1.037324	103.000000	1.040808	103.000000	1.034240	103.000000	1.028976	103.000000	1.036687	103.000000	1.037695	103.000000	1.040428	103.000000	1.036002	103.000000	1.039443	103.000000	1.025983	103.000000	1.028004	103.000000	1.038475	103.000000	1.031663	103.000000	1.032153	103.000000	1.036549
103.100000	1.042049	103.100000	1.031045	103.100000	1.038371	103.100000	1.033667	103.100000	1.026867	103.100000	1.034438	103.100000	1.035882	103.100000	1.033468	103.100000	1.041005	103.100000	1.032679	103.100000	1.041471	103.100000	1.032157	103.100000	1.041986	103.100000	1.033730	103.100000	1.031244	103.100000	1.040063
103.200000	1.037288	103.200000	1.027477	103.200000	1.033492	103.200000	1.037280	103.200000	1.027697	103.200000	1.033055	103.200000	1.038350	103.200000	1.041449	103.200000	1.031028	103.200000	1.038914	103.200000	1.034121	103.200000	1.034918	103.200000	1.041975	103.200000	1.028284	103.200000	1.032089	103.200000	1.039391
103.300000	1.031656	103.300000	1.036356	103.300000	1.033609	103.300000	1.039714	103.300000	1.033828	103.300000	1.032668	103.300000	1.041420	103.300000	1.039631	103.300000	1.030316	103.300000	1.038900	103.300000	1.034042	103.300000	1.035167	103.300000	1.040488	103.300000	1.043885	103.300000	1.024130	103.300000	1.031885
103.400000	1.037272	103.400000	1.030342	103.400000	1.037206	103.400000	1.040291	103.400000	1.038795	103.400000	1.035354	103.400000	1.037538	103.400000	1.041653	103.400000	1.037559	103.400000	1.040940	103.400000	1.035789	103.400000	1.038908	103.400000	1.039904	103.400000	1.034665	103.400000	1.030135	103.400000	1.037373
103.500000	1.032108	103.500000	1.030784	103.500000	1.045408	103.500000	1.036087	103.500000	1.039535	103.500000	1.035703	103.500000	1.042944	103.500000	1.036533	103.500000	1.042467	103.500000	1.042036	103.500000	1.034483	103.500000	1.032278	103.500000	1.039772	103.500000	1.037496	103.500000	1.037899	103.500000	1.043287
103.600000	1.037114	103.600000	1.034441	103.600000	1.042792	103.600000	1.039916	103.600000	1.037517	103.600000	1.038058	103.600000	1.039401	103.600000	1.036235	103.600000	1.040202	103.600000	1.038392	103.600000	1.040430	103.600000	1.042598	103.600000	1.036729	103.600000	1.039427	103.600000	1.027528	103.600000	1.039136
103.700000	1.040026	103.700000	1.023741	103.700000	1.045156	103.700000	1.043729	103.700000	1.035249	103.700000	1.038417	103.700000	1.034020	103.700000	1.043768	103.700000	1.036562	103.700000	1.039929	103.700000	1.040737	103.700000	1.038788	103.700000	1.040862	103.700000	1.042537	103.700000	1.036672	103.700000	1.037412
103.800000	1.043404	103.800000	1.027770	103.800000	1.040885	103.800000	1.038664	103.800000	1.033234	103.800000	1.046906	103.800000	1.035252	103.800000	1.035617	103.800000	1.032633	103.800000	1.037452	103.800000	1.048359	103.800000	1.039030	103.800000	1.042808	103.800000	1.032305	103.800000	1.040933	103.800000	1.036921
103.900000	1.045178	103.900000	1.033541	103.900000	1.037256	103.900000	1.034967	103.900000	1.034234	103.900000	1.038953	103.900000	1.034158	103.900000	1.040405	103.900000	1.034340	103.900000	1.044524	103.900000	1.038671	103.900000	1.031176	103.900000	1.038903	103.900000	1.036979	103.900000	1.039971	103.900000	1.031800
104.000000	1.036971	104.000000	1.036420	104.000000	1.038437	104.000000	1.042108	104.000000	1.034241	104.000000	1.043503	104.000000	1.040731	104.000000	1.040980	104.000000	1.035484	104.000000	1.042250	104.000000	1.037866	104.000000	1.036727	104.000000	1.047276	104.000000	1.041063	104.000000	1.042364	104.000000	1.037311
104.100000	1.040701	104.100000	1.036712	104.100000	1.034236	104.100000	1.036911	104.100000	1.035636	104.100000	1.037941	104.100000	1.036187	104.100000	1.042835	104.100000	1.040286	104.100000	1.038427	104.100000	1.038210	104.100000	1.036437	104.100000	1.040044	104.100000	1.044234	104.100000	1.040086	104.100000	1.044451
104.200000	1.039793	104.200000	1.030805	104.200000	1.049766	104.200000	1.040427	104.200000	1.028832	104.200000	1.035837	104.200000	1.042514	104.200000	1.036066	104.200000	1.038479	104.200000	1.038024	104.200000	1.036998	104.200000	1.042873	104.200000	1.044478	104.200000	1.036189	104.200000	1.033064	104.200000	1.040635
104.300000	1.040964	104.300000	1.029753	104.300000	1.044443	104.300000	1.048478	104.300000	1.024658	104.300000	1.036368	104.300000	1.039036	104.300000	1.044328	104.300000	1.039418	104.300000	1.043688	104.300000	1.031617	104.300000	1.035983	104.300000	1.038046	104.300000	1.032379	104.300000	1.043045	104.300000	1.041109
104.400000	1.040913	104.400000	1.035021	104.400000	1.041087	104.400000	1.041201	104.400000	1.034414	104.400000	1.041922	104.400000	1.036487	104.400000	1.048566	104.400000	1.035863	104.400000	1.048318	104.400000	1.035542	104.400000	1.033835	104.400000	1.054152	104.400000	1.036490	104.400000	1.035380	104.400000	1.038274
104.500000	1.041443	104.500000	1.029620	104.500000	1.042846	104.500000	1.042923	104.500000	1.027613	104.500000	1.043477	104.500000	1.037519	104.500000	1.041866	104.500000	1.038744	104.500000	1.046255	104.500000	1.034671	104.500000	1.043703	104.500000	1.042392	104.500000	1.046421	104.500000	1.043125	104.500000	1.038795
104.600000	1.044165	104.600000	1.036466	104.600000	1.037019	104.600000	1.047496	104.600000	1.036518	104.600000	1.043809	104.600000	1.039937	104.600000	1.038070	104.600000	1.038352	104.600000	1.047222	104.600000	1.036263	104.600000	1.039979	104.600000	1.040183	104.600000	1.043803	104.600000	1.038919	104.600000	1.044669
104.700000	1.033214	104.700000	1.039165	104.700000	1.037547	104.700000	1.044008	104.700000	1.036901	104.700000	1.044762	104.700000	1.036474	104.700000	1.051893	104.700000	1.036824	104.700000	1.042826	104.700000	1.037964	104.700000	1.044011	104.700000	1.040872	104.700000	1.040728	104.700000	1.043477	104.700000	1.037564
104.800000	1.045109	104.800000	1.033786	104.800000	1.042061	104.800000	1.041898	104.800000	1.035198	104.800000	1.045342	104.800000	1.042637	104.800000	1.049264	104.800000	1.042586	104.800000	1.046140	104.800000	1.045617	104.800000	1.038736	104.800000	1.038560	104.800000	1.045333	104.800000	1.041530	104.800000	1.037545
104.900000	1.042838	104.900000	1.037623	104.900000	1.046241	104.900000	1.047649	104.900000	1.030322	104.900000	1.046486	104.900000	1.042526	104.900000	1.046309	104.900000	1.040570	104.900000	1.035610	104.900000	1.042454	104.900000	1.035699	104.900000	1.045881	104.900000	1.045589	104.900000	1.043718	104.900000	1.032190
105.000000	1.041296	105.000000	1.031166	105.000000	1.048139	105.000000	1.047273	105.000000	1.040047	105.000000	1.042339	105.000000	1.049050	105.000000	1.045626	105.000000	1.041445	105.000000	1.047536	105.000000	1.039246	105.000000	1.037225	105.000000	1.043526	105.000000	1.041010	105.000000	1.038138	105.000000	1.038947
105.100000	1.037959	105.100000	1.035565	105.100000	1.041906	105.100000	1.042090	105.100000	1.040211	105.100000	1.043735	105.100000	1.037081	105.100000	1.043250	105.100000	1.045447	105.100000	1.040973	105.100000	1.043114	105.100000	1.039357	105.100000	1.057890	105.100000	1.043681	105.100000	1.033916	105.100000	1.038337
105.200000	1.046751	105.200000	1.034330	105.200000	1.044750	105.200000	1.048192	105.200000	1.038156	105.200000	1.041749	105.200000	1.042863	105.200000	1.041853	105.200000	1.035301	105.200000	1.046746	105.200000	1.039700	105.200000	1.036313	105.200000	1.047337	105.200000	1.045312	105.200000	1.047500	105.200000	1.043993
105.300000	1.042572	105.300000	1.034429	105.300000	1.048930	105.300000	1.045549	105.300000	1.041909	105.300000	1.041923	105.300000	1.042078	105.300000	1.044761	105.300000	1.044154	105.300000	1.044464	105.300000	1.048995	105.300000	1.040447	105.300000	1.047774	105.300000	1.039499	105.300000	1.046800	105.300000	1.043502
105.400000	1.041721	105.400000	1.038151	105.400000	1.042982	105.400000	1.043323	105.400000	1.038941	105.400000	1.044122	105.400000	1.038671	105.400000	1.051058	105.400000	1.040977	105.400000	1.051873	105.400000	1.039897	105.400000	1.042693	105.400000	1.052355	105.400000	1.043500	105.400000	1.046926	105.400000	1.040796
105.500000	1.049482	105.500000	1.041046	105.500000	1.045644	105.500000	1.053855	105.500000	1.042065	105.500000	1.051009	105.500000	1.044493	105.500000	1.046704	105.500000	1.046036	105.500000	1.041170	105.500000	1.041053	105.500000	1.038254	105.500000	1.047036	105.500000	1.045442	105.500000	1.046492	105.500000	1.036857
105.600000	1.047231	105.600000	1.047281	105.600000	1.045529	105.600000	1.044615	105.600000	1.044165	105.600000	1.051091	105.600000	1.042619	105.600000	1.053725	105.600000	1.046446	105.600000	1.039972	105.600000	1.050343	105.600000	1.044047	105.600000	1.045340	105.600000	1.044934	105.600000	1.042646	105.600000	1.041407
105.700000	1.045119	105.700000	1.042857	105.700000	1.042548	105.700000	1.043079	105.700000	1.037213	105.700000	1.041754	105.700000	1.039484	105.700000	1.040965	105.700000	1.045794	105.700000	1.043547	105.700000	1.045273	105.700000	1.038241	105.700000	1.044699	105.700000	1.048712	105.700000	1.046201	105.700000	1.035204
105.800000	1.049774	105.800000	1.036931	105.800000	1.046168	105.800000	1.041754	105.800000	1.037788	105.800000	1.039983	105.800000	1.039983	105.800000	1.047616	105.800000	1.047292	105.800000	1.046641	105.800000	1.045068	105.800000	1.034580	105.800000	1.053789	105.800000	1.047757	105.800000	1.048299	105.800000	1.045112
105.900000	1.042531	105.900000	1.046598	105.900000	1.044933	105.900000	1.047147	105.900000	1.039030	105.900000	1.044301	105.900000	1.041772	105.900000	1.046900	105.900000	1.045700	105.900000	1.046474	105.900000	1.047445	105.900000	1.040030	105.900000	1.044546	105.900000	1.042632	105.900000	1.047018	105.900000	1.041485
106.000000	1.044237	106.000000	1.040171	106.000000	1.047199	106.000000	1.045414	106.000000	1.041689	106.000000	1.048427	106.000000	1.043456	106.000000	1.046042	106.000000	1.048365	106.000000	1.045083	106.000000	1.042620	106.000000	1.029184	106.000000	1.042805	106.000000	1.045015	106.000000	1.041875	106.000000	1.042993
106.100000	1.044316	106.100000	1.037399	106.100000	1.051616	106.100000	1.051428	106.100000	1.041538	106.100000	1.035595	106.100000	1.045851	106.100000	1.043556	106.100000	1.043234	106.100000	1.047431	106.100000	1.048671	106.100000	1.043185	106.100000	1.049722	106.100000	1.050190	106.100000	1.044507	106.100000	1.049920
106.200000	1.045635	106.200000	1.045321	106.200000	1.047696	106.200000	1.047094	106.200000	1.040682	106.200000	1.044570	106.200000	1.051543	106.200000	1.056579	106.200000	1.045900	106.200000	1.044115	106.200000	1.044974	106.200000	1.052315	106.200000	1.049123	106.200000	1.048298	106.200000	1.040321	106.200000	1.054545
106.300000	1.044052	106.300000	1.042184	106.300000	1.046712	106.300000	1.052261	106.300000	1.035507	106.300000	1.051556	106.300000	1.051606	106.300000	1.048341	106.300000	1.046664	106.300000	1.045377	106.300000	1.041924	106.300000	1.042614	106.300000	1.043537	106.300000	1.046259	106.300000	1.041651	106.300000	1.052394
106.400000	1.045218	106.400000	1.042667	106.400000	1.047908	106.400000	1.048611	106.400000	1.038423	106.400000	1.045209	106.400000	1.049104	106.400000	1.050485	106.400000	1.044412	106.400000	1.053684	106.400000	1.046961	106.400000	1.038530	106.400000	1.060529	106.400000	1.047686	106.400000	1.045428	106.400000	1.044589
106.500000	1.043926	106.500000	1.046758	106.500000	1.045373	106.500000	1.044713	106.500000	1.041795	106.500000	1.046591	106.500000	1.050212	106.500000	1.043237	106.500000	1.043459	106.500000	1.048945	106.500000	1.042621	106.500000	1.037997	106.500000	1.041023	106.500000	1.045498	106.500000	1.041693	106.500000	1.043406
106.600000	1.042857	106.600000	1.041073	106.600000	1.041868	106.600000	1.053339	106.600000	1.041666	106.600000	1.048378	106.600000	1.047239	106.600000	1.045028	106.600000	1.048582	106.600000	1.050711	106.600000	1.044121	106.600000	1.043433	106.600000	1.052438	106.600000	1.047784	106.600000	1.049301	106.600000	1.050745
106.700000	1.046625	106.700000	1.045824	106.700000	1.052622	106.700000	1.051407	106.700000	1.039978	106.700000	1.046286	106.700000	1.055052	106.700000	1.045269	106.700000	1.049253	106.700000	1.043088	106.700000	1.042014	106.700000	1.043859	106.700000	1.053947	106.700000	1.046819	106.700000	1.052241	106.700000	1.058523
106.800000	1.049637	106.800000	1.050203	106.800000	1.051820	106.800000	1.054595	106.800000	1.039215	106.800000	1.044621	106.800000	1.054479	106.800000	1.045397	106.800000	1.049178	106.800000	1.050971	106.800000	1.051012	106.800000	1.044254	106.800000	1.049037	106.800000	1.047587	106.800000	1.042346	106.800000	1.053763
106.900000	1.039529	106.900000	1.047179	106.900000	1.046301	106.900000	1.051395	106.900000	1.041631	106.900000	1.048435	106.900000	1.044213	106.900000	1.044594	106.900000	1.050190	106.900000	1.057730	106.900000	1.046105	106.900000	1.041014	106.900000	1.049169	106.900000	1.054030	106.900000	1.047010	106.900000	1.057357
107.000000	1.043776	107.000000	1.051702	107.000000	1.051452	107.000000	1.049864	107.000000	1.035773	107.000000	1.048566	107.000000	1.052446	107.000000	1.043196	107.000000	1.044988	107.000000	1.049393	107.000000	1.045664	107.000000	1.041080	107.000000	1.047690	107.000000	1.058499	107.000000	1.046117	107.000000	1.052018
107.100000	1.045464	107.100000	1.053116	107.100000	1.041552	107.100000	1.052027	107.100000	1.046418	107.100000	1.043033	107.100000	1.049898	107.100000	1.048418	107.100000	1.046880	107.100000	1.052425	107.100000	1.047016	107.100000	1.042737	107.100000	1.056397	107.100000	1.051187	107.100000	1.051365	107.100000	1.044304
107.200000	1.051259	107.200000	1.044535	107.200000	1.049322	107.200000	1.057189	107.200000	1.048637	107.200000	1.045460	107.200000	1.052625	107.200000	1.045252	107.200000	1.051943	107.200000	1.054664	107.200000	1.049893	107.200000	1.049571	107.200000	1.059865	107.200000	1.048605	107.200000	1.034305	107.200000	1.051861
107.300000	1.058101	107.300000	1.051100	107.300000	1.051822	107.300000	1.046489	107.300000	1.048393	107.300000	1.050631	107.300000	1.046765	107.300000	1.042839	107.300000	1.055995	107.300000	1.056808	107.300000	1.042685	107.300000	1.041218	107.300000	1.050557	107.300000	1.048862	107.300000	1.049806	107.300000	1.040980
107.400000	1.049569	107.400000	1.046138	107.400000	1.048218	107.400000	1.053364	107.400000	1.038532	107.400000	1.046877	107.400000	1.049764	107.400000	1.055381	107.400000	1.055604	107.400000	1.054649	107.400000	1.050222	107.400000	1.046107	107.400000	1.051561	107.400000	1.059226	107.400000	1.047244	107.400000	1.047987
107.500000	1.052089	107.500000	1.053371	107.500000	1.047456	107.500000	1.048100	107.500000	1.049134	107.500000	1.057029	107.500000	1.058373	107.500000	1.044404	107.500000	1.051901	107.500000	1.049823	107.500000	1.052282	107.500000	1.052017	107.500000	1.047898	107.500000	1.055924	107.500000	1.053591	107.500000	1.054855
107.600000	1.045018	107.600000	1.047472	107.600000	1.056718	107.600000	1.055702	107.600000	1.042689	107.600000	1.053460	107.600000	1.062988	107.600000	1.041651	107.600000	1.050618	107.600000	1.054165	107.600000	1.052261	107.600000	1.044093	107.600000	1.056141	107.600000	1.045145	107.600000	1.042046	107.600000	1.048821
107.700000	1.048241	107.700000	1.046758	107.700000	1.047708	107.700000	1.043840	107.700000	1.043083	107.700000	1.049127	107.700000	1.053525	107.700000	1.050709	107.700000	1.049471	107.700000	1.049171	107.700000	1.052104	107.700000	1.040437	107.700000	1.053379	107.700000	1.048597	107.700000	1.048399	107.700000	1.046042
107.800000	1.055163	107.800000	1.047629	107.800000	1.053161	107.800000	1.058840	107.800000	1.049872	107.800000	1.053352	107.800000	1.058408	107.800000	1.052504	107.800000	1.056935	107.800000	1.052877	107.800000	1.048479	107.800000	1.053277	107.800000	1.051359	107.800000	1.048349	107.800000	1.055784	107.800000	1.058281
107.900000	1.050159	107.900000	1.049253	107.900000	1.050632	107.900000	1.057841	107.900000	1.048720	107.900000	1.055344	107.900000	1.053327	107.900000	1.044128	107.900000	1.051395	107.900000	1.054571	107.900000	1.044257	107.900000	1.054176	107.900000	1.055662	107.900000	1.054135	107.900000	1.045002	107.900000	1.049410
108.000000	1.053065	108.000000	1.051301	108.000000	1.054557	108.000000	1.054290	108.000000	1.047578	108.000000	1.054623	108.000000	1.051340	108.000000	1.055840	108.000000	1.057346	108.000000	1.052480	108.000000	1.053180	108.000000	1.048574	108.000000	1.053019	108.000000	1.048023	108.000000	1.048376	108.000000	1.055012
108.100000	1.049024	108.100000	1.051866	108.100000	1.059551	108.100000	1.052463	108.100000	1.051790	108.100000	1.047680	108.100000	1.053493	108.100000	1.053262	108.100000	1.049027	108.100000	1.051283	108.100000	1.048187	108.100000	1.046359	108.100000	1.053365	108.100000	1.049396	108.100000	1.046867	108.100000	1.054033
108.200000	1.051022	108.200000	1.053135	108.200000	1.061122	108.200000	1.054212	108.200000	1.049247	108.200000	1.052083	108.200000	1.049883	108.200000	1.048573	108.200000	1.052382	108.200000	1.054860	108.200000	1.046811	108.200000	1.059513	108.200000	1.062896	108.200000	1.048564	108.200000	1.043381	108.200000	1.054406
108.300000	1.050248	108.300000	1.050600	108.300000	1.054456	108.300000	1.055356	108.300000	1.051183	108.300000	1.051873	108.300000	1.057320	108.300000	1.057440	108.300000	1.052492	108.300000	1.053844	108.300000	1.050140	108.300000	1.054573	108.300000	1.057636	108.300000	1.052606	108.300000	1.046445	108.300000	1.061049
108.400000	1.052712	108.400000	1.043189	108.400000	1.049540	108.400000	1.052624	108.400000	1.050948	108.400000	1.059764	108.400000	1.058617	108.400000	1.046816	108.400000	1.053321	108.400000	1.055944	108.400000	1.056127	108.400000	1.044654	108.400000	1.051706	108.400000	1.049483	108.400000	1.050140	108.400000	1.061163
108.500000	1.053410	108.500000	1.059714	108.500000	1.057851	108.500000	1.057670	108.500000	1.050507	108.500000	1.055406	108.500000	1.057093	108.500000	1.053972	108.500000	1.053048	108.500000	1.049935	108.500000	1.059472	108.500000	1.044826	108.500000	1.055729	108.500000	1.055386	108.500000	1.049766	108.500000	1.055213
108.600000	1.047971	108.600000	1.059152	108.600000	1.053108	108.600000	1.055092	108.600000	1.045890	108.600000	1.056072	108.600000	1.062177	108.600000	1.050729	108.600000	1.052704	108.600000	1.056498	108.600000	1.051215	108.600000	1.056591	108.600000	1.051750	108.600000	1.048454	108.600000	1.051994	108.600000	1.048496
108.700000	1.050033	108.700000	1.048673	108.700000	1.054510	108.700000	1.052803	108.700000	1.051294	108.700000	1.060932	108.700000	1.054961	108.700000	1.055268	108.700000	1.050867	108.700000	1.055777	108.700000	1.058127	108.700000	1.043516	108.700000	1.056241	108.700000	1.057705	108.700000	1.048818	108.700000	1.052133
108.800000	1.052134	108.800000	1.055532	108.800000	1.065169	108.800000	1.053633	108.800000	1.049187	108.800000	1.053915	108.800000	1.063219	108.800000	1.044841	108.800000	1.053880	108.800000	1.053781	108.800000	1.054338	108.800000	1.047078	108.800000	1.056815	108.800000	1.056951	108.800000	1.054258	108.800000	1.056755
108.900000	1.051866	108.900000	1.051809	108.900000	1.057019	108.900000	1.060698	108.900000	1.049617	108.900000	1.057702	108.900000	1.058740	108.900000	1.057003	108.900000	1.057473	108.900000	1.059174	108.900000	1.046286	108.900000	1.050370	108.900000	1.052494	108.900000	1.055589	108.900000	1.049778	108.900000	1.061296
109.000000	1.051386	109.000000	1.054414	109.000000	1.055444	109.000000	1.059516	109.000000	1.047808	109.000000	1.054225	109.000000	1.066171	109.000000	1.049784	109.000000	1.054571	109.000000	1.056707	109.000000	1.050646	109.000000	1.051971	109.000000	1.054649	109.000000	1.058255	109.000000	1.047546	109.000000	1.053315
109.100000	1.055526	109.100000	1.061235	109.100000	1.057297	109.100000	1.053890	109.100000	1.055667	109.100000	1.053701	109.100000	1.063984	109.100000	1.058715	109.100000	1.054138	109.100000	1.057014	109.100000	1.046144	109.100000	1.056827	109.100000	1.052959	109.100000	1.057245	109.100000	1.052122	109.100000	1.058193
109.200000	1.052253	109.200000	1.058028	109.200000	1.058216	109.200000	1.062938	109.200000	1.047230	109.200000	1.058217	109.200000	1.060339	109.200000	1.059950	109.200000	1.053064	109.200000	1.052346	109.200000	1.052569	109.200000	1.049730	109.200000	1.053984	109.200000	1.056816	109.200000	1.049622	109.200000	1.054403
109.300000	1.055357	109.300000	1.057575	109.300000	1.060994	109.300000	1.049104	109.300000	1.048632	109.300000	1.057488	109.300000	1.051947	109.300000	1.058318	109.300000	1.055595	109.300000	1.055186	109.300000	1.052597	109.300000	1.049038	109.300000	1.054293	109.300000	1.056694	109.300000	1.048313	109.300000	1.048055
109.400000	1.057239	109.400000	1.058025	109.400000	1.058621	109.400000	1.047331	109.400000	1.058408	109.400000	1.052352	109.400000	1.060270	109.400000	1.057694	109.400000	1.057850	109.400000	1.061230	109.400000	1.059573	109.400000	1.052014	109.400000	1.053939	109.400000	1.060605	109.400000	1.052695	109.400000	1.061250
109.500000	1.058837	109.500000	1.061589	109.500000	1.064751	109.500000	1.056893	109.500000	1.052353	109.500000	1.059788	109.500000	1.066424	109.500000	1.066223	109.500000	1.052444	109.500000	1.057356	109.500000	1.053326	109.500000	1.055428	109.500000	1.055170	109.500000	1.057766	109.500000	1.051849	109.500000	1.062444
109.600000	1.059695	109.600000	1.062433	109.600000	1.066312	109.600000	1.057754	109.600000	1.055767	109.600000	1.061430	109.600000	1.059254	109.600000	1.063790	109.600000	1.053727	109.600000	1.053726	109.600000	1.060674	109.600000	1.056025	109.600000	1.059398	109.600000	1.059617	109.600000	1.052153	109.600000	1.053660
109.700000	1.061099	109.700000	1.059521	109.700000	1.053696	109.700000	1.058501	109.700000	1.048360	109.700000	1.058499	109.700000	1.067521	109.700000	1.060550	109.700000	1.057680	109.700000	1.056082	109.700000	1.057398	109.700000	1.058587	109.700000	1.060818	109.700000	1.059331	109.700000	1.060077	109.700000	1.054210
109.800000	1.058302	109.800000	1.064126	109.800000	1.065392	109.800000	1.056922	109.800000	1.055562	109.800000	1.056838	109.800000	1.058884	109.800000	1.058413	109.800000	1.054111	109.800000	1.062028	109.800000	1.054800	109.800000	1.056214	109.800000	1.056351	109.800000	1.056783	109.800000	1.055918	109.800000	1.059906
109.900000	1.061017	109.900000	1.057615	109.900000	1.059180	109.900000	1.060248	109.900000	1.054172	109.900000	1.056750	109.900000	1.057533	109.900000	1.058097	109.900000	1.048013	109.900000	1.056463	109.900000	1.060192	109.900000	1.057498	109.900000	1.052993	109.900000	1.056170	109.900000	1.057630	109.900000	1.059676
110.000000	1.056064	110.000000	1.059450	110.000000	1.063878	110.000000	1.055859	110.000000	1.054158	110.000000	1.059345	110.000000	1.064243	110.000000	1.061992	110.000000	1.056156	110.000000	1.061018	110.000000	1.062412	110.000000	1.053657	110.000000	1.066178	110.000000	1.061209	110.000000	1.067852	110.000000	1.059924
110.100000	1.058700	110.100000	1.065777	110.100000	1.063524	110.100000	1.062742	110.100000	1.056872	110.100000	1.050179	110.100000	1.061881	110.100000	1.054690	110.100000	1.054751	110.100000	1.062821	110.100000	1.061786	110.100000	1.058675	110.100000	1.057422	110.100000	1.059963	110.100000	1.055821	110.100000	1.063474
110.200000	1.059986	110.200000	1.057399	110.200000	1.065186	110.200000	1.060951	110.200000	1.050772	110.200000	1.058345	110.200000	1.060931	110.200000	1.061182	110.200000	1.059366	110.200000	1.060091	110.200000	1.057254	110.200000	1.060261	110.200000	1.054025	110.200000	1.056488	110.200000	1.063639	110.200000	1.062749
110.300000	1.062226	110.300000	1.056597	110.300000	1.065449	110.300000	1.057771	110.300000	1.057299	110.300000	1.058563	110.300000	1.056509	110.300000	1.060297	110.300000	1.056305	110.300000	1.058854	110.300000	1.069514	110.300000	1.057687	110.300000	1.064583	110.300000	1.052972	110.300000	1.056945	110.300000	1.054676
110.400000	1.058580	110.400000	1.065154	110.400000	1.059005	110.400000	1.063613	110.400000	1.055044	110.400000	1.053812	110.400000	1.065695	110.400000	1.057664	110.400000	1.060413	110.400000	1.060928	110.400000	1.058351	110.400000	1.059178	110.400000	1.059730	110.400000	1.057927	110.400000	1.058410	110.400000	1.053989
110.500000	1.060441	110.500000	1.064686	110.500000	1.065511	110.500000	1.061235	110.500000	1.054376	110.500000	1.059864	110.500000	1.069911	110.500000	1.064704	110.500000	1.052818	110.500000	1.065087	110.500000	1.065262	110.500000	1.057529	110.500000	1.068141	110.500000	1.057995	110.500000	1.060088	110.500000	1.062589
110.600000	1.061840	110.600000	1.066066	110.600000	1.059445	110.600000	1.060370	110.600000	1.054255	110.600000	1.058419	110.600000	1.068445	110.600000	1.061125	110.600000	1.054235	110.600000	1.063315	110.600000	1.069876	110.600000	1.062064	110.600000	1.062368	110.600000	1.061427	110.600000	1.061895	110.600000	1.062401
110.700000	1.061379	110.700000	1.064751	110.700000	1.061406	110.700000	1.063837	110.700000	1.054998	110.700000	1.062053	110.700000	1.063600	110.700000	1.062958	110.700000	1.054904	110.700000	1.059805	110.700000	1.065501	110.700000	1.062092	110.700000	1.066991	110.700000	1.070633	110.700000	1.059126	110.700000	1.069811
110.800000	1.060001	110.800000	1.061982	110.800000	1.066100	110.800000	1.063804	110.800000	1.052567	110.800000	1.061498	110.800000	1.058552	110.800000	1.058603	110.800000	1.060661	110.800000	1.064732	110.800000	1.065460	110.800000	1.057945	110.800000	1.064398	110.800000	1.062040	110.800000	1.055968	110.800000	1.064719
110.900000	1.055628	110.900000	1.059488	110.900000	1.058831	110.900000	1.060248	110.900000	1.054870	110.900000	1.061217	110.900000	1.062575	110.900000	1.063322	110.900000	1.061972	110.900000	1.059084	110.900000	1.063302	110.900000	1.064105	110.900000	1.067552	110.900000	1.061474	110.900000	1.060079	110.900000	1.063771
111.000000	1.067008	111.000000	1.064203	111.000000	1.061418	111.000000	1.062649	111.000000	1.057426	111.000000	1.062608	111.000000	1.065620	111.000000	1.062662	111.000000	1.061644	111.000000	1.057042	111.000000	1.063866	111.000000	1.061499	111.000000	1.059494	111.000000	1.064205	111.000000	1.062131	111.000000	1.064111
111.100000	1.069245	111.100000	1.066245	111.100000	1.065006	111.100000	1.066577	111.100000	1.064009	111.100000	1.062810	111.100000	1.062937	111.100000	1.057109	111.100000	1.064704	111.100000	1.064716	111.100000	1.062427	111.100000	1.058376	111.100000	1.066667	111.100000	1.060819	111.100000	1.052471	111.100000	1.057421
111.200000	1.054081	111.200000	1.060334	111.200000	1.062751	111.200000	1.062913	111.200000	1.054851	111.200000	1.063844	111.200000	1.064112	111.200000	1.062902	111.200000	1.059425	111.200000	1.065525	111.200000	1.061744	111.200000	1.062080	111.200000	1.065318	111.200000	1.060181	111.200000	1.062878	111.200000	1.058771
111.300000	1.068960	111.300000	1.063836	111.300000	1.061670	111.300000	1.064200	111.300000	1.054210	111.300000	1.064044	111.300000	1.066796	111.300000	1.065981	111.300000	1.060260	111.300000	1.065702	111.300000	1.060509	111.300000	1.053396	111.300000	1.071173	111.300000	1.059470	111.300000	1.068631	111.300000	1.056891
111.400000	1.060415	111.400000	1.064678	111.400000	1.065913	111.400000	1.059739	111.400000	1.062036	111.400000	1.067521	111.400000	1.071722	111.400000	1.060648	111.400000	1.059795	111.400000	1.070650	111.400000	1.067874	111.400000	1.057526	111.400000	1.064971	111.400000	1.070436	111.400000	1.064983	111.400000	1.064119
111.500000	1.063080	111.500000	1.067753	111.500000	1.063143	111.500000	1.056313	111.500000	1.056230	111.500000	1.062227	111.500000	1.065987	111.500000	1.062243	111.500000	1.055519	111.500000	1.064409	111.500000	1.068496	111.500000	1.068876	111.500000	1.067031	111.500000	1.059047	111.500000	1.060198	111.500000	1.065373
111.600000	1.069458	111.600000	1.059704	111.600000	1.052957	111.600000	1.064071	111.600000	1.056797	111.600000	1.065259	111.600000	1.067022	111.600000	1.065679	111.600000	1.061736	111.600000	1.063257	111.600000	1.066601	111.600000	1.067302	111.600000	1.066875	111.600000	1.062283	111.600000	1.059648	111.600000	1.060587
111.700000	1.061121	111.700000	1.066026	111.700000	1.067955	111.700000	1.065883	111.700000	1.062267	111.700000	1.065809	111.700000	1.063887	111.700000	1.067799	111.700000	1.058045	111.700000	1.064810	111.700000	1.070872	111.700000	1.068063	111.700000	1.059564	111.700000	1.067200	111.700000	1.065566	111.700000	1.065600
111.800000	1.058996	111.800000	1.068313	111.800000	1.066118	111.800000	1.064328	111.800000	1.057301	111.800000	1.065135	111.800000	1.069245	111.800000	1.062706	111.800000	1.062178	111.800000	1.068174	111.800000	1.061135	111.800000	1.070541	111.800000	1.062491	111.800000	1.066292	111.800000	1.060456	111.800000	1.067671
111.900000	1.064137	111.900000	1.061085	111.900000	1.064854	111.900000	1.065012	111.900000	1.056253	111.900000	1.062849	111.900000	1.074002	111.900000	1.061585	111.900000	1.066918	111.900000	1.072596	111.900000	1.065958	111.900000	1.066973	111.900000	1.063397	111.900000	1.063983	111.900000	1.065885	111.900000	1.066002
112.000000	1.064716	112.000000	1.068185	112.000000	1.063936	112.000000	1.065821	112.000000	1.062008	112.000000	1.063931	112.000000	1.067475	112.000000	1.064210	112.000000	1.057378	112.000000	1.065039	112.000000	1.067171	112.000000	1.064849	112.000000	1.062631	112.000000	1.067970	112.000000	1.063735	112.000000	1.057743
112.100000	1.065820	112.100000	1.066553	112.100000	1.068195	112.100000	1.060157	112.100000	1.061213	112.100000	1.063977	112.100000	1.069955	112.100000	1.066524	112.100000	1.061405	112.100000	1.065708	112.100000	1.067026	112.100000	1.059013	112.100000	1.065690	112.100000	1.062166	112.100000	1.065536	112.100000	1.066206
112.200000	1.066148	112.200000	1.066306	112.200000	1.061203	112.200000	1.071335	112.200000	1.060995	112.200000	1.063817	112.200000	1.075979	112.200000	1.063349	112.200000	1.060074	112.200000	1.064070	112.200000	1.069611	112.200000	1.067076	112.200000	1.066002	112.200000	1.060306	112.200000	1.062526	112.200000	1.062744
112.300000	1.064292	112.300000	1.061297	112.300000	1.070576	112.300000	1.066307	112.300000	1.059391	112.300000	1.071155	112.300000	1.062883	112.300000	1.066480	112.300000	1.067079	112.300000	1.069146	112.300000	1.066578	112.300000	1.070444	112.300000	1.067211	112.300000	1.064640	112.300000	1.061254	112.300000	1.071686
112.400000	1.069359	112.400000	1.072394	112.400000	1.061880	112.400000	1.069765	112.400000	1.065623	112.400000	1.065347	112.400000	1.074546	112.400000	1.064725	112.400000	1.067151	112.400000	1.067857	112.400000	1.060779	112.400000	1.060483	112.400000	1.073035	112.400000	1.070895	112.400000	1.068123	112.400000	1.058218
112.500000	1.071994	112.500000	1.069333	112.500000	1.061928	112.500000	1.062100	112.500000	1.064099	112.500000	1.067589	112.500000	1.068915	112.500000	1.071467	112.500000	1.064850	112.500000	1.066656	112.500000	1.068860	112.500000	1.061784	112.500000	1.068558	112.500000	1.068916	112.500000	1.067550	112.500000	1.067581
112.600000	1.062932	112.600000	1.065181	112.600000	1.068833	112.600000	1.067184	112.600000	1.066251	112.600000	1.063761	112.600000	1.066919	112.600000	1.069892	112.600000	1.064188	112.600000	1.071895	112.600000	1.066221	112.600000	1.057802	112.600000	1.073423	112.600000	1.065093	112.600000	1.067012	112.600000	1.069168
112.700000	1.062457	112.700000	1.066163	112.700000	1.060357	112.700000	1.068100	112.700000	1.061874	112.700000	1.070364	112.700000	1.072740	112.700000	1.065196	112.700000	1.066689	112.700000	1.063610	112.700000	1.066450	112.700000	1.064010	112.700000	1.066137	112.700000	1.067855	112.700000	1.061651	112.700000	1.066471
112.800000	1.064566	112.800000	1.064232	112.800000	1.069378	112.800000	1.067079	112.800000	1.067869	112.800000	1.064431	112.800000	1.069698	112.800000	1.070684	112.800000	1.067258	112.800000	1.072131	112.800000	1.063679	112.800000	1.069244	112.800000	1.066949	112.800000	1.069257	112.800000	1.058882	112.800000	1.067897
112.900000	1.070073	112.900000	1.072791	112.900000	1.067090	112.900000	1.065232	112.900000	1.061922	112.900000	1.071285	112.900000	1.062891	112.900000	1.074498	112.900000	1.063430	112.900000	1.066266	112.900000	1.065673	112.900000	1.069792	112.900000	1.067799	112.900000	1.068282	112.900000	1.069064	112.900000	1.068600
113.000000	1.065030	113.000000	1.065900	113.000000	1.065900	113.000000	1.069436	113.000000	1.063141	113.000000	1.069056	113.000000	1.076333	113.000000	1.073401	113.000000	1.058091	113.000000	1.070176	113.000000	1.069534	113.000000	1.068562	113.000000	1.073478	113.000000	1.068639	113.000000	1.064310	113.000000	1.065699
113.100000	1.069099	113.100000	1.069944	113.100000	1.069663	113.100000	1.070663	113.100000	1.062968	113.100000	1.071486	113.100000	1.070970	113.100000	1.070919	113.100000	1.065563	113.100000	1.067246	113.100000	1.073250	113.100000	1.068328	113.100000	1.078445	113.100000	1.067353	113.100000	1.064423	113.100000	1.067854
113.200000	1.060176	113.200000	1.060777	113.200000	1.068568	113.200000	1.069288	113.200000	1.066940	113.200000	1.068899	113.200000	1.072283	113.200000	1.069550	113.200000	1.066469	113.200000	1.062459	113.200000	1.056651	113.200000	1.074748	113.200000	1.070454	113.200000	1.071488	113.200000	1.066984	113.200000	1.069989
113.300000	1.072168	113.300000	1.069214	113.300000	1.071548	113.300000	1.076088	113.300000	1.066331	113.300000	1.064764	113.300000	1.064727	113.300000	1.073002	113.300000	1.063512	113.300000	1.063156	113.300000	1.068180	113.300000	1.066095	113.300000	1.072154	113.300000	1.066340	113.300000	1.063925	113.300000	1.069281
113.400000	1.066796	113.400000	1.070772	113.400000	1.070079	113.400000	1.072078	113.400000	1.071053	113.400000	1.070044	113.400000	1.068618	113.400000	1.067495	113.400000	1.070820	113.400000	1.067343	113.400000	1.069428	113.400000	1.071822	113.400000	1.077365	113.400000	1.067946	113.400000	1.069701	113.400000	1.068190
113.500000	1.068959	113.500000	1.070803	113.500000	1.065193	113.500000	1.071673	113.500000	1.069097	113.500000	1.068670	113.500000	1.073670	113.500000	1.063865	113.500000	1.064444	113.500000	1.075398	113.500000	1.064921	113.500000	1.067083	113.500000	1.069283	113.500000	1.067571	113.500000	1.066862	113.500000	1.073162
113.600000	1.067162	113.600000	1.064082	113.600000	1.076546	113.600000	1.071819	113.600000	1.067721	113.600000	1.069221	113.600000	1.067368	113.600000	1.075568	113.600000	1.061163	113.600000	1.069807	113.600000	1.075301	113.600000	1.072789	113.600000	1.071873	113.600000	1.067035	113.600000	1.068339	113.600000	1.066169
113.700000	1.068161	113.700000	1.069458	113.700000	1.069252	113.700000	1.079566	113.700000	1.065059	113.700000	1.070257	113.700000	1.073601	113.700000	1.069786	113.700000	1.071233	113.700000	1.072399	113.700000	1.069963	113.700000	1.068874	113.700000	1.074194	113.700000	1.068885	113.700000	1.062106	113.700000	1.071078
113.800000	1.068516	113.800000	1.067267	113.800000	1.070614	113.800000	1.075266	113.800000	1.067458	113.800000	1.071562	113.800000	1.072140	113.800000	1.071228	113.800000	1.070135	113.800000	1.072977	113.800000	1.068577	113.800000	1.066822	113.800000	1.073922	113.800000	1.079453	113.800000	1.068740	113.800000	1.069267
113.900000	1.073172	113.900000	1.069104	113.900000	1.075598	113.900000	1.074396	113.900000	1.069438	113.900000	1.070245	113.900000	1.071460	113.900000	1.073245	113.900000	1.066027	113.900000	1.068973	113.900000	1.072196	113.900000	1.069143	113.900000	1.070864	113.900000	1.071904	113.900000	1.068620	113.900000	1.072597
114.000000	1.068306	114.000000	1.068061	114.000000	1.066265	114.000000	1.072706	114.000000	1.069020	114.000000	1.068597	114.000000	1.074479	114.000000	1.077792	114.000000	1.071009	114.000000	1.066051	114.000000	1.071460	114.000000	1.073651	114.000000	1.073529	114.000000	1.075091	114.000000	1.070548	114.000000	1.075225
114.100000	1.071677	114.100000	1.070487	114.100000	1.070191	114.100000	1.070456	114.100000	1.066683	114.100000	1.066611	114.100000	1.079147	114.100000	1.066856	114.100000	1.065990	114.100000	1.073529	114.100000	1.071261	114.100000	1.075787	114.100000	1.072266	114.100000	1.069845	114.100000	1.071530	114.100000	1.072809
114.200000	1.068501	114.200000	1.067739	114.200000	1.072512	114.200000	1.075186	114.200000	1.072631	114.200000	1.067520	114.200000	1.072600	114.200000	1.071700	114.200000	1.078038	114.200000	1.069218	114.200000	1.075118	114.200000	1.072564	114.200000	1.072629	114.200000	1.071630	114.200000	1.071997	114.200000	1.071517
114.300000	1.076433	114.300000	1.070252	114.300000	1.075256	114.300000	1.075514	114.300000	1.074355	114.300000	1.071142	114.300000	1.075612	114.300000	1.069131	114.300000	1.065062	114.300000	1.066857	114.300000	1.074624	114.300000	1.073936	114.300000	1.076797	114.300000	1.072166	114.300000	1.074563	114.300000	1.077518
114.400000	1.071466	114.400000	1.075728	114.400000	1.072299	114.400000	1.067342	114.400000	1.073276	114.400000	1.074505	114.400000	1.071844	114.400000	1.073476	114.400000	1.067703	114.400000	1.075293	114.400000	1.068406	114.400000	1.070505	114.400000	1.077841	114.400000	1.067619	114.400000	1.075203	114.400000	1.074707
114.500000	1.069898	114.500000	1.069551	114.500000	1.080324	114.500000	1.075556	114.500000	1.071108	114.500000	1.077672	114.500000	1.073077	114.500000	1.071410	114.500000	1.069867	114.500000	1.069117	114.500000	1.067029	114.500000	1.071858	114.500000	1.069459	114.500000	1.077994	114.500000	1.068306	114.500000	1.076465
114.600000	1.072287	114.600000	1.077149	114.600000	1.077046	114.600000	1.071305	114.600000	1.069517	114.600000	1.072338	114.600000	1.071888	114.600000	1.068681	114.600000	1.067346	114.600000	1.080006	114.600000	1.072881	114.600000	1.072576	114.600000	1.079231	114.600000	1.072224	114.600000	1.071161	114.600000	1.079860
114.700000	1.070795	114.700000	1.078557	114.700000	1.075457	114.700000	1.072533	114.700000	1.068643	114.700000	1.070662	114.700000	1.073795	114.700000	1.077622	114.700000	1.073995	114.700000	1.082241	114.700000	1.074301	114.700000	1.067520	114.700000	1.075890	114.700000	1.072392	114.700000	1.068943	114.700000	1.074007
114.800000	1.070793	114.800000	1.068444	114.800000	1.078390	114.800000	1.077459	114.800000	1.072640	114.800000	1.071368	114.800000	1.075661	114.800000	1.070836	114.800000	1.070478	114.800000	1.074830	114.800000	1.075176	114.800000	1.066949	114.800000	1.077523	114.800000	1.071023	114.800000	1.062181	114.800000	1.074810
114.900000	1.072892	114.900000	1.072594	114.900000	1.071585	114.900000	1.078660	114.900000	1.067558	114.900000	1.076706	114.900000	1.071084	114.900000	1.071346	114.900000	1.072734	114.900000	1.083662	114.900000	1.071724	114.900000	1.065774	114.900000	1.078020	114.900000	1.076059	114.900000	1.074181	114.900000	1.069845
115.000000	1.070039	115.000000	1.068919	115.000000	1.076366	115.000000	1.074832	115.000000	1.067004	115.000000	1.074994	115.000000	1.078595	115.000000	1.077057	115.000000	1.066164	115.000000	1.071318	115.000000	1.073797	115.000000	1.065571	115.000000	1.079250	115.000000	1.075803	115.000000	1.069914	115.000000	1.075540
115.100000	1.073431	115.100000	1.075016	115.100000	1.077505	115.100000	1.078509	115.100000	1.067914	115.100000	1.072331	115.100000	1.078210	115.100000	1.074531	115.100000	1.070851	115.100000	1.074788	115.100000	1.073437	115.100000	1.076760	115.100000	1.073953	115.100000	1.077621	115.100000	1.069792	115.100000	1.077663
115.200000	1.070237	115.200000	1.072715	115.200000	1.077923	115.200000	1.071742	115.200000	1.074518	115.200000	1.072510	115.200000	1.078898	115.200000	1.075627	115.200000	1.070306	115.200000	1.075771	115.200000	1.074599	115.200000	1.066989	115.200000	1.077668	115.200000	1.085369	115.200000	1.073874	115.200000	1.072783
115.300000	1.072430	115.300000	1.075454	115.300000	1.075040	115.300000	1.084013	115.300000	1.075837	115.300000	1.075973	115.300000	1.078988	115.300000	1.078303	115.300000	1.070766	115.300000	1.071325	115.300000	1.080143	115.300000	1.073489	115.300000	1.074619	115.300000	1.076411	115.300000	1.069480	115.300000	1.078033
115.400000	1.076099	115.400000	1.073719	115.400000	1.074685	115.400000	1.078376	115.400000	1.068626	115.400000	1.076137	115.400000	1.081317	115.400000	1.070785	115.400000	1.074413	115.400000	1.069199	115.400000	1.074154	115.400000	1.072597	115.400000	1.083989	115.400000	1.074813	115.400000	1.077210	115.400000	1.076756
115.500000	1.075955	115.500000	1.073448	115.500000	1.082961	115.500000	1.078170	115.500000	1.076712	115.500000	1.082025	115.500000	1.077874	115.500000	1.081224	115.500000	1.072732	115.500000	1.079947	115.500000	1.072702	115.500000	1.070921	115.500000	1.075602	115.500000	1.075352	115.500000	1.072915	115.500000	1.071256
115.600000	1.070387	115.600000	1.066348	115.600000	1.070573	115.600000	1.079550	115.600000	1.077253	115.600000	1.075872	115.600000	1.077959	115.600000	1.075666	115.600000	1.079044	115.600000	1.077414	115.600000	1.077628	115.600000	1.069454	115.600000	1.080867	115.600000	1.077831	115.600000	1.076199	115.600000	1.076638
115.700000	1.076790	115.700000	1.075356	115.700000	1.079170	115.700000	1.079785	115.700000	1.073036	115.700000	1.074403	115.700000	1.073909	115.700000	1.075569	115.700000	1.071693	115.700000	1.076247	115.700000	1.077460	115.700000	1.073760	115.700000	1.081504	115.700000	1.069047	115.700000	1.074594	115.700000	1.075259
115.800000	1.073190	115.800000	1.081307	115.800000	1.074605	115.800000	1.078433	115.800000	1.067731	115.800000	1.079289	115.800000	1.081623	115.800000	1.078488	115.800000	1.078974	115.800000	1.081860	115.800000	1.076318	115.800000	1.075460	115.800000	1.084882	115.800000	1.077548	115.800000	1.083620	115.800000	1.075664
115.900000	1.077597	115.900000	1.077380	115.900000	1.078929	115.900000	1.081792	115.900000	1.072358	115.900000	1.074872	115.900000	1.082707	115.900000	1.074967	115.900000	1.076601	115.900000	1.073252	115.900000	1.076694	115.900000	1.082647	115.900000	1.080348	115.900000	1.073064	115.900000	1.075458	115.900000	1.074709
116.000000	1.071830	116.000000	1.077441	116.000000	1.083259	116.000000	1.083699	116.000000	1.075869	116.000000	1.074477	116.000000	1.081700	116.000000	1.077039	116.000000	1.074575	116.000000	1.078489	116.000000	1.078556	116.000000	1.075818	116.000000	1.080844	116.000000	1.083115	116.000000	1.072053	116.000000	1.072701
116.100000	1.071108	116.100000	1.080963	116.100000	1.077075	116.100000	1.077819	116.100000	1.073718	116.100000	1.070214	116.100000	1.079922	116.100000	1.071456	116.100000	1.078066	116.100000	1.078228	116.100000	1.075712	116.100000	1.077552	116.100000	1.079650	116.100000	1.076470	116.100000	1.072838	116.100000	1.077462
116.200000	1.076249	116.200000	1.072044	116.200000	1.084644	116.200000	1.074582	116.200000	1.071276	116.200000	1.075426	116.200000	1.080512	116.200000	1.080154	116.200000	1.077822	116.200000	1.081266	116.200000	1.076489	116.200000	1.069703	116.200000	1.081349	116.200000	1.075574	116.200000	1.080799	116.200000	1.073182
116.300000	1.077764	116.300000	1.080703	116.300000	1.078640	116.300000	1.078588	116.300000	1.074224	116.300000	1.076372	116.300000	1.081505	116.300000	1.083027	116.300000	1.074512	116.300000	1.080175	116.300000	1.078775	116.300000	1.076427	116.300000	1.082780	116.300000	1.078512	116.300000	1.077969	116.300000	1.073497
116.400000	1.077485	116.400000	1.081537	116.400000	1.083334	116.400000	1.082816	116.400000	1.075549	116.400000	1.079459	116.400000	1.078506	116.400000	1.074979	116.400000	1.074791	116.400000	1.074910	116.400000	1.075484	116.400000	1.079371	116.400000	1.080569	116.400000	1.078461	116.400000	1.082945	116.400000	1.081672
116.500000	1.078308	116.500000	1.076147	116.500000	1.080142	116.500000	1.075669	116.500000	1.075937	116.500000	1.076898	116.500000	1.079252	116.500000	1.073149	116.500000	1.078034	116.500000	1.077443	116.500000	1.077429	116.500000	1.073476	116.500000	1.081901	116.500000	1.084213	116.500000	1.081513	116.500000	1.076665
116.600000	1.075342	116.600000	1.086625	116.600000	1.081849	116.600000	1.077841	116.600000	1.080366	116.600000	1.079339	116.600000	1.082483	116.600000	1.078161	116.600000	1.075146	116.600000	1.076136	116.600000	1.076332	116.600000	1.076389	116.600000	1.088783	116.600000	1.076815	116.600000	1.079477	116.600000	1.069288
116.700000	1.075723	116.700000	1.075833	116.700000	1.080803	116.700000	1.085875	116.700000	1.076808	116.700000	1.079447	116.700000	1.078270	116.700000	1.083919	116.700000	1.074727	116.700000	1.081241	116.700000	1.074142	116.700000	1.082049	116.700000	1.082737	116.700000	1.081825	116.700000	1.078360	116.700000	1.073768
116.800000	1.075728	116.800000	1.078069	116.800000	1.082388	116.800000	1.081323	116.800000	1.074780	116.800000	1.078940	116.800000	1.077090	116.800000	1.083467	116.800000	1.070636	116.800000	1.081427	116.800000	1.080648	116.800000	1.076425	116.800000	1.085132	116.800000	1.081625	116.800000	1.083562	116.800000	1.075111
116.900000	1.078173	116.900000	1.082686	116.900000	1.088533	116.900000	1.080677	116.900000	1.075068	116.900000	1.080360	116.900000	1.087149	116.900000	1.080232	116.900000	1.079954	116.900000	1.078311	116.900000	1.091380	116.900000	1.080016	116.900000	1.079179	116.900000	1.083376	116.900000	1.081109	116.900000	1.074468
117.000000	1.080049	117.000000	1.078316	117.000000	1.084820	117.000000	1.081655	117.000000	1.081054	117.000000	1.075421	117.000000	1.081600	117.000000	1.081670	117.000000	1.078856	117.000000	1.082334	117.000000	1.085392	117.000000	1.078424	117.000000	1.072828	117.000000	1.083278	117.000000	1.080367	117.000000	1.079776
117.100000	1.082615	117.100000	1.080410	117.100000	1.081826	117.100000	1.075215	117.100000	1.075268	117.100000	1.077937	117.100000	1.077832	117.100000	1.082945	117.100000	1.075145	117.100000	1.081662	117.100000	1.081465	117.100000	1.080366	117.100000	1.080947	117.100000	1.087467	117.100000	1.076767	117.100000	1.076573
117.200000	1.079955	117.200000	1.076343	117.200000	1.083331	117.200000	1.080442	117.200000	1.082001	117.200000	1.073495	117.200000	1.079992	117.200000	1.084005	117.200000	1.076291	117.200000	1.079454	117.200000	1.078511	117.200000	1.077227	117.200000	1.081216	117.200000	1.084105	117.200000	1.082550	117.200000	1.077528
117.300000	1.080285	117.300000	1.086257	117.300000	1.085077	117.300000	1.080925	117.300000	1.078662	117.300000	1.078103	117.300000	1.080816	117.300000	1.082593	117.300000	1.075472	117.300000	1.078386	117.300000	1.084881	117.300000	1.084656	117.300000	1.084022	117.300000	1.080136	117.300000	1.082668	117.300000	1.082994
117.400000	1.078968	117.400000	1.075492	117.400000	1.080333	117.400000	1.077301	117.400000	1.079333	117.400000	1.082416	117.400000	1.079912	117.400000	1.080287	117.400000	1.084232	117.400000	1.077953	117.400000	1.084056	117.400000	1.080125	117.400000	1.083461	117.400000	1.080330	117.400000	1.081321	117.400000	1.081970
117.500000	1.081263	117.500000	1.085044	117.500000	1.080897	117.500000	1.074277	117.500000	1.080460	117.500000	1.078257	117.500000	1.079642	117.500000	1.081833	117.500000	1.082555	117.500000	1.080922	117.500000	1.081168	117.500000	1.083442	117.500000	1.087382	117.500000	1.079567	117.500000	1.082884	117.500000	1.078080
117.600000	1.080265	117.600000	1.079710	117.600000	1.082823	117.600000	1.074009	117.600000	1.080135	117.600000	1.081952	117.600000	1.084047	117.600000	1.084511	117.600000	1.073218	117.600000	1.079918	117.600000	1.085014	117.600000	1.078856	117.600000	1.087381	117.600000	1.080512	117.600000	1.079825	117.600000	1.080914
117.700000	1.081096	117.700000	1.078011	117.700000	1.091106	117.700000	1.082672	117.700000	1.081618	117.700000	1.082464	117.700000	1.079912	117.700000	1.085222	117.700000	1.083369	117.700000	1.087326	117.700000	1.083320	117.700000	1.076190	117.700000	1.089413	117.700000	1.085222	117.700000	1.082779	117.700000	1.082920
117.800000	1.080867	117.800000	1.082312	117.800000	1.080428	117.800000	1.080139	117.800000	1.081845	117.800000	1.083461	117.800000	1.080638	117.800000	1.084173	117.800000	1.085753	117.800000	1.080942	117.800000	1.084637	117.800000	1.084415	117.800000	1.082435	117.800000	1.086975	117.800000	1.083951	117.800000	1.082657
117.900000	1.083280	117.900000	1.076851	117.900000	1.087460	117.900000	1.085144	117.900000	1.081721	117.900000	1.085191	117.900000	1.081726	117.900000	1.088782	117.900000	1.075333	117.900000	1.076877	117.900000	1.085390	117.900000	1.078564	117.900000	1.084456	117.900000	1.084833	117.900000	1.082238	117.900000	1.084808
118.000000	1.086248	118.000000	1.078963	118.000000	1.081201	118.000000	1.080992	118.000000	1.082146	118.000000	1.080920	118.000000	1.083771	118.000000	1.085502	118.000000	1.080638	118.000000	1.077683	118.000000	1.083319	118.000000	1.082209	118.000000	1.082521	118.000000	1.086785	118.000000	1.079911	118.000000	1.077846
118.100000	1.084332	118.100000	1.082138	118.100000	1.087371	118.100000	1.088586	118.100000	1.080919	118.100000	1.074141	118.100000	1.091047	118.100000	1.082807	118.100000	1.072382	118.100000	1.078108	118.100000	1.083639	118.100000	1.080811	118.100000	1.082127	118.100000	1.084716	118.100000	1.084501	118.100000	1.077647
118.200000	1.082124	118.200000	1.084639	118.200000	1.084349	118.200000	1.080803	118.200000	1.081485	118.200000	1.084415	118.200000	1.080434	118.200000	1.086589	118.200000	1.081177	118.200000	1.077717	118.200000	1.084488	118.200000	1.083100	118.200000	1.091574	118.200000	1.085690	118.200000	1.084450	118.200000	1.082481
118.300000	1.082925	118.300000	1.084869	118.300000	1.086156	118.300000	1.090300	118.300000	1.079372	118.300000	1.081905	118.300000	1.086492	118.300000	1.081234	118.300000	1.078950	118.300000	1.084589	118.300000	1.089766	118.300000	1.079711	118.300000	1.087561	118.300000	1.081953	118.300000	1.079380	118.300000	1.080308
118.400000	1.089683	118.400000	1.082763	118.400000	1.083954	118.400000	1.082560	118.400000	1.074371	118.400000	1.084400	118.400000	1.085148	118.400000	1.082060	118.400000	1.074298	118.400000	1.086541	118.400000	1.089609	118.400000	1.084246	118.400000	1.088628	118.400000	1.085885	118.400000	1.079330	118.400000	1.085172
118.500000	1.087261	118.500000	1.078634	118.500000	1.084366	118.500000	1.090393	118.500000	1.082054	118.500000	1.087338	118.500000	1.084520	118.500000	1.084000	118.500000	1.080797	118.500000	1.088148	118.500000	1.085625	118.500000	1.086595	118.500000	1.080801	118.500000	1.088255	118.500000	1.082032	118.500000	1.087366
118.600000	1.079383	118.600000	1.075793	118.600000	1.087407	118.600000	1.084792	118.600000	1.086591	118.600000	1.083963	118.600000	1.087999	118.600000	1.088304	118.600000	1.079854	118.600000	1.085466	118.600000	1.084252	118.600000	1.081088	118.600000	1.090267	118.600000	1.089691	118.600000	1.077549	118.600000	1.083185
118.700000	1.085459	118.700000	1.076914	118.700000	1.083292	118.700000	1.090180	118.700000	1.083401	118.700000	1.080777	118.700000	1.084246	118.700000	1.085960	118.700000	1.077381	118.700000	1.085182	118.700000	1.097249	118.700000	1.088741	118.700000	1.088089	118.700000	1.082485	118.700000	1.083734	118.700000	1.087042
118.800000	1.083494	118.800000	1.078643	118.800000	1.086275	118.800000	1.085073	118.800000	1.083082	118.800000	1.087617	118.800000	1.084047	118.800000	1.089292	118.800000	1.078387	118.800000	1.083097	118.800000	1.084736	118.800000	1.083404	118.800000	1.088089	118.800000	1.090769	118.800000	1.088891	118.800000	1.088758
118.900000	1.077146	118.900000	1.079482	118.900000	1.083903	118.900000	1.083766	118.900000	1.085567	118.900000	1.085277	118.900000	1.082971	118.900000	1.090290	118.900000	1.081227	118.900000	1.083393	118.900000	1.079683	118.900000	1.085545	118.900000	1.083884	118.900000	1.087025	118.900000	1.088739	118.900000	1.084661
119.000000	1.081316	119.000000	1.083516	119.000000	1.089230	119.000000	1.088335	119.000000	1.084551	119.000000	1.088997	119.000000	1.083874	119.000000	1.082243	119.000000	1.083485	119.000000	1.081030	119.000000	1.090613	119.000000	1.087991	119.000000	1.086238	119.000000	1.087591	119.000000	1.087558	119.000000	1.085659
119.100000	1.085285	119.100000	1.081717	119.100000	1.083615	119.100000	1.086777	119.100000	1.081216	119.100000	1.082230	119.100000	1.082489	119.100000	1.085540	119.100000	1.084612	119.100000	1.080208	119.100000	1.087381	119.100000	1.081021	119.100000	1.087944	119.100000	1.092515	119.100000	1.087519	119.100000	1.079806
119.200000	1.089653	119.200000	1.085253	119.200000	1.085896	119.200000	1.084636	119.200000	1.086429	119.200000	1.082718	119.200000	1.080262	119.200000	1.091010	119.200000	1.081467	119.200000	1.081358	119.200000	1.090706	119.200000	1.084269	119.200000	1.092354	119.200000	1.087183	119.200000	1.092095	119.200000	1.081509
119.300000	1.080724	119.300000	1.081708	119.300000	1.090669	119.300000	1.085832	119.300000	1.086862	119.300000	1.081755	119.300000	1.085507	119.300000	1.090253	119.300000	1.086240	119.300000	1.082603	119.300000	1.086106	119.300000	1.077455	119.300000	1.079820	119.300000	1.087562	119.300000	1.084865	119.300000	1.080017
119.400000	1.087370	119.400000	1.085013	119.400000	1.088510	119.400000	1.085355	119.400000	1.087987	119.400000	1.084281	119.400000	1.090443	119.400000	1.089010	119.400000	1.082603	119.400000	1.080516	119.400000	1.087326	119.400000	1.091510	119.400000	1.092433	119.400000	1.079109	119.400000	1.090810	119.400000	1.088878
119.500000	1.086439	119.500000	1.087217	119.500000	1.087906	119.500000	1.090037	119.500000	1.081048	119.500000	1.089034	119.500000	1.090565	119.500000	1.087172	119.500000	1.083958	119.500000	1.084943	119.500000	1.081938	119.500000	1.082130	119.500000	1.089866	119.500000	1.081755	119.500000	1.091648	119.500000	1.084813
119.600000	1.086059	119.600000	1.079227	119.600000	1.088392	119.600000	1.086738	119.600000	1.088521	119.600000	1.085881	119.600000	1.082662	119.600000	1.087954	119.600000	1.083123	119.600000	1.084132	119.600000	1.095566	119.600000	1.089407	119.600000	1.091387	119.600000	1.093397	119.600000	1.089943	119.600000	1.090833
119.700000	1.080111	119.700000	1.087207	119.700000	1.085250	119.700000	1.085073	119.700000	1.091128	119.700000	1.084354	119.700000	1.093462	119.700000	1.086854	119.700000	1.085058	119.700000	1.087197	119.700000	1.085526	119.700000	1.080453	119.700000	1.090953	119.700000	1.088335	119.700000	1.092732	119.700000	1.088899
119.800000	1.080647	119.800000	1.090018	119.800000	1.090460	119.800000	1.082534	119.800000	1.083005	119.800000	1.079975	119.800000	1.086748	119.800000	1.083099	119.800000	1.087938	119.800000	1.091846	119.800000	1.090910	119.800000	1.081664	119.800000	1.089633	119.800000	1.086298	119.800000	1.081524	119.800000	1.090981
119.900000	1.089497	119.900000	1.086292	119.900000	1.089365	119.900000	1.089916	119.900000	1.086307	119.900000	1.086087	119.900000	1.088117	119.900000	1.092330	119.900000	1.085701	119.900000	1.087077	119.900000	1.086891	119.900000	1.079110	119.900000	1.089616	119.900000	1.085475	119.900000	1.087610	119.900000	1.083111
120.000000	1.089935	120.000000	1.088538	120.000000	1.086837	120.000000	1.085993	120.000000	1.087846	120.000000	1.085926	120.000000	1.083677	120.000000	1.086460	120.000000	1.087549	120.000000	1.094313	120.000000	1.087766	120.000000	1.083282	120.000000	1.096184	120.000000	1.093325	120.000000	1.086731	120.000000	1.088365
120.100000	1.088041	120.100000	1.083361	120.100000	1.091006	120.100000	1.085351	120.100000	1.087509	120.100000	1.090264	120.100000	1.091427	120.100000	1.088227	120.100000	1.088469	120.100000	1.095205	120.100000	1.096222	120.100000	1.080304	120.100000	1.091118	120.100000	1.090446	120.100000	1.091421	120.100000	1.085969
120.200000	1.091313	120.200000	1.081408	120.200000	1.087572	120.200000	1.089463	120.200000	1.088880	120.200000	1.084609	120.200000	1.090227	120.200000	1.091033	120.200000	1.084892	120.200000	1.087912	120.200000	1.089887	120.200000	1.092346	120.200000	1.095583	120.200000	1.084186	120.200000	1.093589	120.200000	1.091291
120.300000	1.085717	120.300000	1.084903	120.300000	1.087590	120.300000	1.092065	120.300000	1.086111	120.300000	1.085142	120.300000	1.091042	120.300000	1.090014	120.300000	1.086080	120.300000	1.085778	120.300000	1.088993	120.300000	1.085746	120.300000	1.089637	120.300000	1.086857	120.300000	1.095472	120.300000	1.088184
120.400000	1.092241	120.400000	1.088685	120.400000	1.088726	120.400000	1.088263	120.400000	1.087791	120.400000	1.086406	120.400000	1.094484	120.400000	1.089416	120.400000	1.089442	120.400000	1.087793	120.400000	1.092738	120.400000	1.083149	120.400000	1.092910	120.400000	1.095228	120.400000	1.086679	120.400000	1.090299
120.500000	1.091219	120.500000	1.085613	120.500000	1.088185	120.500000	1.092237	120.500000	1.090043	120.500000	1.088754	120.500000	1.094349	120.500000	1.088892	120.500000	1.082731	120.500000	1.092007	120.500000	1.092509	120.500000	1.090368	120.500000	1.091791	120.500000	1.094160	120.500000	1.096250	120.500000	1.090212
120.600000	1.091187	120.600000	1.087471	120.600000	1.094301	120.600000	1.090350	120.600000	1.086315	120.600000	1.084429	120.600000	1.096227	120.600000	1.092702	120.600000	1.089633	120.600000	1.092200	120.600000	1.085773	120.600000	1.088759	120.600000	1.092038	120.600000	1.087971	120.600000	1.089937	120.600000	1.093032
120.700000	1.094270	120.700000	1.083043	120.700000	1.090240	120.700000	1.094899	120.700000	1.090045	120.700000	1.083424	120.700000	1.093505	120.700000	1.094137	120.700000	1.084883	120.700000	1.093457	120.700000	1.089865	120.700000	1.089177	120.700000	1.088763	120.700000	1.089618	120.700000	1.091827	120.700000	1.093465
120.800000	1.095859	120.800000	1.087702	120.800000	1.094789	120.800000	1.088632	120.800000	1.091847	120.800000	1.082952	120.800000	1.093140	120.800000	1.086189	120.800000	1.092303	120.800000	1.093738	120.800000	1.091713	120.800000	1.085746	120.800000	1.090724	120.800000	1.093813	120.800000	1.091965	120.800000	1.094180
120.900000	1.091666	120.900000	1.092218	120.900000	1.090860	120.900000	1.090431	120.900000	1.088389	120.900000	1.086644	120.900000	1.098297	120.900000	1.094597	120.900000	1.089616	120.900000	1.088378	120.900000	1.096254	120.900000	1.086730	120.900000	1.094781	120.900000	1.086485	120.900000	1.094757	120.900000	1.092846
121.000000	1.092725	121.000000	1.086638	121.000000	1.094889	121.000000	1.091058	121.000000	1.089562	121.000000	1.089063	121.000000	1.098286	121.000000	1.094082	121.000000	1.085432	121.000000	1.090280	121.000000	1.094462	121.000000	1.089269	121.000000	1.092589	121.000000	1.091512	121.000000	1.092287	121.000000	1.090095
121.100000	1.097672	121.100000	1.089689	121.100000	1.090032	121.100000	1.092317	121.100000	1.091344	121.100000	1.096437	121.100000	1.095793	121.100000	1.087404	121.100000	1.080460	121.100000	1.087722	121.100000	1.093070	121.100000	1.092616	121.100000	1.090261	121.100000	1.092401	121.100000	1.092051	121.100000	1.096181
121.200000	1.096395	121.200000	1.087428	121.200000	1.095964	121.200000	1.099019	121.200000	1.090100	121.200000	1.098899	121.200000	1.089197	121.200000	1.093615	121.200000	1.092444	121.200000	1.089010	121.200000	1.094341	121.200000	1.092245	121.200000	1.097788	121.200000	1.094037	121.200000	1.087767	121.200000	1.095298
121.300000	1.092923	121.300000	1.091403	121.300000	1.090749	121.300000	1.093667	121.300000	1.087180	121.300000	1.091950	121.300000	1.094698	121.300000	1.094069	121.300000	1.090121	121.300000	1.089358	121.300000	1.091033	121.300000	1.094506	121.300000	1.092898	121.300000	1.092779	121.300000	1.096851	121.300000	1.088813
121.400000	1.097342	121.400000	1.095835	121.400000	1.092508	121.400000	1.089586	121.400000	1.086136	121.400000	1.084880	121.400000	1.097428	121.400000	1.090759	121.400000	1.086232	121.400000	1.095102	121.400000	1.093704	121.400000	1.089211	121.400000	1.090679	121.400000	1.093771	121.400000	1.094372	121.400000	1.090505
121.500000	1.098283	121.500000	1.089505	121.500000	1.092791	121.500000	1.090640	121.500000	1.091086	121.500000	1.093511	121.500000	1.096055	121.500000	1.088786	121.500000	1.093070	121.500000	1.091342	121.500000	1.096617	121.500000	1.090793	121.500000	1.093622	121.500000	1.095599	121.500000	1.095298	121.500000	1.096785
121.600000	1.091378	121.600000	1.088707	121.600000	1.092272	121.600000	1.090055	121.600000	1.091218	121.600000	1.095481	121.600000	1.099438	121.600000	1.091373	121.600000	1.081541	121.600000	1.095937	121.600000	1.093551	121.600000	1.094969	121.600000	1.096560	121.600000	1.090176	121.600000	1.091570	121.600000	1.093022
121.700000	1.096122	121.700000	1.092117	121.700000	1.091086	121.700000	1.095511	121.700000	1.090012	121.700000	1.093255	121.700000	1.099928	121.700000	1.090768	121.700000	1.091188	121.700000	1.091495	121.700000	1.091501	121.700000	1.093098	121.700000	1.093400	121.700000	1.096300	121.700000	1.090428	121.700000	1.095857
121.800000	1.093996	121.800000	1.085538	121.800000	1.085730	121.800000	1.097945	121.800000	1.089615	121.800000	1.090421	121.800000	1.102129	121.800000	1.088488	121.800000	1.088951	121.800000	1.091896	121.800000	1.098456	121.800000	1.092791	121.800000	1.089634	121.800000	1.096435	121.800000	1.092877	121.800000	1.093587
121.900000	1.095539	121.900000	1.093481	121.900000	1.096407	121.900000	1.094571	121.900000	1.091126	121.900000	1.093496	121.900000	1.098602	121.900000	1.091042	121.900000	1.087034	121.900000	1.090375	121.900000	1.099324	121.900000	1.090116	121.900000	1.089495	121.900000	1.098668	121.900000	1.083802	121.900000	1.091976
122.000000	1.097758	122.000000	1.086813	122.000000	1.089019	122.000000	1.096250	122.000000	1.093839	122.000000	1.101944	122.000000	1.099866	122.000000	1.095701	122.000000	1.090644	122.000000	1.092567	122.000000	1.098589	122.000000	1.093110	122.000000	1.098881	122.000000	1.091357	122.000000	1.086208	122.000000	1.094855
122.100000	1.098110	122.100000	1.094463	122.100000	1.090280	122.100000	1.097710	122.100000	1.095651	122.100000	1.084798	122.100000	1.097415	122.100000	1.088049	122.100000	1.087143	122.100000	1.093347	122.100000	1.097260	122.100000	1.094104	122.100000	1.096667	122.100000	1.089650	122.100000	1.093393	122.100000	1.096469
122.200000	1.097115	122.200000	1.089064	122.200000	1.090551	122.200000	1.096783	122.200000	1.091123	122.200000	1.092427	122.200000	1.094830	122.200000	1.095212	122.200000	1.090089	122.200000	1.099598	122.200000	1.098752	122.200000	1.095745	122.200000	1.093590	122.200000	1.098961	122.200000	1.092746	122.200000	1.096248
122.300000	1.098374	122.300000	1.087569	122.300000	1.096448	122.300000	1.098861	122.300000	1.088760	122.300000	1.094489	122.300000	1.097489	122.300000	1.092267	122.300000	1.094702	122.300000	1.092624	122.300000	1.099566	122.300000	1.095750	122.300000	1.095916	122.300000	1.090585	122.300000	1.092818	122.300000	1.095983
122.400000	1.092705	122.400000	1.087793	122.400000	1.093678	122.400000	1.095193	122.400000	1.092974	122.400000	1.095755	122.400000	1.093070	122.400000	1.094497	122.400000	1.094354	122.400000	1.099527	122.400000	1.099341	122.400000	1.096211	122.400000	1.103665	122.400000	1.095770	122.400000	1.087585	122.400000	1.095038
122.500000	1.098433	122.500000	1.088365	122.500000	1.101542	122.500000	1.103648	122.500000	1.093173	122.500000	1.095042	122.500000	1.095134	122.500000	1.096826	122.500000	1.092272	122.500000	1.097127	122.500000	1.100465	122.500000	1.093180	122.500000	1.093440	122.500000	1.100958	122.500000	1.096020	122.500000	1.096259
122.600000	1.093788	122.600000	1.091482	122.600000	1.095504	122.600000	1.096992	122.600000	1.090513	122.600000	1.094990	122.600000	1.101539	122.600000	1.094075	122.600000	1.091858	122.600000	1.098184	122.600000	1.097642	122.600000	1.099248	122.600000	1.096354	122.600000	1.095641	122.600000	1.096363	122.600000	1.096304
122.700000	1.091685	122.700000	1.096233	122.700000	1.093197	122.700000	1.099060	122.700000	1.091735	122.700000	1.090544	122.700000	1.100724	122.700000	1.096700	122.700000	1.096859	122.700000	1.096338	122.700000	1.098852	122.700000	1.095801	122.700000	1.094861	122.700000	1.093084	122.700000	1.096724	122.700000	1.093737
122.800000	1.092612	122.800000	1.090032	122.800000	1.099215	122.800000	1.095902	122.800000	1.096088	122.800000	1.094979	122.800000	1.096748	122.800000	1.100553	122.800000	1.094680	122.800000	1.099454	122.800000	1.098685	122.800000	1.090930	122.800000	1.097416	122.800000	1.094633	122.800000	1.094244	122.800000	1.097169
122.900000	1.093882	122.900000	1.101538	122.900000	1.094973	122.900000	1.099613	122.900000	1.091313	122.900000	1.090095	122.900000	1.100615	122.900000	1.098170	122.900000	1.093832	122.900000	1.099393	122.900000	1.096212	122.900000	1.095859	122.900000	1.097587	122.900000	1.106185	122.900000	1.096294	122.900000	1.093524
123.000000	1.099822	123.000000	1.099751	123.000000	1.094144	123.000000	1.099308	123.000000	1.091414	123.000000	1.097246	123.000000	1.101123	123.000000	1.097325	123.000000	1.088646	123.000000	1.096150	123.000000	1.094722	123.000000	1.097125	123.000000	1.100118	123.000000	1.100278	123.000000	1.092157	123.000000	1.090487
123.100000	1.099523	123.100000	1.089692	123.100000	1.096142	123.100000	1.096012	123.100000	1.090643	123.100000	1.095364	123.100000	1.099203	123.100000	1.098521	123.100000	1.085813	123.100000	1.095896	123.100000	1.095218	123.100000	1.100901	123.100000	1.095394	123.100000	1.094299	123.100000	1.097826	123.100000	1.099487
123.200000	1.101598	123.200000	1.086759	123.200000	1.098943	123.200000	1.101622	123.200000	1.084152	123.200000	1.098307	123.200000	1.098990	123.200000	1.098888	123.200000	1.092767	123.200000	1.098933	123.200000	1.098667	123.200000	1.097174	123.200000	1.100968	123.200000	1.101519	123.200000	1.100397	123.200000	1.096845
123.300000	1.098240	123.300000	1.088360	123.300000	1.097381	123.300000	1.099344	123.300000	1.091282	123.300000	1.091856	123.300000	1.101636	123.300000	1.101350	123.300000	1.099505	123.300000	1.097931	123.300000	1.096703	123.300000	1.097135	123.300000	1.105857	123.300000	1.093443	123.300000	1.092887	123.300000	1.099266
123.400000	1.099073	123.400000	1.094100	123.400000	1.098224	123.400000	1.102174	123.400000	1.095542	123.400000	1.095558	123.400000	1.101185	123.400000	1.099584	123.400000	1.094596	123.400000	1.097371	123.400000	1.097718	123.400000	1.095361	123.400000	1.097590	123.400000	1.094471	123.400000	1.098777	123.400000	1.097620
123.500000	1.101217	123.500000	1.094990	123.500000	1.100849	123.500000	1.096350	123.500000	1.094371	123.500000	1.091828	123.500000	1.098327	123.500000	1.096971	123.500000	1.090069	123.500000	1.100611	123.500000	1.100415	123.500000	1.100313	123.500000	1.099064	123.500000	1.100009	123.500000	1.095569	123.500000	1.099027
123.600000	1.105288	123.600000	1.096323	123.600000	1.095361	123.600000	1.100448	123.600000	1.095797	123.600000	1.097176	123.600000	1.096496	123.600000	1.103562	123.600000	1.095534	123.600000	1.096835	123.600000	1.103565	123.600000	1.094193	123.600000	1.102574	123.600000	1.100860	123.600000	1.103151	123.600000	1.096649
123.700000	1.101435	123.700000	1.095004	123.700000	1.101912	123.700000	1.101023	123.700000	1.091632	123.700000	1.094341	123.700000	1.096938	123.700000	1.099564	123.700000	1.097014	123.700000	1.097338	123.700000	1.093250	123.700000	1.098573	123.700000	1.097831	123.700000	1.098649	123.700000	1.100390	123.700000	1.099582
123.800000	1.097275	123.800000	1.101327	123.800000	1.104241	123.800000	1.105336	123.800000	1.095923	123.800000	1.096466	123.800000	1.093822	123.800000	1.101202	123.800000	1.099392	123.800000	1.098682	123.800000	1.094484	123.800000	1.092562	123.800000	1.097035	123.800000	1.098165	123.800000	1.095555	123.800000	1.099550
123.900000	1.101648	123.900000	1.097642	123.900000	1.100968	123.900000	1.101904	123.900000	1.093583	123.900000	1.088756	123.900000	1.101993	123.900000	1.103150	123.900000	1.100531	123.900000	1.098925	123.900000	1.102626	123.900000	1.094122	123.900000	1.100528	123.900000	1.097979	123.900000	1.091096	123.900000	1.101369
124.000000	1.101861	124.000000	1.097375	124.000000	1.108426	124.000000	1.101525	124.000000	1.099570	124.000000	1.096616	124.000000	1.097885	124.000000	1.102629	124.000000	1.101571	124.000000	1.101552	124.000000	1.099008	124.000000	1.093794	124.000000	1.104155	124.000000	1.101238	124.000000	1.093447	124.000000	1.096415
124.100000	1.100616	124.100000	1.101092	124.100000	1.099399	124.100000	1.103689	124.100000	1.095112	124.100000	1.100795	124.100000	1.102847	124.100000	1.093265	124.100000	1.096250	124.100000	1.098950	124.100000	1.101541	124.100000	1.093409	124.100000	1.100171	124.100000	1.100481	124.100000	1.096189	124.100000	1.097766
124.200000	1.098954	124.200000	1.101373	124.200000	1.095245	124.200000	1.106080	124.200000	1.098688	124.200000	1.102911	124.200000	1.098159	124.200000	1.103055	124.200000	1.096838	124.200000	1.099637	124.200000	1.099847	124.200000	1.100762	124.200000	1.100047	124.200000	1.101434	124.200000	1.093486	124.200000	1.100642
124.300000	1.094706	124.300000	1.098163	124.300000	1.099361	124.300000	1.103672	124.300000	1.100443	124.300000	1.094777	124.300000	1.104378	124.300000	1.101478	124.300000	1.097269	124.300000	1.098862	124.300000	1.096039	124.300000	1.103681	124.300000	1.106003	124.300000	1.096295	124.300000	1.096997	124.300000	1.100914
124.400000	1.103435	124.400000	1.097095	124.400000	1.102893	124.400000	1.103333	124.400000	1.095952	124.400000	1.093308	124.400000	1.100730	124.400000	1.098151	124.400000	1.096969	124.400000	1.102308	124.400000	1.103514	124.400000	1.099828	124.400000	1.103431	124.400000	1.101802	124.400000	1.103202	124.400000	1.098378
124.500000	1.102491	124.500000	1.096133	124.500000	1.101794	124.500000	1.106592	124.500000	1.093113	124.500000	1.095680	124.500000	1.104608	124.500000	1.109699	124.500000	1.097792	124.500000	1.103325	124.500000	1.106321	124.500000	1.098848	124.500000	1.104409	124.500000	1.098485	124.500000	1.103359	124.500000	1.098678
124.600000	1.105683	124.600000	1.101975	124.600000	1.099486	124.600000	1.101420	124.600000	1.097293	124.600000	1.094229	124.600000	1.106259	124.600000	1.098764	124.600000	1.098732	124.600000	1.098051	124.600000	1.098008	124.600000	1.098972	124.600000	1.107320	124.600000	1.099309	124.600000	1.101083	124.600000	1.096755
124.700000	1.100428	124.700000	1.098970	124.700000	1.103859	124.700000	1.103086	124.700000	1.094502	124.700000	1.098560	124.700000	1.100764	124.700000	1.099483	124.700000	1.094893	124.700000	1.100594	124.700000	1.098007	124.700000	1.097433	124.700000	1.104405	124.700000	1.097693	124.700000	1.101691	124.700000	1.094211
124.800000	1.103397	124.800000	1.099701	124.800000	1.105442	124.800000	1.101222	124.800000	1.105852	124.800000	1.098368	124.800000	1.100248	124.800000	1.102086	124.800000	1.100433	124.800000	1.105455	124.800000	1.100282	124.800000	1.100466	124.800000	1.102537	124.800000	1.100965	124.800000	1.097057	124.800000	1.099441
124.900000	1.104122	124.900000	1.103485	124.900000	1.100026	124.900000	1.109376	124.900000	1.093505	124.900000	1.100208	124.900000	1.102042	124.900000	1.101676	124.900000	1.096953	124.900000	1.105360	124.900000	1.097594	124.900000	1.102596	124.900000	1.101448	124.900000	1.101760	124.900000	1.095605	124.900000	1.098952
125.000000	1.098077	125.000000	1.101977	125.000000	1.104293	125.000000	1.105829	125.000000	1.102875	125.000000	1.102397	125.000000	1.097472	125.000000	1.102510	125.000000	1.099712	125.000000	1.101244	125.000000	1.101262	125.000000	1.103496	125.000000	1.100974	125.000000	1.100611	125.000000	1.102802	125.000000	1.101105
125.100000	1.102164	125.100000	1.100186	125.100000	1.104333	125.100000	1.101974	125.100000	1.098359	125.100000	1.105680	125.100000	1.099370	125.100000	1.104103	125.100000	1.100617	125.100000	1.103290	125.100000	1.104318	125.100000	1.102978	125.100000	1.105105	125.100000	1.098346	125.100000	1.099098	125.100000	1.107626
125.200000	1.107102	125.200000	1.099608	125.200000	1.100798	125.200000	1.102224	125.200000	1.097862	125.200000	1.097214	125.200000	1.096562	125.200000	1.097960	125.200000	1.094680	125.200000	1.104314	125.200000	1.103625	125.200000	1.105983	125.200000	1.103068	125.200000	1.106902	125.200000	1.097715	125.200000	1.103750
125.300000	1.102425	125.300000	1.104933	125.300000	1.106621	125.300000	1.103745	125.300000	1.104582	125.300000	1.099808	125.300000	1.100125	125.300000	1.107743	125.300000	1.102309	125.300000	1.099392	125.300000	1.098248	125.300000	1.100258	125.300000	1.101107	125.300000	1.100024	125.300000	1.102520	125.300000	1.103228
125.400000	1.102766	125.400000	1.106022	125.400000	1.104648	125.400000	1.104265	125.400000	1.099296	125.400000	1.103928	125.400000	1.107112	125.400000	1.103196	125.400000	1.098222	125.400000	1.105913	125.400000	1.106452	125.400000	1.101431	125.400000	1.102342	125.400000	1.107200	125.400000	1.105730	125.400000	1.107630
125.500000	1.104762	125.500000	1.104996	125.500000	1.102470	125.500000	1.112767	125.500000	1.101126	125.500000	1.102551	125.500000	1.106190	125.500000	1.101014	125.500000	1.096296	125.500000	1.100941	125.500000	1.101344	125.500000	1.105842	125.500000	1.099557	125.500000	1.105832	125.500000	1.107486	125.500000	1.112181
125.600000	1.109748	125.600000	1.101551	125.600000	1.105706	125.600000	1.102282	125.600000	1.102734	125.600000	1.101681	125.600000	1.101426	125.600000	1.105405	125.600000	1.102329	125.600000	1.102870	125.600000	1.106124	125.600000	1.099422	125.600000	1.105229	125.600000	1.097349	125.600000	1.103569	125.600000	1.103577
125.700000	1.105767	125.700000	1.102290	125.700000	1.105162	125.700000	1.104516	125.700000	1.105857	125.700000	1.096156	125.700000	1.111364	125.700000	1.098449	125.700000	1.099061	125.700000	1.101247	125.700000	1.102837	125.700000	1.100526	125.700000	1.108722	125.700000	1.109383	125.700000	1.098181	125.700000	1.102914
125.800000	1.104115	125.800000	1.107619	125.800000	1.104813	125.800000	1.109066	125.800000	1.100540	125.800000	1.103751	125.800000	1.107317	125.800000	1.105257	125.800000	1.098210	125.800000	1.102414	125.800000	1.106068	125.800000	1.109902	125.800000	1.108539	125.800000	1.101942	125.800000	1.100400	125.800000	1.101052
125.900000	1.105372	125.900000	1.101682	125.900000	1.104736	125.900000	1.102884	125.900000	1.098751	125.900000	1.104633	125.900000	1.109490	125.900000	1.106440	125.900000	1.103229	125.900000	1.106747	125.900000	1.100100	125.900000	1.105236	125.900000	1.103151	125.900000	1.104722	125.900000	1.103578	125.900000	1.104889
126.000000	1.104873	126.000000	1.105979	126.000000	1.106319	126.000000	1.109108	126.000000	1.099464	126.000000	1.104148	126.000000	1.106570	126.000000	1.110317	126.000000	1.097064	126.000000	1.099687	126.000000	1.109676	126.000000	1.105208	126.000000	1.106907	126.000000	1.106333	126.000000	1.106768	126.000000	1.105571
126.100000	1.102904	126.100000	1.103992	126.100000	1.109240	126.100000	1.113647	126.100000	1.102960	126.100000	1.098881	126.100000	1.103667	126.100000	1.108056	126.100000	1.101370	126.100000	1.101832	126.100000	1.104638	126.100000	1.101440	126.100000	1.099835	126.100000	1.100996	126.100000	1.096954	126.100000	1.103704
126.200000	1.110840	126.200000	1.105833	126.200000	1.107640	126.200000	1.104428	126.200000	1.098063	126.200000	1.107706	126.200000	1.103815	126.200000	1.099905	126.200000	1.104493	126.200000	1.106684	126.200000	1.107624	126.200000	1.105508	126.200000	1.100486	126.200000	1.107206	126.200000	1.102026	126.200000	1.103027
126.300000	1.108585	126.300000	1.106773	126.300000	1.107118	126.300000	1.108432	126.300000	1.102371	126.300000	1.104490	126.300000	1.104129	126.300000	1.103817	126.300000	1.102370	126.300000	1.104474	126.300000	1.107790	126.300000	1.096842	126.300000	1.108751	126.300000	1.105913	126.300000	1.102931	126.300000	1.104096
126.400000	1.106405	126.400000	1.099341	126.400000	1.114670	126.400000	1.105027	126.400000	1.099570	126.400000	1.096926	126.400000	1.104702	126.400000	1.107107	126.400000	1.098547	126.400000	1.103882	126.400000	1.106589	126.400000	1.107725	126.400000	1.104160	126.400000	1.101784	126.400000	1.100972	126.400000	1.104824
126.500000	1.109012	126.500000	1.108924	126.500000	1.108120	126.500000	1.111625	126.500000	1.101161	126.500000	1.103817	126.500000	1.109110	126.500000	1.105565	126.500000	1.102897	126.500000	1.100340	126.500000	1.105802	126.500000	1.102807	126.500000	1.110964	126.500000	1.105784	126.500000	1.105445	126.500000	1.104396
126.600000	1.102212	126.600000	1.104879	126.600000	1.110339	126.600000	1.104010	126.600000	1.099237	126.600000	1.098521	126.600000	1.106455	126.600000	1.102284	126.600000	1.104417	126.600000	1.107311	126.600000	1.103606	126.600000	1.101409	126.600000	1.109350	126.600000	1.102006	126.600000	1.103670	126.600000	1.105747
126.700000	1.102672	126.700000	1.101484	126.700000	1.110572	126.700000	1.106642	126.700000	1.101532	126.700000	1.104025	126.700000	1.104248	126.700000	1.104828	126.700000	1.108895	126.700000	1.104438	126.700000	1.105947	126.700000	1.103313	126.700000	1.108627	126.700000	1.103358	126.700000	1.098548	126.700000	1.104790
126.800000	1.109098	126.800000	1.102616	126.800000	1.109640	126.800000	1.110934	126.800000	1.098052	126.800000	1.103461	126.800000	1.111757	126.800000	1.107383	126.800000	1.107169	126.800000	1.106847	126.800000	1.102441	126.800000	1.104191	126.800000	1.108732	126.800000	1.106450	126.800000	1.100944	126.800000	1.111780
126.900000	1.110782	126.900000	1.108231	126.900000	1.111860	126.900000	1.109001	126.900000	1.105190	126.900000	1.099516	126.900000	1.110677	126.900000	1.109527	126.900000	1.105333	126.900000	1.108025	126.900000	1.103886	126.900000	1.109379	126.900000	1.114839	126.900000	1.108429	126.900000	1.100652	126.900000	1.104525
127.000000	1.108516	127.000000	1.113461	127.000000	1.109310	127.000000	1.110680	127.000000	1.101765	127.000000	1.104794	127.000000	1.109062	127.000000	1.107687	127.000000	1.104784	127.000000	1.106319	127.000000	1.111456	127.000000	1.099039	127.000000	1.107372	127.000000	1.108666	127.000000	1.105291	127.000000	1.106441
127.100000	1.106293	127.100000	1.109381	127.100000	1.111655	127.100000	1.113318	127.100000	1.102383	127.100000	1.109429	127.100000	1.107994	127.100000	1.111713	127.100000	1.109605	127.100000	1.105319	127.100000	1.112705	127.100000	1.105016	127.100000	1.108231	127.100000	1.107712	127.100000	1.111570	127.100000	1.108685
127.200000	1.109603	127.200000	1.110367	127.200000	1.109580	127.200000	1.109625	127.200000	1.104672	127.200000	1.106367	127.200000	1.102988	127.200000	1.111391	127.200000	1.108244	127.200000	1.113435	127.200000	1.105203	127.200000	1.106848	127.200000	1.111121	127.200000	1.107604	127.200000	1.107381	127.200000	1.104202
127.300000	1.109446	127.300000	1.107891	127.300000	1.116525	127.300000	1.107305	127.300000	1.105400	127.300000	1.109339	127.300000	1.110318	127.300000	1.115181	127.300000	1.102857	127.300000	1.104230	127.300000	1.108204	127.300000	1.102222	127.300000	1.109177	127.300000	1.107418	127.300000	1.105217	127.300000	1.109676
127.400000	1.109016	127.400000	1.105078	127.400000	1.106667	127.400000	1.110818	127.400000	1.105201	127.400000	1.102251	127.400000	1.108378	127.400000	1.111505	127.400000	1.105934	127.400000	1.106356	127.400000	1.104268	127.400000	1.103664	127.400000	1.106721	127.400000	1.108687	127.400000	1.108334	127.400000	1.105069
127.500000	1.111379	127.500000	1.107920	127.500000	1.112505	127.500000	1.114737	127.500000	1.105188	127.500000	1.105937	127.500000	1.109287	127.500000	1.116042	127.500000	1.107956	127.500000	1.104786	127.500000	1.107885	127.500000	1.105673	127.500000	1.109526	127.500000	1.110932	127.500000	1.104828	127.500000	1.107959
127.600000	1.104750	127.600000	1.106217	127.600000	1.116092	127.600000	1.111550	127.600000	1.103220	127.600000	1.108590	127.600000	1.109907	127.600000	1.110427	127.600000	1.107677	127.600000	1.107110	127.600000	1.104435	127.600000	1.103414	127.600000	1.111014	127.600000	1.109855	127.600000	1.111760	127.600000	1.110539
127.700000	1.108980	127.700000	1.108496	127.700000	1.111263	127.700000	1.117050	127.700000	1.109734	127.700000	1.106123	127.700000	1.111792	127.700000	1.112841	127.700000	1.106024	127.700000	1.104671	127.700000	1.111865	127.700000	1.108822	127.700000	1.110359	127.700000	1.109732	127.700000	1.102177	127.700000	1.108936
127.800000	1.113104	127.800000	1.111000	127.800000	1.112229	127.800000	1.116635	127.800000	1.106353	127.800000	1.106143	127.800000	1.110000	127.800000	1.111388	127.800000	1.107136	127.800000	1.105539	127.800000	1.108512	127.800000	1.104791	127.800000	1.106424	127.800000	1.105305	127.800000	1.104491	127.800000	1.108668
127.900000	1.108026	127.900000	1.109694	127.900000	1.111248	127.900000	1.112006	127.900000	1.105403	127.900000	1.103708	127.900000	1.113529	127.900000	1.112114	127.900000	1.107393	127.900000	1.105616	127.900000	1.109481	127.900000	1.110666	127.900000	1.110722	127.900000	1.111191	127.900000	1.109235	127.900000	1.106213
128.000000	1.104232	128.000000	1.109929	128.000000	1.112349	128.000000	1.117530	128.000000	1.106032	128.000000	1.110448	128.000000	1.110779	128.000000	1.111424	128.000000	1.109336	128.000000	1.109690	128.000000	1.109932	128.000000	1.102028	128.000000	1.110908	128.000000	1.110694	128.000000	1.108603	128.000000	1.104037
128.100000	1.114443	128.100000	1.103730	128.100000	1.115024	128.100000	1.107577	128.100000	1.105500	128.100000	1.104929	128.100000	1.112132	128.100000	1.110985	128.100000	1.109568	128.100000	1.110103	128.100000	1.106785	128.100000	1.108250	128.100000	1.114236	128.100000	1.107532	128.100000	1.112108	128.100000	1.111118
128.200000	1.106920	128.200000	1.108967	128.200000	1.108601	128.200000	1.113920	128.200000	1.106418	128.200000	1.105970	128.200000	1.114948	128.200000	1.112591	128.200000	1.110936	128.200000	1.107455	128.200000	1.111117	128.200000	1.112179	128.200000	1.108184	128.200000	1.109890	128.200000	1.109082	128.200000	1.110153
128.300000	1.106185	128.300000	1.099363	128.300000	1.107769	128.300000	1.110455	128.300000	1.104412	128.300000	1.102461	128.300000	1.112913	128.300000	1.115904	128.300000	1.113985	128.300000	1.110642	128.300000	1.117619	128.300000	1.101599	128.300000	1.106879	128.300000	1.111204	128.300000	1.111077	128.300000	1.110904
128.400000	1.109551	128.400000	1.107028	128.400000	1.113215	128.400000	1.114142	128.400000	1.105564	128.400000	1.108382	128.400000	1.110072	128.400000	1.111831	128.400000	1.114205	128.400000	1.108582	128.400000	1.117219	128.400000	1.108222	128.400000	1.107730	128.400000	1.110630	128.400000	1.106909	128.400000	1.106221
128.500000	1.110935	128.500000	1.107606	128.500000	1.111425	128.500000	1.112121	128.500000	1.107970	128.500000	1.107522	128.500000	1.107759	128.500000	1.115092	128.500000	1.112492	128.500000	1.104674	128.500000	1.106885	128.500000	1.108902	128.500000	1.114931	128.500000	1.110176	128.500000	1.109995	128.500000	1.111012
128.600000	1.105104	128.600000	1.110170	128.600000	1.112797	128.600000	1.113681	128.600000	1.110226	128.600000	1.102081	128.600000	1.111824	128.600000	1.114409	128.600000	1.112848	128.600000	1.110571	128.600000	1.114184	128.600000	1.113707	128.600000	1.115365	128.600000	1.112995	128.600000	1.109666	128.600000	1.109943
128.700000	1.107444	128.700000	1.113288	128.700000	1.112937	128.700000	1.111079	128.700000	1.107284	128.700000	1.109984	128.700000	1.113652	128.700000	1.111623	128.700000	1.115492	128.700000	1.105673	128.700000	1.112468	128.700000	1.111319	128.700000	1.117720	128.700000	1.112055	128.700000	1.108247	128.700000	1.110774
128.800000	1.113781	128.800000	1.104496	128.800000	1.110660	128.800000	1.115364	128.800000	1.104917	128.800000	1.111327	128.800000	1.111395	128.800000	1.117326	128.800000	1.110998	128.800000	1.112476	128.800000	1.110435	128.800000	1.114805	128.800000	1.107741	128.800000	1.107783	128.800000	1.110636	128.800000	1.112400
128.900000	1.110699	128.900000	1.108199	128.900000	1.110902	128.900000	1.114815	128.900000	1.104067	128.900000	1.106432	128.900000	1.114860	128.900000	1.113113	128.900000	1.109942	128.900000	1.109944	128.900000	1.118599	128.900000	1.102704	128.900000	1.113797	128.900000	1.113305	128.900000	1.109894	128.900000	1.111813
[truncated: 1,211 more rows]
