# Supplementary material for: Hierarchical incremental learning deciphers molecular arrangements in multi-component materials
Source: Nat Commun. 2025 Oct 22;16:9324. doi: 10.1038/s41467-025-64372-4 (PMC12546701; doi:10.1038/s41467-025-64372-4)
Supplement: Supplementary file 4 — Source data [file 41467_2025_64372_MOESM4_ESM.zip › FigS68.txt]

#time(ns)	temperature(K)	time(ns)	temperature(K)	time(ns)	temperature(K)	time(ns)	temperature(K)	time(ns)	temperature(K)	time(ns)	temperature(K)	time(ns)	temperature(K)	time(ns)	temperature(K)	time(ns)	temperature(K)	time(ns)	temperature(K)	time(ns)	temperature(K)	time(ns)	temperature(K)	time(ns)	temperature(K)	time(ns)	temperature(K)	time(ns)	temperature(K)	time(ns)	temperature(K)
0.000000	0.225852	0.000000	0.226045	0.000000	0.224796	0.000000	0.223364	0.000000	0.225112	0.000000	0.224781	0.000000	0.224837	0.000000	0.225327	0.000000	0.225527	0.000000	0.226073	0.000000	0.225447	0.000000	0.224631	0.000000	0.225318	0.000000	0.222915	0.000000	0.224949	0.000000	0.222278
0.100000	84.473984	0.100000	85.315720	0.100000	84.950676	0.100000	84.625259	0.100000	84.693352	0.100000	84.978592	0.100000	84.799484	0.100000	84.910309	0.100000	84.834824	0.100000	84.684898	0.100000	85.400230	0.100000	85.099319	0.100000	84.919319	0.100000	84.761566	0.100000	84.123077	0.100000	84.534760
0.200000	169.051895	0.200000	169.341232	0.200000	170.193100	0.200000	170.365524	0.200000	169.122406	0.200000	170.047943	0.200000	169.337830	0.200000	169.224838	0.200000	170.814651	0.200000	169.867599	0.200000	168.973114	0.200000	169.558594	0.200000	169.975403	0.200000	169.814362	0.200000	170.762405	0.200000	170.090012
0.300000	253.301926	0.300000	253.166977	0.300000	255.705170	0.300000	255.456314	0.300000	253.376511	0.300000	254.717026	0.300000	254.348267	0.300000	255.997818	0.300000	255.462036	0.300000	255.424835	0.300000	254.230774	0.300000	255.409073	0.300000	255.835342	0.300000	253.385117	0.300000	256.266113	0.300000	254.176620
0.400000	337.848724	0.400000	340.155090	0.400000	341.679657	0.400000	340.391327	0.400000	340.295135	0.400000	338.330994	0.400000	340.663177	0.400000	341.880249	0.400000	340.360107	0.400000	338.937256	0.400000	339.199158	0.400000	339.925659	0.400000	340.104919	0.400000	339.271515	0.400000	339.521637	0.400000	338.649597
0.500000	425.175354	0.500000	423.942657	0.500000	424.878815	0.500000	423.845734	0.500000	425.148529	0.500000	424.755798	0.500000	425.236786	0.500000	425.234161	0.500000	424.168457	0.500000	423.873657	0.500000	424.353119	0.500000	425.820801	0.500000	424.861633	0.500000	424.631775	0.500000	425.196564	0.500000	424.455566
0.600000	509.983856	0.600000	509.118164	0.600000	512.898865	0.600000	508.294647	0.600000	508.456940	0.600000	508.842224	0.600000	512.197449	0.600000	510.268799	0.600000	510.573975	0.600000	508.159241	0.600000	508.828857	0.600000	509.159546	0.600000	510.197449	0.600000	508.270752	0.600000	510.910400	0.600000	510.043701
0.700000	594.872742	0.700000	596.555481	0.700000	597.339172	0.700000	592.766479	0.700000	592.690247	0.700000	591.514038	0.700000	596.921265	0.700000	595.577881	0.700000	595.549072	0.700000	596.495972	0.700000	594.209900	0.700000	593.381897	0.700000	596.225891	0.700000	596.379333	0.700000	595.480103	0.700000	595.765564
0.800000	682.180481	0.800000	683.309875	0.800000	685.115906	0.800000	684.324768	0.800000	682.406616	0.800000	678.253235	0.800000	679.674622	0.800000	678.862122	0.800000	677.664307	0.800000	679.993286	0.800000	682.017578	0.800000	678.083618	0.800000	679.544189	0.800000	679.505066	0.800000	679.265930	0.800000	680.465637
0.900000	767.314636	0.900000	763.318909	0.900000	765.441284	0.900000	765.229004	0.900000	763.677063	0.900000	764.929626	0.900000	766.246033	0.900000	764.956055	0.900000	767.065979	0.900000	768.743347	0.900000	766.548462	0.900000	760.202209	0.900000	767.660522	0.900000	763.212524	0.900000	762.991272	0.900000	763.250916
1.000000	849.060547	1.000000	852.789856	1.000000	851.448425	1.000000	851.967285	1.000000	849.684021	1.000000	853.857788	1.000000	852.411560	1.000000	852.393433	1.000000	851.422607	1.000000	851.212830	1.000000	849.810913	1.000000	850.364929	1.000000	850.829956	1.000000	854.225220	1.000000	848.833313	1.000000	849.328491
1.100000	851.397278	1.100000	851.716797	1.100000	850.888245	1.100000	852.172424	1.100000	850.706909	1.100000	855.286621	1.100000	848.051575	1.100000	849.553467	1.100000	851.026917	1.100000	854.335449	1.100000	846.010254	1.100000	851.727539	1.100000	849.003906	1.100000	853.421265	1.100000	843.643127	1.100000	847.964172
1.200000	852.165710	1.200000	853.782715	1.200000	847.587280	1.200000	851.644348	1.200000	851.294678	1.200000	850.208313	1.200000	849.494690	1.200000	853.066589	1.200000	846.674500	1.200000	850.488159	1.200000	852.894714	1.200000	844.233704	1.200000	848.421082	1.200000	853.874878	1.200000	851.709473	1.200000	848.253052
1.300000	847.373535	1.300000	850.109314	1.300000	850.194580	1.300000	847.055115	1.300000	852.441711	1.300000	847.482178	1.300000	852.289246	1.300000	848.669128	1.300000	845.947205	1.300000	852.133179	1.300000	851.366882	1.300000	853.451111	1.300000	848.619690	1.300000	850.092224	1.300000	848.133057	1.300000	844.646240
1.400000	849.151672	1.400000	851.713501	1.400000	845.262268	1.400000	849.276306	1.400000	846.855835	1.400000	852.129578	1.400000	851.306641	1.400000	852.359619	1.400000	851.445618	1.400000	845.349792	1.400000	851.165283	1.400000	852.596741	1.400000	849.267639	1.400000	842.196716	1.400000	852.734619	1.400000	854.130432
1.500000	846.880615	1.500000	848.592163	1.500000	848.549988	1.500000	848.953918	1.500000	851.985474	1.500000	852.646484	1.500000	845.301575	1.500000	850.527771	1.500000	847.667419	1.500000	848.236389	1.500000	847.207336	1.500000	841.674866	1.500000	851.433044	1.500000	855.722107	1.500000	849.494507	1.500000	849.457275
1.600000	851.851440	1.600000	849.024353	1.600000	846.724731	1.600000	850.477051	1.600000	850.510986	1.600000	848.128784	1.600000	850.222412	1.600000	849.202515	1.600000	849.699890	1.600000	850.849121	1.600000	851.054932	1.600000	856.912842	1.600000	848.378601	1.600000	848.792908	1.600000	844.868042	1.600000	849.484131
1.700000	852.493469	1.700000	844.877930	1.700000	848.014404	1.700000	847.213074	1.700000	849.362793	1.700000	847.325317	1.700000	850.204041	1.700000	850.396667	1.700000	854.298218	1.700000	850.144775	1.700000	845.190002	1.700000	856.881226	1.700000	856.313110	1.700000	852.091919	1.700000	852.872864	1.700000	848.269897
1.800000	848.612488	1.800000	846.362976	1.800000	852.111389	1.800000	853.267517	1.800000	849.334778	1.800000	850.954468	1.800000	847.027283	1.800000	847.914612	1.800000	854.364441	1.800000	851.712158	1.800000	845.113342	1.800000	851.719055	1.800000	849.792664	1.800000	846.855347	1.800000	851.584167	1.800000	853.211426
1.900000	846.624878	1.900000	852.135681	1.900000	851.342102	1.900000	847.985107	1.900000	846.049988	1.900000	849.236572	1.900000	850.846924	1.900000	851.270752	1.900000	852.005554	1.900000	847.234131	1.900000	851.798462	1.900000	841.994446	1.900000	853.675598	1.900000	851.911011	1.900000	845.428345	1.900000	849.857239
2.000000	847.075195	2.000000	852.345276	2.000000	847.148682	2.000000	847.470276	2.000000	851.109314	2.000000	851.340393	2.000000	845.510498	2.000000	851.602722	2.000000	850.356445	2.000000	851.182861	2.000000	849.115784	2.000000	845.707153	2.000000	844.968994	2.000000	848.747437	2.000000	848.003906	2.000000	848.663574
2.100000	850.397766	2.100000	849.677856	2.100000	852.405151	2.100000	856.445129	2.100000	853.167358	2.100000	847.368958	2.100000	849.862488	2.100000	851.364014	2.100000	848.757019	2.100000	846.063049	2.100000	853.484619	2.100000	849.610840	2.100000	850.936523	2.100000	849.711121	2.100000	848.164185	2.100000	849.104004
2.200000	847.316345	2.200000	853.028809	2.200000	853.115601	2.200000	848.831177	2.200000	844.520874	2.200000	851.202271	2.200000	853.019653	2.200000	848.893188	2.200000	852.881592	2.200000	851.893982	2.200000	852.031616	2.200000	849.388794	2.200000	846.588379	2.200000	847.012695	2.200000	848.140808	2.200000	849.498230
2.300000	850.983704	2.300000	843.183533	2.300000	848.494873	2.300000	852.433167	2.300000	852.717407	2.300000	849.262024	2.300000	852.255249	2.300000	848.194580	2.300000	848.891663	2.300000	851.150574	2.300000	845.271179	2.300000	850.613037	2.300000	852.692627	2.300000	848.411682	2.300000	848.396729	2.300000	853.763916
2.400000	847.898132	2.400000	847.418335	2.400000	853.644348	2.400000	847.677246	2.400000	847.997253	2.400000	850.580139	2.400000	846.654602	2.400000	851.334839	2.400000	849.719727	2.400000	847.610352	2.400000	848.077271	2.400000	852.739807	2.400000	846.641602	2.400000	850.611084	2.400000	849.975952	2.400000	847.245239
2.500000	851.427551	2.500000	847.626404	2.500000	846.909546	2.500000	843.295288	2.500000	843.677124	2.500000	852.428345	2.500000	845.410095	2.500000	851.642273	2.500000	846.143127	2.500000	848.888000	2.500000	849.486267	2.500000	851.400574	2.500000	851.581970	2.500000	854.167542	2.500000	849.122253	2.500000	847.801697
2.600000	848.613464	2.600000	850.814880	2.600000	846.034851	2.600000	851.397644	2.600000	844.379700	2.600000	855.690857	2.600000	846.244263	2.600000	846.432678	2.600000	855.019348	2.600000	847.273438	2.600000	845.624084	2.600000	843.461670	2.600000	849.887634	2.600000	851.152710	2.600000	846.960144	2.600000	848.072144
2.700000	852.295105	2.700000	852.867859	2.700000	845.305176	2.700000	850.387512	2.700000	846.412598	2.700000	845.441467	2.700000	850.740295	2.700000	849.533142	2.700000	846.310425	2.700000	846.588501	2.700000	853.391846	2.700000	852.207581	2.700000	844.761902	2.700000	851.885559	2.700000	849.600281	2.700000	847.530396
2.800000	852.909973	2.800000	845.367920	2.800000	849.489868	2.800000	852.888550	2.800000	844.339722	2.800000	850.547180	2.800000	847.303284	2.800000	850.164490	2.800000	849.264160	2.800000	850.320557	2.800000	852.054565	2.800000	849.812988	2.800000	845.985840	2.800000	848.612000	2.800000	847.533081	2.800000	851.199524
2.900000	851.908142	2.900000	847.953674	2.900000	851.224792	2.900000	848.203430	2.900000	848.249390	2.900000	846.408142	2.900000	849.201050	2.900000	848.049011	2.900000	849.598938	2.900000	851.470398	2.900000	845.891113	2.900000	851.160400	2.900000	849.560974	2.900000	859.109253	2.900000	852.556152	2.900000	847.537354
3.000000	855.603516	3.000000	845.463684	3.000000	848.446777	3.000000	847.343994	3.000000	849.182739	3.000000	847.220947	3.000000	852.627686	3.000000	849.746643	3.000000	847.539612	3.000000	851.285950	3.000000	845.506897	3.000000	853.335205	3.000000	845.111145	3.000000	854.634338	3.000000	855.372620	3.000000	849.622986
3.100000	853.610840	3.100000	847.376831	3.100000	844.597595	3.100000	852.237976	3.100000	852.998047	3.100000	846.774536	3.100000	846.967407	3.100000	852.887573	3.100000	848.855225	3.100000	851.958923	3.100000	850.333130	3.100000	853.324707	3.100000	849.632874	3.100000	849.962646	3.100000	853.282410	3.100000	850.687988
3.200000	847.074341	3.200000	847.709534	3.200000	846.005493	3.200000	843.018005	3.200000	844.911011	3.200000	853.370911	3.200000	851.722290	3.200000	851.009705	3.200000	851.896179	3.200000	849.232056	3.200000	846.734985	3.200000	848.204102	3.200000	849.838440	3.200000	852.987671	3.200000	847.728577	3.200000	850.286560
3.300000	848.214050	3.300000	845.356201	3.300000	849.403503	3.300000	848.419739	3.300000	849.149536	3.300000	848.313354	3.300000	846.735229	3.300000	848.409302	3.300000	852.512390	3.300000	849.067261	3.300000	847.201660	3.300000	849.627441	3.300000	846.500000	3.300000	850.696045	3.300000	848.598938	3.300000	843.498596
3.400000	853.776733	3.400000	848.533691	3.400000	847.387146	3.400000	850.915161	3.400000	848.086121	3.400000	849.003540	3.400000	851.372070	3.400000	850.170227	3.400000	850.708862	3.400000	852.212402	3.400000	855.562927	3.400000	847.910522	3.400000	846.910950	3.400000	849.201294	3.400000	851.857239	3.400000	844.101257
3.500000	851.029114	3.500000	849.283569	3.500000	850.837280	3.500000	849.801208	3.500000	851.165527	3.500000	848.075989	3.500000	848.031128	3.500000	851.585876	3.500000	851.117432	3.500000	848.525208	3.500000	849.102783	3.500000	852.273682	3.500000	848.743286	3.500000	851.093201	3.500000	853.153076	3.500000	853.134216
3.600000	848.935364	3.600000	843.532837	3.600000	852.383789	3.600000	854.293213	3.600000	848.013977	3.600000	849.026550	3.600000	845.627563	3.600000	851.671875	3.600000	851.849487	3.600000	845.352783	3.600000	846.576416	3.600000	846.949890	3.600000	852.127441	3.600000	847.210510	3.600000	853.880188	3.600000	852.648560
3.700000	850.100159	3.700000	850.458252	3.700000	851.148865	3.700000	848.397156	3.700000	851.630737	3.700000	848.194092	3.700000	849.957336	3.700000	851.914490	3.700000	849.957092	3.700000	846.845337	3.700000	850.378906	3.700000	850.490173	3.700000	848.090515	3.700000	852.071228	3.700000	853.223572	3.700000	846.942200
3.800000	857.041382	3.800000	848.440735	3.800000	848.675537	3.800000	852.816284	3.800000	847.882324	3.800000	852.403259	3.800000	849.043518	3.800000	852.990540	3.800000	849.970276	3.800000	851.286621	3.800000	844.339539	3.800000	845.477600	3.800000	848.461731	3.800000	852.066711	3.800000	853.921631	3.800000	843.337402
3.900000	851.438110	3.900000	850.311279	3.900000	848.977417	3.900000	849.991699	3.900000	851.400391	3.900000	848.998901	3.900000	851.471619	3.900000	850.770020	3.900000	849.251282	3.900000	846.716003	3.900000	854.093506	3.900000	852.200806	3.900000	850.654968	3.900000	847.449707	3.900000	850.001343	3.900000	851.024597
4.000000	846.919922	4.000000	851.735291	4.000000	849.470581	4.000000	854.157776	4.000000	850.090881	4.000000	851.669250	4.000000	847.270813	4.000000	846.588684	4.000000	846.799500	4.000000	851.125305	4.000000	851.293762	4.000000	847.846619	4.000000	849.496338	4.000000	847.939392	4.000000	848.830322	4.000000	850.389160
4.100000	852.200073	4.100000	849.603455	4.100000	845.304016	4.100000	849.822144	4.100000	847.200928	4.100000	852.320923	4.100000	851.195068	4.100000	852.995056	4.100000	852.670288	4.100000	853.176575	4.100000	848.872437	4.100000	848.491455	4.100000	852.835144	4.100000	851.162231	4.100000	850.599487	4.100000	848.372559
4.200000	852.376709	4.200000	848.917908	4.200000	850.996033	4.200000	847.097473	4.200000	848.059265	4.200000	852.360168	4.200000	851.181580	4.200000	845.497925	4.200000	846.587524	4.200000	851.254150	4.200000	848.414673	4.200000	845.104736	4.200000	848.891663	4.200000	849.254272	4.200000	847.526611	4.200000	847.554321
4.300000	852.384277	4.300000	851.990356	4.300000	853.063904	4.300000	855.265015	4.300000	844.169312	4.300000	852.527466	4.300000	848.325439	4.300000	850.927856	4.300000	848.362915	4.300000	848.127075	4.300000	849.326111	4.300000	851.307251	4.300000	859.487122	4.300000	848.830322	4.300000	848.489441	4.300000	847.563477
4.400000	848.872803	4.400000	848.339600	4.400000	852.192383	4.400000	847.771118	4.400000	850.300659	4.400000	846.704834	4.400000	851.690186	4.400000	851.000122	4.400000	849.125122	4.400000	849.457458	4.400000	850.522400	4.400000	850.823303	4.400000	852.231873	4.400000	845.357117	4.400000	848.785828	4.400000	852.884705
4.500000	853.113770	4.500000	853.792480	4.500000	851.795532	4.500000	850.145935	4.500000	850.853760	4.500000	847.927185	4.500000	854.205200	4.500000	850.386597	4.500000	852.459473	4.500000	854.386719	4.500000	849.858521	4.500000	857.605774	4.500000	852.686829	4.500000	853.421448	4.500000	849.551575	4.500000	851.144348
4.600000	850.668823	4.600000	849.728699	4.600000	846.063660	4.600000	849.079407	4.600000	850.833008	4.600000	848.775818	4.600000	849.778748	4.600000	845.489136	4.600000	849.434326	4.600000	850.672485	4.600000	848.561768	4.600000	848.561340	4.600000	850.470398	4.600000	848.091370	4.600000	853.609863	4.600000	851.815247
4.700000	851.098206	4.700000	849.480103	4.700000	844.838562	4.700000	851.593811	4.700000	850.364807	4.700000	850.741821	4.700000	847.466858	4.700000	848.217285	4.700000	850.892151	4.700000	847.630493	4.700000	849.612549	4.700000	854.370483	4.700000	847.213928	4.700000	852.186646	4.700000	850.567566	4.700000	846.564575
4.800000	849.400940	4.800000	855.881042	4.800000	853.252258	4.800000	851.854797	4.800000	846.344177	4.800000	852.490234	4.800000	848.360840	4.800000	853.024902	4.800000	846.396301	4.800000	847.666992	4.800000	846.901855	4.800000	843.357117	4.800000	852.199280	4.800000	852.156555	4.800000	849.415955	4.800000	848.522461
4.900000	847.429016	4.900000	844.455444	4.900000	850.129395	4.900000	853.574036	4.900000	850.186707	4.900000	848.053162	4.900000	844.294617	4.900000	853.238770	4.900000	856.079651	4.900000	853.569763	4.900000	849.095642	4.900000	850.778870	4.900000	844.629211	4.900000	843.420166	4.900000	848.193726	4.900000	845.758423
5.000000	848.817078	5.000000	850.242310	5.000000	845.346375	5.000000	846.780579	5.000000	849.079834	5.000000	852.223206	5.000000	853.156311	5.000000	851.720520	5.000000	851.137085	5.000000	853.097351	5.000000	855.033997	5.000000	846.555908	5.000000	847.974365	5.000000	850.668884	5.000000	848.903442	5.000000	847.956055
5.100000	850.023621	5.100000	849.515991	5.100000	847.709534	5.100000	848.830750	5.100000	852.270508	5.100000	851.100952	5.100000	847.534119	5.100000	850.459290	5.100000	850.341064	5.100000	852.460632	5.100000	851.840088	5.100000	854.893921	5.100000	847.705811	5.100000	853.825256	5.100000	851.757141	5.100000	851.140076
5.200000	850.302368	5.200000	853.445862	5.200000	851.976624	5.200000	853.232605	5.200000	850.919312	5.200000	854.067078	5.200000	853.348267	5.200000	848.866333	5.200000	855.644348	5.200000	849.017639	5.200000	847.483765	5.200000	852.454956	5.200000	848.053467	5.200000	854.806641	5.200000	846.174622	5.200000	851.800964
5.300000	850.258301	5.300000	844.883423	5.300000	851.469543	5.300000	848.878784	5.300000	853.851440	5.300000	842.294983	5.300000	852.752380	5.300000	852.507141	5.300000	849.828552	5.300000	848.963745	5.300000	848.831177	5.300000	846.723511	5.300000	847.117737	5.300000	847.658813	5.300000	849.675049	5.300000	853.754272
5.400000	848.778320	5.400000	849.476685	5.400000	848.863647	5.400000	851.931702	5.400000	851.414185	5.400000	850.158875	5.400000	852.071960	5.400000	847.353516	5.400000	850.074219	5.400000	849.040100	5.400000	848.072815	5.400000	845.602600	5.400000	848.719788	5.400000	849.813416	5.400000	849.884705	5.400000	849.806763
5.500000	849.871155	5.500000	848.680237	5.500000	847.754028	5.500000	845.078857	5.500000	852.203491	5.500000	848.026001	5.500000	845.005371	5.500000	850.341736	5.500000	853.922791	5.500000	850.528442	5.500000	846.238098	5.500000	852.033386	5.500000	850.787048	5.500000	851.855225	5.500000	851.400085	5.500000	848.121460
5.600000	850.663391	5.600000	851.237976	5.600000	856.997314	5.600000	849.380249	5.600000	852.805054	5.600000	853.322998	5.600000	848.729004	5.600000	853.409851	5.600000	844.719482	5.600000	848.034973	5.600000	849.118530	5.600000	856.956909	5.600000	849.008850	5.600000	847.881653	5.600000	852.952820	5.600000	846.702942
5.700000	850.912964	5.700000	843.996582	5.700000	850.623230	5.700000	846.478455	5.700000	849.958862	5.700000	850.530334	5.700000	846.910339	5.700000	852.750549	5.700000	847.342651	5.700000	849.416748	5.700000	853.538574	5.700000	852.327881	5.700000	848.404358	5.700000	851.280090	5.700000	851.986572	5.700000	852.413452
5.800000	854.220764	5.800000	852.205872	5.800000	848.340271	5.800000	849.536316	5.800000	846.194763	5.800000	852.900879	5.800000	847.274414	5.800000	849.611389	5.800000	851.142456	5.800000	849.838562	5.800000	851.595032	5.800000	852.902710	5.800000	850.066101	5.800000	848.450195	5.800000	848.788391	5.800000	852.509705
5.900000	848.880554	5.900000	849.499084	5.900000	848.994080	5.900000	855.576111	5.900000	851.780151	5.900000	847.959900	5.900000	850.874512	5.900000	852.817139	5.900000	851.303345	5.900000	851.412659	5.900000	847.719604	5.900000	847.949219	5.900000	850.533081	5.900000	849.673218	5.900000	851.371887	5.900000	857.460266
6.000000	847.736511	6.000000	850.596619	6.000000	845.571838	6.000000	854.363647	6.000000	852.766785	6.000000	854.668701	6.000000	853.898804	6.000000	854.810181	6.000000	845.984619	6.000000	847.462585	6.000000	850.165344	6.000000	849.376404	6.000000	849.716125	6.000000	850.223145	6.000000	848.556641	6.000000	849.996460
6.100000	841.272339	6.100000	848.882507	6.100000	845.225098	6.100000	851.345947	6.100000	846.982605	6.100000	847.970825	6.100000	850.987122	6.100000	850.179199	6.100000	850.580750	6.100000	850.785706	6.100000	848.749939	6.100000	853.847839	6.100000	849.287659	6.100000	847.574097	6.100000	846.556702	6.100000	851.187500
6.200000	844.482971	6.200000	853.135986	6.200000	848.283447	6.200000	849.973755	6.200000	847.803162	6.200000	848.233582	6.200000	853.309753	6.200000	845.769348	6.200000	847.301636	6.200000	854.801697	6.200000	854.167969	6.200000	852.463989	6.200000	852.837524	6.200000	850.674377	6.200000	854.013611	6.200000	846.999268
6.300000	849.613586	6.300000	848.990356	6.300000	849.052490	6.300000	851.478088	6.300000	848.400574	6.300000	847.151794	6.300000	849.445312	6.300000	851.568848	6.300000	850.083191	6.300000	853.126770	6.300000	852.983887	6.300000	854.271729	6.300000	849.901062	6.300000	847.202393	6.300000	854.966003	6.300000	851.752625
6.400000	846.758118	6.400000	847.697327	6.400000	845.408875	6.400000	850.976013	6.400000	853.252502	6.400000	848.429626	6.400000	849.344299	6.400000	842.857605	6.400000	849.291382	6.400000	848.498718	6.400000	847.767456	6.400000	850.234802	6.400000	848.622742	6.400000	852.294922	6.400000	849.241638	6.400000	847.762329
6.500000	854.833130	6.500000	843.924316	6.500000	853.398499	6.500000	851.924744	6.500000	850.381714	6.500000	853.835327	6.500000	856.394165	6.500000	847.538940	6.500000	843.990601	6.500000	849.389832	6.500000	849.680237	6.500000	852.196289	6.500000	853.078430	6.500000	848.066101	6.500000	853.813843	6.500000	850.426819
6.600000	851.613647	6.600000	844.174072	6.600000	852.723694	6.600000	848.692810	6.600000	854.599243	6.600000	851.876038	6.600000	849.765320	6.600000	851.306824	6.600000	845.432068	6.600000	852.514648	6.600000	852.769165	6.600000	847.566040	6.600000	844.585815	6.600000	849.349854	6.600000	846.738037	6.600000	850.447083
6.700000	853.001038	6.700000	848.699463	6.700000	851.304077	6.700000	848.606995	6.700000	851.951050	6.700000	848.212524	6.700000	858.227478	6.700000	850.014709	6.700000	845.011353	6.700000	850.396851	6.700000	852.580383	6.700000	845.879333	6.700000	848.640869	6.700000	850.560913	6.700000	850.736816	6.700000	849.120850
6.800000	845.840393	6.800000	849.062622	6.800000	852.818481	6.800000	843.826172	6.800000	844.885986	6.800000	850.224121	6.800000	845.642395	6.800000	856.260986	6.800000	847.619080	6.800000	851.594666	6.800000	854.715576	6.800000	850.827576	6.800000	846.640259	6.800000	849.224976	6.800000	852.330322	6.800000	853.056335
6.900000	851.412537	6.900000	849.154907	6.900000	854.948792	6.900000	851.835876	6.900000	849.233154	6.900000	851.809021	6.900000	847.572266	6.900000	854.482910	6.900000	849.679382	6.900000	850.317322	6.900000	854.602905	6.900000	853.111145	6.900000	848.091431	6.900000	857.208923	6.900000	854.176880	6.900000	850.527039
7.000000	844.756775	7.000000	845.157776	7.000000	849.151855	7.000000	851.415588	7.000000	858.604553	7.000000	857.355164	7.000000	853.850891	7.000000	846.908875	7.000000	852.139404	7.000000	850.722107	7.000000	851.047791	7.000000	847.251221	7.000000	851.098999	7.000000	852.190918	7.000000	849.265442	7.000000	857.610718
7.100000	858.959167	7.100000	846.550720	7.100000	853.385254	7.100000	848.163269	7.100000	847.422241	7.100000	854.681335	7.100000	854.593384	7.100000	855.647339	7.100000	853.609558	7.100000	849.307617	7.100000	850.849976	7.100000	854.414917	7.100000	850.585022	7.100000	849.116577	7.100000	853.724548	7.100000	847.387878
7.200000	844.252747	7.200000	845.275574	7.200000	851.159119	7.200000	845.887024	7.200000	846.669983	7.200000	850.456482	7.200000	844.872131	7.200000	848.033997	7.200000	849.724915	7.200000	848.194458	7.200000	846.296509	7.200000	853.439758	7.200000	852.122925	7.200000	852.971313	7.200000	849.081299	7.200000	845.082886
7.300000	849.780029	7.300000	848.374695	7.300000	850.268616	7.300000	845.676758	7.300000	856.410095	7.300000	850.923584	7.300000	850.871277	7.300000	848.528381	7.300000	850.634827	7.300000	848.296753	7.300000	848.815369	7.300000	841.889893	7.300000	849.414917	7.300000	849.881470	7.300000	842.299255	7.300000	847.583862
7.400000	856.126648	7.400000	847.392273	7.400000	854.198608	7.400000	848.648682	7.400000	851.268372	7.400000	851.631226	7.400000	852.027222	7.400000	854.744080	7.400000	846.232117	7.400000	849.942444	7.400000	849.493835	7.400000	850.715881	7.400000	849.328430	7.400000	845.710205	7.400000	854.498535	7.400000	845.141113
7.500000	854.217834	7.500000	846.748474	7.500000	843.817017	7.500000	852.976196	7.500000	846.795532	7.500000	850.230652	7.500000	853.886841	7.500000	852.968140	7.500000	852.071777	7.500000	848.303284	7.500000	854.443542	7.500000	850.376587	7.500000	852.664795	7.500000	847.680237	7.500000	850.357544	7.500000	850.694641
7.600000	850.582458	7.600000	850.659485	7.600000	854.715881	7.600000	849.532288	7.600000	848.824097	7.600000	854.095947	7.600000	848.672974	7.600000	847.957092	7.600000	848.441406	7.600000	851.553467	7.600000	854.657959	7.600000	855.444885	7.600000	853.187073	7.600000	846.643921	7.600000	847.743103	7.600000	847.238342
7.700000	852.545654	7.700000	846.301880	7.700000	853.020630	7.700000	846.444641	7.700000	846.819336	7.700000	848.478333	7.700000	849.882446	7.700000	852.582642	7.700000	847.851318	7.700000	850.893127	7.700000	852.702332	7.700000	851.410828	7.700000	849.716736	7.700000	849.515991	7.700000	855.180420	7.700000	847.384338
7.800000	847.391174	7.800000	842.891418	7.800000	847.591492	7.800000	847.878662	7.800000	848.088806	7.800000	846.828247	7.800000	851.988403	7.800000	854.475220	7.800000	851.523560	7.800000	850.735291	7.800000	847.231079	7.800000	852.543518	7.800000	849.094177	7.800000	854.029297	7.800000	851.786377	7.800000	849.123291
7.900000	852.557800	7.900000	848.788208	7.900000	850.661560	7.900000	849.071167	7.900000	847.032654	7.900000	850.322266	7.900000	848.616760	7.900000	847.791931	7.900000	850.556152	7.900000	843.014709	7.900000	852.226624	7.900000	846.057251	7.900000	847.285156	7.900000	846.412354	7.900000	847.062561	7.900000	848.867371
8.000000	850.220459	8.000000	848.812317	8.000000	847.492126	8.000000	847.959656	8.000000	851.800964	8.000000	848.770691	8.000000	849.803345	8.000000	855.868164	8.000000	852.327698	8.000000	852.058777	8.000000	850.325439	8.000000	849.969299	8.000000	847.480957	8.000000	848.548767	8.000000	849.841187	8.000000	845.575928
8.100000	850.199585	8.100000	846.006470	8.100000	851.812622	8.100000	852.721985	8.100000	847.680237	8.100000	847.203674	8.100000	846.509033	8.100000	852.208618	8.100000	850.018250	8.100000	851.637024	8.100000	854.160950	8.100000	850.764832	8.100000	845.310608	8.100000	853.741211	8.100000	852.958618	8.100000	847.336853
8.200000	849.825378	8.200000	849.430054	8.200000	851.235352	8.200000	851.195740	8.200000	848.048523	8.200000	850.864136	8.200000	849.103149	8.200000	848.283203	8.200000	854.472229	8.200000	845.924072	8.200000	847.982422	8.200000	846.887268	8.200000	848.366150	8.200000	849.354370	8.200000	851.675659	8.200000	853.033325
8.300000	853.262939	8.300000	855.194214	8.300000	850.181580	8.300000	850.828369	8.300000	850.376526	8.300000	850.357056	8.300000	850.034241	8.300000	849.243225	8.300000	853.610901	8.300000	850.496521	8.300000	849.206116	8.300000	851.784973	8.300000	847.838257	8.300000	850.635559	8.300000	853.087402	8.300000	846.643921
8.400000	849.608826	8.400000	854.273376	8.400000	851.583679	8.400000	852.497070	8.400000	853.352539	8.400000	850.200378	8.400000	851.337341	8.400000	853.626221	8.400000	845.391907	8.400000	846.020996	8.400000	847.744446	8.400000	852.630249	8.400000	852.144531	8.400000	849.426025	8.400000	851.635010	8.400000	847.501099
8.500000	847.827759	8.500000	855.081299	8.500000	847.064819	8.500000	850.076416	8.500000	849.610474	8.500000	849.948547	8.500000	847.871399	8.500000	851.817810	8.500000	855.492188	8.500000	849.399231	8.500000	852.233948	8.500000	845.290100	8.500000	853.959717	8.500000	850.647705	8.500000	852.376953	8.500000	850.664978
8.600000	847.347595	8.600000	852.015198	8.600000	850.141357	8.600000	851.325439	8.600000	847.867126	8.600000	853.457825	8.600000	848.323608	8.600000	854.196045	8.600000	849.504272	8.600000	854.401184	8.600000	846.743164	8.600000	855.528870	8.600000	844.353455	8.600000	852.421387	8.600000	852.657654	8.600000	845.594971
8.700000	848.027466	8.700000	850.738770	8.700000	844.179871	8.700000	852.836609	8.700000	849.116089	8.700000	854.967407	8.700000	850.907349	8.700000	852.447510	8.700000	846.343201	8.700000	853.805115	8.700000	846.865662	8.700000	852.855652	8.700000	852.006165	8.700000	852.520569	8.700000	846.647278	8.700000	852.243286
8.800000	850.775818	8.800000	848.880127	8.800000	847.961243	8.800000	853.693054	8.800000	853.143005	8.800000	848.902588	8.800000	850.462708	8.800000	851.230591	8.800000	855.328552	8.800000	844.568054	8.800000	850.785583	8.800000	846.235596	8.800000	851.804077	8.800000	847.223145	8.800000	852.693604	8.800000	845.967896
8.900000	846.874207	8.900000	848.852844	8.900000	847.333740	8.900000	848.719360	8.900000	845.266357	8.900000	847.097473	8.900000	846.960571	8.900000	846.878906	8.900000	848.820251	8.900000	855.848755	8.900000	851.748230	8.900000	850.319519	8.900000	854.705078	8.900000	850.000488	8.900000	849.434082	8.900000	847.319763
9.000000	845.403015	9.000000	851.946533	9.000000	849.447021	9.000000	847.157776	9.000000	850.791321	9.000000	847.854980	9.000000	854.060669	9.000000	849.257385	9.000000	848.170349	9.000000	847.474548	9.000000	846.277222	9.000000	854.198914	9.000000	857.390259	9.000000	847.655212	9.000000	847.418152	9.000000	849.904297
9.100000	850.374023	9.100000	846.943237	9.100000	844.796265	9.100000	848.323792	9.100000	848.902710	9.100000	845.382202	9.100000	849.853638	9.100000	847.929565	9.100000	850.801208	9.100000	840.388611	9.100000	850.300842	9.100000	847.376221	9.100000	852.442993	9.100000	848.705872	9.100000	847.095398	9.100000	854.088257
9.200000	846.952698	9.200000	846.474365	9.200000	848.280640	9.200000	850.817993	9.200000	850.591614	9.200000	852.222290	9.200000	851.846619	9.200000	852.145447	9.200000	846.786377	9.200000	853.121094	9.200000	853.322388	9.200000	851.865723	9.200000	847.297852	9.200000	853.745178	9.200000	852.114136	9.200000	853.699951
9.300000	845.938782	9.300000	847.916504	9.300000	852.105164	9.300000	850.405029	9.300000	845.907410	9.300000	853.689514	9.300000	848.686218	9.300000	850.709900	9.300000	850.516602	9.300000	846.740540	9.300000	848.355225	9.300000	848.396484	9.300000	847.683228	9.300000	848.808899	9.300000	848.678223	9.300000	845.671143
9.400000	850.272461	9.400000	853.945740	9.400000	849.685547	9.400000	852.280945	9.400000	849.482361	9.400000	848.653259	9.400000	848.282776	9.400000	848.990906	9.400000	846.882507	9.400000	852.753479	9.400000	851.755859	9.400000	846.304749	9.400000	848.501221	9.400000	846.368774	9.400000	846.357239	9.400000	855.363586
9.500000	853.821167	9.500000	850.002747	9.500000	847.833252	9.500000	849.748352	9.500000	849.834473	9.500000	845.520081	9.500000	847.713684	9.500000	847.890625	9.500000	850.863403	9.500000	852.405640	9.500000	851.673523	9.500000	847.941895	9.500000	852.407349	9.500000	848.009705	9.500000	844.494751	9.500000	852.427002
9.600000	855.748474	9.600000	847.609070	9.600000	849.483948	9.600000	851.205933	9.600000	853.903381	9.600000	849.343811	9.600000	843.819885	9.600000	846.512451	9.600000	848.266541	9.600000	854.481628	9.600000	846.952393	9.600000	848.759949	9.600000	851.769104	9.600000	854.708496	9.600000	848.170349	9.600000	850.317627
9.700000	849.849548	9.700000	849.082581	9.700000	844.752991	9.700000	849.395447	9.700000	850.151184	9.700000	848.181946	9.700000	858.119507	9.700000	850.237122	9.700000	850.667297	9.700000	855.695679	9.700000	849.170959	9.700000	854.064514	9.700000	854.343079	9.700000	855.423035	9.700000	844.054504	9.700000	851.324585
9.800000	851.087219	9.800000	851.196960	9.800000	850.633118	9.800000	852.448853	9.800000	845.253540	9.800000	851.891724	9.800000	852.479919	9.800000	844.131653	9.800000	854.786255	9.800000	848.357361	9.800000	847.393127	9.800000	847.943665	9.800000	853.360596	9.800000	852.317688	9.800000	846.678345	9.800000	857.047852
9.900000	849.657104	9.900000	852.954407	9.900000	848.625732	9.900000	847.236023	9.900000	851.492676	9.900000	846.991577	9.900000	851.118835	9.900000	852.369080	9.900000	844.892090	9.900000	853.648865	9.900000	852.984802	9.900000	850.746216	9.900000	849.785156	9.900000	846.438660	9.900000	850.664368	9.900000	851.484802
10.000000	851.963806	10.000000	855.659302	10.000000	851.080078	10.000000	850.554260	10.000000	848.898621	10.000000	845.294373	10.000000	850.666077	10.000000	849.721741	10.000000	841.959290	10.000000	853.175232	10.000000	853.592224	10.000000	851.066711	10.000000	846.128235	10.000000	852.678955	10.000000	849.917175	10.000000	846.036865
10.100000	848.337219	10.100000	846.435791	10.100000	847.019226	10.100000	849.226746	10.100000	851.477234	10.100000	850.267029	10.100000	853.124329	10.100000	851.040649	10.100000	848.991211	10.100000	846.989258	10.100000	845.588623	10.100000	845.243042	10.100000	847.534851	10.100000	844.769043	10.100000	837.009338	10.100000	845.719238
10.200000	846.080444	10.200000	852.571655	10.200000	850.267334	10.200000	847.108337	10.200000	847.908447	10.200000	848.417664	10.200000	847.408936	10.200000	851.900818	10.200000	850.423157	10.200000	854.345520	10.200000	850.793518	10.200000	849.359741	10.200000	850.617126	10.200000	851.701965	10.200000	847.127136	10.200000	850.858887
10.300000	856.398865	10.300000	852.356750	10.300000	851.861450	10.300000	847.689758	10.300000	845.359131	10.300000	855.521057	10.300000	854.983887	10.300000	847.187683	10.300000	851.696777	10.300000	853.095154	10.300000	844.947632	10.300000	852.695312	10.300000	851.589844	10.300000	851.496582	10.300000	849.134521	10.300000	849.120850
10.400000	847.608215	10.400000	849.950012	10.400000	846.675110	10.400000	847.097778	10.400000	850.428711	10.400000	850.747742	10.400000	849.757446	10.400000	848.118591	10.400000	850.183716	10.400000	849.019958	10.400000	851.041443	10.400000	851.146057	10.400000	854.006226	10.400000	849.578247	10.400000	849.221191	10.400000	853.256775
10.500000	855.777283	10.500000	847.893860	10.500000	844.336121	10.500000	847.281494	10.500000	850.257324	10.500000	846.601868	10.500000	845.754944	10.500000	850.675537	10.500000	850.859863	10.500000	853.326050	10.500000	853.801025	10.500000	850.316223	10.500000	850.945068	10.500000	853.660583	10.500000	849.401184	10.500000	848.830261
10.600000	850.179077	10.600000	855.490173	10.600000	845.348389	10.600000	854.470337	10.600000	852.161682	10.600000	847.724792	10.600000	844.211975	10.600000	842.462708	10.600000	857.188660	10.600000	849.989807	10.600000	854.403381	10.600000	850.120422	10.600000	846.463501	10.600000	846.289062	10.600000	848.860352	10.600000	853.542603
10.700000	854.836548	10.700000	854.378845	10.700000	847.970093	10.700000	847.385864	10.700000	846.027771	10.700000	847.047607	10.700000	846.597717	10.700000	850.625610	10.700000	843.109497	10.700000	847.541077	10.700000	847.182556	10.700000	850.215271	10.700000	847.441162	10.700000	851.857056	10.700000	850.771729	10.700000	854.573364
10.800000	852.161438	10.800000	854.380676	10.800000	844.633301	10.800000	849.955139	10.800000	851.339722	10.800000	850.015381	10.800000	850.329346	10.800000	852.538330	10.800000	853.250366	10.800000	848.193909	10.800000	847.898560	10.800000	850.274414	10.800000	849.385803	10.800000	847.691345	10.800000	848.804688	10.800000	849.792480
10.900000	853.455994	10.900000	853.100281	10.900000	847.317505	10.900000	849.786438	10.900000	851.135559	10.900000	852.705322	10.900000	852.915039	10.900000	848.909241	10.900000	845.642212	10.900000	848.621033	10.900000	851.821472	10.900000	850.138367	10.900000	849.367798	10.900000	848.101257	10.900000	852.767151	10.900000	852.439941
11.000000	852.767334	11.000000	849.726196	11.000000	850.897400	11.000000	853.197937	11.000000	851.991211	11.000000	852.792725	11.000000	848.313660	11.000000	846.381470	11.000000	845.766235	11.000000	851.959900	11.000000	847.004822	11.000000	848.125366	11.000000	851.089783	11.000000	849.025330	11.000000	848.539978	11.000000	850.953796
11.100000	851.474915	11.100000	853.818420	11.100000	849.368774	11.100000	850.688660	11.100000	853.057373	11.100000	855.822205	11.100000	852.829346	11.100000	847.291748	11.100000	853.356506	11.100000	847.851074	11.100000	843.766724	11.100000	850.589600	11.100000	847.645691	11.100000	848.288513	11.100000	849.230347	11.100000	852.080505
11.200000	850.308167	11.200000	854.293945	11.200000	848.250488	11.200000	845.924683	11.200000	850.262939	11.200000	850.578979	11.200000	850.018616	11.200000	849.057617	11.200000	851.392395	11.200000	845.900513	11.200000	855.914856	11.200000	847.603455	11.200000	849.068298	11.200000	846.833679	11.200000	851.112915	11.200000	848.433716
11.300000	843.510986	11.300000	847.114197	11.300000	855.120300	11.300000	850.059814	11.300000	854.451294	11.300000	850.028503	11.300000	852.505249	11.300000	849.491821	11.300000	850.421021	11.300000	852.081909	11.300000	848.227905	11.300000	845.277893	11.300000	845.613586	11.300000	853.900330	11.300000	848.274658	11.300000	854.179260
11.400000	851.250427	11.400000	846.751709	11.400000	849.085999	11.400000	850.611938	11.400000	852.160461	11.400000	850.574585	11.400000	854.050659	11.400000	851.353027	11.400000	850.357544	11.400000	847.276611	11.400000	848.687500	11.400000	851.268555	11.400000	850.629211	11.400000	851.620483	11.400000	848.863281	11.400000	850.349182
11.500000	847.569641	11.500000	849.321228	11.500000	851.503784	11.500000	852.149658	11.500000	849.717163	11.500000	849.646912	11.500000	847.915405	11.500000	850.658752	11.500000	846.809570	11.500000	848.334900	11.500000	847.688599	11.500000	849.702393	11.500000	850.142639	11.500000	851.460754	11.500000	846.997009	11.500000	851.357849
11.600000	847.832031	11.600000	848.511169	11.600000	851.920105	11.600000	849.223511	11.600000	847.448914	11.600000	847.656494	11.600000	845.616638	11.600000	846.582886	11.600000	849.579895	11.600000	844.166748	11.600000	845.006348	11.600000	849.945007	11.600000	852.687622	11.600000	848.095703	11.600000	847.007446	11.600000	847.663086
11.700000	852.511841	11.700000	850.132629	11.700000	853.564270	11.700000	851.623474	11.700000	849.463623	11.700000	852.502136	11.700000	853.860107	11.700000	847.319519	11.700000	846.502197	11.700000	851.876892	11.700000	847.050598	11.700000	850.681885	11.700000	844.055176	11.700000	845.457581	11.700000	852.331421	11.700000	846.645752
11.800000	850.867676	11.800000	853.306824	11.800000	852.599915	11.800000	848.583984	11.800000	852.366882	11.800000	852.558472	11.800000	854.837708	11.800000	848.270081	11.800000	848.966064	11.800000	854.048706	11.800000	846.348816	11.800000	845.998413	11.800000	854.473816	11.800000	856.130432	11.800000	849.377441	11.800000	849.138794
11.900000	853.279175	11.900000	847.510559	11.900000	847.018372	11.900000	853.928284	11.900000	850.069214	11.900000	847.763000	11.900000	849.908142	11.900000	854.009827	11.900000	849.712036	11.900000	851.157471	11.900000	851.488770	11.900000	854.592834	11.900000	846.265930	11.900000	850.753479	11.900000	854.752930	11.900000	851.001343
12.000000	851.815063	12.000000	853.333313	12.000000	846.733215	12.000000	845.054382	12.000000	850.725403	12.000000	853.908020	12.000000	844.375427	12.000000	851.858215	12.000000	848.029175	12.000000	844.558228	12.000000	846.778198	12.000000	849.479675	12.000000	846.892395	12.000000	846.791443	12.000000	852.153503	12.000000	852.131287
12.100000	851.063293	12.100000	851.032959	12.100000	850.667480	12.100000	842.555298	12.100000	849.521973	12.100000	849.248108	12.100000	850.851318	12.100000	855.252625	12.100000	850.064392	12.100000	849.674744	12.100000	850.557861	12.100000	849.313965	12.100000	855.193359	12.100000	846.870972	12.100000	857.575195	12.100000	854.626404
12.200000	849.988708	12.200000	850.531311	12.200000	855.930176	12.200000	848.624451	12.200000	854.392944	12.200000	850.718262	12.200000	854.652039	12.200000	847.780762	12.200000	849.745605	12.200000	850.567749	12.200000	849.175598	12.200000	854.421143	12.200000	851.686340	12.200000	847.305054	12.200000	846.238525	12.200000	852.683350
12.300000	850.144531	12.300000	846.020508	12.300000	846.325256	12.300000	849.111816	12.300000	852.691650	12.300000	853.483582	12.300000	850.589294	12.300000	850.616699	12.300000	853.403625	12.300000	852.669250	12.300000	851.874817	12.300000	850.518005	12.300000	848.485901	12.300000	841.885620	12.300000	849.333374	12.300000	850.717773
12.400000	847.170105	12.400000	851.630981	12.400000	851.481689	12.400000	849.212830	12.400000	847.637817	12.400000	850.566223	12.400000	849.846558	12.400000	853.906921	12.400000	844.587646	12.400000	847.473633	12.400000	851.091309	12.400000	849.271606	12.400000	851.457336	12.400000	849.227356	12.400000	849.068909	12.400000	847.988342
12.500000	854.141846	12.500000	847.392639	12.500000	846.079224	12.500000	848.893188	12.500000	846.617432	12.500000	849.718262	12.500000	854.973633	12.500000	853.809570	12.500000	851.534729	12.500000	848.292358	12.500000	842.513428	12.500000	847.780090	12.500000	855.991394	12.500000	851.803284	12.500000	853.958069	12.500000	854.611633
12.600000	845.462036	12.600000	853.589233	12.600000	850.007935	12.600000	851.898010	12.600000	846.174011	12.600000	846.045105	12.600000	851.108643	12.600000	854.167175	12.600000	850.065491	12.600000	855.312927	12.600000	847.882812	12.600000	851.808167	12.600000	854.145569	12.600000	847.766296	12.600000	852.578125	12.600000	848.648376
12.700000	852.917297	12.700000	851.555847	12.700000	847.619934	12.700000	850.009766	12.700000	849.682556	12.700000	849.980164	12.700000	850.870056	12.700000	848.398560	12.700000	850.862549	12.700000	850.122131	12.700000	851.726990	12.700000	847.039917	12.700000	853.763489	12.700000	846.647766	12.700000	848.014832	12.700000	848.342529
12.800000	845.408142	12.800000	849.804016	12.800000	848.394348	12.800000	852.078247	12.800000	844.182068	12.800000	856.610352	12.800000	849.861511	12.800000	853.635864	12.800000	850.991699	12.800000	847.115173	12.800000	849.613464	12.800000	854.420959	12.800000	854.090820	12.800000	849.491821	12.800000	845.629456	12.800000	849.314575
12.900000	851.155457	12.900000	852.637329	12.900000	851.166199	12.900000	853.450012	12.900000	847.681519	12.900000	850.296387	12.900000	851.770813	12.900000	847.553040	12.900000	850.594421	12.900000	853.914429	12.900000	851.408813	12.900000	848.196167	12.900000	852.912964	12.900000	852.201416	12.900000	847.499817	12.900000	849.992126
13.000000	849.930847	13.000000	848.837158	13.000000	850.064209	13.000000	851.820374	13.000000	847.155579	13.000000	850.517883	13.000000	849.656250	13.000000	845.193298	13.000000	853.060242	13.000000	851.626099	13.000000	854.068604	13.000000	850.742371	13.000000	848.401428	13.000000	854.090149	13.000000	847.213928	13.000000	850.544189
13.100000	850.558472	13.100000	849.642761	13.100000	845.232788	13.100000	849.294067	13.100000	848.473450	13.100000	849.033264	13.100000	851.283691	13.100000	846.559509	13.100000	843.858887	13.100000	847.955017	13.100000	853.668945	13.100000	846.276184	13.100000	850.114441	13.100000	849.712891	13.100000	854.662720	13.100000	848.606995
13.200000	846.361694	13.200000	847.565186	13.200000	851.130310	13.200000	849.956421	13.200000	850.254456	13.200000	852.431885	13.200000	851.396423	13.200000	851.327271	13.200000	852.266357	13.200000	848.020508	13.200000	848.145691	13.200000	849.603149	13.200000	848.046143	13.200000	850.809998	13.200000	853.457642	13.200000	844.367615
13.300000	850.849976	13.300000	853.929626	13.300000	851.389832	13.300000	850.678650	13.300000	848.148499	13.300000	852.255737	13.300000	850.384460	13.300000	849.164307	13.300000	848.375977	13.300000	853.745117	13.300000	847.378784	13.300000	848.782959	13.300000	851.902527	13.300000	846.477966	13.300000	855.042725	13.300000	853.822083
13.400000	848.394287	13.400000	851.318176	13.400000	851.211243	13.400000	850.361145	13.400000	846.755737	13.400000	850.016968	13.400000	848.665894	13.400000	848.461487	13.400000	849.576721	13.400000	851.666077	13.400000	849.179321	13.400000	848.684509	13.400000	851.469238	13.400000	849.047302	13.400000	848.358582	13.400000	849.426514
13.500000	855.976685	13.500000	851.416504	13.500000	847.679199	13.500000	845.122498	13.500000	850.399780	13.500000	849.259460	13.500000	849.695435	13.500000	843.419800	13.500000	855.408447	13.500000	853.475464	13.500000	846.951355	13.500000	845.336304	13.500000	853.490479	13.500000	850.266479	13.500000	851.473877	13.500000	852.733337
13.600000	848.115784	13.600000	846.799500	13.600000	852.561890	13.600000	854.467285	13.600000	852.130005	13.600000	847.629150	13.600000	846.431641	13.600000	847.448547	13.600000	849.939575	13.600000	845.583008	13.600000	849.177307	13.600000	852.032288	13.600000	846.318604	13.600000	846.137146	13.600000	850.779419	13.600000	852.043823
13.700000	850.083191	13.700000	849.088562	13.700000	851.808899	13.700000	847.344604	13.700000	852.073975	13.700000	847.225952	13.700000	849.720886	13.700000	851.485596	13.700000	847.599731	13.700000	848.366150	13.700000	850.444763	13.700000	844.682495	13.700000	856.572266	13.700000	850.729309	13.700000	850.714172	13.700000	845.155884
13.800000	853.974731	13.800000	847.255676	13.800000	845.822632	13.800000	848.473877	13.800000	850.686646	13.800000	849.155273	13.800000	857.863220	13.800000	853.622009	13.800000	847.764465	13.800000	850.372498	13.800000	852.158020	13.800000	848.461731	13.800000	851.541016	13.800000	845.117981	13.800000	847.550171	13.800000	849.688110
13.900000	849.072693	13.900000	851.195374	13.900000	848.475586	13.900000	849.928467	13.900000	853.046997	13.900000	843.142639	13.900000	850.587341	13.900000	850.532654	13.900000	846.958069	13.900000	851.596558	13.900000	850.413086	13.900000	848.241272	13.900000	845.755798	13.900000	849.436768	13.900000	850.869934	13.900000	848.931885
14.000000	856.314575	14.000000	851.016724	14.000000	852.323303	14.000000	848.885925	14.000000	852.587097	14.000000	855.063416	14.000000	850.820435	14.000000	850.031494	14.000000	851.903870	14.000000	850.732117	14.000000	848.861755	14.000000	848.790466	14.000000	847.979492	14.000000	850.321838	14.000000	848.844238	14.000000	852.389893
14.100000	845.811401	14.100000	851.376648	14.100000	852.317139	14.100000	852.834717	14.100000	845.892700	14.100000	854.726868	14.100000	849.594238	14.100000	852.259888	14.100000	846.357361	14.100000	851.656860	14.100000	847.140381	14.100000	850.575073	14.100000	855.527222	14.100000	849.193787	14.100000	849.672302	14.100000	850.800903
14.200000	848.114990	14.200000	851.121582	14.200000	850.077393	14.200000	849.334229	14.200000	848.181213	14.200000	844.609375	14.200000	853.178284	14.200000	850.708374	14.200000	854.922974	14.200000	849.118469	14.200000	851.379333	14.200000	851.393860	14.200000	853.527649	14.200000	848.446777	14.200000	848.876526	14.200000	849.255127
14.300000	850.191162	14.300000	847.350098	14.300000	844.924683	14.300000	849.286621	14.300000	850.400330	14.300000	846.972778	14.300000	845.469727	14.300000	848.115784	14.300000	844.392212	14.300000	850.248901	14.300000	845.539856	14.300000	852.868042	14.300000	843.265564	14.300000	855.219299	14.300000	851.770142	14.300000	853.178284
14.400000	850.070740	14.400000	851.780396	14.400000	851.382141	14.400000	843.883423	14.400000	850.406250	14.400000	852.753296	14.400000	846.274719	14.400000	843.587036	14.400000	847.907776	14.400000	850.365051	14.400000	851.590759	14.400000	849.018738	14.400000	847.671692	14.400000	849.604919	14.400000	849.435791	14.400000	847.460022
14.500000	851.033264	14.500000	851.053467	14.500000	847.291016	14.500000	851.956177	14.500000	849.736206	14.500000	852.293518	14.500000	847.365295	14.500000	851.962585	14.500000	851.125122	14.500000	847.287292	14.500000	854.222961	14.500000	852.107788	14.500000	847.928467	14.500000	848.280151	14.500000	856.136536	14.500000	853.010437
14.600000	852.439575	14.600000	850.260681	14.600000	846.639221	14.600000	845.879395	14.600000	851.228149	14.600000	850.885864	14.600000	849.673767	14.600000	851.493286	14.600000	848.142517	14.600000	850.501587	14.600000	849.951355	14.600000	851.075989	14.600000	852.692627	14.600000	851.811218	14.600000	846.791870	14.600000	848.877625
14.700000	848.600342	14.700000	848.877380	14.700000	850.570923	14.700000	854.103088	14.700000	849.093750	14.700000	850.725037	14.700000	852.695190	14.700000	845.178101	14.700000	852.977783	14.700000	851.481689	14.700000	854.616577	14.700000	853.347412	14.700000	852.806091	14.700000	856.373657	14.700000	848.875427	14.700000	851.937866
14.800000	846.991882	14.800000	848.377502	14.800000	853.127258	14.800000	848.235107	14.800000	853.499329	14.800000	853.562683	14.800000	850.888428	14.800000	855.282227	14.800000	851.942261	14.800000	849.877319	14.800000	853.330933	14.800000	851.096436	14.800000	854.551147	14.800000	851.723938	14.800000	847.144043	14.800000	850.766113
14.900000	848.832153	14.900000	849.469421	14.900000	851.551575	14.900000	849.042480	14.900000	857.367126	14.900000	852.702393	14.900000	849.130981	14.900000	846.222778	14.900000	846.642822	14.900000	852.145447	14.900000	850.171753	14.900000	857.627380	14.900000	848.928040	14.900000	846.330078	14.900000	849.204041	14.900000	848.461121
15.000000	852.133850	15.000000	848.494019	15.000000	847.663452	15.000000	845.802856	15.000000	847.071106	15.000000	851.390686	15.000000	850.837769	15.000000	849.144775	15.000000	848.021484	15.000000	849.906250	15.000000	852.002380	15.000000	856.884155	15.000000	847.032043	15.000000	851.000000	15.000000	848.195984	15.000000	846.076660
15.100000	851.180481	15.100000	847.068359	15.100000	850.650024	15.100000	847.195129	15.100000	850.464844	15.100000	850.274353	15.100000	850.395508	15.100000	849.642090	15.100000	853.201050	15.100000	850.131775	15.100000	852.092285	15.100000	850.646790	15.100000	850.029358	15.100000	854.181702	15.100000	849.151672	15.100000	851.264771
15.200000	852.390198	15.200000	858.068054	15.200000	853.603333	15.200000	850.584961	15.200000	853.787842	15.200000	848.942871	15.200000	852.501648	15.200000	846.963867	15.200000	854.957764	15.200000	855.561523	15.200000	843.023132	15.200000	854.287720	15.200000	851.386414	15.200000	847.052063	15.200000	856.719666	15.200000	850.015869
15.300000	850.723999	15.300000	850.183533	15.300000	854.702698	15.300000	850.523987	15.300000	846.905212	15.300000	847.359009	15.300000	848.445251	15.300000	847.182739	15.300000	847.316162	15.300000	849.969482	15.300000	850.541626	15.300000	851.798767	15.300000	849.620117	15.300000	851.186646	15.300000	855.325317	15.300000	852.968872
15.400000	850.360962	15.400000	850.258362	15.400000	848.382812	15.400000	849.409302	15.400000	852.816833	15.400000	850.912842	15.400000	847.384155	15.400000	850.108643	15.400000	848.224854	15.400000	849.313416	15.400000	848.876892	15.400000	854.311646	15.400000	851.782776	15.400000	854.062439	15.400000	851.878113	15.400000	849.747375
15.500000	850.521973	15.500000	857.113586	15.500000	848.854187	15.500000	853.889160	15.500000	841.973572	15.500000	846.277954	15.500000	851.761536	15.500000	850.669922	15.500000	849.437500	15.500000	847.563293	15.500000	847.480774	15.500000	847.680054	15.500000	846.963318	15.500000	850.102844	15.500000	849.316833	15.500000	846.935974
15.600000	848.059265	15.600000	847.611023	15.600000	846.888550	15.600000	849.019348	15.600000	851.316162	15.600000	848.158020	15.600000	843.867188	15.600000	851.370178	15.600000	849.789062	15.600000	850.470642	15.600000	847.437561	15.600000	850.273071	15.600000	844.243591	15.600000	843.905457	15.600000	850.013733	15.600000	849.625488
15.700000	847.982605	15.700000	852.457214	15.700000	848.903870	15.700000	847.946350	15.700000	853.445129	15.700000	855.486572	15.700000	855.620361	15.700000	844.678345	15.700000	852.862244	15.700000	851.223694	15.700000	848.623779	15.700000	848.230103	15.700000	848.183777	15.700000	847.368286	15.700000	858.149475	15.700000	853.441406
15.800000	848.590576	15.800000	850.758057	15.800000	849.665649	15.800000	849.983826	15.800000	853.615540	15.800000	852.880737	15.800000	848.460388	15.800000	849.979736	15.800000	852.557190	15.800000	850.103760	15.800000	850.171509	15.800000	847.985840	15.800000	849.909851	15.800000	847.858398	15.800000	849.195007	15.800000	856.211243
15.900000	844.005798	15.900000	845.894531	15.900000	851.781738	15.900000	851.112549	15.900000	848.530090	15.900000	850.627808	15.900000	844.660461	15.900000	851.548523	15.900000	844.521240	15.900000	847.021423	15.900000	850.162476	15.900000	848.307373	15.900000	852.822937	15.900000	846.074585	15.900000	848.004150	15.900000	851.083862
16.000000	847.156433	16.000000	850.802307	16.000000	851.184326	16.000000	852.508118	16.000000	852.584534	16.000000	847.763855	16.000000	848.994324	16.000000	847.906860	16.000000	841.984192	16.000000	852.461609	16.000000	847.600281	16.000000	853.671509	16.000000	846.361694	16.000000	846.131531	16.000000	849.473450	16.000000	848.676575
16.100000	853.067810	16.100000	855.147095	16.100000	850.142639	16.100000	848.053955	16.100000	850.509460	16.100000	847.987732	16.100000	852.263672	16.100000	847.970459	16.100000	846.640076	16.100000	852.523010	16.100000	847.955872	16.100000	849.843018	16.100000	851.351501	16.100000	850.181580	16.100000	851.677979	16.100000	847.743774
16.200000	850.571838	16.200000	851.794312	16.200000	850.669739	16.200000	853.174438	16.200000	852.144104	16.200000	845.846619	16.200000	854.135010	16.200000	853.759827	16.200000	848.782959	16.200000	854.643799	16.200000	849.916870	16.200000	843.989746	16.200000	852.671143	16.200000	851.157593	16.200000	851.832458	16.200000	850.906372
16.300000	850.149719	16.300000	847.007629	16.300000	851.965210	16.300000	850.768433	16.300000	846.677368	16.300000	853.792297	16.300000	849.898071	16.300000	851.801392	16.300000	845.025208	16.300000	854.673889	16.300000	848.794617	16.300000	852.292908	16.300000	853.549377	16.300000	848.306091	16.300000	852.137878	16.300000	853.784241
16.400000	853.642456	16.400000	849.395264	16.400000	851.662598	16.400000	851.208069	16.400000	846.407471	16.400000	847.862671	16.400000	854.863831	16.400000	849.311584	16.400000	848.269043	16.400000	853.979431	16.400000	850.819702	16.400000	850.800720	16.400000	849.645569	16.400000	848.397705	16.400000	848.233704	16.400000	847.614441
16.500000	847.955200	16.500000	849.678711	16.500000	848.486572	16.500000	855.129822	16.500000	854.409790	16.500000	850.555786	16.500000	854.868652	16.500000	850.750488	16.500000	849.574951	16.500000	847.557861	16.500000	848.854004	16.500000	850.718445	16.500000	851.701294	16.500000	850.580688	16.500000	849.003052	16.500000	848.845093
16.600000	851.083679	16.600000	845.188660	16.600000	843.244202	16.600000	849.284424	16.600000	845.844055	16.600000	846.305664	16.600000	853.570068	16.600000	850.955688	16.600000	856.851929	16.600000	851.396301	16.600000	848.937256	16.600000	848.517639	16.600000	847.475220	16.600000	853.257202	16.600000	852.324158	16.600000	853.137146
16.700000	852.440674	16.700000	852.722473	16.700000	847.766296	16.700000	847.123962	16.700000	850.232483	16.700000	854.240295	16.700000	852.925354	16.700000	850.931152	16.700000	852.975586	16.700000	850.218140	16.700000	846.206665	16.700000	852.126770	16.700000	852.912109	16.700000	854.924683	16.700000	849.827820	16.700000	851.191772
16.800000	846.529358	16.800000	846.790588	16.800000	849.773804	16.800000	851.683960	16.800000	848.718018	16.800000	850.303406	16.800000	850.661133	16.800000	852.072510	16.800000	850.892517	16.800000	849.865112	16.800000	848.607300	16.800000	851.639099	16.800000	851.779968	16.800000	850.587341	16.800000	845.779907	16.800000	848.693237
16.900000	848.731873	16.900000	853.485657	16.900000	857.993408	16.900000	851.093872	16.900000	850.502075	16.900000	853.038269	16.900000	845.612549	16.900000	846.331787	16.900000	850.443054	16.900000	848.286621	16.900000	850.345093	16.900000	849.988098	16.900000	850.496948	16.900000	849.678833	16.900000	851.257202	16.900000	852.680115
17.000000	849.746033	17.000000	850.090027	17.000000	849.446106	17.000000	851.503113	17.000000	847.659302	17.000000	847.223145	17.000000	850.433289	17.000000	846.048462	17.000000	845.602600	17.000000	854.067322	17.000000	850.420410	17.000000	849.758789	17.000000	849.570496	17.000000	849.561523	17.000000	850.550842	17.000000	854.407654
17.100000	854.432495	17.100000	849.655212	17.100000	850.503174	17.100000	849.774475	17.100000	844.647766	17.100000	851.682312	17.100000	848.771973	17.100000	854.952271	17.100000	850.954895	17.100000	848.750366	17.100000	848.911377	17.100000	848.939148	17.100000	846.124207	17.100000	848.828735	17.100000	842.023193	17.100000	843.866333
17.200000	853.808777	17.200000	848.643433	17.200000	848.375183	17.200000	848.364624	17.200000	845.798035	17.200000	850.052856	17.200000	852.096191	17.200000	847.792297	17.200000	845.444763	17.200000	849.443420	17.200000	849.008667	17.200000	849.747314	17.200000	855.544800	17.200000	845.572205	17.200000	851.463989	17.200000	853.465881
17.300000	847.922791	17.300000	848.642151	17.300000	850.021912	17.300000	849.242493	17.300000	849.163269	17.300000	848.461487	17.300000	847.275513	17.300000	846.003540	17.300000	850.231995	17.300000	855.411255	17.300000	854.051514	17.300000	854.419006	17.300000	847.394348	17.300000	851.950500	17.300000	851.406555	17.300000	851.994934
17.400000	852.311951	17.400000	854.455139	17.400000	857.418945	17.400000	848.968628	17.400000	845.442139	17.400000	849.986328	17.400000	851.951050	17.400000	852.647888	17.400000	846.373657	17.400000	852.860535	17.400000	856.002319	17.400000	852.520081	17.400000	849.839600	17.400000	851.351685	17.400000	846.578491	17.400000	847.965271
17.500000	850.287903	17.500000	848.847839	17.500000	849.978821	17.500000	844.878540	17.500000	848.992615	17.500000	852.165894	17.500000	846.054260	17.500000	848.353455	17.500000	849.412109	17.500000	849.488403	17.500000	847.798401	17.500000	849.326355	17.500000	845.229187	17.500000	854.330322	17.500000	848.359741	17.500000	849.653259
17.600000	849.948730	17.600000	852.353027	17.600000	847.440979	17.600000	850.167114	17.600000	846.814575	17.600000	847.883118	17.600000	852.800110	17.600000	852.505432	17.600000	848.619446	17.600000	856.037720	17.600000	852.227905	17.600000	849.593567	17.600000	851.646790	17.600000	842.177917	17.600000	853.283569	17.600000	849.212585
17.700000	851.458618	17.700000	853.706421	17.700000	848.453613	17.700000	850.187256	17.700000	850.861023	17.700000	855.715332	17.700000	852.608215	17.700000	848.381653	17.700000	852.542236	17.700000	850.927856	17.700000	846.568237	17.700000	849.702209	17.700000	849.653870	17.700000	848.187195	17.700000	845.007446	17.700000	850.745361
17.800000	850.233765	17.800000	854.889771	17.800000	850.023987	17.800000	852.869446	17.800000	849.754883	17.800000	850.637756	17.800000	849.069824	17.800000	847.327271	17.800000	850.630432	17.800000	846.610779	17.800000	847.772827	17.800000	847.642273	17.800000	846.453552	17.800000	849.012878	17.800000	853.110718	17.800000	850.493103
17.900000	854.367676	17.900000	848.483765	17.900000	849.995789	17.900000	845.979309	17.900000	853.841370	17.900000	855.789307	17.900000	854.774170	17.900000	850.742004	17.900000	846.952698	17.900000	852.577148	17.900000	848.923950	17.900000	849.802063	17.900000	850.534607	17.900000	849.449524	17.900000	852.744263	17.900000	854.988220
18.000000	851.512939	18.000000	851.524292	18.000000	846.764648	18.000000	853.851807	18.000000	851.581787	18.000000	854.195129	18.000000	853.243103	18.000000	847.679626	18.000000	846.829956	18.000000	843.347473	18.000000	856.116760	18.000000	853.751465	18.000000	853.334839	18.000000	856.111694	18.000000	851.165100	18.000000	847.409607
18.100000	851.558289	18.100000	851.071533	18.100000	852.987366	18.100000	855.255249	18.100000	849.651001	18.100000	852.170166	18.100000	851.099182	18.100000	848.687927	18.100000	852.161987	18.100000	854.334778	18.100000	853.523560	18.100000	852.653870	18.100000	851.668091	18.100000	851.291565	18.100000	847.607544	18.100000	853.117371
18.200000	846.262268	18.200000	847.623840	18.200000	851.075256	18.200000	845.539246	18.200000	852.816101	18.200000	847.708252	18.200000	856.962952	18.200000	847.091003	18.200000	849.637695	18.200000	849.995972	18.200000	849.632751	18.200000	853.539429	18.200000	847.150085	18.200000	849.248352	18.200000	849.004150	18.200000	850.750183
18.300000	850.221619	18.300000	847.556274	18.300000	849.248108	18.300000	850.747986	18.300000	848.165161	18.300000	849.459839	18.300000	849.661377	18.300000	854.674011	18.300000	846.923828	18.300000	845.762207	18.300000	849.293640	18.300000	848.795471	18.300000	852.554199	18.300000	849.729553	18.300000	855.645203	18.300000	846.446350
18.400000	846.023560	18.400000	855.958008	18.400000	850.904114	18.400000	851.627319	18.400000	846.452698	18.400000	848.041687	18.400000	849.841431	18.400000	849.816589	18.400000	850.025696	18.400000	850.738708	18.400000	848.979370	18.400000	849.303162	18.400000	848.998047	18.400000	848.797852	18.400000	852.264282	18.400000	857.685791
18.500000	846.641174	18.500000	850.305115	18.500000	854.863525	18.500000	847.423035	18.500000	849.767639	18.500000	850.950378	18.500000	852.551819	18.500000	846.894958	18.500000	849.098633	18.500000	851.889221	18.500000	851.665039	18.500000	853.849915	18.500000	847.572571	18.500000	854.543823	18.500000	851.589478	18.500000	853.012085
18.600000	850.115540	18.600000	847.115173	18.600000	855.432922	18.600000	847.541260	18.600000	858.143616	18.600000	842.420837	18.600000	850.912170	18.600000	849.071472	18.600000	848.786194	18.600000	851.861633	18.600000	852.512573	18.600000	852.556458	18.600000	849.245544	18.600000	852.296265	18.600000	845.802185	18.600000	849.764404
18.700000	852.227905	18.700000	853.860962	18.700000	849.834961	18.700000	847.848267	18.700000	847.150269	18.700000	849.919739	18.700000	847.859436	18.700000	848.688354	18.700000	850.596130	18.700000	847.892151	18.700000	851.322205	18.700000	845.189819	18.700000	852.387817	18.700000	845.126099	18.700000	847.614441	18.700000	851.686157
18.800000	847.344177	18.800000	853.799622	18.800000	849.551086	18.800000	844.295654	18.800000	852.156067	18.800000	852.547241	18.800000	849.312256	18.800000	849.356079	18.800000	850.503113	18.800000	851.650696	18.800000	854.821106	18.800000	851.496887	18.800000	851.825562	18.800000	850.463135	18.800000	849.719177	18.800000	848.577759
18.900000	847.966370	18.900000	845.294067	18.900000	856.292908	18.900000	848.796997	18.900000	847.629761	18.900000	851.350464	18.900000	853.079041	18.900000	853.317505	18.900000	849.749756	18.900000	856.632568	18.900000	856.722900	18.900000	853.362610	18.900000	848.451050	18.900000	850.561584	18.900000	848.796143	18.900000	845.352844
19.000000	852.885376	19.000000	851.648315	19.000000	845.955078	19.000000	851.161011	19.000000	848.184387	19.000000	851.936523	19.000000	855.483948	19.000000	849.120239	19.000000	850.523987	19.000000	853.190918	19.000000	851.297729	19.000000	852.997253	19.000000	852.686340	19.000000	851.261292	19.000000	849.093079	19.000000	851.604858
19.100000	850.795776	19.100000	849.405457	19.100000	851.490112	19.100000	849.811768	19.100000	851.331726	19.100000	854.130066	19.100000	853.408325	19.100000	851.265991	19.100000	847.779053	19.100000	852.089050	19.100000	845.587891	19.100000	848.520325	19.100000	858.584595	19.100000	848.871582	19.100000	849.018372	19.100000	848.324219
19.200000	848.082825	19.200000	855.059387	19.200000	847.351196	19.200000	850.240356	19.200000	851.198608	19.200000	844.435059	19.200000	852.673340	19.200000	846.980042	19.200000	850.239380	19.200000	850.357117	19.200000	854.840820	19.200000	853.065430	19.200000	850.100281	19.200000	848.336914	19.200000	848.847412	19.200000	850.489258
19.300000	850.470886	19.300000	852.619995	19.300000	850.298279	19.300000	847.495850	19.300000	843.231201	19.300000	844.140442	19.300000	854.831421	19.300000	847.975525	19.300000	849.463623	19.300000	850.611511	19.300000	848.070374	19.300000	844.977966	19.300000	849.503235	19.300000	848.812134	19.300000	846.833374	19.300000	849.041748
19.400000	849.114258	19.400000	853.680908	19.400000	850.469177	19.400000	852.071777	19.400000	855.219666	19.400000	851.762207	19.400000	845.105408	19.400000	847.270203	19.400000	847.839539	19.400000	847.878052	19.400000	855.714050	19.400000	844.622131	19.400000	849.851379	19.400000	853.318054	19.400000	846.668945	19.400000	849.509583
19.500000	842.722778	19.500000	852.516968	19.500000	849.645752	19.500000	850.507080	19.500000	850.788635	19.500000	850.879456	19.500000	847.816650	19.500000	852.915283	19.500000	853.876587	19.500000	855.283875	19.500000	844.579956	19.500000	849.476013	19.500000	849.356262	19.500000	852.300171	19.500000	853.064514	19.500000	848.691956
19.600000	852.824341	19.600000	851.770569	19.600000	847.341919	19.600000	847.713318	19.600000	849.682068	19.600000	852.739807	19.600000	846.832642	19.600000	854.562500	19.600000	851.233276	19.600000	853.612976	19.600000	853.104492	19.600000	845.787415	19.600000	845.102051	19.600000	849.867920	19.600000	843.938232	19.600000	850.130249
19.700000	851.748779	19.700000	848.436523	19.700000	846.456421	19.700000	852.346191	19.700000	850.428955	19.700000	849.391541	19.700000	850.871338	19.700000	849.246948	19.700000	851.919617	19.700000	852.928162	19.700000	851.742615	19.700000	844.597595	19.700000	852.081848	19.700000	855.180237	19.700000	852.619202	19.700000	847.749939
19.800000	848.432007	19.800000	850.823608	19.800000	852.972595	19.800000	848.315674	19.800000	853.945435	19.800000	844.887817	19.800000	849.935303	19.800000	850.825867	19.800000	851.745361	19.800000	851.740540	19.800000	852.287354	19.800000	846.185974	19.800000	849.835205	19.800000	849.624878	19.800000	851.263184	19.800000	847.609985
19.900000	848.702698	19.900000	850.163513	19.900000	856.321472	19.900000	847.879700	19.900000	848.913330	19.900000	851.550537	19.900000	848.801697	19.900000	847.879028	19.900000	851.066101	19.900000	847.477966	19.900000	850.365417	19.900000	851.698730	19.900000	852.026306	19.900000	844.973022	19.900000	853.265625	19.900000	856.938477
20.000000	851.820618	20.000000	849.749451	20.000000	853.830811	20.000000	854.194519	20.000000	850.863464	20.000000	850.138611	20.000000	848.756653	20.000000	854.073364	20.000000	847.983215	20.000000	848.321228	20.000000	849.266296	20.000000	853.812012	20.000000	852.889893	20.000000	852.725464	20.000000	855.566956	20.000000	852.205444
20.100000	848.433716	20.100000	851.913940	20.100000	845.544983	20.100000	848.160889	20.100000	847.798401	20.100000	848.532898	20.100000	850.216614	20.100000	850.489014	20.100000	849.602112	20.100000	845.708008	20.100000	844.132385	20.100000	850.742859	20.100000	849.713989	20.100000	850.443298	20.100000	854.088867	20.100000	847.080688
20.200000	848.334290	20.200000	850.420837	20.200000	853.035645	20.200000	845.970398	20.200000	849.816040	20.200000	851.432373	20.200000	851.521301	20.200000	849.168335	20.200000	849.551758	20.200000	850.848206	20.200000	851.551025	20.200000	846.997314	20.200000	856.770020	20.200000	843.971741	20.200000	848.904907	20.200000	849.840759
20.300000	853.751953	20.300000	846.609070	20.300000	846.837952	20.300000	850.709656	20.300000	850.616882	20.300000	850.812195	20.300000	856.053101	20.300000	848.431763	20.300000	847.105286	20.300000	854.319824	20.300000	857.131165	20.300000	849.302673	20.300000	847.055237	20.300000	851.038513	20.300000	847.030090	20.300000	845.709045
20.400000	850.963928	20.400000	844.848511	20.400000	850.497192	20.400000	849.911987	20.400000	850.032166	20.400000	849.463257	20.400000	850.358643	20.400000	851.869141	20.400000	848.020996	20.400000	851.761597	20.400000	848.958191	20.400000	848.589539	20.400000	853.044922	20.400000	847.322815	20.400000	849.178162	20.400000	848.332642
20.500000	847.742920	20.500000	851.531128	20.500000	850.943359	20.500000	848.459229	20.500000	848.739075	20.500000	845.692810	20.500000	850.721008	20.500000	852.753479	20.500000	848.258667	20.500000	846.299683	20.500000	854.400818	20.500000	844.445190	20.500000	846.949524	20.500000	847.115723	20.500000	849.092224	20.500000	846.632629
20.600000	851.215881	20.600000	849.688965	20.600000	846.618103	20.600000	844.281311	20.600000	848.084045	20.600000	852.426941	20.600000	849.250183	20.600000	844.702759	20.600000	846.961975	20.600000	849.183105	20.600000	853.522888	20.600000	849.210022	20.600000	852.947876	20.600000	842.740723	20.600000	847.201294	20.600000	847.901245
20.700000	847.503906	20.700000	850.368835	20.700000	851.577759	20.700000	843.504028	20.700000	849.171631	20.700000	848.977417	20.700000	851.100403	20.700000	850.479004	20.700000	848.104187	20.700000	857.164490	20.700000	850.752625	20.700000	848.030396	20.700000	852.137085	20.700000	849.773804	20.700000	852.258728	20.700000	851.311890
20.800000	853.373718	20.800000	852.165955	20.800000	848.112793	20.800000	847.803223	20.800000	848.896606	20.800000	848.291504	20.800000	847.643250	20.800000	852.772583	20.800000	848.903259	20.800000	848.956360	20.800000	852.112793	20.800000	854.373657	20.800000	851.818298	20.800000	854.986694	20.800000	851.307617	20.800000	852.789001
20.900000	848.630188	20.900000	844.201233	20.900000	853.133423	20.900000	846.125916	20.900000	850.729370	20.900000	851.470215	20.900000	850.179199	20.900000	850.798157	20.900000	850.228394	20.900000	850.532898	20.900000	850.440491	20.900000	850.522400	20.900000	852.200134	20.900000	845.956970	20.900000	851.255981	20.900000	851.535217
21.000000	851.629456	21.000000	845.050415	21.000000	849.506653	21.000000	851.900269	21.000000	851.163940	21.000000	846.529419	21.000000	851.131287	21.000000	850.387024	21.000000	856.431763	21.000000	847.677246	21.000000	847.140625	21.000000	846.589172	21.000000	852.300537	21.000000	851.976624	21.000000	854.403809	21.000000	850.511047
21.100000	845.260071	21.100000	848.200256	21.100000	845.057434	21.100000	850.278992	21.100000	848.439880	21.100000	854.621765	21.100000	848.913940	21.100000	850.525146	21.100000	845.469482	21.100000	846.941101	21.100000	846.803101	21.100000	845.298035	21.100000	846.924866	21.100000	848.582275	21.100000	851.130432	21.100000	851.560669
21.200000	849.221802	21.200000	852.608582	21.200000	845.752747	21.200000	851.107361	21.200000	848.101257	21.200000	852.561096	21.200000	853.603760	21.200000	849.104187	21.200000	848.233215	21.200000	846.257568	21.200000	847.831421	21.200000	847.985107	21.200000	853.201782	21.200000	849.724243	21.200000	849.691833	21.200000	847.810364
21.300000	844.689087	21.300000	853.018372	21.300000	851.573669	21.300000	854.399292	21.300000	854.727295	21.300000	849.278381	21.300000	848.083740	21.300000	849.044128	21.300000	849.262329	21.300000	851.942322	21.300000	848.991394	21.300000	850.365417	21.300000	848.111694	21.300000	845.670593	21.300000	853.389343	21.300000	847.560974
21.400000	843.328186	21.400000	851.874329	21.400000	851.184998	21.400000	848.803162	21.400000	855.318237	21.400000	851.186890	21.400000	849.588440	21.400000	854.422058	21.400000	847.141724	21.400000	850.235779	21.400000	853.364685	21.400000	849.826965	21.400000	853.071167	21.400000	850.503784	21.400000	852.437073	21.400000	850.180908
21.500000	846.285400	21.500000	849.322693	21.500000	851.217224	21.500000	848.276794	21.500000	851.770264	21.500000	849.486267	21.500000	851.734436	21.500000	848.737000	21.500000	851.577942	21.500000	848.045837	21.500000	851.858093	21.500000	848.561340	21.500000	850.656860	21.500000	850.981628	21.500000	850.456970	21.500000	849.479492
21.600000	854.832581	21.600000	849.349609	21.600000	857.802307	21.600000	849.703613	21.600000	851.103088	21.600000	848.079468	21.600000	848.130554	21.600000	855.605225	21.600000	855.241333	21.600000	852.553955	21.600000	844.090454	21.600000	851.545227	21.600000	852.067871	21.600000	847.137268	21.600000	848.997559	21.600000	842.445312
21.700000	849.881775	21.700000	846.006958	21.700000	850.206177	21.700000	848.085815	21.700000	848.233398	21.700000	848.511963	21.700000	848.179260	21.700000	846.040466	21.700000	847.397766	21.700000	846.697510	21.700000	850.369934	21.700000	849.711304	21.700000	856.630615	21.700000	849.501892	21.700000	851.241638	21.700000	846.823059
21.800000	851.230225	21.800000	852.403259	21.800000	847.123413	21.800000	845.351013	21.800000	857.117249	21.800000	850.779358	21.800000	845.749573	21.800000	843.641846	21.800000	850.765869	21.800000	848.468079	21.800000	852.234558	21.800000	849.328491	21.800000	848.160278	21.800000	847.511108	21.800000	849.077637	21.800000	848.384094
21.900000	854.754883	21.900000	845.980042	21.900000	849.170044	21.900000	849.188232	21.900000	852.083557	21.900000	851.398010	21.900000	848.953430	21.900000	847.129089	21.900000	853.355835	21.900000	847.489014	21.900000	847.830383	21.900000	854.753784	21.900000	851.742249	21.900000	850.721985	21.900000	845.698303	21.900000	849.827820
22.000000	846.282349	22.000000	854.031128	22.000000	848.247864	22.000000	848.751892	22.000000	846.654175	22.000000	847.843994	22.000000	852.637634	22.000000	850.842224	22.000000	848.497192	22.000000	847.599182	22.000000	850.030762	22.000000	852.678589	22.000000	846.242188	22.000000	847.235779	22.000000	851.832764	22.000000	851.700439
22.100000	850.004761	22.100000	843.728516	22.100000	847.637085	22.100000	850.147339	22.100000	851.284058	22.100000	844.884766	22.100000	846.715271	22.100000	847.239380	22.100000	847.099792	22.100000	850.770996	22.100000	851.447876	22.100000	848.452698	22.100000	851.373779	22.100000	854.547302	22.100000	849.097595	22.100000	847.610962
22.200000	850.975159	22.200000	845.492065	22.200000	850.640015	22.200000	852.739624	22.200000	848.764709	22.200000	848.106812	22.200000	850.304749	22.200000	849.184814	22.200000	847.037292	22.200000	851.576721	22.200000	844.300171	22.200000	849.244934	22.200000	848.104675	22.200000	848.081177	22.200000	852.000732	22.200000	852.888123
22.300000	849.694336	22.300000	849.980225	22.300000	852.929443	22.300000	850.627319	22.300000	850.249146	22.300000	851.883240	22.300000	852.978638	22.300000	851.429810	22.300000	851.269531	22.300000	851.390686	22.300000	854.820557	22.300000	846.174194	22.300000	847.569458	22.300000	855.342346	22.300000	850.005859	22.300000	849.250916
22.400000	853.986450	22.400000	853.420044	22.400000	847.365845	22.400000	853.158875	22.400000	847.749512	22.400000	846.510925	22.400000	854.652893	22.400000	850.100952	22.400000	846.869751	22.400000	844.876343	22.400000	846.413452	22.400000	851.814514	22.400000	848.925659	22.400000	851.860291	22.400000	850.737488	22.400000	853.003418
22.500000	849.004028	22.500000	851.720154	22.500000	851.173523	22.500000	853.137878	22.500000	847.574219	22.500000	846.358887	22.500000	856.900940	22.500000	850.939453	22.500000	850.849121	22.500000	845.619995	22.500000	854.464539	22.500000	848.154297	22.500000	849.264587	22.500000	851.712891	22.500000	855.081177	22.500000	849.738770
22.600000	848.770691	22.600000	850.479553	22.600000	848.399048	22.600000	846.676453	22.600000	850.283997	22.600000	852.856812	22.600000	850.222412	22.600000	860.569397	22.600000	849.772461	22.600000	850.586304	22.600000	850.649170	22.600000	850.337036	22.600000	851.159668	22.600000	851.816772	22.600000	851.635437	22.600000	846.101746
22.700000	851.724670	22.700000	845.999512	22.700000	848.887024	22.700000	851.534546	22.700000	849.473694	22.700000	850.710693	22.700000	855.428833	22.700000	848.437561	22.700000	850.063599	22.700000	849.567810	22.700000	849.094238	22.700000	847.992004	22.700000	845.249695	22.700000	851.201904	22.700000	851.609985	22.700000	848.013367
22.800000	849.216064	22.800000	854.220276	22.800000	848.656555	22.800000	848.764648	22.800000	853.119019	22.800000	853.449829	22.800000	851.692566	22.800000	851.507690	22.800000	851.981628	22.800000	845.995056	22.800000	850.865112	22.800000	858.337646	22.800000	848.905334	22.800000	843.080872	22.800000	848.069519	22.800000	855.050598
22.900000	846.496582	22.900000	852.940308	22.900000	849.766968	22.900000	846.986267	22.900000	848.794250	22.900000	848.122131	22.900000	849.147217	22.900000	850.960693	22.900000	850.399780	22.900000	853.491333	22.900000	849.402588	22.900000	849.033630	22.900000	847.801270	22.900000	851.878052	22.900000	853.041626	22.900000	851.033569
23.000000	854.626038	23.000000	850.914917	23.000000	847.595398	23.000000	852.800781	23.000000	851.287109	23.000000	848.972046	23.000000	847.911865	23.000000	847.315063	23.000000	850.780273	23.000000	850.821472	23.000000	853.794495	23.000000	847.516052	23.000000	848.290283	23.000000	851.934753	23.000000	849.418274	23.000000	850.454163
23.100000	849.343018	23.100000	845.848999	23.100000	848.078613	23.100000	845.432068	23.100000	843.306152	23.100000	846.294312	23.100000	847.928284	23.100000	852.733154	23.100000	849.064209	23.100000	848.973816	23.100000	849.650024	23.100000	854.152405	23.100000	851.090515	23.100000	848.280640	23.100000	850.779541	23.100000	849.125793
23.200000	846.128601	23.200000	849.983459	23.200000	847.788513	23.200000	847.180786	23.200000	848.318481	23.200000	848.869629	23.200000	848.987610	23.200000	853.656311	23.200000	848.139893	23.200000	850.861084	23.200000	846.542419	23.200000	852.787231	23.200000	852.839417	23.200000	854.218872	23.200000	847.138611	23.200000	854.628052
23.300000	848.121948	23.300000	851.853333	23.300000	851.158630	23.300000	843.295898	23.300000	846.833374	23.300000	851.407349	23.300000	856.076233	23.300000	843.663940	23.300000	848.962036	23.300000	852.311523	23.300000	846.122009	23.300000	848.530762	23.300000	850.480713	23.300000	847.511780	23.300000	849.410828	23.300000	851.346191
23.400000	844.943970	23.400000	844.614685	23.400000	849.393494	23.400000	851.623657	23.400000	848.637451	23.400000	847.689392	23.400000	848.600708	23.400000	845.462524	23.400000	854.223145	23.400000	847.162415	23.400000	848.548584	23.400000	844.911438	23.400000	847.526733	23.400000	854.489990	23.400000	854.662964	23.400000	851.749451
23.500000	845.225098	23.500000	847.629761	23.500000	850.050232	23.500000	853.532959	23.500000	851.498108	23.500000	852.270325	23.500000	851.930298	23.500000	852.431274	23.500000	852.146423	23.500000	851.538208	23.500000	851.471802	23.500000	851.107361	23.500000	852.027405	23.500000	851.285461	23.500000	852.914001	23.500000	852.774658
23.600000	855.802979	23.600000	847.225220	23.600000	846.710022	23.600000	846.813721	23.600000	843.119263	23.600000	849.843201	23.600000	852.619629	23.600000	853.405762	23.600000	850.684875	23.600000	844.077148	23.600000	853.202637	23.600000	847.373230	23.600000	851.361816	23.600000	848.889526	23.600000	850.710327	23.600000	853.301697
23.700000	849.528870	23.700000	848.697144	23.700000	850.189270	23.700000	851.779785	23.700000	851.655579	23.700000	847.354614	23.700000	850.941895	23.700000	847.579895	23.700000	849.843750	23.700000	853.076965	23.700000	850.120667	23.700000	852.303833	23.700000	850.170898	23.700000	849.123108	23.700000	850.652832	23.700000	851.479797
23.800000	851.107117	23.800000	855.988586	23.800000	850.193787	23.800000	851.516052	23.800000	848.998413	23.800000	845.846252	23.800000	848.594727	23.800000	853.902893	23.800000	843.142029	23.800000	852.839844	23.800000	850.736206	23.800000	848.477295	23.800000	848.674500	23.800000	855.238831	23.800000	855.000183	23.800000	845.844055
23.900000	850.141846	23.900000	850.315063	23.900000	850.550659	23.900000	854.451111	23.900000	847.245056	23.900000	848.938049	23.900000	847.374390	23.900000	846.304199	23.900000	847.960388	23.900000	851.455444	23.900000	847.706787	23.900000	849.485107	23.900000	848.724060	23.900000	850.155334	23.900000	850.972900	23.900000	844.963806
24.000000	846.308044	24.000000	853.359436	24.000000	849.536865	24.000000	849.556213	24.000000	847.332825	24.000000	855.474365	24.000000	849.699036	24.000000	845.943726	24.000000	854.282166	24.000000	850.036743	24.000000	851.435547	24.000000	847.417236	24.000000	847.232910	24.000000	848.169861	24.000000	851.256409	24.000000	847.137817
24.100000	852.809021	24.100000	847.817322	24.100000	852.475952	24.100000	850.725708	24.100000	845.709595	24.100000	847.277710	24.100000	849.689819	24.100000	854.394409	24.100000	847.002686	24.100000	847.329773	24.100000	848.694275	24.100000	851.950867	24.100000	848.802551	24.100000	850.310730	24.100000	850.578613	24.100000	850.606628
24.200000	850.249756	24.200000	848.980225	24.200000	847.569641	24.200000	850.922607	24.200000	848.191040	24.200000	846.957031	24.200000	853.943481	24.200000	850.979797	24.200000	852.585205	24.200000	851.381897	24.200000	850.810791	24.200000	854.667847	24.200000	848.529236	24.200000	847.572876	24.200000	850.687317	24.200000	852.282959
24.300000	847.141907	24.300000	850.149902	24.300000	848.069153	24.300000	850.550171	24.300000	855.601807	24.300000	848.036438	24.300000	848.138733	24.300000	851.752502	24.300000	852.965332	24.300000	848.123230	24.300000	849.041565	24.300000	855.994995	24.300000	851.113770	24.300000	845.666199	24.300000	851.439026	24.300000	851.908325
24.400000	849.470032	24.400000	851.701721	24.400000	848.952942	24.400000	848.250305	24.400000	850.748596	24.400000	853.492798	24.400000	852.922913	24.400000	849.864258	24.400000	846.612244	24.400000	850.341064	24.400000	851.660034	24.400000	854.085510	24.400000	849.603455	24.400000	848.110352	24.400000	848.937073	24.400000	853.025452
24.500000	851.169983	24.500000	846.323669	24.500000	852.225708	24.500000	853.607788	24.500000	851.471985	24.500000	854.604614	24.500000	847.502563	24.500000	849.161316	24.500000	851.332092	24.500000	852.676880	24.500000	852.200073	24.500000	847.455322	24.500000	853.017944	24.500000	844.441040	24.500000	843.857300	24.500000	851.465454
24.600000	852.931152	24.600000	849.396057	24.600000	854.396118	24.600000	849.074585	24.600000	852.062195	24.600000	847.098511	24.600000	849.091370	24.600000	848.695618	24.600000	845.531555	24.600000	850.542053	24.600000	847.377075	24.600000	850.270935	24.600000	853.363892	24.600000	846.683899	24.600000	848.550415	24.600000	846.717285
24.700000	851.203369	24.700000	850.047546	24.700000	847.218445	24.700000	847.061218	24.700000	851.659546	24.700000	853.375854	24.700000	852.153442	24.700000	850.080017	24.700000	844.706238	24.700000	849.365234	24.700000	846.335388	24.700000	855.071350	24.700000	854.432251	24.700000	854.730103	24.700000	848.480042	24.700000	848.216492
24.800000	852.303772	24.800000	847.112000	24.800000	848.596191	24.800000	848.751831	24.800000	849.184570	24.800000	851.674377	24.800000	851.128113	24.800000	848.369690	24.800000	851.067993	24.800000	846.455811	24.800000	849.911560	24.800000	849.921143	24.800000	849.538940	24.800000	851.455627	24.800000	849.256836	24.800000	851.453491
24.900000	842.829163	24.900000	850.281067	24.900000	847.695251	24.900000	853.775208	24.900000	854.099609	24.900000	847.116455	24.900000	854.009277	24.900000	851.476624	24.900000	852.600159	24.900000	847.575500	24.900000	847.600037	24.900000	849.801453	24.900000	849.876648	24.900000	850.960693	24.900000	853.080566	24.900000	849.996399
25.000000	848.091858	25.000000	844.411682	25.000000	846.287964	25.000000	851.609619	25.000000	853.629333	25.000000	853.776123	25.000000	845.530701	25.000000	848.408020	25.000000	848.934998	25.000000	855.253479	25.000000	850.830261	25.000000	846.982361	25.000000	849.901917	25.000000	848.008667	25.000000	850.969666	25.000000	849.425537
25.100000	845.334045	25.100000	849.293823	25.100000	847.568481	25.100000	853.321838	25.100000	847.588928	25.100000	851.258118	25.100000	851.615784	25.100000	848.903870	25.100000	853.186035	25.100000	849.364380	25.100000	849.687378	25.100000	849.229187	25.100000	848.237976	25.100000	844.874451	25.100000	849.779480	25.100000	849.561523
25.200000	848.579529	25.200000	847.634277	25.200000	851.812134	25.200000	845.602234	25.200000	851.319580	25.200000	846.689331	25.200000	853.894165	25.200000	850.709900	25.200000	851.144653	25.200000	848.320801	25.200000	848.137878	25.200000	853.628479	25.200000	845.863342	25.200000	848.394836	25.200000	847.086060	25.200000	851.084045
25.300000	850.373840	25.300000	850.343262	25.300000	850.693848	25.300000	849.616272	25.300000	851.735291	25.300000	850.643188	25.300000	853.585449	25.300000	852.783630	25.300000	849.934631	25.300000	848.424927	25.300000	850.592468	25.300000	849.549377	25.300000	850.004333	25.300000	849.666748	25.300000	852.807251	25.300000	850.192261
25.400000	848.393066	25.400000	850.485840	25.400000	850.169006	25.400000	856.391479	25.400000	842.771973	25.400000	850.717163	25.400000	853.400024	25.400000	849.212280	25.400000	853.757935	25.400000	846.732422	25.400000	855.575684	25.400000	850.709717	25.400000	852.217041	25.400000	850.409302	25.400000	845.904663	25.400000	847.080322
25.500000	849.757629	25.500000	851.938416	25.500000	850.363220	25.500000	850.643799	25.500000	851.035278	25.500000	849.231628	25.500000	850.901672	25.500000	855.780762	25.500000	849.916260	25.500000	851.582642	25.500000	852.206299	25.500000	849.599365	25.500000	848.741577	25.500000	845.748840	25.500000	855.438721	25.500000	851.307068
25.600000	845.765198	25.600000	850.918335	25.600000	851.748352	25.600000	846.760193	25.600000	850.400757	25.600000	846.863953	25.600000	851.834106	25.600000	850.819885	25.600000	849.142029	25.600000	847.047363	25.600000	852.579163	25.600000	853.300110	25.600000	848.980225	25.600000	848.268433	25.600000	849.698303	25.600000	843.156128
25.700000	850.098755	25.700000	859.806946	25.700000	848.944519	25.700000	848.197632	25.700000	844.678406	25.700000	852.902588	25.700000	853.432068	25.700000	847.859436	25.700000	850.630371	25.700000	847.780273	25.700000	851.781494	25.700000	850.586670	25.700000	848.175598	25.700000	850.151184	25.700000	849.480103	25.700000	845.159790
25.800000	844.951416	25.800000	848.622192	25.800000	851.496948	25.800000	846.817444	25.800000	847.081055	25.800000	852.910400	25.800000	850.375732	25.800000	846.880615	25.800000	849.235474	25.800000	849.033875	25.800000	852.191406	25.800000	848.082825	25.800000	852.210144	25.800000	849.956421	25.800000	852.767578	25.800000	852.573853
25.900000	855.507080	25.900000	850.511353	25.900000	853.330750	25.900000	853.580017	25.900000	846.348694	25.900000	848.712708	25.900000	853.447876	25.900000	850.466125	25.900000	849.811096	25.900000	840.941895	25.900000	847.768738	25.900000	853.792969	25.900000	851.483276	25.900000	849.838745	25.900000	846.062683	25.900000	853.634155
26.000000	848.814758	26.000000	855.861755	26.000000	846.500916	26.000000	849.684814	26.000000	848.949219	26.000000	850.227356	26.000000	849.548828	26.000000	848.607544	26.000000	853.972534	26.000000	856.999146	26.000000	850.793579	26.000000	850.510620	26.000000	848.317200	26.000000	854.954407	26.000000	846.518860	26.000000	852.392273
26.100000	849.799622	26.100000	853.270386	26.100000	852.248230	26.100000	851.459839	26.100000	851.808899	26.100000	851.039062	26.100000	850.391724	26.100000	851.797974	26.100000	851.503906	26.100000	848.899780	26.100000	849.047119	26.100000	852.063293	26.100000	851.524963	26.100000	852.743225	26.100000	851.775757	26.100000	849.099915
26.200000	850.603455	26.200000	852.067322	26.200000	854.362976	26.200000	847.683228	26.200000	848.452698	26.200000	842.606567	26.200000	852.237183	26.200000	848.326843	26.200000	855.520752	26.200000	851.791077	26.200000	847.724487	26.200000	855.583618	26.200000	850.916077	26.200000	850.601074	26.200000	849.317383	26.200000	847.143799
26.300000	845.120850	26.300000	852.334839	26.300000	850.783813	26.300000	855.291748	26.300000	853.874878	26.300000	847.329163	26.300000	852.828247	26.300000	846.505859	26.300000	851.037415	26.300000	850.381531	26.300000	854.663574	26.300000	850.934143	26.300000	853.821533	26.300000	849.288940	26.300000	851.543335	26.300000	850.310242
26.400000	851.112000	26.400000	848.058228	26.400000	849.672485	26.400000	855.946411	26.400000	851.396484	26.400000	847.182556	26.400000	850.190857	26.400000	850.942932	26.400000	848.587463	26.400000	850.202759	26.400000	851.150085	26.400000	850.318970	26.400000	851.444763	26.400000	850.603760	26.400000	849.417664	26.400000	845.644104
26.500000	850.526855	26.500000	852.290161	26.500000	852.985229	26.500000	848.430481	26.500000	853.691895	26.500000	845.760925	26.500000	851.016479	26.500000	851.238403	26.500000	848.160461	26.500000	846.934937	26.500000	851.659851	26.500000	848.070068	26.500000	845.906494	26.500000	852.187927	26.500000	849.533752	26.500000	852.030823
26.600000	852.466431	26.600000	850.371033	26.600000	852.301453	26.600000	852.729187	26.600000	854.440796	26.600000	844.175720	26.600000	854.107056	26.600000	850.856567	26.600000	849.294067	26.600000	844.973572	26.600000	847.118164	26.600000	848.695435	26.600000	849.379578	26.600000	847.800476	26.600000	851.373352	26.600000	851.832275
26.700000	846.920166	26.700000	843.661316	26.700000	845.416565	26.700000	849.654358	26.700000	848.532898	26.700000	850.731079	26.700000	847.979370	26.700000	847.340515	26.700000	853.464111	26.700000	845.922119	26.700000	851.819763	26.700000	857.175110	26.700000	845.544128	26.700000	851.284241	26.700000	852.970886	26.700000	845.440308
26.800000	852.485413	26.800000	849.551575	26.800000	848.547241	26.800000	851.391296	26.800000	850.528442	26.800000	851.644226	26.800000	848.162292	26.800000	842.450806	26.800000	851.952942	26.800000	853.095154	26.800000	846.881897	26.800000	848.437134	26.800000	852.634583	26.800000	850.248718	26.800000	853.513550	26.800000	846.528870
26.900000	852.425659	26.900000	857.320557	26.900000	856.858093	26.900000	848.751648	26.900000	846.870789	26.900000	846.766052	26.900000	851.914062	26.900000	850.107483	26.900000	847.344604	26.900000	848.573120	26.900000	847.543701	26.900000	851.738708	26.900000	849.577332	26.900000	845.682861	26.900000	849.825439	26.900000	852.159729
27.000000	851.478516	27.000000	846.979431	27.000000	848.503845	27.000000	848.952942	27.000000	852.028198	27.000000	851.528198	27.000000	853.688782	27.000000	848.359924	27.000000	850.614746	27.000000	850.985291	27.000000	852.127014	27.000000	849.516235	27.000000	846.821350	27.000000	848.184021	27.000000	852.890503	27.000000	857.024414
27.100000	851.277588	27.100000	849.913269	27.100000	851.141785	27.100000	846.024719	27.100000	856.831604	27.100000	846.677551	27.100000	850.530701	27.100000	846.701782	27.100000	849.658508	27.100000	852.165100	27.100000	853.010437	27.100000	851.312622	27.100000	850.148438	27.100000	848.513062	27.100000	850.827942	27.100000	849.811768
27.200000	848.968201	27.200000	844.010071	27.200000	847.436707	27.200000	847.469360	27.200000	852.109924	27.200000	855.217773	27.200000	849.570312	27.200000	850.930237	27.200000	849.824524	27.200000	850.232239	27.200000	849.014771	27.200000	846.663391	27.200000	846.661865	27.200000	852.642944	27.200000	850.585510	27.200000	850.259888
27.300000	845.365601	27.300000	850.060791	27.300000	849.911743	27.300000	847.114197	27.300000	847.012329	27.300000	849.668457	27.300000	855.965881	27.300000	852.218933	27.300000	847.616150	27.300000	846.112000	27.300000	848.828613	27.300000	850.768494	27.300000	855.092041	27.300000	854.171631	27.300000	848.403381	27.300000	845.196533
27.400000	845.565063	27.400000	853.479004	27.400000	850.901001	27.400000	857.205139	27.400000	853.819092	27.400000	848.963684	27.400000	853.834717	27.400000	856.757812	27.400000	848.818298	27.400000	847.416199	27.400000	845.588745	27.400000	850.507935	27.400000	855.476318	27.400000	846.937744	27.400000	847.815979	27.400000	853.342041
27.500000	851.574768	27.500000	846.731995	27.500000	852.242432	27.500000	850.243652	27.500000	847.402954	27.500000	852.886230	27.500000	852.882385	27.500000	849.519104	27.500000	848.859192	27.500000	851.105225	27.500000	850.003296	27.500000	846.870361	27.500000	848.253845	27.500000	848.281860	27.500000	849.514099	27.500000	850.529297
27.600000	847.450439	27.600000	850.611450	27.600000	848.575073	27.600000	847.481323	27.600000	854.233215	27.600000	854.045898	27.600000	850.345581	27.600000	853.302551	27.600000	848.491638	27.600000	846.324280	27.600000	852.567444	27.600000	844.835144	27.600000	851.007629	27.600000	848.690735	27.600000	848.500244	27.600000	849.505920
27.700000	848.381531	27.700000	847.686523	27.700000	843.211243	27.700000	849.424683	27.700000	847.137756	27.700000	850.617920	27.700000	847.555359	27.700000	849.613892	27.700000	849.821960	27.700000	849.144409	27.700000	855.534912	27.700000	847.852356	27.700000	850.910645	27.700000	847.414185	27.700000	851.879395	27.700000	847.335083
27.800000	856.254456	27.800000	848.827332	27.800000	852.014709	27.800000	851.726990	27.800000	851.294861	27.800000	850.194397	27.800000	849.963501	27.800000	851.330139	27.800000	852.395752	27.800000	849.475830	27.800000	847.077759	27.800000	853.848694	27.800000	847.629944	27.800000	848.453186	27.800000	855.685730	27.800000	855.981323
27.900000	854.030457	27.900000	856.778564	27.900000	848.145203	27.900000	846.637756	27.900000	848.507080	27.900000	849.097595	27.900000	848.861389	27.900000	851.314087	27.900000	845.295593	27.900000	850.598633	27.900000	847.523315	27.900000	845.223633	27.900000	846.074097	27.900000	848.966736	27.900000	844.540955	27.900000	845.558228
28.000000	853.247375	28.000000	850.473083	28.000000	852.022888	28.000000	854.095703	28.000000	845.645447	28.000000	853.609863	28.000000	850.859314	28.000000	846.819336	28.000000	849.840759	28.000000	849.329346	28.000000	850.025085	28.000000	849.125977	28.000000	847.141174	28.000000	848.871155	28.000000	846.389343	28.000000	851.657288
28.100000	852.816650	28.100000	849.662048	28.100000	850.152893	28.100000	846.815430	28.100000	850.790039	28.100000	846.736450	28.100000	846.969788	28.100000	844.080383	28.100000	843.889038	28.100000	852.539001	28.100000	848.412354	28.100000	841.232300	28.100000	852.673889	28.100000	849.086731	28.100000	845.171204	28.100000	852.565857
28.200000	850.214905	28.200000	855.978760	28.200000	852.332520	28.200000	848.115479	28.200000	850.589111	28.200000	848.987122	28.200000	844.910217	28.200000	853.605042	28.200000	853.409485	28.200000	849.788879	28.200000	849.715088	28.200000	852.858215	28.200000	853.640564	28.200000	855.994324	28.200000	849.933105	28.200000	853.065796
28.300000	850.372314	28.300000	848.931458	28.300000	848.266174	28.300000	850.708801	28.300000	851.173889	28.300000	852.648376	28.300000	847.532776	28.300000	852.335449	28.300000	843.659180	28.300000	851.629883	28.300000	850.211731	28.300000	849.030884	28.300000	857.168335	28.300000	850.928406	28.300000	849.070007	28.300000	849.159607
28.400000	849.452087	28.400000	848.544250	28.400000	853.759705	28.400000	851.560669	28.400000	854.659546	28.400000	847.301819	28.400000	850.339661	28.400000	848.712769	28.400000	850.082520	28.400000	846.397400	28.400000	848.030884	28.400000	845.330627	28.400000	845.980835	28.400000	850.545898	28.400000	847.528137	28.400000	849.918030
28.500000	851.463257	28.500000	854.377502	28.500000	851.961975	28.500000	850.737000	28.500000	855.780762	28.500000	847.944946	28.500000	849.387573	28.500000	848.662354	28.500000	852.316833	28.500000	849.770020	28.500000	843.373291	28.500000	852.764343	28.500000	849.205811	28.500000	856.693726	28.500000	845.230896	28.500000	853.110657
28.600000	848.190369	28.600000	853.311890	28.600000	848.344360	28.600000	849.916260	28.600000	852.252747	28.600000	846.586609	28.600000	851.201721	28.600000	847.026062	28.600000	848.423035	28.600000	849.486450	28.600000	848.262024	28.600000	845.890442	28.600000	851.994263	28.600000	849.414368	28.600000	854.191772	28.600000	847.177734
28.700000	852.602905	28.700000	851.970276	28.700000	849.788574	28.700000	851.912598	28.700000	852.395508	28.700000	850.331787	28.700000	848.961182	28.700000	849.511963	28.700000	850.966003	28.700000	850.729126	28.700000	847.040100	28.700000	844.697876	28.700000	852.277466	28.700000	842.849487	28.700000	853.342651	28.700000	845.521851
28.800000	852.027405	28.800000	849.696655	28.800000	850.371582	28.800000	849.872375	28.800000	846.089722	28.800000	852.189209	28.800000	850.102051	28.800000	854.235962	28.800000	854.003967	28.800000	850.614136	28.800000	850.057983	28.800000	847.174011	28.800000	854.380737	28.800000	853.113037	28.800000	847.599670	28.800000	851.828979
28.900000	848.366638	28.900000	854.170410	28.900000	849.434875	28.900000	849.549377	28.900000	854.447449	28.900000	853.012085	28.900000	847.137939	28.900000	852.372314	28.900000	852.356750	28.900000	848.196594	28.900000	847.394226	28.900000	846.534241	28.900000	851.305359	28.900000	847.345886	28.900000	841.080688	28.900000	849.586731
29.000000	849.792480	29.000000	848.170959	29.000000	856.524170	29.000000	845.691650	29.000000	853.766724	29.000000	852.939453	29.000000	851.979492	29.000000	847.587402	29.000000	848.895081	29.000000	848.032410	29.000000	847.306274	29.000000	846.342896	29.000000	852.924988	29.000000	853.007263	29.000000	855.455139	29.000000	857.908020
29.100000	850.016113	29.100000	849.524536	29.100000	847.021973	29.100000	851.274353	29.100000	848.849121	29.100000	849.857239	29.100000	852.050781	29.100000	853.103638	29.100000	849.530029	29.100000	852.895447	29.100000	846.804810	29.100000	849.353516	29.100000	843.715820	29.100000	846.690552	29.100000	847.480957	29.100000	849.916626
29.200000	845.806274	29.200000	847.859009	29.200000	845.883484	29.200000	847.266785	29.200000	854.574280	29.200000	845.520935	29.200000	847.193115	29.200000	854.887024	29.200000	842.641235	29.200000	845.595459	29.200000	850.112244	29.200000	854.710632	29.200000	854.895996	29.200000	848.536804	29.200000	848.903442	29.200000	848.609680
29.300000	852.154846	29.300000	846.913818	29.300000	850.920044	29.300000	848.929199	29.300000	853.438904	29.300000	850.191406	29.300000	851.157837	29.300000	846.306946	29.300000	850.300476	29.300000	848.505371	29.300000	849.123474	29.300000	845.124390	29.300000	851.667542	29.300000	851.577942	29.300000	850.203491	29.300000	849.057800
29.400000	849.452820	29.400000	847.629639	29.400000	851.838806	29.400000	851.104858	29.400000	849.748718	29.400000	845.767334	29.400000	846.326416	29.400000	849.098877	29.400000	849.419006	29.400000	845.039124	29.400000	845.129395	29.400000	847.118347	29.400000	850.935730	29.400000	842.954041	29.400000	857.546143	29.400000	846.441467
29.500000	856.806396	29.500000	851.134094	29.500000	849.076294	29.500000	847.084778	29.500000	852.902222	29.500000	849.086914	29.500000	852.356079	29.500000	854.610474	29.500000	851.145813	29.500000	851.438538	29.500000	847.888916	29.500000	856.816040	29.500000	851.165955	29.500000	848.688293	29.500000	847.989746	29.500000	846.429932
29.600000	850.806091	29.600000	846.624084	29.600000	849.851196	29.600000	851.122925	29.600000	850.978882	29.600000	849.371033	29.600000	852.678955	29.600000	853.753540	29.600000	849.875610	29.600000	849.478821	29.600000	852.968140	29.600000	846.202637	29.600000	851.117981	29.600000	847.947510	29.600000	850.376160	29.600000	852.058777
29.700000	852.823608	29.700000	848.977234	29.700000	848.295715	29.700000	847.877502	29.700000	847.331116	29.700000	855.746399	29.700000	851.680603	29.700000	851.020813	29.700000	848.419189	29.700000	848.510986	29.700000	848.204956	29.700000	846.717896	29.700000	851.037170	29.700000	848.841431	29.700000	854.197754	29.700000	850.496948
29.800000	853.179810	29.800000	848.125549	29.800000	848.973938	29.800000	852.112427	29.800000	852.705139	29.800000	850.000244	29.800000	843.422668	29.800000	844.714111	29.800000	845.344666	29.800000	853.012390	29.800000	848.513245	29.800000	849.310120	29.800000	847.303345	29.800000	849.681702	29.800000	852.244507	29.800000	855.502625
29.900000	851.411316	29.900000	851.596191	29.900000	847.086304	29.900000	853.316895	29.900000	843.966431	29.900000	851.864197	29.900000	852.144226	29.900000	849.248474	29.900000	850.245544	29.900000	847.294556	29.900000	853.182922	29.900000	850.037109	29.900000	848.579346	29.900000	853.875732	29.900000	843.888428	29.900000	849.821716
30.000000	855.262207	30.000000	851.398560	30.000000	853.823364	30.000000	847.205933	30.000000	849.623779	30.000000	848.228455	30.000000	847.960144	30.000000	845.896973	30.000000	849.582703	30.000000	852.281921	30.000000	852.806274	30.000000	847.562256	30.000000	850.033508	30.000000	849.226074	30.000000	850.979248	30.000000	854.615112
30.100000	844.682495	30.100000	854.097778	30.100000	851.704834	30.100000	848.483948	30.100000	850.213623	30.100000	851.100769	30.100000	850.361877	30.100000	846.912903	30.100000	853.415588	30.100000	848.414673	30.100000	852.367981	30.100000	851.169373	30.100000	849.949158	30.100000	849.945557	30.100000	851.721863	30.100000	842.135803
30.200000	845.078857	30.200000	849.033630	30.200000	850.269653	30.200000	847.217224	30.200000	849.797791	30.200000	852.206543	30.200000	850.895691	30.200000	850.913513	30.200000	848.778687	30.200000	845.261597	30.200000	855.598450	30.200000	847.024658	30.200000	847.937439	30.200000	847.413879	30.200000	853.092346	30.200000	852.938782
30.300000	848.114319	30.300000	848.380249	30.300000	846.093384	30.300000	848.096741	30.300000	849.867981	30.300000	854.856262	30.300000	849.029175	30.300000	848.877930	30.300000	849.526794	30.300000	852.241821	30.300000	852.840576	30.300000	845.898010	30.300000	851.084534	30.300000	853.814026	30.300000	848.401428	30.300000	847.161133
30.400000	849.132446	30.400000	845.571472	30.400000	853.398682	30.400000	850.976746	30.400000	852.855286	30.400000	847.754456	30.400000	849.771606	30.400000	853.224426	30.400000	846.302856	30.400000	851.349854	30.400000	847.726318	30.400000	850.644104	30.400000	848.770508	30.400000	849.401062	30.400000	845.671082	30.400000	848.660156
30.500000	851.038086	30.500000	855.325073	30.500000	849.658325	30.500000	853.490295	30.500000	847.256897	30.500000	852.595032	30.500000	852.336975	30.500000	847.831543	30.500000	853.449158	30.500000	847.778625	30.500000	853.534668	30.500000	850.310730	30.500000	853.685547	30.500000	846.307983	30.500000	850.211487	30.500000	845.512085
30.600000	844.013062	30.600000	854.435181	30.600000	852.434814	30.600000	850.295959	30.600000	847.226562	30.600000	850.370728	30.600000	848.599976	30.600000	852.214294	30.600000	849.059570	30.600000	847.696289	30.600000	849.196350	30.600000	850.486023	30.600000	847.430969	30.600000	852.644592	30.600000	853.641479	30.600000	854.668884
30.700000	850.310242	30.700000	847.022400	30.700000	848.658936	30.700000	852.393188	30.700000	855.922058	30.700000	844.472961	30.700000	851.964844	30.700000	848.033264	30.700000	850.790894	30.700000	854.539368	30.700000	852.914673	30.700000	851.297729	30.700000	848.192017	30.700000	856.698120	30.700000	857.526245	30.700000	849.874573
30.800000	851.821655	30.800000	853.698853	30.800000	851.021118	30.800000	846.826294	30.800000	849.631714	30.800000	851.462036	30.800000	847.074890	30.800000	855.091064	30.800000	851.271973	30.800000	843.700500	30.800000	845.215637	30.800000	848.664001	30.800000	853.802429	30.800000	851.862305	30.800000	849.314941	30.800000	852.204895
30.900000	846.354431	30.900000	847.154663	30.900000	851.683960	30.900000	849.821838	30.900000	847.547302	30.900000	847.148071	30.900000	852.450073	30.900000	845.716187	30.900000	853.440552	30.900000	851.117493	30.900000	848.355835	30.900000	850.626282	30.900000	854.166138	30.900000	851.294434	30.900000	855.345459	30.900000	850.526855
31.000000	851.116150	31.000000	845.511841	31.000000	852.382751	31.000000	850.209778	31.000000	850.731506	31.000000	850.773376	31.000000	851.632568	31.000000	853.575745	31.000000	845.234497	31.000000	849.056763	31.000000	850.539368	31.000000	851.090698	31.000000	848.493347	31.000000	847.258240	31.000000	847.567566	31.000000	847.525757
31.100000	850.128967	31.100000	852.602783	31.100000	845.776489	31.100000	850.892334	31.100000	847.834290	31.100000	853.429260	31.100000	855.940674	31.100000	849.386719	31.100000	848.878296	31.100000	846.179749	31.100000	845.053162	31.100000	851.403931	31.100000	850.768127	31.100000	853.296509	31.100000	854.112183	31.100000	843.289917
31.200000	851.049500	31.200000	851.726135	31.200000	852.167419	31.200000	857.927124	31.200000	848.119751	31.200000	852.730774	31.200000	855.682861	31.200000	849.068298	31.200000	851.586487	31.200000	852.841431	31.200000	855.511353	31.200000	852.647400	31.200000	845.301636	31.200000	845.920166	31.200000	854.532532	31.200000	844.577698
31.300000	852.075500	31.300000	852.984375	31.300000	851.647034	31.300000	852.498596	31.300000	850.014526	31.300000	852.919800	31.300000	850.553406	31.300000	852.141724	31.300000	850.928833	31.300000	850.635376	31.300000	848.077271	31.300000	851.234802	31.300000	852.669434	31.300000	849.101868	31.300000	849.398376	31.300000	850.430420
31.400000	849.754333	31.400000	851.507690	31.400000	848.790466	31.400000	853.372009	31.400000	850.194824	31.400000	853.051941	31.400000	851.495544	31.400000	844.426331	31.400000	847.030151	31.400000	848.794067	31.400000	850.854065	31.400000	855.559265	31.400000	849.970947	31.400000	851.677368	31.400000	851.366272	31.400000	848.973572
31.500000	852.047668	31.500000	851.213013	31.500000	850.941467	31.500000	848.095459	31.500000	849.782715	31.500000	849.970764	31.500000	852.764709	31.500000	849.306763	31.500000	848.348145	31.500000	849.721863	31.500000	844.914246	31.500000	847.511536	31.500000	846.414246	31.500000	848.294556	31.500000	847.884460	31.500000	852.091736
31.600000	848.752686	31.600000	847.266968	31.600000	851.802917	31.600000	852.586731	31.600000	850.804016	31.600000	849.386902	31.600000	852.729919	31.600000	850.578003	31.600000	847.551941	31.600000	851.829224	31.600000	846.586609	31.600000	851.060608	31.600000	850.749329	31.600000	856.313354	31.600000	849.835693	31.600000	852.810730
31.700000	852.664246	31.700000	845.650391	31.700000	847.832886	31.700000	852.668518	31.700000	847.343994	31.700000	854.877625	31.700000	850.659424	31.700000	848.425232	31.700000	854.491089	31.700000	848.102722	31.700000	849.388245	31.700000	847.088623	31.700000	846.668823	31.700000	848.449951	31.700000	847.967407	31.700000	851.975952
31.800000	850.379272	31.800000	842.998169	31.800000	851.090881	31.800000	851.462952	31.800000	853.012268	31.800000	851.177246	31.800000	848.774597	31.800000	849.241882	31.800000	854.934387	31.800000	851.578064	31.800000	847.723877	31.800000	851.757141	31.800000	852.108154	31.800000	852.029724	31.800000	846.727722	31.800000	849.294922
31.900000	853.346802	31.900000	844.425232	31.900000	844.841187	31.900000	849.662048	31.900000	855.744873	31.900000	850.529236	31.900000	850.957581	31.900000	850.182190	31.900000	845.837891	31.900000	849.534485	31.900000	849.303711	31.900000	856.652222	31.900000	847.186340	31.900000	851.493469	31.900000	850.354675	31.900000	847.978149
32.000000	848.123230	32.000000	849.378540	32.000000	854.085815	32.000000	851.588318	32.000000	854.129578	32.000000	847.300720	32.000000	851.791565	32.000000	851.477783	32.000000	846.782104	32.000000	851.426025	32.000000	846.487732	32.000000	854.069397	32.000000	847.618896	32.000000	847.503357	32.000000	848.548950	32.000000	851.692749
32.100000	847.384155	32.100000	853.782715	32.100000	850.022217	32.100000	848.038635	32.100000	850.600037	32.100000	846.247009	32.100000	851.567444	32.100000	851.325256	32.100000	849.679016	32.100000	850.018005	32.100000	845.941406	32.100000	853.472656	32.100000	850.711914	32.100000	851.128113	32.100000	850.164246	32.100000	846.500488
32.200000	850.710876	32.200000	850.813354	32.200000	847.680176	32.200000	851.390198	32.200000	854.253784	32.200000	849.199768	32.200000	849.325684	32.200000	849.275818	32.200000	852.299683	32.200000	846.931580	32.200000	852.809326	32.200000	847.517334	32.200000	852.032837	32.200000	847.553772	32.200000	845.525940	32.200000	851.915344
32.300000	846.210266	32.300000	842.573303	32.300000	850.517456	32.300000	846.395935	32.300000	847.981873	32.300000	851.419922	32.300000	853.789795	32.300000	849.016968	32.300000	848.771484	32.300000	850.881165	32.300000	849.565369	32.300000	845.230225	32.300000	850.924805	32.300000	853.212646	32.300000	850.925415	32.300000	848.461243
32.400000	847.100830	32.400000	855.123718	32.400000	851.948669	32.400000	847.496826	32.400000	855.454468	32.400000	859.836975	32.400000	843.900818	32.400000	845.110718	32.400000	849.069946	32.400000	851.579041	32.400000	847.500305	32.400000	849.404358	32.400000	853.085938	32.400000	851.466553	32.400000	850.391724	32.400000	853.673462
32.500000	849.881165	32.500000	847.212219	32.500000	854.158936	32.500000	848.386108	32.500000	854.621399	32.500000	851.172363	32.500000	850.610474	32.500000	851.039795	32.500000	849.588074	32.500000	853.285645	32.500000	849.851929	32.500000	851.632202	32.500000	846.541931	32.500000	848.717834	32.500000	847.632324	32.500000	851.639282
32.600000	852.470703	32.600000	850.291138	32.600000	852.483215	32.600000	850.461426	32.600000	846.514160	32.600000	854.635559	32.600000	848.325317	32.600000	856.348755	32.600000	852.763855	32.600000	848.825012	32.600000	850.512024	32.600000	848.209595	32.600000	851.145020	32.600000	850.323242	32.600000	847.546814	32.600000	849.032776
32.700000	849.476257	32.700000	851.980530	32.700000	849.790894	32.700000	847.179321	32.700000	849.699158	32.700000	852.661743	32.700000	846.891052	32.700000	850.460632	32.700000	852.286316	32.700000	850.039856	32.700000	849.384949	32.700000	852.699341	32.700000	853.223572	32.700000	848.808411	32.700000	855.241089	32.700000	850.670105
32.800000	850.661316	32.800000	850.858887	32.800000	848.641296	32.800000	849.876465	32.800000	847.178284	32.800000	846.235352	32.800000	849.116150	32.800000	851.239258	32.800000	852.180420	32.800000	849.754395	32.800000	846.047974	32.800000	852.657104	32.800000	847.699829	32.800000	849.436646	32.800000	848.431763	32.800000	847.362305
32.900000	846.700989	32.900000	851.982300	32.900000	853.360779	32.900000	850.904663	32.900000	845.559082	32.900000	846.357849	32.900000	846.330200	32.900000	847.283020	32.900000	850.483521	32.900000	848.449951	32.900000	851.848633	32.900000	847.551331	32.900000	849.443726	32.900000	855.003540	32.900000	851.046631	32.900000	854.117798
33.000000	853.234497	33.000000	848.239319	33.000000	849.914062	33.000000	852.169983	33.000000	855.164368	33.000000	847.941223	33.000000	848.503418	33.000000	850.178406	33.000000	848.687317	33.000000	847.040771	33.000000	846.822449	33.000000	844.404541	33.000000	849.131836	33.000000	848.210938	33.000000	853.921814	33.000000	849.527527
33.100000	846.581726	33.100000	846.717651	33.100000	851.153687	33.100000	851.333557	33.100000	849.882019	33.100000	846.791870	33.100000	846.526489	33.100000	852.869995	33.100000	855.277649	33.100000	850.524292	33.100000	849.883301	33.100000	852.225769	33.100000	852.313843	33.100000	847.822327	33.100000	849.637207	33.100000	846.366455
33.200000	850.184326	33.200000	850.624390	33.200000	850.080261	33.200000	850.298157	33.200000	850.411072	33.200000	847.723267	33.200000	851.333374	33.200000	854.263794	33.200000	848.914856	33.200000	849.620544	33.200000	850.669739	33.200000	851.441040	33.200000	847.476501	33.200000	852.704590	33.200000	852.896790	33.200000	849.519653
33.300000	853.518250	33.300000	850.019531	33.300000	850.461487	33.300000	846.345947	33.300000	848.888245	33.300000	848.869019	33.300000	848.236816	33.300000	844.509521	33.300000	848.693481	33.300000	855.474121	33.300000	851.327087	33.300000	850.242310	33.300000	845.001282	33.300000	847.000977	33.300000	850.632690	33.300000	853.106873
33.400000	843.946777	33.400000	853.298401	33.400000	852.071960	33.400000	850.452454	33.400000	848.590454	33.400000	851.310059	33.400000	852.773804	33.400000	848.605957	33.400000	848.724731	33.400000	851.779968	33.400000	850.947815	33.400000	851.181763	33.400000	847.768555	33.400000	854.659302	33.400000	846.687134	33.400000	854.793579
33.500000	847.904968	33.500000	850.869568	33.500000	852.478577	33.500000	851.630371	33.500000	845.569336	33.500000	846.976990	33.500000	844.464111	33.500000	852.318787	33.500000	851.135925	33.500000	851.422119	33.500000	845.102539	33.500000	852.153320	33.500000	851.540955	33.500000	849.534668	33.500000	852.052490	33.500000	851.162964
33.600000	849.441223	33.600000	852.864014	33.600000	851.401794	33.600000	849.254089	33.600000	849.373596	33.600000	849.810181	33.600000	843.801819	33.600000	851.452332	33.600000	849.599792	33.600000	847.882507	33.600000	848.010620	33.600000	849.210388	33.600000	847.910950	33.600000	850.061401	33.600000	854.075012	33.600000	848.051941
33.700000	854.856018	33.700000	850.160461	33.700000	852.581787	33.700000	851.426025	33.700000	852.190735	33.700000	847.077454	33.700000	851.553772	33.700000	846.153748	33.700000	851.089783	33.700000	851.433716	33.700000	851.297424	33.700000	852.643738	33.700000	845.401062	33.700000	849.231873	33.700000	854.347412	33.700000	852.682251
33.800000	848.970520	33.800000	851.188049	33.800000	846.825989	33.800000	855.304810	33.800000	848.842407	33.800000	845.399170	33.800000	848.367615	33.800000	853.570190	33.800000	851.551392	33.800000	845.569580	33.800000	848.920288	33.800000	851.922607	33.800000	850.732239	33.800000	845.462646	33.800000	851.879578	33.800000	847.899170
33.900000	849.649109	33.900000	847.736267	33.900000	851.024231	33.900000	854.231689	33.900000	853.469604	33.900000	851.754333	33.900000	847.732849	33.900000	849.451660	33.900000	848.468445	33.900000	857.272888	33.900000	851.495728	33.900000	852.788818	33.900000	848.959045	33.900000	850.007202	33.900000	850.331055	33.900000	852.538391
34.000000	850.637390	34.000000	849.604492	34.000000	852.278198	34.000000	850.673096	34.000000	852.141724	34.000000	847.683228	34.000000	852.720825	34.000000	843.933533	34.000000	845.714294	34.000000	845.343567	34.000000	853.046570	34.000000	852.482178	34.000000	851.849854	34.000000	852.207947	34.000000	845.800232	34.000000	848.434570
34.100000	853.906494	34.100000	850.468140	34.100000	850.311829	34.100000	850.221985	34.100000	852.922791	34.100000	854.477722	34.100000	848.795654	34.100000	853.665955	34.100000	851.294617	34.100000	852.806458	34.100000	852.548218	34.100000	848.899597	34.100000	846.761536	34.100000	850.446716	34.100000	854.178284	34.100000	847.306519
34.200000	852.013916	34.200000	852.876099	34.200000	851.795410	34.200000	848.932312	34.200000	849.801025	34.200000	847.491699	34.200000	854.225769	34.200000	850.230103	34.200000	848.166687	34.200000	851.161560	34.200000	850.767273	34.200000	848.387329	34.200000	851.814880	34.200000	852.651672	34.200000	852.892029	34.200000	852.687622
34.300000	845.795776	34.300000	852.289307	34.300000	852.320007	34.300000	851.144531	34.300000	843.474426	34.300000	851.021851	34.300000	851.231079	34.300000	849.108704	34.300000	853.955811	34.300000	853.787659	34.300000	855.071716	34.300000	850.460144	34.300000	848.292786	34.300000	850.374634	34.300000	850.506348	34.300000	849.904907
34.400000	851.020630	34.400000	846.869568	34.400000	847.676819	34.400000	847.103577	34.400000	847.779236	34.400000	851.814880	34.400000	845.756836	34.400000	848.982117	34.400000	850.465698	34.400000	851.171997	34.400000	842.788391	34.400000	852.690613	34.400000	848.575073	34.400000	850.906128	34.400000	855.842957	34.400000	848.930176
34.500000	845.425110	34.500000	844.843018	34.500000	847.961853	34.500000	848.165710	34.500000	846.398071	34.500000	848.902161	34.500000	848.820251	34.500000	848.371704	34.500000	853.031250	34.500000	845.793823	34.500000	851.415894	34.500000	850.616699	34.500000	847.774963	34.500000	852.650757	34.500000	846.324219	34.500000	853.092896
34.600000	851.390442	34.600000	848.866699	34.600000	847.078186	34.600000	852.569824	34.600000	847.619934	34.600000	850.484558	34.600000	851.979248	34.600000	849.635315	34.600000	855.611816	34.600000	846.582336	34.600000	843.696350	34.600000	855.377258	34.600000	846.030701	34.600000	848.115540	34.600000	847.024719	34.600000	851.015991
34.700000	850.995300	34.700000	852.063232	34.700000	846.483826	34.700000	847.781677	34.700000	852.776123	34.700000	850.546692	34.700000	851.263245	34.700000	843.169189	34.700000	850.898926	34.700000	848.900635	34.700000	845.276001	34.700000	851.380432	34.700000	851.362610	34.700000	847.276184	34.700000	852.807556	34.700000	848.649231
34.800000	849.362793	34.800000	849.270874	34.800000	848.925049	34.800000	851.493042	34.800000	851.671570	34.800000	844.815186	34.800000	852.696899	34.800000	846.632935	34.800000	854.172729	34.800000	849.875305	34.800000	854.184265	34.800000	850.734497	34.800000	848.604797	34.800000	849.402039	34.800000	848.189087	34.800000	851.252808
34.900000	853.237793	34.900000	855.788025	34.900000	843.290955	34.900000	846.120911	34.900000	852.217224	34.900000	850.974976	34.900000	851.524963	34.900000	849.373840	34.900000	852.116211	34.900000	851.816772	34.900000	848.389893	34.900000	858.433655	34.900000	856.080750	34.900000	848.627808	34.900000	850.010559	34.900000	850.013550
35.000000	851.500366	35.000000	849.230347	35.000000	846.931091	35.000000	849.943115	35.000000	850.898254	35.000000	849.273804	35.000000	848.327209	35.000000	851.850098	35.000000	850.813416	35.000000	851.697815	35.000000	850.165955	35.000000	848.885681	35.000000	852.926208	35.000000	845.786804	35.000000	854.120483	35.000000	847.909607
35.100000	850.139648	35.100000	852.513123	35.100000	850.870239	35.100000	848.722351	35.100000	848.527222	35.100000	845.056396	35.100000	848.276245	35.100000	852.468689	35.100000	849.564941	35.100000	850.122498	35.100000	851.064209	35.100000	845.299500	35.100000	854.107666	35.100000	845.558899	35.100000	849.317566	35.100000	850.403381
35.200000	853.148132	35.200000	844.320984	35.200000	848.780701	35.200000	850.633118	35.200000	851.089783	35.200000	854.713867	35.200000	854.014282	35.200000	848.904724	35.200000	852.939453	35.200000	852.396179	35.200000	852.592041	35.200000	848.968506	35.200000	847.437073	35.200000	844.430420	35.200000	847.973816	35.200000	854.558594
35.300000	852.311523	35.300000	845.689270	35.300000	847.103271	35.300000	848.614197	35.300000	851.121704	35.300000	851.846680	35.300000	850.013184	35.300000	853.101807	35.300000	849.924194	35.300000	845.475159	35.300000	847.826965	35.300000	846.072388	35.300000	847.489502	35.300000	853.402954	35.300000	849.006470	35.300000	848.425537
35.400000	851.304871	35.400000	854.154480	35.400000	847.516174	35.400000	848.263123	35.400000	851.035278	35.400000	850.089661	35.400000	845.918640	35.400000	848.168457	35.400000	848.486023	35.400000	850.434265	35.400000	848.823120	35.400000	842.511292	35.400000	846.380066	35.400000	847.716431	35.400000	849.913757	35.400000	849.615173
35.500000	855.077698	35.500000	851.214233	35.500000	849.406555	35.500000	850.351074	35.500000	846.934814	35.500000	851.541992	35.500000	850.168518	35.500000	851.709473	35.500000	846.840637	35.500000	851.745361	35.500000	848.340271	35.500000	851.875671	35.500000	844.463928	35.500000	852.112427	35.500000	850.241760	35.500000	848.490112
35.600000	852.547119	35.600000	850.457153	35.600000	845.650574	35.600000	847.073853	35.600000	848.923218	35.600000	848.228760	35.600000	852.143066	35.600000	847.997925	35.600000	849.854858	35.600000	847.788635	35.600000	852.367859	35.600000	855.187439	35.600000	851.525146	35.600000	849.983826	35.600000	849.273071	35.600000	850.372314
35.700000	850.307739	35.700000	849.446289	35.700000	851.001282	35.700000	848.279480	35.700000	850.428528	35.700000	851.525818	35.700000	855.841858	35.700000	845.946533	35.700000	849.472595	35.700000	851.558289	35.700000	848.605835	35.700000	857.355835	35.700000	845.960632	35.700000	850.162354	35.700000	846.790771	35.700000	853.875732
35.800000	848.882935	35.800000	847.161865	35.800000	850.619812	35.800000	853.267212	35.800000	848.762146	35.800000	850.506897	35.800000	851.455566	35.800000	845.848083	35.800000	851.493713	35.800000	850.846497	35.800000	849.635498	35.800000	853.210938	35.800000	851.947388	35.800000	850.765869	35.800000	853.526001	35.800000	853.433350
35.900000	843.117065	35.900000	852.423584	35.900000	851.427551	35.900000	853.042114	35.900000	854.076904	35.900000	844.706604	35.900000	847.754883	35.900000	847.444397	35.900000	851.354431	35.900000	856.675598	35.900000	847.353149	35.900000	849.374390	35.900000	847.173096	35.900000	848.037903	35.900000	849.504028	35.900000	854.864136
36.000000	848.530823	36.000000	846.283569	36.000000	853.025208	36.000000	846.950500	36.000000	850.357971	36.000000	843.370728	36.000000	847.862671	36.000000	848.973145	36.000000	850.251282	36.000000	847.150452	36.000000	845.426514	36.000000	842.062256	36.000000	851.698120	36.000000	854.822144	36.000000	849.102966	36.000000	848.821899
36.100000	848.208069	36.100000	847.752136	36.100000	851.441711	36.100000	852.262085	36.100000	850.162292	36.100000	850.722656	36.100000	852.632019	36.100000	849.123474	36.100000	844.756287	36.100000	850.556396	36.100000	850.243347	36.100000	849.925415	36.100000	853.143494	36.100000	851.905518	36.100000	852.245056	36.100000	848.357361
36.200000	849.856018	36.200000	849.297913	36.200000	846.056152	36.200000	849.017212	36.200000	850.305115	36.200000	847.305359	36.200000	846.873474	36.200000	850.079285	36.200000	848.901062	36.200000	850.450745	36.200000	854.103882	36.200000	844.047607	36.200000	851.025208	36.200000	848.291992	36.200000	851.262817	36.200000	850.638123
36.300000	851.196228	36.300000	850.312683	36.300000	853.166687	36.300000	850.072937	36.300000	850.855774	36.300000	850.266235	36.300000	848.507263	36.300000	853.202087	36.300000	850.529602	36.300000	848.786377	36.300000	845.387634	36.300000	849.279968	36.300000	848.904968	36.300000	848.258667	36.300000	850.578613	36.300000	845.594971
36.400000	848.538025	36.400000	850.441589	36.400000	853.711548	36.400000	847.817932	36.400000	851.854675	36.400000	851.081299	36.400000	849.481323	36.400000	850.664612	36.400000	845.981995	36.400000	847.563110	36.400000	848.363770	36.400000	847.545349	36.400000	848.696167	36.400000	853.444458	36.400000	848.570068	36.400000	849.752258
36.500000	849.658997	36.500000	852.169556	36.500000	844.570435	36.500000	851.755920	36.500000	846.559143	36.500000	856.446838	36.500000	846.398865	36.500000	850.901855	36.500000	846.515564	36.500000	850.398132	36.500000	847.778809	36.500000	850.691040	36.500000	853.490662	36.500000	848.279175	36.500000	850.706909	36.500000	854.263672
36.600000	848.092468	36.600000	850.148438	36.600000	843.920471	36.600000	848.758667	36.600000	847.921204	36.600000	848.406128	36.600000	854.418457	36.600000	847.077942	36.600000	853.419434	36.600000	849.794128	36.600000	847.443542	36.600000	847.312378	36.600000	848.413757	36.600000	848.200378	36.600000	851.467163	36.600000	846.105042
36.700000	852.479248	36.700000	852.423889	36.700000	849.585510	36.700000	856.195496	36.700000	851.453918	36.700000	853.355957	36.700000	851.279968	36.700000	850.030212	36.700000	845.908386	36.700000	854.062927	36.700000	852.679932	36.700000	852.312561	36.700000	853.252441	36.700000	850.251526	36.700000	844.509888	36.700000	852.997864
36.800000	848.642395	36.800000	852.165100	36.800000	849.858093	36.800000	852.341858	36.800000	851.468201	36.800000	847.649963	36.800000	849.965027	36.800000	848.591614	36.800000	852.278381	36.800000	848.586487	36.800000	848.546326	36.800000	851.613037	36.800000	853.342285	36.800000	851.509338	36.800000	848.001526	36.800000	852.455200
36.900000	851.098572	36.900000	848.616943	36.900000	844.928833	36.900000	856.899048	36.900000	849.869202	36.900000	851.480164	36.900000	854.396118	36.900000	851.363708	36.900000	853.107300	36.900000	847.418335	36.900000	852.303467	36.900000	854.881775	36.900000	842.707947	36.900000	851.388306	36.900000	850.866394	36.900000	850.144897
37.000000	846.297119	37.000000	851.126221	37.000000	844.900085	37.000000	852.041687	37.000000	846.919922	37.000000	851.107788	37.000000	848.475159	37.000000	849.969238	37.000000	845.723083	37.000000	848.675354	37.000000	851.185425	37.000000	852.373352	37.000000	854.487427	37.000000	852.707153	37.000000	853.959717	37.000000	854.625549
37.100000	845.000916	37.100000	846.421814	37.100000	849.062622	37.100000	847.790771	37.100000	844.880859	37.100000	852.677124	37.100000	843.648315	37.100000	851.604919	37.100000	851.002563	37.100000	849.997925	37.100000	851.899963	37.100000	850.944275	37.100000	852.042358	37.100000	849.528381	37.100000	847.260132	37.100000	847.964844
37.200000	851.525574	37.200000	851.294006	37.200000	844.505249	37.200000	849.365662	37.200000	849.446533	37.200000	853.321655	37.200000	848.357727	37.200000	849.278015	37.200000	847.109253	37.200000	849.112122	37.200000	852.019897	37.200000	845.214661	37.200000	846.201965	37.200000	853.417297	37.200000	849.808899	37.200000	846.978577
37.300000	854.329590	37.300000	848.921814	37.300000	850.608765	37.300000	850.919678	37.300000	844.957825	37.300000	847.792969	37.300000	843.646790	37.300000	852.148315	37.300000	851.117188	37.300000	844.129761	37.300000	849.815735	37.300000	851.373779	37.300000	848.434998	37.300000	846.355713	37.300000	846.071228	37.300000	851.139404
37.400000	855.798828	37.400000	851.972534	37.400000	852.777588	37.400000	848.163452	37.400000	850.400146	37.400000	850.248474	37.400000	852.248596	37.400000	851.287964	37.400000	846.603699	37.400000	847.133972	37.400000	855.281860	37.400000	848.889771	37.400000	846.164307	37.400000	852.090759	37.400000	848.214233	37.400000	851.091980
37.500000	856.928406	37.500000	851.115967	37.500000	852.872742	37.500000	854.752319	37.500000	844.761353	37.500000	851.770996	37.500000	845.833252	37.500000	849.659241	37.500000	848.772339	37.500000	853.188354	37.500000	852.653625	37.500000	852.011353	37.500000	848.312988	37.500000	850.618774	37.500000	846.775391	37.500000	847.237366
37.600000	849.841003	37.600000	852.202026	37.600000	849.195862	37.600000	853.758362	37.600000	850.128967	37.600000	846.323669	37.600000	848.482239	37.600000	850.737061	37.600000	853.934937	37.600000	854.088440	37.600000	852.008118	37.600000	847.122620	37.600000	853.540833	37.600000	851.247131	37.600000	854.833740	37.600000	850.639099
37.700000	850.017761	37.700000	850.995667	37.700000	847.099976	37.700000	850.156799	37.700000	848.229065	37.700000	851.842224	37.700000	844.381653	37.700000	847.997437	37.700000	853.359375	37.700000	851.961304	37.700000	855.425720	37.700000	848.144043	37.700000	851.199829	37.700000	850.827393	37.700000	848.450867	37.700000	845.510986
37.800000	852.872131	37.800000	850.915588	37.800000	847.046387	37.800000	849.178284	37.800000	854.629150	37.800000	850.594849	37.800000	855.447205	37.800000	852.896484	37.800000	852.650940	37.800000	852.264465	37.800000	843.634399	37.800000	850.168518	37.800000	855.141602	37.800000	852.760742	37.800000	848.025085	37.800000	852.115479
37.900000	848.480103	37.900000	849.316101	37.900000	846.899658	37.900000	850.297607	37.900000	850.546143	37.900000	851.831299	37.900000	853.395752	37.900000	850.551147	37.900000	849.871582	37.900000	850.425110	37.900000	848.022583	37.900000	847.613770	37.900000	853.044434	37.900000	839.943542	37.900000	850.665771	37.900000	851.708618
38.000000	848.799500	38.000000	850.529297	38.000000	849.018250	38.000000	852.109924	38.000000	848.930908	38.000000	845.452454	38.000000	853.455566	38.000000	851.429993	38.000000	851.007080	38.000000	845.827820	38.000000	844.360901	38.000000	848.695862	38.000000	851.548889	38.000000	846.169800	38.000000	845.855225	38.000000	856.580139
38.100000	852.103455	38.100000	850.213196	38.100000	849.244263	38.100000	853.316345	38.100000	849.601135	38.100000	851.704834	38.100000	850.611267	38.100000	851.442810	38.100000	851.731445	38.100000	849.276306	38.100000	848.262268	38.100000	848.007019	38.100000	850.158691	38.100000	850.314880	38.100000	849.897034	38.100000	847.366577
38.200000	846.593506	38.200000	851.925232	38.200000	847.644958	38.200000	849.839111	38.200000	855.631042	38.200000	850.528992	38.200000	847.678162	38.200000	849.846252	38.200000	847.515625	38.200000	847.033203	38.200000	848.318298	38.200000	850.108032	38.200000	847.101746	38.200000	854.315552	38.200000	857.662842	38.200000	846.976196
38.300000	852.990356	38.300000	852.483826	38.300000	850.917480	38.300000	848.013855	38.300000	846.843750	38.300000	854.582336	38.300000	853.511414	38.300000	845.156921	38.300000	846.824768	38.300000	849.639587	38.300000	846.723694	38.300000	846.752136	38.300000	851.932739	38.300000	848.252991	38.300000	849.601501	38.300000	847.364685
38.400000	848.357605	38.400000	849.230591	38.400000	854.181824	38.400000	852.335693	38.400000	851.084167	38.400000	852.924438	38.400000	856.503845	38.400000	846.398682	38.400000	853.960205	38.400000	848.279175	38.400000	851.269043	38.400000	843.361877	38.400000	849.488647	38.400000	853.754883	38.400000	847.612488	38.400000	854.637268
38.500000	852.546509	38.500000	846.634827	38.500000	854.536621	38.500000	847.768311	38.500000	847.038208	38.500000	850.233337	38.500000	846.715820	38.500000	853.348450	38.500000	843.062439	38.500000	849.696411	38.500000	849.602295	38.500000	845.974854	38.500000	846.753174	38.500000	849.644043	38.500000	841.456299	38.500000	852.489014
38.600000	847.427124	38.600000	852.614929	38.600000	844.030396	38.600000	851.143677	38.600000	852.427795	38.600000	852.441711	38.600000	851.436218	38.600000	849.979187	38.600000	847.375977	38.600000	854.190247	38.600000	851.703613	38.600000	850.874878	38.600000	851.368652	38.600000	849.539734	38.600000	850.021362	38.600000	857.377747
38.700000	851.828552	38.700000	850.369324	38.700000	855.193909	38.700000	845.119080	38.700000	852.499268	38.700000	853.076294	38.700000	852.359192	38.700000	851.162292	38.700000	848.054810	38.700000	852.773438	38.700000	846.472229	38.700000	850.337952	38.700000	851.470825	38.700000	852.369080	38.700000	849.251953	38.700000	847.434814
38.800000	846.111572	38.800000	843.105469	38.800000	846.963318	38.800000	848.066284	38.800000	848.438721	38.800000	844.143677	38.800000	847.991333	38.800000	848.854919	38.800000	854.808533	38.800000	848.774292	38.800000	853.430969	38.800000	855.737793	38.800000	844.987732	38.800000	848.900330	38.800000	857.257690	38.800000	849.302979
38.900000	849.354919	38.900000	851.422302	38.900000	854.758057	38.900000	845.898865	38.900000	846.288879	38.900000	852.592529	38.900000	846.031189	38.900000	850.373352	38.900000	849.951294	38.900000	851.389832	38.900000	848.273682	38.900000	851.279968	38.900000	852.063293	38.900000	852.428833	38.900000	848.719116	38.900000	853.927246
39.000000	845.738281	39.000000	849.616272	39.000000	846.905762	39.000000	854.897644	39.000000	848.796753	39.000000	849.455078	39.000000	854.177002	39.000000	852.204834	39.000000	848.486755	39.000000	849.278198	39.000000	849.162781	39.000000	848.459167	39.000000	849.084778	39.000000	851.213013	39.000000	853.364075	39.000000	850.000854
39.100000	849.738098	39.100000	849.315247	39.100000	851.952209	39.100000	850.530701	39.100000	849.211304	39.100000	853.310730	39.100000	850.696228	39.100000	849.717285	39.100000	849.792236	39.100000	849.610291	39.100000	851.054626	39.100000	853.388428	39.100000	846.386536	39.100000	850.829956	39.100000	850.197632	39.100000	853.887512
39.200000	848.626587	39.200000	852.236023	39.200000	843.193909	39.200000	847.953308	39.200000	851.459839	39.200000	847.284302	39.200000	843.169373	39.200000	851.924500	39.200000	853.859253	39.200000	846.151001	39.200000	845.761536	39.200000	848.649048	39.200000	850.842651	39.200000	846.827393	39.200000	857.277405	39.200000	855.511536
39.300000	848.547668	39.300000	854.360229	39.300000	851.171448	39.300000	846.969849	39.300000	850.708801	39.300000	850.257446	39.300000	851.648499	39.300000	849.918335	39.300000	845.718262	39.300000	851.888306	39.300000	845.857971	39.300000	853.485352	39.300000	847.899170	39.300000	851.653442	39.300000	849.478821	39.300000	848.890747
39.400000	847.593262	39.400000	847.797424	39.400000	847.637695	39.400000	846.875671	39.400000	852.882568	39.400000	847.593201	39.400000	849.884583	39.400000	842.714417	39.400000	846.421387	39.400000	852.489990	39.400000	850.101624	39.400000	851.188599	39.400000	846.094238	39.400000	848.680420	39.400000	850.932312	39.400000	849.198792
39.500000	851.671509	39.500000	851.998291	39.500000	853.887268	39.500000	850.137573	39.500000	849.802490	39.500000	851.286133	39.500000	853.308044	39.500000	854.747864	39.500000	850.662048	39.500000	851.065857	39.500000	850.978882	39.500000	851.389343	39.500000	853.498779	39.500000	844.186218	39.500000	850.073364	39.500000	845.323425
39.600000	845.708313	39.600000	852.863953	39.600000	848.630737	39.600000	851.181946	39.600000	851.349121	39.600000	846.397034	39.600000	855.765137	39.600000	846.156799	39.600000	851.699341	39.600000	851.547180	39.600000	848.745667	39.600000	851.076172	39.600000	855.175049	39.600000	847.944336	39.600000	850.098755	39.600000	848.913818
39.700000	847.296631	39.700000	851.044922	39.700000	850.307373	39.700000	849.816406	39.700000	848.358032	39.700000	845.996338	39.700000	852.139771	39.700000	848.328918	39.700000	850.785339	39.700000	848.943420	39.700000	851.024841	39.700000	848.413757	39.700000	846.566101	39.700000	849.256226	39.700000	850.134277	39.700000	844.545837
39.800000	848.997681	39.800000	850.632080	39.800000	849.669312	39.800000	846.672546	39.800000	848.955811	39.800000	848.220215	39.800000	850.369324	39.800000	848.843750	39.800000	848.488953	39.800000	850.517029	39.800000	849.015930	39.800000	849.776855	39.800000	845.047668	39.800000	848.849915	39.800000	853.566956	39.800000	850.024658
39.900000	847.757202	39.900000	848.063843	39.900000	850.269897	39.900000	851.111877	39.900000	853.693054	39.900000	851.152466	39.900000	849.220093	39.900000	851.309204	39.900000	846.557617	39.900000	848.009705	39.900000	850.951416	39.900000	851.065247	39.900000	845.900330	39.900000	845.952637	39.900000	850.467407	39.900000	854.581421
40.000000	849.673584	40.000000	848.238953	40.000000	847.935974	40.000000	850.871277	40.000000	848.585632	40.000000	843.912170	40.000000	851.308838	40.000000	851.856567	40.000000	851.483276	40.000000	849.903687	40.000000	849.635498	40.000000	851.387268	40.000000	856.260071	40.000000	851.714417	40.000000	849.070862	40.000000	848.626953
40.100000	852.428711	40.100000	849.303894	40.100000	853.304382	40.100000	852.295471	40.100000	851.900818	40.100000	847.314453	40.100000	847.252869	40.100000	849.009033	40.100000	856.283630	40.100000	854.256287	40.100000	849.219299	40.100000	847.353516	40.100000	851.510620	40.100000	851.988464	40.100000	844.912048	40.100000	854.264404
40.200000	852.240784	40.200000	850.575378	40.200000	852.386108	40.200000	848.321655	40.200000	856.634277	40.200000	851.595459	40.200000	849.644043	40.200000	850.811707	40.200000	849.274292	40.200000	852.090027	40.200000	847.529114	40.200000	855.565247	40.200000	851.775085	40.200000	845.452820	40.200000	850.164490	40.200000	852.961182
40.300000	848.600342	40.300000	844.936707	40.300000	852.372314	40.300000	851.268555	40.300000	853.062866	40.300000	848.095642	40.300000	848.681824	40.300000	848.142517	40.300000	844.656860	40.300000	847.052063	40.300000	848.283630	40.300000	846.931519	40.300000	853.028137	40.300000	849.206482	40.300000	849.393372	40.300000	851.733337
40.400000	847.219727	40.400000	851.796204	40.400000	847.620422	40.400000	847.993469	40.400000	852.958618	40.400000	844.461365	40.400000	850.273010	40.400000	850.246887	40.400000	849.141846	40.400000	849.382568	40.400000	848.479858	40.400000	852.950378	40.400000	848.415344	40.400000	855.982666	40.400000	847.458618	40.400000	850.707092
40.500000	846.289917	40.500000	843.634399	40.500000	849.440674	40.500000	850.929077	40.500000	850.684875	40.500000	852.799622	40.500000	854.632629	40.500000	847.232971	40.500000	845.670227	40.500000	848.190613	40.500000	845.603088	40.500000	852.324829	40.500000	852.427429	40.500000	852.115479	40.500000	851.222839	40.500000	851.082581
40.600000	850.687256	40.600000	849.738647	40.600000	853.453247	40.600000	850.738525	40.600000	851.997681	40.600000	849.774658	40.600000	849.912720	40.600000	851.630554	40.600000	848.672424	40.600000	853.399353	40.600000	846.271484	40.600000	856.065735	40.600000	854.400024	40.600000	854.038452	40.600000	852.896057	40.600000	848.042053
40.700000	847.205078	40.700000	851.596375	40.700000	853.267334	40.700000	852.471863	40.700000	851.497559	40.700000	853.782898	40.700000	854.764099	40.700000	852.275146	40.700000	852.732422	40.700000	854.455811	40.700000	846.399963	40.700000	845.170593	40.700000	854.795532	40.700000	850.698914	40.700000	857.804443	40.700000	847.466003
40.800000	853.037354	40.800000	856.188049	40.800000	850.043213	40.800000	847.779968	40.800000	851.804626	40.800000	846.219971	40.800000	848.676208	40.800000	848.935852	40.800000	850.584167	40.800000	844.978821	40.800000	853.045776	40.800000	852.130371	40.800000	851.290833	40.800000	856.513489	40.800000	852.333984	40.800000	849.417297
40.900000	853.084900	40.900000	851.092590	40.900000	853.709839	40.900000	849.343872	40.900000	854.372620	40.900000	846.710449	40.900000	851.700928	40.900000	846.508362	40.900000	846.421997	40.900000	854.483398	40.900000	845.244019	40.900000	853.132507	40.900000	849.060242	40.900000	851.362427	40.900000	851.847168	40.900000	848.698425
41.000000	846.693054	41.000000	850.325500	41.000000	846.710876	41.000000	856.422180	41.000000	852.610229	41.000000	847.794312	41.000000	851.323853	41.000000	852.947876	41.000000	855.413208	41.000000	851.093262	41.000000	853.022034	41.000000	846.152161	41.000000	853.502869	41.000000	849.907104	41.000000	854.708679	41.000000	855.283875
41.100000	849.798035	41.100000	850.569641	41.100000	847.669067	41.100000	853.459656	41.100000	851.065186	41.100000	847.502380	41.100000	851.930298	41.100000	848.989990	41.100000	848.287476	41.100000	845.730530	41.100000	847.691101	41.100000	847.283875	41.100000	847.569824	41.100000	848.706238	41.100000	860.092346	41.100000	849.434692
41.200000	852.790161	41.200000	851.614990	41.200000	853.340332	41.200000	848.872131	41.200000	851.825256	41.200000	852.268250	41.200000	853.232971	41.200000	846.278137	41.200000	852.798340	41.200000	846.672363	41.200000	858.555298	41.200000	848.605591	41.200000	849.510742	41.200000	850.960327	41.200000	850.035583	41.200000	848.604980
41.300000	850.169373	41.300000	852.328186	41.300000	846.144287	41.300000	851.732178	41.300000	852.329895	41.300000	848.115784	41.300000	857.047485	41.300000	845.278320	41.300000	851.424683	41.300000	848.605652	41.300000	848.421143	41.300000	851.181946	41.300000	851.304199	41.300000	847.075562	41.300000	850.383362	41.300000	847.053528
41.400000	844.518250	41.400000	847.171448	41.400000	851.862732	41.400000	847.617859	41.400000	852.223999	41.400000	852.452942	41.400000	853.654236	41.400000	849.911560	41.400000	852.407288	41.400000	848.378601	41.400000	850.920166	41.400000	851.342102	41.400000	848.520386	41.400000	853.922974	41.400000	853.610840	41.400000	849.072571
41.500000	849.981201	41.500000	848.847229	41.500000	852.560913	41.500000	850.224976	41.500000	852.029236	41.500000	848.755676	41.500000	850.168518	41.500000	853.673584	41.500000	849.701782	41.500000	849.603333	41.500000	851.499878	41.500000	848.181213	41.500000	849.692505	41.500000	849.673157	41.500000	850.332520	41.500000	851.719482
41.600000	845.359985	41.600000	848.738525	41.600000	850.552307	41.600000	855.727112	41.600000	850.950623	41.600000	854.006042	41.600000	848.438049	41.600000	851.770081	41.600000	848.927856	41.600000	853.046997	41.600000	850.976196	41.600000	851.778076	41.600000	849.438354	41.600000	849.965698	41.600000	851.559448	41.600000	850.422302
41.700000	850.998413	41.700000	851.882202	41.700000	847.817078	41.700000	851.860107	41.700000	846.856018	41.700000	849.918152	41.700000	848.784119	41.700000	848.336914	41.700000	853.560303	41.700000	845.892700	41.700000	848.948486	41.700000	849.789734	41.700000	848.235413	41.700000	840.872681	41.700000	850.814636	41.700000	847.746521
41.800000	848.501709	41.800000	852.731079	41.800000	848.680298	41.800000	847.519470	41.800000	855.274536	41.800000	851.533447	41.800000	855.295410	41.800000	850.828735	41.800000	853.071167	41.800000	848.696472	41.800000	850.570251	41.800000	852.646118	41.800000	849.337646	41.800000	850.059509	41.800000	852.297852	41.800000	846.187866
41.900000	850.493774	41.900000	849.723999	41.900000	854.806213	41.900000	852.725220	41.900000	850.842407	41.900000	843.489197	41.900000	846.281738	41.900000	848.337402	41.900000	850.013184	41.900000	844.331360	41.900000	851.039368	41.900000	848.328003	41.900000	845.434631	41.900000	851.184082	41.900000	852.796631	41.900000	850.678650
42.000000	849.753723	42.000000	850.829590	42.000000	853.406433	42.000000	844.945923	42.000000	847.197449	42.000000	853.487427	42.000000	849.893433	42.000000	851.281799	42.000000	846.071045	42.000000	855.000305	42.000000	847.464050	42.000000	847.846802	42.000000	850.928223	42.000000	849.545105	42.000000	846.527161	42.000000	854.107727
42.100000	852.218079	42.100000	853.621338	42.100000	849.722534	42.100000	852.887085	42.100000	848.478333	42.100000	854.100647	42.100000	850.794128	42.100000	851.241211	42.100000	841.948730	42.100000	845.463928	42.100000	845.508972	42.100000	847.325500	42.100000	849.958801	42.100000	849.152954	42.100000	849.535156	42.100000	850.419617
42.200000	847.468567	42.200000	846.138855	42.200000	847.985291	42.200000	854.178284	42.200000	850.091614	42.200000	848.893799	42.200000	851.120056	42.200000	853.431885	42.200000	853.429321	42.200000	851.836182	42.200000	844.451843	42.200000	849.833313	42.200000	849.018738	42.200000	849.697510	42.200000	849.069763	42.200000	847.829834
42.300000	851.860413	42.300000	848.261169	42.300000	845.553711	42.300000	845.884705	42.300000	845.666870	42.300000	845.354675	42.300000	853.251831	42.300000	850.776611	42.300000	848.160217	42.300000	851.858215	42.300000	851.207153	42.300000	852.064270	42.300000	852.805054	42.300000	849.657349	42.300000	853.613098	42.300000	850.179749
42.400000	856.103088	42.400000	849.420349	42.400000	850.062073	42.400000	855.091614	42.400000	849.113403	42.400000	850.029541	42.400000	851.255310	42.400000	851.607849	42.400000	856.739319	42.400000	854.085327	42.400000	849.658630	42.400000	847.127136	42.400000	849.927979	42.400000	848.381836	42.400000	846.544067	42.400000	849.019775
42.500000	852.079102	42.500000	851.264282	42.500000	849.047974	42.500000	843.630737	42.500000	850.937195	42.500000	847.706970	42.500000	851.892883	42.500000	849.436462	42.500000	848.142517	42.500000	848.700134	42.500000	856.102417	42.500000	849.884583	42.500000	853.372925	42.500000	845.635559	42.500000	847.285889	42.500000	845.281982
42.600000	845.846252	42.600000	846.419556	42.600000	849.423645	42.600000	848.017212	42.600000	850.883606	42.600000	852.164551	42.600000	846.845276	42.600000	852.360046	42.600000	847.830566	42.600000	849.784119	42.600000	848.593628	42.600000	851.664734	42.600000	847.798767	42.600000	850.625854	42.600000	852.113770	42.600000	847.029663
42.700000	848.442688	42.700000	845.485107	42.700000	851.273315	42.700000	853.141968	42.700000	849.636780	42.700000	848.809570	42.700000	848.015076	42.700000	847.452332	42.700000	846.758728	42.700000	847.183411	42.700000	852.930237	42.700000	848.975830	42.700000	854.535645	42.700000	848.326843	42.700000	854.001648	42.700000	849.367249
42.800000	850.604492	42.800000	852.386169	42.800000	848.659729	42.800000	853.684387	42.800000	852.797729	42.800000	850.216858	42.800000	852.936279	42.800000	854.236206	42.800000	850.593811	42.800000	846.770142	42.800000	851.651733	42.800000	851.186035	42.800000	847.345703	42.800000	850.612366	42.800000	851.187561	42.800000	852.212402
42.900000	847.690125	42.900000	852.269165	42.900000	846.423523	42.900000	845.942627	42.900000	853.034973	42.900000	847.942078	42.900000	850.429871	42.900000	846.143799	42.900000	845.942627	42.900000	854.675598	42.900000	848.995789	42.900000	849.712036	42.900000	855.744690	42.900000	855.035400	42.900000	848.074158	42.900000	854.492737
43.000000	853.743469	43.000000	853.930908	43.000000	849.136719	43.000000	845.851990	43.000000	850.030640	43.000000	845.315735	43.000000	849.902771	43.000000	853.877197	43.000000	852.186218	43.000000	852.122925	43.000000	853.355286	43.000000	848.098267	43.000000	852.864502	43.000000	845.711731	43.000000	848.727051	43.000000	847.505066
43.100000	845.393982	43.100000	853.643555	43.100000	848.150696	43.100000	849.865112	43.100000	849.496338	43.100000	845.381409	43.100000	846.895691	43.100000	852.635010	43.100000	846.558777	43.100000	850.512878	43.100000	849.620728	43.100000	853.039917	43.100000	850.891602	43.100000	852.775269	43.100000	846.447205	43.100000	848.452942
43.200000	851.521484	43.200000	846.783997	43.200000	853.096619	43.200000	854.366699	43.200000	853.611450	43.200000	849.286377	43.200000	845.683105	43.200000	855.557922	43.200000	851.127014	43.200000	852.039795	43.200000	851.378845	43.200000	845.987183	43.200000	848.625916	43.200000	848.719971	43.200000	846.457703	43.200000	846.942200
43.300000	853.475952	43.300000	847.332825	43.300000	848.334473	43.300000	850.362244	43.300000	849.914734	43.300000	848.805298	43.300000	849.446838	43.300000	848.916687	43.300000	849.856506	43.300000	851.300110	43.300000	848.464539	43.300000	850.823303	43.300000	847.205750	43.300000	848.653931	43.300000	850.927856	43.300000	849.567810
43.400000	843.431030	43.400000	849.508057	43.400000	853.191528	43.400000	855.659302	43.400000	849.059570	43.400000	847.533936	43.400000	849.525635	43.400000	852.732788	43.400000	850.911621	43.400000	850.439880	43.400000	849.580811	43.400000	850.427246	43.400000	847.687073	43.400000	846.584717	43.400000	849.754028	43.400000	853.520386
43.500000	848.618774	43.500000	851.145203	43.500000	851.452637	43.500000	850.206543	43.500000	852.313416	43.500000	850.180115	43.500000	848.368469	43.500000	850.687256	43.500000	847.136902	43.500000	845.702576	43.500000	851.329102	43.500000	846.296875	43.500000	853.700378	43.500000	850.142212	43.500000	851.872986	43.500000	853.901672
43.600000	848.783081	43.600000	853.935120	43.600000	851.948303	43.600000	848.246155	43.600000	848.843140	43.600000	848.076660	43.600000	850.031616	43.600000	849.121948	43.600000	854.631470	43.600000	848.196167	43.600000	849.831360	43.600000	853.509583	43.600000	849.078857	43.600000	849.720581	43.600000	846.709961	43.600000	849.119141
43.700000	850.165527	43.700000	848.935364	43.700000	844.256042	43.700000	849.350647	43.700000	845.629395	43.700000	852.479126	43.700000	849.282654	43.700000	852.874268	43.700000	857.118103	43.700000	846.765869	43.700000	843.347900	43.700000	851.200195	43.700000	845.110107	43.700000	848.458923	43.700000	857.069336	43.700000	850.412720
43.800000	842.425720	43.800000	850.259705	43.800000	846.286011	43.800000	853.136597	43.800000	848.819397	43.800000	851.622864	43.800000	849.578003	43.800000	848.139954	43.800000	848.961792	43.800000	852.694702	43.800000	851.155884	43.800000	850.501648	43.800000	852.131897	43.800000	846.724976	43.800000	850.337280	43.800000	850.419250
43.900000	849.842041	43.900000	844.959778	43.900000	846.282410	43.900000	852.074646	43.900000	849.041626	43.900000	852.517883	43.900000	851.082336	43.900000	854.435364	43.900000	853.532471	43.900000	854.000732	43.900000	845.187317	43.900000	855.759583	43.900000	851.492676	43.900000	849.056274	43.900000	847.593567	43.900000	848.681946
44.000000	852.264832	44.000000	851.499817	44.000000	849.909851	44.000000	852.459045	44.000000	854.261108	44.000000	850.397949	44.000000	848.267395	44.000000	851.144348	44.000000	847.476562	44.000000	849.302795	44.000000	850.480469	44.000000	849.678650	44.000000	851.785339	44.000000	843.312195	44.000000	850.920044	44.000000	853.656372
44.100000	849.072388	44.100000	853.562073	44.100000	853.684998	44.100000	849.785645	44.100000	849.601318	44.100000	851.804626	44.100000	848.524353	44.100000	846.952209	44.100000	841.857422	44.100000	856.017822	44.100000	850.699768	44.100000	852.433411	44.100000	849.916443	44.100000	850.942017	44.100000	849.929260	44.100000	855.732605
44.200000	847.301086	44.200000	853.417175	44.200000	852.868774	44.200000	856.133972	44.200000	853.151855	44.200000	848.811646	44.200000	848.855591	44.200000	849.122070	44.200000	850.970093	44.200000	849.985474	44.200000	848.541077	44.200000	849.827515	44.200000	853.297424	44.200000	849.256226	44.200000	846.951172	44.200000	853.837097
44.300000	846.852417	44.300000	850.140503	44.300000	846.320435	44.300000	845.812744	44.300000	852.797852	44.300000	853.853821	44.300000	845.118958	44.300000	852.159912	44.300000	853.354797	44.300000	851.047241	44.300000	849.682922	44.300000	852.709229	44.300000	849.444397	44.300000	852.159912	44.300000	850.197144	44.300000	849.480957
44.400000	849.227600	44.400000	852.147949	44.400000	850.372925	44.400000	848.421631	44.400000	842.940735	44.400000	845.928528	44.400000	847.109070	44.400000	845.869141	44.400000	848.194763	44.400000	853.883728	44.400000	853.049011	44.400000	849.953186	44.400000	850.387695	44.400000	844.256531	44.400000	846.111389	44.400000	845.930664
44.500000	852.987854	44.500000	849.496094	44.500000	853.925598	44.500000	849.218811	44.500000	848.597046	44.500000	853.359375	44.500000	852.494080	44.500000	850.626648	44.500000	852.519226	44.500000	851.625854	44.500000	850.735291	44.500000	851.647278	44.500000	852.595459	44.500000	848.966797	44.500000	845.332336	44.500000	852.628357
44.600000	854.509827	44.600000	849.296631	44.600000	851.301270	44.600000	846.021973	44.600000	852.280518	44.600000	846.253357	44.600000	851.006104	44.600000	851.327393	44.600000	846.798645	44.600000	850.382996	44.600000	847.257019	44.600000	852.328918	44.600000	848.120239	44.600000	843.439941	44.600000	851.059692	44.600000	851.189453
44.700000	849.488525	44.700000	845.963196	44.700000	851.735718	44.700000	846.746399	44.700000	848.828735	44.700000	843.040466	44.700000	851.696472	44.700000	852.195435	44.700000	850.153381	44.700000	851.487488	44.700000	856.253906	44.700000	848.774231	44.700000	845.061707	44.700000	849.198608	44.700000	850.685303	44.700000	850.794739
44.800000	856.944275	44.800000	850.184021	44.800000	851.361145	44.800000	849.988220	44.800000	846.023865	44.800000	849.322449	44.800000	853.525513	44.800000	854.440613	44.800000	848.990173	44.800000	848.833679	44.800000	847.524597	44.800000	848.779053	44.800000	850.501221	44.800000	848.327820	44.800000	849.675598	44.800000	851.530090
44.900000	846.766663	44.900000	851.445007	44.900000	853.734802	44.900000	848.500244	44.900000	850.234192	44.900000	849.938477	44.900000	850.805237	44.900000	850.764648	44.900000	845.276672	44.900000	848.402527	44.900000	849.017395	44.900000	849.759521	44.900000	849.197449	44.900000	845.928040	44.900000	843.269287	44.900000	848.539001
45.000000	850.019958	45.000000	848.120605	45.000000	851.811951	45.000000	850.430908	45.000000	851.143433	45.000000	849.343811	45.000000	852.826782	45.000000	853.128235	45.000000	854.379639	45.000000	844.113770	45.000000	848.331116	45.000000	854.634216	45.000000	852.720642	45.000000	850.617310	45.000000	846.103027	45.000000	847.677063
45.100000	849.559631	45.100000	854.025146	45.100000	847.882263	45.100000	846.864807	45.100000	850.266052	45.100000	851.767395	45.100000	846.212280	45.100000	846.990723	45.100000	843.342529	45.100000	850.223999	45.100000	849.783936	45.100000	853.812988	45.100000	854.150269	45.100000	846.050415	45.100000	855.820496	45.100000	855.260864
45.200000	842.471313	45.200000	854.319336	45.200000	851.325439	45.200000	852.117554	45.200000	843.371643	45.200000	845.821838	45.200000	847.998779	45.200000	847.955627	45.200000	844.935974	45.200000	852.230713	45.200000	854.852600	45.200000	849.249023	45.200000	847.880615	45.200000	851.629272	45.200000	850.862366	45.200000	847.371521
45.300000	848.256470	45.300000	853.594543	45.300000	844.622620	45.300000	842.851257	45.300000	850.764648	45.300000	852.248474	45.300000	846.836731	45.300000	847.368896	45.300000	846.417175	45.300000	845.396240	45.300000	852.468323	45.300000	850.134338	45.300000	849.686218	45.300000	850.101379	45.300000	851.144653	45.300000	850.562561
45.400000	848.283447	45.400000	850.978455	45.400000	851.659851	45.400000	853.038757	45.400000	847.907959	45.400000	853.650146	45.400000	848.577759	45.400000	848.832886	45.400000	847.445312	45.400000	849.704346	45.400000	854.818237	45.400000	850.926880	45.400000	851.537781	45.400000	852.724915	45.400000	852.013245	45.400000	846.473083
45.500000	855.138489	45.500000	848.289429	45.500000	846.952026	45.500000	846.092712	45.500000	849.565247	45.500000	850.660339	45.500000	851.812988	45.500000	851.081909	45.500000	850.118286	45.500000	847.274658	45.500000	848.488220	45.500000	844.458191	45.500000	853.821350	45.500000	853.756653	45.500000	847.288940	45.500000	847.088867
45.600000	849.284241	45.600000	847.294739	45.600000	848.030396	45.600000	847.380066	45.600000	851.165344	45.600000	850.121277	45.600000	850.636597	45.600000	846.736938	45.600000	846.416992	45.600000	849.649109	45.600000	848.680969	45.600000	845.316833	45.600000	848.043518	45.600000	852.730774	45.600000	849.188171	45.600000	849.182373
45.700000	850.283997	45.700000	853.824646	45.700000	854.323120	45.700000	852.315918	45.700000	847.609680	45.700000	849.772156	45.700000	848.098083	45.700000	844.619751	45.700000	856.756348	45.700000	846.741394	45.700000	848.228577	45.700000	847.480530	45.700000	850.458862	45.700000	850.637817	45.700000	850.230774	45.700000	850.127502
45.800000	847.948181	45.800000	850.096008	45.800000	848.787109	45.800000	851.671326	45.800000	850.904114	45.800000	848.064026	45.800000	850.300842	45.800000	845.912659	45.800000	849.292786	45.800000	849.731750	45.800000	852.795776	45.800000	846.470825	45.800000	850.023804	45.800000	849.765747	45.800000	855.339844	45.800000	849.184387
45.900000	847.064087	45.900000	849.452637	45.900000	848.802246	45.900000	846.552185	45.900000	845.153442	45.900000	841.444702	45.900000	849.161194	45.900000	850.855225	45.900000	854.443787	45.900000	852.470886	45.900000	849.562988	45.900000	846.877747	45.900000	852.481140	45.900000	848.187927	45.900000	847.985474	45.900000	851.028320
46.000000	849.147156	46.000000	851.332214	46.000000	849.342407	46.000000	853.770752	46.000000	854.828125	46.000000	850.028503	46.000000	848.127258	46.000000	853.447937	46.000000	847.848083	46.000000	851.420044	46.000000	857.670776	46.000000	849.293457	46.000000	850.936340	46.000000	851.807800	46.000000	846.636047	46.000000	853.850891
46.100000	849.618652	46.100000	850.931396	46.100000	850.339294	46.100000	852.360352	46.100000	851.615967	46.100000	852.176880	46.100000	848.145691	46.100000	854.281311	46.100000	845.718384	46.100000	853.342896	46.100000	849.800964	46.100000	853.741394	46.100000	849.500000	46.100000	853.086365	46.100000	847.035767	46.100000	846.775940
46.200000	851.502075	46.200000	847.802734	46.200000	850.726929	46.200000	845.322815	46.200000	847.528870	46.200000	852.401978	46.200000	848.938965	46.200000	853.270386	46.200000	850.421448	46.200000	855.244812	46.200000	842.371521	46.200000	851.699036	46.200000	848.332581	46.200000	853.241760	46.200000	847.437439	46.200000	855.078613
46.300000	852.426514	46.300000	847.068970	46.300000	855.372986	46.300000	850.446106	46.300000	849.742432	46.300000	851.285645	46.300000	843.250793	46.300000	849.855164	46.300000	847.430115	46.300000	847.502197	46.300000	847.523743	46.300000	850.883728	46.300000	841.537598	46.300000	843.449219	46.300000	846.811768	46.300000	846.395447
46.400000	849.858093	46.400000	852.005554	46.400000	849.482910	46.400000	851.020447	46.400000	846.626831	46.400000	851.054077	46.400000	848.791382	46.400000	851.168762	46.400000	850.554688	46.400000	851.337219	46.400000	848.106140	46.400000	849.103577	46.400000	851.017578	46.400000	852.133179	46.400000	844.226013	46.400000	851.432556
46.500000	851.606445	46.500000	852.711548	46.500000	851.638672	46.500000	851.581787	46.500000	852.202698	46.500000	846.581543	46.500000	845.236328	46.500000	848.849731	46.500000	853.108765	46.500000	850.245911	46.500000	848.524780	46.500000	848.779846	46.500000	847.665649	46.500000	851.471069	46.500000	849.576660	46.500000	852.248779
46.600000	846.923706	46.600000	849.150635	46.600000	846.517822	46.600000	848.524963	46.600000	852.767151	46.600000	846.642029	46.600000	854.050171	46.600000	853.990967	46.600000	846.987976	46.600000	848.202820	46.600000	853.978516	46.600000	850.752258	46.600000	849.070496	46.600000	842.908325	46.600000	848.524292	46.600000	854.089966
46.700000	854.865906	46.700000	851.450073	46.700000	848.110413	46.700000	847.263123	46.700000	843.669067	46.700000	848.906311	46.700000	849.165344	46.700000	852.476318	46.700000	850.630371	46.700000	851.851624	46.700000	857.843628	46.700000	851.871521	46.700000	851.463562	46.700000	848.963379	46.700000	852.378479	46.700000	848.096130
46.800000	850.674011	46.800000	851.667786	46.800000	854.177612	46.800000	857.115662	46.800000	851.979065	46.800000	850.745361	46.800000	846.546204	46.800000	852.258179	46.800000	851.581970	46.800000	852.083923	46.800000	847.917847	46.800000	852.341064	46.800000	848.973572	46.800000	851.606262	46.800000	854.760864	46.800000	853.805481
46.900000	847.213989	46.900000	849.360962	46.900000	851.713745	46.900000	852.107178	46.900000	849.131775	46.900000	852.505676	46.900000	847.911621	46.900000	855.306152	46.900000	844.420227	46.900000	850.956238	46.900000	850.393005	46.900000	852.073303	46.900000	849.616028	46.900000	852.769165	46.900000	852.726318	46.900000	843.898987
47.000000	850.104797	47.000000	850.436218	47.000000	852.829163	47.000000	851.507690	47.000000	853.480713	47.000000	855.929321	47.000000	847.091431	47.000000	845.320679	47.000000	850.289124	47.000000	846.979431	47.000000	854.484436	47.000000	848.195312	47.000000	851.262146	47.000000	849.485229	47.000000	840.482666	47.000000	847.721008
47.100000	843.260559	47.100000	852.445129	47.100000	848.919495	47.100000	856.514465	47.100000	849.608826	47.100000	847.688599	47.100000	854.207764	47.100000	849.153198	47.100000	851.034302	47.100000	851.828979	47.100000	847.297302	47.100000	853.073547	47.100000	847.647583	47.100000	854.230835	47.100000	853.370300	47.100000	848.063416
47.200000	850.622009	47.200000	851.058228	47.200000	846.570190	47.200000	853.642700	47.200000	855.219482	47.200000	846.190491	47.200000	850.613342	47.200000	845.600708	47.200000	848.688538	47.200000	847.671631	47.200000	850.103577	47.200000	852.096069	47.200000	846.051758	47.200000	852.329895	47.200000	853.375610	47.200000	856.333191
47.300000	846.714050	47.300000	848.366455	47.300000	848.972290	47.300000	848.026001	47.300000	846.614197	47.300000	851.753479	47.300000	849.974854	47.300000	849.512085	47.300000	849.101440	47.300000	847.869263	47.300000	849.974915	47.300000	853.073120	47.300000	845.527649	47.300000	847.491455	47.300000	853.850952	47.300000	852.186096
47.400000	848.747620	47.400000	843.187134	47.400000	851.324585	47.400000	855.657043	47.400000	847.974731	47.400000	849.007324	47.400000	850.088806	47.400000	851.727722	47.400000	845.826355	47.400000	848.378967	47.400000	849.777466	47.400000	858.360535	47.400000	855.890442	47.400000	855.164978	47.400000	852.984558	47.400000	848.025940
47.500000	858.807617	47.500000	846.169250	47.500000	853.108826	47.500000	850.867920	47.500000	855.960632	47.500000	852.850281	47.500000	851.693054	47.500000	852.203125	47.500000	845.315552	47.500000	851.886230	47.500000	853.044556	47.500000	852.123352	47.500000	848.142151	47.500000	851.374451	47.500000	847.658142	47.500000	845.828491
47.600000	846.067322	47.600000	849.305420	47.600000	849.864746	47.600000	852.215942	47.600000	849.577576	47.600000	851.305115	47.600000	851.687744	47.600000	849.048584	47.600000	849.442749	47.600000	851.664307	47.600000	848.194275	47.600000	845.425903	47.600000	854.082458	47.600000	848.185486	47.600000	853.856873	47.600000	850.705383
47.700000	850.809265	47.700000	847.474121	47.700000	852.211670	47.700000	849.606262	47.700000	851.476257	47.700000	844.212158	47.700000	848.517944	47.700000	849.742004	47.700000	851.230713	47.700000	847.944702	47.700000	853.063843	47.700000	850.628418	47.700000	847.236816	47.700000	848.223145	47.700000	847.593872	47.700000	848.702515
47.800000	850.252380	47.800000	852.525208	47.800000	848.646484	47.800000	853.043579	47.800000	852.899719	47.800000	848.861084	47.800000	852.125488	47.800000	851.996582	47.800000	849.713196	47.800000	849.197388	47.800000	849.098511	47.800000	851.140381	47.800000	845.448303	47.800000	854.711914	47.800000	842.599976	47.800000	850.139282
47.900000	851.279663	47.900000	849.064453	47.900000	850.954834	47.900000	849.334229	47.900000	851.893311	47.900000	848.145935	47.900000	848.716980	47.900000	854.227844	47.900000	854.722839	47.900000	849.542297	47.900000	850.972656	47.900000	849.938843	47.900000	847.710632	47.900000	846.197998	47.900000	851.227661	47.900000	850.065308
48.000000	851.542358	48.000000	852.997253	48.000000	848.631287	48.000000	848.925476	48.000000	852.806946	48.000000	852.562927	48.000000	847.702393	48.000000	846.136963	48.000000	851.004883	48.000000	850.299500	48.000000	850.433838	48.000000	848.441650	48.000000	844.711304	48.000000	851.806335	48.000000	847.606384	48.000000	848.478149
48.100000	853.868835	48.100000	849.437805	48.100000	850.921143	48.100000	854.253113	48.100000	850.751343	48.100000	853.365173	48.100000	844.085510	48.100000	849.661621	48.100000	851.588501	48.100000	845.945862	48.100000	848.700073	48.100000	846.542358	48.100000	848.603699	48.100000	845.326843	48.100000	847.282166	48.100000	844.112732
48.200000	848.346069	48.200000	845.375427	48.200000	848.664246	48.200000	851.828125	48.200000	848.138367	48.200000	853.294189	48.200000	847.608643	48.200000	851.922607	48.200000	845.887512	48.200000	845.461609	48.200000	849.917725	48.200000	847.790039	48.200000	846.392883	48.200000	848.992554	48.200000	845.057129	48.200000	849.285278
48.300000	848.186768	48.300000	852.348083	48.300000	851.866577	48.300000	847.808167	48.300000	849.074951	48.300000	847.759827	48.300000	851.233521	48.300000	851.740173	48.300000	847.462830	48.300000	848.988770	48.300000	851.190063	48.300000	847.792969	48.300000	851.900269	48.300000	851.839844	48.300000	847.212891	48.300000	849.187195
48.400000	852.184021	48.400000	845.226929	48.400000	849.745850	48.400000	849.456055	48.400000	849.154541	48.400000	846.918091	48.400000	853.043152	48.400000	851.155029	48.400000	845.805420	48.400000	849.015320	48.400000	848.862366	48.400000	849.183411	48.400000	851.524780	48.400000	848.869446	48.400000	851.394104	48.400000	847.621277
48.500000	849.577332	48.500000	845.034851	48.500000	846.315552	48.500000	855.480957	48.500000	852.816101	48.500000	847.199646	48.500000	846.175232	48.500000	846.739929	48.500000	847.158325	48.500000	849.396667	48.500000	849.020386	48.500000	850.549072	48.500000	855.152161	48.500000	850.257935	48.500000	844.121765	48.500000	851.304504
48.600000	855.193604	48.600000	848.317566	48.600000	852.568909	48.600000	845.071411	48.600000	848.005005	48.600000	851.862976	48.600000	851.164673	48.600000	843.487061	48.600000	849.460388	48.600000	857.705872	48.600000	850.492859	48.600000	845.837036	48.600000	850.650269	48.600000	848.622681	48.600000	852.265503	48.600000	851.364197
48.700000	853.501221	48.700000	852.822815	48.700000	851.022034	48.700000	851.040405	48.700000	849.242126	48.700000	849.412292	48.700000	852.818054	48.700000	849.148254	48.700000	850.643066	48.700000	849.396912	48.700000	848.603699	48.700000	848.318115	48.700000	851.143799	48.700000	851.028870	48.700000	849.821350	48.700000	855.223755
48.800000	852.506287	48.800000	849.711426	48.800000	850.130920	48.800000	847.377502	48.800000	849.426880	48.800000	846.293945	48.800000	854.735840	48.800000	853.321655	48.800000	850.458008	48.800000	850.404236	48.800000	850.601196	48.800000	848.841187	48.800000	854.609741	48.800000	850.943359	48.800000	847.957947	48.800000	852.469116
48.900000	852.854553	48.900000	856.349121	48.900000	852.951660	48.900000	850.494629	48.900000	848.580994	48.900000	849.305847	48.900000	853.427795	48.900000	853.154724	48.900000	847.875488	48.900000	850.411621	48.900000	848.184021	48.900000	847.610962	48.900000	848.486938	48.900000	851.809692	48.900000	850.320740	48.900000	853.028503
49.000000	848.421631	49.000000	849.420837	49.000000	850.922058	49.000000	851.702393	49.000000	847.293091	49.000000	852.508484	49.000000	846.096375	49.000000	851.609375	49.000000	848.253479	49.000000	853.003174	49.000000	855.640930	49.000000	848.534180	49.000000	852.221130	49.000000	850.882263	49.000000	847.505920	49.000000	843.802124
49.100000	854.397644	49.100000	847.476501	49.100000	849.238464	49.100000	850.420166	49.100000	850.498230	49.100000	844.684387	49.100000	855.874695	49.100000	848.195129	49.100000	841.934204	49.100000	850.847534	49.100000	850.481995	49.100000	850.232239	49.100000	848.161743	49.100000	849.803040	49.100000	847.693665	49.100000	849.464661
49.200000	846.866333	49.200000	847.651794	49.200000	847.015808	49.200000	852.391907	49.200000	851.658325	49.200000	849.671692	49.200000	849.563171	49.200000	850.481934	49.200000	851.110168	49.200000	852.407349	49.200000	853.425720	49.200000	847.688416	49.200000	847.130554	49.200000	847.259949	49.200000	852.127625	49.200000	849.239990
49.300000	854.683044	49.300000	847.150452	49.300000	850.096863	49.300000	849.669800	49.300000	849.598877	49.300000	848.510132	49.300000	843.215088	49.300000	853.351257	49.300000	847.944275	49.300000	848.282776	49.300000	851.472168	49.300000	850.632263	49.300000	849.208984	49.300000	848.890808	49.300000	847.867554	49.300000	853.666077
49.400000	847.997559	49.400000	850.060547	49.400000	845.057922	49.400000	847.880798	49.400000	848.235535	49.400000	852.025208	49.400000	853.391052	49.400000	852.281616	49.400000	852.052856	49.400000	847.344604	49.400000	849.799255	49.400000	851.854797	49.400000	853.741577	49.400000	852.376526	49.400000	855.632446	49.400000	848.607117
49.500000	847.892334	49.500000	848.859802	49.500000	849.392212	49.500000	845.201843	49.500000	846.907959	49.500000	849.244690	49.500000	839.641174	49.500000	848.557251	49.500000	853.585388	49.500000	851.129578	49.500000	851.965210	49.500000	854.573730	49.500000	845.070923	49.500000	852.915771	49.500000	853.354492	49.500000	849.127563
49.600000	847.740967	49.600000	848.606445	49.600000	846.986450	49.600000	854.363403	49.600000	846.414307	49.600000	853.715393	49.600000	848.123718	49.600000	845.180115	49.600000	848.389648	49.600000	852.078125	49.600000	848.268738	49.600000	849.877747	49.600000	850.100952	49.600000	848.650024	49.600000	851.683960	49.600000	849.132812
49.700000	845.877686	49.700000	845.072327	49.700000	846.850891	49.700000	845.076233	49.700000	846.965576	49.700000	854.766296	49.700000	853.945557	49.700000	851.558289	49.700000	850.953674	49.700000	848.306458	49.700000	851.946777	49.700000	850.936707	49.700000	851.483948	49.700000	857.674011	49.700000	849.854004	49.700000	847.705078
49.800000	849.124451	49.800000	848.559814	49.800000	847.860962	49.800000	849.931641	49.800000	846.711548	49.800000	853.436340	49.800000	853.503235	49.800000	851.252075	49.800000	850.009888	49.800000	852.628174	49.800000	851.128296	49.800000	849.424438	49.800000	850.444702	49.800000	848.156616	49.800000	851.630188	49.800000	845.572693
49.900000	848.012085	49.900000	851.623291	49.900000	847.508545	49.900000	846.463501	49.900000	849.500977	49.900000	851.510559	49.900000	846.450623	49.900000	849.037659	49.900000	851.839661	49.900000	850.000061	49.900000	846.222534	49.900000	851.093262	49.900000	849.374756	49.900000	851.988770	49.900000	849.400757	49.900000	848.619141
50.000000	853.246521	50.000000	845.482117	50.000000	849.173340	50.000000	849.502075	50.000000	850.018860	50.000000	852.387878	50.000000	844.383179	50.000000	851.851257	50.000000	850.149536	50.000000	851.757141	50.000000	848.994446	50.000000	847.571655	50.000000	851.229919	50.000000	854.876831	50.000000	846.772400	50.000000	848.244263
50.000000	853.246521	50.000000	845.481995	50.000000	849.173462	50.000000	849.502075	50.000000	850.018860	50.000000	852.387878	50.000000	844.383179	50.000000	851.851257	50.000000	850.149536	50.000000	851.757080	50.000000	848.994446	50.000000	847.571655	50.000000	851.229919	50.000000	854.876770	50.000000	846.772217	50.000000	848.244263
50.100000	847.365295	50.100000	847.730591	50.100000	849.839600	50.100000	843.951050	50.100000	852.395203	50.100000	848.206543	50.100000	849.605774	50.100000	845.586060	50.100000	845.383606	50.100000	851.502014	50.100000	848.551758	50.100000	850.845032	50.100000	848.523315	50.100000	852.704285	50.100000	845.054749	50.100000	846.556274
50.200000	852.441956	50.200000	851.040100	50.200000	848.925659	50.200000	846.839172	50.200000	847.327087	50.200000	847.889771	50.200000	850.681885	50.200000	846.733582	50.200000	853.531494	50.200000	853.130798	50.200000	852.382507	50.200000	847.989868	50.200000	845.355530	50.200000	850.298462	50.200000	851.174255	50.200000	852.035278
50.300000	846.510925	50.300000	853.789612	50.300000	851.197815	50.300000	847.974915	50.300000	847.073242	50.300000	849.825623	50.300000	846.745178	50.300000	847.746948	50.300000	851.735718	50.300000	851.904175	50.300000	853.257812	50.300000	848.293884	50.300000	849.018738	50.300000	844.029724	50.300000	853.049805	50.300000	846.406616
50.400000	847.239807	50.400000	847.077087	50.400000	846.234009	50.400000	849.656433	50.400000	843.589233	50.400000	851.472839	50.400000	842.475586	50.400000	850.084290	50.400000	846.562073	50.400000	848.215454	50.400000	848.091614	50.400000	846.029480	50.400000	843.655212	50.400000	847.589478	50.400000	849.203857	50.400000	850.531982
50.500000	846.828003	50.500000	849.200439	50.500000	850.647461	50.500000	847.313782	50.500000	847.764465	50.500000	845.442322	50.500000	845.303772	50.500000	848.176086	50.500000	844.546509	50.500000	845.892151	50.500000	847.833740	50.500000	851.998352	50.500000	844.608521	50.500000	854.481506	50.500000	849.393372	50.500000	851.147156
50.600000	848.617920	50.600000	842.117859	50.600000	847.243652	50.600000	846.277954	50.600000	847.545349	50.600000	848.446960	50.600000	844.457520	50.600000	847.347778	50.600000	849.513855	50.600000	847.019775	50.600000	839.467102	50.600000	842.620972	50.600000	849.618713	50.600000	847.177429	50.600000	846.339661	50.600000	846.416626
50.700000	841.723999	50.700000	846.557251	50.700000	843.684082	50.700000	849.453308	50.700000	851.169556	50.700000	843.476624	50.700000	842.210632	50.700000	843.503662	50.700000	846.616882	50.700000	842.570740	50.700000	848.209412	50.700000	846.791504	50.700000	847.903992	50.700000	847.185425	50.700000	847.839783	50.700000	849.908325
50.800000	846.760437	50.800000	851.814148	50.800000	844.788696	50.800000	849.821716	50.800000	844.726379	50.800000	848.317566	50.800000	844.215881	50.800000	844.223572	50.800000	843.566345	50.800000	845.997437	50.800000	843.551880	50.800000	839.098938	50.800000	845.506042	50.800000	848.130371	50.800000	839.917603	50.800000	850.559143
50.900000	842.340393	50.900000	846.343933	50.900000	845.776306	50.900000	843.646362	50.900000	847.768372	50.900000	849.274780	50.900000	843.474792	50.900000	846.411743	50.900000	844.189453	50.900000	842.746704	50.900000	846.796143	50.900000	846.075012	50.900000	846.220520	50.900000	842.735535	50.900000	844.692078	50.900000	844.532593
51.000000	844.010254	51.000000	842.542480	51.000000	846.115417	51.000000	843.266235	51.000000	847.823303	51.000000	843.755676	51.000000	838.394653	51.000000	840.235657	51.000000	846.157288	51.000000	842.489014	51.000000	845.598389	51.000000	845.485962	51.000000	843.281189	51.000000	842.295959	51.000000	842.583191	51.000000	843.149292
51.100000	845.015137	51.100000	843.797974	51.100000	846.578308	51.100000	847.100830	51.100000	840.344543	51.100000	841.095215	51.100000	846.251404	51.100000	848.059448	51.100000	844.077148	51.100000	837.190063	51.100000	845.677795	51.100000	841.561890	51.100000	838.976196	51.100000	838.847107	51.100000	841.672119	51.100000	840.184814
51.200000	840.547241	51.200000	845.617126	51.200000	841.718201	51.200000	844.350037	51.200000	841.454651	51.200000	841.814209	51.200000	842.212830	51.200000	844.163269	51.200000	840.477783	51.200000	842.992981	51.200000	846.739014	51.200000	846.458801	51.200000	842.857178	51.200000	846.251648	51.200000	840.830933	51.200000	845.434875
51.300000	839.783081	51.300000	842.442200	51.300000	845.258057	51.300000	844.213867	51.300000	843.658569	51.300000	843.379333	51.300000	837.478271	51.300000	841.833313	51.300000	840.285767	51.300000	837.994446	51.300000	842.993835	51.300000	841.216309	51.300000	842.357727	51.300000	843.485168	51.300000	844.445129	51.300000	838.999512
51.400000	843.308350	51.400000	839.448975	51.400000	844.769470	51.400000	840.254089	51.400000	839.724060	51.400000	840.494690	51.400000	844.890503	51.400000	841.819580	51.400000	835.502075	51.400000	838.972656	51.400000	843.695007	51.400000	838.683105	51.400000	838.431396	51.400000	844.794922	51.400000	841.463806	51.400000	839.688965
51.500000	845.351318	51.500000	843.856934	51.500000	834.931152	51.500000	844.209534	51.500000	842.940369	51.500000	844.205017	51.500000	846.045105	51.500000	838.445923	51.500000	841.190674	51.500000	842.762939	51.500000	839.185364	51.500000	846.214355	51.500000	845.059204	51.500000	844.733337	51.500000	840.378540	51.500000	837.573425
51.600000	842.461426	51.600000	840.104980	51.600000	836.850098	51.600000	839.291565	51.600000	838.420654	51.600000	845.450867	51.600000	838.978943	51.600000	840.405273	51.600000	840.108948	51.600000	835.532410	51.600000	840.624817	51.600000	842.674194	51.600000	842.489441	51.600000	840.316956	51.600000	842.473999	51.600000	844.045227
51.700000	841.630066	51.700000	838.564697	51.700000	835.590515	51.700000	834.562622	51.700000	838.002502	51.700000	839.029663	51.700000	844.467529	51.700000	838.314453	51.700000	836.041931	51.700000	839.867310	51.700000	838.998596	51.700000	841.583801	51.700000	842.048462	51.700000	839.844910	51.700000	839.552612	51.700000	837.486572
51.800000	841.636780	51.800000	842.641052	51.800000	838.263123	51.800000	844.212341	51.800000	844.469971	51.800000	841.700806	51.800000	833.563904	51.800000	840.964966	51.800000	843.313354	51.800000	842.013916	51.800000	836.733765	51.800000	839.973083	51.800000	842.334656	51.800000	846.654602	51.800000	836.859924	51.800000	836.012207
51.900000	838.915283	51.900000	837.884216	51.900000	844.366760	51.900000	840.606262	51.900000	836.047180	51.900000	836.717346	51.900000	837.010681	51.900000	836.726074	51.900000	843.213623	51.900000	839.045654	51.900000	842.263550	51.900000	837.906311	51.900000	837.222961	51.900000	842.940796	51.900000	839.344910	51.900000	842.581665
52.000000	839.690674	52.000000	837.764771	52.000000	840.749207	52.000000	842.086182	52.000000	834.894165	52.000000	838.657166	52.000000	838.539551	52.000000	835.993591	52.000000	838.755493	52.000000	838.306763	52.000000	839.855164	52.000000	835.520691	52.000000	842.927063	52.000000	838.841125	52.000000	844.137268	52.000000	837.473328
52.100000	836.354858	52.100000	837.560486	52.100000	837.049194	52.100000	843.301697	52.100000	840.350159	52.100000	835.326111	52.100000	841.492920	52.100000	840.898193	52.100000	837.596741	52.100000	834.047852	52.100000	838.239197	52.100000	839.643250	52.100000	837.752380	52.100000	840.326416	52.100000	842.782715	52.100000	835.796692
52.200000	840.730896	52.200000	840.219910	52.200000	835.825928	52.200000	837.862732	52.200000	833.733337	52.200000	842.201843	52.200000	835.713501	52.200000	836.251343	52.200000	839.456177	52.200000	838.887085	52.200000	839.307617	52.200000	836.933289	52.200000	839.818604	52.200000	837.373962	52.200000	834.792175	52.200000	840.414490
52.300000	843.741333	52.300000	834.838135	52.300000	836.672852	52.300000	840.513428	52.300000	842.384277	52.300000	833.929504	52.300000	836.117798	52.300000	837.716492	52.300000	837.799805	52.300000	836.672485	52.300000	840.102295	52.300000	837.076965	52.300000	837.181946	52.300000	833.303467	52.300000	838.280579	52.300000	833.970154
52.400000	833.353210	52.400000	836.047729	52.400000	838.108521	52.400000	838.345032	52.400000	838.257324	52.400000	837.176636	52.400000	834.352844	52.400000	836.040649	52.400000	836.286865	52.400000	839.213562	52.400000	834.589539	52.400000	838.299072	52.400000	832.516968	52.400000	836.090393	52.400000	836.280273	52.400000	835.577209
52.500000	840.309448	52.500000	841.545044	52.500000	834.170471	52.500000	832.844604	52.500000	836.486389	52.500000	833.524902	52.500000	833.721436	52.500000	837.878235	52.500000	837.304199	52.500000	837.899048	52.500000	835.229004	52.500000	834.972656	52.500000	838.963928	52.500000	838.001099	52.500000	835.781067	52.500000	833.381409
52.600000	834.738037	52.600000	831.246765	52.600000	834.296082	52.600000	834.536133	52.600000	837.699524	52.600000	838.736206	52.600000	837.677490	52.600000	834.274780	52.600000	839.987732	52.600000	831.421753	52.600000	837.458374	52.600000	836.870483	52.600000	841.023804	52.600000	834.967346	52.600000	838.519897	52.600000	836.655212
52.700000	832.495300	52.700000	831.595825	52.700000	833.672668	52.700000	837.832825	52.700000	841.399963	52.700000	835.309204	52.700000	839.128601	52.700000	835.792175	52.700000	834.700684	52.700000	833.992371	52.700000	832.228455	52.700000	837.359741	52.700000	833.335327	52.700000	838.122070	52.700000	836.042542	52.700000	837.269592
52.800000	835.193970	52.800000	838.217712	52.800000	836.883484	52.800000	834.037964	52.800000	832.634460	52.800000	833.889099	52.800000	830.035522	52.800000	835.202942	52.800000	832.544678	52.800000	836.808655	52.800000	835.109070	52.800000	837.141724	52.800000	834.249756	52.800000	834.726257	52.800000	837.600159	52.800000	837.718567
52.900000	836.817200	52.900000	834.065063	52.900000	833.968262	52.900000	834.380005	52.900000	834.142029	52.900000	831.756592	52.900000	831.464966	52.900000	834.928406	52.900000	838.518005	52.900000	839.096558	52.900000	829.020691	52.900000	835.989075	52.900000	838.133179	52.900000	834.925476	52.900000	832.153625	52.900000	833.840149
53.000000	831.655273	53.000000	839.517151	53.000000	831.588257	53.000000	828.940735	53.000000	833.977478	53.000000	829.930115	53.000000	831.256165	53.000000	830.753845	53.000000	835.869568	53.000000	829.947754	53.000000	839.884888	53.000000	836.705566	53.000000	839.262939	53.000000	835.367126	53.000000	836.993103	53.000000	835.420166
53.100000	833.613098	53.100000	832.086609	53.100000	832.557495	53.100000	830.745300	53.100000	830.134888	53.100000	834.575806	53.100000	835.829590	53.100000	833.267334	53.100000	830.150024	53.100000	833.407349	53.100000	831.042114	53.100000	833.252930	53.100000	829.546204	53.100000	832.026611	53.100000	830.609680	53.100000	829.515869
53.200000	830.977722	53.200000	833.624817	53.200000	833.589783	53.200000	828.438721	53.200000	834.837952	53.200000	830.435425	53.200000	831.014465	53.200000	834.414001	53.200000	832.602722	53.200000	831.032715	53.200000	830.024414	53.200000	828.556030	53.200000	828.776978	53.200000	834.169800	53.200000	834.805054	53.200000	832.767761
53.300000	826.817932	53.300000	826.715271	53.300000	834.707092	53.300000	829.534241	53.300000	826.361267	53.300000	831.873962	53.300000	838.702393	53.300000	829.612549	53.300000	834.166809	53.300000	834.160400	53.300000	831.952515	53.300000	833.172668	53.300000	833.618408	53.300000	832.489990	53.300000	831.040405	53.300000	833.400208
53.400000	829.379028	53.400000	831.655640	53.400000	831.661072	53.400000	834.907654	53.400000	828.261475	53.400000	834.311340	53.400000	830.977844	53.400000	835.880920	53.400000	827.937927	53.400000	834.665588	53.400000	831.791260	53.400000	833.250427	53.400000	827.505249	53.400000	830.190491	53.400000	828.812866	53.400000	827.967468
53.500000	832.389893	53.500000	836.994690	53.500000	828.997437	53.500000	827.214478	53.500000	830.193237	53.500000	832.027832	53.500000	834.903198	53.500000	832.026978	53.500000	829.715820	53.500000	831.307190	53.500000	825.886292	53.500000	826.424500	53.500000	832.816589	53.500000	831.593262	53.500000	824.964661	53.500000	829.908630
53.600000	830.525452	53.600000	830.032288	53.600000	833.114868	53.600000	824.440308	53.600000	826.990112	53.600000	830.480225	53.600000	825.665649	53.600000	835.627991	53.600000	827.042175	53.600000	834.271484	53.600000	833.267944	53.600000	825.827209	53.600000	828.839172	53.600000	830.659729	53.600000	832.824463	53.600000	829.271729
53.700000	831.190186	53.700000	825.502075	53.700000	831.918884	53.700000	828.373108	53.700000	830.531067	53.700000	826.413513	53.700000	823.281372	53.700000	834.255310	53.700000	832.591736	53.700000	828.716797	53.700000	831.045715	53.700000	826.259644	53.700000	831.317200	53.700000	832.295166	53.700000	833.491394	53.700000	827.549316
53.800000	825.308838	53.800000	831.362427	53.800000	831.127686	53.800000	829.565369	53.800000	825.878418	53.800000	827.548401	53.800000	830.128845	53.800000	832.427734	53.800000	821.098694	53.800000	828.450806	53.800000	830.173340	53.800000	830.054443	53.800000	831.293091	53.800000	827.289062	53.800000	827.693176	53.800000	832.989868
53.900000	827.777649	53.900000	832.791870	53.900000	826.862122	53.900000	824.820679	53.900000	829.082520	53.900000	824.385803	53.900000	826.633423	53.900000	834.511902	53.900000	827.548889	53.900000	828.492859	53.900000	826.533081	53.900000	828.551086	53.900000	831.267639	53.900000	824.208374	53.900000	827.831543	53.900000	829.413696
54.000000	832.585999	54.000000	828.282715	54.000000	826.198914	54.000000	823.477783	54.000000	828.084045	54.000000	826.696777	54.000000	823.271606	54.000000	829.372864	54.000000	831.347229	54.000000	826.843018	54.000000	829.237000	54.000000	827.941406	54.000000	825.408447	54.000000	830.232361	54.000000	827.530334	54.000000	824.956604
54.100000	823.338623	54.100000	829.538757	54.100000	832.833923	54.100000	830.934509	54.100000	825.903015	54.100000	828.844727	54.100000	827.535767	54.100000	825.787537	54.100000	823.956909	54.100000	822.209900	54.100000	826.562378	54.100000	825.162659	54.100000	828.882507	54.100000	825.416687	54.100000	820.440247	54.100000	825.276917
54.200000	827.894226	54.200000	826.650146	54.200000	825.014221	54.200000	831.945190	54.200000	825.283264	54.200000	831.078003	54.200000	820.208435	54.200000	828.536194	54.200000	827.870972	54.200000	836.197021	54.200000	824.901917	54.200000	829.520569	54.200000	824.505310	54.200000	825.193787	54.200000	828.468018	54.200000	822.083435
54.300000	828.202393	54.300000	831.918030	54.300000	825.869080	54.300000	821.839172	54.300000	823.315308	54.300000	826.549744	54.300000	822.557739	54.300000	827.337952	54.300000	826.796509	54.300000	829.909058	54.300000	825.644226	54.300000	823.704895	54.300000	825.782166	54.300000	829.694641	54.300000	824.117310	54.300000	829.030457
54.400000	823.041199	54.400000	827.480652	54.400000	825.746277	54.400000	825.896606	54.400000	821.438660	54.400000	828.528748	54.400000	828.771851	54.400000	824.343811	54.400000	824.032532	54.400000	825.633484	54.400000	828.858948	54.400000	826.070862	54.400000	825.496338	54.400000	823.480591	54.400000	824.235657	54.400000	828.959961
54.500000	819.748108	54.500000	823.960754	54.500000	828.195435	54.500000	825.152405	54.500000	824.092041	54.500000	823.402710	54.500000	827.802856	54.500000	819.276489	54.500000	828.458496	54.500000	825.226868	54.500000	831.990051	54.500000	823.882202	54.500000	825.550598	54.500000	821.841919	54.500000	828.083191	54.500000	826.895813
54.600000	824.799072	54.600000	823.374512	54.600000	826.631226	54.600000	824.466675	54.600000	821.447266	54.600000	826.232239	54.600000	826.661438	54.600000	821.320251	54.600000	820.986328	54.600000	825.012024	54.600000	825.756653	54.600000	825.097412	54.600000	825.425964	54.600000	824.722961	54.600000	820.635010	54.600000	821.953735
54.700000	822.751038	54.700000	823.871155	54.700000	824.903320	54.700000	821.478027	54.700000	825.614136	54.700000	826.414856	54.700000	830.376160	54.700000	821.379883	54.700000	819.824463	54.700000	824.026855	54.700000	825.912598	54.700000	823.165344	54.700000	819.115906	54.700000	822.642578	54.700000	828.794678	54.700000	819.857178
54.800000	824.096436	54.800000	825.339111	54.800000	820.043823	54.800000	826.759277	54.800000	825.831482	54.800000	830.073242	54.800000	820.971741	54.800000	827.642212	54.800000	820.459900	54.800000	823.251831	54.800000	821.882324	54.800000	822.742859	54.800000	822.813477	54.800000	824.917358	54.800000	827.120667	54.800000	819.350708
54.900000	825.813538	54.900000	825.817871	54.900000	821.342163	54.900000	820.714783	54.900000	823.740967	54.900000	824.596680	54.900000	825.349243	54.900000	826.790771	54.900000	823.122803	54.900000	823.388855	54.900000	822.290955	54.900000	828.798157	54.900000	823.704224	54.900000	821.136780	54.900000	823.269775	54.900000	825.410339
55.000000	817.721863	55.000000	822.693481	55.000000	820.817566	55.000000	818.912292	55.000000	823.149597	55.000000	821.686890	55.000000	821.921692	55.000000	821.988831	55.000000	818.268799	55.000000	820.961914	55.000000	818.910400	55.000000	820.427856	55.000000	820.960327	55.000000	824.554504	55.000000	826.171082	55.000000	826.712036
55.100000	820.738953	55.100000	821.929382	55.100000	822.123230	55.100000	824.567078	55.100000	820.689697	55.100000	820.555786	55.100000	824.687866	55.100000	820.205444	55.100000	824.715515	55.100000	827.096069	55.100000	817.749695	55.100000	823.256470	55.100000	825.376160	55.100000	821.221924	55.100000	814.265259	55.100000	817.708557
55.200000	818.008362	55.200000	823.063171	55.200000	819.284058	55.200000	822.555298	55.200000	820.208313	55.200000	817.874756	55.200000	819.965149	55.200000	823.549377	55.200000	810.578857	55.200000	819.577759	55.200000	823.135437	55.200000	822.927551	55.200000	820.356201	55.200000	815.719849	55.200000	822.123962	55.200000	815.283142
55.300000	824.169678	55.300000	824.138000	55.300000	816.172668	55.300000	815.247803	55.300000	822.059509	55.300000	821.850403	55.300000	819.379578	55.300000	824.907959	55.300000	824.391357	55.300000	822.297974	55.300000	824.217102	55.300000	819.552490	55.300000	816.871582	55.300000	824.580627	55.300000	818.339966	55.300000	821.697021
55.400000	820.621094	55.400000	822.890991	55.400000	814.414917	55.400000	816.329407	55.400000	818.980957	55.400000	825.572815	55.400000	815.985657	55.400000	822.396118	55.400000	819.960876	55.400000	827.514099	55.400000	815.451294	55.400000	816.272278	55.400000	820.433594	55.400000	821.586609	55.400000	825.848083	55.400000	815.240417
55.500000	822.502991	55.500000	820.453064	55.500000	824.082214	55.500000	818.573914	55.500000	825.283813	55.500000	817.703064	55.500000	825.018677	55.500000	819.651367	55.500000	819.136963	55.500000	821.757507	55.500000	818.410156	55.500000	816.243408	55.500000	818.310608	55.500000	820.321167	55.500000	822.500488	55.500000	817.993408
55.600000	823.777954	55.600000	821.411316	55.600000	819.273071	55.600000	818.063538	55.600000	820.806763	55.600000	814.122437	55.600000	814.294495	55.600000	822.178589	55.600000	820.482361	55.600000	819.853638	55.600000	821.968079	55.600000	817.041565	55.600000	820.813293	55.600000	820.107788	55.600000	816.122620	55.600000	819.055847
55.700000	816.796631	55.700000	819.924744	55.700000	819.522217	55.700000	816.019104	55.700000	821.067749	55.700000	817.954041	55.700000	820.349609	55.700000	820.629395	55.700000	820.232910	55.700000	820.090454	55.700000	821.127258	55.700000	819.784241	55.700000	815.784790	55.700000	821.207214	55.700000	816.569946	55.700000	816.450195
55.800000	812.790466	55.800000	816.391724	55.800000	820.293884	55.800000	815.421570	55.800000	821.115295	55.800000	821.595398	55.800000	822.314026	55.800000	819.371399	55.800000	821.637390	55.800000	816.878113	55.800000	817.249817	55.800000	824.905762	55.800000	816.430908	55.800000	817.645386	55.800000	816.256897	55.800000	822.517029
55.900000	817.116821	55.900000	816.161926	55.900000	816.777649	55.900000	818.450317	55.900000	818.743225	55.900000	817.133667	55.900000	819.219604	55.900000	819.723938	55.900000	816.307678	55.900000	818.671448	55.900000	817.710815	55.900000	815.429199	55.900000	818.947876	55.900000	816.751709	55.900000	821.630737	55.900000	810.699219
56.000000	816.497620	56.000000	819.861694	56.000000	813.283630	56.000000	814.578918	56.000000	815.096741	56.000000	816.195251	56.000000	813.431641	56.000000	815.713196	56.000000	819.713257	56.000000	813.340210	56.000000	820.379639	56.000000	811.761108	56.000000	819.707703	56.000000	821.510620	56.000000	818.279297	56.000000	816.314148
56.100000	816.028137	56.100000	816.216309	56.100000	810.642334	56.100000	816.713562	56.100000	823.384766	56.100000	818.374023	56.100000	822.056152	56.100000	816.929749	56.100000	817.840454	56.100000	817.855469	56.100000	819.277222	56.100000	815.385010	56.100000	813.723083	56.100000	820.870178	56.100000	817.836182	56.100000	818.046631
56.200000	816.853027	56.200000	816.763306	56.200000	814.635376	56.200000	819.908325	56.200000	817.994507	56.200000	811.857300	56.200000	815.683594	56.200000	813.905212	56.200000	813.714355	56.200000	817.027466	56.200000	817.200317	56.200000	809.503601	56.200000	815.500854	56.200000	816.306946	56.200000	817.349487	56.200000	815.272339
56.300000	816.282349	56.300000	815.980225	56.300000	816.067810	56.300000	816.181824	56.300000	816.954956	56.300000	812.863586	56.300000	808.649658	56.300000	813.896606	56.300000	813.143188	56.300000	815.346313	56.300000	818.663940	56.300000	813.403381	56.300000	817.883301	56.300000	816.754822	56.300000	815.598511	56.300000	811.935181
56.400000	817.635254	56.400000	813.894592	56.400000	816.966736	56.400000	811.774414	56.400000	816.929932	56.400000	813.529175	56.400000	815.380310	56.400000	815.746094	56.400000	813.168457	56.400000	814.442749	56.400000	813.130798	56.400000	818.406799	56.400000	813.094666	56.400000	810.316895	56.400000	808.065308	56.400000	817.998108
56.500000	812.925171	56.500000	814.817139	56.500000	813.219788	56.500000	812.740845	56.500000	819.493530	56.500000	811.610779	56.500000	811.326477	56.500000	809.956421	56.500000	812.829529	56.500000	810.516235	56.500000	812.598083	56.500000	816.361694	56.500000	816.241272	56.500000	816.280396	56.500000	813.691833	56.500000	815.418945
56.600000	816.740112	56.600000	813.207947	56.600000	812.674988	56.600000	813.302795	56.600000	816.001892	56.600000	813.350098	56.600000	816.650085	56.600000	817.494629	56.600000	812.164673	56.600000	814.713013	56.600000	814.463928	56.600000	814.248596	56.600000	814.564209	56.600000	812.980713	56.600000	810.244263	56.600000	810.867249
56.700000	806.401367	56.700000	812.910400	56.700000	808.899780	56.700000	816.646240	56.700000	813.165039	56.700000	813.566772	56.700000	814.912292	56.700000	811.977783	56.700000	813.290283	56.700000	810.796875	56.700000	818.924561	56.700000	812.859070	56.700000	808.799438	56.700000	811.517517	56.700000	815.603149	56.700000	808.025146
56.800000	817.163025	56.800000	811.260376	56.800000	813.874451	56.800000	811.555481	56.800000	813.133301	56.800000	815.072205	56.800000	816.016602	56.800000	812.444702	56.800000	812.350891	56.800000	817.189087	56.800000	815.249817	56.800000	810.270691	56.800000	811.546753	56.800000	812.922180	56.800000	807.168579	56.800000	815.189575
56.900000	810.588623	56.900000	805.726929	56.900000	814.684998	56.900000	811.878784	56.900000	811.134338	56.900000	813.924622	56.900000	807.788635	56.900000	812.977661	56.900000	809.071411	56.900000	804.899048	56.900000	814.004272	56.900000	810.246094	56.900000	809.918274	56.900000	809.738586	56.900000	811.565002	56.900000	814.053406
57.000000	811.008057	57.000000	810.043213	57.000000	810.910217	57.000000	811.771423	57.000000	812.320435	57.000000	810.249207	57.000000	807.936157	57.000000	810.411011	57.000000	805.843384	57.000000	810.496948	57.000000	815.571716	57.000000	809.853577	57.000000	807.399719	57.000000	811.178955	57.000000	816.454041	57.000000	812.301880
57.100000	811.971985	57.100000	813.613892	57.100000	811.305298	57.100000	806.465210	57.100000	811.880493	57.100000	813.231934	57.100000	809.755005	57.100000	811.144226	57.100000	810.533081	57.100000	812.231262	57.100000	808.890991	57.100000	812.153015	57.100000	811.018005	57.100000	810.548706	57.100000	812.096436	57.100000	809.404602
57.200000	813.950806	57.200000	804.106934	57.200000	804.935608	57.200000	813.020508	57.200000	810.707886	57.200000	809.225891	57.200000	806.852234	57.200000	804.665100	57.200000	805.602478	57.200000	808.646667	57.200000	811.574768	57.200000	813.595398	57.200000	804.735718	57.200000	805.859436	57.200000	809.408142	57.200000	808.894043
57.300000	810.658325	57.300000	806.800842	57.300000	808.422546	57.300000	807.205627	57.300000	808.847473	57.300000	811.510681	57.300000	808.264587	57.300000	812.616638	57.300000	814.243713	57.300000	807.767273	57.300000	806.755371	57.300000	809.748169	57.300000	807.594849	57.300000	815.822021	57.300000	807.201904	57.300000	811.127625
57.400000	805.031616	57.400000	810.755859	57.400000	816.200439	57.400000	810.538818	57.400000	810.816040	57.400000	809.935730	57.400000	804.981384	57.400000	805.342529	57.400000	807.319153	57.400000	805.636841	57.400000	813.011292	57.400000	806.483765	57.400000	804.909973	57.400000	811.988831	57.400000	807.864136	57.400000	808.530396
57.500000	807.808228	57.500000	812.112244	57.500000	805.745972	57.500000	807.308655	57.500000	812.622009	57.500000	810.472656	57.500000	812.454102	57.500000	807.610107	57.500000	810.477905	57.500000	814.328796	57.500000	806.959717	57.500000	806.770935	57.500000	809.867004	57.500000	806.776001	57.500000	812.735413	57.500000	809.147461
57.600000	811.057129	57.600000	814.888733	57.600000	808.347534	57.600000	807.565247	57.600000	803.145813	57.600000	812.016846	57.600000	812.975769	57.600000	808.000061	57.600000	804.610779	57.600000	807.367676	57.600000	806.308228	57.600000	811.734253	57.600000	812.070984	57.600000	806.086731	57.600000	809.434937	57.600000	803.468567
57.700000	811.681702	57.700000	811.975830	57.700000	806.644104	57.700000	807.861755	57.700000	805.965759	57.700000	810.687866	57.700000	809.938477	57.700000	805.562073	57.700000	804.321228	57.700000	804.069092	57.700000	809.626343	57.700000	810.981079	57.700000	809.509460	57.700000	807.402832	57.700000	808.577209	57.700000	806.009827
57.800000	802.375366	57.800000	806.975525	57.800000	809.456787	57.800000	811.867859	57.800000	805.358093	57.800000	804.403687	57.800000	806.551331	57.800000	805.125061	57.800000	808.669983	57.800000	808.092285	57.800000	800.585938	57.800000	801.420410	57.800000	805.782715	57.800000	802.896545	57.800000	801.050842	57.800000	808.990051
57.900000	804.648010	57.900000	806.959839	57.900000	805.954834	57.900000	808.979858	57.900000	806.079712	57.900000	805.143433	57.900000	808.457214	57.900000	801.703796	57.900000	804.001099	57.900000	811.496460	57.900000	808.409790	57.900000	803.607788	57.900000	809.179016	57.900000	805.802368	57.900000	805.822021	57.900000	809.436157
58.000000	808.115417	58.000000	806.040588	58.000000	806.349548	58.000000	804.117371	58.000000	805.619080	58.000000	805.280518	58.000000	804.511230	58.000000	805.548584	58.000000	805.378418	58.000000	806.563110	58.000000	806.300537	58.000000	805.915527	58.000000	807.043091	58.000000	807.114258	58.000000	810.145020	58.000000	801.579773
58.100000	804.575439	58.100000	805.484009	58.100000	801.821106	58.100000	806.029663	58.100000	804.352478	58.100000	805.100891	58.100000	808.234802	58.100000	809.756531	58.100000	810.546936	58.100000	808.831421	58.100000	804.913696	58.100000	806.698120	58.100000	810.082397	58.100000	803.988953	58.100000	807.544067	58.100000	803.663513
58.200000	802.263123	58.200000	805.247864	58.200000	804.386780	58.200000	808.418640	58.200000	804.953979	58.200000	804.155212	58.200000	802.765747	58.200000	803.108643	58.200000	809.017090	58.200000	803.666931	58.200000	805.625244	58.200000	806.379639	58.200000	804.773438	58.200000	806.136780	58.200000	807.595398	58.200000	806.434387
58.300000	805.454529	58.300000	802.949524	58.300000	804.330994	58.300000	805.490479	58.300000	803.057495	58.300000	805.186401	58.300000	801.176941	58.300000	802.020813	58.300000	805.193176	58.300000	802.802490	58.300000	798.484009	58.300000	801.754578	58.300000	804.192627	58.300000	804.062439	58.300000	806.275146	58.300000	800.114929
58.400000	802.059448	58.400000	801.262817	58.400000	802.064087	58.400000	800.799500	58.400000	807.401245	58.400000	807.350403	58.400000	805.254639	58.400000	805.511658	58.400000	802.760986	58.400000	803.188904	58.400000	801.193359	58.400000	806.206482	58.400000	805.385010	58.400000	802.075378	58.400000	802.617737	58.400000	810.079163
58.500000	795.328430	58.500000	804.885864	58.500000	804.653625	58.500000	798.739380	58.500000	803.173340	58.500000	805.637024	58.500000	802.040649	58.500000	802.756348	58.500000	804.511902	58.500000	800.433289	58.500000	801.996094	58.500000	803.470825	58.500000	805.670715	58.500000	803.620422	58.500000	804.951477	58.500000	800.417236
58.600000	802.155151	58.600000	800.588928	58.600000	804.478271	58.600000	800.973755	58.600000	801.885254	58.600000	803.671021	58.600000	801.620789	58.600000	799.511536	58.600000	802.419312	58.600000	806.006775	58.600000	800.479858	58.600000	801.161743	58.600000	801.882812	58.600000	801.617126	58.600000	801.716736	58.600000	800.159424
58.700000	804.213440	58.700000	797.853271	58.700000	804.799622	58.700000	800.827087	58.700000	801.489014	58.700000	800.323792	58.700000	800.235962	58.700000	802.828369	58.700000	801.070435	58.700000	803.358765	58.700000	797.904785	58.700000	803.369812	58.700000	801.366699	58.700000	800.648376	58.700000	800.162476	58.700000	800.781555
58.800000	801.266968	58.800000	803.299744	58.800000	799.871826	58.800000	800.294739	58.800000	804.111755	58.800000	800.054199	58.800000	800.256226	58.800000	803.172974	58.800000	798.097229	58.800000	804.912476	58.800000	801.597900	58.800000	804.840881	58.800000	802.650879	58.800000	802.551147	58.800000	795.001953	58.800000	798.349121
58.900000	802.490967	58.900000	797.475281	58.900000	803.043640	58.900000	802.067200	58.900000	799.801819	58.900000	802.651062	58.900000	802.211853	58.900000	802.758240	58.900000	797.855408	58.900000	802.642090	58.900000	800.583984	58.900000	800.108337	58.900000	804.342773	58.900000	800.849915	58.900000	798.951599	58.900000	803.240845
59.000000	804.137695	59.000000	798.322998	59.000000	797.206238	59.000000	801.381531	59.000000	802.157227	59.000000	801.125183	59.000000	797.023926	59.000000	801.309631	59.000000	793.908264	59.000000	802.589539	59.000000	804.999146	59.000000	804.053894	59.000000	795.712280	59.000000	802.623535	59.000000	795.878784	59.000000	802.130066
59.100000	801.697510	59.100000	800.113953	59.100000	802.308777	59.100000	802.632690	59.100000	802.365234	59.100000	800.118042	59.100000	807.108765	59.100000	797.123962	59.100000	798.710693	59.100000	802.551453	59.100000	800.575684	59.100000	800.245300	59.100000	798.410461	59.100000	801.309448	59.100000	797.162231	59.100000	800.828613
59.200000	802.114807	59.200000	804.173950	59.200000	801.888489	59.200000	799.613892	59.200000	797.707458	59.200000	797.763062	59.200000	796.185486	59.200000	794.170959	59.200000	801.277588	59.200000	798.010376	59.200000	796.587280	59.200000	794.527710	59.200000	797.880737	59.200000	799.754883	59.200000	800.916870	59.200000	799.160522
59.300000	795.490967	59.300000	799.139343	59.300000	798.225525	59.300000	802.037292	59.300000	794.746460	59.300000	793.913330	59.300000	802.244202	59.300000	799.645630	59.300000	797.471619	59.300000	798.846436	59.300000	794.971680	59.300000	800.674438	59.300000	800.670166	59.300000	798.590027	59.300000	796.525085	59.300000	798.249390
59.400000	796.621948	59.400000	798.340271	59.400000	800.889954	59.400000	792.923706	59.400000	798.470337	59.400000	800.536438	59.400000	793.338623	59.400000	799.786804	59.400000	797.181519	59.400000	794.631348	59.400000	795.615723	59.400000	796.556458	59.400000	795.658752	59.400000	800.385559	59.400000	798.432678	59.400000	794.213135
59.500000	794.952576	59.500000	797.578979	59.500000	799.955444	59.500000	796.718811	59.500000	800.532715	59.500000	799.939209	59.500000	799.608398	59.500000	795.929810	59.500000	798.942383	59.500000	798.715149	59.500000	798.737488	59.500000	796.119324	59.500000	795.163147	59.500000	795.583984	59.500000	797.484741	59.500000	800.808899
59.600000	799.728577	59.600000	790.230408	59.600000	791.707703	59.600000	794.825867	59.600000	799.338013	59.600000	803.743408	59.600000	790.212585	59.600000	796.551208	59.600000	793.762085	59.600000	796.617676	59.600000	794.494507	59.600000	794.524536	59.600000	796.720215	59.600000	798.219727	59.600000	801.140137	59.600000	798.562927
59.700000	794.971680	59.700000	795.979614	59.700000	799.470215	59.700000	794.299988	59.700000	796.652588	59.700000	797.225708	59.700000	800.697754	59.700000	799.698120	59.700000	795.833740	59.700000	796.092957	59.700000	795.750366	59.700000	797.046997	59.700000	795.382324	59.700000	796.877441	59.700000	797.565552	59.700000	797.610291
59.800000	790.512939	59.800000	795.458008	59.800000	795.227051	59.800000	794.269897	59.800000	795.028259	59.800000	799.113708	59.800000	801.061401	59.800000	796.039734	59.800000	792.351379	59.800000	795.393738	59.800000	796.063416	59.800000	792.726868	59.800000	796.745117	59.800000	799.558594	59.800000	800.777161	59.800000	800.923218
59.900000	792.452576	59.900000	801.086487	59.900000	792.295532	59.900000	796.255676	59.900000	799.375610	59.900000	794.406860	59.900000	794.736755	59.900000	790.515503	59.900000	794.117615	59.900000	800.957886	59.900000	789.786072	59.900000	794.508972	59.900000	795.674438	59.900000	797.789856	59.900000	796.506714	59.900000	796.261047
60.000000	795.791138	60.000000	796.251404	60.000000	796.413879	60.000000	797.250305	60.000000	792.172058	60.000000	794.038330	60.000000	796.596008	60.000000	794.551270	60.000000	801.292542	60.000000	798.653992	60.000000	794.520752	60.000000	793.322998	60.000000	790.019653	60.000000	789.922974	60.000000	797.024292	60.000000	791.857544
60.100000	796.041199	60.100000	796.139038	60.100000	795.222839	60.100000	795.707214	60.100000	794.168457	60.100000	797.799622	60.100000	794.399536	60.100000	793.626831	60.100000	796.078369	60.100000	795.316650	60.100000	788.711304	60.100000	792.206238	60.100000	793.548401	60.100000	788.749207	60.100000	792.387085	60.100000	792.953247
60.200000	798.760681	60.200000	793.780640	60.200000	794.655090	60.200000	794.225830	60.200000	790.586426	60.200000	794.969360	60.200000	791.981445	60.200000	797.222839	60.200000	795.833069	60.200000	798.025635	60.200000	795.312012	60.200000	791.402527	60.200000	792.124817	60.200000	798.306946	60.200000	795.487610	60.200000	792.205627
60.300000	785.625549	60.300000	794.960999	60.300000	796.922974	60.300000	794.247864	60.300000	792.170471	60.300000	794.954529	60.300000	796.562927	60.300000	793.298584	60.300000	792.156372	60.300000	795.053223	60.300000	791.720825	60.300000	791.307800	60.300000	796.533203	60.300000	792.295898	60.300000	794.846436	60.300000	795.121704
60.400000	792.667603	60.400000	796.705383	60.400000	793.482971	60.400000	789.688660	60.400000	794.967834	60.400000	796.262024	60.400000	793.564392	60.400000	789.361450	60.400000	791.590637	60.400000	792.882996	60.400000	792.242004	60.400000	793.429810	60.400000	792.557068	60.400000	793.072266	60.400000	788.347778	60.400000	790.453308
60.500000	795.423340	60.500000	790.601257	60.500000	785.994202	60.500000	790.184631	60.500000	790.877869	60.500000	795.103027	60.500000	794.819031	60.500000	789.653503	60.500000	794.783081	60.500000	794.324402	60.500000	792.418701	60.500000	794.022766	60.500000	793.243164	60.500000	793.477844	60.500000	790.559448	60.500000	787.805359
60.600000	787.511658	60.600000	793.057800	60.600000	788.812317	60.600000	791.447510	60.600000	793.040222	60.600000	790.426208	60.600000	791.608826	60.600000	796.403076	60.600000	790.784973	60.600000	787.603699	60.600000	792.355530	60.600000	792.413147	60.600000	792.119934	60.600000	786.338440	60.600000	790.642761	60.600000	793.415161
60.700000	789.264954	60.700000	786.511230	60.700000	792.179260	60.700000	790.851990	60.700000	790.642151	60.700000	793.487610	60.700000	789.094360	60.700000	787.453613	60.700000	793.162842	60.700000	787.971313	60.700000	791.916687	60.700000	790.947815	60.700000	789.541931	60.700000	791.533081	60.700000	790.357239	60.700000	794.955811
60.800000	789.040955	60.800000	791.417358	60.800000	788.443176	60.800000	794.660645	60.800000	787.027100	60.800000	793.836365	60.800000	790.080872	60.800000	785.851074	60.800000	785.073914	60.800000	788.248474	60.800000	794.010254	60.800000	794.149170	60.800000	792.261536	60.800000	795.189514	60.800000	793.840271	60.800000	792.320496
60.900000	786.702332	60.900000	785.578735	60.900000	791.101379	60.900000	791.799622	60.900000	785.591797	60.900000	790.954956	60.900000	786.601501	60.900000	789.779358	60.900000	782.816956	60.900000	787.944946	60.900000	792.399963	60.900000	788.174072	60.900000	789.487366	60.900000	788.380737	60.900000	789.039856	60.900000	787.909302
61.000000	791.161377	61.000000	785.128235	61.000000	791.449219	61.000000	790.983887	61.000000	793.556702	61.000000	787.303223	61.000000	790.883850	61.000000	789.504395	61.000000	789.769043	61.000000	785.040161	61.000000	786.563293	61.000000	789.812134	61.000000	788.064575	61.000000	787.124756	61.000000	788.816223	61.000000	788.024902
61.100000	787.973755	61.100000	788.590759	61.100000	789.452820	61.100000	790.563232	61.100000	786.601746	61.100000	787.997925	61.100000	783.473511	61.100000	789.572021	61.100000	792.818848	61.100000	787.461243	61.100000	782.886047	61.100000	793.284546	61.100000	789.962402	61.100000	787.498169	61.100000	789.145691	61.100000	789.611206
61.200000	791.011353	61.200000	789.467529	61.200000	791.479614	61.200000	788.731812	61.200000	791.437134	61.200000	787.639587	61.200000	784.011841	61.200000	789.676697	61.200000	786.362976	61.200000	791.446533	61.200000	785.976440	61.200000	790.506348	61.200000	785.182739	61.200000	790.994751	61.200000	786.291138	61.200000	789.274963
61.300000	790.138245	61.300000	787.293091	61.300000	790.648926	61.300000	788.180481	61.300000	784.124146	61.300000	788.568970	61.300000	786.824402	61.300000	786.016785	61.300000	792.790771	61.300000	783.877686	61.300000	787.964661	61.300000	785.014221	61.300000	788.843079	61.300000	793.059937	61.300000	785.262024	61.300000	786.601135
61.400000	785.724915	61.400000	788.814087	61.400000	790.095276	61.400000	786.700562	61.400000	786.543518	61.400000	788.835815	61.400000	789.088745	61.400000	785.079102	61.400000	785.578674	61.400000	789.198242	61.400000	788.218323	61.400000	785.147766	61.400000	784.978638	61.400000	788.906128	61.400000	785.089050	61.400000	782.349731
61.500000	784.205078	61.500000	788.827759	61.500000	785.243347	61.500000	782.880127	61.500000	786.127502	61.500000	789.749939	61.500000	791.611877	61.500000	788.346375	61.500000	785.271301	61.500000	785.726501	61.500000	789.231262	61.500000	786.105774	61.500000	782.121521	61.500000	784.589111	61.500000	782.301941	61.500000	785.916565
61.600000	786.614014	61.600000	784.736267	61.600000	787.394226	61.600000	782.936646	61.600000	783.558105	61.600000	788.423645	61.600000	785.509094	61.600000	785.984192	61.600000	780.709717	61.600000	784.657410	61.600000	786.825317	61.600000	786.981018	61.600000	783.912598	61.600000	792.453308	61.600000	784.479126	61.600000	787.122620
61.700000	782.182800	61.700000	783.340210	61.700000	788.437927	61.700000	786.250671	61.700000	781.785583	61.700000	788.376770	61.700000	786.893921	61.700000	783.565796	61.700000	786.082520	61.700000	788.424011	61.700000	789.913818	61.700000	787.611145	61.700000	786.981079	61.700000	789.364563	61.700000	790.022827	61.700000	784.745911
61.800000	785.972290	61.800000	784.757263	61.800000	786.963135	61.800000	783.943542	61.800000	784.471191	61.800000	782.574707	61.800000	787.641357	61.800000	786.276917	61.800000	788.250427	61.800000	787.535217	61.800000	784.912781	61.800000	783.614685	61.800000	781.952881	61.800000	784.382935	61.800000	780.602844	61.800000	785.321167
61.900000	786.587219	61.900000	786.183899	61.900000	784.231079	61.900000	783.285950	61.900000	784.189636	61.900000	786.868042	61.900000	781.042175	61.900000	784.029053	61.900000	785.330261	61.900000	782.225281	61.900000	782.804932	61.900000	787.522339	61.900000	787.007141	61.900000	781.931885	61.900000	784.465210	61.900000	781.970032
62.000000	786.086853	62.000000	782.614075	62.000000	782.590881	62.000000	779.877441	62.000000	782.111938	62.000000	784.821472	62.000000	783.268250	62.000000	783.297302	62.000000	785.366028	62.000000	783.634827	62.000000	786.471558	62.000000	783.665894	62.000000	784.178223	62.000000	778.558594	62.000000	787.731079	62.000000	785.336609
62.100000	780.640381	62.100000	784.923279	62.100000	783.216370	62.100000	783.648193	62.100000	785.179626	62.100000	785.883057	62.100000	783.965942	62.100000	784.080811	62.100000	780.388855	62.100000	781.195435	62.100000	781.334351	62.100000	784.684509	62.100000	782.601562	62.100000	779.767151	62.100000	779.152710	62.100000	779.405762
62.200000	785.788452	62.200000	784.201782	62.200000	785.588562	62.200000	783.872620	62.200000	784.329041	62.200000	781.833557	62.200000	776.719421	62.200000	781.995422	62.200000	788.030884	62.200000	783.843994	62.200000	781.504761	62.200000	782.060303	62.200000	777.702393	62.200000	781.059326	62.200000	783.581848	62.200000	786.232483
62.300000	778.849060	62.300000	779.788635	62.300000	779.282410	62.300000	780.875854	62.300000	781.116333	62.300000	783.218994	62.300000	787.320129	62.300000	785.807373	62.300000	787.467834	62.300000	780.348877	62.300000	783.374451	62.300000	783.802307	62.300000	780.354614	62.300000	782.175415	62.300000	781.627197	62.300000	787.084473
62.400000	779.683411	62.400000	781.422485	62.400000	781.674316	62.400000	778.915527	62.400000	780.044189	62.400000	785.043396	62.400000	780.161499	62.400000	783.544189	62.400000	783.863953	62.400000	784.791077	62.400000	787.788696	62.400000	783.003601	62.400000	784.773193	62.400000	782.482544	62.400000	785.094788	62.400000	777.553345
62.500000	781.942505	62.500000	779.653259	62.500000	777.421936	62.500000	779.239807	62.500000	782.191284	62.500000	776.927490	62.500000	781.137146	62.500000	779.195801	62.500000	777.784668	62.500000	780.784485	62.500000	782.595215	62.500000	780.688293	62.500000	783.365295	62.500000	780.983215	62.500000	775.371094	62.500000	784.251770
62.600000	780.605774	62.600000	779.957886	62.600000	781.489746	62.600000	781.919495	62.600000	782.455200	62.600000	779.726624	62.600000	781.749451	62.600000	778.888550	62.600000	777.430420	62.600000	781.798523	62.600000	781.282410	62.600000	778.199890	62.600000	781.684448	62.600000	774.826172	62.600000	783.032471	62.600000	775.788940
62.700000	780.943359	62.700000	783.885315	62.700000	774.468811	62.700000	778.055359	62.700000	781.907532	62.700000	782.496277	62.700000	777.115234	62.700000	781.408997	62.700000	781.029968	62.700000	779.943420	62.700000	777.345459	62.700000	784.291931	62.700000	782.441833	62.700000	779.829773	62.700000	779.335083	62.700000	779.120300
62.800000	782.099915	62.800000	780.397522	62.800000	781.436951	62.800000	776.029175	62.800000	778.129395	62.800000	778.295715	62.800000	783.148376	62.800000	776.746826	62.800000	780.170532	62.800000	778.318420	62.800000	778.509705	62.800000	780.549927	62.800000	774.070068	62.800000	775.415466	62.800000	777.783020	62.800000	783.025818
62.900000	781.917297	62.900000	779.096130	62.900000	780.541443	62.900000	778.498291	62.900000	778.099792	62.900000	780.694580	62.900000	774.324524	62.900000	776.392944	62.900000	781.442505	62.900000	774.751831	62.900000	779.630066	62.900000	779.359680	62.900000	774.280518	62.900000	782.236084	62.900000	783.756897	62.900000	781.893799
63.000000	777.692200	63.000000	779.236633	63.000000	778.810425	63.000000	781.814392	63.000000	777.259460	63.000000	775.404541	63.000000	776.924683	63.000000	776.850037	63.000000	779.637573	63.000000	777.107422	63.000000	775.896912	63.000000	780.725952	63.000000	777.116333	63.000000	780.859009	63.000000	779.437683	63.000000	779.572815
63.100000	776.458618	63.100000	774.747986	63.100000	773.059692	63.100000	778.646851	63.100000	781.305603	63.100000	776.661621	63.100000	782.659668	63.100000	775.947632	63.100000	777.186279	63.100000	771.401917	63.100000	777.251953	63.100000	775.588013	63.100000	773.446899	63.100000	779.341125	63.100000	775.214478	63.100000	776.586548
63.200000	778.236328	63.200000	777.510864	63.200000	775.283569	63.200000	775.280090	63.200000	779.754883	63.200000	776.732727	63.200000	782.073608	63.200000	773.772095	63.200000	779.709290	63.200000	778.281311	63.200000	776.295593	63.200000	773.911499	63.200000	770.600647	63.200000	779.589722	63.200000	778.851990	63.200000	781.830627
63.300000	771.021667	63.300000	776.630676	63.300000	777.335815	63.300000	774.529846	63.300000	779.117188	63.300000	773.761169	63.300000	776.260681	63.300000	775.538757	63.300000	776.059387	63.300000	779.093689	63.300000	778.885620	63.300000	775.938416	63.300000	778.353577	63.300000	777.789490	63.300000	775.029236	63.300000	772.227844
63.400000	774.300415	63.400000	773.955017	63.400000	778.586426	63.400000	775.017639	63.400000	773.634277	63.400000	778.304749	63.400000	779.812378	63.400000	776.608093	63.400000	770.821594	63.400000	769.449951	63.400000	777.538208	63.400000	775.573730	63.400000	770.948303	63.400000	778.516846	63.400000	776.257507	63.400000	777.217163
63.500000	773.148315	63.500000	777.538818	63.500000	774.466064	63.500000	771.704712	63.500000	777.274963	63.500000	778.802124	63.500000	780.741699	63.500000	774.826355	63.500000	776.301514	63.500000	774.688049	63.500000	776.475647	63.500000	772.424500	63.500000	770.511963	63.500000	772.860840	63.500000	778.375610	63.500000	775.997314
63.600000	776.251526	63.600000	781.472900	63.600000	773.933716	63.600000	777.277100	63.600000	776.670715	63.600000	770.536133	63.600000	770.057190	63.600000	774.942200	63.600000	776.746460	63.600000	773.203979	63.600000	773.711243	63.600000	777.943665	63.600000	775.649841	63.600000	771.834045	63.600000	772.134521	63.600000	776.009338
63.700000	773.804504	63.700000	778.763672	63.700000	778.320740	63.700000	775.541809	63.700000	775.748291	63.700000	779.576904	63.700000	777.072754	63.700000	773.730530	63.700000	771.229797	63.700000	771.783630	63.700000	773.589172	63.700000	774.421021	63.700000	773.332825	63.700000	773.667297	63.700000	772.493652	63.700000	775.487244
63.800000	773.395813	63.800000	772.677185	63.800000	774.160645	63.800000	774.557068	63.800000	772.304199	63.800000	772.539978	63.800000	779.429504	63.800000	775.360291	63.800000	772.083374	63.800000	774.586670	63.800000	773.436646	63.800000	773.411743	63.800000	773.731873	63.800000	770.781189	63.800000	771.065735	63.800000	771.375732
63.900000	771.618591	63.900000	766.505310	63.900000	773.067017	63.900000	775.137939	63.900000	769.990906	63.900000	772.208374	63.900000	772.693420	63.900000	769.559204	63.900000	774.068298	63.900000	773.511597	63.900000	774.821899	63.900000	771.469604	63.900000	773.462158	63.900000	771.666870	63.900000	773.377441	63.900000	775.168640
64.000000	780.672546	64.000000	770.233032	64.000000	769.721558	64.000000	772.647766	64.000000	772.096680	64.000000	775.823059	64.000000	774.991516	64.000000	769.472473	64.000000	772.981995	64.000000	770.588867	64.000000	774.004211	64.000000	777.483337	64.000000	770.956360	64.000000	769.932678	64.000000	774.325256	64.000000	774.684509
64.100000	770.586548	64.100000	771.979675	64.100000	773.006653	64.100000	769.588013	64.100000	776.657349	64.100000	769.156921	64.100000	774.714844	64.100000	772.713806	64.100000	772.254333	64.100000	774.374878	64.100000	775.978149	64.100000	771.481323	64.100000	773.425842	64.100000	772.889832	64.100000	774.321472	64.100000	777.048706
64.200000	769.549622	64.200000	772.366333	64.200000	772.702454	64.200000	773.332153	64.200000	774.917175	64.200000	769.474243	64.200000	770.422729	64.200000	777.703979	64.200000	772.858154	64.200000	773.330261	64.200000	773.722046	64.200000	768.993042	64.200000	772.155762	64.200000	773.856812	64.200000	771.497925	64.200000	773.162537
64.300000	770.542480	64.300000	769.492981	64.300000	774.116455	64.300000	773.893799	64.300000	771.181091	64.300000	775.215942	64.300000	771.100159	64.300000	766.721619	64.300000	772.301880	64.300000	769.993469	64.300000	771.237244	64.300000	774.547424	64.300000	771.986206	64.300000	769.956970	64.300000	766.143860	64.300000	772.918030
64.400000	772.177673	64.400000	772.960876	64.400000	765.892578	64.400000	770.308899	64.400000	773.149597	64.400000	766.623840	64.400000	764.055542	64.400000	767.908386	64.400000	771.940674	64.400000	770.448792	64.400000	768.568726	64.400000	771.247925	64.400000	767.739075	64.400000	772.174866	64.400000	768.634583	64.400000	769.029236
64.500000	770.896118	64.500000	770.188965	64.500000	769.401367	64.500000	776.250549	64.500000	764.970764	64.500000	767.143433	64.500000	771.265747	64.500000	768.460938	64.500000	772.634705	64.500000	768.924622	64.500000	767.787109	64.500000	770.900574	64.500000	771.559692	64.500000	767.539673	64.500000	769.915405	64.500000	766.760254
64.600000	770.542847	64.600000	762.607849	64.600000	770.021545	64.600000	768.631653	64.600000	764.308716	64.600000	769.885681	64.600000	771.231262	64.600000	771.729919	64.600000	771.642151	64.600000	766.436035	64.600000	771.089294	64.600000	769.563843	64.600000	775.737183	64.600000	774.502075	64.600000	775.496826	64.600000	766.727051
64.700000	768.046387	64.700000	767.941284	64.700000	767.238098	64.700000	765.883789	64.700000	762.635559	64.700000	770.758057	64.700000	770.578613	64.700000	767.437317	64.700000	768.012878	64.700000	770.705933	64.700000	772.573669	64.700000	771.980652	64.700000	768.239502	64.700000	766.297607	64.700000	769.626831	64.700000	762.212830
64.800000	767.362549	64.800000	771.232056	64.800000	768.396912	64.800000	764.680969	64.800000	767.543335	64.800000	769.043823	64.800000	768.091003	64.800000	768.795776	64.800000	767.478455	64.800000	766.294678	64.800000	772.583313	64.800000	767.454346	64.800000	770.445068	64.800000	772.257812	64.800000	771.650024	64.800000	772.200867
64.900000	766.702271	64.900000	767.030884	64.900000	772.137024	64.900000	768.858948	64.900000	769.835083	64.900000	771.414978	64.900000	763.920227	64.900000	764.282043	64.900000	767.663818	64.900000	766.710388	64.900000	769.875671	64.900000	764.359741	64.900000	763.708618	64.900000	765.544067	64.900000	766.696045	64.900000	771.451538
65.000000	762.811157	65.000000	768.123047	65.000000	767.678223	65.000000	771.634460	65.000000	764.123901	65.000000	768.224487	65.000000	766.666687	65.000000	765.710388	65.000000	768.023560	65.000000	765.029480	65.000000	768.744507	65.000000	770.646545	65.000000	775.390442	65.000000	770.201538	65.000000	764.830261	65.000000	759.249023
65.100000	767.153748	65.100000	768.275391	65.100000	762.985168	65.100000	764.132324	65.100000	771.130676	65.100000	770.335144	65.100000	770.003296	65.100000	767.090210	65.100000	766.267090	65.100000	765.063660	65.100000	766.053772	65.100000	766.433716	65.100000	769.187134	65.100000	768.316956	65.100000	763.599548	65.100000	769.314514
65.200000	767.465698	65.200000	767.306702	65.200000	765.191467	65.200000	764.231506	65.200000	763.941345	65.200000	766.061218	65.200000	761.015015	65.200000	767.805908	65.200000	764.912537	65.200000	769.241638	65.200000	767.438782	65.200000	762.328796	65.200000	767.909912	65.200000	764.525085	65.200000	764.750305	65.200000	769.508179
65.300000	764.238403	65.300000	766.803833	65.300000	759.001221	65.300000	769.099365	65.300000	768.711182	65.300000	763.571045	65.300000	762.638794	65.300000	767.375244	65.300000	769.948059	65.300000	764.133301	65.300000	767.526733	65.300000	767.645569	65.300000	765.006104	65.300000	767.411255	65.300000	762.675354	65.300000	767.414734
65.400000	767.201965	65.400000	764.742798	65.400000	763.888977	65.400000	764.489014	65.400000	769.658264	65.400000	767.181702	65.400000	764.582581	65.400000	763.143799	65.400000	764.968384	65.400000	764.406860	65.400000	768.072998	65.400000	767.641418	65.400000	762.537170	65.400000	762.415710	65.400000	761.888123	65.400000	764.132202
65.500000	763.259583	65.500000	766.339294	65.500000	765.994446	65.500000	763.599060	65.500000	761.301636	65.500000	766.953613	65.500000	765.885803	65.500000	764.964905	65.500000	764.847534	65.500000	765.778198	65.500000	763.756287	65.500000	761.014465	65.500000	762.323120	65.500000	768.085876	65.500000	768.507019	65.500000	765.947815
65.600000	760.064209	65.600000	765.438049	65.600000	764.037903	65.600000	765.221863	65.600000	764.478394	65.600000	762.428833	65.600000	764.162659	65.600000	761.738098	65.600000	764.177612	65.600000	759.107727	65.600000	762.189087	65.600000	760.093933	65.600000	762.706055	65.600000	763.542664	65.600000	765.928833	65.600000	764.919495
65.700000	764.949280	65.700000	759.949646	65.700000	761.692444	65.700000	764.330383	65.700000	758.061707	65.700000	763.290527	65.700000	762.720703	65.700000	763.019165	65.700000	764.461304	65.700000	761.075439	65.700000	761.720093	65.700000	764.103760	65.700000	762.493164	65.700000	766.575562	65.700000	759.463318	65.700000	762.893799
65.800000	765.921265	65.800000	758.343140	65.800000	763.035217	65.800000	760.294556	65.800000	759.353577	65.800000	761.452576	65.800000	762.412842	65.800000	760.602234	65.800000	763.370728	65.800000	759.658997	65.800000	761.698120	65.800000	767.646301	65.800000	760.827637	65.800000	764.235352	65.800000	759.329651	65.800000	761.515930
65.900000	760.138367	65.900000	767.533875	65.900000	760.208984	65.900000	759.052490	65.900000	759.951294	65.900000	763.070312	65.900000	765.026917	65.900000	762.213013	65.900000	760.062073	65.900000	759.745300	65.900000	760.639343	65.900000	761.624268	65.900000	764.359863	65.900000	764.663208	65.900000	763.518738	65.900000	762.061646
66.000000	760.312256	66.000000	760.271729	66.000000	761.832153	66.000000	760.840210	66.000000	760.796753	66.000000	762.224670	66.000000	759.973206	66.000000	759.066589	66.000000	764.161926	66.000000	762.852234	66.000000	760.088928	66.000000	762.304932	66.000000	758.556213	66.000000	766.048401	66.000000	764.445312	66.000000	759.938171
66.100000	763.009521	66.100000	758.314087	66.100000	763.752991	66.100000	765.109009	66.100000	763.059753	66.100000	759.846313	66.100000	758.054382	66.100000	763.064209	66.100000	762.466064	66.100000	763.007202	66.100000	758.633301	66.100000	763.171875	66.100000	769.224243	66.100000	765.017822	66.100000	760.988403	66.100000	756.939941
66.200000	760.135132	66.200000	762.720520	66.200000	764.584717	66.200000	761.067139	66.200000	761.962708	66.200000	762.512268	66.200000	761.151550	66.200000	762.476135	66.200000	758.512512	66.200000	759.294434	66.200000	761.850708	66.200000	760.449219	66.200000	760.965149	66.200000	761.757812	66.200000	758.676270	66.200000	762.827759
66.300000	761.602234	66.300000	760.167358	66.300000	761.184204	66.300000	762.636108	66.300000	759.749573	66.300000	763.366211	66.300000	759.913818	66.300000	760.810303	66.300000	760.003174	66.300000	756.658508	66.300000	758.814087	66.300000	759.629272	66.300000	761.995117	66.300000	759.835388	66.300000	759.281555	66.300000	763.523743
66.400000	757.792786	66.400000	754.653015	66.400000	756.932983	66.400000	756.431335	66.400000	758.937561	66.400000	755.300537	66.400000	758.088684	66.400000	756.710876	66.400000	760.086121	66.400000	757.680603	66.400000	761.438843	66.400000	761.346069	66.400000	760.570862	66.400000	755.385864	66.400000	756.038086	66.400000	761.449097
66.500000	759.200745	66.500000	762.779785	66.500000	759.350647	66.500000	763.300537	66.500000	761.686279	66.500000	759.205261	66.500000	764.424500	66.500000	756.759949	66.500000	758.735779	66.500000	760.700562	66.500000	752.709900	66.500000	762.882935	66.500000	760.083984	66.500000	761.769470	66.500000	758.456482	66.500000	760.584595
66.600000	760.278687	66.600000	753.879761	66.600000	753.970581	66.600000	753.581848	66.600000	756.656982	66.600000	764.001343	66.600000	763.244812	66.600000	760.274780	66.600000	757.439453	66.600000	757.633972	66.600000	762.637024	66.600000	759.495300	66.600000	756.988281	66.600000	756.690613	66.600000	761.856628	66.600000	760.863831
66.700000	762.042236	66.700000	754.466797	66.700000	759.586121	66.700000	756.124939	66.700000	759.553833	66.700000	758.166138	66.700000	755.093506	66.700000	756.592834	66.700000	755.091003	66.700000	761.319641	66.700000	762.501770	66.700000	760.589294	66.700000	756.581970	66.700000	755.798523	66.700000	757.208313	66.700000	757.294067
66.800000	757.763428	66.800000	757.260010	66.800000	757.358948	66.800000	759.860046	66.800000	762.933533	66.800000	760.701477	66.800000	757.687744	66.800000	754.426636	66.800000	752.590698	66.800000	754.882446	66.800000	756.941345	66.800000	756.233948	66.800000	756.589783	66.800000	761.139832	66.800000	759.568970	66.800000	756.987305
66.900000	758.323608	66.900000	755.596008	66.900000	759.127625	66.900000	754.985901	66.900000	754.808105	66.900000	755.376465	66.900000	757.694397	66.900000	757.188721	66.900000	756.424438	66.900000	755.941467	66.900000	755.620667	66.900000	761.636108	66.900000	756.573059	66.900000	753.421326	66.900000	757.108032	66.900000	756.270020
67.000000	756.816650	67.000000	754.222778	67.000000	756.268433	67.000000	755.513794	67.000000	757.678040	67.000000	755.296326	67.000000	756.170593	67.000000	757.346558	67.000000	758.887817	67.000000	756.058350	67.000000	753.008179	67.000000	758.672424	67.000000	754.758301	67.000000	758.066711	67.000000	759.506775	67.000000	758.460022
67.100000	759.037537	67.100000	760.852600	67.100000	754.424744	67.100000	755.537781	67.100000	758.950256	67.100000	757.612915	67.100000	752.823303	67.100000	756.478821	67.100000	756.673157	67.100000	756.332642	67.100000	758.006104	67.100000	753.029114	67.100000	755.026367	67.100000	756.752747	67.100000	757.098328	67.100000	756.073792
67.200000	756.444519	67.200000	752.241943	67.200000	751.008179	67.200000	754.271545	67.200000	753.403564	67.200000	757.710693	67.200000	752.801514	67.200000	753.155029	67.200000	757.945374	67.200000	753.558289	67.200000	755.540100	67.200000	760.097412	67.200000	757.709900	67.200000	748.867310	67.200000	754.767395	67.200000	757.313110
67.300000	756.425293	67.300000	754.701721	67.300000	758.956665	67.300000	755.492981	67.300000	752.751343	67.300000	754.942200	67.300000	755.930298	67.300000	759.103760	67.300000	754.849609	67.300000	753.214294	67.300000	756.916199	67.300000	751.571228	67.300000	756.262512	67.300000	750.932739	67.300000	749.227539	67.300000	752.317261
67.400000	755.151367	67.400000	755.001282	67.400000	756.423950	67.400000	752.606018	67.400000	754.648926	67.400000	753.153992	67.400000	755.541565	67.400000	752.584534	67.400000	753.762878	67.400000	755.744629	67.400000	754.900330	67.400000	759.229553	67.400000	751.221191	67.400000	755.287048	67.400000	754.730652	67.400000	758.846863
67.500000	751.830322	67.500000	752.500793	67.500000	753.600647	67.500000	750.616943	67.500000	754.179565	67.500000	752.392212	67.500000	753.358215	67.500000	754.642456	67.500000	754.150391	67.500000	755.842407	67.500000	755.632568	67.500000	750.268494	67.500000	754.087280	67.500000	754.393555	67.500000	752.394897	67.500000	759.774353
67.600000	758.103027	67.600000	759.156555	67.600000	755.568665	67.600000	755.493347	67.600000	751.440979	67.600000	750.028625	67.600000	753.922485	67.600000	746.226074	67.600000	750.326782	67.600000	752.167480	67.600000	749.918152	67.600000	748.029663	67.600000	753.734314	67.600000	746.625366	67.600000	748.131348	67.600000	751.372192
67.700000	754.841187	67.700000	748.291809	67.700000	748.911926	67.700000	753.201782	67.700000	753.915466	67.700000	752.119019	67.700000	754.468506	67.700000	751.469177	67.700000	754.749573	67.700000	752.509583	67.700000	752.522949	67.700000	747.176880	67.700000	750.223877	67.700000	754.433838	67.700000	755.601135	67.700000	757.531189
67.800000	754.318237	67.800000	751.583740	67.800000	751.421509	67.800000	752.608398	67.800000	749.975830	67.800000	753.074463	67.800000	748.309509	67.800000	751.540710	67.800000	749.858582	67.800000	750.570374	67.800000	753.885803	67.800000	750.646118	67.800000	753.977295	67.800000	747.697388	67.800000	754.774353	67.800000	755.142151
67.900000	746.636292	67.900000	753.002991	67.900000	750.152649	67.900000	746.524292	67.900000	750.248169	67.900000	753.627625	67.900000	754.855896	67.900000	753.890991	67.900000	751.546448	67.900000	749.370667	67.900000	751.565247	67.900000	750.574219	67.900000	750.601868	67.900000	756.053101	67.900000	753.155579	67.900000	750.137329
68.000000	747.546265	68.000000	752.224915	68.000000	750.000793	68.000000	748.267883	68.000000	751.013733	68.000000	752.111328	68.000000	752.588623	68.000000	746.881714	68.000000	749.405212	68.000000	746.908081	68.000000	746.503052	68.000000	749.177490	68.000000	752.783142	68.000000	753.470398	68.000000	749.957703	68.000000	754.369690
68.100000	748.563843	68.100000	748.145142	68.100000	748.125916	68.100000	748.814087	68.100000	751.667603	68.100000	745.974121	68.100000	745.523071	68.100000	752.694824	68.100000	754.529785	68.100000	747.042969	68.100000	753.681335	68.100000	753.921692	68.100000	751.234680	68.100000	751.182556	68.100000	744.344482	68.100000	749.864014
68.200000	748.460876	68.200000	750.918640	68.200000	749.548401	68.200000	751.254089	68.200000	745.481812	68.200000	753.484680	68.200000	749.409729	68.200000	746.860474	68.200000	751.291138	68.200000	750.912537	68.200000	752.821533	68.200000	750.237793	68.200000	751.774658	68.200000	746.893982	68.200000	747.172852	68.200000	750.008301
68.300000	748.252075	68.300000	745.304321	68.300000	748.132446	68.300000	746.408569	68.300000	752.798767	68.300000	752.045776	68.300000	746.659790	68.300000	752.328796	68.300000	750.245911	68.300000	742.931946	68.300000	745.171570	68.300000	749.651733	68.300000	747.465515	68.300000	751.669556	68.300000	750.594910	68.300000	745.944458
68.400000	748.464050	68.400000	747.309204	68.400000	745.441284	68.400000	747.202271	68.400000	747.254333	68.400000	749.375488	68.400000	745.146912	68.400000	748.714050	68.400000	749.599487	68.400000	749.896240	68.400000	751.538330	68.400000	743.572327	68.400000	749.553589	68.400000	741.251160	68.400000	748.798462	68.400000	747.027344
68.500000	743.243408	68.500000	750.178467	68.500000	752.373779	68.500000	748.454041	68.500000	747.123291	68.500000	748.681458	68.500000	750.189270	68.500000	744.773987	68.500000	755.141418	68.500000	749.520874	68.500000	745.970276	68.500000	745.482422	68.500000	746.524841	68.500000	751.026306	68.500000	750.330566	68.500000	746.097656
68.600000	750.178833	68.600000	749.363831	68.600000	751.623535	68.600000	746.279968	68.600000	743.553040	68.600000	748.816772	68.600000	749.134399	68.600000	743.189880	68.600000	749.636047	68.600000	749.577759	68.600000	744.015686	68.600000	749.276428	68.600000	743.685852	68.600000	746.710632	68.600000	745.915405	68.600000	746.543030
68.700000	744.297058	68.700000	747.324524	68.700000	742.775085	68.700000	748.270325	68.700000	745.940918	68.700000	747.997070	68.700000	747.875732	68.700000	749.560364	68.700000	747.037964	68.700000	743.976379	68.700000	748.109680	68.700000	745.899841	68.700000	748.246826	68.700000	748.539612	68.700000	741.555115	68.700000	748.192139
68.800000	748.251465	68.800000	746.235229	68.800000	748.136963	68.800000	744.010681	68.800000	744.981873	68.800000	745.892700	68.800000	747.107239	68.800000	746.390869	68.800000	746.714539	68.800000	747.184998	68.800000	746.758179	68.800000	747.793091	68.800000	747.271790	68.800000	745.860718	68.800000	744.444946	68.800000	745.407227
68.900000	749.396729	68.900000	739.607544	68.900000	748.472290	68.900000	747.024292	68.900000	748.894165	68.900000	743.352478	68.900000	750.852783	68.900000	745.604675	68.900000	747.244385	68.900000	744.396057	68.900000	744.929871	68.900000	742.493469	68.900000	744.021423	68.900000	746.651855	68.900000	746.724304	68.900000	742.902954
69.000000	743.997253	69.000000	748.735840	69.000000	740.970886	69.000000	746.091797	69.000000	745.741455	69.000000	739.627686	69.000000	741.643005	69.000000	747.681396	69.000000	744.670471	69.000000	748.628113	69.000000	743.024414	69.000000	746.214233	69.000000	743.725952	69.000000	742.549622	69.000000	745.667114	69.000000	745.609497
69.100000	743.350952	69.100000	747.926331	69.100000	747.047852	69.100000	739.480774	69.100000	742.314636	69.100000	745.062683	69.100000	744.216125	69.100000	743.768433	69.100000	745.185120	69.100000	741.703674	69.100000	743.901917	69.100000	741.907654	69.100000	746.181396	69.100000	744.375854	69.100000	745.594177	69.100000	741.677612
69.200000	747.475830	69.200000	744.956726	69.200000	743.277344	69.200000	743.508057	69.200000	744.839539	69.200000	743.637634	69.200000	746.646118	69.200000	745.195679	69.200000	743.844543	69.200000	743.508179	69.200000	742.486511	69.200000	747.870911	69.200000	744.080750	69.200000	747.546814	69.200000	744.692566	69.200000	741.059387
69.300000	743.266418	69.300000	741.051636	69.300000	741.877319	69.300000	743.373474	69.300000	745.569641	69.300000	742.420715	69.300000	741.006287	69.300000	737.895935	69.300000	741.979004	69.300000	743.637451	69.300000	742.731323	69.300000	748.356323	69.300000	742.025146	69.300000	744.014893	69.300000	746.470947	69.300000	742.918335
69.400000	743.424683	69.400000	743.621155	69.400000	743.352722	69.400000	743.251282	69.400000	743.614868	69.400000	743.916016	69.400000	742.165466	69.400000	745.056030	69.400000	744.404419	69.400000	742.803345	69.400000	742.884033	69.400000	747.313782	69.400000	744.048401	69.400000	744.055420	69.400000	739.267334	69.400000	738.203796
69.500000	745.009033	69.500000	742.594482	69.500000	740.450378	69.500000	743.437378	69.500000	741.857788	69.500000	742.945435	69.500000	739.270569	69.500000	741.721924	69.500000	739.697205	69.500000	744.986328	69.500000	740.697021	69.500000	742.143982	69.500000	740.273743	69.500000	741.417480	69.500000	742.177979	69.500000	742.841797
69.600000	744.314575	69.600000	735.234558	69.600000	741.202087	69.600000	740.143066	69.600000	737.963440	69.600000	742.042664	69.600000	739.164551	69.600000	739.198853	69.600000	740.794189	69.600000	743.230164	69.600000	740.696045	69.600000	745.614319	69.600000	742.165894	69.600000	736.988159	69.600000	746.674927	69.600000	744.362732
69.700000	740.009277	69.700000	741.516785	69.700000	743.129639	69.700000	737.934448	69.700000	743.327209	69.700000	736.895691	69.700000	740.996460	69.700000	738.685486	69.700000	740.832764	69.700000	739.384399	69.700000	738.204712	69.700000	735.648560	69.700000	734.617493	69.700000	739.418396	69.700000	738.471375	69.700000	743.219482
69.800000	745.849609	69.800000	738.151245	69.800000	736.707092	69.800000	742.214050	69.800000	746.623047	69.800000	740.260620	69.800000	737.948303	69.800000	738.964844	69.800000	747.240906	69.800000	737.104675	69.800000	743.675415	69.800000	740.442993	69.800000	741.258850	69.800000	737.466614	69.800000	745.740295	69.800000	740.968201
69.900000	737.098694	69.900000	741.171448	69.900000	743.147522	69.900000	738.930115	69.900000	740.786682	69.900000	742.320679	69.900000	741.895203	69.900000	740.686218	69.900000	739.433350	69.900000	742.205994	69.900000	739.543030	69.900000	737.281738	69.900000	740.341492	69.900000	746.691467	69.900000	741.344910	69.900000	738.544861
70.000000	739.476624	70.000000	739.929688	70.000000	734.075989	70.000000	739.516785	70.000000	744.196411	70.000000	745.768982	70.000000	741.719788	70.000000	736.177490	70.000000	740.220886	70.000000	741.193420	70.000000	743.451599	70.000000	740.696716	70.000000	741.438232	70.000000	739.671143	70.000000	741.977356	70.000000	746.092041
70.100000	741.626404	70.100000	741.490845	70.100000	735.767212	70.100000	742.266663	70.100000	741.918640	70.100000	738.252075	70.100000	739.133667	70.100000	734.843811	70.100000	735.854431	70.100000	739.235962	70.100000	737.310669	70.100000	740.090820	70.100000	740.570740	70.100000	746.482422	70.100000	738.832825	70.100000	737.295837
70.200000	743.989929	70.200000	737.956482	70.200000	741.772766	70.200000	736.685303	70.200000	738.793579	70.200000	736.216919	70.200000	737.625061	70.200000	740.346924	70.200000	735.182922	70.200000	739.241089	70.200000	735.891724	70.200000	738.787109	70.200000	736.566956	70.200000	742.082214	70.200000	733.227905	70.200000	739.976685
70.300000	734.577087	70.300000	739.839478	70.300000	736.414246	70.300000	740.952271	70.300000	738.227905	70.300000	737.509766	70.300000	739.731018	70.300000	735.593750	70.300000	737.504883	70.300000	743.335144	70.300000	737.978394	70.300000	732.043518	70.300000	735.475098	70.300000	738.941223	70.300000	739.194397	70.300000	736.083435
70.400000	740.867432	70.400000	735.302551	70.400000	738.388733	70.400000	737.746765	70.400000	738.176392	70.400000	733.470093	70.400000	740.739929	70.400000	743.687500	70.400000	736.178894	70.400000	736.893616	70.400000	736.843445	70.400000	738.339905	70.400000	734.467224	70.400000	737.025208	70.400000	732.829895	70.400000	737.804688
70.500000	732.845581	70.500000	737.727234	70.500000	733.033508	70.500000	736.257019	70.500000	736.739014	70.500000	736.508972	70.500000	736.494507	70.500000	741.593933	70.500000	737.987244	70.500000	738.933838	70.500000	734.529480	70.500000	734.836670	70.500000	737.195496	70.500000	735.739380	70.500000	735.223022	70.500000	737.419006
70.600000	730.624023	70.600000	737.184875	70.600000	735.916626	70.600000	733.468018	70.600000	737.040222	70.600000	734.560486	70.600000	738.965942	70.600000	735.673828	70.600000	736.763123	70.600000	737.935913	70.600000	734.221069	70.600000	739.434692	70.600000	735.493286	70.600000	736.840088	70.600000	735.325928	70.600000	736.176147
70.700000	736.955017	70.700000	739.804626	70.700000	737.537170	70.700000	735.914307	70.700000	734.883118	70.700000	737.162109	70.700000	732.709839	70.700000	732.541626	70.700000	739.189758	70.700000	738.731384	70.700000	741.401489	70.700000	737.687744	70.700000	732.860718	70.700000	730.953857	70.700000	736.562500	70.700000	734.991638
70.800000	735.926880	70.800000	740.765442	70.800000	735.949280	70.800000	731.247070	70.800000	733.976440	70.800000	731.190063	70.800000	737.789978	70.800000	734.691284	70.800000	734.565125	70.800000	736.701416	70.800000	734.777771	70.800000	735.018677	70.800000	736.753967	70.800000	736.178772	70.800000	734.238098	70.800000	732.406067
70.900000	735.076416	70.900000	733.148621	70.900000	736.431580	70.900000	733.520508	70.900000	731.546448	70.900000	737.618469	70.900000	737.403320	70.900000	733.137512	70.900000	736.071899	70.900000	732.511841	70.900000	732.090454	70.900000	737.159119	70.900000	738.117432	70.900000	741.701050	70.900000	733.687988	70.900000	731.136719
71.000000	734.890320	71.000000	732.544983	71.000000	735.439209	71.000000	732.501648	71.000000	732.828125	71.000000	732.324036	71.000000	733.436584	71.000000	736.401550	71.000000	731.388489	71.000000	733.559631	71.000000	736.461548	71.000000	737.776062	71.000000	729.960693	71.000000	734.803162	71.000000	735.124878	71.000000	731.478149
71.100000	733.943848	71.100000	728.344727	71.100000	734.924377	71.100000	732.644409	71.100000	736.874939	71.100000	734.695618	71.100000	733.853394	71.100000	736.099670	71.100000	734.033264	71.100000	732.780273	71.100000	733.672424	71.100000	737.806091	71.100000	735.353149	71.100000	732.765747	71.100000	731.991455	71.100000	736.529480
71.200000	729.833435	71.200000	735.490540	71.200000	734.425171	71.200000	738.399414	71.200000	729.724365	71.200000	731.815857	71.200000	733.771790	71.200000	729.757874	71.200000	735.243591	71.200000	735.335693	71.200000	732.217407	71.200000	734.251038	71.200000	736.493042	71.200000	728.922058	71.200000	733.082458	71.200000	734.822632
71.300000	731.632751	71.300000	731.436035	71.300000	731.966553	71.300000	731.008118	71.300000	732.359741	71.300000	727.944946	71.300000	734.780334	71.300000	734.735168	71.300000	732.414307	71.300000	729.201050	71.300000	732.411682	71.300000	734.158813	71.300000	735.556763	71.300000	731.966614	71.300000	737.268799	71.300000	732.837341
71.400000	735.207825	71.400000	732.206726	71.400000	732.582092	71.400000	731.666321	71.400000	733.284363	71.400000	733.396912	71.400000	735.790894	71.400000	729.719238	71.400000	731.852051	71.400000	728.523865	71.400000	732.261597	71.400000	732.654114	71.400000	729.982422	71.400000	727.933960	71.400000	729.567444	71.400000	728.554626
71.500000	729.166260	71.500000	728.866638	71.500000	729.177612	71.500000	731.237000	71.500000	729.904236	71.500000	734.396606	71.500000	726.932068	71.500000	735.020996	71.500000	728.884155	71.500000	727.810730	71.500000	733.621643	71.500000	736.012268	71.500000	729.737000	71.500000	729.315491	71.500000	732.237305	71.500000	729.087341
71.600000	727.723572	71.600000	729.308411	71.600000	727.554993	71.600000	729.823120	71.600000	729.984680	71.600000	734.119629	71.600000	728.856140	71.600000	732.715820	71.600000	726.310425	71.600000	729.138794	71.600000	729.437561	71.600000	730.713440	71.600000	731.211731	71.600000	730.998291	71.600000	730.543274	71.600000	734.614868
71.700000	727.039673	71.700000	731.314758	71.700000	730.063843	71.700000	727.706970	71.700000	730.867310	71.700000	730.595337	71.700000	732.599854	71.700000	729.993896	71.700000	728.662659	71.700000	730.135681	71.700000	735.668945	71.700000	732.095520	71.700000	731.157471	71.700000	730.930481	71.700000	732.359924	71.700000	728.664917
71.800000	728.439331	71.800000	726.804871	71.800000	728.166504	71.800000	727.391602	71.800000	732.226501	71.800000	728.637451	71.800000	723.414001	71.800000	726.694702	71.800000	729.128906	71.800000	727.251892	71.800000	729.102417	71.800000	726.717224	71.800000	730.547241	71.800000	729.073547	71.800000	730.762390	71.800000	736.600403
71.900000	725.600342	71.900000	731.448364	71.900000	728.164307	71.900000	725.950928	71.900000	725.678284	71.900000	725.171570	71.900000	733.329224	71.900000	727.862671	71.900000	729.749634	71.900000	731.925781	71.900000	729.298889	71.900000	725.778748	71.900000	731.170471	71.900000	729.017090	71.900000	729.832886	71.900000	730.712830
72.000000	725.733276	72.000000	726.103088	72.000000	726.991882	72.000000	729.717590	72.000000	726.661926	72.000000	730.898865	72.000000	727.095215	72.000000	724.886536	72.000000	729.754456	72.000000	731.986511	72.000000	727.972046	72.000000	729.960144	72.000000	727.683655	72.000000	725.771729	72.000000	730.873657	72.000000	724.195923
72.100000	726.897522	72.100000	729.559814	72.100000	730.546631	72.100000	725.968994	72.100000	726.653931	72.100000	725.361450	72.100000	727.950378	72.100000	727.070251	72.100000	730.005493	72.100000	729.891968	72.100000	727.344727	72.100000	730.264709	72.100000	726.472534	72.100000	728.995667	72.100000	726.505371	72.100000	728.255493
72.200000	724.930969	72.200000	726.471619	72.200000	726.625183	72.200000	725.729431	72.200000	727.197144	72.200000	727.129761	72.200000	721.036926	72.200000	733.551636	72.200000	730.247742	72.200000	725.424927	72.200000	728.451538	72.200000	727.395386	72.200000	725.383240	72.200000	725.253662	72.200000	730.811584	72.200000	725.196350
72.300000	727.562561	72.300000	729.325745	72.300000	731.133240	72.300000	728.180420	72.300000	727.893860	72.300000	730.614380	72.300000	727.806641	72.300000	725.920532	72.300000	724.749084	72.300000	730.957153	72.300000	728.199463	72.300000	727.436523	72.300000	725.892761	72.300000	724.559143	72.300000	729.959534	72.300000	725.580078
72.400000	723.471680	72.400000	724.554199	72.400000	723.842834	72.400000	727.287415	72.400000	729.013855	72.400000	723.109741	72.400000	725.348083	72.400000	726.672180	72.400000	726.278320	72.400000	724.709656	72.400000	725.294312	72.400000	727.873779	72.400000	728.229370	72.400000	726.066895	72.400000	727.640320	72.400000	728.346436
72.500000	725.597046	72.500000	727.899231	72.500000	726.837585	72.500000	731.535645	72.500000	727.042664	72.500000	727.912903	72.500000	719.927368	72.500000	726.287292	72.500000	727.032166	72.500000	728.043945	72.500000	725.848022	72.500000	723.583496	72.500000	727.162598	72.500000	721.823730	72.500000	722.994202	72.500000	725.077026
72.600000	726.777100	72.600000	728.299927	72.600000	725.099976	72.600000	728.755859	72.600000	724.568298	72.600000	728.405518	72.600000	723.908142	72.600000	719.076721	72.600000	728.756714	72.600000	725.266541	72.600000	726.367859	72.600000	724.953857	72.600000	724.024658	72.600000	719.550537	72.600000	724.626160	72.600000	723.088257
72.700000	722.492493	72.700000	723.833252	72.700000	724.515747	72.700000	723.896362	72.700000	725.992249	72.700000	726.324585	72.700000	723.157715	72.700000	724.215576	72.700000	726.879944	72.700000	725.699097	72.700000	723.760254	72.700000	728.018188	72.700000	723.537537	72.700000	723.924927	72.700000	723.418457	72.700000	725.745972
72.800000	725.431396	72.800000	724.226807	72.800000	721.157227	72.800000	727.764954	72.800000	729.377197	72.800000	721.641296	72.800000	724.500122	72.800000	725.898682	72.800000	724.124146	72.800000	724.022095	72.800000	719.721497	72.800000	718.713196	72.800000	725.650452	72.800000	724.660950	72.800000	723.185303	72.800000	722.232056
72.900000	723.416321	72.900000	720.078369	72.900000	723.011719	72.900000	723.707520	72.900000	720.987915	72.900000	722.777710	72.900000	728.027466	72.900000	718.467773	72.900000	723.241577	72.900000	723.708618	72.900000	724.485718	72.900000	723.893250	72.900000	719.965942	72.900000	718.957031	72.900000	721.325439	72.900000	724.502136
73.000000	721.089417	73.000000	725.631104	73.000000	723.574341	73.000000	722.627808	73.000000	716.440918	73.000000	721.413147	73.000000	719.986450	73.000000	718.589355	73.000000	725.722046	73.000000	728.887878	73.000000	721.736084	73.000000	724.199341	73.000000	726.396606	73.000000	719.734619	73.000000	727.079956	73.000000	719.420654
73.100000	720.777527	73.100000	725.029785	73.100000	719.077393	73.100000	723.305359	73.100000	722.313232	73.100000	722.100342	73.100000	719.597107	73.100000	720.916931	73.100000	718.496643	73.100000	725.601929	73.100000	724.774780	73.100000	721.380737	73.100000	720.558960	73.100000	724.022583	73.100000	722.484192	73.100000	724.480103
73.200000	726.720764	73.200000	723.425415	73.200000	726.002136	73.200000	720.254456	73.200000	720.610291	73.200000	722.311646	73.200000	723.561401	73.200000	720.888733	73.200000	720.813660	73.200000	721.752258	73.200000	723.333557	73.200000	722.163513	73.200000	722.769897	73.200000	724.610962	73.200000	721.977905	73.200000	726.473206
73.300000	722.140137	73.300000	722.320984	73.300000	720.154724	73.300000	722.799500	73.300000	722.241150	73.300000	719.865417	73.300000	725.028564	73.300000	721.849060	73.300000	721.456909	73.300000	722.679016	73.300000	721.081604	73.300000	716.411682	73.300000	722.523804	73.300000	721.620789	73.300000	723.983643	73.300000	719.310181
73.400000	721.561279	73.400000	722.795166	73.400000	720.445862	73.400000	718.925293	73.400000	719.080383	73.400000	719.749451	73.400000	723.321899	73.400000	720.676086	73.400000	721.760681	73.400000	721.939758	73.400000	721.626038	73.400000	719.935608	73.400000	718.185059	73.400000	721.304138	73.400000	718.905273	73.400000	718.287964
73.500000	720.132263	73.500000	722.970154	73.500000	720.912476	73.500000	717.671692	73.500000	719.372864	73.500000	721.442749	73.500000	717.062622	73.500000	719.603638	73.500000	715.249573	73.500000	721.931091	73.500000	718.927490	73.500000	717.532715	73.500000	718.718689	73.500000	721.877563	73.500000	722.329895	73.500000	725.452332
73.600000	723.141846	73.600000	718.062561	73.600000	717.227722	73.600000	722.519653	73.600000	718.738159	73.600000	720.816528	73.600000	720.291077	73.600000	720.764526	73.600000	718.859192	73.600000	720.589844	73.600000	715.662659	73.600000	722.531799	73.600000	725.840027	73.600000	720.722229	73.600000	721.570740	73.600000	719.786133
73.700000	721.921875	73.700000	717.665222	73.700000	719.551514	73.700000	722.330444	73.700000	716.248474	73.700000	722.480530	73.700000	716.799316	73.700000	715.548157	73.700000	715.338684	73.700000	716.067444	73.700000	715.002930	73.700000	720.060547	73.700000	722.415344	73.700000	720.941833	73.700000	722.241882	73.700000	717.389587
73.800000	715.285583	73.800000	714.847900	73.800000	722.013733	73.800000	718.374146	73.800000	720.801025	73.800000	719.351379	73.800000	718.420044	73.800000	714.293152	73.800000	720.377747	73.800000	721.120605	73.800000	720.848755	73.800000	719.202576	73.800000	721.537292	73.800000	719.106934	73.800000	721.140442	73.800000	719.771057
73.900000	719.383667	73.900000	719.515503	73.900000	718.057068	73.900000	718.514465	73.900000	721.261719	73.900000	716.724121	73.900000	721.097534	73.900000	713.883301	73.900000	719.082092	73.900000	720.254700	73.900000	719.366882	73.900000	716.137512	73.900000	714.199951	73.900000	721.796875	73.900000	715.863220	73.900000	718.018433
74.000000	718.104980	74.000000	721.648254	74.000000	716.124023	74.000000	715.166321	74.000000	716.645020	74.000000	718.800964	74.000000	716.024841	74.000000	721.259888	74.000000	714.586487	74.000000	716.671204	74.000000	719.497009	74.000000	714.007751	74.000000	716.271851	74.000000	718.106079	74.000000	720.033203	74.000000	712.970337
74.100000	719.044922	74.100000	713.904297	74.100000	717.104675	74.100000	714.803955	74.100000	716.613281	74.100000	722.145203	74.100000	718.709106	74.100000	721.798340	74.100000	717.848938	74.100000	721.097168	74.100000	717.842102	74.100000	713.142151	74.100000	718.767151	74.100000	716.818909	74.100000	716.667603	74.100000	720.445312
74.200000	714.803772	74.200000	719.060303	74.200000	718.830627	74.200000	718.911072	74.200000	715.650452	74.200000	712.318726	74.200000	714.715149	74.200000	720.938049	74.200000	715.862549	74.200000	717.067261	74.200000	716.985291	74.200000	720.151855	74.200000	716.404724	74.200000	712.528259	74.200000	715.637939	74.200000	714.948181
74.300000	713.796021	74.300000	713.344055	74.300000	716.892090	74.300000	719.273193	74.300000	714.135010	74.300000	712.772888	74.300000	715.255005	74.300000	715.690918	74.300000	716.556152	74.300000	716.048035	74.300000	717.444397	74.300000	717.785095	74.300000	716.310242	74.300000	719.333984	74.300000	719.465149	74.300000	717.062561
74.400000	714.822144	74.400000	715.063965	74.400000	716.512390	74.400000	716.607544	74.400000	711.014893	74.400000	717.043457	74.400000	714.524170	74.400000	714.117310	74.400000	718.992737	74.400000	717.752380	74.400000	712.021240	74.400000	717.497742	74.400000	718.202209	74.400000	719.491211	74.400000	713.299011	74.400000	720.744873
74.500000	713.687317	74.500000	710.587524	74.500000	708.920105	74.500000	719.101379	74.500000	718.119751	74.500000	713.995056	74.500000	714.877441	74.500000	715.547363	74.500000	716.959473	74.500000	717.788330	74.500000	716.312866	74.500000	714.640442	74.500000	717.225647	74.500000	717.620117	74.500000	716.362061	74.500000	714.660461
74.600000	709.238647	74.600000	717.238403	74.600000	716.326782	74.600000	710.064209	74.600000	718.412903	74.600000	712.902283	74.600000	709.701233	74.600000	714.058777	74.600000	715.131531	74.600000	712.174500	74.600000	714.080322	74.600000	712.757141	74.600000	715.314331	74.600000	718.333313	74.600000	711.638550	74.600000	714.061890
74.700000	716.706543	74.700000	709.244873	74.700000	713.711975	74.700000	717.511169	74.700000	711.052246	74.700000	712.995117	74.700000	712.737549	74.700000	714.438354	74.700000	714.231262	74.700000	709.735779	74.700000	714.581360	74.700000	715.592041	74.700000	716.213623	74.700000	710.923401	74.700000	713.477051	74.700000	715.979004
74.800000	713.914307	74.800000	715.153259	74.800000	716.606445	74.800000	714.118164	74.800000	712.179382	74.800000	714.389954	74.800000	716.288330	74.800000	709.839111	74.800000	707.931519	74.800000	714.444519	74.800000	710.640381	74.800000	713.284363	74.800000	715.202393	74.800000	711.413818	74.800000	711.224365	74.800000	711.178467
74.900000	711.054932	74.900000	713.866150	74.900000	716.168518	74.900000	719.071899	74.900000	709.313110	74.900000	715.995911	74.900000	712.014099	74.900000	711.162415	74.900000	713.910095	74.900000	717.669800	74.900000	713.150818	74.900000	709.172302	74.900000	712.086548	74.900000	714.244507	74.900000	715.678406	74.900000	711.300110
75.000000	710.748413	75.000000	710.018188	75.000000	709.567322	75.000000	711.291626	75.000000	712.280396	75.000000	713.616943	75.000000	710.467896	75.000000	708.350037	75.000000	710.225525	75.000000	711.741516	75.000000	713.041382	75.000000	706.181763	75.000000	712.282532	75.000000	711.879639	75.000000	708.731140	75.000000	711.135986
75.100000	713.639526	75.100000	715.439148	75.100000	710.266907	75.100000	712.171692	75.100000	712.605469	75.100000	712.515381	75.100000	713.871887	75.100000	714.411987	75.100000	717.003052	75.100000	712.231689	75.100000	716.825256	75.100000	710.922485	75.100000	707.319946	75.100000	709.126587	75.100000	711.686401	75.100000	705.415466
75.200000	713.293030	75.200000	710.615051	75.200000	711.145630	75.200000	707.211609	75.200000	713.239258	75.200000	711.745605	75.200000	709.974182	75.200000	713.425659	75.200000	709.322876	75.200000	711.182617	75.200000	707.492798	75.200000	714.183105	75.200000	711.933350	75.200000	714.174866	75.200000	710.642578	75.200000	710.010071
75.300000	708.750427	75.300000	708.854370	75.300000	711.077576	75.300000	714.667542	75.300000	712.879578	75.300000	709.532227	75.300000	711.242126	75.300000	710.700928	75.300000	707.776428	75.300000	711.802490	75.300000	710.292664	75.300000	711.362915	75.300000	713.374146	75.300000	712.503784	75.300000	711.518738	75.300000	711.914001
75.400000	714.446838	75.400000	709.600464	75.400000	707.397583	75.400000	708.388916	75.400000	708.220032	75.400000	707.307129	75.400000	709.530457	75.400000	704.746338	75.400000	710.076355	75.400000	704.162231	75.400000	708.311646	75.400000	710.105225	75.400000	716.387573	75.400000	712.689880	75.400000	710.387939	75.400000	712.342773
75.500000	710.023438	75.500000	708.548950	75.500000	709.118103	75.500000	708.655945	75.500000	709.591125	75.500000	710.486633	75.500000	706.622620	75.500000	707.109558	75.500000	709.348938	75.500000	710.711121	75.500000	711.088562	75.500000	709.586182	75.500000	710.392212	75.500000	707.696838	75.500000	713.412354	75.500000	715.072632
75.600000	710.296143	75.600000	712.491699	75.600000	712.453613	75.600000	709.817261	75.600000	708.563843	75.600000	706.988281	75.600000	711.103699	75.600000	707.967590	75.600000	711.679077	75.600000	709.019958	75.600000	710.742676	75.600000	711.392883	75.600000	708.214294	75.600000	712.354980	75.600000	704.358643	75.600000	704.806702
75.700000	707.304565	75.700000	706.503906	75.700000	709.331726	75.700000	706.547424	75.700000	705.082642	75.700000	702.496460	75.700000	708.989380	75.700000	705.690552	75.700000	708.662354	75.700000	706.285034	75.700000	706.768250	75.700000	708.330139	75.700000	710.537598	75.700000	706.948853	75.700000	708.286255	75.700000	708.350464
75.800000	705.631531	75.800000	708.644958	75.800000	704.297180	75.800000	703.823242	75.800000	704.632080	75.800000	708.406067	75.800000	707.588013	75.800000	711.932068	75.800000	707.895874	75.800000	704.196472	75.800000	708.484863	75.800000	702.913818	75.800000	711.499512	75.800000	706.975098	75.800000	707.717896	75.800000	707.431702
75.900000	701.371338	75.900000	707.809875	75.900000	709.041931	75.900000	706.250732	75.900000	700.666504	75.900000	701.810303	75.900000	709.459778	75.900000	706.653320	75.900000	706.880066	75.900000	708.867371	75.900000	709.956177	75.900000	703.088501	75.900000	708.199585	75.900000	705.550842	75.900000	707.527527	75.900000	705.544983
76.000000	706.809082	76.000000	703.836792	76.000000	704.772400	76.000000	706.145264	76.000000	708.469116	76.000000	707.156738	76.000000	711.838684	76.000000	705.271545	76.000000	709.959961	76.000000	709.704773	76.000000	706.101990	76.000000	709.701294	76.000000	711.580566	76.000000	709.947083	76.000000	702.748291	76.000000	706.814331
76.100000	706.503235	76.100000	705.092651	76.100000	706.101501	76.100000	702.339478	76.100000	707.059204	76.100000	706.269775	76.100000	708.678650	76.100000	704.082581	76.100000	703.010803	76.100000	704.966492	76.100000	702.085999	76.100000	704.309204	76.100000	704.708008	76.100000	703.290894	76.100000	706.665039	76.100000	707.479126
76.200000	700.628662	76.200000	702.283997	76.200000	705.363647	76.200000	710.916321	76.200000	705.926636	76.200000	707.016785	76.200000	710.084167	76.200000	700.411560	76.200000	706.737122	76.200000	703.230713	76.200000	706.092346	76.200000	702.846252	76.200000	702.116699	76.200000	704.311707	76.200000	706.378967	76.200000	706.949524
76.300000	708.506165	76.300000	703.134766	76.300000	705.473022	76.300000	701.119324	76.300000	705.243896	76.300000	704.712830	76.300000	706.316223	76.300000	702.341553	76.300000	704.577209	76.300000	703.159546	76.300000	705.993896	76.300000	706.807800	76.300000	703.754456	76.300000	704.053040	76.300000	708.926880	76.300000	701.205505
76.400000	704.233093	76.400000	703.526611	76.400000	703.985535	76.400000	705.804321	76.400000	703.768982	76.400000	703.999878	76.400000	707.402466	76.400000	701.881226	76.400000	705.078003	76.400000	703.283447	76.400000	706.270264	76.400000	706.112854	76.400000	708.939148	76.400000	705.567078	76.400000	703.724243	76.400000	698.200134
76.500000	706.418884	76.500000	701.246033	76.500000	705.028320	76.500000	699.241150	76.500000	704.633118	76.500000	703.011047	76.500000	703.218384	76.500000	699.212769	76.500000	702.017883	76.500000	701.539001	76.500000	704.674377	76.500000	702.231567	76.500000	700.996704	76.500000	707.679016	76.500000	701.419006	76.500000	704.169067
76.600000	701.497437	76.600000	703.310120	76.600000	702.180847	76.600000	705.873047	76.600000	699.053833	76.600000	703.573914	76.600000	701.832581	76.600000	702.927673	76.600000	705.146545	76.600000	704.572266	76.600000	704.350403	76.600000	702.336487	76.600000	699.885193	76.600000	704.226135	76.600000	706.866455	76.600000	707.473267
76.700000	705.181335	76.700000	698.540771	76.700000	702.447815	76.700000	703.069702	76.700000	706.200317	76.700000	700.565369	76.700000	702.513977	76.700000	699.035217	76.700000	702.809326	76.700000	700.798950	76.700000	701.255188	76.700000	698.914368	76.700000	702.335266	76.700000	704.208557	76.700000	700.021851	76.700000	701.079956
76.800000	701.249329	76.800000	700.405945	76.800000	701.750977	76.800000	701.142273	76.800000	701.670044	76.800000	697.645508	76.800000	701.070923	76.800000	702.494690	76.800000	701.990295	76.800000	696.734558	76.800000	706.110107	76.800000	698.626099	76.800000	701.480164	76.800000	700.918152	76.800000	702.647766	76.800000	700.199951
76.900000	702.584717	76.900000	702.792908	76.900000	703.443359	76.900000	701.875854	76.900000	702.878479	76.900000	705.243713	76.900000	699.302185	76.900000	699.875305	76.900000	702.029602	76.900000	700.940796	76.900000	702.816589	76.900000	703.611328	76.900000	703.914856	76.900000	697.146118	76.900000	697.655945	76.900000	702.837769
77.000000	702.590027	77.000000	701.644531	77.000000	703.245178	77.000000	703.471130	77.000000	697.955017	77.000000	699.517944	77.000000	701.475891	77.000000	699.100525	77.000000	698.024109	77.000000	700.928955	77.000000	706.799500	77.000000	697.563904	77.000000	698.609314	77.000000	699.815735	77.000000	703.897095	77.000000	704.406738
77.100000	701.081055	77.100000	700.239319	77.100000	704.423584	77.100000	701.045715	77.100000	702.451111	77.100000	704.766418	77.100000	698.498352	77.100000	698.176086	77.100000	700.592407	77.100000	702.102539	77.100000	700.003174	77.100000	701.022156	77.100000	704.651794	77.100000	700.348206	77.100000	704.361206	77.100000	702.728760
77.200000	694.988342	77.200000	700.890808	77.200000	702.163574	77.200000	697.102295	77.200000	700.656189	77.200000	699.527344	77.200000	699.777771	77.200000	699.868286	77.200000	703.565430	77.200000	701.623474	77.200000	702.036011	77.200000	700.498901	77.200000	699.080078	77.200000	697.696899	77.200000	699.589050	77.200000	698.180359
77.300000	696.609558	77.300000	704.181030	77.300000	699.048157	77.300000	697.817688	77.300000	695.322571	77.300000	700.743408	77.300000	701.255493	77.300000	701.194458	77.300000	701.410522	77.300000	701.627319	77.300000	700.326599	77.300000	698.422180	77.300000	702.276245	77.300000	702.067932	77.300000	698.104248	77.300000	697.322021
77.400000	702.880615	77.400000	695.546997	77.400000	698.851135	77.400000	700.018494	77.400000	697.842285	77.400000	697.331543	77.400000	701.880981	77.400000	703.845703	77.400000	696.660522	77.400000	699.507507	77.400000	697.973083	77.400000	696.538635	77.400000	703.461731	77.400000	701.522583	77.400000	700.170532	77.400000	698.612061
77.500000	699.317444	77.500000	695.101685	77.500000	691.960815	77.500000	700.166443	77.500000	696.213501	77.500000	697.162537	77.500000	696.721252	77.500000	697.372437	77.500000	698.035217	77.500000	694.698669	77.500000	695.783447	77.500000	697.991089	77.500000	699.536316	77.500000	697.220215	77.500000	696.925049	77.500000	696.828369
77.600000	696.100220	77.600000	701.280823	77.600000	694.627319	77.600000	700.409119	77.600000	698.081604	77.600000	695.530823	77.600000	697.807007	77.600000	698.382751	77.600000	692.122253	77.600000	700.303467	77.600000	701.931763	77.600000	699.214783	77.600000	700.855591	77.600000	696.197205	77.600000	698.018311	77.600000	696.291565
77.700000	697.168152	77.700000	701.917175	77.700000	697.980225	77.700000	691.166809	77.700000	701.062073	77.700000	695.929626	77.700000	694.957520	77.700000	698.609558	77.700000	695.681519	77.700000	698.319702	77.700000	689.031799	77.700000	696.152588	77.700000	697.390686	77.700000	696.486206	77.700000	698.444763	77.700000	695.841675
77.800000	693.351624	77.800000	695.372925	77.800000	697.419250	77.800000	700.198669	77.800000	695.879089	77.800000	698.352600	77.800000	697.276733	77.800000	696.669556	77.800000	697.441101	77.800000	697.926331	77.800000	697.511597	77.800000	704.617981	77.800000	699.148865	77.800000	698.007751	77.800000	698.367004	77.800000	694.677734
77.900000	697.614807	77.900000	692.996216	77.900000	696.277954	77.900000	697.503113	77.900000	696.727539	77.900000	692.819946	77.900000	698.730225	77.900000	695.940369	77.900000	694.934265	77.900000	698.390625	77.900000	694.377502	77.900000	695.003235	77.900000	698.224060	77.900000	694.459656	77.900000	694.599670	77.900000	694.767944
78.000000	693.652405	78.000000	696.317505	78.000000	694.475708	78.000000	695.984741	78.000000	692.971436	78.000000	691.636597	78.000000	698.387146	78.000000	693.975586	78.000000	693.425293	78.000000	693.844055	78.000000	693.123962	78.000000	699.076233	78.000000	696.866760	78.000000	697.633423	78.000000	698.427795	78.000000	690.427246
78.100000	695.270264	78.100000	694.532898	78.100000	696.774780	78.100000	696.709473	78.100000	695.695190	78.100000	694.245728	78.100000	696.288818	78.100000	694.533447	78.100000	690.465332	78.100000	690.744019	78.100000	698.412354	78.100000	694.640869	78.100000	694.816956	78.100000	692.712646	78.100000	695.398315	78.100000	697.421021
78.200000	694.770508	78.200000	694.268555	78.200000	695.577515	78.200000	695.263367	78.200000	694.786987	78.200000	696.554199	78.200000	692.043396	78.200000	693.252258	78.200000	694.771729	78.200000	693.183228	78.200000	693.876526	78.200000	690.826904	78.200000	691.546509	78.200000	695.051208	78.200000	695.038574	78.200000	692.965698
78.300000	693.534790	78.300000	694.079285	78.300000	692.846680	78.300000	694.856812	78.300000	696.086792	78.300000	690.723877	78.300000	695.030945	78.300000	699.912964	78.300000	698.232178	78.300000	697.241211	78.300000	697.111572	78.300000	693.911316	78.300000	696.268860	78.300000	696.150635	78.300000	691.259827	78.300000	695.564270
78.400000	692.845337	78.400000	692.317810	78.400000	693.098938	78.400000	692.630798	78.400000	691.361450	78.400000	692.884644	78.400000	693.238037	78.400000	691.944275	78.400000	694.533936	78.400000	695.306519	78.400000	692.109436	78.400000	694.467773	78.400000	694.645508	78.400000	691.686218	78.400000	692.483215	78.400000	692.606812
78.500000	692.539612	78.500000	692.480408	78.500000	693.497375	78.500000	695.057251	78.500000	688.843506	78.500000	693.933411	78.500000	694.491516	78.500000	691.227783	78.500000	687.702515	78.500000	693.661316	78.500000	691.476013	78.500000	691.138062	78.500000	691.737244	78.500000	696.226257	78.500000	690.169617	78.500000	690.408203
78.600000	689.801086	78.600000	692.396484	78.600000	690.922119	78.600000	693.480286	78.600000	693.096863	78.600000	693.903259	78.600000	693.352478	78.600000	690.338013	78.600000	692.253174	78.600000	694.581299	78.600000	691.661804	78.600000	695.283936	78.600000	691.321899	78.600000	694.933594	78.600000	690.169373	78.600000	693.392212
78.700000	689.221375	78.700000	691.934387	78.700000	693.130737	78.700000	693.312988	78.700000	690.467468	78.700000	690.965637	78.700000	690.138672	78.700000	692.020813	78.700000	693.222778	78.700000	690.427246	78.700000	689.954041	78.700000	690.201538	78.700000	687.658142	78.700000	690.075928	78.700000	690.583923	78.700000	690.232056
78.800000	690.786072	78.800000	696.045410	78.800000	689.654236	78.800000	690.176819	78.800000	691.442566	78.800000	690.137146	78.800000	692.439819	78.800000	691.357910	78.800000	691.057129	78.800000	692.453003	78.800000	693.907593	78.800000	689.166748	78.800000	694.311462	78.800000	691.317688	78.800000	691.419067	78.800000	690.802124
78.900000	689.992981	78.900000	688.203796	78.900000	694.719971	78.900000	695.889587	78.900000	691.241455	78.900000	692.081055	78.900000	695.186157	78.900000	690.829346	78.900000	685.908081	78.900000	694.959778	78.900000	690.399353	78.900000	691.699158	78.900000	689.600647	78.900000	690.851562	78.900000	686.353638	78.900000	687.235229
79.000000	687.357544	79.000000	691.406311	79.000000	688.452759	79.000000	690.626099	79.000000	689.297852	79.000000	689.989197	79.000000	688.039062	79.000000	683.888611	79.000000	691.036926	79.000000	683.947876	79.000000	688.621582	79.000000	692.649963	79.000000	690.038513	79.000000	689.309387	79.000000	687.356323	79.000000	688.138123
79.100000	691.273804	79.100000	691.937561	79.100000	688.896362	79.100000	689.194580	79.100000	690.089722	79.100000	691.470764	79.100000	693.213989	79.100000	690.886414	79.100000	690.020264	79.100000	687.017212	79.100000	686.636230	79.100000	690.779419	79.100000	689.313354	79.100000	689.049194	79.100000	689.306824	79.100000	690.975037
79.200000	690.256348	79.200000	686.598389	79.200000	692.104492	79.200000	687.247803	79.200000	689.939209	79.200000	686.558105	79.200000	689.064087	79.200000	686.610413	79.200000	693.610107	79.200000	685.643555	79.200000	690.384094	79.200000	692.745605	79.200000	687.267700	79.200000	690.037109	79.200000	687.769348	79.200000	688.814392
79.300000	685.100342	79.300000	688.889526	79.300000	687.382996	79.300000	686.621033	79.300000	689.190308	79.300000	692.090698	79.300000	686.940308	79.300000	687.132568	79.300000	688.575684	79.300000	690.851013	79.300000	686.196594	79.300000	688.433289	79.300000	689.095825	79.300000	690.325317	79.300000	692.640198	79.300000	685.376526
79.400000	688.341248	79.400000	685.820862	79.400000	685.136658	79.400000	681.750305	79.400000	686.127136	79.400000	685.878174	79.400000	688.433899	79.400000	685.306458	79.400000	687.272766	79.400000	687.359497	79.400000	686.566284	79.400000	687.903503	79.400000	688.573792	79.400000	690.291382	79.400000	689.469543	79.400000	685.254944
79.500000	687.779053	79.500000	688.725525	79.500000	685.838806	79.500000	686.534485	79.500000	685.187866	79.500000	682.086975	79.500000	687.063660	79.500000	681.867310	79.500000	684.492981	79.500000	689.413025	79.500000	683.166260	79.500000	690.725647	79.500000	689.862244	79.500000	689.525696	79.500000	690.001831	79.500000	685.640747
79.600000	684.929688	79.600000	684.632080	79.600000	683.307190	79.600000	688.114441	79.600000	684.014160	79.600000	687.721252	79.600000	690.763855	79.600000	686.316284	79.600000	682.670776	79.600000	685.549194	79.600000	687.347107	79.600000	688.715027	79.600000	685.892883	79.600000	685.105164	79.600000	685.092773	79.600000	686.787720
79.700000	684.254822	79.700000	679.467896	79.700000	688.015015	79.700000	686.341064	79.700000	683.405762	79.700000	685.110535	79.700000	684.901123	79.700000	688.746033	79.700000	688.408630	79.700000	686.615112	79.700000	686.080139	79.700000	683.549622	79.700000	685.877686	79.700000	685.566956	79.700000	686.873474	79.700000	686.277649
79.800000	684.473145	79.800000	683.706543	79.800000	689.554443	79.800000	686.846802	79.800000	677.889709	79.800000	684.277405	79.800000	687.094910	79.800000	686.672363	79.800000	685.908203	79.800000	685.037964	79.800000	678.922485	79.800000	688.933350	79.800000	683.449463	79.800000	690.181274	79.800000	681.904175	79.800000	682.127075
79.900000	682.680969	79.900000	688.704041	79.900000	685.664124	79.900000	681.685059	79.900000	684.577515	79.900000	684.703735	79.900000	684.413635	79.900000	686.595276	79.900000	686.745667	79.900000	685.557556	79.900000	686.170776	79.900000	685.506165	79.900000	683.296692	79.900000	678.236572	79.900000	684.592407	79.900000	688.861755
80.000000	685.026489	80.000000	683.879456	80.000000	683.917542	80.000000	683.127808	80.000000	686.831116	80.000000	683.832031	80.000000	685.994385	80.000000	686.074402	80.000000	681.715759	80.000000	684.692688	80.000000	680.164429	80.000000	689.208862	80.000000	684.322632	80.000000	680.353699	80.000000	686.548828	80.000000	687.905518
80.100000	684.934631	80.100000	684.455994	80.100000	684.569641	80.100000	687.772400	80.100000	684.736511	80.100000	685.407837	80.100000	683.466187	80.100000	682.775696	80.100000	681.833862	80.100000	682.982361	80.100000	683.576538	80.100000	680.062744	80.100000	684.969116	80.100000	682.324829	80.100000	681.657715	80.100000	682.186890
80.200000	680.922791	80.200000	680.328857	80.200000	682.411377	80.200000	684.977783	80.200000	680.639465	80.200000	683.754333	80.200000	680.106201	80.200000	682.773499	80.200000	685.110779	80.200000	681.486694	80.200000	685.018127	80.200000	679.286316	80.200000	681.758179	80.200000	684.424438	80.200000	683.431580	80.200000	686.757263
80.300000	681.070007	80.300000	680.214661	80.300000	682.957642	80.300000	683.055969	80.300000	680.511658	80.300000	682.733765	80.300000	682.756165	80.300000	682.069153	80.300000	679.413757	80.300000	679.040588	80.300000	684.060669	80.300000	680.936462	80.300000	678.111633	80.300000	685.698120	80.300000	678.811279	80.300000	682.318176
80.400000	685.095520	80.400000	681.234436	80.400000	679.018372	80.400000	681.093506	80.400000	682.647095	80.400000	681.076111	80.400000	681.683899	80.400000	680.907043	80.400000	684.864990	80.400000	683.944641	80.400000	681.358398	80.400000	679.210815	80.400000	681.725952	80.400000	680.873047	80.400000	683.951965	80.400000	682.602112
80.500000	680.924744	80.500000	684.155334	80.500000	679.515991	80.500000	681.964966	80.500000	681.225220	80.500000	680.988098	80.500000	684.660400	80.500000	682.284729	80.500000	683.056946	80.500000	682.124146	80.500000	683.870361	80.500000	683.647034	80.500000	683.196960	80.500000	681.423035	80.500000	679.441223	80.500000	687.117310
80.600000	681.852051	80.600000	685.878052	80.600000	681.025757	80.600000	684.172852	80.600000	679.441895	80.600000	682.021729	80.600000	682.065979	80.600000	685.821533	80.600000	682.326050	80.600000	682.057739	80.600000	680.193604	80.600000	680.674011	80.600000	682.428345	80.600000	682.423279	80.600000	684.975769	80.600000	677.687866
80.700000	680.362305	80.700000	681.149963	80.700000	678.168335	80.700000	681.077820	80.700000	681.161194	80.700000	677.035889	80.700000	681.217041	80.700000	682.870056	80.700000	681.437073	80.700000	679.908936	80.700000	680.566223	80.700000	683.045288	80.700000	675.703796	80.700000	677.317505	80.700000	676.359924	80.700000	682.986755
80.800000	678.544067	80.800000	683.559753	80.800000	679.935608	80.800000	676.670593	80.800000	680.545105	80.800000	678.924011	80.800000	682.550537	80.800000	678.920410	80.800000	679.326477	80.800000	678.841370	80.800000	683.423706	80.800000	679.487793	80.800000	680.703857	80.800000	677.851990	80.800000	675.313477	80.800000	681.393005
80.900000	679.884888	80.900000	679.123230	80.900000	681.523499	80.900000	681.880066	80.900000	683.529602	80.900000	678.466370	80.900000	682.999268	80.900000	682.505615	80.900000	680.349792	80.900000	678.854004	80.900000	677.898499	80.900000	682.721680	80.900000	682.378174	80.900000	684.019348	80.900000	679.726257	80.900000	680.649658
81.000000	679.170349	81.000000	682.955505	81.000000	680.911987	81.000000	676.983826	81.000000	678.815369	81.000000	681.315796	81.000000	677.881287	81.000000	679.347778	81.000000	674.383667	81.000000	682.363403	81.000000	676.562988	81.000000	678.762573	81.000000	677.170044	81.000000	676.845764	81.000000	677.146423	81.000000	676.733398
81.100000	681.561218	81.100000	673.350037	81.100000	679.553894	81.100000	678.398987	81.100000	681.037659	81.100000	678.562134	81.100000	679.186218	81.100000	676.526978	81.100000	679.903259	81.100000	681.236206	81.100000	680.157898	81.100000	675.443848	81.100000	680.013184	81.100000	675.413635	81.100000	677.332092	81.100000	674.315186
81.200000	676.247681	81.200000	676.646545	81.200000	678.918091	81.200000	678.656372	81.200000	677.723083	81.200000	681.182312	81.200000	677.228149	81.200000	679.484314	81.200000	678.625366	81.200000	678.332092	81.200000	675.375183	81.200000	676.729797	81.200000	674.253784	81.200000	676.537537	81.200000	679.835144	81.200000	676.098083
81.300000	677.030212	81.300000	680.067078	81.300000	678.923462	81.300000	678.677429	81.300000	674.390747	81.300000	674.431885	81.300000	679.929016	81.300000	676.107239	81.300000	680.076233	81.300000	675.218567	81.300000	677.804626	81.300000	672.745117	81.300000	681.246765	81.300000	676.682983	81.300000	674.804688	81.300000	681.304016
81.400000	675.928650	81.400000	679.002930	81.400000	679.033447	81.400000	679.436829	81.400000	676.104919	81.400000	673.347168	81.400000	679.274414	81.400000	676.679077	81.400000	677.224304	81.400000	674.968994	81.400000	680.963684	81.400000	675.360168	81.400000	676.108276	81.400000	679.277039	81.400000	674.285217	81.400000	678.043335
81.500000	674.350830	81.500000	674.816284	81.500000	678.240234	81.500000	675.480103	81.500000	675.651123	81.500000	678.265747	81.500000	676.661865	81.500000	675.170349	81.500000	674.483398	81.500000	673.008423	81.500000	679.738342	81.500000	678.445190	81.500000	675.580200	81.500000	678.894775	81.500000	673.977966	81.500000	681.123718
81.600000	675.812256	81.600000	675.710938	81.600000	674.188965	81.600000	674.369629	81.600000	677.829895	81.600000	675.338013	81.600000	678.367126	81.600000	679.784790	81.600000	671.324036	81.600000	674.718933	81.600000	675.937805	81.600000	677.878662	81.600000	678.569824	81.600000	678.325317	81.600000	678.639160	81.600000	671.092773
81.700000	679.505371	81.700000	678.550293	81.700000	674.313904	81.700000	673.075012	81.700000	673.321533	81.700000	674.604370	81.700000	676.213989	81.700000	674.772034	81.700000	675.206299	81.700000	678.359192	81.700000	679.736267	81.700000	673.832275	81.700000	673.623840	81.700000	674.823547	81.700000	673.800781	81.700000	674.389709
81.800000	673.704956	81.800000	676.216064	81.800000	676.215698	81.800000	674.631897	81.800000	671.132141	81.800000	671.132324	81.800000	675.374634	81.800000	675.206970	81.800000	673.396973	81.800000	675.306274	81.800000	672.871765	81.800000	674.628296	81.800000	675.037292	81.800000	672.016907	81.800000	674.117126	81.800000	674.326599
81.900000	673.948975	81.900000	675.163574	81.900000	674.640015	81.900000	672.718018	81.900000	677.522095	81.900000	675.290955	81.900000	675.848999	81.900000	674.337402	81.900000	674.574890	81.900000	674.823914	81.900000	675.547852	81.900000	675.195679	81.900000	672.086060	81.900000	673.059387	81.900000	671.487671	81.900000	675.698792
82.000000	673.493652	82.000000	674.000488	82.000000	674.286804	82.000000	674.495605	82.000000	675.377747	82.000000	671.899109	82.000000	670.938416	82.000000	676.417908	82.000000	675.547607	82.000000	675.145142	82.000000	669.657837	82.000000	674.072754	82.000000	672.817688	82.000000	671.514832	82.000000	674.079041	82.000000	674.146973
82.100000	675.686035	82.100000	672.076172	82.100000	672.170776	82.100000	668.061768	82.100000	669.207947	82.100000	673.015930	82.100000	672.906555	82.100000	673.002136	82.100000	670.365601	82.100000	673.761719	82.100000	669.708435	82.100000	671.170044	82.100000	676.369019	82.100000	672.086243	82.100000	675.677124	82.100000	672.030457
82.200000	672.862488	82.200000	669.034668	82.200000	669.211792	82.200000	670.230164	82.200000	671.666077	82.200000	674.009216	82.200000	675.855530	82.200000	667.668274	82.200000	671.074036	82.200000	668.875977	82.200000	675.426575	82.200000	668.614441	82.200000	674.537964	82.200000	669.217651	82.200000	670.896851	82.200000	668.506775
82.300000	667.705933	82.300000	674.959534	82.300000	669.609497	82.300000	672.376953	82.300000	670.179016	82.300000	671.936646	82.300000	672.261963	82.300000	675.023682	82.300000	670.541870	82.300000	674.886597	82.300000	672.345642	82.300000	670.885010	82.300000	674.719055	82.300000	671.984192	82.300000	671.503418	82.300000	669.957153
82.400000	675.601257	82.400000	673.598022	82.400000	673.928467	82.400000	671.117310	82.400000	670.387634	82.400000	669.918884	82.400000	667.367798	82.400000	672.465698	82.400000	672.107300	82.400000	669.380798	82.400000	672.310974	82.400000	670.141785	82.400000	673.491150	82.400000	670.011902	82.400000	668.250000	82.400000	672.058716
82.500000	670.104736	82.500000	668.975037	82.500000	670.639404	82.500000	673.285339	82.500000	670.911865	82.500000	667.177734	82.500000	667.859192	82.500000	667.861145	82.500000	668.409790	82.500000	673.570923	82.500000	668.816101	82.500000	668.175903	82.500000	670.583862	82.500000	672.937439	82.500000	669.241821	82.500000	673.327087
82.600000	671.079773	82.600000	671.117737	82.600000	668.716309	82.600000	672.240723	82.600000	668.631836	82.600000	670.792725	82.600000	675.756775	82.600000	667.251709	82.600000	671.712952	82.600000	667.795715	82.600000	669.325684	82.600000	669.713440	82.600000	667.408325	82.600000	672.411011	82.600000	671.473328	82.600000	669.978271
82.700000	669.624207	82.700000	668.318970	82.700000	669.543457	82.700000	669.770813	82.700000	670.210083	82.700000	668.777832	82.700000	670.297485	82.700000	667.403076	82.700000	668.821716	82.700000	671.692444	82.700000	672.225037	82.700000	667.476746	82.700000	664.557861	82.700000	674.016418	82.700000	676.711914	82.700000	674.561401
82.800000	667.754333	82.800000	668.195740	82.800000	666.617859	82.800000	673.829529	82.800000	670.455444	82.800000	669.678711	82.800000	672.540161	82.800000	670.549255	82.800000	665.217224	82.800000	669.725220	82.800000	670.452393	82.800000	672.154846	82.800000	669.971130	82.800000	666.582214	82.800000	666.382751	82.800000	664.667786
82.900000	669.736145	82.900000	668.235962	82.900000	670.029114	82.900000	667.458313	82.900000	664.378174	82.900000	669.144165	82.900000	668.021667	82.900000	669.597656	82.900000	665.103394	82.900000	667.393127	82.900000	669.724182	82.900000	667.573853	82.900000	669.800903	82.900000	668.109924	82.900000	667.193176	82.900000	668.564331
83.000000	670.466309	83.000000	668.606506	83.000000	665.081482	83.000000	667.789307	83.000000	670.780334	83.000000	670.950012	83.000000	669.036682	83.000000	667.054932	83.000000	669.522949	83.000000	665.411743	83.000000	667.893433	83.000000	673.890686	83.000000	668.550049	83.000000	665.752869	83.000000	666.024353	83.000000	664.818909
83.100000	663.306274	83.100000	666.750977	83.100000	664.854309	83.100000	664.525024	83.100000	665.480347	83.100000	664.374817	83.100000	671.475159	83.100000	667.595642	83.100000	669.805115	83.100000	668.126587	83.100000	668.540710	83.100000	664.333069	83.100000	667.086487	83.100000	672.846008	83.100000	665.422119	83.100000	668.491577
83.200000	666.642700	83.200000	665.138062	83.200000	663.798828	83.200000	663.655884	83.200000	666.508545	83.200000	663.999939	83.200000	668.468445	83.200000	672.138733	83.200000	670.729614	83.200000	666.941284	83.200000	666.462830	83.200000	670.389343	83.200000	669.369202	83.200000	670.341736	83.200000	666.025757	83.200000	666.126343
83.300000	667.963440	83.300000	666.206482	83.300000	663.745605	83.300000	666.002441	83.300000	669.075562	83.300000	664.879150	83.300000	665.741394	83.300000	668.724304	83.300000	663.370850	83.300000	667.817139	83.300000	669.568970	83.300000	672.705811	83.300000	667.419373	83.300000	666.440491	83.300000	665.533020	83.300000	668.646667
83.400000	663.246216	83.400000	665.566101	83.400000	663.581909	83.400000	662.556580	83.400000	668.796021	83.400000	666.514221	83.400000	665.858398	83.400000	665.391602	83.400000	664.500793	83.400000	663.524841	83.400000	665.264221	83.400000	664.466919	83.400000	667.093018	83.400000	664.559998	83.400000	663.892822	83.400000	667.288025
83.500000	667.470459	83.500000	661.228760	83.500000	667.118469	83.500000	665.289795	83.500000	663.119873	83.500000	666.044250	83.500000	667.406128	83.500000	663.243896	83.500000	667.160461	83.500000	661.685303	83.500000	668.445862	83.500000	663.702209	83.500000	664.940613	83.500000	665.147522	83.500000	666.827942	83.500000	662.965027
83.600000	668.898499	83.600000	664.284912	83.600000	663.902710	83.600000	664.144348	83.600000	665.641846	83.600000	663.022095	83.600000	667.139160	83.600000	666.309082	83.600000	665.785645	83.600000	665.735657	83.600000	660.197510	83.600000	667.554443	83.600000	665.801575	83.600000	665.974365	83.600000	659.137146	83.600000	661.777771
83.700000	665.659119	83.700000	664.832336	83.700000	664.965881	83.700000	663.756348	83.700000	663.571533	83.700000	664.377625	83.700000	666.114746	83.700000	660.642944	83.700000	663.369324	83.700000	667.464111	83.700000	663.281921	83.700000	663.447327	83.700000	663.067383	83.700000	663.822205	83.700000	664.438049	83.700000	660.737244
83.800000	659.050049	83.800000	663.375793	83.800000	663.862671	83.800000	660.173706	83.800000	661.774231	83.800000	664.920349	83.800000	667.767151	83.800000	661.211975	83.800000	663.690552	83.800000	664.811035	83.800000	662.045349	83.800000	660.404907	83.800000	666.691833	83.800000	663.645569	83.800000	659.575012	83.800000	665.088501
83.900000	667.074097	83.900000	663.475586	83.900000	663.311584	83.900000	660.427185	83.900000	663.899719	83.900000	662.369019	83.900000	662.606201	83.900000	659.951660	83.900000	663.630615	83.900000	660.263855	83.900000	662.094421	83.900000	664.461487	83.900000	664.327942	83.900000	663.045959	83.900000	662.646729	83.900000	664.240417
84.000000	666.073486	84.000000	661.767151	84.000000	662.221619	84.000000	661.459839	84.000000	663.077515	84.000000	664.869080	84.000000	662.484070	84.000000	663.118896	84.000000	663.059631	84.000000	661.388245	84.000000	665.667725	84.000000	663.035217	84.000000	661.100952	84.000000	661.167969	84.000000	665.288635	84.000000	667.795532
84.100000	661.554138	84.100000	660.592041	84.100000	663.279663	84.100000	661.278564	84.100000	663.175354	84.100000	663.149292	84.100000	664.030212	84.100000	661.302551	84.100000	660.328735	84.100000	663.277771	84.100000	659.020142	84.100000	663.685547	84.100000	665.781555	84.100000	659.726257	84.100000	664.998108	84.100000	661.429016
84.200000	659.646729	84.200000	659.448547	84.200000	658.897095	84.200000	662.368530	84.200000	658.886536	84.200000	663.679565	84.200000	662.064575	84.200000	659.733643	84.200000	662.098999	84.200000	656.259277	84.200000	661.841858	84.200000	659.854309	84.200000	662.164917	84.200000	663.865723	84.200000	665.993835	84.200000	663.635315
84.300000	659.711792	84.300000	660.117859	84.300000	663.268066	84.300000	655.775818	84.300000	657.952209	84.300000	663.248291	84.300000	659.867676	84.300000	655.212891	84.300000	660.901917	84.300000	662.084106	84.300000	663.482422	84.300000	658.310547	84.300000	659.086487	84.300000	661.342712	84.300000	662.908020	84.300000	659.382141
84.400000	659.090454	84.400000	661.457825	84.400000	658.873291	84.400000	657.327698	84.400000	659.147644	84.400000	660.458862	84.400000	661.072449	84.400000	655.638428	84.400000	657.437622	84.400000	662.650757	84.400000	662.991882	84.400000	660.407898	84.400000	659.832886	84.400000	659.678284	84.400000	661.738770	84.400000	659.773743
84.500000	660.781433	84.500000	657.455261	84.500000	658.821655	84.500000	660.969727	84.500000	660.840210	84.500000	654.662659	84.500000	657.507751	84.500000	659.854736	84.500000	659.182495	84.500000	659.737549	84.500000	658.957275	84.500000	659.229736	84.500000	662.199280	84.500000	663.986023	84.500000	661.235474	84.500000	658.543091
84.600000	660.510681	84.600000	658.328979	84.600000	657.075439	84.600000	656.765747	84.600000	661.241760	84.600000	659.028687	84.600000	658.433655	84.600000	661.067261	84.600000	653.443970	84.600000	655.814331	84.600000	660.530151	84.600000	655.853882	84.600000	660.200562	84.600000	660.556946	84.600000	656.842407	84.600000	656.693726
84.700000	656.758423	84.700000	655.981201	84.700000	658.244873	84.700000	659.356995	84.700000	655.798401	84.700000	657.762939	84.700000	662.476746	84.700000	656.494385	84.700000	656.391174	84.700000	657.265198	84.700000	659.922546	84.700000	657.219177	84.700000	656.665222	84.700000	660.216614	84.700000	654.512451	84.700000	652.384766
84.800000	657.619629	84.800000	661.123657	84.800000	658.755371	84.800000	660.375732	84.800000	656.979187	84.800000	661.374817	84.800000	661.664124	84.800000	654.705994	84.800000	658.610229	84.800000	656.467163	84.800000	657.034363	84.800000	661.039917	84.800000	659.620972	84.800000	653.323608	84.800000	658.825439	84.800000	656.040771
84.900000	652.614319	84.900000	656.121094	84.900000	660.686768	84.900000	658.599243	84.900000	655.620422	84.900000	658.081360	84.900000	657.152771	84.900000	660.295105	84.900000	658.534363	84.900000	658.708557	84.900000	657.399963	84.900000	658.304443	84.900000	655.469299	84.900000	656.484131	84.900000	656.429260	84.900000	655.905762
85.000000	652.608093	85.000000	657.446594	85.000000	653.832336	85.000000	656.730469	85.000000	659.046143	85.000000	652.147156	85.000000	654.351746	85.000000	659.095886	85.000000	662.102722	85.000000	656.616028	85.000000	656.853516	85.000000	661.665771	85.000000	658.155518	85.000000	659.093689	85.000000	656.215149	85.000000	658.462097
85.100000	656.688232	85.100000	656.836548	85.100000	660.498291	85.100000	658.612061	85.100000	652.903503	85.100000	657.081482	85.100000	655.829651	85.100000	655.676331	85.100000	658.453003	85.100000	656.559570	85.100000	654.251892	85.100000	655.427734	85.100000	659.180603	85.100000	656.516418	85.100000	655.827148	85.100000	655.044739
85.200000	655.253174	85.200000	658.151794	85.200000	659.414917	85.200000	653.982483	85.200000	657.334473	85.200000	653.951721	85.200000	652.922668	85.200000	659.967590	85.200000	654.301697	85.200000	654.351807	85.200000	654.808167	85.200000	657.064209	85.200000	656.795166	85.200000	657.352722	85.200000	657.315063	85.200000	656.663696
85.300000	652.004639	85.300000	652.690735	85.300000	658.121521	85.300000	653.194153	85.300000	654.325012	85.300000	658.255188	85.300000	654.533630	85.300000	653.938171	85.300000	655.075500	85.300000	651.972046	85.300000	653.267822	85.300000	656.235840	85.300000	656.086792	85.300000	653.160339	85.300000	657.116638	85.300000	656.063599
85.400000	653.127747	85.400000	656.888062	85.400000	653.428650	85.400000	654.878479	85.400000	651.961487	85.400000	657.080872	85.400000	657.875366	85.400000	654.990540	85.400000	651.835449	85.400000	656.565613	85.400000	656.254150	85.400000	653.030212	85.400000	653.597046	85.400000	656.128906	85.400000	651.919434	85.400000	655.025146
85.500000	654.138855	85.500000	655.405212	85.500000	653.434692	85.500000	654.923828	85.500000	657.843567	85.500000	655.069214	85.500000	651.177979	85.500000	653.951050	85.500000	655.077942	85.500000	654.154541	85.500000	659.315125	85.500000	653.291016	85.500000	654.986389	85.500000	656.819702	85.500000	653.192749	85.500000	649.630920
85.600000	656.437317	85.600000	652.241577	85.600000	654.104126	85.600000	654.162170	85.600000	653.360962	85.600000	653.982910	85.600000	649.174927	85.600000	655.540588	85.600000	652.502808	85.600000	656.908447	85.600000	655.133911	85.600000	652.068176	85.600000	655.396545	85.600000	651.684143	85.600000	653.687561	85.600000	650.018066
85.700000	650.559082	85.700000	650.274292	85.700000	650.884583	85.700000	652.105591	85.700000	655.657898	85.700000	654.909607	85.700000	651.381409	85.700000	652.307190	85.700000	654.160889	85.700000	653.427734	85.700000	649.433716	85.700000	653.260376	85.700000	659.075928	85.700000	653.889832	85.700000	653.395752	85.700000	653.685486
85.800000	647.168030	85.800000	649.484863	85.800000	657.282837	85.800000	654.614807	85.800000	652.574402	85.800000	647.704102	85.800000	653.663025	85.800000	651.815674	85.800000	652.024658	85.800000	655.547546	85.800000	648.597595	85.800000	655.114197	85.800000	653.659424	85.800000	654.099670	85.800000	655.484985	85.800000	653.937073
85.900000	651.978149	85.900000	648.617737	85.900000	651.321594	85.900000	649.949341	85.900000	650.873291	85.900000	646.609619	85.900000	650.555054	85.900000	651.298218	85.900000	655.931091	85.900000	648.914307	85.900000	652.264648	85.900000	654.118469	85.900000	651.837891	85.900000	647.294922	85.900000	649.091492	85.900000	652.647278
86.000000	651.501892	86.000000	651.936584	86.000000	655.488037	86.000000	651.565491	86.000000	653.759888	86.000000	655.515198	86.000000	650.984253	86.000000	645.697388	86.000000	654.607361	86.000000	651.218506	86.000000	652.725769	86.000000	654.727478	86.000000	651.918091	86.000000	647.804321	86.000000	651.696472	86.000000	653.396179
86.100000	649.839050	86.100000	651.661499	86.100000	650.733948	86.100000	651.382812	86.100000	653.103149	86.100000	648.511780	86.100000	651.449036	86.100000	653.644958	86.100000	652.140808	86.100000	650.229797	86.100000	648.406921	86.100000	649.378479	86.100000	648.144775	86.100000	650.840881	86.100000	650.916138	86.100000	650.161499
86.200000	651.010864	86.200000	649.259277	86.200000	646.742310	86.200000	654.104675	86.200000	650.424316	86.200000	650.320618	86.200000	651.591187	86.200000	649.827087	86.200000	652.216370	86.200000	649.438171	86.200000	649.303894	86.200000	648.946899	86.200000	649.132874	86.200000	646.878845	86.200000	649.055725	86.200000	649.721375
86.300000	645.768372	86.300000	647.486267	86.300000	643.419556	86.300000	649.354431	86.300000	647.327271	86.300000	649.650330	86.300000	649.157349	86.300000	650.349915	86.300000	649.540466	86.300000	649.428101	86.300000	649.592773	86.300000	652.763123	86.300000	646.760498	86.300000	650.079224	86.300000	649.595093	86.300000	651.290710
86.400000	646.857483	86.400000	645.927979	86.400000	647.224365	86.400000	652.424438	86.400000	650.155579	86.400000	651.590820	86.400000	651.582214	86.400000	650.668213	86.400000	650.360779	86.400000	645.245178	86.400000	650.202026	86.400000	644.599670	86.400000	649.696411	86.400000	648.673340	86.400000	650.390137	86.400000	645.649231
86.500000	648.425110	86.500000	647.984253	86.500000	647.733521	86.500000	648.565247	86.500000	648.055481	86.500000	651.872131	86.500000	651.781372	86.500000	645.899780	86.500000	645.787292	86.500000	650.379150	86.500000	650.258057	86.500000	647.531555	86.500000	649.578003	86.500000	652.663452	86.500000	644.905457	86.500000	650.815796
86.600000	649.283630	86.600000	647.795044	86.600000	645.386780	86.600000	651.200012	86.600000	643.496887	86.600000	645.118958	86.600000	652.353821	86.600000	649.030701	86.600000	647.646240	86.600000	648.343140	86.600000	644.455933	86.600000	649.803284	86.600000	649.187805	86.600000	648.794739	86.600000	647.808655	86.600000	648.097656
86.700000	643.709900	86.700000	641.845337	86.700000	644.585876	86.700000	650.519836	86.700000	644.090576	86.700000	644.854126	86.700000	649.904358	86.700000	648.117493	86.700000	641.359619	86.700000	646.295044	86.700000	647.074524	86.700000	644.244385	86.700000	647.780701	86.700000	649.490479	86.700000	644.763306	86.700000	645.833984
86.800000	644.648193	86.800000	644.481140	86.800000	648.117065	86.800000	642.437561	86.800000	646.509338	86.800000	650.497864	86.800000	646.515442	86.800000	643.465942	86.800000	646.487305	86.800000	652.152344	86.800000	648.934143	86.800000	645.731323	86.800000	645.803833	86.800000	646.529907	86.800000	649.213379	86.800000	650.304504
86.900000	647.596130	86.900000	645.091431	86.900000	648.473694	86.900000	647.521973	86.900000	647.767944	86.900000	644.916321	86.900000	647.889282	86.900000	648.420715	86.900000	645.313293	86.900000	649.867188	86.900000	643.553162	86.900000	645.972229	86.900000	646.193787	86.900000	647.141052	86.900000	643.631592	86.900000	646.256287
87.000000	646.160889	87.000000	643.439087	87.000000	650.727844	87.000000	643.560791	87.000000	647.661072	87.000000	647.889404	87.000000	642.869751	87.000000	648.805725	87.000000	645.237183	87.000000	644.194519	87.000000	647.719421	87.000000	645.931213	87.000000	644.955994	87.000000	647.882935	87.000000	647.118835	87.000000	647.998047
87.100000	643.764587	87.100000	646.361145	87.100000	642.561340	87.100000	644.040039	87.100000	646.878296	87.100000	644.171143	87.100000	644.140442	87.100000	643.286926	87.100000	648.013184	87.100000	646.890808	87.100000	645.358643	87.100000	644.867188	87.100000	645.938293	87.100000	644.104370	87.100000	648.365356	87.100000	644.109619
87.200000	641.710876	87.200000	644.429565	87.200000	641.553833	87.200000	645.810425	87.200000	645.036987	87.200000	645.688599	87.200000	644.335693	87.200000	643.139404	87.200000	640.030273	87.200000	645.363403	87.200000	649.173218	87.200000	643.375732	87.200000	644.363037	87.200000	646.216858	87.200000	646.090332	87.200000	647.575867
87.300000	641.238770	87.300000	644.620911	87.300000	643.231567	87.300000	646.882019	87.300000	643.700073	87.300000	641.259216	87.300000	640.684937	87.300000	643.350342	87.300000	646.438782	87.300000	639.843506	87.300000	643.080139	87.300000	643.272522	87.300000	647.722107	87.300000	645.154724	87.300000	648.714172	87.300000	642.089050
87.400000	641.753174	87.400000	646.738586	87.400000	646.158142	87.400000	643.855896	87.400000	642.934631	87.400000	645.530334	87.400000	644.067993	87.400000	643.276672	87.400000	640.226807	87.400000	648.298584	87.400000	643.395630	87.400000	640.308228	87.400000	640.871765	87.400000	644.084167	87.400000	646.502808	87.400000	643.633667
87.500000	645.677856	87.500000	646.023010	87.500000	643.487305	87.500000	640.192688	87.500000	644.055725	87.500000	643.927124	87.500000	644.288635	87.500000	643.360779	87.500000	643.930237	87.500000	641.970581	87.500000	644.966797	87.500000	642.918823	87.500000	644.278687	87.500000	641.981506	87.500000	640.748657	87.500000	642.885803
87.600000	637.575256	87.600000	641.244080	87.600000	641.954407	87.600000	640.398071	87.600000	642.589539	87.600000	645.313293	87.600000	641.204529	87.600000	643.515320	87.600000	643.250793	87.600000	640.495850	87.600000	640.472717	87.600000	647.511780	87.600000	645.481750	87.600000	643.909546	87.600000	641.917419	87.600000	642.437073
87.700000	642.343079	87.700000	642.868347	87.700000	643.555969	87.700000	641.004822	87.700000	643.042114	87.700000	639.978333	87.700000	643.505554	87.700000	639.987976	87.700000	640.122681	87.700000	645.002991	87.700000	642.152039	87.700000	640.143066	87.700000	641.277832	87.700000	639.246094	87.700000	640.426880	87.700000	641.390808
87.800000	644.992065	87.800000	638.778442	87.800000	641.341553	87.800000	639.712952	87.800000	641.848755	87.800000	640.430420	87.800000	642.743164	87.800000	637.853516	87.800000	643.671814	87.800000	640.163391	87.800000	642.455872	87.800000	638.793091	87.800000	644.351929	87.800000	640.164734	87.800000	641.832825	87.800000	641.750244
87.900000	642.969177	87.900000	642.595459	87.900000	639.659485	87.900000	641.001892	87.900000	641.183960	87.900000	640.759155	87.900000	640.513489	87.900000	639.797363	87.900000	640.787231	87.900000	641.766296	87.900000	644.512268	87.900000	640.756714	87.900000	639.953674	87.900000	644.128784	87.900000	638.477478	87.900000	639.270203
88.000000	637.929749	88.000000	639.951904	88.000000	640.748352	88.000000	639.503479	88.000000	639.851807	88.000000	639.543579	88.000000	635.557983	88.000000	639.786133	88.000000	641.926575	88.000000	642.184387	88.000000	637.077209	88.000000	642.141296	88.000000	638.513428	88.000000	639.773987	88.000000	637.300049	88.000000	638.862488
88.100000	636.856506	88.100000	637.762512	88.100000	638.312256	88.100000	638.593384	88.100000	642.710876	88.100000	638.660706	88.100000	639.953369	88.100000	637.680420	88.100000	641.152344	88.100000	642.859497	88.100000	640.476501	88.100000	638.011414	88.100000	636.243469	88.100000	641.385437	88.100000	642.287048	88.100000	642.516418
88.200000	639.033325	88.200000	640.761597	88.200000	640.548523	88.200000	642.519958	88.200000	640.305664	88.200000	641.486694	88.200000	643.259460	88.200000	637.458618	88.200000	638.072510	88.200000	641.894348	88.200000	641.774048	88.200000	641.288025	88.200000	635.783752	88.200000	639.714905	88.200000	638.569824	88.200000	642.243591
88.300000	637.366455	88.300000	635.159241	88.300000	640.238403	88.300000	634.045532	88.300000	639.819580	88.300000	638.707458	88.300000	640.474731	88.300000	638.200012	88.300000	636.061829	88.300000	642.337097	88.300000	638.971558	88.300000	637.393677	88.300000	639.006958	88.300000	638.467773	88.300000	640.926697	88.300000	634.175720
88.400000	636.662659	88.400000	643.178955	88.400000	641.213196	88.400000	640.801514	88.400000	631.950562	88.400000	636.899780	88.400000	636.643677	88.400000	637.921753	88.400000	638.975769	88.400000	636.675598	88.400000	641.147949	88.400000	638.616699	88.400000	635.967163	88.400000	638.970459	88.400000	638.745117	88.400000	638.135315
88.500000	635.457214	88.500000	635.328125	88.500000	641.424622	88.500000	634.963745	88.500000	636.334717	88.500000	637.502563	88.500000	635.016846	88.500000	635.708862	88.500000	639.373047	88.500000	638.899902	88.500000	638.829773	88.500000	636.165894	88.500000	635.819580	88.500000	636.562927	88.500000	637.613953	88.500000	642.660645
88.600000	639.112976	88.600000	637.938416	88.600000	639.602173	88.600000	637.003601	88.600000	637.744873	88.600000	640.803406	88.600000	636.846069	88.600000	638.926392	88.600000	638.353394	88.600000	636.595764	88.600000	638.388000	88.600000	631.557312	88.600000	635.483337	88.600000	637.059204	88.600000	636.358154	88.600000	633.411621
88.700000	637.451538	88.700000	633.028137	88.700000	638.824402	88.700000	633.233887	88.700000	632.496216	88.700000	635.525085	88.700000	636.095154	88.700000	636.533447	88.700000	632.750061	88.700000	638.504700	88.700000	633.795776	88.700000	635.159058	88.700000	637.147095	88.700000	635.493835	88.700000	634.351440	88.700000	634.710510
88.800000	635.202087	88.800000	632.517944	88.800000	633.953979	88.800000	635.841675	88.800000	635.737488	88.800000	635.169189	88.800000	632.359985	88.800000	638.418030	88.800000	634.344421	88.800000	633.129150	88.800000	636.521729	88.800000	636.339966	88.800000	640.499390	88.800000	636.657654	88.800000	634.428284	88.800000	632.778381
88.900000	637.586121	88.900000	636.730469	88.900000	636.407104	88.900000	632.463562	88.900000	635.248962	88.900000	634.760986	88.900000	634.861572	88.900000	631.762695	88.900000	633.849854	88.900000	634.024780	88.900000	636.145142	88.900000	638.578796	88.900000	637.499390	88.900000	635.812073	88.900000	635.888245	88.900000	634.802246
89.000000	636.286621	89.000000	634.734497	89.000000	637.577454	89.000000	632.983459	89.000000	636.453613	89.000000	634.796326	89.000000	636.703735	89.000000	632.774109	89.000000	634.589783	89.000000	631.129272	89.000000	631.365601	89.000000	634.032410	89.000000	633.820190	89.000000	633.089294	89.000000	632.383057	89.000000	638.464661
89.100000	634.410339	89.100000	637.664978	89.100000	634.670410	89.100000	631.234863	89.100000	628.297913	89.100000	635.460083	89.100000	629.937988	89.100000	631.493164	89.100000	631.696594	89.100000	634.987122	89.100000	632.678345	89.100000	637.379639	89.100000	631.677490	89.100000	633.737427	89.100000	634.730347	89.100000	635.682251
89.200000	635.501953	89.200000	634.525208	89.200000	637.623352	89.200000	632.083313	89.200000	632.393311	89.200000	635.032104	89.200000	631.570557	89.200000	635.546936	89.200000	634.648987	89.200000	631.226501	89.200000	635.346130	89.200000	633.425537	89.200000	635.671570	89.200000	638.213318	89.200000	635.185303	89.200000	632.343506
89.300000	631.618469	89.300000	631.441345	89.300000	630.465576	89.300000	635.898804	89.300000	633.161560	89.300000	634.987610	89.300000	632.054443	89.300000	636.817871	89.300000	632.234619	89.300000	631.929321	89.300000	631.660767	89.300000	630.781555	89.300000	631.934937	89.300000	631.014038	89.300000	631.861938	89.300000	632.038879
89.400000	634.046509	89.400000	634.554810	89.400000	632.231140	89.400000	631.300110	89.400000	634.887146	89.400000	630.466370	89.400000	628.938049	89.400000	635.819092	89.400000	634.099854	89.400000	633.221375	89.400000	631.412537	89.400000	632.561768	89.400000	630.074219	89.400000	634.724854	89.400000	629.459106	89.400000	633.021362
89.500000	631.827332	89.500000	633.342041	89.500000	633.681641	89.500000	630.913269	89.500000	630.407227	89.500000	634.804138	89.500000	634.289001	89.500000	632.642029	89.500000	632.528259	89.500000	628.639038	89.500000	631.237305	89.500000	631.440857	89.500000	634.051025	89.500000	628.384460	89.500000	630.629456	89.500000	633.015564
89.600000	638.258484	89.600000	632.250977	89.600000	631.357971	89.600000	629.940430	89.600000	632.051270	89.600000	634.010864	89.600000	629.441589	89.600000	632.719177	89.600000	630.008362	89.600000	628.126160	89.600000	632.409302	89.600000	631.269592	89.600000	632.725281	89.600000	625.902527	89.600000	632.191772	89.600000	631.815002
89.700000	631.314636	89.700000	627.943542	89.700000	632.417053	89.700000	631.604126	89.700000	632.214600	89.700000	626.672363	89.700000	630.988708	89.700000	627.152893	89.700000	630.791016	89.700000	628.743652	89.700000	626.095154	89.700000	629.887207	89.700000	630.802795	89.700000	630.607300	89.700000	635.012573	89.700000	630.806885
89.800000	632.194885	89.800000	627.012878	89.800000	630.861816	89.800000	630.749878	89.800000	632.202759	89.800000	635.265869	89.800000	625.938110	89.800000	628.616577	89.800000	634.276550	89.800000	633.674561	89.800000	634.508850	89.800000	629.535950	89.800000	629.433899	89.800000	630.286316	89.800000	626.122253	89.800000	632.303101
89.900000	630.380981	89.900000	630.205811	89.900000	630.366455	89.900000	628.417175	89.900000	630.273193	89.900000	631.888611	89.900000	632.413940	89.900000	627.884705	89.900000	628.998291	89.900000	625.066589	89.900000	630.626465	89.900000	627.132629	89.900000	635.114746	89.900000	628.404602	89.900000	630.530640	89.900000	625.082153
90.000000	630.270813	90.000000	628.348877	90.000000	633.247131	90.000000	627.729919	90.000000	629.676575	90.000000	626.175964	90.000000	627.713074	90.000000	628.104980	90.000000	629.138672	90.000000	630.202759	90.000000	627.300781	90.000000	630.662964	90.000000	628.464172	90.000000	628.593262	90.000000	628.056335	90.000000	629.614807
90.100000	630.156250	90.100000	626.088806	90.100000	631.117188	90.100000	630.408142	90.100000	629.039490	90.100000	626.307190	90.100000	629.645935	90.100000	630.072632	90.100000	628.319580	90.100000	627.835754	90.100000	627.622864	90.100000	626.255249	90.100000	631.616699	90.100000	629.246277	90.100000	625.654724	90.100000	626.873657
90.200000	630.656799	90.200000	628.133606	90.200000	633.196655	90.200000	628.841858	90.200000	627.249878	90.200000	627.327332	90.200000	631.308350	90.200000	629.495056	90.200000	627.341675	90.200000	625.709045	90.200000	631.633118	90.200000	626.127319	90.200000	626.843933	90.200000	629.136414	90.200000	629.537659	90.200000	626.844666
90.300000	630.967651	90.300000	624.002563	90.300000	623.257507	90.300000	628.111755	90.300000	627.917236	90.300000	626.669128	90.300000	625.672058	90.300000	627.894287	90.300000	627.546875	90.300000	630.972412	90.300000	630.326660	90.300000	626.780823	90.300000	624.598633	90.300000	630.190674	90.300000	625.546997	90.300000	626.817566
90.400000	625.375244	90.400000	627.037598	90.400000	622.582336	90.400000	627.851196	90.400000	627.778748	90.400000	625.502197	90.400000	625.158203	90.400000	631.342957	90.400000	625.236206	90.400000	628.290649	90.400000	630.514282	90.400000	626.358398	90.400000	627.632202	90.400000	629.436584	90.400000	625.878235	90.400000	628.006897
90.500000	626.810608	90.500000	628.120972	90.500000	623.924133	90.500000	626.120789	90.500000	623.292908	90.500000	622.845276	90.500000	626.559570	90.500000	623.863159	90.500000	628.934875	90.500000	628.821960	90.500000	625.813477	90.500000	622.455933	90.500000	626.651611	90.500000	624.655090	90.500000	626.369202	90.500000	621.854492
90.600000	626.888306	90.600000	626.100098	90.600000	626.246826	90.600000	627.712952	90.600000	623.039612	90.600000	627.169739	90.600000	626.638916	90.600000	627.371460	90.600000	629.202820	90.600000	624.109619	90.600000	625.061768	90.600000	624.979248	90.600000	626.205872	90.600000	624.280823	90.600000	622.887024	90.600000	627.522827
90.700000	625.311279	90.700000	629.222473	90.700000	624.732788	90.700000	619.414246	90.700000	626.388855	90.700000	624.043518	90.700000	621.589111	90.700000	627.274475	90.700000	623.841309	90.700000	620.385315	90.700000	624.035706	90.700000	621.444885	90.700000	624.932922	90.700000	626.643127	90.700000	627.256348	90.700000	624.098450
90.800000	627.336304	90.800000	629.581604	90.800000	622.161743	90.800000	627.747314	90.800000	624.573425	90.800000	623.175781	90.800000	623.727722	90.800000	625.267639	90.800000	622.809082	90.800000	623.913208	90.800000	619.505859	90.800000	623.828369	90.800000	623.644104	90.800000	625.339722	90.800000	626.558899	90.800000	623.618713
90.900000	622.962891	90.900000	623.419067	90.900000	624.827515	90.900000	624.031128	90.900000	624.622803	90.900000	626.442871	90.900000	627.451050	90.900000	622.665894	90.900000	623.084961	90.900000	625.569336	90.900000	620.629517	90.900000	622.105774	90.900000	626.812012	90.900000	621.233826	90.900000	622.851624	90.900000	623.774963
91.000000	624.115295	91.000000	626.248535	91.000000	623.965332	91.000000	624.652466	91.000000	624.510742	91.000000	622.323975	91.000000	623.139160	91.000000	624.167480	91.000000	627.323914	91.000000	624.900024	91.000000	625.827576	91.000000	623.892090	91.000000	624.704895	91.000000	624.153137	91.000000	624.057068	91.000000	622.661682
91.100000	620.958679	91.100000	622.569580	91.100000	626.968079	91.100000	626.098816	91.100000	622.908508	91.100000	627.617676	91.100000	622.304871	91.100000	623.525330	91.100000	625.424561	91.100000	624.999023	91.100000	623.899719	91.100000	620.463501	91.100000	623.609497	91.100000	623.163208	91.100000	626.372009	91.100000	621.203613
91.200000	624.587708	91.200000	619.770447	91.200000	621.555054	91.200000	622.578979	91.200000	626.074524	91.200000	624.025330	91.200000	623.959534	91.200000	621.727417	91.200000	623.195862	91.200000	622.667480	91.200000	627.397766	91.200000	622.272644	91.200000	622.325134	91.200000	625.829590	91.200000	623.354919	91.200000	623.676514
91.300000	621.816467	91.300000	618.295410	91.300000	619.052551	91.300000	622.805725	91.300000	623.595215	91.300000	621.277161	91.300000	625.910217	91.300000	619.309875	91.300000	621.379395	91.300000	622.302307	91.300000	620.292175	91.300000	616.589478	91.300000	622.784607	91.300000	625.011353	91.300000	618.580505	91.300000	621.806702
91.400000	621.518860	91.400000	622.416809	91.400000	620.692017	91.400000	620.692749	91.400000	626.811768	91.400000	619.443726	91.400000	621.359192	91.400000	621.802368	91.400000	622.861023	91.400000	622.007751	91.400000	620.538940	91.400000	623.319580	91.400000	621.232178	91.400000	622.791931	91.400000	624.038879	91.400000	620.791565
91.500000	614.911377	91.500000	622.247131	91.500000	622.821411	91.500000	622.195984	91.500000	620.204285	91.500000	621.381042	91.500000	616.924072	91.500000	622.927551	91.500000	619.156616	91.500000	624.263306	91.500000	622.861389	91.500000	622.290466	91.500000	623.301941	91.500000	622.416565	91.500000	620.548096	91.500000	619.974304
91.600000	623.101685	91.600000	622.758179	91.600000	621.444092	91.600000	618.275757	91.600000	615.003906	91.600000	617.244934	91.600000	620.233276	91.600000	619.951843	91.600000	616.760132	91.600000	620.274475	91.600000	622.790161	91.600000	617.994568	91.600000	622.036255	91.600000	618.613159	91.600000	617.214600	91.600000	623.193298
91.700000	617.200012	91.700000	621.445251	91.700000	622.290100	91.700000	618.918335	91.700000	620.033142	91.700000	619.304016	91.700000	620.138672	91.700000	621.253357	91.700000	621.114380	91.700000	619.173035	91.700000	624.212891	91.700000	617.826843	91.700000	622.623535	91.700000	618.523621	91.700000	618.954651	91.700000	619.047668
91.800000	620.494019	91.800000	614.362061	91.800000	620.078308	91.800000	619.004211	91.800000	618.869446	91.800000	615.802307	91.800000	615.508545	91.800000	621.778687	91.800000	618.859375	91.800000	620.600159	91.800000	621.538147	91.800000	619.091492	91.800000	621.308594	91.800000	619.002563	91.800000	620.539062	91.800000	618.899231
91.900000	615.870605	91.900000	618.122742	91.900000	616.925415	91.900000	622.225342	91.900000	620.960876	91.900000	620.232361	91.900000	618.114807	91.900000	613.481323	91.900000	621.380554	91.900000	615.193054	91.900000	619.121216	91.900000	619.946167	91.900000	614.701782	91.900000	617.806519	91.900000	617.815552	91.900000	618.433472
92.000000	620.130066	92.000000	620.205872	92.000000	615.428040	92.000000	616.107056	92.000000	618.971741	92.000000	616.905762	92.000000	619.543823	92.000000	613.963623	92.000000	619.862366	92.000000	618.983826	92.000000	620.336426	92.000000	621.505249	92.000000	621.592712	92.000000	617.318298	92.000000	618.334473	92.000000	621.453247
92.100000	617.016602	92.100000	617.923401	92.100000	617.723999	92.100000	614.109924	92.100000	617.241638	92.100000	614.322449	92.100000	619.029602	92.100000	617.689087	92.100000	618.990967	92.100000	622.536377	92.100000	618.382935	92.100000	620.806396	92.100000	618.895203	92.100000	619.066528	92.100000	615.709961	92.100000	620.698730
92.200000	616.456665	92.200000	617.691040	92.200000	618.042908	92.200000	616.610657	92.200000	617.975708	92.200000	620.982361	92.200000	617.068909	92.200000	620.777039	92.200000	621.165100	92.200000	617.721985	92.200000	616.799744	92.200000	615.396484	92.200000	617.953369	92.200000	618.074280	92.200000	617.752258	92.200000	615.425720
92.300000	618.299255	92.300000	615.192749	92.300000	618.362366	92.300000	617.889526	92.300000	615.928162	92.300000	615.218872	92.300000	617.955444	92.300000	617.943420	92.300000	614.918823	92.300000	613.948730	92.300000	618.822632	92.300000	618.460571	92.300000	614.359009	92.300000	614.948242	92.300000	617.165833	92.300000	614.205933
92.400000	615.262756	92.400000	612.413025	92.400000	616.066284	92.400000	616.879639	92.400000	616.754150	92.400000	617.463684	92.400000	614.617737	92.400000	614.218384	92.400000	612.968994	92.400000	616.532532	92.400000	615.308228	92.400000	614.922729	92.400000	613.734070	92.400000	619.907043	92.400000	613.277039	92.400000	617.752380
92.500000	613.280518	92.500000	617.491455	92.500000	616.811035	92.500000	616.570923	92.500000	615.800415	92.500000	613.585449	92.500000	613.797546	92.500000	614.974609	92.500000	611.900330	92.500000	614.508850	92.500000	613.766235	92.500000	618.865295	92.500000	615.507385	92.500000	615.281860	92.500000	614.683411	92.500000	616.337646
92.600000	617.655457	92.600000	615.379150	92.600000	617.211121	92.600000	614.034790	92.600000	615.804565	92.600000	616.744629	92.600000	611.532349	92.600000	615.748779	92.600000	612.585754	92.600000	610.415344	92.600000	612.118958	92.600000	614.769592	92.600000	613.791565	92.600000	614.143799	92.600000	617.275269	92.600000	615.792664
92.700000	612.707092	92.700000	613.642761	92.700000	612.950989	92.700000	614.497803	92.700000	612.569885	92.700000	610.183838	92.700000	617.648682	92.700000	616.886047	92.700000	615.691284	92.700000	612.710815	92.700000	615.205566	92.700000	614.161011	92.700000	613.356628	92.700000	611.349304	92.700000	611.410767	92.700000	614.586609
92.800000	611.165833	92.800000	610.028748	92.800000	611.771729	92.800000	612.448242	92.800000	613.644348	92.800000	613.886047	92.800000	616.203247	92.800000	617.397766	92.800000	614.864990	92.800000	613.067139	92.800000	614.299683	92.800000	612.680054	92.800000	613.740356	92.800000	614.124573	92.800000	613.243042	92.800000	616.600037
92.900000	612.504211	92.900000	612.679565	92.900000	615.442078	92.900000	612.439331	92.900000	613.294189	92.900000	612.480957	92.900000	610.183838	92.900000	612.576660	92.900000	616.482239	92.900000	615.272888	92.900000	616.701904	92.900000	613.358887	92.900000	613.428772	92.900000	611.758545	92.900000	616.132080	92.900000	613.338684
93.000000	613.105957	93.000000	611.266235	93.000000	613.847351	93.000000	610.338562	93.000000	614.164185	93.000000	607.356018	93.000000	610.984619	93.000000	611.574707	93.000000	613.415771	93.000000	610.365479	93.000000	616.343018	93.000000	612.459473	93.000000	614.562683	93.000000	614.609314	93.000000	609.370911	93.000000	614.678894
93.100000	615.841370	93.100000	610.059875	93.100000	611.679626	93.100000	612.865479	93.100000	612.484436	93.100000	618.524963	93.100000	612.280396	93.100000	610.388794	93.100000	613.471191	93.100000	609.498596	93.100000	608.601807	93.100000	607.151184	93.100000	612.034851	93.100000	611.105835	93.100000	612.645203	93.100000	611.332825
93.200000	613.459290	93.200000	612.164490	93.200000	613.057007	93.200000	611.396912	93.200000	608.276611	93.200000	611.921021	93.200000	610.165283	93.200000	612.569763	93.200000	608.968811	93.200000	610.212646	93.200000	610.997375	93.200000	611.482727	93.200000	612.376648	93.200000	608.484741	93.200000	611.687500	93.200000	613.554382
93.300000	614.214172	93.300000	611.232788	93.300000	613.003967	93.300000	609.658142	93.300000	613.354919	93.300000	611.890503	93.300000	608.728821	93.300000	612.512329	93.300000	609.421509	93.300000	615.437073	93.300000	609.950378	93.300000	613.527649	93.300000	611.088074	93.300000	610.769470	93.300000	611.281921	93.300000	607.834717
93.400000	611.546692	93.400000	611.936951	93.400000	616.520264	93.400000	608.109497	93.400000	609.568787	93.400000	610.189758	93.400000	609.017029	93.400000	609.916077	93.400000	611.588013	93.400000	607.711670	93.400000	609.020386	93.400000	612.437622	93.400000	608.367859	93.400000	610.540710	93.400000	612.403748	93.400000	610.124756
93.500000	607.176453	93.500000	610.245178	93.500000	611.129517	93.500000	607.800598	93.500000	610.149109	93.500000	610.341370	93.500000	609.772400	93.500000	606.059387	93.500000	607.552368	93.500000	612.041443	93.500000	612.009277	93.500000	608.489380	93.500000	607.773926	93.500000	611.645081	93.500000	610.639587	93.500000	610.874023
93.600000	608.302307	93.600000	607.765686	93.600000	607.603394	93.600000	606.368835	93.600000	608.305786	93.600000	607.423279	93.600000	607.709473	93.600000	607.058105	93.600000	608.217468	93.600000	612.575378	93.600000	606.546204	93.600000	609.900452	93.600000	612.546204	93.600000	606.550659	93.600000	609.538635	93.600000	611.635803
93.700000	611.215332	93.700000	608.039185	93.700000	611.664246	93.700000	609.621582	93.700000	607.533630	93.700000	609.028198	93.700000	610.364197	93.700000	609.752319	93.700000	608.357788	93.700000	605.809204	93.700000	609.894226	93.700000	610.679993	93.700000	609.017944	93.700000	606.761597	93.700000	609.547180	93.700000	609.552673
93.800000	606.844055	93.800000	608.579590	93.800000	609.626831	93.800000	608.471008	93.800000	606.888306	93.800000	608.771851	93.800000	607.004395	93.800000	609.810181	93.800000	609.083923	93.800000	608.829773	93.800000	606.951172	93.800000	606.956299	93.800000	610.950562	93.800000	602.620972	93.800000	609.136597	93.800000	609.815430
93.900000	608.475708	93.900000	609.809204	93.900000	609.994751	93.900000	605.190369	93.900000	609.553528	93.900000	607.127991	93.900000	606.491333	93.900000	609.251953	93.900000	608.645264	93.900000	608.451721	93.900000	604.497070	93.900000	610.687134	93.900000	606.524536	93.900000	606.107422	93.900000	606.744385	93.900000	605.035522
94.000000	609.864441	94.000000	605.080322	94.000000	610.602783	94.000000	608.288025	94.000000	610.947510	94.000000	607.836853	94.000000	607.206299	94.000000	602.668457	94.000000	607.322998	94.000000	601.955505	94.000000	605.291809	94.000000	605.223145	94.000000	609.602295	94.000000	609.089966	94.000000	607.189758	94.000000	610.043335
94.100000	606.832458	94.100000	607.576965	94.100000	608.795288	94.100000	604.923096	94.100000	605.822693	94.100000	603.944946	94.100000	605.035522	94.100000	605.641968	94.100000	608.614868	94.100000	608.208740	94.100000	608.116333	94.100000	608.396912	94.100000	606.729797	94.100000	605.607849	94.100000	609.268433	94.100000	604.247681
94.200000	607.420959	94.200000	606.299927	94.200000	609.003967	94.200000	606.254700	94.200000	605.242798	94.200000	607.119995	94.200000	604.460266	94.200000	604.799011	94.200000	608.376770	94.200000	607.222107	94.200000	605.466797	94.200000	605.373474	94.200000	605.198975	94.200000	607.714417	94.200000	603.772522	94.200000	605.768311
94.300000	604.393066	94.300000	601.335815	94.300000	608.064758	94.300000	607.466858	94.300000	603.845886	94.300000	602.996155	94.300000	609.697693	94.300000	606.744507	94.300000	604.498718	94.300000	608.611755	94.300000	605.759521	94.300000	604.601746	94.300000	605.457214	94.300000	605.391296	94.300000	606.987122	94.300000	609.811951
94.400000	603.018494	94.400000	607.416443	94.400000	608.101990	94.400000	608.258545	94.400000	605.515076	94.400000	608.557495	94.400000	602.937134	94.400000	607.136475	94.400000	607.241028	94.400000	605.789551	94.400000	604.933533	94.400000	602.729919	94.400000	603.425781	94.400000	604.826172	94.400000	600.992554	94.400000	603.752380
94.500000	601.605225	94.500000	602.020813	94.500000	608.422180	94.500000	601.456360	94.500000	605.723816	94.500000	605.561707	94.500000	604.621033	94.500000	604.053955	94.500000	604.570984	94.500000	604.348999	94.500000	605.287720	94.500000	604.560547	94.500000	603.933289	94.500000	601.524658	94.500000	606.612854	94.500000	603.265747
94.600000	605.227783	94.600000	602.328308	94.600000	604.496582	94.600000	606.388977	94.600000	600.951050	94.600000	598.040710	94.600000	601.175964	94.600000	599.230286	94.600000	604.149658	94.600000	603.136658	94.600000	602.818542	94.600000	601.056763	94.600000	600.899414	94.600000	603.095642	94.600000	599.832825	94.600000	602.958374
94.700000	603.236450	94.700000	606.296021	94.700000	603.071411	94.700000	601.004944	94.700000	604.330261	94.700000	603.877380	94.700000	602.133484	94.700000	606.024231	94.700000	605.311279	94.700000	600.523132	94.700000	598.052429	94.700000	605.007202	94.700000	602.850281	94.700000	603.257385	94.700000	602.350159	94.700000	602.399597
94.800000	601.168518	94.800000	605.671143	94.800000	604.893372	94.800000	605.377625	94.800000	604.808167	94.800000	603.050415	94.800000	600.915649	94.800000	605.741882	94.800000	602.501709	94.800000	604.803223	94.800000	602.710510	94.800000	603.042725	94.800000	603.494690	94.800000	599.545105	94.800000	601.311584	94.800000	605.615173
94.900000	601.338013	94.900000	600.875061	94.900000	605.411255	94.900000	605.173950	94.900000	601.139709	94.900000	601.184814	94.900000	603.789795	94.900000	603.414124	94.900000	599.906616	94.900000	603.267517	94.900000	602.721680	94.900000	601.262756	94.900000	600.854675	94.900000	597.932922	94.900000	602.033508	94.900000	600.001221
95.000000	606.412476	95.000000	602.794373	95.000000	601.145752	95.000000	603.296875	95.000000	603.373108	95.000000	599.816589	95.000000	598.605835	95.000000	600.654175	95.000000	603.268494	95.000000	602.833740	95.000000	600.333496	95.000000	600.835632	95.000000	600.493408	95.000000	602.850220	95.000000	603.154968	95.000000	602.605652
95.100000	602.095703	95.100000	601.969849	95.100000	600.984253	95.100000	602.351379	95.100000	602.370361	95.100000	602.216492	95.100000	600.901733	95.100000	599.949585	95.100000	598.159241	95.100000	602.007080	95.100000	600.304749	95.100000	597.685547	95.100000	601.391541	95.100000	601.505127	95.100000	604.650757	95.100000	600.849426
95.200000	600.993103	95.200000	601.074524	95.200000	598.745544	95.200000	604.678467	95.200000	603.411560	95.200000	599.672180	95.200000	600.387390	95.200000	601.595032	95.200000	601.328125	95.200000	600.593140	95.200000	600.280396	95.200000	601.488525	95.200000	599.891663	95.200000	598.699280	95.200000	599.629517	95.200000	598.932129
95.300000	602.631042	95.300000	598.370911	95.300000	599.389526	95.300000	599.628418	95.300000	599.446411	95.300000	603.001709	95.300000	600.676575	95.300000	597.191711	95.300000	601.684937	95.300000	597.011108	95.300000	600.982971	95.300000	600.280518	95.300000	604.504517	95.300000	601.066101	95.300000	599.791321	95.300000	595.582458
95.400000	598.584778	95.400000	603.676208	95.400000	601.607483	95.400000	599.250793	95.400000	598.954895	95.400000	600.709473	95.400000	600.092102	95.400000	600.762085	95.400000	601.080994	95.400000	595.818054	95.400000	598.269348	95.400000	599.297729	95.400000	600.620728	95.400000	599.922302	95.400000	599.213013	95.400000	599.450867
95.500000	598.362854	95.500000	600.118713	95.500000	596.188660	95.500000	600.722595	95.500000	597.438965	95.500000	601.523926	95.500000	599.930115	95.500000	601.284912	95.500000	598.288635	95.500000	598.769165	95.500000	601.456787	95.500000	599.171143	95.500000	597.464294	95.500000	596.924255	95.500000	596.181030	95.500000	599.427734
95.600000	600.406921	95.600000	599.861145	95.600000	597.659485	95.600000	596.681213	95.600000	596.213623	95.600000	599.253845	95.600000	600.908691	95.600000	596.107361	95.600000	598.779785	95.600000	599.995667	95.600000	595.909912	95.600000	600.443970	95.600000	601.610107	95.600000	594.896912	95.600000	594.759705	95.600000	599.600891
95.700000	601.743042	95.700000	595.772644	95.700000	597.708557	95.700000	594.464966	95.700000	599.545776	95.700000	594.116150	95.700000	597.210938	95.700000	600.482666	95.700000	599.706299	95.700000	597.644226	95.700000	598.141418	95.700000	601.286438	95.700000	594.444092	95.700000	596.667664	95.700000	597.693237	95.700000	598.399048
95.800000	596.391357	95.800000	595.566406	95.800000	598.601746	95.800000	598.970337	95.800000	595.195496	95.800000	599.727783	95.800000	596.598694	95.800000	599.340637	95.800000	597.797241	95.800000	594.584412	95.800000	597.993896	95.800000	597.482910	95.800000	600.715820	95.800000	597.124817	95.800000	597.133240	95.800000	595.006104
95.900000	595.636169	95.900000	593.223389	95.900000	596.337280	95.900000	598.898010	95.900000	595.224731	95.900000	598.570496	95.900000	596.657837	95.900000	593.796814	95.900000	597.628845	95.900000	595.994507	95.900000	597.302856	95.900000	600.369446	95.900000	596.906921	95.900000	599.896790	95.900000	595.219727	95.900000	597.024841
96.000000	593.489319	96.000000	594.389954	96.000000	593.007385	96.000000	599.805359	96.000000	596.003967	96.000000	596.699341	96.000000	591.975830	96.000000	594.590149	96.000000	594.232849	96.000000	593.899780	96.000000	598.825684	96.000000	597.788452	96.000000	595.934692	96.000000	597.222900	96.000000	595.477722	96.000000	600.597656
96.100000	595.753479	96.100000	598.053101	96.100000	594.752869	96.100000	597.305969	96.100000	596.603088	96.100000	595.255188	96.100000	594.284607	96.100000	593.055298	96.100000	595.096985	96.100000	597.671143	96.100000	593.529663	96.100000	591.273071	96.100000	595.811829	96.100000	595.599670	96.100000	594.161682	96.100000	595.151001
96.200000	597.325073	96.200000	595.917908	96.200000	592.420044	96.200000	597.433777	96.200000	592.932190	96.200000	596.108826	96.200000	594.458496	96.200000	597.577698	96.200000	597.594604	96.200000	591.966187	96.200000	593.877502	96.200000	590.451233	96.200000	596.367493	96.200000	593.347961	96.200000	595.318115	96.200000	593.460449
96.300000	595.808533	96.300000	592.842407	96.300000	596.212891	96.300000	597.706726	96.300000	592.335510	96.300000	595.187073	96.300000	596.684021	96.300000	597.013733	96.300000	596.499023	96.300000	594.468567	96.300000	592.983093	96.300000	592.663452	96.300000	599.287903	96.300000	598.282837	96.300000	597.539246	96.300000	592.167236
96.400000	593.929993	96.400000	595.122986	96.400000	594.854187	96.400000	589.526917	96.400000	594.708496	96.400000	590.449890	96.400000	591.489136	96.400000	593.198181	96.400000	593.312622	96.400000	594.745239	96.400000	589.523743	96.400000	592.139465	96.400000	597.439331	96.400000	591.037903	96.400000	591.488098	96.400000	594.383545
96.500000	593.074036	96.500000	597.848328	96.500000	593.228394	96.500000	594.715210	96.500000	591.430786	96.500000	591.453857	96.500000	592.176819	96.500000	594.129822	96.500000	593.886841	96.500000	594.901123	96.500000	594.937134	96.500000	591.170105	96.500000	592.848389	96.500000	592.122070	96.500000	593.470947	96.500000	595.502502
96.600000	593.046631	96.600000	592.912476	96.600000	596.132019	96.600000	594.821777	96.600000	593.796570	96.600000	592.920532	96.600000	591.368896	96.600000	589.304871	96.600000	592.260254	96.600000	593.542603	96.600000	592.097900	96.600000	594.311890	96.600000	592.067993	96.600000	592.038879	96.600000	594.138550	96.600000	592.187134
96.700000	592.500732	96.700000	595.916321	96.700000	590.556335	96.700000	591.258179	96.700000	590.824341	96.700000	592.630615	96.700000	591.418152	96.700000	593.119934	96.700000	590.227173	96.700000	592.609131	96.700000	591.817017	96.700000	589.971069	96.700000	594.254761	96.700000	587.709595	96.700000	595.136902	96.700000	591.903442
96.800000	592.528687	96.800000	592.479858	96.800000	589.783997	96.800000	590.403992	96.800000	589.330872	96.800000	591.219360	96.800000	594.884460	96.800000	588.859131	96.800000	590.963501	96.800000	591.261108	96.800000	594.610535	96.800000	588.227661	96.800000	592.854004	96.800000	587.597473	96.800000	592.843994	96.800000	591.308472
96.900000	592.289917	96.900000	592.266052	96.900000	592.595642	96.900000	590.076599	96.900000	588.681946	96.900000	590.413452	96.900000	592.035889	96.900000	590.043518	96.900000	588.965881	96.900000	593.049438	96.900000	592.893738	96.900000	590.270020	96.900000	588.476196	96.900000	587.754028	96.900000	591.906860	96.900000	589.793213
97.000000	589.250488	97.000000	592.253845	97.000000	587.980530	97.000000	586.772217	97.000000	593.145630	97.000000	588.896240	97.000000	590.427368	97.000000	592.608521	97.000000	589.758301	97.000000	591.138367	97.000000	591.421814	97.000000	588.772583	97.000000	592.177002	97.000000	592.097595	97.000000	590.411133	97.000000	587.647034
97.100000	591.699280	97.100000	591.348816	97.100000	588.675537	97.100000	589.249817	97.100000	589.991577	97.100000	589.349365	97.100000	588.874817	97.100000	590.060730	97.100000	585.073059	97.100000	588.891418	97.100000	589.150208	97.100000	590.084900	97.100000	587.120972	97.100000	591.148560	97.100000	591.083862	97.100000	590.437805
97.200000	587.432861	97.200000	583.903748	97.200000	589.739502	97.200000	590.400635	97.200000	589.995239	97.200000	588.612427	97.200000	586.392883	97.200000	588.029236	97.200000	585.937744	97.200000	591.306580	97.200000	587.798035	97.200000	589.988770	97.200000	585.914429	97.200000	588.618652	97.200000	589.541504	97.200000	587.741089
97.300000	589.480469	97.300000	590.104553	97.300000	585.990906	97.300000	590.519043	97.300000	589.297729	97.300000	586.602356	97.300000	586.893433	97.300000	590.198364	97.300000	584.695312	97.300000	589.837708	97.300000	588.390564	97.300000	586.332703	97.300000	589.774658	97.300000	586.242981	97.300000	587.919189	97.300000	589.470032
97.400000	584.342957	97.400000	590.527466	97.400000	589.174133	97.400000	587.501892	97.400000	587.257385	97.400000	588.707642	97.400000	589.523193	97.400000	588.010437	97.400000	586.957825	97.400000	589.542358	97.400000	587.793518	97.400000	585.897888	97.400000	588.574158	97.400000	590.532532	97.400000	590.374695	97.400000	588.995300
97.500000	587.514465	97.500000	588.872009	97.500000	589.511230	97.500000	587.182068	97.500000	589.880249	97.500000	586.378418	97.500000	587.674072	97.500000	588.994690	97.500000	588.035095	97.500000	590.779785	97.500000	589.915405	97.500000	587.334778	97.500000	585.732422	97.500000	586.613647	97.500000	587.504395	97.500000	588.533508
97.600000	585.893982	97.600000	590.951904	97.600000	585.753845	97.600000	588.753296	97.600000	585.486694	97.600000	586.304993	97.600000	585.345093	97.600000	588.277527	97.600000	586.224182	97.600000	589.870117	97.600000	587.844238	97.600000	585.369751	97.600000	589.359436	97.600000	585.665588	97.600000	586.821594	97.600000	586.268555
97.700000	588.311890	97.700000	588.261169	97.700000	587.098694	97.700000	585.789856	97.700000	583.433411	97.700000	585.008423	97.700000	585.249512	97.700000	583.842773	97.700000	585.179565	97.700000	587.449646	97.700000	583.742676	97.700000	589.545105	97.700000	584.327576	97.700000	587.273926	97.700000	589.000732	97.700000	585.039673
97.800000	585.651489	97.800000	585.931763	97.800000	585.920715	97.800000	587.422302	97.800000	584.740723	97.800000	585.537415	97.800000	585.274414	97.800000	586.497864	97.800000	585.283936	97.800000	585.663086	97.800000	585.810120	97.800000	587.018127	97.800000	583.139832	97.800000	586.692688	97.800000	583.326599	97.800000	586.923279
97.900000	585.807678	97.900000	586.966370	97.900000	583.435913	97.900000	585.244568	97.900000	585.378052	97.900000	586.684021	97.900000	586.455933	97.900000	580.385620	97.900000	589.162231	97.900000	584.558044	97.900000	583.887695	97.900000	587.463318	97.900000	583.332520	97.900000	585.985657	97.900000	590.426697	97.900000	585.165527
98.000000	584.293579	98.000000	585.796570	98.000000	583.726624	98.000000	582.872864	98.000000	582.717529	98.000000	583.940247	98.000000	582.732300	98.000000	582.653381	98.000000	584.653381	98.000000	586.223633	98.000000	583.354980	98.000000	586.921570	98.000000	585.348511	98.000000	581.966919	98.000000	585.396606	98.000000	580.996460
98.100000	581.660156	98.100000	581.903870	98.100000	584.479004	98.100000	585.821533	98.100000	584.478943	98.100000	586.294250	98.100000	581.286499	98.100000	583.847778	98.100000	582.539246	98.100000	585.187988	98.100000	583.607300	98.100000	584.920166	98.100000	583.857422	98.100000	585.450195	98.100000	584.602173	98.100000	583.915955
98.200000	585.479553	98.200000	585.348389	98.200000	583.037109	98.200000	585.977905	98.200000	585.699158	98.200000	581.463928	98.200000	585.009949	98.200000	582.813782	98.200000	584.782104	98.200000	583.379639	98.200000	584.554504	98.200000	582.977905	98.200000	584.298645	98.200000	584.658813	98.200000	585.632751	98.200000	583.317749
98.300000	581.812073	98.300000	584.376099	98.300000	581.097473	98.300000	582.537598	98.300000	583.762024	98.300000	583.838135	98.300000	588.907227	98.300000	583.788025	98.300000	584.067810	98.300000	580.936279	98.300000	581.422546	98.300000	584.400146	98.300000	585.967590	98.300000	582.585144	98.300000	582.887939	98.300000	582.592529
98.400000	582.001404	98.400000	581.594299	98.400000	582.866211	98.400000	583.196777	98.400000	583.803894	98.400000	582.577271	98.400000	583.198547	98.400000	582.535767	98.400000	582.341736	98.400000	583.594360	98.400000	585.244751	98.400000	582.820374	98.400000	583.974915	98.400000	584.612000	98.400000	583.690430	98.400000	583.814880
98.500000	582.951111	98.500000	583.669067	98.500000	581.909851	98.500000	581.957581	98.500000	583.752563	98.500000	581.002319	98.500000	582.945068	98.500000	579.954773	98.500000	581.285706	98.500000	585.753296	98.500000	582.074646	98.500000	581.694336	98.500000	584.707642	98.500000	583.398193	98.500000	582.370239	98.500000	583.691772
98.600000	583.176575	98.600000	584.228455	98.600000	580.840820	98.600000	583.051025	98.600000	581.744507	98.600000	581.690002	98.600000	580.017578	98.600000	580.227234	98.600000	580.985229	98.600000	582.010010	98.600000	577.747498	98.600000	580.864990	98.600000	582.155579	98.600000	583.864380	98.600000	578.551758	98.600000	583.856079
98.700000	577.714966	98.700000	582.138794	98.700000	581.414795	98.700000	579.413635	98.700000	581.352722	98.700000	583.926392	98.700000	579.203918	98.700000	581.230652	98.700000	583.421509	98.700000	579.885620	98.700000	584.572388	98.700000	580.770569	98.700000	581.818848	98.700000	581.210938	98.700000	580.736389	98.700000	582.567993
98.800000	579.090027	98.800000	579.579346	98.800000	583.220703	98.800000	581.249390	98.800000	582.269104	98.800000	582.089111	98.800000	578.336609	98.800000	579.610962	98.800000	581.979187	98.800000	582.170410	98.800000	581.221191	98.800000	585.352356	98.800000	578.903076	98.800000	581.926331	98.800000	581.989380	98.800000	582.633911
98.900000	580.316772	98.900000	584.015259	98.900000	577.452209	98.900000	576.567932	98.900000	578.889343	98.900000	580.124329	98.900000	577.555237	98.900000	580.685547	98.900000	578.960693	98.900000	579.446045	98.900000	581.716492	98.900000	581.282654	98.900000	578.941711	98.900000	583.242493	98.900000	581.532837	98.900000	581.322632
99.000000	577.368103	99.000000	580.086792	99.000000	578.373474	99.000000	578.354858	99.000000	577.202332	99.000000	582.008179	99.000000	581.412048	99.000000	574.977356	99.000000	581.373962	99.000000	578.579895	99.000000	577.672913	99.000000	577.616150	99.000000	578.641602	99.000000	579.130371	99.000000	574.823059	99.000000	579.204102
99.100000	577.041687	99.100000	576.560059	99.100000	576.409119	99.100000	576.831909	99.100000	579.660461	99.100000	579.787476	99.100000	577.356873	99.100000	578.396118	99.100000	580.018799	99.100000	579.055969	99.100000	578.229431	99.100000	580.584412	99.100000	577.134399	99.100000	578.723022	99.100000	579.988831	99.100000	578.472412
99.200000	576.542114	99.200000	577.219849	99.200000	578.751526	99.200000	579.223206	99.200000	575.574036	99.200000	582.493347	99.200000	573.993225	99.200000	581.013245	99.200000	581.291016	99.200000	574.700989	99.200000	577.752686	99.200000	583.644653	99.200000	577.987061	99.200000	577.861633	99.200000	577.911194	99.200000	581.821777
99.300000	578.374939	99.300000	576.686646	99.300000	577.164185	99.300000	577.849121	99.300000	579.165039	99.300000	578.108215	99.300000	578.626648	99.300000	577.109192	99.300000	575.878418	99.300000	578.447571	99.300000	580.253418	99.300000	577.349426	99.300000	576.860413	99.300000	578.464966	99.300000	575.469299	99.300000	578.669312
99.400000	579.498047	99.400000	577.020996	99.400000	576.261658	99.400000	572.596069	99.400000	575.531494	99.400000	579.740173	99.400000	577.041443	99.400000	576.722778	99.400000	578.634155	99.400000	576.193298	99.400000	576.510071	99.400000	578.129639	99.400000	577.963989	99.400000	579.117004	99.400000	577.565552	99.400000	580.962158
99.500000	575.701965	99.500000	573.590332	99.500000	578.017578	99.500000	575.823914	99.500000	576.104065	99.500000	576.100159	99.500000	578.243347	99.500000	577.638794	99.500000	577.021606	99.500000	575.942322	99.500000	576.780579	99.500000	576.183044	99.500000	575.075684	99.500000	573.612061	99.500000	576.057678	99.500000	571.676941
99.600000	576.625671	99.600000	576.493835	99.600000	578.378906	99.600000	575.255127	99.600000	575.074646	99.600000	578.472961	99.600000	579.170532	99.600000	576.215759	99.600000	572.439087	99.600000	574.799011	99.600000	576.224182	99.600000	575.991638	99.600000	577.088745	99.600000	577.651611	99.600000	580.694885	99.600000	573.822937
99.700000	575.559143	99.700000	578.649841	99.700000	574.912598	99.700000	575.084534	99.700000	581.442566	99.700000	575.853516	99.700000	574.601318	99.700000	571.622375	99.700000	573.570557	99.700000	580.228210	99.700000	577.268250	99.700000	578.421509	99.700000	576.394592	99.700000	573.936218	99.700000	575.835754	99.700000	577.189270
99.800000	579.371521	99.800000	574.618713	99.800000	572.872742	99.800000	576.391052	99.800000	572.617554	99.800000	574.759033	99.800000	575.446533	99.800000	576.242737	99.800000	571.983215	99.800000	575.822083	99.800000	577.057312	99.800000	574.277649	99.800000	570.639648	99.800000	576.973999	99.800000	572.934143	99.800000	574.727539
99.900000	574.583801	99.900000	574.736328	99.900000	574.443237	99.900000	576.785217	99.900000	575.377747	99.900000	575.119568	99.900000	574.896606	99.900000	576.379944	99.900000	575.439941	99.900000	574.782471	99.900000	574.986206	99.900000	573.627747	99.900000	576.675171	99.900000	572.272583	99.900000	569.392151	99.900000	575.969971
100.000000	573.147705	100.000000	571.525208	100.000000	571.305481	100.000000	571.873352	100.000000	573.999878	100.000000	577.426697	100.000000	574.542297	100.000000	575.241638	100.000000	572.877869	100.000000	572.283752	100.000000	574.510742	100.000000	574.216248	100.000000	579.111572	100.000000	575.080078	100.000000	573.624939	100.000000	571.864136
100.100000	570.290649	100.100000	573.781738	100.100000	574.626038	100.100000	573.374939	100.100000	576.282043	100.100000	572.434265	100.100000	574.825195	100.100000	578.349548	100.100000	575.441589	100.100000	575.626770	100.100000	573.190369	100.100000	575.160400	100.100000	572.515198	100.100000	573.124817	100.100000	572.263000	100.100000	573.806946
100.200000	575.469604	100.200000	575.151733	100.200000	573.049255	100.200000	572.809387	100.200000	573.140747	100.200000	572.902954	100.200000	573.701050	100.200000	572.260864	100.200000	575.148193	100.200000	573.283142	100.200000	573.605408	100.200000	568.090393	100.200000	573.951111	100.200000	572.161865	100.200000	572.285889	100.200000	573.868530
100.300000	573.069275	100.300000	567.384521	100.300000	571.222534	100.300000	569.334656	100.300000	571.875061	100.300000	570.210999	100.300000	572.721863	100.300000	572.406799	100.300000	568.955078	100.300000	574.191406	100.300000	568.600159	100.300000	572.402588	100.300000	573.667969	100.300000	568.756409	100.300000	571.629272	100.300000	568.889526
100.400000	568.935181	100.400000	570.842651	100.400000	569.866394	100.400000	573.163940	100.400000	577.336182	100.400000	570.922852	100.400000	569.742554	100.400000	572.147644	100.400000	573.605469	100.400000	572.252136	100.400000	573.536377	100.400000	570.244202	100.400000	569.909546	100.400000	568.583923	100.400000	571.860046	100.400000	570.806274
100.500000	569.765442	100.500000	572.742859	100.500000	569.039246	100.500000	573.471680	100.500000	569.089478	100.500000	569.100159	100.500000	573.162476	100.500000	567.702209	100.500000	571.306763	100.500000	573.080383	100.500000	572.319580	100.500000	567.719116	100.500000	568.716187	100.500000	576.597534	100.500000	573.106079	100.500000	569.214600
100.600000	572.915039	100.600000	570.371033	100.600000	575.432617	100.600000	568.193909	100.600000	567.226318	100.600000	571.357544	100.600000	572.120239	100.600000	566.130005	100.600000	571.955505	100.600000	570.571838	100.600000	569.438721	100.600000	574.081055	100.600000	569.270325	100.600000	569.020203	100.600000	571.121460	100.600000	570.879456
100.700000	572.032593	100.700000	571.777771	100.700000	569.084839	100.700000	571.110840	100.700000	570.836060	100.700000	571.125061	100.700000	568.925964	100.700000	569.918335	100.700000	569.760010	100.700000	568.299866	100.700000	568.380981	100.700000	567.357971	100.700000	569.335999	100.700000	572.627502	100.700000	570.023010	100.700000	569.258667
100.800000	566.711975	100.800000	569.102173	100.800000	569.346802	100.800000	569.311951	100.800000	568.696411	100.800000	570.229614	100.800000	571.984253	100.800000	570.365540	100.800000	571.463806	100.800000	570.906189	100.800000	567.625854	100.800000	566.831970	100.800000	569.105225	100.800000	569.739685	100.800000	570.213074	100.800000	570.101074
100.900000	571.223022	100.900000	567.215820	100.900000	570.102844	100.900000	566.516418	100.900000	570.571411	100.900000	568.111633	100.900000	570.155823	100.900000	571.199097	100.900000	569.425476	100.900000	568.126221	100.900000	570.296753	100.900000	569.474731	100.900000	566.862610	100.900000	570.035278	100.900000	565.723938	100.900000	567.620605
101.000000	568.901489	101.000000	567.263245	101.000000	567.456665	101.000000	570.252319	101.000000	568.083069	101.000000	571.507629	101.000000	570.763428	101.000000	566.913879	101.000000	565.223022	101.000000	568.344849	101.000000	568.474426	101.000000	571.122803	101.000000	569.749695	101.000000	568.923401	101.000000	567.940002	101.000000	570.405029
101.100000	565.252380	101.100000	566.622925	101.100000	570.947815	101.100000	568.012207	101.100000	568.759094	101.100000	569.299072	101.100000	568.964966	101.100000	564.855591	101.100000	567.718201	101.100000	563.076782	101.100000	567.944214	101.100000	565.227234	101.100000	568.814331	101.100000	566.630676	101.100000	568.011292	101.100000	568.141052
101.200000	567.728455	101.200000	570.065369	101.200000	569.454712	101.200000	564.872437	101.200000	569.357605	101.200000	569.744141	101.200000	569.106506	101.200000	566.070557	101.200000	569.196594	101.200000	566.426514	101.200000	569.643005	101.200000	564.518311	101.200000	568.398499	101.200000	568.187927	101.200000	565.751343	101.200000	565.223389
101.300000	567.728638	101.300000	566.130920	101.300000	567.685852	101.300000	568.514099	101.300000	566.118713	101.300000	566.355896	101.300000	566.347473	101.300000	565.749878	101.300000	565.663025	101.300000	567.427307	101.300000	567.128113	101.300000	565.694336	101.300000	568.352295	101.300000	566.007507	101.300000	567.405090	101.300000	567.306030
101.400000	568.123291	101.400000	568.395813	101.400000	569.790649	101.400000	565.533691	101.400000	569.904419	101.400000	570.686462	101.400000	563.823975	101.400000	566.265686	101.400000	567.521484	101.400000	566.328857	101.400000	567.652100	101.400000	564.561584	101.400000	566.819702	101.400000	565.089844	101.400000	567.419617	101.400000	563.980774
101.500000	568.465881	101.500000	567.512207	101.500000	565.710632	101.500000	567.049377	101.500000	564.804321	101.500000	566.023193	101.500000	564.968933	101.500000	564.367920	101.500000	565.450928	101.500000	566.271729	101.500000	564.872253	101.500000	566.096436	101.500000	565.751526	101.500000	562.804810	101.500000	567.575012	101.500000	565.910645
101.600000	564.831482	101.600000	566.601440	101.600000	564.290833	101.600000	566.765808	101.600000	566.763489	101.600000	563.735962	101.600000	562.280762	101.600000	567.438354	101.600000	562.726196	101.600000	560.981873	101.600000	568.109497	101.600000	564.578491	101.600000	566.273071	101.600000	565.582764	101.600000	568.630188	101.600000	562.907532
101.700000	564.377197	101.700000	561.393494	101.700000	563.139465	101.700000	561.616638	101.700000	560.984924	101.700000	563.086853	101.700000	568.073792	101.700000	566.208740	101.700000	566.099182	101.700000	564.901001	101.700000	565.876831	101.700000	560.509949	101.700000	565.795227	101.700000	565.125305	101.700000	563.461670	101.700000	564.181152
101.800000	564.878174	101.800000	563.466614	101.800000	565.872131	101.800000	562.601990	101.800000	563.685059	101.800000	566.015259	101.800000	561.508118	101.800000	566.052734	101.800000	563.339478	101.800000	562.975220	101.800000	565.442932	101.800000	564.645325	101.800000	564.638672	101.800000	563.489502	101.800000	562.023743	101.800000	561.316040
101.900000	567.310669	101.900000	565.430847	101.900000	564.450806	101.900000	566.933716	101.900000	560.114258	101.900000	562.888428	101.900000	561.460938	101.900000	562.968140	101.900000	563.137146	101.900000	561.873840	101.900000	564.380188	101.900000	564.137573	101.900000	561.573486	101.900000	562.244568	101.900000	562.512817	101.900000	564.301819
102.000000	562.019287	102.000000	561.852966	102.000000	560.270447	102.000000	559.266174	102.000000	560.797363	102.000000	564.633423	102.000000	565.305176	102.000000	559.505310	102.000000	562.107971	102.000000	564.756104	102.000000	563.288147	102.000000	565.161072	102.000000	559.679993	102.000000	562.833313	102.000000	562.923584	102.000000	562.410339
102.100000	563.335510	102.100000	564.185486	102.100000	564.003357	102.100000	560.617493	102.100000	563.811157	102.100000	563.602356	102.100000	562.625488	102.100000	561.166626	102.100000	561.254456	102.100000	562.759094	102.100000	563.594666	102.100000	560.960449	102.100000	563.161316	102.100000	565.158081	102.100000	562.255249	102.100000	562.668762
102.200000	560.333374	102.200000	558.364624	102.200000	562.681580	102.200000	562.146912	102.200000	562.512085	102.200000	559.880432	102.200000	559.391296	102.200000	564.364929	102.200000	558.527527	102.200000	563.400818	102.200000	559.671509	102.200000	560.493835	102.200000	562.924316	102.200000	560.675049	102.200000	561.362183	102.200000	558.272705
102.300000	561.122681	102.300000	557.685364	102.300000	559.245605	102.300000	563.393433	102.300000	560.221008	102.300000	559.405212	102.300000	559.212463	102.300000	563.813538	102.300000	559.006470	102.300000	560.487976	102.300000	564.459412	102.300000	560.618530	102.300000	559.457397	102.300000	561.340576	102.300000	558.468933	102.300000	560.808655
102.400000	564.663391	102.400000	561.216187	102.400000	561.776367	102.400000	561.003174	102.400000	562.086182	102.400000	558.495728	102.400000	560.810425	102.400000	558.489624	102.400000	559.829041	102.400000	560.949158	102.400000	562.362732	102.400000	560.227539	102.400000	560.265991	102.400000	562.763184	102.400000	560.661804	102.400000	564.578796
102.500000	557.606750	102.500000	561.339233	102.500000	558.890198	102.500000	559.178162	102.500000	559.559998	102.500000	563.880859	102.500000	559.559875	102.500000	562.917786	102.500000	560.535461	102.500000	555.540955	102.500000	559.652222	102.500000	556.723572	102.500000	560.522034	102.500000	558.693726	102.500000	560.041870	102.500000	560.391724
102.600000	556.586121	102.600000	557.863586	102.600000	562.541138	102.600000	555.642029	102.600000	558.000916	102.600000	559.519897	102.600000	554.881714	102.600000	558.495239	102.600000	559.753540	102.600000	559.418518	102.600000	560.502441	102.600000	559.139954	102.600000	559.563049	102.600000	560.877441	102.600000	558.953125	102.600000	561.716797
102.700000	559.086304	102.700000	560.506042	102.700000	559.209900	102.700000	562.546509	102.700000	557.876831	102.700000	562.609619	102.700000	559.653809	102.700000	563.893799	102.700000	560.383850	102.700000	560.044250	102.700000	558.444763	102.700000	558.686768	102.700000	557.989929	102.700000	559.547852	102.700000	558.417297	102.700000	560.991821
102.800000	559.260742	102.800000	558.281128	102.800000	560.130920	102.800000	558.983337	102.800000	559.328857	102.800000	561.947205	102.800000	556.199585	102.800000	559.276978	102.800000	561.132263	102.800000	558.225647	102.800000	559.488647	102.800000	558.179871	102.800000	558.054565	102.800000	556.320068	102.800000	558.289612	102.800000	555.275391
102.900000	557.587036	102.900000	557.790039	102.900000	557.792053	102.900000	558.892883	102.900000	559.781799	102.900000	557.269165	102.900000	556.357178	102.900000	556.549194	102.900000	557.837952	102.900000	556.736511	102.900000	556.786377	102.900000	560.592468	102.900000	558.336243	102.900000	556.731934	102.900000	559.461609	102.900000	560.753174
103.000000	554.909851	103.000000	556.058777	103.000000	557.915100	103.000000	555.799377	103.000000	556.564819	103.000000	559.597351	103.000000	555.015198	103.000000	559.603638	103.000000	555.212158	103.000000	557.891113	103.000000	556.593079	103.000000	554.822083	103.000000	555.376831	103.000000	561.239563	103.000000	555.237732	103.000000	558.723328
103.100000	556.089844	103.100000	558.707520	103.100000	555.496277	103.100000	558.924500	103.100000	553.875916	103.100000	557.101807	103.100000	558.578674	103.100000	557.790344	103.100000	557.992493	103.100000	557.653503	103.100000	558.550781	103.100000	556.309021	103.100000	557.383118	103.100000	556.045654	103.100000	556.961426	103.100000	556.244202
103.200000	555.297363	103.200000	552.834656	103.200000	553.781921	103.200000	559.733826	103.200000	557.748657	103.200000	556.616028	103.200000	558.667908	103.200000	555.773621	103.200000	554.514893	103.200000	556.752380	103.200000	557.700623	103.200000	552.695801	103.200000	555.142395	103.200000	556.492249	103.200000	553.599487	103.200000	556.924561
103.300000	556.348877	103.300000	555.751099	103.300000	557.283264	103.300000	556.581421	103.300000	552.403870	103.300000	555.633789	103.300000	555.465576	103.300000	551.134521	103.300000	554.755981	103.300000	554.762695	103.300000	555.710449	103.300000	555.255737	103.300000	556.514893	103.300000	558.600342	103.300000	553.002869	103.300000	555.898804
103.400000	554.971558	103.400000	555.869629	103.400000	557.634094	103.400000	556.909790	103.400000	558.290100	103.400000	557.120178	103.400000	557.433533	103.400000	556.889343	103.400000	554.474548	103.400000	553.887390	103.400000	556.531616	103.400000	555.496338	103.400000	554.156372	103.400000	554.252441	103.400000	555.269653	103.400000	554.713806
103.500000	556.273987	103.500000	552.588135	103.500000	555.237000	103.500000	557.140259	103.500000	550.551514	103.500000	550.419739	103.500000	555.249329	103.500000	555.146484	103.500000	552.788635	103.500000	554.528442	103.500000	557.147827	103.500000	553.713867	103.500000	553.859192	103.500000	557.149902	103.500000	552.722351	103.500000	556.921387
103.600000	553.844116	103.600000	554.848022	103.600000	556.380188	103.600000	555.432312	103.600000	555.502258	103.600000	550.814575	103.600000	553.035461	103.600000	553.464233	103.600000	554.054504	103.600000	553.486694	103.600000	553.614502	103.600000	552.167786	103.600000	554.334290	103.600000	554.509888	103.600000	554.655579	103.600000	552.421631
103.700000	554.265808	103.700000	554.993042	103.700000	551.320068	103.700000	551.940247	103.700000	552.501038	103.700000	554.149475	103.700000	554.343323	103.700000	553.089539	103.700000	555.314697	103.700000	550.950439	103.700000	553.485901	103.700000	555.983093	103.700000	553.197205	103.700000	553.650269	103.700000	555.504700	103.700000	553.849304
103.800000	554.312012	103.800000	552.060242	103.800000	552.253784	103.800000	552.508667	103.800000	548.859375	103.800000	553.942261	103.800000	555.408936	103.800000	552.118164	103.800000	553.205139	103.800000	555.310852	103.800000	553.155396	103.800000	551.532837	103.800000	555.066772	103.800000	552.935364	103.800000	554.183899	103.800000	552.409790
103.900000	551.896912	103.900000	551.214539	103.900000	552.393738	103.900000	554.006470	103.900000	552.402527	103.900000	549.453369	103.900000	553.418396	103.900000	551.956238	103.900000	550.490356	103.900000	552.842468	103.900000	555.838379	103.900000	551.619263	103.900000	552.975830	103.900000	550.926086	103.900000	549.908325	103.900000	551.156128
104.000000	553.833130	104.000000	550.662048	104.000000	551.857544	104.000000	554.918030	104.000000	552.853760	104.000000	551.370667	104.000000	552.676819	104.000000	554.524536	104.000000	554.245239	104.000000	553.281250	104.000000	551.466431	104.000000	551.216187	104.000000	553.333313	104.000000	551.134277	104.000000	551.057678	104.000000	553.765442
104.100000	553.414734	104.100000	547.236023	104.100000	551.674438	104.100000	548.815247	104.100000	553.264465	104.100000	550.803589	104.100000	546.349304	104.100000	549.211426	104.100000	549.949463	104.100000	552.357300	104.100000	554.226257	104.100000	550.266663	104.100000	548.890137	104.100000	549.634216	104.100000	552.160461	104.100000	546.332703
104.200000	550.599487	104.200000	549.025330	104.200000	549.701233	104.200000	548.604919	104.200000	551.755981	104.200000	549.527161	104.200000	549.505127	104.200000	547.070679	104.200000	550.027405	104.200000	547.310791	104.200000	549.014771	104.200000	553.676636	104.200000	550.806946	104.200000	550.640625	104.200000	550.947266	104.200000	549.278992
104.300000	550.124207	104.300000	553.321838	104.300000	547.298157	104.300000	548.793762	104.300000	550.307617	104.300000	547.012817	104.300000	547.504944	104.300000	549.964539	104.300000	554.308228	104.300000	549.415894	104.300000	550.203186	104.300000	550.795837	104.300000	551.654541	104.300000	548.551819	104.300000	549.599121	104.300000	550.375183
104.400000	550.898743	104.400000	547.915039	104.400000	549.615112	104.400000	551.365540	104.400000	549.812317	104.400000	553.295349	104.400000	548.539246	104.400000	551.052551	104.400000	547.820862	104.400000	548.598877	104.400000	550.067322	104.400000	550.974915	104.400000	548.722168	104.400000	547.860168	104.400000	551.006836	104.400000	550.563354
104.500000	543.775146	104.500000	549.030945	104.500000	550.470398	104.500000	548.150574	104.500000	550.528564	104.500000	549.456665	104.500000	549.427612	104.500000	547.193115	104.500000	550.328613	104.500000	549.606628	104.500000	550.676453	104.500000	548.711731	104.500000	548.923096	104.500000	549.153259	104.500000	550.667542	104.500000	550.743286
104.600000	548.239563	104.600000	547.434998	104.600000	546.348999	104.600000	547.880371	104.600000	544.303589	104.600000	552.108643	104.600000	549.482666	104.600000	548.032227	104.600000	546.521912	104.600000	548.746826	104.600000	551.030396	104.600000	548.919189	104.600000	548.504089	104.600000	549.196899	104.600000	548.157349	104.600000	552.284485
104.700000	543.828003	104.700000	546.081665	104.700000	548.488892	104.700000	550.010742	104.700000	546.972351	104.700000	547.797180	104.700000	549.371216	104.700000	547.348083	104.700000	548.887817	104.700000	551.770813	104.700000	545.522339	104.700000	546.787781	104.700000	547.526855	104.700000	547.466858	104.700000	548.676636	104.700000	546.711365
104.800000	549.544617	104.800000	549.468323	104.800000	544.055237	104.800000	548.969727	104.800000	546.570129	104.800000	547.501953	104.800000	548.247009	104.800000	543.790283	104.800000	544.806641	104.800000	551.141174	104.800000	545.380737	104.800000	547.643555	104.800000	548.158508	104.800000	547.128113	104.800000	546.066101	104.800000	546.932678
104.900000	548.785400	104.900000	544.717468	104.900000	544.366821	104.900000	547.503479	104.900000	548.373108	104.900000	548.749878	104.900000	550.111694	104.900000	546.947754	104.900000	548.882385	104.900000	545.867249	104.900000	543.072449	104.900000	545.868225	104.900000	549.570801	104.900000	545.709778	104.900000	546.743225	104.900000	547.827820
105.000000	545.096802	105.000000	547.104065	105.000000	543.407227	105.000000	545.571594	105.000000	547.364624	105.000000	543.342468	105.000000	548.483887	105.000000	543.863892	105.000000	546.435059	105.000000	546.608643	105.000000	547.562866	105.000000	544.869507	105.000000	544.285950	105.000000	547.186096	105.000000	547.808899	105.000000	547.578796
105.100000	545.478455	105.100000	543.588989	105.100000	545.553955	105.100000	545.202454	105.100000	543.657715	105.100000	544.187744	105.100000	543.204529	105.100000	544.919556	105.100000	547.509521	105.100000	546.263367	105.100000	543.915039	105.100000	546.005249	105.100000	544.557922	105.100000	543.283997	105.100000	545.643494	105.100000	545.778503
105.200000	543.933167	105.200000	544.830688	105.200000	546.149780	105.200000	544.814331	105.200000	543.434937	105.200000	544.981873	105.200000	543.760803	105.200000	546.046875	105.200000	547.703857	105.200000	544.459229	105.200000	543.626648	105.200000	544.692749	105.200000	543.308594	105.200000	544.138123	105.200000	543.810120	105.200000	544.426697
105.300000	545.523926	105.300000	541.854675	105.300000	547.549927	105.300000	542.419556	105.300000	548.851379	105.300000	548.055237	105.300000	544.487366	105.300000	547.854492	105.300000	546.862793	105.300000	546.810120	105.300000	546.661377	105.300000	543.847534	105.300000	546.018433	105.300000	542.156494	105.300000	543.124146	105.300000	543.281250
105.400000	542.914001	105.400000	542.397522	105.400000	545.215210	105.400000	542.995789	105.400000	541.524597	105.400000	543.469360	105.400000	544.925476	105.400000	544.388489	105.400000	541.187317	105.400000	540.837219	105.400000	543.600037	105.400000	545.152527	105.400000	540.697205	105.400000	544.138367	105.400000	543.401794	105.400000	542.424683
105.500000	544.272400	105.500000	543.431213	105.500000	542.900391	105.500000	540.728699	105.500000	544.492065	105.500000	543.659546	105.500000	543.327332	105.500000	543.407654	105.500000	542.510803	105.500000	548.429749	105.500000	543.787537	105.500000	546.159668	105.500000	544.109314	105.500000	544.278320	105.500000	544.177307	105.500000	542.638977
105.600000	541.665344	105.600000	544.599976	105.600000	544.892090	105.600000	540.390869	105.600000	545.823792	105.600000	542.938843	105.600000	540.809814	105.600000	541.685852	105.600000	544.053650	105.600000	541.734436	105.600000	540.150146	105.600000	546.060364	105.600000	541.827637	105.600000	545.246399	105.600000	546.849365	105.600000	543.922058
105.700000	541.112610	105.700000	542.750000	105.700000	541.787231	105.700000	540.526123	105.700000	540.313171	105.700000	540.932861	105.700000	540.535095	105.700000	543.456604	105.700000	540.466064	105.700000	542.163330	105.700000	540.421387	105.700000	542.363281	105.700000	542.827698	105.700000	543.919434	105.700000	541.809875	105.700000	541.226501
105.800000	541.915771	105.800000	546.505432	105.800000	542.742859	105.800000	542.494263	105.800000	538.890747	105.800000	538.912598	105.800000	543.795898	105.800000	546.823853	105.800000	543.911499	105.800000	545.676147	105.800000	541.273987	105.800000	541.269226	105.800000	538.224182	105.800000	540.507141	105.800000	542.338013	105.800000	541.261047
105.900000	538.972046	105.900000	539.823425	105.900000	542.386902	105.900000	541.914062	105.900000	541.114014	105.900000	542.917908	105.900000	538.387756	105.900000	541.156738	105.900000	542.133240	105.900000	541.155457	105.900000	540.174255	105.900000	539.589966	105.900000	539.311523	105.900000	543.592651	105.900000	542.758240	105.900000	538.819336
106.000000	535.693481	106.000000	540.139587	106.000000	538.819702	106.000000	541.048279	106.000000	542.916321	106.000000	543.108398	106.000000	545.125366	106.000000	541.135498	106.000000	538.674438	106.000000	541.329285	106.000000	540.019226	106.000000	539.962280	106.000000	541.478210	106.000000	542.539185	106.000000	541.598755	106.000000	540.601074
106.100000	539.853455	106.100000	541.779419	106.100000	540.474976	106.100000	537.875732	106.100000	542.060303	106.100000	544.687073	106.100000	542.110229	106.100000	537.231140	106.100000	543.778809	106.100000	538.907166	106.100000	542.059021	106.100000	541.309387	106.100000	539.420166	106.100000	539.272644	106.100000	541.720093	106.100000	541.242737
106.200000	537.817627	106.200000	539.343933	106.200000	541.257996	106.200000	540.969482	106.200000	539.215698	106.200000	539.588928	106.200000	541.583862	106.200000	538.862122	106.200000	539.766602	106.200000	541.389893	106.200000	537.857788	106.200000	541.173462	106.200000	540.402710	106.200000	536.901917	106.200000	541.414551	106.200000	541.268005
106.300000	538.953552	106.300000	538.789551	106.300000	538.870300	106.300000	541.485535	106.300000	537.029358	106.300000	540.303467	106.300000	539.973877	106.300000	539.071533	106.300000	540.692749	106.300000	538.667480	106.300000	539.035461	106.300000	540.944336	106.300000	536.057861	106.300000	540.764893	106.300000	541.622864	106.300000	539.562256
106.400000	538.264526	106.400000	540.371582	106.400000	538.717712	106.400000	539.492065	106.400000	540.775818	106.400000	538.746521	106.400000	538.560181	106.400000	539.196594	106.400000	538.089844	106.400000	539.964905	106.400000	538.135498	106.400000	539.730469	106.400000	540.604614	106.400000	538.059875	106.400000	541.457397	106.400000	539.972900
106.500000	538.134155	106.500000	537.503540	106.500000	538.998962	106.500000	539.542236	106.500000	536.154175	106.500000	539.108643	106.500000	539.422119	106.500000	536.907288	106.500000	536.206299	106.500000	536.157471	106.500000	537.761292	106.500000	539.443237	106.500000	539.446838	106.500000	537.760132	106.500000	537.993652	106.500000	541.288330
106.600000	537.267883	106.600000	539.748962	106.600000	537.993103	106.600000	536.468872	106.600000	539.154358	106.600000	539.384705	106.600000	536.253418	106.600000	536.839050	106.600000	538.373047	106.600000	537.644836	106.600000	537.199951	106.600000	538.421753	106.600000	537.371277	106.600000	538.169495	106.600000	538.635742	106.600000	535.721375
106.700000	532.233948	106.700000	535.947021	106.700000	538.945374	106.700000	535.325684	106.700000	538.847900	106.700000	535.202393	106.700000	537.107544	106.700000	538.200317	106.700000	541.558350	106.700000	537.127502	106.700000	537.755432	106.700000	535.439575	106.700000	536.171265	106.700000	534.877808	106.700000	539.220337	106.700000	537.996460
106.800000	538.091553	106.800000	535.278625	106.800000	537.231445	106.800000	538.796814	106.800000	535.404785	106.800000	536.833923	106.800000	537.868164	106.800000	534.815247	106.800000	533.934082	106.800000	534.906555	106.800000	535.764648	106.800000	536.907227	106.800000	536.626526	106.800000	535.648193	106.800000	534.678894	106.800000	536.258423
106.900000	538.060547	106.900000	534.763489	106.900000	531.890564	106.900000	535.525146	106.900000	535.099670	106.900000	535.771118	106.900000	534.954529	106.900000	536.622559	106.900000	535.250305	106.900000	535.059692	106.900000	540.827454	106.900000	533.828308	106.900000	537.968140	106.900000	535.635925	106.900000	533.946350	106.900000	536.062012
107.000000	536.147278	107.000000	535.908447	107.000000	535.831970	107.000000	534.736206	107.000000	528.953186	107.000000	532.640442	107.000000	534.690857	107.000000	537.045166	107.000000	533.824280	107.000000	536.125305	107.000000	530.288025	107.000000	535.039062	107.000000	535.158936	107.000000	533.359741	107.000000	535.540771	107.000000	535.931213
107.100000	532.979736	107.100000	538.812073	107.100000	534.278015	107.100000	534.090454	107.100000	531.294250	107.100000	534.326721	107.100000	534.424072	107.100000	535.487305	107.100000	535.921753	107.100000	536.497559	107.100000	534.123962	107.100000	534.362915	107.100000	533.444580	107.100000	533.903381	107.100000	532.762512	107.100000	534.999939
107.200000	535.379700	107.200000	535.340942	107.200000	534.187195	107.200000	537.043701	107.200000	534.916931	107.200000	531.450256	107.200000	533.087219	107.200000	533.622681	107.200000	533.191833	107.200000	534.942993	107.200000	535.100220	107.200000	536.718689	107.200000	531.939697	107.200000	531.387451	107.200000	533.425476	107.200000	539.238098
107.300000	534.490417	107.300000	536.130249	107.300000	536.613708	107.300000	533.421814	107.300000	535.365784	107.300000	532.274902	107.300000	534.471741	107.300000	533.230652	107.300000	533.964050	107.300000	533.270691	107.300000	533.864563	107.300000	534.036804	107.300000	531.566956	107.300000	536.150452	107.300000	532.998962	107.300000	534.446350
107.400000	533.860901	107.400000	527.131592	107.400000	531.694275	107.400000	533.093994	107.400000	530.774963	107.400000	529.278931	107.400000	536.048035	107.400000	530.711182	107.400000	534.424744	107.400000	533.813538	107.400000	530.556885	107.400000	534.281311	107.400000	531.583801	107.400000	532.228455	107.400000	531.898682	107.400000	534.850769
107.500000	531.981445	107.500000	533.520447	107.500000	532.048462	107.500000	533.815186	107.500000	530.888733	107.500000	533.581604	107.500000	532.954956	107.500000	531.928223	107.500000	535.992981	107.500000	532.387207	107.500000	529.657532	107.500000	533.311890	107.500000	529.878113	107.500000	535.154907	107.500000	531.646362	107.500000	531.237183
107.600000	532.931885	107.600000	531.219421	107.600000	531.352295	107.600000	532.170410	107.600000	532.472290	107.600000	532.034851	107.600000	531.332214	107.600000	528.255371	107.600000	529.577515	107.600000	532.202515	107.600000	528.279480	107.600000	530.903809	107.600000	528.690735	107.600000	532.913879	107.600000	531.930176	107.600000	533.138367
107.700000	534.354553	107.700000	531.093567	107.700000	531.387939	107.700000	534.562195	107.700000	533.514465	107.700000	533.825928	107.700000	527.969604	107.700000	530.843933	107.700000	531.653870	107.700000	530.492798	107.700000	531.870605	107.700000	530.182678	107.700000	531.715088	107.700000	532.294678	107.700000	533.406738	107.700000	531.994019
107.800000	531.548950	107.800000	530.593933	107.800000	532.042786	107.800000	526.965027	107.800000	531.825928	107.800000	533.386353	107.800000	530.488281	107.800000	532.270691	107.800000	531.787537	107.800000	533.438599	107.800000	529.512085	107.800000	528.066223	107.800000	532.416565	107.800000	528.178589	107.800000	534.714966	107.800000	532.855225
107.900000	528.603394	107.900000	528.083130	107.900000	529.753479	107.900000	532.293579	107.900000	534.208374	107.900000	531.622192	107.900000	529.731689	107.900000	530.072632	107.900000	534.149231	107.900000	532.052246	107.900000	532.978394	107.900000	533.201965	107.900000	531.169067	107.900000	529.306580	107.900000	529.481201	107.900000	529.106384
108.000000	530.281006	108.000000	529.621582	108.000000	527.863403	108.000000	533.733093	108.000000	529.726257	108.000000	525.031738	108.000000	526.642944	108.000000	528.045227	108.000000	533.103577	108.000000	531.170166	108.000000	532.173950	108.000000	532.274780	108.000000	532.828918	108.000000	529.299133	108.000000	530.105103	108.000000	531.754089
108.100000	532.505920	108.100000	528.791260	108.100000	527.854187	108.100000	528.046021	108.100000	530.620544	108.100000	529.428040	108.100000	529.514160	108.100000	530.743408	108.100000	527.862610	108.100000	530.198914	108.100000	529.834595	108.100000	526.277283	108.100000	529.259583	108.100000	531.257080	108.100000	529.122253	108.100000	528.979309
108.200000	527.688416	108.200000	530.068787	108.200000	530.523376	108.200000	529.228271	108.200000	532.907776	108.200000	528.774414	108.200000	529.178406	108.200000	530.467651	108.200000	528.945496	108.200000	528.393738	108.200000	528.320435	108.200000	532.147949	108.200000	531.213013	108.200000	530.341553	108.200000	528.737671	108.200000	530.706055
108.300000	528.457886	108.300000	532.099854	108.300000	527.221863	108.300000	526.368408	108.300000	527.879700	108.300000	525.986572	108.300000	528.299377	108.300000	530.400757	108.300000	527.086365	108.300000	527.859070	108.300000	525.639587	108.300000	526.029114	108.300000	528.952148	108.300000	525.608398	108.300000	528.853088	108.300000	526.702637
108.400000	528.642029	108.400000	527.518677	108.400000	528.559387	108.400000	529.115906	108.400000	526.263672	108.400000	528.024658	108.400000	526.874268	108.400000	527.377441	108.400000	528.540527	108.400000	528.933838	108.400000	530.057617	108.400000	527.615356	108.400000	525.358276	108.400000	527.737976	108.400000	528.476990	108.400000	528.935608
108.500000	527.732422	108.500000	527.115967	108.500000	529.636475	108.500000	524.921387	108.500000	526.853882	108.500000	531.496582	108.500000	528.155090	108.500000	526.920166	108.500000	529.519348	108.500000	529.818848	108.500000	530.274414	108.500000	526.308777	108.500000	525.220215	108.500000	530.421021	108.500000	527.098755	108.500000	526.643188
108.600000	525.459778	108.600000	524.959290	108.600000	525.984070	108.600000	526.833374	108.600000	528.625610	108.600000	528.341003	108.600000	524.304810	108.600000	524.255737	108.600000	529.458252	108.600000	529.112305	108.600000	525.831848	108.600000	529.045776	108.600000	528.644104	108.600000	527.910461	108.600000	525.863708	108.600000	526.808899
108.700000	526.461243	108.700000	525.087952	108.700000	524.848328	108.700000	525.828796	108.700000	529.419678	108.700000	525.720520	108.700000	527.011414	108.700000	523.723877	108.700000	523.676941	108.700000	527.533081	108.700000	525.221802	108.700000	523.595154	108.700000	525.796936	108.700000	531.062256	108.700000	527.337891	108.700000	525.483643
108.800000	524.641785	108.800000	524.584961	108.800000	523.828857	108.800000	525.463196	108.800000	527.398193	108.800000	524.630615	108.800000	523.953369	108.800000	527.118835	108.800000	526.864990	108.800000	525.848999	108.800000	526.010498	108.800000	526.023865	108.800000	523.334656	108.800000	525.999695	108.800000	529.114563	108.800000	526.998596
108.900000	524.523987	108.900000	522.998596	108.900000	523.349792	108.900000	524.440735	108.900000	523.135620	108.900000	525.906799	108.900000	525.867432	108.900000	524.498901	108.900000	525.732056	108.900000	523.628967	108.900000	525.063538	108.900000	521.108215	108.900000	523.571777	108.900000	525.278931	108.900000	522.288513	108.900000	526.298523
109.000000	525.181213	109.000000	524.157227	109.000000	528.263245	109.000000	525.228943	109.000000	522.769836	109.000000	524.479553	109.000000	524.443787	109.000000	522.794434	109.000000	522.635376	109.000000	526.917236	109.000000	522.653259	109.000000	527.810425	109.000000	521.198486	109.000000	523.116821	109.000000	523.316406	109.000000	523.590149
109.100000	524.906860	109.100000	521.380127	109.100000	523.248901	109.100000	524.789612	109.100000	525.257935	109.100000	526.668762	109.100000	525.823425	109.100000	522.946289	109.100000	524.656555	109.100000	525.010071	109.100000	522.469360	109.100000	523.339294	109.100000	527.400757	109.100000	528.566345	109.100000	525.800293	109.100000	522.491516
109.200000	523.672119	109.200000	524.078613	109.200000	523.791870	109.200000	522.398621	109.200000	523.636963	109.200000	522.927673	109.200000	522.179932	109.200000	524.310791	109.200000	522.576172	109.200000	522.562378	109.200000	523.151733	109.200000	523.488831	109.200000	524.099731	109.200000	524.304199	109.200000	522.987366	109.200000	524.227356
109.300000	519.107788	109.300000	524.596313	109.300000	523.083679	109.300000	520.452209	109.300000	523.387451	109.300000	522.772339	109.300000	526.554993	109.300000	527.012756	109.300000	523.522461	109.300000	522.274719	109.300000	523.648743	109.300000	521.410889	109.300000	523.214172	109.300000	524.966309	109.300000	522.228271	109.300000	524.054993
109.400000	524.546875	109.400000	522.059265	109.400000	525.410339	109.400000	520.914246	109.400000	521.549866	109.400000	519.554199	109.400000	524.990417	109.400000	524.039551	109.400000	523.273621	109.400000	519.888611	109.400000	520.201355	109.400000	524.328125	109.400000	523.025879	109.400000	518.903809	109.400000	521.806885	109.400000	522.767639
109.500000	524.417480	109.500000	519.774292	109.500000	524.553467	109.500000	522.236206	109.500000	521.854309	109.500000	522.525757	109.500000	521.423828	109.500000	521.388306	109.500000	526.827820	109.500000	522.430359	109.500000	519.419189	109.500000	518.796997	109.500000	521.519287	109.500000	520.440063	109.500000	523.214905	109.500000	525.292419
109.600000	521.114258	109.600000	523.749329	109.600000	519.545532	109.600000	524.719543	109.600000	521.738586	109.600000	523.012146	109.600000	521.157959	109.600000	521.080872	109.600000	523.453857	109.600000	521.577087	109.600000	523.860596	109.600000	516.069092	109.600000	520.554077	109.600000	520.772766	109.600000	520.891968	109.600000	517.447510
109.700000	520.284607	109.700000	520.810974	109.700000	519.682678	109.700000	520.698792	109.700000	521.239563	109.700000	521.358215	109.700000	517.206787	109.700000	519.074524	109.700000	519.733337	109.700000	521.375671	109.700000	526.514648	109.700000	520.028870	109.700000	521.174316	109.700000	520.457458	109.700000	521.118103	109.700000	522.816650
109.800000	519.955872	109.800000	521.584045	109.800000	521.412292	109.800000	520.284058	109.800000	519.461060	109.800000	524.301270	109.800000	520.695129	109.800000	520.259399	109.800000	519.884399	109.800000	519.561340	109.800000	519.815491	109.800000	519.386414	109.800000	518.420837	109.800000	518.229614	109.800000	519.615784	109.800000	519.250977
109.900000	519.948914	109.900000	515.020020	109.900000	517.910217	109.900000	521.978333	109.900000	520.592346	109.900000	521.868408	109.900000	521.776367	109.900000	519.682068	109.900000	520.930298	109.900000	520.136230	109.900000	517.284058	109.900000	519.349304	109.900000	518.373230	109.900000	519.843445	109.900000	517.257690	109.900000	518.813171
110.000000	517.388062	110.000000	518.042908	110.000000	521.213684	110.000000	517.709900	110.000000	518.725098	110.000000	520.923340	110.000000	517.005798	110.000000	520.057861	110.000000	518.383667	110.000000	518.312927	110.000000	521.718262	110.000000	517.940918	110.000000	519.114624	110.000000	516.797607	110.000000	519.655579	110.000000	518.624451
110.100000	519.946106	110.100000	515.006104	110.100000	521.087097	110.100000	519.388733	110.100000	519.444458	110.100000	515.966736	110.100000	515.369812	110.100000	517.436768	110.100000	516.904480	110.100000	518.863525	110.100000	516.617493	110.100000	517.417542	110.100000	517.519165	110.100000	517.168396	110.100000	519.690247	110.100000	522.051575
110.200000	518.487671	110.200000	516.225708	110.200000	518.377563	110.200000	517.074646	110.200000	515.892456	110.200000	520.005005	110.200000	517.498657	110.200000	516.844788	110.200000	517.122986	110.200000	517.677246	110.200000	517.729126	110.200000	519.353088	110.200000	516.457520	110.200000	517.794006	110.200000	520.112793	110.200000	514.584900
110.300000	515.574158	110.300000	516.701721	110.300000	516.887207	110.300000	519.177917	110.300000	514.780029	110.300000	514.354309	110.300000	519.410034	110.300000	518.279114	110.300000	517.157593	110.300000	515.269714	110.300000	518.420532	110.300000	516.648254	110.300000	514.028687	110.300000	513.461121	110.300000	516.091736	110.300000	515.372375
110.400000	513.984741	110.400000	515.401672	110.400000	520.505615	110.400000	516.028381	110.400000	513.737732	110.400000	518.136475	110.400000	515.796204	110.400000	515.890320	110.400000	517.904785	110.400000	517.944885	110.400000	519.736206	110.400000	514.469116	110.400000	515.417969	110.400000	515.588135	110.400000	517.124756	110.400000	517.803162
110.500000	515.049194	110.500000	514.556030	110.500000	514.970581	110.500000	514.226807	110.500000	520.636902	110.500000	514.689209	110.500000	517.405273	110.500000	518.258240	110.500000	516.923706	110.500000	516.411621	110.500000	517.925781	110.500000	515.689636	110.500000	515.905457	110.500000	517.377563	110.500000	516.754761	110.500000	515.564514
110.600000	515.620728	110.600000	512.981323	110.600000	515.207031	110.600000	517.302856	110.600000	512.502014	110.600000	514.271301	110.600000	516.711548	110.600000	514.365112	110.600000	516.742126	110.600000	516.234070	110.600000	515.064087	110.600000	514.331909	110.600000	516.709473	110.600000	515.442627	110.600000	512.613037	110.600000	519.679932
110.700000	515.090515	110.700000	516.277954	110.700000	514.107788	110.700000	512.985596	110.700000	514.278381	110.700000	518.174866	110.700000	515.462952	110.700000	516.845947	110.700000	513.375916	110.700000	516.262390	110.700000	514.360535	110.700000	516.156738	110.700000	516.880798	110.700000	514.932312	110.700000	514.388062	110.700000	514.572937
110.800000	514.839233	110.800000	514.656494	110.800000	512.593567	110.800000	512.446106	110.800000	516.938110	110.800000	518.707031	110.800000	512.192078	110.800000	514.003296	110.800000	511.865021	110.800000	514.041626	110.800000	518.694763	110.800000	514.352905	110.800000	515.439453	110.800000	517.047119	110.800000	515.760986	110.800000	514.763794
110.900000	516.236145	110.900000	513.477478	110.900000	513.053101	110.900000	513.842712	110.900000	513.231262	110.900000	512.498108	110.900000	510.065491	110.900000	515.246521	110.900000	513.634827	110.900000	514.085571	110.900000	514.422180	110.900000	512.406128	110.900000	514.165833	110.900000	515.316101	110.900000	513.665039	110.900000	513.806824
111.000000	511.630829	111.000000	512.403809	111.000000	513.999817	111.000000	516.247803	111.000000	513.589417	111.000000	511.150696	111.000000	514.565308	111.000000	510.632782	111.000000	509.867432	111.000000	513.479736	111.000000	508.675781	111.000000	517.928711	111.000000	515.710815	111.000000	516.406799	111.000000	517.447632	111.000000	512.700867
111.100000	512.776489	111.100000	511.767120	111.100000	511.963287	111.100000	513.563843	111.100000	510.732788	111.100000	514.954346	111.100000	511.846741	111.100000	510.687927	111.100000	514.559814	111.100000	516.660400	111.100000	512.280457	111.100000	510.440216	111.100000	514.404541	111.100000	512.944580	111.100000	510.916168	111.100000	511.617889
111.200000	514.090637	111.200000	512.823303	111.200000	508.885651	111.200000	513.091248	111.200000	514.333313	111.200000	509.686218	111.200000	512.047363	111.200000	511.936890	111.200000	513.207031	111.200000	510.191162	111.200000	512.021851	111.200000	510.911316	111.200000	512.259155	111.200000	507.703125	111.200000	511.547333	111.200000	512.207886
111.300000	512.552856	111.300000	512.293579	111.300000	514.325806	111.300000	511.652496	111.300000	512.459961	111.300000	513.911072	111.300000	511.091034	111.300000	509.720337	111.300000	513.504639	111.300000	511.225403	111.300000	513.714294	111.300000	515.430664	111.300000	509.706665	111.300000	512.991150	111.300000	513.054626	111.300000	512.113220
111.400000	510.086945	111.400000	512.840210	111.400000	506.816406	111.400000	509.769928	111.400000	511.586884	111.400000	510.968628	111.400000	510.776642	111.400000	511.092651	111.400000	509.755524	111.400000	511.802490	111.400000	510.556641	111.400000	509.072235	111.400000	512.885315	111.400000	513.702576	111.400000	512.288452	111.400000	512.005554
111.500000	507.517487	111.500000	506.750427	111.500000	511.496704	111.500000	514.351196	111.500000	511.300262	111.500000	510.341888	111.500000	511.872620	111.500000	510.426208	111.500000	513.782715	111.500000	511.658051	111.500000	511.904266	111.500000	509.903473	111.500000	508.985962	111.500000	509.965027	111.500000	511.773132	111.500000	510.088562
111.600000	510.253479	111.600000	508.334778	111.600000	506.770874	111.600000	511.470459	111.600000	510.678101	111.600000	508.231171	111.600000	509.680786	111.600000	510.891785	111.600000	509.764069	111.600000	510.244965	111.600000	506.124481	111.600000	512.574646	111.600000	508.165314	111.600000	509.705780	111.600000	508.505371	111.600000	508.984619
111.700000	508.117004	111.700000	510.475830	111.700000	507.421326	111.700000	507.426636	111.700000	508.168213	111.700000	511.359436	111.700000	510.768738	111.700000	512.504395	111.700000	510.589783	111.700000	509.920990	111.700000	511.287689	111.700000	510.579834	111.700000	509.009521	111.700000	508.479767	111.700000	512.247803	111.700000	507.700134
111.800000	507.854462	111.800000	510.858215	111.800000	509.176727	111.800000	508.465179	111.800000	510.575684	111.800000	508.030121	111.800000	506.772919	111.800000	511.225677	111.800000	509.024506	111.800000	504.730957	111.800000	507.868683	111.800000	510.825287	111.800000	506.807648	111.800000	507.916687	111.800000	508.248291	111.800000	509.105133
111.900000	509.225037	111.900000	508.460205	111.900000	509.280853	111.900000	508.792633	111.900000	507.967133	111.900000	507.398621	111.900000	506.419586	111.900000	508.715332	111.900000	511.760712	111.900000	507.358307	111.900000	507.801208	111.900000	510.876617	111.900000	506.881622	111.900000	506.068542	111.900000	508.601898	111.900000	508.741638
112.000000	506.667603	112.000000	507.107391	112.000000	506.995270	112.000000	504.343750	112.000000	505.028290	112.000000	507.989899	112.000000	507.526672	112.000000	508.416138	112.000000	508.045471	112.000000	509.262146	112.000000	505.907440	112.000000	508.924652	112.000000	509.225494	112.000000	507.586426	112.000000	509.984772	112.000000	507.730011
112.100000	508.690979	112.100000	506.057098	112.100000	510.413086	112.100000	508.537994	112.100000	508.471649	112.100000	507.519958	112.100000	506.451355	112.100000	508.803955	112.100000	505.041412	112.100000	504.615692	112.100000	505.355286	112.100000	510.525848	112.100000	505.655670	112.100000	505.553680	112.100000	509.324799	112.100000	508.511444
112.200000	507.400818	112.200000	505.973785	112.200000	504.869659	112.200000	505.745026	112.200000	509.765259	112.200000	508.867462	112.200000	508.513824	112.200000	508.623108	112.200000	505.672028	112.200000	506.746582	112.200000	508.726471	112.200000	505.805450	112.200000	505.896484	112.200000	504.761505	112.200000	507.572754	112.200000	509.338928
112.300000	506.124756	112.300000	505.641022	112.300000	507.933685	112.300000	506.970581	112.300000	504.323486	112.300000	506.531860	112.300000	502.425781	112.300000	505.707611	112.300000	504.832489	112.300000	507.671234	112.300000	505.616241	112.300000	506.886017	112.300000	507.617554	112.300000	507.837769	112.300000	506.602753	112.300000	508.393921
112.400000	507.884918	112.400000	508.904297	112.400000	505.064667	112.400000	508.028046	112.400000	507.216156	112.400000	507.870911	112.400000	505.746429	112.400000	504.193756	112.400000	506.080658	112.400000	506.122345	112.400000	503.538757	112.400000	505.993347	112.400000	504.039307	112.400000	506.927490	112.400000	507.596344	112.400000	504.956787
112.500000	503.629730	112.500000	506.404572	112.500000	504.319916	112.500000	504.327240	112.500000	506.895966	112.500000	505.876221	112.500000	506.589905	112.500000	503.661133	112.500000	504.050079	112.500000	505.608612	112.500000	504.318848	112.500000	504.643707	112.500000	507.604187	112.500000	503.696991	112.500000	506.242432	112.500000	503.663544
112.600000	503.404602	112.600000	504.482178	112.600000	505.962341	112.600000	501.459381	112.600000	508.911285	112.600000	502.999115	112.600000	502.606354	112.600000	505.750275	112.600000	503.524994	112.600000	504.714050	112.600000	503.952240	112.600000	502.479797	112.600000	506.049896	112.600000	505.976257	112.600000	506.621857	112.600000	503.944458
112.700000	501.004425	112.700000	503.020599	112.700000	502.112244	112.700000	504.205780	112.700000	502.564667	112.700000	504.132080	112.700000	503.569824	112.700000	506.389465	112.700000	505.599426	112.700000	504.717957	112.700000	505.969849	112.700000	505.719055	112.700000	504.821747	112.700000	503.500183	112.700000	502.078491	112.700000	504.500458
112.800000	502.422546	112.800000	502.626617	112.800000	504.653351	112.800000	501.920349	112.800000	505.003845	112.800000	505.008057	112.800000	503.282806	112.800000	502.567749	112.800000	503.064484	112.800000	501.562347	112.800000	505.065125	112.800000	503.717255	112.800000	505.997101	112.800000	506.548492	112.800000	504.155029	112.800000	502.712646
112.900000	501.977325	112.900000	504.540466	112.900000	501.640106	112.900000	501.536072	112.900000	504.684143	112.900000	501.449127	112.900000	506.869171	112.900000	506.284637	112.900000	503.980774	112.900000	502.043640	112.900000	499.069153	112.900000	503.462646	112.900000	502.565216	112.900000	501.805237	112.900000	501.282135	112.900000	502.976929
113.000000	503.913788	113.000000	501.508545	113.000000	505.567871	113.000000	502.131683	113.000000	503.911346	113.000000	502.714325	113.000000	502.834381	113.000000	502.614594	113.000000	499.814575	113.000000	503.240936	113.000000	505.327271	113.000000	502.290771	113.000000	500.737030	113.000000	504.973511	113.000000	499.724243	113.000000	505.317841
113.100000	502.459778	113.100000	500.240662	113.100000	503.402161	113.100000	504.303772	113.100000	501.380920	113.100000	502.329163	113.100000	505.244202	113.100000	503.545837	113.100000	503.818909	113.100000	505.533783	113.100000	501.990906	113.100000	504.139404	113.100000	501.868835	113.100000	503.567200	113.100000	501.141693	113.100000	501.415558
113.200000	499.654755	113.200000	502.698639	113.200000	501.021179	113.200000	500.342163	113.200000	498.662292	113.200000	503.080811	113.200000	502.089233	113.200000	501.900024	113.200000	498.905029	113.200000	502.486359	113.200000	503.477142	113.200000	500.751587	113.200000	504.006256	113.200000	501.114502	113.200000	503.669189	113.200000	500.833130
113.300000	503.770416	113.300000	500.330078	113.300000	500.012756	113.300000	500.091248	113.300000	500.034271	113.300000	501.758179	113.300000	501.085663	113.300000	499.315979	113.300000	499.569244	113.300000	499.676239	113.300000	497.692871	113.300000	503.282898	113.300000	500.751160	113.300000	501.528534	113.300000	501.951477	113.300000	502.986847
113.400000	499.562805	113.400000	498.325806	113.400000	499.284576	113.400000	497.881531	113.400000	501.317566	113.400000	498.445496	113.400000	500.115295	113.400000	501.068878	113.400000	501.069397	113.400000	500.149506	113.400000	498.635620	113.400000	499.396790	113.400000	501.770905	113.400000	500.541351	113.400000	499.805695	113.400000	499.189606
113.500000	501.973083	113.500000	500.893646	113.500000	502.149109	113.500000	499.525269	113.500000	499.997375	113.500000	500.599182	113.500000	498.218597	113.500000	500.102448	113.500000	501.534119	113.500000	499.760071	113.500000	495.596741	113.500000	500.218781	113.500000	500.478241	113.500000	497.007080	113.500000	500.695862	113.500000	501.031677
113.600000	500.211182	113.600000	495.761322	113.600000	498.952820	113.600000	501.625183	113.600000	499.348694	113.600000	495.746643	113.600000	498.553864	113.600000	497.957733	113.600000	496.893921	113.600000	497.570343	113.600000	494.902161	113.600000	499.026154	113.600000	500.604309	113.600000	497.903564	113.600000	498.983368	113.600000	502.467712
113.700000	497.172668	113.700000	498.408478	113.700000	498.450867	113.700000	497.508026	113.700000	499.571075	113.700000	496.297241	113.700000	499.616241	113.700000	497.597443	113.700000	500.928284	113.700000	497.816650	113.700000	498.281250	113.700000	496.864594	113.700000	496.718811	113.700000	494.809937	113.700000	498.080170	113.700000	499.508881
113.800000	497.466766	113.800000	496.903595	113.800000	498.683380	113.800000	497.462494	113.800000	495.295105	113.800000	497.744781	113.800000	497.775208	113.800000	497.788025	113.800000	497.339569	113.800000	497.092377	113.800000	499.917877	113.800000	498.380066	113.800000	499.361938	113.800000	498.620026	113.800000	497.479218	113.800000	501.892670
113.900000	501.363708	113.900000	495.887665	113.900000	496.704346	113.900000	496.407776	113.900000	497.777405	113.900000	499.437408	113.900000	497.538940	113.900000	495.644653	113.900000	496.177734	113.900000	494.991608	113.900000	497.332703	113.900000	499.691864	113.900000	497.713867	113.900000	496.825928	113.900000	497.775726	113.900000	499.392944
114.000000	494.178864	114.000000	496.968475	114.000000	498.857025	114.000000	496.825867	114.000000	496.869812	114.000000	493.069305	114.000000	500.308563	114.000000	497.531586	114.000000	496.130157	114.000000	501.456116	114.000000	496.959076	114.000000	496.386932	114.000000	499.439117	114.000000	495.638855	114.000000	495.220032	114.000000	495.312378
114.100000	496.877075	114.100000	496.024200	114.100000	497.952209	114.100000	499.897888	114.100000	498.129517	114.100000	498.651947	114.100000	496.177521	114.100000	494.591156	114.100000	496.046997	114.100000	494.666016	114.100000	498.006958	114.100000	495.077301	114.100000	500.065582	114.100000	498.140778	114.100000	495.008118	114.100000	496.344482
114.200000	496.209595	114.200000	500.706268	114.200000	497.448273	114.200000	495.836060	114.200000	492.070435	114.200000	497.017334	114.200000	496.429504	114.200000	493.842224	114.200000	497.662292	114.200000	493.582458	114.200000	496.067078	114.200000	492.984192	114.200000	494.009460	114.200000	497.356659	114.200000	494.844788	114.200000	497.040222
114.300000	495.928650	114.300000	498.223907	114.300000	493.386658	114.300000	495.259338	114.300000	493.709991	114.300000	492.346405	114.300000	496.330933	114.300000	496.755615	114.300000	496.889282	114.300000	495.303894	114.300000	497.177002	114.300000	494.163727	114.300000	498.013184	114.300000	496.560699	114.300000	495.606873	114.300000	494.557159
114.400000	494.106689	114.400000	495.772339	114.400000	492.929565	114.400000	493.431610	114.400000	492.385712	114.400000	493.842957	114.400000	495.030670	114.400000	494.845276	114.400000	492.886078	114.400000	494.812775	114.400000	494.040283	114.400000	493.959259	114.400000	497.203552	114.400000	495.457916	114.400000	494.546387	114.400000	497.335724
114.500000	489.335480	114.500000	497.406799	114.500000	491.376068	114.500000	494.810638	114.500000	493.418854	114.500000	493.972290	114.500000	492.052856	114.500000	490.042297	114.500000	492.613617	114.500000	495.191925	114.500000	494.371704	114.500000	493.025665	114.500000	496.845337	114.500000	493.930969	114.500000	496.226532	114.500000	494.259491
114.600000	494.419739	114.600000	494.129120	114.600000	490.314728	114.600000	495.357147	114.600000	495.849854	114.600000	491.644501	114.600000	496.293945	114.600000	493.384674	114.600000	490.927673	114.600000	493.481934	114.600000	495.177155	114.600000	494.815155	114.600000	492.360596	114.600000	489.559784	114.600000	493.254333	114.600000	492.272186
114.700000	493.698761	114.700000	491.001465	114.700000	489.866516	114.700000	494.193726	114.700000	493.779602	114.700000	490.019409	114.700000	492.792419	114.700000	493.097321	114.700000	493.552826	114.700000	491.428741	114.700000	494.737640	114.700000	491.281555	114.700000	494.490906	114.700000	491.625580	114.700000	491.678711	114.700000	492.574341
114.800000	490.312500	114.800000	494.203705	114.800000	492.934692	114.800000	491.815094	114.800000	491.695160	114.800000	492.383301	114.800000	493.211700	114.800000	492.238617	114.800000	489.814514	114.800000	493.576782	114.800000	494.896179	114.800000	488.964111	114.800000	491.137634	114.800000	495.149994	114.800000	490.430267	114.800000	491.581726
114.900000	487.745422	114.900000	490.364838	114.900000	491.494934	114.900000	491.393982	114.900000	490.974854	114.900000	491.837769	114.900000	490.666626	114.900000	492.760864	114.900000	492.544861	114.900000	491.236237	114.900000	489.358856	114.900000	495.739105	114.900000	490.594482	114.900000	493.007507	114.900000	490.454346	114.900000	490.745239
115.000000	489.163696	115.000000	488.464600	115.000000	494.400696	115.000000	487.819580	115.000000	488.544464	115.000000	489.608734	115.000000	490.734802	115.000000	491.627533	115.000000	488.271271	115.000000	491.262512	115.000000	492.865540	115.000000	489.937164	115.000000	493.145508	115.000000	490.690277	115.000000	488.204895	115.000000	490.735748
115.100000	494.746033	115.100000	487.870392	115.100000	490.677124	115.100000	491.132446	115.100000	492.211609	115.100000	488.583435	115.100000	490.296448	115.100000	492.520599	115.100000	488.715759	115.100000	488.554047	115.100000	489.519379	115.100000	490.700378	115.100000	490.974426	115.100000	492.086853	115.100000	488.407562	115.100000	491.916595
115.200000	492.949829	115.200000	488.601166	115.200000	492.498444	115.200000	489.046753	115.200000	490.137024	115.200000	490.976349	115.200000	493.153046	115.200000	490.673553	115.200000	490.975861	115.200000	489.179749	115.200000	491.505188	115.200000	490.606689	115.200000	490.679047	115.200000	490.625031	115.200000	490.330536	115.200000	492.880127
115.300000	487.083252	115.300000	489.984283	115.300000	487.889313	115.300000	488.116486	115.300000	490.456421	115.300000	489.545654	115.300000	490.594910	115.300000	488.081726	115.300000	490.134399	115.300000	492.174103	115.300000	490.159698	115.300000	488.926270	115.300000	489.462646	115.300000	489.042114	115.300000	489.201111	115.300000	487.890167
115.400000	491.992157	115.400000	488.576324	115.400000	490.111603	115.400000	489.065796	115.400000	489.962006	115.400000	486.967529	115.400000	486.013245	115.400000	488.883911	115.400000	487.742615	115.400000	487.146332	115.400000	488.891541	115.400000	491.636414	115.400000	488.569336	115.400000	488.580261	115.400000	487.558136	115.400000	487.099274
115.500000	486.710602	115.500000	486.593658	115.500000	487.893829	115.500000	489.004791	115.500000	483.936249	115.500000	488.394287	115.500000	488.675598	115.500000	486.709320	115.500000	487.562927	115.500000	487.813080	115.500000	491.933319	115.500000	488.894836	115.500000	488.796265	115.500000	489.036163	115.500000	490.444183	115.500000	487.793610
115.600000	485.399628	115.600000	490.426758	115.600000	490.104248	115.600000	489.101135	115.600000	487.583069	115.600000	487.830597	115.600000	485.618774	115.600000	489.662689	115.600000	488.556244	115.600000	485.975891	115.600000	489.830627	115.600000	488.113770	115.600000	487.866852	115.600000	491.532684	115.600000	488.630035	115.600000	487.521118
115.700000	488.292847	115.700000	485.214294	115.700000	485.551025	115.700000	484.538086	115.700000	485.965729	115.700000	486.383667	115.700000	488.887695	115.700000	487.591278	115.700000	488.072266	115.700000	485.887421	115.700000	489.144104	115.700000	490.472626	115.700000	484.817017	115.700000	483.181274	115.700000	486.116058	115.700000	489.692657
115.800000	485.535309	115.800000	484.425964	115.800000	485.574066	115.800000	488.546234	115.800000	486.762085	115.800000	486.829346	115.800000	484.986877	115.800000	488.639191	115.800000	485.072235	115.800000	488.667786	115.800000	488.996765	115.800000	485.773895	115.800000	487.952271	115.800000	486.152618	115.800000	487.585175	115.800000	484.388123
115.900000	485.905914	115.900000	486.216492	115.900000	485.937439	115.900000	484.901245	115.900000	487.424286	115.900000	490.560913	115.900000	488.824554	115.900000	484.358276	115.900000	486.286285	115.900000	484.521210	115.900000	483.329315	115.900000	486.950470	115.900000	488.390808	115.900000	487.551056	115.900000	488.194611	115.900000	484.851868
116.000000	482.115570	116.000000	482.122833	116.000000	484.938232	116.000000	483.122070	116.000000	486.399231	116.000000	483.111084	116.000000	488.208923	116.000000	486.452179	116.000000	489.818085	116.000000	486.653259	116.000000	487.314789	116.000000	486.650208	116.000000	484.889618	116.000000	488.492371	116.000000	484.511200	116.000000	485.285858
116.100000	482.043762	116.100000	486.659698	116.100000	487.628418	116.100000	479.166901	116.100000	486.326019	116.100000	485.228973	116.100000	487.711792	116.100000	486.112732	116.100000	484.970428	116.100000	483.315765	116.100000	485.690491	116.100000	487.473633	116.100000	484.527100	116.100000	486.038269	116.100000	488.917908	116.100000	487.114685
116.200000	483.979462	116.200000	486.823914	116.200000	482.913483	116.200000	485.397491	116.200000	483.640839	116.200000	483.070648	116.200000	483.501892	116.200000	484.519562	116.200000	483.895386	116.200000	480.291901	116.200000	485.257751	116.200000	484.816986	116.200000	484.180725	116.200000	486.580902	116.200000	487.502197	116.200000	483.092102
116.300000	485.555603	116.300000	482.668671	116.300000	484.915161	116.300000	486.179718	116.300000	483.071930	116.300000	484.889801	116.300000	484.076172	116.300000	487.397339	116.300000	482.957642	116.300000	484.671295	116.300000	483.025513	116.300000	482.667511	116.300000	484.989868	116.300000	483.736755	116.300000	485.365723	116.300000	484.915405
116.400000	483.213043	116.400000	484.671204	116.400000	484.704651	116.400000	483.367249	116.400000	483.149261	116.400000	483.769592	116.400000	484.336273	116.400000	482.027344	116.400000	481.580414	116.400000	485.049622	116.400000	481.272064	116.400000	484.101288	116.400000	482.420044	116.400000	482.206146	116.400000	486.685303	116.400000	482.068512
116.500000	483.895660	116.500000	484.279510	116.500000	483.888580	116.500000	483.902344	116.500000	479.306458	116.500000	481.673737	116.500000	485.403564	116.500000	485.799652	116.500000	483.747986	116.500000	484.985352	116.500000	481.600098	116.500000	482.704803	116.500000	483.577820	116.500000	483.221802	116.500000	483.021790	116.500000	483.537048
116.600000	481.958740	116.600000	481.755554	116.600000	480.796051	116.600000	486.989044	116.600000	483.870697	116.600000	482.843201	116.600000	483.220520	116.600000	481.840546	116.600000	485.776184	116.600000	483.511353	116.600000	482.334717	116.600000	482.958069	116.600000	478.762207	116.600000	483.103210	116.600000	479.392090	116.600000	481.529449
116.700000	483.121429	116.700000	482.758698	116.700000	481.331970	116.700000	482.769226	116.700000	480.678345	116.700000	484.292542	116.700000	478.618225	116.700000	482.753448	116.700000	482.023773	116.700000	481.938690	116.700000	480.286438	116.700000	481.279694	116.700000	477.727844	116.700000	480.928009	116.700000	478.832825	116.700000	481.274139
116.800000	478.602722	116.800000	479.231750	116.800000	480.977295	116.800000	482.355804	116.800000	482.368256	116.800000	480.134552	116.800000	479.466034	116.800000	482.119843	116.800000	481.898132	116.800000	481.269073	116.800000	481.604187	116.800000	484.754120	116.800000	477.740234	116.800000	480.980988	116.800000	481.824219	116.800000	483.826813
116.900000	482.143799	116.900000	481.324799	116.900000	481.689087	116.900000	478.882538	116.900000	477.167816	116.900000	480.735138	116.900000	480.344940	116.900000	480.666046	116.900000	482.589355	116.900000	480.136475	116.900000	481.672668	116.900000	482.114929	116.900000	481.091522	116.900000	478.486542	116.900000	481.353668	116.900000	481.857605
117.000000	480.920074	117.000000	479.079102	117.000000	480.336914	117.000000	478.227112	117.000000	479.942749	117.000000	478.606781	117.000000	479.908325	117.000000	477.765137	117.000000	480.898010	117.000000	480.100555	117.000000	481.074768	117.000000	478.798340	117.000000	480.882050	117.000000	481.656647	117.000000	478.507477	117.000000	481.088867
117.100000	480.748779	117.100000	480.721619	117.100000	474.670410	117.100000	478.974518	117.100000	479.496948	117.100000	479.427490	117.100000	480.632080	117.100000	478.099335	117.100000	478.915741	117.100000	480.416779	117.100000	478.999329	117.100000	480.276825	117.100000	478.753571	117.100000	479.004608	117.100000	478.466187	117.100000	480.145660
[truncated: 3,831 more rows]
