# Supplementary material for: Hierarchical incremental learning deciphers molecular arrangements in multi-component materials
Source: Nat Commun. 2025 Oct 22;16:9324. doi: 10.1038/s41467-025-64372-4 (PMC12546701; doi:10.1038/s41467-025-64372-4)
Supplement: Supplementary file 4 — Source data [file 41467_2025_64372_MOESM4_ESM.zip › FigS69.txt]

#time(ns), velocity autocorrelation function
0	1
0.0001	0.20801
0.0002	0.1055
0.0003	-0.04125
0.0004	-0.08099
0.0005	-0.07558
0.0006	-0.10187
0.0007	-0.06713
0.0008	-0.00567
0.0009	0.01647
0.001	0.04813
0.0011	0.04614
0.0012	0.02742
0.0013	0.01864
0.0014	0.00238
0.0015	-0.01098
0.0016	-0.01404
0.0017	-0.01983
0.0018	-0.01358
0.0019	-0.00694
0.002	-0.00191
0.0021	0.00289
0.0022	0.00492
0.0023	0.00688
0.0024	0.00622
0.0025	0.00463
0.0026	0.00195
0.0027	0.00029
0.0028	-0.00082
0.0029	-0.00027
0.003	-0.00176
0.0031	-0.00268
0.0032	-0.00155
0.0033	-0.00131
0.0034	-0.00017
0.0035	-0.00045
0.0036	0.00067
0.0037	0.00101
0.0038	0.00082
0.0039	0.00125
0.004	0.0009
0.0041	0.00049
0.0042	-0.00015
0.0043	-0.00053
0.0044	-0.00059
0.0045	-0.00029
0.0046	-0.00086
0.0047	-0.00068
0.0048	-0.00033
0.0049	-2e-05
0.005	0.00019
0.0051	-0.00011
0.0052	0.00018
0.0053	0.00022
0.0054	-2e-05
0.0055	0.00043
0.0056	-0.00019
0.0057	0.0002
0.0058	0.00029
0.0059	0.00016
0.006	0.00027
0.0061	-0.00029
0.0062	0.0003
0.0063	-0.00024
0.0064	-0.0003
0.0065	1e-05
0.0066	-4e-05
0.0067	3e-05
0.0068	0.00011
0.0069	0.00011
0.007	0.00022
0.0071	-6e-05
0.0072	0.0003
0.0073	0.00016
0.0074	-9e-05
0.0075	-0.00024
0.0076	-0.00049
0.0077	1e-05
0.0078	-0.00012
0.0079	4e-05
0.008	0.00012
0.0081	2e-05
0.0082	0.0003
0.0083	-3e-05
0.0084	0.0002
0.0085	-0.00026
0.0086	-0.0002
0.0087	9e-05
0.0088	5e-05
0.0089	3e-05
0.009	-0.00015
0.0091	0.0003
0.0092	7e-05
0.0093	-0.00013
0.0094	9e-05
0.0095	9e-05
0.0096	-0.00011
0.0097	-9e-05
0.0098	7e-05
0.0099	0
0.01	-0.00022
0.0101	-1e-05
0.0102	0.00022
0.0103	-0.00025
0.0104	5e-05
0.0105	-0.00016
0.0106	0.00011
0.0107	-0.00012
0.0108	8e-05
0.0109	3e-05
0.011	-0.00013
0.0111	0.00013
0.0112	0.0001
0.0113	0.00019
0.0114	-7e-05
0.0115	-2e-05
0.0116	-1e-05
0.0117	5e-05
0.0118	-4e-05
0.0119	-0
0.012	5e-05
0.0121	0.00011
0.0122	6e-05
0.0123	0.00019
0.0124	-0
0.0125	-0.00012
0.0126	-0.00018
0.0127	8e-05
0.0128	-0
0.0129	1e-05
0.013	4e-05
0.0131	0.00022
0.0132	-0.00011
0.0133	2e-05
0.0134	4e-05
0.0135	7e-05
0.0136	1e-05
0.0137	2e-05
0.0138	0.00016
0.0139	-0.00015
0.014	8e-05
0.0141	-9e-05
0.0142	0.00011
0.0143	-0.0001
0.0144	3e-05
0.0145	5e-05
0.0146	6e-05
0.0147	6e-05
0.0148	-0.00015
0.0149	-6e-05
0.015	-0.00015
0.0151	2e-05
0.0152	-4e-05
0.0153	7e-05
0.0154	7e-05
0.0155	9e-05
0.0156	3e-05
0.0157	0.00011
0.0158	-0.00011
0.0159	0.00012
0.016	-8e-05
0.0161	5e-05
0.0162	4e-05
0.0163	-6e-05
0.0164	5e-05
0.0165	-0.0001
0.0166	1e-05
0.0167	5e-05
0.0168	3e-05
0.0169	1e-05
0.017	-1e-05
0.0171	9e-05
0.0172	-6e-05
0.0173	-0.00015
0.0174	6e-05
0.0175	-8e-05
0.0176	0.00018
0.0177	-0.0001
0.0178	4e-05
0.0179	5e-05
0.018	0.0001
0.0181	0.00021
0.0182	-1e-05
0.0183	6e-05
0.0184	-0.00015
0.0185	-3e-05
0.0186	1e-05
0.0187	-0.00012
0.0188	0.00014
0.0189	0
0.019	0.00017
0.0191	6e-05
0.0192	-5e-05
0.0193	0.00013
0.0194	-0.00017
0.0195	0
0.0196	3e-05
0.0197	-7e-05
0.0198	7e-05
0.0199	-5e-05
0.02	9e-05
