# Supplementary material for: Hierarchical incremental learning deciphers molecular arrangements in multi-component materials
Source: Nat Commun. 2025 Oct 22;16:9324. doi: 10.1038/s41467-025-64372-4 (PMC12546701; doi:10.1038/s41467-025-64372-4)
Supplement: Supplementary file 4 — Source data [file 41467_2025_64372_MOESM4_ESM.zip › FigS7.txt]

#time(ns)	temperature(K)	time(ns)	temperature(K)	time(ns)	temperature(K)	time(ns)	temperature(K)
0.000000	0.116436	0.000000	0.110908	0.000000	0.117278	0.000000	0.113799
0.010000	6.316072	0.010000	6.116874	0.010000	6.024699	0.010000	6.149514
0.020000	11.798357	0.020000	11.968227	0.020000	11.779236	0.020000	11.799178
0.030000	17.816313	0.030000	17.701822	0.030000	17.808083	0.030000	17.775249
0.040000	23.884161	0.040000	23.840336	0.040000	23.295200	0.040000	23.484461
0.050000	30.116787	0.050000	29.167677	0.050000	29.584900	0.050000	29.318813
0.060000	35.409599	0.060000	35.384144	0.060000	35.580982	0.060000	35.122299
0.070000	42.011269	0.070000	41.482193	0.070000	42.005413	0.070000	42.081905
0.080000	48.053864	0.080000	47.910366	0.080000	47.312935	0.080000	46.855648
0.090000	53.251858	0.090000	53.062675	0.090000	52.695671	0.090000	54.262676
0.100000	58.560303	0.100000	58.898262	0.100000	59.594002	0.100000	59.654602
0.110000	66.446632	0.110000	65.017204	0.110000	64.628685	0.110000	65.638496
0.120000	71.593941	0.120000	70.762016	0.120000	71.682625	0.120000	70.866257
0.130000	76.989944	0.130000	77.043694	0.130000	77.286385	0.130000	77.887939
0.140000	83.006851	0.140000	83.316147	0.140000	84.406792	0.140000	83.185951
0.150000	89.735115	0.150000	88.573822	0.150000	90.395737	0.150000	90.103554
0.160000	94.823448	0.160000	96.374367	0.160000	94.528114	0.160000	96.023048
0.170000	98.451637	0.170000	101.327225	0.170000	100.182320	0.170000	101.323967
0.180000	109.864685	0.180000	106.730766	0.180000	105.741844	0.180000	108.686089
0.190000	113.189980	0.190000	114.013428	0.190000	113.808090	0.190000	113.278427
0.200000	118.616852	0.200000	121.254066	0.200000	119.533813	0.200000	118.874298
0.210000	125.006332	0.210000	125.095932	0.210000	126.548218	0.210000	127.738762
0.220000	134.613098	0.220000	132.098175	0.220000	132.079941	0.220000	129.793915
0.230000	138.409912	0.230000	137.848206	0.230000	137.180405	0.230000	137.897156
0.240000	141.911987	0.240000	142.958328	0.240000	143.905960	0.240000	142.529007
0.250000	147.750351	0.250000	149.338455	0.250000	147.049728	0.250000	149.694656
0.260000	153.599792	0.260000	154.182648	0.260000	153.679474	0.260000	156.697296
0.270000	158.043915	0.270000	158.022797	0.270000	160.069534	0.270000	159.328537
0.280000	166.828720	0.280000	168.180405	0.280000	166.651627	0.280000	166.869888
0.290000	172.746307	0.290000	175.970016	0.290000	170.728302	0.290000	174.815277
0.300000	176.429932	0.300000	182.234161	0.300000	177.525421	0.300000	176.163025
0.310000	181.237442	0.310000	183.845016	0.310000	185.889923	0.310000	182.346634
0.320000	192.382782	0.320000	194.388824	0.320000	191.191589	0.320000	189.919907
0.330000	199.523926	0.330000	199.513626	0.330000	194.799011	0.330000	193.270340
0.340000	202.830078	0.340000	202.569168	0.340000	205.077927	0.340000	201.515335
0.350000	209.205170	0.350000	207.939438	0.350000	209.400330	0.350000	208.977631
0.360000	212.672791	0.360000	212.459061	0.360000	217.635330	0.360000	215.681351
0.370000	221.848373	0.370000	219.879166	0.370000	222.759415	0.370000	218.517212
0.380000	225.066299	0.380000	229.634262	0.380000	223.770889	0.380000	224.036804
0.390000	230.003403	0.390000	227.936249	0.390000	228.866058	0.390000	234.283859
0.400000	236.512360	0.400000	238.719955	0.400000	238.731033	0.400000	236.691055
0.410000	244.279160	0.410000	242.844254	0.410000	246.963028	0.410000	245.188675
0.420000	250.907211	0.420000	249.256821	0.420000	248.673035	0.420000	255.469330
0.430000	257.647369	0.430000	255.729935	0.430000	254.427567	0.430000	261.050140
0.440000	267.303894	0.440000	262.320190	0.440000	262.195648	0.440000	261.621979
0.450000	265.004364	0.450000	270.567596	0.450000	267.744568	0.450000	270.975647
0.460000	272.967255	0.460000	271.065186	0.460000	277.397217	0.460000	275.030426
0.470000	279.136810	0.470000	284.737701	0.470000	279.147278	0.470000	281.389893
0.480000	281.692902	0.480000	290.826202	0.480000	288.310028	0.480000	291.128571
0.490000	289.859375	0.490000	293.183838	0.490000	289.887512	0.490000	295.172302
0.500000	299.654327	0.500000	298.926636	0.500000	293.225800	0.500000	302.794403
0.510000	296.595795	0.510000	296.355957	0.510000	298.097565	0.510000	300.242310
0.520000	294.492310	0.520000	293.181213	0.520000	295.402039	0.520000	294.356934
0.530000	297.765656	0.530000	302.624939	0.530000	299.736176	0.530000	303.529053
0.540000	296.938538	0.540000	296.095367	0.540000	295.779266	0.540000	294.977966
0.550000	299.247314	0.550000	298.080780	0.550000	295.207153	0.550000	301.777893
0.560000	295.334991	0.560000	300.422607	0.560000	296.821198	0.560000	297.809967
0.570000	296.209564	0.570000	299.536957	0.570000	294.548370	0.570000	295.862213
0.580000	295.811920	0.580000	296.418243	0.580000	299.277710	0.580000	294.489471
0.590000	299.388428	0.590000	293.890625	0.590000	295.115204	0.590000	298.828735
0.600000	299.406067	0.600000	302.273651	0.600000	296.559357	0.600000	296.196259
0.610000	295.013000	0.610000	300.764008	0.610000	302.011322	0.610000	296.237122
0.620000	300.294281	0.620000	301.898590	0.620000	296.473206	0.620000	294.860779
0.630000	298.628510	0.630000	299.610718	0.630000	297.309631	0.630000	296.925659
0.640000	295.094482	0.640000	296.319336	0.640000	298.739227	0.640000	298.621552
0.650000	295.009918	0.650000	295.943176	0.650000	297.908020	0.650000	292.577850
0.660000	297.410126	0.660000	298.566681	0.660000	298.354248	0.660000	294.078033
0.670000	299.497223	0.670000	297.090820	0.670000	297.882202	0.670000	304.068085
0.680000	293.069153	0.680000	295.864075	0.680000	299.933502	0.680000	296.248749
0.690000	297.602570	0.690000	299.529816	0.690000	295.045380	0.690000	296.798157
0.700000	299.853821	0.700000	300.128387	0.700000	298.869263	0.700000	294.829437
0.710000	302.245392	0.710000	297.719330	0.710000	298.873749	0.710000	298.900299
0.720000	298.158295	0.720000	299.406708	0.720000	302.656525	0.720000	299.224792
0.730000	297.094147	0.730000	297.313751	0.730000	303.639374	0.730000	299.293060
0.740000	300.984955	0.740000	298.473083	0.740000	302.584381	0.740000	299.935059
0.750000	299.512299	0.750000	295.296661	0.750000	301.601105	0.750000	293.764130
0.760000	301.395905	0.760000	294.858032	0.760000	301.028198	0.760000	295.030182
0.770000	299.716003	0.770000	294.905334	0.770000	296.651825	0.770000	297.132812
0.780000	297.269867	0.780000	296.047699	0.780000	297.735931	0.780000	302.422882
0.790000	299.838928	0.790000	298.172363	0.790000	294.683167	0.790000	300.469421
0.800000	296.651733	0.800000	294.650513	0.800000	298.937317	0.800000	297.603394
0.810000	301.746246	0.810000	302.913818	0.810000	301.534607	0.810000	296.219208
0.820000	300.603851	0.820000	303.271210	0.820000	301.082642	0.820000	299.082733
0.830000	297.288513	0.830000	300.646271	0.830000	298.358978	0.830000	299.786652
0.840000	298.443359	0.840000	297.537628	0.840000	297.352173	0.840000	295.267303
0.850000	299.112488	0.850000	300.116272	0.850000	297.787628	0.850000	295.100800
0.860000	299.611359	0.860000	301.869080	0.860000	296.286774	0.860000	296.131073
0.870000	298.480072	0.870000	296.930298	0.870000	299.505493	0.870000	299.724701
0.880000	293.352692	0.880000	295.085114	0.880000	292.816742	0.880000	302.276245
0.890000	299.458313	0.890000	296.036987	0.890000	293.982117	0.890000	304.494507
0.900000	299.709869	0.900000	295.114716	0.900000	297.524628	0.900000	296.524750
0.910000	292.516235	0.910000	300.422363	0.910000	297.854950	0.910000	297.335480
0.920000	297.555786	0.920000	298.568359	0.920000	302.203979	0.920000	303.612427
0.930000	295.305267	0.930000	300.147614	0.930000	306.483093	0.930000	296.986664
0.940000	297.463257	0.940000	293.259735	0.940000	294.742462	0.940000	297.983276
0.950000	297.222931	0.950000	297.609802	0.950000	295.766327	0.950000	295.483521
0.960000	298.678192	0.960000	300.446838	0.960000	302.288788	0.960000	298.470581
0.970000	296.658997	0.970000	296.539368	0.970000	298.145081	0.970000	298.728210
0.980000	297.885040	0.980000	292.183929	0.980000	295.944519	0.980000	302.090820
0.990000	298.616119	0.990000	297.748077	0.990000	295.471741	0.990000	304.487427
1.000000	295.557648	1.000000	295.267639	1.000000	296.076874	1.000000	292.876373
1.010000	300.261993	1.010000	301.208984	1.010000	295.745239	1.010000	301.888153
1.020000	293.151031	1.020000	300.534576	1.020000	295.636688	1.020000	300.486938
1.030000	303.539093	1.030000	301.152191	1.030000	295.487457	1.030000	295.652954
1.040000	300.921478	1.040000	296.507477	1.040000	296.069885	1.040000	295.302734
1.050000	306.921204	1.050000	297.279724	1.050000	297.114563	1.050000	300.183014
1.060000	297.174713	1.060000	295.241669	1.060000	300.714813	1.060000	298.468231
1.070000	299.768982	1.070000	298.820648	1.070000	299.941162	1.070000	295.704895
1.080000	299.747223	1.080000	299.316620	1.080000	297.808502	1.080000	301.199249
1.090000	299.387573	1.090000	299.929779	1.090000	300.506500	1.090000	302.032562
1.100000	302.898346	1.100000	296.874451	1.100000	299.628693	1.100000	296.196808
1.110000	303.296570	1.110000	301.935394	1.110000	302.367126	1.110000	292.317810
1.120000	297.176239	1.120000	294.806915	1.120000	299.814117	1.120000	303.471313
1.130000	293.625549	1.130000	300.930878	1.130000	297.260620	1.130000	296.279633
1.140000	296.933746	1.140000	298.336853	1.140000	296.748444	1.140000	294.783752
1.150000	289.831635	1.150000	305.545746	1.150000	302.903595	1.150000	302.868561
1.160000	299.715149	1.160000	301.065704	1.160000	299.691559	1.160000	295.882812
1.170000	296.321350	1.170000	296.725922	1.170000	299.144043	1.170000	294.767151
1.180000	299.553131	1.180000	298.721680	1.180000	297.130646	1.180000	295.719879
1.190000	296.002594	1.190000	298.296021	1.190000	296.592773	1.190000	296.536346
1.200000	296.615295	1.200000	295.806915	1.200000	296.385529	1.200000	298.594940
1.210000	304.078339	1.210000	293.860779	1.210000	300.760986	1.210000	291.966583
1.220000	294.571991	1.220000	299.876160	1.220000	300.138306	1.220000	297.662964
1.230000	298.177917	1.230000	297.386780	1.230000	295.476898	1.230000	304.129150
1.240000	296.766632	1.240000	298.201752	1.240000	297.803314	1.240000	299.309265
1.250000	294.639679	1.250000	298.187592	1.250000	294.257202	1.250000	298.602081
1.260000	302.535889	1.260000	298.845276	1.260000	297.928619	1.260000	296.180298
1.270000	295.040558	1.270000	295.669525	1.270000	298.537201	1.270000	295.623810
1.280000	304.674438	1.280000	303.195068	1.280000	294.979736	1.280000	300.871002
1.290000	300.338043	1.290000	299.015015	1.290000	297.733246	1.290000	296.961487
1.300000	290.331238	1.300000	298.064697	1.300000	299.455841	1.300000	296.688324
1.310000	297.195862	1.310000	297.380371	1.310000	299.076935	1.310000	298.241821
1.320000	300.321869	1.320000	294.910095	1.320000	300.687408	1.320000	301.477142
1.330000	298.204254	1.330000	299.112335	1.330000	301.364258	1.330000	302.778687
1.340000	298.853119	1.340000	299.120697	1.340000	294.281067	1.340000	294.906006
1.350000	297.502106	1.350000	303.466370	1.350000	295.693878	1.350000	299.674469
1.360000	295.577393	1.360000	298.727570	1.360000	299.554413	1.360000	291.782379
1.370000	299.978699	1.370000	299.769806	1.370000	296.343323	1.370000	297.507812
1.380000	305.863068	1.380000	299.585022	1.380000	292.654633	1.380000	295.071381
1.390000	298.116699	1.390000	299.397675	1.390000	296.593964	1.390000	296.337769
1.400000	294.154816	1.400000	297.302612	1.400000	306.007202	1.400000	301.381958
1.410000	296.165405	1.410000	295.481750	1.410000	295.846680	1.410000	298.140930
1.420000	294.834686	1.420000	294.484467	1.420000	297.132874	1.420000	296.951660
1.430000	297.032043	1.430000	298.703400	1.430000	294.756500	1.430000	300.870941
1.440000	298.250763	1.440000	304.154327	1.440000	305.495361	1.440000	293.558838
1.450000	299.424896	1.450000	296.300415	1.450000	300.107300	1.450000	297.032562
1.460000	297.175629	1.460000	304.090698	1.460000	294.620697	1.460000	300.268158
1.470000	294.466919	1.470000	298.947052	1.470000	294.096222	1.470000	294.212128
1.480000	293.417450	1.480000	300.397217	1.480000	295.152008	1.480000	303.604004
1.490000	295.725372	1.490000	301.610291	1.490000	301.768433	1.490000	297.597015
1.500000	298.324493	1.500000	296.951263	1.500000	288.902191	1.500000	295.274506
1.510000	302.441223	1.510000	305.158325	1.510000	301.353210	1.510000	298.758820
1.520000	302.042847	1.520000	301.260956	1.520000	295.389099	1.520000	300.096741
1.530000	298.327942	1.530000	296.674927	1.530000	294.764832	1.530000	297.679962
1.540000	300.594940	1.540000	296.755432	1.540000	296.497345	1.540000	297.072845
1.550000	294.151581	1.550000	297.027496	1.550000	300.223572	1.550000	300.744415
1.560000	295.749237	1.560000	300.906372	1.560000	294.417450	1.560000	296.495087
1.570000	296.087799	1.570000	300.828979	1.570000	301.828979	1.570000	298.327179
1.580000	296.316162	1.580000	294.288055	1.580000	298.848419	1.580000	297.877258
1.590000	299.431458	1.590000	295.923553	1.590000	300.109161	1.590000	301.674103
1.600000	303.261047	1.600000	298.416077	1.600000	303.643921	1.600000	292.235321
1.610000	304.471191	1.610000	301.554718	1.610000	299.129364	1.610000	301.370789
1.620000	297.646088	1.620000	302.365570	1.620000	299.137543	1.620000	299.034332
1.630000	299.109619	1.630000	297.947205	1.630000	295.865234	1.630000	297.384125
1.640000	295.712555	1.640000	295.614044	1.640000	299.483246	1.640000	299.934692
1.650000	296.859344	1.650000	292.317963	1.650000	303.684479	1.650000	298.056427
1.660000	297.868164	1.660000	294.212402	1.660000	299.701324	1.660000	300.636322
1.670000	297.941376	1.670000	297.675812	1.670000	304.073944	1.670000	298.085266
1.680000	294.801514	1.680000	305.375275	1.680000	299.517548	1.680000	299.368683
1.690000	299.746124	1.690000	294.122589	1.690000	298.515320	1.690000	294.936554
1.700000	299.724304	1.700000	294.902191	1.700000	298.280701	1.700000	299.864624
1.710000	297.862732	1.710000	294.336914	1.710000	298.712921	1.710000	299.098907
1.720000	296.198486	1.720000	299.458130	1.720000	297.328247	1.720000	291.818878
1.730000	300.147095	1.730000	300.832123	1.730000	294.991577	1.730000	299.858215
1.740000	302.727142	1.740000	301.058685	1.740000	299.931061	1.740000	300.731232
1.750000	297.006897	1.750000	296.824310	1.750000	291.372894	1.750000	293.120911
1.760000	294.096039	1.760000	293.701630	1.760000	296.279266	1.760000	307.227539
1.770000	294.430237	1.770000	294.556519	1.770000	305.546875	1.770000	293.857178
1.780000	302.828827	1.780000	294.006134	1.780000	294.023743	1.780000	302.163025
1.790000	296.535339	1.790000	298.695709	1.790000	298.315125	1.790000	299.207367
1.800000	295.642639	1.800000	299.806427	1.800000	293.867493	1.800000	296.465912
1.810000	294.664032	1.810000	298.837280	1.810000	300.386475	1.810000	297.939026
1.820000	298.469452	1.820000	292.693481	1.820000	293.982117	1.820000	305.374054
1.830000	295.875580	1.830000	297.239502	1.830000	298.007355	1.830000	299.693146
1.840000	292.115692	1.840000	296.295441	1.840000	299.581116	1.840000	299.001801
1.850000	303.280060	1.850000	302.076263	1.850000	298.911438	1.850000	301.618378
1.860000	296.998199	1.860000	297.770477	1.860000	301.339508	1.860000	293.810608
1.870000	297.786713	1.870000	296.476776	1.870000	296.788544	1.870000	300.100128
1.880000	303.302063	1.880000	295.326355	1.880000	299.867920	1.880000	298.903137
1.890000	292.898438	1.890000	295.181030	1.890000	297.175140	1.890000	298.779663
1.900000	291.445099	1.900000	299.821045	1.900000	297.019318	1.900000	293.992645
1.910000	297.158691	1.910000	297.931335	1.910000	300.319641	1.910000	295.288574
1.920000	294.768585	1.920000	297.003601	1.920000	294.754639	1.920000	300.480591
1.930000	297.032867	1.930000	294.398224	1.930000	304.995239	1.930000	295.522552
1.940000	295.091980	1.940000	296.423065	1.940000	295.427612	1.940000	298.707489
1.950000	301.520386	1.950000	296.206879	1.950000	301.237396	1.950000	299.867828
1.960000	300.150543	1.960000	302.702393	1.960000	302.163116	1.960000	294.318207
1.970000	293.070312	1.970000	300.573547	1.970000	299.780640	1.970000	296.077240
1.980000	297.062927	1.980000	300.901001	1.980000	299.089111	1.980000	297.737793
1.990000	300.160889	1.990000	299.457458	1.990000	294.259247	1.990000	296.000122
2.000000	299.033813	2.000000	297.428772	2.000000	297.519440	2.000000	298.744843
2.010000	295.500397	2.010000	298.896149	2.010000	297.320465	2.010000	301.690521
2.020000	298.892365	2.020000	303.169647	2.020000	301.713684	2.020000	299.987152
2.030000	297.284668	2.030000	297.183838	2.030000	293.443542	2.030000	296.939667
2.040000	298.202148	2.040000	300.974457	2.040000	300.145325	2.040000	298.524200
2.050000	293.338287	2.050000	298.512878	2.050000	295.883148	2.050000	298.396515
2.060000	299.085876	2.060000	294.866455	2.060000	299.425293	2.060000	305.697968
2.070000	296.759583	2.070000	301.381561	2.070000	306.951538	2.070000	293.654755
2.080000	293.129578	2.080000	313.439545	2.080000	295.960938	2.080000	302.400757
2.090000	297.632416	2.090000	298.582703	2.090000	299.171478	2.090000	298.742035
2.100000	295.198853	2.100000	298.160980	2.100000	296.803619	2.100000	295.470093
2.110000	303.290680	2.110000	296.290833	2.110000	296.435211	2.110000	292.978729
2.120000	299.371552	2.120000	294.435822	2.120000	296.992920	2.120000	298.411346
2.130000	295.296661	2.130000	300.421265	2.130000	297.524567	2.130000	302.438080
2.140000	297.170074	2.140000	299.502411	2.140000	299.082550	2.140000	298.797516
2.150000	303.586700	2.150000	301.877808	2.150000	298.390198	2.150000	293.568420
2.160000	299.827972	2.160000	297.566620	2.160000	303.380066	2.160000	297.182129
2.170000	299.708466	2.170000	293.167053	2.170000	295.024261	2.170000	296.458374
2.180000	298.131439	2.180000	303.524261	2.180000	297.950287	2.180000	298.936554
2.190000	295.932220	2.190000	290.618134	2.190000	304.803314	2.190000	294.416931
2.200000	298.140137	2.200000	299.406677	2.200000	291.975830	2.200000	300.074280
2.210000	294.022675	2.210000	299.370361	2.210000	295.081635	2.210000	298.855255
2.220000	300.387268	2.220000	296.091339	2.220000	291.058960	2.220000	298.809937
2.230000	299.267609	2.230000	296.060242	2.230000	299.874329	2.230000	302.710938
2.240000	299.845001	2.240000	296.697968	2.240000	302.693329	2.240000	295.530457
2.250000	301.049225	2.250000	299.943604	2.250000	302.030884	2.250000	294.641449
2.260000	297.702484	2.260000	299.729675	2.260000	299.696381	2.260000	299.504761
2.270000	300.563416	2.270000	300.694885	2.270000	295.849457	2.270000	296.950348
2.280000	298.323547	2.280000	294.385834	2.280000	302.066345	2.280000	294.300140
2.290000	299.362122	2.290000	293.893768	2.290000	303.503937	2.290000	287.944611
2.300000	297.484039	2.300000	300.674927	2.300000	303.149017	2.300000	296.836975
2.310000	300.002502	2.310000	300.777893	2.310000	297.048279	2.310000	293.856628
2.320000	296.127533	2.320000	297.400208	2.320000	295.562500	2.320000	300.370087
2.330000	301.189423	2.330000	294.960205	2.330000	294.460785	2.330000	299.290253
2.340000	301.843079	2.340000	296.933105	2.340000	297.890930	2.340000	296.210815
2.350000	299.776917	2.350000	296.277679	2.350000	297.192535	2.350000	301.982330
2.360000	301.606323	2.360000	297.652649	2.360000	295.312836	2.360000	300.534760
2.370000	295.830688	2.370000	296.817810	2.370000	302.032745	2.370000	296.725189
2.380000	294.347534	2.380000	306.199036	2.380000	302.409943	2.380000	296.565735
2.390000	295.499298	2.390000	304.211182	2.390000	295.262390	2.390000	300.634827
2.400000	291.965027	2.400000	297.704895	2.400000	304.864288	2.400000	297.312378
2.410000	292.778778	2.410000	296.029327	2.410000	299.879883	2.410000	300.319031
2.420000	300.313965	2.420000	296.886444	2.420000	293.408325	2.420000	300.188599
2.430000	300.222839	2.430000	291.471405	2.430000	295.854156	2.430000	298.169617
2.440000	297.429718	2.440000	304.352692	2.440000	291.197144	2.440000	298.894196
2.450000	300.078369	2.450000	302.366821	2.450000	294.538025	2.450000	294.938324
2.460000	302.567963	2.460000	304.470490	2.460000	299.918152	2.460000	293.629150
2.470000	297.637299	2.470000	295.262024	2.470000	299.445496	2.470000	298.841705
2.480000	293.122864	2.480000	299.420746	2.480000	300.432831	2.480000	300.157532
2.490000	298.672516	2.490000	295.548553	2.490000	300.298401	2.490000	295.163086
2.500000	295.671082	2.500000	298.702667	2.500000	298.465576	2.500000	297.470459
2.510000	293.421997	2.510000	294.523621	2.510000	295.151276	2.510000	301.022461
2.520000	292.141541	2.520000	300.757416	2.520000	299.745819	2.520000	301.129883
2.530000	293.389313	2.530000	297.705505	2.530000	296.415436	2.530000	296.552429
2.540000	295.743988	2.540000	302.655884	2.540000	296.178162	2.540000	296.707489
2.550000	298.758362	2.550000	296.551483	2.550000	294.032227	2.550000	300.014618
2.560000	292.030823	2.560000	293.536713	2.560000	299.040955	2.560000	301.590729
2.570000	298.024597	2.570000	298.713135	2.570000	297.427521	2.570000	299.431000
2.580000	293.645081	2.580000	300.547119	2.580000	297.405762	2.580000	300.004456
2.590000	296.255585	2.590000	299.978027	2.590000	300.719238	2.590000	297.838257
2.600000	302.835236	2.600000	301.850037	2.600000	293.622955	2.600000	299.100220
2.610000	299.954803	2.610000	297.046326	2.610000	301.124420	2.610000	296.970093
2.620000	299.256683	2.620000	298.793396	2.620000	300.840088	2.620000	299.411926
2.630000	300.370819	2.630000	297.468262	2.630000	294.041870	2.630000	293.307312
2.640000	298.117279	2.640000	296.930695	2.640000	298.297119	2.640000	295.109650
2.650000	298.238220	2.650000	296.257111	2.650000	294.545868	2.650000	302.185608
2.660000	301.824890	2.660000	299.775055	2.660000	297.438019	2.660000	298.853577
2.670000	294.282379	2.670000	297.803619	2.670000	295.881317	2.670000	299.304474
2.680000	298.234863	2.680000	300.078888	2.680000	297.612396	2.680000	301.302856
2.690000	295.277344	2.690000	291.883606	2.690000	300.304047	2.690000	295.810547
2.700000	289.974030	2.700000	299.860962	2.700000	299.936035	2.700000	295.739075
2.710000	297.622162	2.710000	296.476562	2.710000	296.343689	2.710000	303.473053
2.720000	299.894653	2.720000	297.470001	2.720000	299.756805	2.720000	300.376495
2.730000	299.576477	2.730000	296.186920	2.730000	296.430511	2.730000	297.741699
2.740000	295.162903	2.740000	294.166779	2.740000	298.546265	2.740000	297.039459
2.750000	294.097778	2.750000	296.091614	2.750000	296.174683	2.750000	292.965942
2.760000	303.259888	2.760000	301.842499	2.760000	301.999390	2.760000	299.235291
2.770000	295.319580	2.770000	295.452820	2.770000	296.727997	2.770000	301.355072
2.780000	292.286224	2.780000	296.502045	2.780000	299.594299	2.780000	298.278839
2.790000	300.977875	2.790000	298.058807	2.790000	298.967133	2.790000	306.582001
2.800000	297.010986	2.800000	296.038361	2.800000	300.453186	2.800000	294.016357
2.810000	297.484253	2.810000	298.748993	2.810000	299.642914	2.810000	298.013519
2.820000	299.394836	2.820000	294.824249	2.820000	303.010315	2.820000	297.128540
2.830000	297.159607	2.830000	297.140839	2.830000	298.270660	2.830000	305.175812
2.840000	301.401489	2.840000	293.536865	2.840000	295.141907	2.840000	294.899200
2.850000	301.905518	2.850000	296.227203	2.850000	301.206085	2.850000	296.120056
2.860000	303.554565	2.860000	304.008606	2.860000	298.215271	2.860000	294.654053
2.870000	298.302063	2.870000	295.818329	2.870000	296.387848	2.870000	300.361816
2.880000	297.960846	2.880000	295.156158	2.880000	300.208466	2.880000	300.858307
2.890000	291.947388	2.890000	298.873993	2.890000	293.128510	2.890000	298.395355
2.900000	293.346954	2.900000	293.744690	2.900000	300.348816	2.900000	298.066711
2.910000	303.204163	2.910000	294.469940	2.910000	302.723053	2.910000	300.201660
2.920000	299.776306	2.920000	299.179199	2.920000	294.478912	2.920000	300.161469
2.930000	293.202026	2.930000	295.815582	2.930000	301.890656	2.930000	296.409454
2.940000	294.004181	2.940000	302.862854	2.940000	298.033447	2.940000	294.656342
2.950000	296.069275	2.950000	304.868713	2.950000	294.719116	2.950000	299.157928
2.960000	301.092255	2.960000	297.744385	2.960000	297.385498	2.960000	296.096313
2.970000	297.525970	2.970000	295.568726	2.970000	295.607971	2.970000	291.386993
2.980000	294.445892	2.980000	300.077118	2.980000	293.364624	2.980000	300.991547
2.990000	296.057770	2.990000	304.599426	2.990000	300.397217	2.990000	298.107910
3.000000	295.645874	3.000000	302.149994	3.000000	297.522430	3.000000	291.815125
3.010000	293.442047	3.010000	300.608521	3.010000	297.042572	3.010000	297.472290
3.020000	291.378876	3.020000	295.322083	3.020000	294.295319	3.020000	298.075745
3.030000	300.421692	3.030000	294.559509	3.030000	303.152466	3.030000	297.331696
3.040000	298.287750	3.040000	291.629333	3.040000	299.476776	3.040000	299.592499
3.050000	295.280670	3.050000	302.938660	3.050000	297.964355	3.050000	299.907745
3.060000	300.672119	3.060000	298.466400	3.060000	299.622650	3.060000	298.206909
3.070000	298.073517	3.070000	293.086395	3.070000	297.275299	3.070000	295.828430
3.080000	296.365845	3.080000	300.053589	3.080000	293.217682	3.080000	299.081116
3.090000	297.123474	3.090000	298.174042	3.090000	302.834198	3.090000	294.836853
3.100000	300.799988	3.100000	302.713654	3.100000	303.522797	3.100000	302.505432
3.110000	294.579895	3.110000	300.298492	3.110000	296.157440	3.110000	298.122833
3.120000	297.876465	3.120000	296.585907	3.120000	301.924438	3.120000	297.722198
3.130000	296.569031	3.130000	296.663788	3.130000	302.191956	3.130000	300.115448
3.140000	298.609985	3.140000	297.221649	3.140000	300.048645	3.140000	295.835754
3.150000	296.542236	3.150000	297.650360	3.150000	292.483887	3.150000	294.692139
3.160000	295.874268	3.160000	293.672089	3.160000	297.470612	3.160000	292.266724
3.170000	297.407104	3.170000	297.064636	3.170000	295.350220	3.170000	293.533569
3.180000	300.858704	3.180000	297.206238	3.180000	298.806213	3.180000	296.878479
3.190000	296.587280	3.190000	302.747620	3.190000	294.352570	3.190000	297.930084
3.200000	298.268005	3.200000	298.281250	3.200000	299.892883	3.200000	291.569092
3.210000	298.143097	3.210000	300.046234	3.210000	297.925842	3.210000	301.536926
3.220000	293.776154	3.220000	292.082642	3.220000	297.075256	3.220000	296.843384
3.230000	295.271942	3.230000	299.065552	3.230000	294.180908	3.230000	299.253510
3.240000	300.343231	3.240000	292.323273	3.240000	296.691101	3.240000	296.294922
3.250000	304.461212	3.250000	299.401001	3.250000	298.562073	3.250000	298.484467
3.260000	294.776001	3.260000	295.439423	3.260000	299.619537	3.260000	294.418518
3.270000	297.693481	3.270000	298.365540	3.270000	299.918243	3.270000	295.359894
3.280000	294.919495	3.280000	301.177856	3.280000	299.777557	3.280000	294.925537
3.290000	294.171509	3.290000	303.860870	3.290000	296.508820	3.290000	298.021912
3.300000	292.778595	3.300000	297.710632	3.300000	298.283661	3.300000	292.852020
3.310000	302.281708	3.310000	292.243652	3.310000	295.246674	3.310000	301.071167
3.320000	299.837952	3.320000	300.643829	3.320000	299.175354	3.320000	299.937225
3.330000	301.670746	3.330000	297.334137	3.330000	295.327362	3.330000	301.146820
3.340000	297.324554	3.340000	302.878998	3.340000	294.797302	3.340000	300.334930
3.350000	293.949005	3.350000	295.618073	3.350000	297.899628	3.350000	298.124512
3.360000	296.962799	3.360000	301.054779	3.360000	300.467224	3.360000	294.216461
3.370000	298.709076	3.370000	294.527740	3.370000	299.896027	3.370000	297.716858
3.380000	296.319214	3.380000	296.826172	3.380000	295.519287	3.380000	298.735748
3.390000	297.947693	3.390000	296.214996	3.390000	299.562531	3.390000	296.221100
3.400000	302.803009	3.400000	294.726227	3.400000	293.583038	3.400000	299.433899
3.410000	300.857422	3.410000	297.829376	3.410000	301.442413	3.410000	298.850922
3.420000	303.180145	3.420000	295.283691	3.420000	296.955933	3.420000	303.876221
3.430000	298.454437	3.430000	301.774109	3.430000	294.781219	3.430000	299.967133
3.440000	303.850037	3.440000	294.432098	3.440000	295.916504	3.440000	300.576324
3.450000	302.802460	3.450000	293.527496	3.450000	295.555664	3.450000	297.510284
3.460000	302.468018	3.460000	297.082703	3.460000	299.792328	3.460000	293.934814
3.470000	295.550446	3.470000	300.075836	3.470000	302.166046	3.470000	299.017242
3.480000	297.214539	3.480000	296.024109	3.480000	298.101715	3.480000	294.017334
3.490000	295.273010	3.490000	302.200714	3.490000	293.772430	3.490000	299.888916
3.500000	294.355255	3.500000	294.100555	3.500000	292.946075	3.500000	294.093933
3.510000	300.312653	3.510000	303.534180	3.510000	304.086975	3.510000	295.972046
3.520000	298.734894	3.520000	293.719055	3.520000	301.566284	3.520000	297.507172
3.530000	301.884064	3.530000	298.081238	3.530000	299.026031	3.530000	298.126862
3.540000	299.566315	3.540000	301.167847	3.540000	297.359406	3.540000	300.315552
3.550000	296.219391	3.550000	298.596588	3.550000	303.003632	3.550000	298.407593
3.560000	299.415039	3.560000	296.034698	3.560000	299.406158	3.560000	298.933105
3.570000	297.218109	3.570000	300.162689	3.570000	295.608337	3.570000	298.686096
3.580000	299.615234	3.580000	297.114990	3.580000	290.676819	3.580000	300.637878
3.590000	299.486267	3.590000	303.420013	3.590000	299.302795	3.590000	298.728271
3.600000	296.901794	3.600000	294.803345	3.600000	291.753784	3.600000	301.088440
3.610000	301.222931	3.610000	296.549744	3.610000	304.169220	3.610000	291.120422
3.620000	293.925201	3.620000	299.327118	3.620000	301.068176	3.620000	296.090363
3.630000	296.792175	3.630000	294.434448	3.630000	289.798401	3.630000	302.722687
3.640000	299.620483	3.640000	295.792694	3.640000	295.655365	3.640000	293.325500
3.650000	295.225067	3.650000	297.494720	3.650000	300.559540	3.650000	303.237366
3.660000	299.953033	3.660000	295.280884	3.660000	295.304382	3.660000	295.505066
3.670000	298.321259	3.670000	292.978149	3.670000	298.900085	3.670000	297.797424
3.680000	295.965363	3.680000	299.138214	3.680000	299.361023	3.680000	293.654510
3.690000	294.595215	3.690000	299.425018	3.690000	300.296356	3.690000	297.984863
3.700000	303.616791	3.700000	299.442505	3.700000	302.643250	3.700000	298.153717
3.710000	301.179657	3.710000	302.168732	3.710000	297.808960	3.710000	296.597839
3.720000	297.115021	3.720000	301.419098	3.720000	293.731506	3.720000	299.166138
3.730000	295.846680	3.730000	294.809845	3.730000	297.066833	3.730000	297.249878
3.740000	292.624756	3.740000	298.131256	3.740000	297.794891	3.740000	299.434265
3.750000	295.784302	3.750000	301.610321	3.750000	291.719635	3.750000	298.622070
3.760000	297.369720	3.760000	288.879456	3.760000	295.486267	3.760000	292.764984
3.770000	292.273041	3.770000	298.860565	3.770000	300.534943	3.770000	294.893921
3.780000	300.497772	3.780000	299.439209	3.780000	297.439880	3.780000	296.929413
3.790000	296.877747	3.790000	298.126038	3.790000	302.350159	3.790000	294.490906
3.800000	297.297089	3.800000	298.354309	3.800000	295.153717	3.800000	294.452820
3.810000	294.346191	3.810000	299.883179	3.810000	294.275116	3.810000	297.156555
3.820000	299.483643	3.820000	294.748474	3.820000	294.651855	3.820000	296.151794
3.830000	298.224670	3.830000	296.659180	3.830000	298.591431	3.830000	294.096802
3.840000	295.410828	3.840000	296.962128	3.840000	292.587219	3.840000	295.246338
3.850000	301.523468	3.850000	297.985260	3.850000	297.108765	3.850000	301.821564
3.860000	302.263702	3.860000	295.456757	3.860000	296.060272	3.860000	298.015930
3.870000	297.036682	3.870000	294.659424	3.870000	302.767487	3.870000	298.609650
3.880000	296.657318	3.880000	294.326141	3.880000	299.060394	3.880000	294.205292
3.890000	294.781769	3.890000	300.432739	3.890000	295.133179	3.890000	295.998871
3.900000	305.741119	3.900000	294.348938	3.900000	290.304260	3.900000	304.756287
3.910000	298.473297	3.910000	302.030182	3.910000	293.657623	3.910000	299.130676
3.920000	300.985535	3.920000	296.954285	3.920000	298.822998	3.920000	294.001404
3.930000	293.931641	3.930000	297.940948	3.930000	295.646240	3.930000	300.262939
3.940000	299.207245	3.940000	303.141174	3.940000	297.532227	3.940000	288.510986
3.950000	297.730164	3.950000	298.745911	3.950000	302.444824	3.950000	296.012695
3.960000	296.266968	3.960000	295.284546	3.960000	299.596283	3.960000	294.021851
3.970000	296.413696	3.970000	305.185303	3.970000	302.169708	3.970000	301.638092
3.980000	299.229309	3.980000	295.681030	3.980000	300.146332	3.980000	295.260010
3.990000	298.094604	3.990000	296.612000	3.990000	303.325043	3.990000	296.505890
4.000000	298.283691	4.000000	298.581879	4.000000	298.423035	4.000000	296.455139
4.010000	300.932800	4.010000	301.576141	4.010000	299.822357	4.010000	292.901306
4.020000	296.469360	4.020000	297.732422	4.020000	300.764221	4.020000	292.253845
4.030000	302.734131	4.030000	301.275879	4.030000	297.172791	4.030000	301.372284
4.040000	297.430267	4.040000	299.733002	4.040000	299.827881	4.040000	303.007782
4.050000	300.115845	4.050000	299.864075	4.050000	299.080078	4.050000	300.147339
4.060000	298.588562	4.060000	295.949188	4.060000	291.857422	4.060000	303.001984
4.070000	298.706177	4.070000	294.980743	4.070000	302.798401	4.070000	298.178711
4.080000	297.155243	4.080000	300.027740	4.080000	295.074615	4.080000	295.689026
4.090000	299.475006	4.090000	297.882874	4.090000	301.581055	4.090000	299.664734
4.100000	296.676575	4.100000	297.802551	4.100000	289.748688	4.100000	302.298645
4.110000	296.841217	4.110000	293.610962	4.110000	295.131775	4.110000	301.395386
4.120000	297.725342	4.120000	292.517975	4.120000	298.570160	4.120000	295.723328
4.130000	299.205139	4.130000	299.081787	4.130000	298.572052	4.130000	296.024689
4.140000	297.979095	4.140000	298.952637	4.140000	298.836609	4.140000	299.723602
4.150000	295.011871	4.150000	296.655701	4.150000	294.537537	4.150000	296.562653
4.160000	295.276367	4.160000	297.682037	4.160000	297.727295	4.160000	300.712280
4.170000	305.169739	4.170000	302.083191	4.170000	300.551758	4.170000	294.647858
4.180000	296.872986	4.180000	293.356812	4.180000	294.680237	4.180000	296.281708
4.190000	293.952087	4.190000	299.304718	4.190000	296.993439	4.190000	297.872223
4.200000	299.102509	4.200000	296.554565	4.200000	294.855835	4.200000	296.967438
4.210000	296.427063	4.210000	296.916443	4.210000	301.424988	4.210000	294.983795
4.220000	298.000153	4.220000	291.768951	4.220000	296.478058	4.220000	299.097626
4.230000	298.712891	4.230000	296.967865	4.230000	297.942108	4.230000	294.546692
4.240000	298.102509	4.240000	299.018616	4.240000	297.363495	4.240000	300.439117
4.250000	298.086884	4.250000	295.451904	4.250000	300.139923	4.250000	293.093079
4.260000	297.667816	4.260000	299.814575	4.260000	298.809326	4.260000	295.826843
4.270000	294.151855	4.270000	300.865784	4.270000	298.856079	4.270000	304.951782
4.280000	303.389648	4.280000	298.951324	4.280000	301.031738	4.280000	299.943909
4.290000	298.756042	4.290000	293.674438	4.290000	294.962158	4.290000	292.865814
4.300000	301.198456	4.300000	300.494873	4.300000	304.404297	4.300000	297.571991
4.310000	296.326630	4.310000	303.032623	4.310000	291.902466	4.310000	298.424072
4.320000	297.478241	4.320000	299.778107	4.320000	299.427124	4.320000	301.013794
4.330000	298.954651	4.330000	297.540924	4.330000	299.445587	4.330000	294.386475
4.340000	298.835266	4.340000	289.670990	4.340000	300.582367	4.340000	295.828186
4.350000	300.640320	4.350000	294.337158	4.350000	302.217499	4.350000	300.417389
4.360000	294.373901	4.360000	297.152893	4.360000	294.096283	4.360000	297.561707
4.370000	296.530548	4.370000	298.014557	4.370000	295.137024	4.370000	299.619080
4.380000	301.174377	4.380000	294.491852	4.380000	293.903687	4.380000	297.639893
4.390000	293.194244	4.390000	294.011841	4.390000	299.615173	4.390000	289.339203
4.400000	296.064240	4.400000	297.595306	4.400000	293.572632	4.400000	297.898224
4.410000	298.708862	4.410000	298.505432	4.410000	288.839294	4.410000	303.210541
4.420000	297.353973	4.420000	297.572540	4.420000	297.725464	4.420000	301.786346
4.430000	295.885895	4.430000	296.020538	4.430000	298.715271	4.430000	298.854248
4.440000	298.323059	4.440000	298.235779	4.440000	297.758240	4.440000	298.319733
4.450000	301.323059	4.450000	302.403656	4.450000	297.755127	4.450000	299.094971
4.460000	298.276672	4.460000	299.911255	4.460000	296.232788	4.460000	296.707520
4.470000	295.701324	4.470000	302.500153	4.470000	300.900696	4.470000	297.262573
4.480000	296.114655	4.480000	294.006531	4.480000	294.545288	4.480000	293.872681
4.490000	302.435577	4.490000	295.680603	4.490000	295.382172	4.490000	301.386230
4.500000	303.647278	4.500000	296.203186	4.500000	297.878143	4.500000	298.642090
4.510000	302.598724	4.510000	291.088013	4.510000	292.033752	4.510000	299.669586
4.520000	300.663971	4.520000	300.377808	4.520000	295.760864	4.520000	296.374756
4.530000	293.965515	4.530000	304.982605	4.530000	301.408478	4.530000	300.061737
4.540000	298.875336	4.540000	296.639069	4.540000	300.211914	4.540000	300.798615
4.550000	299.101959	4.550000	298.162476	4.550000	300.581360	4.550000	297.513336
4.560000	298.635223	4.560000	298.593781	4.560000	300.730499	4.560000	299.315063
4.570000	298.984314	4.570000	294.398590	4.570000	301.511627	4.570000	299.705109
4.580000	302.177368	4.580000	296.920990	4.580000	295.274841	4.580000	305.423523
4.590000	299.316467	4.590000	300.466827	4.590000	299.899323	4.590000	294.847839
4.600000	295.689880	4.600000	298.475281	4.600000	296.378754	4.600000	299.136505
4.610000	302.207458	4.610000	295.327087	4.610000	295.769958	4.610000	302.113495
4.620000	294.199677	4.620000	295.103333	4.620000	298.255432	4.620000	300.901947
4.630000	294.617767	4.630000	298.850098	4.630000	300.821442	4.630000	299.187531
4.640000	298.447083	4.640000	305.356720	4.640000	298.429047	4.640000	297.488220
4.650000	298.937469	4.650000	293.789398	4.650000	299.249237	4.650000	301.556244
4.660000	295.830994	4.660000	295.153259	4.660000	296.091339	4.660000	297.197479
4.670000	293.136719	4.670000	300.861755	4.670000	300.885864	4.670000	305.940918
4.680000	299.871735	4.680000	297.727509	4.680000	300.013000	4.680000	298.245331
4.690000	298.493378	4.690000	296.177612	4.690000	293.803009	4.690000	298.076843
4.700000	297.727356	4.700000	295.063324	4.700000	298.906128	4.700000	296.791565
4.710000	296.053925	4.710000	296.455719	4.710000	294.423431	4.710000	299.014709
4.720000	298.320251	4.720000	297.657471	4.720000	301.488922	4.720000	299.083191
4.730000	295.919983	4.730000	299.729401	4.730000	297.426147	4.730000	293.847687
4.740000	289.905457	4.740000	297.099854	4.740000	300.017883	4.740000	294.286621
4.750000	299.680603	4.750000	297.198181	4.750000	301.184418	4.750000	299.970795
4.760000	296.563477	4.760000	296.999634	4.760000	296.640228	4.760000	302.452698
4.770000	297.898193	4.770000	297.644867	4.770000	302.952026	4.770000	300.734955
4.780000	296.632202	4.780000	304.681091	4.780000	292.203033	4.780000	300.395020
4.790000	299.117249	4.790000	296.188568	4.790000	305.375366	4.790000	297.648621
4.800000	299.670654	4.800000	295.834991	4.800000	297.239441	4.800000	297.259888
4.810000	298.646545	4.810000	299.558014	4.810000	299.289703	4.810000	300.760132
4.820000	301.781952	4.820000	295.490692	4.820000	298.147034	4.820000	296.930206
4.830000	295.776611	4.830000	297.750854	4.830000	303.783722	4.830000	297.858215
4.840000	301.175690	4.840000	300.989502	4.840000	303.125153	4.840000	293.881134
4.850000	298.125458	4.850000	303.113495	4.850000	297.593597	4.850000	297.285095
4.860000	297.824402	4.860000	302.608612	4.860000	299.983154	4.860000	297.606293
4.870000	302.122406	4.870000	298.454559	4.870000	301.780060	4.870000	303.015778
4.880000	297.591888	4.880000	297.029724	4.880000	295.254211	4.880000	298.977997
4.890000	302.527893	4.890000	298.091248	4.890000	298.842987	4.890000	302.179016
4.900000	296.229828	4.900000	289.088867	4.900000	294.757751	4.900000	300.223480
4.910000	300.676086	4.910000	298.669128	4.910000	298.812836	4.910000	295.566528
4.920000	296.316498	4.920000	289.738403	4.920000	298.994720	4.920000	295.835236
4.930000	297.531464	4.930000	292.853058	4.930000	297.340790	4.930000	299.844055
4.940000	296.729340	4.940000	300.597748	4.940000	296.751740	4.940000	295.499176
4.950000	297.054474	4.950000	299.706451	4.950000	296.871155	4.950000	296.958557
4.960000	303.582977	4.960000	304.600464	4.960000	293.526489	4.960000	296.427032
4.970000	303.071930	4.970000	297.925690	4.970000	298.160126	4.970000	300.655823
4.980000	299.706940	4.980000	299.383362	4.980000	303.378876	4.980000	304.472961
4.990000	293.278534	4.990000	293.662048	4.990000	294.341980	4.990000	301.906006
5.000000	302.747955	5.000000	294.469330	5.000000	302.365417	5.000000	300.704681
5.010000	295.075592	5.010000	298.209290	5.010000	296.417725	5.010000	296.216034
5.020000	296.567719	5.020000	296.040802	5.020000	292.279907	5.020000	298.880249
5.030000	300.685974	5.030000	296.895020	5.030000	296.520508	5.030000	299.415680
5.040000	298.357697	5.040000	298.011261	5.040000	300.015320	5.040000	302.314819
5.050000	297.697571	5.050000	297.227173	5.050000	295.186249	5.050000	298.937225
5.060000	297.070129	5.060000	300.023041	5.060000	295.489532	5.060000	298.958954
5.070000	302.882996	5.070000	296.256409	5.070000	299.133270	5.070000	301.199310
5.080000	298.955475	5.080000	299.944031	5.080000	297.117889	5.080000	296.950348
5.090000	299.034851	5.090000	296.156799	5.090000	298.649445	5.090000	302.838165
5.100000	298.495117	5.100000	294.659119	5.100000	300.208221	5.100000	296.589172
5.110000	297.138641	5.110000	303.307770	5.110000	295.492249	5.110000	299.852386
5.120000	295.835205	5.120000	299.530579	5.120000	296.620636	5.120000	296.192169
5.130000	293.598175	5.130000	297.716095	5.130000	294.272827	5.130000	295.919952
5.140000	294.242310	5.140000	301.876343	5.140000	298.649902	5.140000	293.526062
5.150000	297.153198	5.150000	301.000366	5.150000	298.984467	5.150000	294.630524
5.160000	301.396576	5.160000	294.994812	5.160000	301.045471	5.160000	294.404419
5.170000	291.707458	5.170000	296.201050	5.170000	293.305206	5.170000	296.434570
5.180000	302.375854	5.180000	292.485352	5.180000	293.296692	5.180000	298.821564
5.190000	295.727814	5.190000	295.303284	5.190000	301.801483	5.190000	296.743073
5.200000	303.458649	5.200000	298.354706	5.200000	297.246796	5.200000	300.645538
5.210000	296.999451	5.210000	296.905273	5.210000	292.263489	5.210000	299.603180
5.220000	294.916779	5.220000	299.381256	5.220000	298.119659	5.220000	298.797180
5.230000	296.868927	5.230000	295.805054	5.230000	291.493286	5.230000	298.553589
5.240000	296.452393	5.240000	299.730591	5.240000	297.582611	5.240000	296.693176
5.250000	302.538208	5.250000	294.278992	5.250000	299.211578	5.250000	298.076019
5.260000	296.695160	5.260000	301.332825	5.260000	288.936401	5.260000	297.149445
5.270000	293.161987	5.270000	298.539459	5.270000	296.181732	5.270000	296.059326
5.280000	296.912018	5.280000	301.129761	5.280000	303.424530	5.280000	301.659149
5.290000	296.414856	5.290000	296.130463	5.290000	298.017029	5.290000	295.993164
5.300000	296.192810	5.300000	295.652618	5.300000	301.606171	5.300000	296.508636
5.310000	300.836517	5.310000	300.342987	5.310000	300.855682	5.310000	295.785126
5.320000	298.602020	5.320000	292.948059	5.320000	298.586670	5.320000	294.225250
5.330000	304.945526	5.330000	293.078918	5.330000	299.273285	5.330000	292.888550
5.340000	301.004364	5.340000	294.763763	5.340000	293.021576	5.340000	294.275330
5.350000	302.376495	5.350000	298.394989	5.350000	292.853241	5.350000	299.512848
5.360000	300.039276	5.360000	296.042633	5.360000	294.054993	5.360000	293.833832
5.370000	293.913605	5.370000	298.237335	5.370000	296.362579	5.370000	296.396790
5.380000	294.404022	5.380000	293.991852	5.380000	297.596191	5.380000	298.764984
5.390000	298.834045	5.390000	294.096802	5.390000	296.994049	5.390000	296.364380
5.400000	297.431488	5.400000	299.590973	5.400000	298.706421	5.400000	297.124451
5.410000	299.819275	5.410000	296.697845	5.410000	299.559296	5.410000	291.993469
5.420000	302.752899	5.420000	300.914185	5.420000	302.398712	5.420000	301.316742
5.430000	294.204285	5.430000	296.655945	5.430000	293.440826	5.430000	300.541840
5.440000	295.830078	5.440000	298.797394	5.440000	299.900482	5.440000	295.651367
5.450000	298.731018	5.450000	300.682861	5.450000	293.149689	5.450000	303.729980
5.460000	297.050507	5.460000	298.255768	5.460000	301.185181	5.460000	299.492065
5.470000	298.073334	5.470000	295.791534	5.470000	299.132080	5.470000	294.832611
5.480000	296.797729	5.480000	292.763611	5.480000	302.690735	5.480000	305.767303
5.490000	299.206665	5.490000	301.767181	5.490000	293.477234	5.490000	301.822632
5.500000	295.804779	5.500000	296.495605	5.500000	302.884460	5.500000	296.496338
5.510000	300.360931	5.510000	297.557098	5.510000	294.283356	5.510000	301.507599
5.520000	294.514191	5.520000	295.861176	5.520000	295.085419	5.520000	294.398102
5.530000	300.509735	5.530000	299.372009	5.530000	299.781586	5.530000	295.175903
5.540000	298.897705	5.540000	297.464905	5.540000	294.071289	5.540000	296.462738
5.550000	297.039307	5.550000	296.864990	5.550000	299.473389	5.550000	298.258606
5.560000	300.543457	5.560000	300.017151	5.560000	293.555023	5.560000	299.916229
5.570000	296.096893	5.570000	295.514709	5.570000	297.093506	5.570000	294.168182
5.580000	294.609650	5.580000	298.028046	5.580000	296.702759	5.580000	295.537415
5.590000	301.824646	5.590000	299.761871	5.590000	299.188202	5.590000	299.137115
5.600000	300.320312	5.600000	302.990295	5.600000	297.884003	5.600000	300.277496
5.610000	302.700134	5.610000	297.745728	5.610000	297.961609	5.610000	298.948853
5.620000	293.320618	5.620000	301.906616	5.620000	296.537445	5.620000	306.219421
5.630000	294.438019	5.630000	298.955872	5.630000	301.108582	5.630000	295.053314
5.640000	296.226410	5.640000	302.340973	5.640000	302.632111	5.640000	296.940918
5.650000	296.543488	5.650000	297.929810	5.650000	297.742401	5.650000	300.535736
5.660000	298.155975	5.660000	295.454407	5.660000	297.761993	5.660000	296.242615
5.670000	292.854706	5.670000	297.394287	5.670000	299.247070	5.670000	296.077698
5.680000	293.657043	5.680000	304.159729	5.680000	296.982727	5.680000	303.635376
5.690000	298.552887	5.690000	303.665955	5.690000	296.833252	5.690000	302.713593
5.700000	297.688507	5.700000	299.065399	5.700000	300.946533	5.700000	299.207245
5.710000	295.721344	5.710000	291.544739	5.710000	299.168304	5.710000	294.870056
5.720000	301.144073	5.720000	293.614838	5.720000	298.124573	5.720000	291.165039
5.730000	293.342102	5.730000	295.306824	5.730000	299.445892	5.730000	301.772461
5.740000	293.677246	5.740000	293.500885	5.740000	296.555847	5.740000	293.164124
5.750000	297.268433	5.750000	301.293823	5.750000	303.276062	5.750000	295.616119
5.760000	302.234314	5.760000	301.745972	5.760000	300.736267	5.760000	296.563629
5.770000	301.495697	5.770000	296.333405	5.770000	297.584503	5.770000	297.561432
5.780000	295.573273	5.780000	299.094849	5.780000	295.665894	5.780000	301.511566
5.790000	299.850311	5.790000	293.934296	5.790000	299.106018	5.790000	296.861603
5.800000	300.730469	5.800000	298.970673	5.800000	304.331726	5.800000	295.778870
5.810000	298.610901	5.810000	302.177307	5.810000	296.001709	5.810000	295.672852
5.820000	300.132629	5.820000	301.784576	5.820000	296.372498	5.820000	298.819946
5.830000	295.098633	5.830000	294.925110	5.830000	299.316010	5.830000	295.379578
5.840000	297.821503	5.840000	299.758972	5.840000	301.296875	5.840000	297.333130
5.850000	297.405487	5.850000	300.078217	5.850000	303.969666	5.850000	298.264191
5.860000	294.215546	5.860000	296.154510	5.860000	297.587952	5.860000	291.032043
5.870000	296.163605	5.870000	298.495911	5.870000	295.879456	5.870000	304.182098
5.880000	301.217590	5.880000	297.540009	5.880000	302.999817	5.880000	299.484741
5.890000	302.248077	5.890000	298.433319	5.890000	300.759613	5.890000	296.274353
5.900000	298.700134	5.900000	299.563904	5.900000	291.435760	5.900000	294.980194
5.910000	298.025787	5.910000	298.375977	5.910000	298.117584	5.910000	304.252533
5.920000	291.834015	5.920000	297.129639	5.920000	296.114594	5.920000	299.327698
5.930000	297.018005	5.930000	296.439209	5.930000	295.314026	5.930000	297.736298
5.940000	298.132355	5.940000	295.202240	5.940000	297.551910	5.940000	298.383911
5.950000	295.773224	5.950000	300.448486	5.950000	296.533081	5.950000	298.792450
5.960000	293.017273	5.960000	297.207031	5.960000	300.059265	5.960000	296.738342
5.970000	296.850311	5.970000	296.137512	5.970000	301.653717	5.970000	300.888031
5.980000	296.710083	5.980000	301.645355	5.980000	300.199554	5.980000	295.858551
5.990000	292.952454	5.990000	294.637054	5.990000	300.507965	5.990000	301.282898
6.000000	298.691620	6.000000	296.481201	6.000000	295.211761	6.000000	298.597900
6.010000	291.694794	6.010000	293.806519	6.010000	297.142273	6.010000	294.457336
6.020000	294.827698	6.020000	296.256012	6.020000	295.779663	6.020000	295.904999
6.030000	299.777069	6.030000	298.398407	6.030000	299.626068	6.030000	295.702789
6.040000	297.515900	6.040000	296.239136	6.040000	295.692596	6.040000	298.197662
6.050000	306.966125	6.050000	303.631653	6.050000	298.379944	6.050000	298.426971
6.060000	295.984833	6.060000	298.311218	6.060000	295.558380	6.060000	295.671844
6.070000	295.946320	6.070000	300.377075	6.070000	297.384644	6.070000	294.484985
6.080000	300.229523	6.080000	300.447998	6.080000	297.741516	6.080000	295.740662
6.090000	302.537262	6.090000	298.779236	6.090000	299.496246	6.090000	294.992523
6.100000	298.754578	6.100000	298.215149	6.100000	301.595917	6.100000	295.617737
6.110000	297.142273	6.110000	300.979614	6.110000	298.632019	6.110000	299.665253
6.120000	301.875793	6.120000	296.824738	6.120000	300.028625	6.120000	295.867767
6.130000	301.763702	6.130000	296.537323	6.130000	300.328674	6.130000	301.685303
6.140000	299.270599	6.140000	298.911285	6.140000	298.971313	6.140000	299.295563
6.150000	297.334625	6.150000	299.441742	6.150000	303.134247	6.150000	295.918884
6.160000	298.310425	6.160000	301.889282	6.160000	294.615479	6.160000	297.693268
6.170000	300.498993	6.170000	300.028259	6.170000	293.512817	6.170000	298.675812
6.180000	303.614563	6.180000	299.850891	6.180000	295.916199	6.180000	299.439514
6.190000	297.123108	6.190000	297.133087	6.190000	298.002930	6.190000	301.825958
6.200000	293.917725	6.200000	299.145813	6.200000	297.354889	6.200000	298.333984
6.210000	295.996765	6.210000	296.656769	6.210000	294.994995	6.210000	298.343170
6.220000	294.377899	6.220000	296.802490	6.220000	296.046692	6.220000	300.335632
6.230000	300.286041	6.230000	297.179108	6.230000	300.383759	6.230000	299.732422
6.240000	296.075531	6.240000	300.359619	6.240000	300.072479	6.240000	295.180389
6.250000	298.149933	6.250000	293.300812	6.250000	302.260101	6.250000	295.333099
6.260000	293.227234	6.260000	300.813507	6.260000	297.357605	6.260000	300.173523
6.270000	297.769379	6.270000	298.092865	6.270000	298.769470	6.270000	295.877747
6.280000	294.887756	6.280000	299.174316	6.280000	300.158264	6.280000	299.009796
6.290000	298.119781	6.290000	294.713470	6.290000	301.273315	6.290000	297.034332
6.300000	300.573730	6.300000	300.983704	6.300000	295.667450	6.300000	294.389404
6.310000	297.805359	6.310000	298.181519	6.310000	299.618134	6.310000	302.522125
6.320000	299.734039	6.320000	294.526306	6.320000	291.735321	6.320000	299.417297
6.330000	295.415070	6.330000	299.028961	6.330000	301.268280	6.330000	296.863281
6.340000	301.629761	6.340000	298.791504	6.340000	296.046661	6.340000	293.483765
6.350000	294.888611	6.350000	293.651123	6.350000	291.522400	6.350000	299.668335
6.360000	295.552032	6.360000	303.922852	6.360000	295.305695	6.360000	298.548279
6.370000	301.748016	6.370000	294.074097	6.370000	296.477386	6.370000	298.008453
6.380000	292.402435	6.380000	303.774567	6.380000	297.845398	6.380000	297.564301
6.390000	297.070709	6.390000	299.815674	6.390000	293.461700	6.390000	298.781158
6.400000	295.779388	6.400000	299.111359	6.400000	296.802307	6.400000	303.095947
6.410000	300.848175	6.410000	296.010590	6.410000	297.347443	6.410000	305.203400
6.420000	296.869141	6.420000	297.874298	6.420000	294.035095	6.420000	304.342407
6.430000	302.090698	6.430000	300.648010	6.430000	299.118469	6.430000	306.265015
6.440000	302.677826	6.440000	297.811310	6.440000	299.153961	6.440000	293.047394
6.450000	302.916229	6.450000	297.476898	6.450000	299.680176	6.450000	297.655396
6.460000	291.677521	6.460000	291.868805	6.460000	297.288727	6.460000	299.652435
6.470000	296.173798	6.470000	297.334686	6.470000	301.052795	6.470000	294.713684
6.480000	297.178925	6.480000	296.582855	6.480000	297.646210	6.480000	298.489014
6.490000	297.049500	6.490000	297.916473	6.490000	300.317657	6.490000	297.191986
6.500000	292.344635	6.500000	301.175018	6.500000	300.592133	6.500000	296.080841
6.510000	296.413940	6.510000	294.150024	6.510000	300.158722	6.510000	300.760254
6.520000	294.315308	6.520000	294.014740	6.520000	303.283142	6.520000	297.210480
6.530000	298.030487	6.530000	295.937653	6.530000	298.456726	6.530000	298.805450
6.540000	295.959412	6.540000	297.280945	6.540000	297.790955	6.540000	301.427216
6.550000	293.063721	6.550000	299.351654	6.550000	296.518890	6.550000	293.734375
6.560000	297.555450	6.560000	299.486725	6.560000	301.001343	6.560000	296.770660
6.570000	289.256531	6.570000	295.535217	6.570000	296.373383	6.570000	295.903900
6.580000	303.202698	6.580000	301.018707	6.580000	295.051880	6.580000	298.977997
6.590000	293.445648	6.590000	295.685425	6.590000	299.002106	6.590000	297.401733
6.600000	298.483459	6.600000	298.814819	6.600000	297.288910	6.600000	301.079407
6.610000	298.476837	6.610000	296.256134	6.610000	294.646973	6.610000	297.602203
6.620000	302.413483	6.620000	302.557648	6.620000	299.771454	6.620000	295.910583
6.630000	291.220245	6.630000	292.684204	6.630000	297.622101	6.630000	301.564148
6.640000	296.142151	6.640000	297.179260	6.640000	296.658356	6.640000	303.631042
6.650000	298.134399	6.650000	298.475800	6.650000	298.542358	6.650000	299.966095
6.660000	303.178314	6.660000	299.415436	6.660000	293.510712	6.660000	302.198120
6.670000	295.374908	6.670000	294.380463	6.670000	299.631409	6.670000	300.214844
6.680000	295.368561	6.680000	298.257690	6.680000	298.497284	6.680000	298.076599
6.690000	295.458313	6.690000	303.630341	6.690000	298.802002	6.690000	294.829102
6.700000	298.953949	6.700000	299.231903	6.700000	301.642975	6.700000	297.646759
6.710000	294.701050	6.710000	297.845276	6.710000	298.036285	6.710000	297.510559
6.720000	302.455750	6.720000	297.132355	6.720000	300.702148	6.720000	298.601471
6.730000	300.282623	6.730000	296.374939	6.730000	302.675934	6.730000	296.756927
6.740000	298.763489	6.740000	299.659851	6.740000	296.217163	6.740000	298.255981
6.750000	295.917694	6.750000	299.656830	6.750000	294.764709	6.750000	295.534210
6.760000	298.425568	6.760000	295.002045	6.760000	299.233002	6.760000	295.793671
6.770000	299.265778	6.770000	299.172577	6.770000	300.517883	6.770000	299.799713
6.780000	302.572723	6.780000	299.953613	6.780000	298.674774	6.780000	294.185242
6.790000	294.982605	6.790000	293.351776	6.790000	300.219391	6.790000	298.297516
6.800000	296.842590	6.800000	301.876770	6.800000	295.329651	6.800000	297.254791
6.810000	294.987183	6.810000	297.348267	6.810000	293.356079	6.810000	295.310272
6.820000	297.944641	6.820000	296.040955	6.820000	295.702545	6.820000	298.388489
6.830000	291.576965	6.830000	301.354675	6.830000	301.178711	6.830000	299.612976
6.840000	297.992310	6.840000	297.421967	6.840000	295.531921	6.840000	296.561493
6.850000	299.529358	6.850000	299.757355	6.850000	296.498749	6.850000	299.841156
6.860000	298.573914	6.860000	297.380463	6.860000	298.118378	6.860000	297.629883
6.870000	296.687225	6.870000	300.680573	6.870000	293.328979	6.870000	301.793976
6.880000	297.599792	6.880000	299.016174	6.880000	296.822235	6.880000	297.901794
6.890000	304.025665	6.890000	289.656067	6.890000	295.618713	6.890000	300.594360
6.900000	300.202576	6.900000	297.471039	6.900000	297.053558	6.900000	301.199036
6.910000	294.288635	6.910000	304.555206	6.910000	293.566711	6.910000	301.883606
6.920000	302.443909	6.920000	295.518219	6.920000	300.448029	6.920000	297.424072
6.930000	296.643097	6.930000	299.867889	6.930000	299.389008	6.930000	293.387543
6.940000	295.092194	6.940000	299.720581	6.940000	296.555237	6.940000	293.645935
6.950000	297.285431	6.950000	300.226593	6.950000	301.927307	6.950000	303.183258
6.960000	298.856842	6.960000	297.428772	6.960000	297.584198	6.960000	298.307373
6.970000	296.874939	6.970000	300.841736	6.970000	292.263641	6.970000	303.704102
6.980000	301.344391	6.980000	301.944336	6.980000	295.769409	6.980000	292.546448
6.990000	297.978882	6.990000	299.169098	6.990000	296.416992	6.990000	300.505371
7.000000	297.191559	7.000000	300.301880	7.000000	296.590485	7.000000	295.735046
7.010000	300.690033	7.010000	295.345337	7.010000	302.460602	7.010000	292.917053
7.020000	298.511932	7.020000	300.954315	7.020000	300.165466	7.020000	296.975433
7.030000	299.375092	7.030000	305.654968	7.030000	296.297943	7.030000	296.209595
7.040000	302.253601	7.040000	295.746277	7.040000	299.584015	7.040000	299.947113
7.050000	297.023926	7.050000	300.863007	7.050000	300.066650	7.050000	299.261505
7.060000	295.666626	7.060000	300.870819	7.060000	295.657257	7.060000	298.665466
7.070000	296.922211	7.070000	301.335876	7.070000	296.809509	7.070000	300.221710
7.080000	299.075073	7.080000	291.893890	7.080000	299.313202	7.080000	297.877777
7.090000	295.944000	7.090000	300.378967	7.090000	295.390778	7.090000	295.882843
7.100000	303.047119	7.100000	300.102814	7.100000	296.783386	7.100000	299.644684
7.110000	298.068817	7.110000	291.803802	7.110000	292.962952	7.110000	294.469604
7.120000	296.956940	7.120000	296.888458	7.120000	302.296112	7.120000	300.779999
7.130000	297.176971	7.130000	299.414551	7.130000	297.627472	7.130000	301.470642
7.140000	295.605743	7.140000	300.740540	7.140000	299.442291	7.140000	298.938690
7.150000	299.894318	7.150000	299.670349	7.150000	294.099365	7.150000	300.162903
7.160000	295.267670	7.160000	299.303223	7.160000	298.147705	7.160000	298.558167
7.170000	296.428253	7.170000	300.105530	7.170000	299.002625	7.170000	294.952209
7.180000	309.608368	7.180000	295.761078	7.180000	296.858459	7.180000	295.158630
7.190000	298.300873	7.190000	295.762329	7.190000	296.234436	7.190000	293.058197
7.200000	302.158325	7.200000	293.817596	7.200000	298.927917	7.200000	298.005219
7.210000	299.198792	7.210000	298.241455	7.210000	299.821289	7.210000	295.168060
7.220000	298.254822	7.220000	296.604309	7.220000	299.436005	7.220000	302.029419
7.230000	296.790802	7.230000	295.791168	7.230000	297.789490	7.230000	301.345734
7.240000	299.936829	7.240000	293.048798	7.240000	290.522614	7.240000	305.163483
7.250000	297.445648	7.250000	302.525970	7.250000	300.155975	7.250000	296.670349
7.260000	302.491791	7.260000	299.190704	7.260000	293.828979	7.260000	301.388031
7.270000	296.827942	7.270000	290.901550	7.270000	303.037720	7.270000	297.796051
7.280000	299.134521	7.280000	299.008270	7.280000	296.407898	7.280000	304.323242
7.290000	302.315887	7.290000	295.330780	7.290000	304.953461	7.290000	298.118103
7.300000	293.320251	7.300000	298.388580	7.300000	293.308014	7.300000	300.040802
7.310000	296.180420	7.310000	297.951508	7.310000	297.092438	7.310000	296.597473
7.320000	295.068848	7.320000	303.620331	7.320000	296.817139	7.320000	299.305298
7.330000	293.793427	7.330000	301.976257	7.330000	299.865509	7.330000	306.307129
7.340000	292.939819	7.340000	308.119843	7.340000	292.451355	7.340000	296.530121
7.350000	295.852753	7.350000	297.311401	7.350000	301.079285	7.350000	302.575378
7.360000	301.435059	7.360000	300.913422	7.360000	292.791351	7.360000	301.582794
7.370000	296.884857	7.370000	301.126801	7.370000	304.591064	7.370000	297.181976
7.380000	301.305237	7.380000	298.520233	7.380000	296.666748	7.380000	297.119354
7.390000	293.574432	7.390000	298.169159	7.390000	301.350739	7.390000	294.426270
7.400000	299.191895	7.400000	294.992767	7.400000	295.904785	7.400000	295.662933
7.410000	295.827301	7.410000	295.292633	7.410000	301.116425	7.410000	294.413910
7.420000	298.988342	7.420000	301.454651	7.420000	299.546112	7.420000	299.465912
7.430000	298.973755	7.430000	296.145813	7.430000	297.563202	7.430000	301.427368
7.440000	299.636932	7.440000	294.770264	7.440000	299.241394	7.440000	298.677948
7.450000	298.181152	7.450000	301.205750	7.450000	297.903290	7.450000	301.551453
7.460000	296.689728	7.460000	297.873505	7.460000	303.305176	7.460000	297.466248
7.470000	296.208252	7.470000	297.724792	7.470000	298.782043	7.470000	299.328552
7.480000	295.015594	7.480000	296.367279	7.480000	298.741241	7.480000	290.596405
7.490000	296.732605	7.490000	303.231964	7.490000	304.239105	7.490000	298.140747
7.500000	295.195770	7.500000	293.482422	7.500000	295.413879	7.500000	297.658691
7.510000	292.948181	7.510000	296.739319	7.510000	298.879944	7.510000	300.030579
7.520000	302.528656	7.520000	300.036346	7.520000	300.371307	7.520000	296.949677
7.530000	297.060303	7.530000	299.353912	7.530000	296.274323	7.530000	294.222046
7.540000	297.788269	7.540000	297.246185	7.540000	302.988220	7.540000	296.865295
7.550000	296.392639	7.550000	294.785583	7.550000	295.485748	7.550000	296.092560
7.560000	296.703552	7.560000	297.615723	7.560000	294.414154	7.560000	292.459015
7.570000	299.651245	7.570000	296.906433	7.570000	295.370392	7.570000	296.894196
7.580000	297.513641	7.580000	298.698120	7.580000	290.359314	7.580000	299.323151
7.590000	303.683929	7.590000	300.071259	7.590000	300.000275	7.590000	294.787201
7.600000	301.688171	7.600000	299.613251	7.600000	293.759186	7.600000	296.426270
7.610000	298.619263	7.610000	297.223419	7.610000	302.641174	7.610000	299.879303
7.620000	292.614624	7.620000	297.665680	7.620000	299.256134	7.620000	298.087982
7.630000	296.568359	7.630000	295.422058	7.630000	294.195770	7.630000	299.523560
7.640000	292.943695	7.640000	293.815125	7.640000	299.299164	7.640000	300.820770
7.650000	296.365204	7.650000	300.169800	7.650000	295.034607	7.650000	299.837158
7.660000	291.504883	7.660000	298.811768	7.660000	298.508331	7.660000	297.654297
7.670000	296.666260	7.670000	303.704742	7.670000	304.730927	7.670000	303.607117
7.680000	302.985474	7.680000	295.985291	7.680000	297.476624	7.680000	298.572632
7.690000	296.494141	7.690000	297.022461	7.690000	297.001892	7.690000	294.435028
7.700000	295.496033	7.700000	297.962463	7.700000	296.871460	7.700000	300.321106
7.710000	300.535980	7.710000	305.747833	7.710000	299.608429	7.710000	296.576874
7.720000	295.948456	7.720000	301.910706	7.720000	299.699097	7.720000	296.273285
7.730000	302.087341	7.730000	296.237183	7.730000	301.606415	7.730000	301.395905
7.740000	296.640839	7.740000	300.346832	7.740000	295.412628	7.740000	298.308044
7.750000	298.200623	7.750000	294.673615	7.750000	299.127502	7.750000	302.223907
7.760000	296.403473	7.760000	296.732269	7.760000	297.624298	7.760000	296.603424
7.770000	297.320282	7.770000	301.625214	7.770000	302.037872	7.770000	305.170563
7.780000	299.723785	7.780000	304.644440	7.780000	298.298523	7.780000	296.023010
7.790000	303.287842	7.790000	296.545837	7.790000	295.475830	7.790000	294.558044
7.800000	302.234589	7.800000	299.490662	7.800000	301.075165	7.800000	299.207947
7.810000	297.067047	7.810000	294.693146	7.810000	295.092133	7.810000	300.240021
7.820000	295.890717	7.820000	294.716492	7.820000	296.627533	7.820000	297.700684
7.830000	298.970642	7.830000	298.857910	7.830000	297.520813	7.830000	299.629211
7.840000	299.157623	7.840000	295.672211	7.840000	299.846802	7.840000	302.414429
7.850000	296.874878	7.850000	298.697968	7.850000	292.936554	7.850000	296.601807
7.860000	301.897858	7.860000	294.415619	7.860000	292.603088	7.860000	298.637634
7.870000	293.350189	7.870000	297.089386	7.870000	296.409576	7.870000	307.314728
7.880000	295.566895	7.880000	297.283142	7.880000	294.265778	7.880000	296.591675
7.890000	290.296570	7.890000	292.934143	7.890000	290.927704	7.890000	293.739044
7.900000	295.755371	7.900000	298.943604	7.900000	300.641327	7.900000	296.726868
7.910000	294.076691	7.910000	298.030548	7.910000	297.320435	7.910000	298.113861
7.920000	300.836761	7.920000	300.281158	7.920000	293.959595	7.920000	301.563538
7.930000	298.059509	7.930000	300.109222	7.930000	294.458771	7.930000	296.750702
7.940000	306.216553	7.940000	302.257690	7.940000	297.332397	7.940000	300.716736
7.950000	301.384827	7.950000	300.707764	7.950000	295.898163	7.950000	298.253387
7.960000	302.488861	7.960000	299.838348	7.960000	300.942810	7.960000	298.177521
7.970000	296.791107	7.970000	297.555573	7.970000	297.786041	7.970000	300.205200
7.980000	295.952850	7.980000	295.132935	7.980000	301.909668	7.980000	297.774475
7.990000	301.713348	7.990000	299.276764	7.990000	298.264801	7.990000	296.297943
8.000000	301.489441	8.000000	298.490601	8.000000	302.799622	8.000000	292.979156
8.010000	293.197021	8.010000	295.977783	8.010000	301.804810	8.010000	301.820251
8.020000	296.485107	8.020000	301.692841	8.020000	299.899811	8.020000	298.680634
8.030000	296.597198	8.030000	297.803894	8.030000	293.339966	8.030000	294.717163
8.040000	297.955048	8.040000	305.211731	8.040000	299.418213	8.040000	298.482300
8.050000	301.132050	8.050000	303.433563	8.050000	297.799103	8.050000	298.170990
8.060000	299.470215	8.060000	294.957458	8.060000	298.473450	8.060000	298.258453
8.070000	300.728882	8.070000	301.192047	8.070000	295.910248	8.070000	294.083038
8.080000	300.583374	8.080000	296.102600	8.080000	297.681366	8.080000	294.001984
8.090000	299.281738	8.090000	296.825531	8.090000	300.561310	8.090000	299.805115
8.100000	306.193970	8.100000	299.097443	8.100000	297.573914	8.100000	301.258850
8.110000	303.111786	8.110000	296.010590	8.110000	298.084991	8.110000	299.037140
8.120000	291.794037	8.120000	300.985626	8.120000	296.590820	8.120000	298.825531
8.130000	293.750397	8.130000	297.581970	8.130000	295.701935	8.130000	300.472473
8.140000	298.188843	8.140000	300.246674	8.140000	304.712646	8.140000	299.609467
8.150000	297.034576	8.150000	295.675690	8.150000	300.022034	8.150000	297.981567
8.160000	298.510925	8.160000	295.573883	8.160000	301.865540	8.160000	296.930634
8.170000	296.796875	8.170000	297.271759	8.170000	301.055023	8.170000	298.302124
8.180000	296.885498	8.180000	295.836212	8.180000	297.874298	8.180000	294.932648
8.190000	301.114716	8.190000	293.640717	8.190000	300.713989	8.190000	297.042786
8.200000	297.145233	8.200000	298.235870	8.200000	295.396118	8.200000	298.250122
8.210000	299.198639	8.210000	299.740875	8.210000	297.847290	8.210000	297.106323
8.220000	300.079437	8.220000	299.777527	8.220000	299.677094	8.220000	302.629150
8.230000	300.144165	8.230000	301.661713	8.230000	300.399384	8.230000	299.438171
8.240000	293.885712	8.240000	296.268402	8.240000	296.536896	8.240000	298.652618
8.250000	302.193665	8.250000	299.823395	8.250000	299.172363	8.250000	293.296021
8.260000	297.840393	8.260000	297.957458	8.260000	291.161530	8.260000	300.460144
8.270000	299.809357	8.270000	300.548981	8.270000	300.796295	8.270000	297.303986
8.280000	297.275879	8.280000	296.015472	8.280000	299.509796	8.280000	301.714355
8.290000	300.629517	8.290000	294.511658	8.290000	296.557953	8.290000	291.902100
8.300000	302.324127	8.300000	297.550323	8.300000	299.282654	8.300000	294.046326
8.310000	297.334381	8.310000	295.834076	8.310000	303.308228	8.310000	290.270782
8.320000	293.462189	8.320000	298.169861	8.320000	301.647949	8.320000	300.495850
8.330000	298.175171	8.330000	299.424683	8.330000	298.493835	8.330000	294.869965
8.340000	297.989288	8.340000	292.234070	8.340000	293.141388	8.340000	298.546295
8.350000	294.631927	8.350000	302.546570	8.350000	289.396210	8.350000	296.180359
8.360000	296.517303	8.360000	294.656830	8.360000	293.456238	8.360000	299.542572
8.370000	296.254700	8.370000	293.032959	8.370000	294.106537	8.370000	298.007050
8.380000	299.211273	8.380000	296.518646	8.380000	302.757111	8.380000	299.250488
8.390000	295.697418	8.390000	297.334686	8.390000	294.440887	8.390000	299.073059
8.400000	293.311371	8.400000	291.571045	8.400000	297.940369	8.400000	302.485474
8.410000	295.466034	8.410000	299.478729	8.410000	291.743500	8.410000	292.661194
8.420000	295.490967	8.420000	302.993073	8.420000	299.529755	8.420000	304.804352
8.430000	299.517120	8.430000	293.790924	8.430000	297.577576	8.430000	296.928894
8.440000	295.306274	8.440000	296.889679	8.440000	298.200317	8.440000	296.312469
8.450000	294.893005	8.450000	297.168915	8.450000	298.448212	8.450000	299.824188
8.460000	299.435089	8.460000	292.317108	8.460000	295.235840	8.460000	297.094971
8.470000	298.495056	8.470000	302.206696	8.470000	294.701447	8.470000	299.973999
8.480000	297.053070	8.480000	291.299835	8.480000	299.297302	8.480000	301.586273
8.490000	301.508881	8.490000	298.993286	8.490000	299.784119	8.490000	301.245972
8.500000	300.615875	8.500000	297.107422	8.500000	293.384155	8.500000	297.003967
8.510000	299.488922	8.510000	293.911438	8.510000	301.387329	8.510000	296.042847
8.520000	299.405426	8.520000	296.209290	8.520000	295.872406	8.520000	301.825439
8.530000	296.565063	8.530000	298.617950	8.530000	295.912781	8.530000	299.736389
8.540000	296.467377	8.540000	297.425415	8.540000	298.219391	8.540000	301.124878
8.550000	296.774872	8.550000	291.230652	8.550000	300.931458	8.550000	296.496765
8.560000	300.149261	8.560000	296.149872	8.560000	301.694092	8.560000	301.756805
8.570000	297.559875	8.570000	294.807434	8.570000	299.587372	8.570000	297.883057
8.580000	296.897461	8.580000	298.941071	8.580000	298.809662	8.580000	298.175842
8.590000	294.302734	8.590000	296.417908	8.590000	301.868073	8.590000	297.854797
8.600000	294.434540	8.600000	294.395660	8.600000	298.720551	8.600000	297.971161
8.610000	295.558685	8.610000	297.485626	8.610000	297.255920	8.610000	294.450195
8.620000	294.258179	8.620000	298.997589	8.620000	302.002991	8.620000	297.991638
8.630000	295.050385	8.630000	301.670105	8.630000	299.213379	8.630000	298.494934
8.640000	293.392548	8.640000	292.976288	8.640000	296.066315	8.640000	300.509705
8.650000	304.230988	8.650000	300.841370	8.650000	301.971741	8.650000	300.509491
8.660000	296.086304	8.660000	301.102997	8.660000	300.710754	8.660000	299.435608
8.670000	294.668640	8.670000	295.949585	8.670000	293.386230	8.670000	295.914246
8.680000	305.102875	8.680000	300.364166	8.680000	301.862122	8.680000	296.461243
8.690000	300.213715	8.690000	297.099640	8.690000	299.225586	8.690000	301.704590
8.700000	298.560974	8.700000	294.680420	8.700000	296.973846	8.700000	297.099609
8.710000	294.066132	8.710000	293.780640	8.710000	300.123962	8.710000	298.343079
8.720000	299.320282	8.720000	294.752045	8.720000	297.188751	8.720000	294.090088
8.730000	294.479401	8.730000	299.130768	8.730000	300.193451	8.730000	298.315552
8.740000	298.730560	8.740000	296.327240	8.740000	302.920441	8.740000	294.528198
8.750000	301.739044	8.750000	293.832886	8.750000	302.751038	8.750000	298.066620
8.760000	300.880280	8.760000	301.320892	8.760000	294.250793	8.760000	296.635010
8.770000	300.810852	8.770000	291.187469	8.770000	296.575195	8.770000	301.796997
8.780000	294.535828	8.780000	300.229889	8.780000	293.605865	8.780000	297.187317
8.790000	297.822052	8.790000	294.901978	8.790000	292.605225	8.790000	301.273987
8.800000	300.021698	8.800000	295.650940	8.800000	307.106689	8.800000	296.202789
8.810000	301.170624	8.810000	307.473358	8.810000	300.304443	8.810000	296.428711
8.820000	298.011749	8.820000	299.240845	8.820000	301.943451	8.820000	294.535431
8.830000	302.274597	8.830000	295.718109	8.830000	301.476349	8.830000	299.481903
8.840000	300.972717	8.840000	298.112366	8.840000	303.339081	8.840000	297.093201
8.850000	299.931976	8.850000	296.652069	8.850000	291.596191	8.850000	303.649567
8.860000	297.100037	8.860000	299.508148	8.860000	298.049927	8.860000	301.779144
8.870000	297.361542	8.870000	298.103729	8.870000	298.113892	8.870000	291.730682
8.880000	294.419952	8.880000	295.724060	8.880000	299.059418	8.880000	298.450317
8.890000	297.694702	8.890000	300.304291	8.890000	301.414917	8.890000	298.365509
8.900000	299.078857	8.900000	297.778564	8.900000	298.765717	8.900000	296.282410
8.910000	294.835571	8.910000	296.252197	8.910000	301.306946	8.910000	302.148102
8.920000	299.713257	8.920000	300.881531	8.920000	298.075378	8.920000	303.827301
8.930000	299.916748	8.930000	296.943420	8.930000	299.256744	8.930000	296.554413
8.940000	293.169281	8.940000	298.371887	8.940000	300.166931	8.940000	295.197571
8.950000	300.112274	8.950000	299.428772	8.950000	296.878784	8.950000	303.032928
8.960000	295.701233	8.960000	306.875122	8.960000	299.360382	8.960000	296.356049
8.970000	296.101776	8.970000	293.523010	8.970000	300.161957	8.970000	299.282532
8.980000	298.988953	8.980000	299.505371	8.980000	292.931274	8.980000	297.773499
8.990000	297.801514	8.990000	296.432953	8.990000	297.790833	8.990000	299.451080
9.000000	299.128113	9.000000	291.919067	9.000000	292.540070	9.000000	301.984528
9.010000	298.939941	9.010000	298.676941	9.010000	290.995789	9.010000	296.392151
9.020000	297.297852	9.020000	296.896454	9.020000	299.394684	9.020000	296.351044
9.030000	297.966309	9.030000	299.304108	9.030000	297.035309	9.030000	301.379852
9.040000	300.734894	9.040000	293.078217	9.040000	293.633362	9.040000	296.782410
9.050000	293.590942	9.050000	302.045898	9.050000	301.325104	9.050000	296.919037
9.060000	296.907654	9.060000	296.128998	9.060000	298.746918	9.060000	297.303467
9.070000	299.110077	9.070000	300.736694	9.070000	293.730927	9.070000	304.199524
9.080000	290.565308	9.080000	301.138580	9.080000	291.514648	9.080000	301.186707
9.090000	302.402222	9.090000	292.737244	9.090000	300.579437	9.090000	299.679901
9.100000	300.848633	9.100000	297.515076	9.100000	297.883301	9.100000	297.964020
9.110000	300.600555	9.110000	294.676575	9.110000	299.356964	9.110000	300.552490
9.120000	295.321442	9.120000	300.674469	9.120000	298.878296	9.120000	298.513733
9.130000	302.242035	9.130000	299.862579	9.130000	292.814636	9.130000	294.456604
9.140000	298.073425	9.140000	294.095154	9.140000	304.099884	9.140000	296.756195
9.150000	297.674042	9.150000	296.704559	9.150000	301.282776	9.150000	299.409851
9.160000	298.887604	9.160000	299.258301	9.160000	304.153534	9.160000	295.857239
9.170000	293.707489	9.170000	301.217255	9.170000	295.852600	9.170000	300.943237
9.180000	290.840942	9.180000	296.174438	9.180000	293.437531	9.180000	292.925629
9.190000	298.765076	9.190000	301.799133	9.190000	297.264496	9.190000	295.880310
9.200000	295.486755	9.200000	300.686676	9.200000	299.225616	9.200000	299.045471
9.210000	291.550995	9.210000	298.586304	9.210000	297.444641	9.210000	295.335632
9.220000	296.949890	9.220000	295.424194	9.220000	292.831116	9.220000	296.916595
9.230000	304.277924	9.230000	298.683533	9.230000	298.948395	9.230000	303.881775
9.240000	296.401855	9.240000	302.863251	9.240000	297.515228	9.240000	298.068604
9.250000	296.138550	9.250000	297.747833	9.250000	298.679718	9.250000	293.899780
9.260000	296.531097	9.260000	293.718964	9.260000	297.658752	9.260000	295.597290
9.270000	298.597748	9.270000	296.299957	9.270000	295.001129	9.270000	299.507996
9.280000	298.760803	9.280000	294.700378	9.280000	299.767487	9.280000	299.321136
9.290000	306.420166	9.290000	295.884644	9.290000	305.728790	9.290000	297.331818
9.300000	299.265289	9.300000	297.433289	9.300000	306.482666	9.300000	301.124298
9.310000	298.462738	9.310000	301.934174	9.310000	295.415497	9.310000	295.402496
9.320000	294.572662	9.320000	301.110382	9.320000	295.969788	9.320000	299.429138
9.330000	298.304535	9.330000	298.171509	9.330000	301.908875	9.330000	301.682953
9.340000	294.983917	9.340000	298.424652	9.340000	295.650818	9.340000	296.071259
9.350000	299.521606	9.350000	299.863129	9.350000	300.681824	9.350000	299.993195
9.360000	301.464081	9.360000	303.069824	9.360000	298.603973	9.360000	301.439789
9.370000	298.047333	9.370000	294.805756	9.370000	297.160095	9.370000	296.578674
9.380000	296.475311	9.380000	293.590240	9.380000	293.080872	9.380000	298.812164
9.390000	300.488403	9.390000	297.553864	9.390000	298.562500	9.390000	303.579773
9.400000	303.636444	9.400000	296.769714	9.400000	298.321350	9.400000	292.673126
9.410000	304.793427	9.410000	292.858307	9.410000	295.522339	9.410000	294.176300
9.420000	303.174988	9.420000	301.769653	9.420000	299.984528	9.420000	299.653290
9.430000	297.681366	9.430000	301.837646	9.430000	297.107819	9.430000	295.806274
9.440000	300.607056	9.440000	294.901367	9.440000	296.039917	9.440000	291.253571
9.450000	300.124023	9.450000	293.769989	9.450000	298.695190	9.450000	302.257507
9.460000	292.967957	9.460000	299.360321	9.460000	297.196014	9.460000	295.329651
9.470000	300.243622	9.470000	294.897400	9.470000	301.028351	9.470000	303.234283
9.480000	302.659241	9.480000	297.285767	9.480000	294.964600	9.480000	298.495361
9.490000	291.177155	9.490000	297.899628	9.490000	295.759979	9.490000	301.495392
9.500000	300.605865	9.500000	299.844727	9.500000	292.415375	9.500000	303.716370
9.510000	295.476959	9.510000	303.049652	9.510000	289.224548	9.510000	298.639282
9.520000	293.200317	9.520000	296.858734	9.520000	296.399750	9.520000	293.707672
9.530000	296.255768	9.530000	296.095856	9.530000	297.794952	9.530000	292.992920
9.540000	304.657166	9.540000	299.558380	9.540000	293.595398	9.540000	297.339142
9.550000	306.234802	9.550000	297.459503	9.550000	295.860321	9.550000	300.263855
9.560000	295.051697	9.560000	301.694702	9.560000	303.259033	9.560000	297.092316
9.570000	300.453400	9.570000	298.665924	9.570000	300.412750	9.570000	294.887115
9.580000	297.546875	9.580000	298.399658	9.580000	298.670502	9.580000	298.532684
9.590000	295.581360	9.590000	303.259979	9.590000	299.818726	9.590000	298.271667
9.600000	298.142120	9.600000	300.493286	9.600000	294.973297	9.600000	296.207123
9.610000	299.743225	9.610000	294.682678	9.610000	301.459351	9.610000	300.088043
9.620000	292.736053	9.620000	297.053894	9.620000	295.750916	9.620000	298.423889
9.630000	299.911469	9.630000	300.766357	9.630000	293.634796	9.630000	293.981934
9.640000	301.156067	9.640000	289.563263	9.640000	294.760010	9.640000	300.838196
9.650000	299.843536	9.650000	296.824158	9.650000	301.724548	9.650000	297.885071
9.660000	296.064575	9.660000	296.740204	9.660000	300.707825	9.660000	295.588623
9.670000	294.844879	9.670000	294.981110	9.670000	297.986053	9.670000	294.275330
9.680000	296.260986	9.680000	297.701508	9.680000	302.205170	9.680000	300.615326
9.690000	297.273682	9.690000	300.609528	9.690000	298.572052	9.690000	296.063843
9.700000	295.740601	9.700000	295.205536	9.700000	307.369568	9.700000	296.452942
9.710000	298.575317	9.710000	302.032776	9.710000	295.665009	9.710000	298.454071
9.720000	304.352081	9.720000	302.446106	9.720000	305.057037	9.720000	299.527679
9.730000	301.307861	9.730000	299.400787	9.730000	296.147430	9.730000	300.568787
9.740000	298.881866	9.740000	301.679993	9.740000	300.148956	9.740000	299.325195
9.750000	296.829468	9.750000	297.283264	9.750000	300.116699	9.750000	296.848572
9.760000	298.700043	9.760000	297.601990	9.760000	296.887299	9.760000	299.760345
9.770000	301.916351	9.770000	301.771362	9.770000	296.035675	9.770000	297.379944
9.780000	299.894958	9.780000	293.631500	9.780000	297.117523	9.780000	299.669067
9.790000	297.162170	9.790000	295.331360	9.790000	297.939606	9.790000	293.160645
9.800000	298.459961	9.800000	298.710968	9.800000	302.715363	9.800000	294.759735
9.810000	299.508545	9.810000	296.455139	9.810000	294.527130	9.810000	294.492279
9.820000	297.306091	9.820000	300.246552	9.820000	297.993866	9.820000	295.944519
9.830000	295.354614	9.830000	298.566071	9.830000	297.193420	9.830000	294.944366
9.840000	294.877197	9.840000	293.634552	9.840000	298.587463	9.840000	298.196686
9.850000	298.678284	9.850000	291.362549	9.850000	300.935425	9.850000	295.750977
9.860000	298.096405	9.860000	295.966125	9.860000	297.090118	9.860000	296.186920
9.870000	301.031738	9.870000	293.797089	9.870000	298.451782	9.870000	306.592041
9.880000	299.047760	9.880000	295.314301	9.880000	300.250641	9.880000	297.016602
9.890000	301.801636	9.890000	298.855560	9.890000	300.953094	9.890000	299.802185
9.900000	297.391357	9.900000	294.584106	9.900000	298.262665	9.900000	299.228058
9.910000	301.420074	9.910000	295.863556	9.910000	297.968567	9.910000	298.770782
9.920000	303.368774	9.920000	298.103210	9.920000	299.494049	9.920000	303.228760
9.930000	304.158600	9.930000	301.759613	9.930000	299.503601	9.930000	298.323120
9.940000	297.937927	9.940000	298.532227	9.940000	293.548340	9.940000	299.449768
9.950000	295.375519	9.950000	291.005585	9.950000	292.711517	9.950000	300.466553
9.960000	295.910217	9.960000	297.560577	9.960000	299.975891	9.960000	297.147339
9.970000	296.825958	9.970000	293.328613	9.970000	297.179138	9.970000	293.409698
9.980000	292.483673	9.980000	301.180267	9.980000	295.946808	9.980000	292.550201
9.990000	295.681854	9.990000	300.328308	9.990000	298.955872	9.990000	296.657776
10.000000	299.490936	10.000000	296.269775	10.000000	302.311798	10.000000	299.778320
10.000000	299.490845	10.000000	296.269501	10.000000	302.311798	10.000000	299.778381
10.010000	298.552216	10.010000	301.058319	10.010000	300.068207	10.010000	298.677063
10.020000	293.089722	10.020000	292.797394	10.020000	298.654358	10.020000	299.148468
10.030000	294.824921	10.030000	291.475525	10.030000	293.306244	10.030000	300.016815
10.040000	299.695526	10.040000	298.283142	10.040000	301.546478	10.040000	298.831360
10.050000	297.093719	10.050000	301.211761	10.050000	295.509552	10.050000	295.454224
10.060000	296.988007	10.060000	299.761932	10.060000	301.441711	10.060000	298.828949
10.070000	297.545258	10.070000	292.404999	10.070000	300.657623	10.070000	297.394012
10.080000	296.195587	10.080000	298.740601	10.080000	295.443787	10.080000	301.206787
10.090000	295.111115	10.090000	295.600037	10.090000	294.527588	10.090000	296.487610
10.100000	300.310730	10.100000	295.377594	10.100000	302.628235	10.100000	304.164734
10.110000	297.773560	10.110000	294.580719	10.110000	298.956421	10.110000	293.360077
10.120000	297.077637	10.120000	299.701263	10.120000	306.965302	10.120000	292.077271
10.130000	298.017090	10.130000	301.338470	10.130000	293.509308	10.130000	294.783112
10.140000	301.201752	10.140000	300.984009	10.140000	295.104828	10.140000	295.021820
10.150000	299.639313	10.150000	296.282227	10.150000	294.640472	10.150000	297.912781
10.160000	295.231873	10.160000	296.175385	10.160000	295.399963	10.160000	298.865112
10.170000	298.957092	10.170000	296.569397	10.170000	295.205078	10.170000	295.344360
10.180000	302.989624	10.180000	295.225220	10.180000	301.223358	10.180000	292.208618
10.190000	304.864532	10.190000	298.858368	10.190000	296.217010	10.190000	297.910645
10.200000	296.273315	10.200000	297.664429	10.200000	297.790222	10.200000	297.533356
10.210000	296.476074	10.210000	296.651093	10.210000	293.268646	10.210000	300.588196
10.220000	302.097809	10.220000	295.895935	10.220000	294.975464	10.220000	301.211334
10.230000	298.074127	10.230000	303.084869	10.230000	303.087097	10.230000	300.766571
10.240000	297.096283	10.240000	295.792267	10.240000	295.527191	10.240000	299.344727
10.250000	295.336975	10.250000	300.362396	10.250000	301.252289	10.250000	298.151947
10.260000	290.570160	10.260000	294.471039	10.260000	298.559692	10.260000	296.946472
10.270000	304.878265	10.270000	297.336243	10.270000	295.216156	10.270000	295.615204
10.280000	294.523682	10.280000	297.613495	10.280000	298.340302	10.280000	298.917328
10.290000	306.846191	10.290000	298.628235	10.290000	297.105713	10.290000	298.374329
10.300000	295.023560	10.300000	293.930634	10.300000	295.914490	10.300000	301.622711
10.310000	303.229767	10.310000	301.035248	10.310000	293.683868	10.310000	298.062927
10.320000	298.421295	10.320000	302.134064	10.320000	301.134979	10.320000	296.482727
10.330000	295.930054	10.330000	296.744995	10.330000	297.588409	10.330000	297.583923
10.340000	294.976715	10.340000	300.716461	10.340000	296.041107	10.340000	299.565582
10.350000	301.048920	10.350000	301.736053	10.350000	298.666504	10.350000	303.668396
10.360000	299.587219	10.360000	296.732239	10.360000	302.423462	10.360000	299.914093
10.370000	296.850311	10.370000	296.254822	10.370000	298.008453	10.370000	298.010864
10.380000	298.114075	10.380000	296.057556	10.380000	299.914673	10.380000	297.569122
10.390000	298.703125	10.390000	301.796112	10.390000	297.122650	10.390000	288.738586
10.400000	298.570038	10.400000	296.490662	10.400000	298.795593	10.400000	294.925476
10.410000	296.120056	10.410000	295.168549	10.410000	299.132172	10.410000	297.539673
10.420000	304.498596	10.420000	295.840424	10.420000	295.972351	10.420000	295.427277
10.430000	295.977844	10.430000	293.155182	10.430000	298.333160	10.430000	296.814636
10.440000	297.061707	10.440000	295.093170	10.440000	299.402161	10.440000	297.228699
10.450000	296.037384	10.450000	301.339417	10.450000	298.427063	10.450000	301.800232
10.460000	301.149384	10.460000	298.609711	10.460000	293.779541	10.460000	297.163788
10.470000	288.317474	10.470000	294.767395	10.470000	300.484192	10.470000	293.601898
10.480000	293.719208	10.480000	295.065460	10.480000	301.104767	10.480000	299.574310
10.490000	294.463348	10.490000	300.381195	10.490000	296.528687	10.490000	295.821167
10.500000	296.090729	10.500000	296.181458	10.500000	299.209656	10.500000	299.756958
10.510000	298.969635	10.510000	296.532074	10.510000	305.496460	10.510000	294.387512
10.520000	296.466492	10.520000	298.333313	10.520000	301.222198	10.520000	296.027374
10.530000	299.157227	10.530000	296.175446	10.530000	301.809662	10.530000	292.672607
10.540000	296.251495	10.540000	300.770020	10.540000	297.653259	10.540000	294.301147
10.550000	296.047852	10.550000	301.505798	10.550000	297.938660	10.550000	296.812408
10.560000	294.454956	10.560000	297.260193	10.560000	296.589996	10.560000	303.633118
10.570000	300.226166	10.570000	296.359009	10.570000	296.019409	10.570000	299.061310
10.580000	295.794281	10.580000	297.843506	10.580000	298.336853	10.580000	300.836517
10.590000	302.723389	10.590000	296.675446	10.590000	294.479401	10.590000	301.069336
10.600000	294.217438	10.600000	298.633636	10.600000	298.463501	10.600000	294.136871
10.610000	301.108063	10.610000	295.760376	10.610000	300.716064	10.610000	300.191193
10.620000	302.356171	10.620000	299.377686	10.620000	300.691101	10.620000	291.755402
10.630000	297.850372	10.630000	295.615540	10.630000	293.809082	10.630000	300.503235
10.640000	300.231049	10.640000	298.166656	10.640000	292.585297	10.640000	303.429810
10.650000	299.284729	10.650000	297.430695	10.650000	295.705658	10.650000	294.993896
10.660000	298.270599	10.660000	301.196167	10.660000	297.999695	10.660000	296.385925
10.670000	300.549011	10.670000	295.725952	10.670000	294.707367	10.670000	294.467804
10.680000	294.101349	10.680000	302.486694	10.680000	301.988892	10.680000	294.772919
10.690000	294.848267	10.690000	304.059937	10.690000	299.276154	10.690000	289.837433
10.700000	293.812775	10.700000	295.268646	10.700000	294.368988	10.700000	297.830414
10.710000	293.708038	10.710000	310.888733	10.710000	301.588715	10.710000	298.213318
10.720000	297.946808	10.720000	305.511230	10.720000	296.406281	10.720000	299.735504
10.730000	299.770386	10.730000	297.635498	10.730000	292.947754	10.730000	297.786987
10.740000	301.837708	10.740000	297.391266	10.740000	296.420990	10.740000	297.283264
10.750000	295.768585	10.750000	297.921783	10.750000	296.962006	10.750000	300.526520
10.760000	297.585602	10.760000	297.397705	10.760000	294.492706	10.760000	299.142120
10.770000	297.496674	10.770000	296.663269	10.770000	297.843628	10.770000	301.021057
10.780000	300.158813	10.780000	298.460815	10.780000	303.808594	10.780000	299.947998
10.790000	296.241516	10.790000	298.496307	10.790000	296.893951	10.790000	296.218048
10.800000	299.902313	10.800000	293.541992	10.800000	300.505585	10.800000	303.341675
10.810000	299.927338	10.810000	299.974060	10.810000	297.441772	10.810000	296.312561
10.820000	298.717163	10.820000	298.866974	10.820000	295.952148	10.820000	294.095459
10.830000	297.986786	10.830000	302.745697	10.830000	303.286194	10.830000	303.338104
10.840000	295.060730	10.840000	294.602295	10.840000	295.636353	10.840000	298.878082
10.850000	295.496521	10.850000	297.620850	10.850000	293.174896	10.850000	301.423645
10.860000	299.578400	10.860000	295.695129	10.860000	297.371582	10.860000	292.893890
10.870000	298.202637	10.870000	302.302338	10.870000	294.900665	10.870000	299.579926
10.880000	293.320404	10.880000	299.936401	10.880000	298.618713	10.880000	297.065491
10.890000	302.188629	10.890000	301.539551	10.890000	296.143463	10.890000	301.039825
10.900000	299.209625	10.900000	297.344299	10.900000	296.573242	10.900000	297.689789
10.910000	298.918823	10.910000	299.629150	10.910000	298.146423	10.910000	295.694641
10.920000	296.878387	10.920000	300.011505	10.920000	294.672272	10.920000	296.626709
10.930000	300.155273	10.930000	295.404846	10.930000	298.524384	10.930000	295.429260
10.940000	300.903320	10.940000	297.289612	10.940000	300.376709	10.940000	298.006134
10.950000	301.220642	10.950000	301.077911	10.950000	297.527649	10.950000	300.532501
10.960000	297.060120	10.960000	295.388611	10.960000	301.655060	10.960000	299.627716
10.970000	295.724701	10.970000	296.978210	10.970000	301.682220	10.970000	302.581848
10.980000	296.492340	10.980000	296.076996	10.980000	300.394104	10.980000	300.485962
10.990000	299.036743	10.990000	296.988892	10.990000	300.595306	10.990000	298.539948
11.000000	303.477722	11.000000	302.930420	11.000000	305.172638	11.000000	301.841827
11.010000	296.271210	11.010000	303.170990	11.010000	300.960419	11.010000	299.417358
11.020000	289.605316	11.020000	303.444824	11.020000	302.520721	11.020000	295.795776
11.030000	295.935913	11.030000	297.335114	11.030000	303.729156	11.030000	299.260040
11.040000	295.684998	11.040000	296.487030	11.040000	294.188843	11.040000	297.732513
11.050000	302.205963	11.050000	302.489960	11.050000	296.078491	11.050000	304.072418
11.060000	296.921539	11.060000	295.572052	11.060000	300.301453	11.060000	298.148590
11.070000	298.624847	11.070000	294.687195	11.070000	302.221252	11.070000	297.976593
11.080000	295.753296	11.080000	300.420715	11.080000	301.316071	11.080000	293.862610
11.090000	302.201874	11.090000	302.069641	11.090000	303.633820	11.090000	299.218964
11.100000	297.083649	11.100000	298.001251	11.100000	297.325226	11.100000	300.711945
11.110000	301.041504	11.110000	299.295319	11.110000	300.099030	11.110000	297.445312
11.120000	293.605743	11.120000	300.712219	11.120000	291.137024	11.120000	296.695160
11.130000	302.422211	11.130000	295.831604	11.130000	300.660278	11.130000	303.348602
11.140000	297.402649	11.140000	293.058746	11.140000	297.686066	11.140000	300.757843
11.150000	293.309692	11.150000	301.746552	11.150000	293.300964	11.150000	298.660767
11.160000	297.177673	11.160000	297.073303	11.160000	292.441040	11.160000	301.860931
11.170000	295.081604	11.170000	296.729370	11.170000	293.950836	11.170000	296.263123
11.180000	298.186340	11.180000	289.961029	11.180000	296.607117	11.180000	300.095245
11.190000	300.361298	11.190000	298.105469	11.190000	296.973816	11.190000	297.407928
11.200000	304.135132	11.200000	295.107361	11.200000	297.263885	11.200000	298.613953
11.210000	297.900085	11.210000	305.163116	11.210000	298.668213	11.210000	298.091766
11.220000	291.908142	11.220000	298.503204	11.220000	293.808044	11.220000	295.939423
11.230000	298.606537	11.230000	300.228790	11.230000	299.230957	11.230000	296.297058
11.240000	298.201782	11.240000	295.795013	11.240000	297.290802	11.240000	300.147217
11.250000	297.587158	11.250000	299.931854	11.250000	301.469574	11.250000	300.589294
11.260000	295.710785	11.260000	303.162872	11.260000	297.020386	11.260000	296.762512
11.270000	295.342316	11.270000	295.709808	11.270000	298.313690	11.270000	299.550598
11.280000	301.300140	11.280000	293.961487	11.280000	300.877411	11.280000	291.974487
11.290000	295.760162	11.290000	301.335693	11.290000	293.264374	11.290000	295.762726
11.300000	291.740601	11.300000	301.408905	11.300000	300.978577	11.300000	296.985352
11.310000	293.404022	11.310000	294.266846	11.310000	298.307831	11.310000	295.615784
11.320000	295.664215	11.320000	291.864929	11.320000	296.680786	11.320000	299.187408
11.330000	297.612549	11.330000	298.285889	11.330000	300.527039	11.330000	298.038574
11.340000	293.350250	11.340000	297.922852	11.340000	295.593018	11.340000	295.248749
11.350000	294.764679	11.350000	296.661377	11.350000	292.036163	11.350000	293.768829
11.360000	302.151184	11.360000	299.791168	11.360000	301.576599	11.360000	297.329468
11.370000	299.735931	11.370000	299.567963	11.370000	297.815033	11.370000	293.478760
11.380000	294.917816	11.380000	303.160919	11.380000	298.942169	11.380000	299.395569
11.390000	298.154541	11.390000	303.054169	11.390000	295.894104	11.390000	299.049255
11.400000	296.491760	11.400000	294.910492	11.400000	301.092560	11.400000	296.898071
11.410000	301.050018	11.410000	304.172333	11.410000	297.629395	11.410000	294.085388
11.420000	298.155426	11.420000	300.069763	11.420000	296.815369	11.420000	298.411682
11.430000	302.166992	11.430000	299.204681	11.430000	294.243408	11.430000	294.692261
11.440000	294.733917	11.440000	293.823212	11.440000	297.062561	11.440000	297.147827
11.450000	300.731262	11.450000	297.442139	11.450000	296.143646	11.450000	301.782074
11.460000	293.848022	11.460000	296.450012	11.460000	297.891663	11.460000	301.147125
11.470000	297.459686	11.470000	296.792969	11.470000	299.107697	11.470000	295.801147
11.480000	296.819427	11.480000	300.825104	11.480000	297.398987	11.480000	297.950104
11.490000	305.705353	11.490000	297.798523	11.490000	300.481781	11.490000	300.102295
11.500000	288.370819	11.500000	298.740326	11.500000	293.170227	11.500000	299.223816
11.510000	293.509949	11.510000	295.558197	11.510000	299.695557	11.510000	301.031311
11.520000	299.657593	11.520000	297.407593	11.520000	301.511780	11.520000	301.744629
11.530000	295.455841	11.530000	299.244141	11.530000	299.101776	11.530000	299.014923
11.540000	296.931732	11.540000	295.840332	11.540000	300.495605	11.540000	297.634277
11.550000	298.841614	11.550000	298.022644	11.550000	300.866119	11.550000	298.982330
11.560000	298.342438	11.560000	298.791718	11.560000	302.241302	11.560000	297.549530
11.570000	291.588409	11.570000	298.968536	11.570000	292.322235	11.570000	298.796936
11.580000	298.664856	11.580000	299.814575	11.580000	296.096771	11.580000	299.772949
11.590000	299.987213	11.590000	296.012939	11.590000	300.859894	11.590000	298.234406
11.600000	300.987518	11.600000	297.031250	11.600000	299.120087	11.600000	290.674469
11.610000	300.717499	11.610000	293.003204	11.610000	299.444885	11.610000	298.728699
11.620000	298.229767	11.620000	296.975586	11.620000	293.525787	11.620000	299.827759
11.630000	293.390564	11.630000	303.630249	11.630000	298.378845	11.630000	298.459351
11.640000	298.817932	11.640000	299.750824	11.640000	297.528809	11.640000	297.575226
11.650000	296.098450	11.650000	299.667023	11.650000	303.782806	11.650000	303.236115
11.660000	300.773560	11.660000	297.839386	11.660000	292.965118	11.660000	296.718292
11.670000	296.738556	11.670000	297.668701	11.670000	292.910095	11.670000	298.512848
11.680000	296.313324	11.680000	300.787537	11.680000	301.580597	11.680000	295.960815
11.690000	294.844055	11.690000	299.381958	11.690000	301.587372	11.690000	301.278168
11.700000	298.829956	11.700000	294.110352	11.700000	293.589386	11.700000	299.387329
11.710000	295.555969	11.710000	298.901306	11.710000	297.419586	11.710000	299.412140
11.720000	304.339844	11.720000	298.140320	11.720000	296.580139	11.720000	297.340637
11.730000	296.297150	11.730000	298.101532	11.730000	302.999725	11.730000	297.056793
11.740000	293.225342	11.740000	297.922089	11.740000	299.717194	11.740000	294.389832
11.750000	297.753418	11.750000	301.971985	11.750000	300.598175	11.750000	295.202118
11.760000	303.354095	11.760000	300.747131	11.760000	293.486237	11.760000	295.006409
11.770000	300.428131	11.770000	298.422577	11.770000	300.350067	11.770000	295.479919
11.780000	305.560669	11.780000	298.201324	11.780000	299.661041	11.780000	298.938049
11.790000	298.168793	11.790000	298.228943	11.790000	302.124725	11.790000	301.371643
11.800000	301.554718	11.800000	295.807831	11.800000	298.376068	11.800000	300.860291
11.810000	294.192993	11.810000	298.136261	11.810000	298.862885	11.810000	296.643646
11.820000	301.105835	11.820000	295.929138	11.820000	297.612061	11.820000	291.901947
11.830000	299.858185	11.830000	295.227020	11.830000	295.723358	11.830000	293.216766
11.840000	296.310669	11.840000	296.712372	11.840000	295.914703	11.840000	298.406464
11.850000	296.817200	11.850000	303.064117	11.850000	295.730042	11.850000	298.665649
11.860000	300.848694	11.860000	300.096069	11.860000	294.193146	11.860000	297.199677
11.870000	297.339783	11.870000	296.890015	11.870000	300.903625	11.870000	298.707275
11.880000	304.351624	11.880000	299.755768	11.880000	303.859741	11.880000	299.940643
11.890000	300.699097	11.890000	298.150818	11.890000	302.408630	11.890000	298.451508
11.900000	293.972870	11.900000	298.562897	11.900000	296.268433	11.900000	300.542358
11.910000	297.102600	11.910000	299.619110	11.910000	301.253357	11.910000	300.807190
11.920000	299.702332	11.920000	300.235596	11.920000	304.106201	11.920000	297.352173
11.930000	300.914520	11.930000	298.764862	11.930000	298.313416	11.930000	302.259094
11.940000	298.751862	11.940000	304.408844	11.940000	302.453735	11.940000	302.352417
11.950000	295.112732	11.950000	302.908813	11.950000	295.465546	11.950000	299.359924
11.960000	296.849182	11.960000	298.370361	11.960000	297.606598	11.960000	295.308807
11.970000	296.763672	11.970000	296.831177	11.970000	295.855042	11.970000	301.612762
11.980000	299.474762	11.980000	294.350128	11.980000	299.179993	11.980000	301.708435
11.990000	301.094177	11.990000	297.704895	11.990000	294.202118	11.990000	298.092194
12.000000	302.486542	12.000000	300.876740	12.000000	303.884247	12.000000	299.145599
12.010000	302.844482	12.010000	297.372742	12.010000	296.946381	12.010000	298.326050
12.020000	297.532257	12.020000	304.160217	12.020000	295.144104	12.020000	293.547546
12.030000	296.487946	12.030000	301.742798	12.030000	301.899200	12.030000	299.749451
12.040000	296.499146	12.040000	301.727753	12.040000	295.336639	12.040000	299.604980
12.050000	301.177643	12.050000	295.510773	12.050000	301.039368	12.050000	299.644257
12.060000	296.338928	12.060000	299.138641	12.060000	304.664490	12.060000	297.467926
12.070000	301.193420	12.070000	294.035309	12.070000	299.514038	12.070000	300.411591
12.080000	297.196716	12.080000	294.174011	12.080000	295.325012	12.080000	302.126038
12.090000	303.135834	12.090000	300.744415	12.090000	300.014740	12.090000	295.924500
12.100000	301.016907	12.100000	299.279724	12.100000	298.917603	12.100000	299.481415
12.110000	294.681030	12.110000	297.632660	12.110000	298.276245	12.110000	295.046021
12.120000	294.304291	12.120000	295.575836	12.120000	303.188629	12.120000	296.150146
12.130000	296.527863	12.130000	294.014740	12.130000	297.717041	12.130000	300.891907
12.140000	296.108856	12.140000	298.802368	12.140000	296.869690	12.140000	302.285980
12.150000	299.531311	12.150000	295.582184	12.150000	297.752014	12.150000	294.340485
12.160000	303.947876	12.160000	297.584961	12.160000	300.811890	12.160000	292.825439
12.170000	296.752777	12.170000	299.748413	12.170000	299.198700	12.170000	297.680511
12.180000	291.678802	12.180000	297.569122	12.180000	304.936035	12.180000	298.371399
12.190000	300.981201	12.190000	300.032257	12.190000	296.506470	12.190000	293.485748
12.200000	298.499481	12.200000	295.404053	12.200000	297.752075	12.200000	296.743011
12.210000	296.691437	12.210000	296.130310	12.210000	301.320007	12.210000	296.071350
12.220000	297.062408	12.220000	294.421021	12.220000	287.694153	12.220000	297.307251
12.230000	298.551453	12.230000	299.393219	12.230000	301.016327	12.230000	302.266968
12.240000	298.562653	12.240000	294.397308	12.240000	295.373810	12.240000	298.393921
12.250000	303.371338	12.250000	301.180084	12.250000	298.377686	12.250000	294.028473
12.260000	300.204437	12.260000	302.430573	12.260000	297.116486	12.260000	298.271545
12.270000	302.626312	12.270000	296.745880	12.270000	304.102692	12.270000	297.983551
12.280000	298.237671	12.280000	298.811462	12.280000	299.043030	12.280000	294.181091
12.290000	298.093994	12.290000	297.238495	12.290000	305.135254	12.290000	298.176514
12.300000	295.358734	12.300000	295.757751	12.300000	298.022797	12.300000	292.900482
12.310000	297.341888	12.310000	297.602722	12.310000	294.945099	12.310000	294.962921
12.320000	305.164459	12.320000	303.170837	12.320000	293.389404	12.320000	303.197479
12.330000	296.981934	12.330000	301.943634	12.330000	297.527344	12.330000	293.841125
12.340000	300.995087	12.340000	296.657013	12.340000	295.126404	12.340000	300.408142
12.350000	304.557495	12.350000	293.572632	12.350000	296.814606	12.350000	300.502960
12.360000	298.399658	12.360000	301.914459	12.360000	299.671417	12.360000	299.488922
12.370000	297.597443	12.370000	298.841614	12.370000	302.074738	12.370000	300.551605
12.380000	295.020874	12.380000	288.773010	12.380000	294.856201	12.380000	299.673920
12.390000	295.706085	12.390000	296.108276	12.390000	305.023865	12.390000	297.676941
12.400000	292.525421	12.400000	299.614380	12.400000	299.502655	12.400000	297.217499
12.410000	300.146637	12.410000	300.427948	12.410000	299.632935	12.410000	301.240448
12.420000	302.890381	12.420000	297.822327	12.420000	304.035492	12.420000	299.813934
12.430000	299.455475	12.430000	294.966217	12.430000	301.091309	12.430000	296.391388
12.440000	303.868439	12.440000	303.780396	12.440000	304.624817	12.440000	299.187195
12.450000	292.664185	12.450000	294.623779	12.450000	295.293243	12.450000	295.877197
12.460000	298.819275	12.460000	296.217743	12.460000	303.447357	12.460000	298.181335
12.470000	301.457397	12.470000	301.404633	12.470000	297.495026	12.470000	306.488770
12.480000	304.899109	12.480000	294.389435	12.480000	300.795776	12.480000	298.894104
12.490000	299.151703	12.490000	293.254700	12.490000	295.794312	12.490000	303.757416
12.500000	295.217651	12.500000	295.930634	12.500000	304.361359	12.500000	295.761932
12.510000	294.653229	12.510000	297.870087	12.510000	294.590027	12.510000	296.086212
12.520000	294.304077	12.520000	294.580322	12.520000	297.315155	12.520000	301.290466
12.530000	291.520325	12.530000	297.031555	12.530000	302.296021	12.530000	298.118042
12.540000	292.377533	12.540000	297.180725	12.540000	302.018829	12.540000	297.813751
12.550000	299.825836	12.550000	295.889130	12.550000	296.874146	12.550000	301.994904
12.560000	297.540436	12.560000	303.380493	12.560000	299.080475	12.560000	301.651215
12.570000	298.020569	12.570000	292.635284	12.570000	297.701447	12.570000	294.969666
12.580000	298.401550	12.580000	298.278473	12.580000	300.561493	12.580000	292.796082
12.590000	308.010956	12.590000	293.829376	12.590000	298.046143	12.590000	300.445374
12.600000	298.432404	12.600000	296.763794	12.600000	297.371613	12.600000	295.375275
12.610000	307.106598	12.610000	298.972412	12.610000	297.661163	12.610000	297.382294
12.620000	299.006256	12.620000	297.063019	12.620000	296.983429	12.620000	299.676514
12.630000	300.110840	12.630000	300.613800	12.630000	296.095306	12.630000	295.570709
12.640000	303.319397	12.640000	302.702209	12.640000	305.955902	12.640000	291.371582
12.650000	299.201874	12.650000	301.095886	12.650000	299.993439	12.650000	296.820892
12.660000	301.344604	12.660000	295.735840	12.660000	297.835052	12.660000	301.018951
12.670000	303.606384	12.670000	294.941772	12.670000	293.183594	12.670000	300.208008
12.680000	301.167694	12.680000	296.416382	12.680000	299.924103	12.680000	301.084839
12.690000	297.106689	12.690000	302.661591	12.690000	301.896271	12.690000	300.554718
12.700000	298.943176	12.700000	296.580811	12.700000	296.481812	12.700000	299.645233
12.710000	301.709595	12.710000	293.461609	12.710000	301.337402	12.710000	303.322113
12.720000	293.897400	12.720000	294.511841	12.720000	296.732178	12.720000	292.529694
12.730000	300.701447	12.730000	300.001465	12.730000	300.789124	12.730000	292.449097
12.740000	292.234406	12.740000	299.600769	12.740000	301.568604	12.740000	293.288910
12.750000	301.256805	12.750000	295.253571	12.750000	291.671387	12.750000	300.735077
12.760000	298.086304	12.760000	293.913544	12.760000	301.057678	12.760000	301.917511
12.770000	299.232147	12.770000	295.341675	12.770000	297.979248	12.770000	296.418518
12.780000	299.803558	12.780000	297.250031	12.780000	294.236511	12.780000	296.712982
12.790000	296.188660	12.790000	297.169891	12.790000	303.248230	12.790000	297.730713
12.800000	301.407562	12.800000	299.128510	12.800000	298.992950	12.800000	296.815308
12.810000	300.962036	12.810000	297.118622	12.810000	299.206268	12.810000	305.798737
12.820000	300.889923	12.820000	296.217621	12.820000	294.325378	12.820000	299.183929
12.830000	299.473358	12.830000	296.820496	12.830000	298.353424	12.830000	296.695770
12.840000	299.376373	12.840000	294.105804	12.840000	291.301544	12.840000	296.814270
12.850000	297.330353	12.850000	296.168182	12.850000	294.797974	12.850000	299.743805
12.860000	294.907013	12.860000	297.827881	12.860000	303.448242	12.860000	296.176239
12.870000	300.488281	12.870000	296.263794	12.870000	297.606995	12.870000	296.598419
12.880000	297.539032	12.880000	297.155182	12.880000	291.530457	12.880000	291.139404
12.890000	296.898346	12.890000	295.042389	12.890000	297.921814	12.890000	298.951294
12.900000	293.699646	12.900000	291.664917	12.900000	301.688751	12.900000	296.711609
12.910000	301.043793	12.910000	293.909088	12.910000	291.525574	12.910000	295.805603
12.920000	298.469788	12.920000	299.930359	12.920000	297.583527	12.920000	297.564240
12.930000	299.702271	12.930000	301.225739	12.930000	294.140076	12.930000	290.146942
12.940000	296.266449	12.940000	298.164673	12.940000	297.029358	12.940000	299.258881
12.950000	301.137451	12.950000	294.928070	12.950000	296.824951	12.950000	298.757294
12.960000	297.359955	12.960000	299.809357	12.960000	296.513153	12.960000	300.659546
12.970000	297.538727	12.970000	302.217194	12.970000	292.739960	12.970000	296.145813
12.980000	299.101532	12.980000	293.102753	12.980000	291.298279	12.980000	294.982910
12.990000	298.840881	12.990000	296.505829	12.990000	295.270752	12.990000	299.906921
13.000000	297.141632	13.000000	302.881866	13.000000	295.827637	13.000000	299.731598
13.010000	298.086761	13.010000	296.688904	13.010000	297.385101	13.010000	295.535156
13.020000	297.236481	13.020000	298.430359	13.020000	295.515869	13.020000	298.471191
13.030000	294.753937	13.030000	295.194946	13.030000	302.255554	13.030000	300.118439
13.040000	292.893219	13.040000	297.481232	13.040000	304.587891	13.040000	302.989166
13.050000	294.563629	13.050000	296.620483	13.050000	298.674286	13.050000	297.794952
13.060000	301.713043	13.060000	298.616791	13.060000	294.873901	13.060000	298.106079
13.070000	297.645752	13.070000	294.739532	13.070000	297.783386	13.070000	296.788910
13.080000	292.123413	13.080000	293.920807	13.080000	307.408752	13.080000	295.626373
13.090000	298.953278	13.090000	296.359100	13.090000	303.226135	13.090000	302.607910
13.100000	305.919342	13.100000	299.124603	13.100000	296.638031	13.100000	299.899658
13.110000	298.743378	13.110000	301.269501	13.110000	304.994995	13.110000	300.384338
13.120000	293.155884	13.120000	300.393677	13.120000	304.606262	13.120000	297.730865
13.130000	300.453522	13.130000	303.191193	13.130000	296.246368	13.130000	294.645752
13.140000	294.270508	13.140000	301.666870	13.140000	299.680389	13.140000	300.704437
13.150000	299.913605	13.150000	297.802338	13.150000	293.676636	13.150000	298.470703
13.160000	297.594604	13.160000	293.630402	13.160000	300.250488	13.160000	292.793854
13.170000	302.069641	13.170000	298.466278	13.170000	300.475922	13.170000	295.931519
13.180000	297.067108	13.180000	299.379761	13.180000	298.126617	13.180000	294.708466
13.190000	300.481873	13.190000	299.629883	13.190000	298.427704	13.190000	294.647888
13.200000	299.685181	13.200000	301.306458	13.200000	300.024963	13.200000	301.066101
13.210000	301.137817	13.210000	298.756470	13.210000	303.342865	13.210000	294.177460
13.220000	303.484955	13.220000	298.453461	13.220000	292.092651	13.220000	297.450287
13.230000	298.060913	13.230000	296.791107	13.230000	295.433472	13.230000	299.091553
13.240000	294.739929	13.240000	301.834045	13.240000	300.687683	13.240000	300.222015
13.250000	293.672668	13.250000	300.632904	13.250000	297.656036	13.250000	294.367920
13.260000	296.016083	13.260000	297.877991	13.260000	303.274811	13.260000	297.938263
13.270000	295.750305	13.270000	296.521393	13.270000	304.693726	13.270000	296.092529
13.280000	299.319458	13.280000	296.753754	13.280000	302.373932	13.280000	297.853271
13.290000	297.928192	13.290000	297.087982	13.290000	295.067474	13.290000	300.194611
13.300000	292.977661	13.300000	297.360046	13.300000	299.644928	13.300000	302.230743
13.310000	297.172668	13.310000	302.605133	13.310000	301.355438	13.310000	302.175110
13.320000	296.559418	13.320000	301.029175	13.320000	294.809570	13.320000	294.998108
13.330000	298.423767	13.330000	295.424530	13.330000	298.967621	13.330000	297.922424
13.340000	292.066833	13.340000	293.337250	13.340000	299.225830	13.340000	303.361115
13.350000	295.773895	13.350000	298.215302	13.350000	293.348175	13.350000	302.859924
13.360000	294.839722	13.360000	298.697174	13.360000	301.152893	13.360000	298.487579
13.370000	294.562164	13.370000	300.970978	13.370000	297.178802	13.370000	295.225952
13.380000	292.765869	13.380000	297.469025	13.380000	293.225067	13.380000	298.829834
13.390000	298.980804	13.390000	299.917786	13.390000	297.793488	13.390000	290.942932
13.400000	297.292297	13.400000	304.516998	13.400000	303.718811	13.400000	300.661743
13.410000	298.933533	13.410000	296.537964	13.410000	299.161835	13.410000	301.036804
13.420000	297.873871	13.420000	299.226410	13.420000	296.679810	13.420000	299.148529
13.430000	299.697021	13.430000	302.136780	13.430000	295.984528	13.430000	293.071869
13.440000	297.484955	13.440000	298.410950	13.440000	298.967621	13.440000	302.799255
13.450000	299.332062	13.450000	298.949310	13.450000	289.903259	13.450000	298.868683
13.460000	298.725189	13.460000	292.362762	13.460000	297.446320	13.460000	300.813599
13.470000	296.283997	13.470000	297.106903	13.470000	299.538147	13.470000	294.363800
13.480000	297.451508	13.480000	301.534119	13.480000	296.401154	13.480000	294.021515
13.490000	295.298157	13.490000	298.473877	13.490000	299.047974	13.490000	294.931061
13.500000	300.081512	13.500000	305.135254	13.500000	299.782806	13.500000	301.892883
13.510000	296.990570	13.510000	306.520538	13.510000	297.457123	13.510000	294.369812
13.520000	296.974915	13.520000	299.011688	13.520000	297.524872	13.520000	301.994720
13.530000	291.309692	13.530000	300.815063	13.530000	299.816467	13.530000	300.749817
13.540000	300.406891	13.540000	304.093048	13.540000	297.665375	13.540000	293.581116
13.550000	300.874756	13.550000	298.153259	13.550000	302.869293	13.550000	302.427002
13.560000	300.680725	13.560000	291.587982	13.560000	296.071198	13.560000	300.126740
13.570000	294.772369	13.570000	292.565613	13.570000	293.736084	13.570000	299.533386
13.580000	303.483734	13.580000	299.795532	13.580000	297.136108	13.580000	298.464722
13.590000	296.244690	13.590000	300.905853	13.590000	301.519867	13.590000	301.419312
13.600000	298.839600	13.600000	294.487457	13.600000	301.111816	13.600000	296.640961
13.610000	294.719635	13.610000	295.468689	13.610000	298.709961	13.610000	296.771393
13.620000	298.428040	13.620000	297.768799	13.620000	298.275665	13.620000	296.917755
13.630000	298.792114	13.630000	296.598511	13.630000	295.286011	13.630000	299.934937
13.640000	291.750183	13.640000	294.519501	13.640000	295.771362	13.640000	298.283691
13.650000	303.672119	13.650000	299.209686	13.650000	299.819183	13.650000	297.768768
13.660000	288.545471	13.660000	295.008911	13.660000	299.540161	13.660000	299.545990
13.670000	299.085938	13.670000	298.219391	13.670000	298.308533	13.670000	295.100281
13.680000	299.262085	13.680000	293.360413	13.680000	294.879456	13.680000	298.957306
13.690000	291.697906	13.690000	293.968353	13.690000	295.693237	13.690000	296.550598
13.700000	298.664215	13.700000	298.032013	13.700000	295.468170	13.700000	297.684448
13.710000	306.894379	13.710000	299.679504	13.710000	295.936737	13.710000	298.502258
13.720000	297.150482	13.720000	299.839447	13.720000	298.265900	13.720000	291.103912
13.730000	294.835175	13.730000	302.444397	13.730000	293.556366	13.730000	295.253052
13.740000	297.986420	13.740000	294.060364	13.740000	303.512665	13.740000	294.987793
13.750000	301.568573	13.750000	298.730377	13.750000	293.847961	13.750000	300.489838
13.760000	298.540375	13.760000	299.619354	13.760000	293.932922	13.760000	300.447296
13.770000	295.949097	13.770000	300.798218	13.770000	295.491486	13.770000	295.514465
13.780000	294.388733	13.780000	296.051666	13.780000	297.451172	13.780000	295.411346
13.790000	300.701080	13.790000	296.664154	13.790000	297.806396	13.790000	299.582245
13.800000	292.863068	13.800000	293.861969	13.800000	299.093048	13.800000	294.432831
13.810000	298.230133	13.810000	297.773651	13.810000	297.634857	13.810000	294.080750
13.820000	301.619324	13.820000	298.132935	13.820000	298.665558	13.820000	294.766479
13.830000	299.427887	13.830000	299.905090	13.830000	295.551453	13.830000	297.320282
13.840000	295.500946	13.840000	300.426666	13.840000	298.925842	13.840000	300.605377
13.850000	300.355865	13.850000	295.282715	13.850000	298.424255	13.850000	305.433990
13.860000	298.864624	13.860000	293.999634	13.860000	294.743591	13.860000	299.120270
13.870000	297.057587	13.870000	294.634460	13.870000	302.597107	13.870000	300.195190
13.880000	299.078156	13.880000	303.489014	13.880000	301.371582	13.880000	293.161346
13.890000	295.463898	13.890000	300.141144	13.890000	295.784546	13.890000	297.029877
13.900000	299.875427	13.900000	303.319427	13.900000	295.796661	13.900000	299.086060
13.910000	295.483582	13.910000	303.205505	13.910000	298.755157	13.910000	299.787140
13.920000	294.550781	13.920000	300.383484	13.920000	298.566986	13.920000	291.469025
13.930000	296.351868	13.930000	305.417419	13.930000	302.032867	13.930000	294.856445
13.940000	289.941437	13.940000	298.338104	13.940000	295.697845	13.940000	295.017151
13.950000	296.172729	13.950000	301.840668	13.950000	295.601898	13.950000	295.232941
13.960000	293.947174	13.960000	299.364502	13.960000	301.701324	13.960000	299.902039
13.970000	301.703827	13.970000	302.263367	13.970000	301.941437	13.970000	301.410339
13.980000	294.964447	13.980000	295.045929	13.980000	294.554199	13.980000	297.723358
13.990000	294.358582	13.990000	293.388489	13.990000	296.463409	13.990000	299.056519
14.000000	293.849304	14.000000	297.104218	14.000000	300.588593	14.000000	290.659698
14.010000	294.639069	14.010000	299.701630	14.010000	295.753357	14.010000	298.734467
14.020000	301.218994	14.020000	300.048218	14.020000	293.074127	14.020000	294.756561
14.030000	295.664886	14.030000	296.122040	14.030000	298.728058	14.030000	298.246124
14.040000	299.180664	14.040000	292.207306	14.040000	300.443176	14.040000	296.302002
14.050000	297.491089	14.050000	295.971619	14.050000	298.767090	14.050000	303.975525
14.060000	295.555084	14.060000	299.092834	14.060000	296.427124	14.060000	305.372223
14.070000	299.489685	14.070000	303.264496	14.070000	297.838135	14.070000	300.169647
14.080000	299.716644	14.080000	297.275208	14.080000	297.516479	14.080000	298.167542
14.090000	299.014313	14.090000	294.909058	14.090000	298.332886	14.090000	294.498322
14.100000	301.938477	14.100000	303.309662	14.100000	296.277588	14.100000	303.905457
14.110000	296.217590	14.110000	299.421387	14.110000	294.912659	14.110000	301.045990
14.120000	300.161072	14.120000	295.724762	14.120000	303.246368	14.120000	301.774414
14.130000	297.759888	14.130000	299.166687	14.130000	302.167938	14.130000	292.877350
14.140000	297.296631	14.140000	296.465851	14.140000	300.813782	14.140000	295.620605
14.150000	298.246429	14.150000	297.368286	14.150000	296.897644	14.150000	301.976532
14.160000	297.764130	14.160000	290.174988	14.160000	295.553009	14.160000	298.456970
14.170000	300.177795	14.170000	297.660950	14.170000	299.607452	14.170000	294.913879
14.180000	302.044006	14.180000	301.794220	14.180000	298.830566	14.180000	293.057495
14.190000	295.110565	14.190000	300.552185	14.190000	297.238190	14.190000	297.074036
14.200000	301.891632	14.200000	299.613037	14.200000	295.469147	14.200000	295.469116
14.210000	295.269165	14.210000	297.368713	14.210000	294.639465	14.210000	298.487610
14.220000	296.354889	14.220000	299.780579	14.220000	295.932251	14.220000	298.213623
14.230000	303.119568	14.230000	300.207123	14.230000	299.478851	14.230000	296.860382
14.240000	296.207764	14.240000	295.366516	14.240000	292.835144	14.240000	297.140106
14.250000	296.793518	14.250000	295.907867	14.250000	295.579529	14.250000	295.787933
14.260000	302.553925	14.260000	294.485260	14.260000	294.793701	14.260000	300.343140
14.270000	294.952026	14.270000	296.850952	14.270000	299.199646	14.270000	296.274292
14.280000	293.556580	14.280000	292.314941	14.280000	300.461334	14.280000	298.752563
14.290000	292.714233	14.290000	295.652832	14.290000	297.139801	14.290000	299.155579
14.300000	298.198944	14.300000	299.702148	14.300000	293.563232	14.300000	298.268921
14.310000	301.572968	14.310000	297.400421	14.310000	295.480164	14.310000	299.510895
14.320000	299.633301	14.320000	293.636566	14.320000	296.341919	14.320000	298.520630
14.330000	300.360291	14.330000	290.876465	14.330000	297.322449	14.330000	296.297729
14.340000	294.242859	14.340000	300.196106	14.340000	297.927734	14.340000	293.307617
14.350000	298.467316	14.350000	292.215271	14.350000	297.614471	14.350000	300.013550
14.360000	304.642761	14.360000	299.879944	14.360000	292.590637	14.360000	301.970856
14.370000	291.741821	14.370000	292.685822	14.370000	302.154419	14.370000	307.541382
14.380000	298.638153	14.380000	299.336304	14.380000	299.479584	14.380000	300.359222
14.390000	292.949951	14.390000	294.528076	14.390000	300.889404	14.390000	304.466553
14.400000	291.276398	14.400000	295.142334	14.400000	296.477631	14.400000	292.660187
14.410000	298.009918	14.410000	296.378937	14.410000	298.407288	14.410000	292.893066
14.420000	298.308807	14.420000	297.823181	14.420000	294.233673	14.420000	301.888367
14.430000	298.496033	14.430000	300.794006	14.430000	295.560028	14.430000	297.496796
14.440000	299.349640	14.440000	299.240967	14.440000	300.786255	14.440000	305.321655
14.450000	298.301880	14.450000	292.847931	14.450000	296.737091	14.450000	295.026947
14.460000	298.251801	14.460000	294.129639	14.460000	296.940643	14.460000	299.981323
14.470000	294.023041	14.470000	296.021942	14.470000	304.873535	14.470000	306.059753
14.480000	298.579254	14.480000	297.393402	14.480000	299.016907	14.480000	298.100800
14.490000	295.907257	14.490000	301.547729	14.490000	292.657837	14.490000	299.422424
14.500000	299.509552	14.500000	298.081482	14.500000	297.414307	14.500000	298.762817
14.510000	294.379669	14.510000	300.064850	14.510000	300.365112	14.510000	295.219238
14.520000	294.326355	14.520000	295.878174	14.520000	294.481628	14.520000	297.236786
14.530000	299.520477	14.530000	296.764252	14.530000	298.344330	14.530000	297.076904
14.540000	293.791473	14.540000	300.538208	14.540000	296.637268	14.540000	295.851837
14.550000	296.837677	14.550000	297.112946	14.550000	291.972076	14.550000	293.881287
14.560000	300.401184	14.560000	295.512817	14.560000	299.421631	14.560000	305.630707
14.570000	300.568817	14.570000	308.120178	14.570000	297.035767	14.570000	296.566498
14.580000	295.974609	14.580000	298.581879	14.580000	291.203644	14.580000	299.298523
14.590000	293.159363	14.590000	304.602356	14.590000	296.052032	14.590000	298.710358
14.600000	296.628632	14.600000	296.935699	14.600000	298.078369	14.600000	298.104004
14.610000	297.935669	14.610000	291.514557	14.610000	300.029877	14.610000	298.050476
14.620000	292.353668	14.620000	297.068573	14.620000	301.762421	14.620000	300.274078
14.630000	304.682434	14.630000	302.933594	14.630000	301.822388	14.630000	296.754211
14.640000	295.999390	14.640000	296.887634	14.640000	298.356598	14.640000	293.839630
14.650000	297.937256	14.650000	297.465942	14.650000	294.774506	14.650000	296.697876
14.660000	294.572296	14.660000	295.889557	14.660000	294.719635	14.660000	297.323730
14.670000	298.296631	14.670000	296.180878	14.670000	294.206604	14.670000	297.702393
14.680000	299.787689	14.680000	297.625427	14.680000	294.039215	14.680000	301.475281
14.690000	298.843048	14.690000	301.749420	14.690000	297.868225	14.690000	305.024994
14.700000	304.587006	14.700000	301.528320	14.700000	298.374084	14.700000	295.188171
14.710000	297.641052	14.710000	297.289978	14.710000	302.249603	14.710000	306.574554
14.720000	296.401459	14.720000	297.830017	14.720000	305.836761	14.720000	300.294891
14.730000	296.048950	14.730000	302.426941	14.730000	298.400696	14.730000	296.534546
14.740000	299.524200	14.740000	293.701630	14.740000	300.488922	14.740000	297.039917
14.750000	298.381622	14.750000	299.667145	14.750000	301.313049	14.750000	296.407288
14.760000	297.172058	14.760000	291.737366	14.760000	297.149261	14.760000	298.020386
14.770000	294.814636	14.770000	298.989410	14.770000	304.430420	14.770000	294.787903
14.780000	295.674194	14.780000	294.362244	14.780000	300.543884	14.780000	298.692780
14.790000	298.532196	14.790000	299.918304	14.790000	297.824829	14.790000	297.527039
14.800000	296.183807	14.800000	298.523041	14.800000	299.495941	14.800000	295.500488
14.810000	298.422089	14.810000	295.197754	14.810000	294.606964	14.810000	296.205536
14.820000	299.679535	14.820000	300.530090	14.820000	296.818390	14.820000	297.906708
14.830000	297.342804	14.830000	297.801239	14.830000	296.605682	14.830000	292.459869
14.840000	300.452576	14.840000	297.502960	14.840000	294.148895	14.840000	297.227020
14.850000	298.539093	14.850000	299.080475	14.850000	296.334625	14.850000	301.661621
14.860000	297.285461	14.860000	295.411102	14.860000	302.225250	14.860000	295.582581
14.870000	300.757263	14.870000	298.283112	14.870000	301.783569	14.870000	295.420197
14.880000	292.050415	14.880000	296.450226	14.880000	297.843079	14.880000	292.608002
14.890000	300.578186	14.890000	302.519836	14.890000	302.806885	14.890000	292.457825
14.900000	292.866486	14.900000	298.487122	14.900000	303.194031	14.900000	300.940125
14.910000	296.721771	14.910000	299.222595	14.910000	303.057068	14.910000	299.175018
14.920000	297.198151	14.920000	301.543549	14.920000	298.466431	14.920000	292.014465
14.930000	300.147705	14.930000	296.485443	14.930000	302.292084	14.930000	297.130219
14.940000	300.268677	14.940000	297.346741	14.940000	296.775360	14.940000	294.734344
14.950000	298.244568	14.950000	296.025940	14.950000	299.655151	14.950000	297.603149
14.960000	293.622681	14.960000	301.023346	14.960000	301.973450	14.960000	297.002991
14.970000	298.676758	14.970000	298.945435	14.970000	298.160797	14.970000	297.490417
14.980000	301.223083	14.980000	294.425323	14.980000	300.111328	14.980000	294.107361
14.990000	292.918854	14.990000	299.203583	14.990000	293.711212	14.990000	293.173187
15.000000	294.586975	15.000000	298.666992	15.000000	301.643066	15.000000	298.341034
15.010000	295.303070	15.010000	292.266357	15.010000	298.918365	15.010000	302.763641
15.020000	294.948425	15.020000	299.405243	15.020000	296.258301	15.020000	295.644989
15.030000	299.929749	15.030000	289.323792	15.030000	302.501190	15.030000	295.736725
15.040000	300.174194	15.040000	298.619690	15.040000	302.543396	15.040000	296.358734
15.050000	302.334808	15.050000	305.618042	15.050000	296.280518	15.050000	301.613098
15.060000	299.883545	15.060000	295.748657	15.060000	297.753693	15.060000	299.299377
15.070000	295.498749	15.070000	298.392303	15.070000	293.389282	15.070000	292.491394
15.080000	299.332916	15.080000	300.666412	15.080000	298.936279	15.080000	297.916077
15.090000	294.507141	15.090000	299.039032	15.090000	295.949738	15.090000	301.044312
15.100000	295.686981	15.100000	301.414978	15.100000	291.644104	15.100000	300.400177
15.110000	296.756897	15.110000	299.840363	15.110000	293.965912	15.110000	294.612488
15.120000	297.327515	15.120000	297.808746	15.120000	293.435974	15.120000	301.321289
15.130000	300.121765	15.130000	304.090454	15.130000	296.190491	15.130000	300.290283
15.140000	300.723907	15.140000	298.546936	15.140000	296.128143	15.140000	302.543762
15.150000	300.610260	15.150000	299.224579	15.150000	300.621643	15.150000	297.538513
15.160000	299.454163	15.160000	295.675690	15.160000	295.091766	15.160000	296.432892
15.170000	297.448547	15.170000	294.476654	15.170000	300.942291	15.170000	300.945709
15.180000	294.882477	15.180000	300.503113	15.180000	300.820343	15.180000	293.852997
15.190000	290.812531	15.190000	296.189392	15.190000	297.640350	15.190000	296.565033
15.200000	300.515015	15.200000	298.814087	15.200000	305.090607	15.200000	293.101837
15.210000	302.827698	15.210000	297.501434	15.210000	302.069733	15.210000	296.223572
15.220000	302.139496	15.220000	300.657196	15.220000	301.949707	15.220000	299.548767
15.230000	297.694397	15.230000	293.485168	15.230000	294.385773	15.230000	297.380463
15.240000	298.521515	15.240000	294.777069	15.240000	294.936920	15.240000	298.736969
15.250000	292.877747	15.250000	301.932526	15.250000	297.071564	15.250000	301.154449
15.260000	300.144623	15.260000	301.113220	15.260000	295.164673	15.260000	300.157684
15.270000	296.809387	15.270000	298.142639	15.270000	301.727234	15.270000	297.314850
15.280000	295.847534	15.280000	302.270172	15.280000	294.344299	15.280000	299.803955
15.290000	298.492401	15.290000	304.890106	15.290000	300.312500	15.290000	301.930084
15.300000	303.344757	15.300000	298.856689	15.300000	302.981598	15.300000	293.409027
15.310000	300.267395	15.310000	295.028046	15.310000	298.604370	15.310000	296.618805
15.320000	299.213196	15.320000	299.640137	15.320000	299.061920	15.320000	292.838745
15.330000	295.174774	15.330000	299.393921	15.330000	295.903717	15.330000	298.765503
15.340000	297.161285	15.340000	295.800232	15.340000	299.194580	15.340000	297.746002
15.350000	299.618622	15.350000	298.864777	15.350000	308.327820	15.350000	292.226593
15.360000	293.401367	15.360000	297.441101	15.360000	297.023468	15.360000	294.296265
15.370000	296.642151	15.370000	294.029877	15.370000	297.779175	15.370000	299.578674
15.380000	295.204987	15.380000	296.422302	15.380000	301.939880	15.380000	302.955536
15.390000	295.441498	15.390000	301.499603	15.390000	295.291809	15.390000	296.714478
15.400000	296.538910	15.400000	294.818237	15.400000	297.132721	15.400000	294.890015
15.410000	297.689697	15.410000	292.531311	15.410000	299.800049	15.410000	295.937195
15.420000	295.817139	15.420000	298.819061	15.420000	297.682617	15.420000	299.443817
15.430000	297.788910	15.430000	300.628235	15.430000	302.891998	15.430000	299.525482
15.440000	299.014496	15.440000	301.199951	15.440000	300.996338	15.440000	291.734406
15.450000	296.203003	15.450000	294.286499	15.450000	301.303955	15.450000	304.890167
15.460000	298.577454	15.460000	301.088654	15.460000	297.609100	15.460000	300.252686
15.470000	300.927246	15.470000	304.347900	15.470000	302.120209	15.470000	298.107239
15.480000	302.184814	15.480000	298.058777	15.480000	299.517578	15.480000	294.293579
15.490000	297.052704	15.490000	297.051910	15.490000	295.377777	15.490000	294.889709
15.500000	292.872803	15.500000	301.002747	15.500000	297.781769	15.500000	297.517670
15.510000	300.209076	15.510000	293.305237	15.510000	297.867706	15.510000	300.648773
15.520000	293.418091	15.520000	294.824585	15.520000	296.669464	15.520000	302.248474
15.530000	295.974854	15.530000	298.184723	15.530000	301.772491	15.530000	298.047729
15.540000	300.565186	15.540000	300.071777	15.540000	297.546021	15.540000	292.165558
15.550000	301.057648	15.550000	293.569824	15.550000	294.420258	15.550000	297.399933
15.560000	300.695618	15.560000	299.416107	15.560000	296.959473	15.560000	296.083771
15.570000	300.882568	15.570000	297.575836	15.570000	294.502594	15.570000	299.933105
15.580000	304.163727	15.580000	302.137787	15.580000	296.436157	15.580000	302.589447
15.590000	291.224304	15.590000	294.564941	15.590000	299.729889	15.590000	297.085846
15.600000	302.208984	15.600000	299.901398	15.600000	292.567749	15.600000	301.266571
15.610000	298.334717	15.610000	297.757599	15.610000	302.242767	15.610000	298.204224
15.620000	295.493866	15.620000	299.073059	15.620000	294.520966	15.620000	300.177979
15.630000	296.890961	15.630000	300.697723	15.630000	298.551086	15.630000	293.268402
15.640000	299.947113	15.640000	298.518188	15.640000	293.147369	15.640000	293.442780
15.650000	299.285004	15.650000	299.819061	15.650000	294.613525	15.650000	297.138672
15.660000	303.755432	15.660000	300.484894	15.660000	301.441437	15.660000	294.015533
15.670000	298.894501	15.670000	293.216064	15.670000	293.960052	15.670000	294.375458
15.680000	298.713593	15.680000	300.244263	15.680000	295.697327	15.680000	296.910278
15.690000	298.607971	15.690000	297.644928	15.690000	300.961212	15.690000	301.193848
15.700000	293.887512	15.700000	302.544617	15.700000	296.429749	15.700000	299.675842
15.710000	298.633240	15.710000	297.813110	15.710000	298.490936	15.710000	297.617859
15.720000	297.240326	15.720000	300.176208	15.720000	294.031921	15.720000	298.925873
15.730000	297.608368	15.730000	301.135071	15.730000	303.197571	15.730000	301.921417
15.740000	294.012543	15.740000	294.727692	15.740000	297.162598	15.740000	298.690277
15.750000	296.447174	15.750000	298.096832	15.750000	299.534363	15.750000	297.659058
15.760000	295.256683	15.760000	301.854614	15.760000	298.578369	15.760000	299.714020
15.770000	299.364899	15.770000	301.749695	15.770000	298.279968	15.770000	300.549896
15.780000	298.932068	15.780000	300.068024	15.780000	297.510925	15.780000	297.163391
15.790000	292.148895	15.790000	298.719208	15.790000	297.442505	15.790000	294.995178
15.800000	300.644562	15.800000	298.852966	15.800000	293.884949	15.800000	296.126221
15.810000	300.775208	15.810000	299.190033	15.810000	301.327301	15.810000	299.296234
15.820000	302.806641	15.820000	292.500580	15.820000	294.638611	15.820000	294.623413
15.830000	294.686859	15.830000	299.886871	15.830000	300.865509	15.830000	297.133636
15.840000	301.049866	15.840000	300.988037	15.840000	301.115387	15.840000	295.656342
15.850000	303.059784	15.850000	296.778717	15.850000	299.454285	15.850000	297.977295
15.860000	295.956421	15.860000	297.383240	15.860000	297.252930	15.860000	297.389191
15.870000	300.488739	15.870000	298.120544	15.870000	297.142120	15.870000	303.794800
15.880000	298.951080	15.880000	296.092865	15.880000	298.488892	15.880000	296.661316
15.890000	300.187134	15.890000	297.789642	15.890000	294.885284	15.890000	297.033936
15.900000	301.599670	15.900000	294.600067	15.900000	301.070587	15.900000	297.453217
15.910000	299.093964	15.910000	293.630890	15.910000	301.832642	15.910000	300.075684
15.920000	301.937653	15.920000	293.592773	15.920000	300.970276	15.920000	300.084229
15.930000	297.721771	15.930000	296.934448	15.930000	294.729248	15.930000	292.477417
15.940000	298.162659	15.940000	298.378510	15.940000	300.591125	15.940000	297.332214
15.950000	297.500305	15.950000	294.307281	15.950000	292.478241	15.950000	295.858002
15.960000	297.815369	15.960000	301.707825	15.960000	297.070282	15.960000	295.963226
15.970000	301.471130	15.970000	295.703217	15.970000	293.252045	15.970000	296.675110
15.980000	297.351807	15.980000	296.510498	15.980000	291.267334	15.980000	301.696625
15.990000	295.283386	15.990000	298.618958	15.990000	294.196381	15.990000	296.454773
16.000000	294.247955	16.000000	297.800293	16.000000	298.734344	16.000000	296.752838
16.010000	298.513916	16.010000	292.606171	16.010000	298.493958	16.010000	299.878845
16.020000	299.210297	16.020000	294.620239	16.020000	294.288849	16.020000	297.381439
16.030000	302.072571	16.030000	300.587219	16.030000	292.695129	16.030000	299.569427
16.040000	297.546600	16.040000	297.120911	16.040000	304.168121	16.040000	292.595642
16.050000	302.345978	16.050000	300.007935	16.050000	296.331421	16.050000	298.062683
16.060000	299.015869	16.060000	295.354095	16.060000	296.056152	16.060000	296.695007
16.070000	306.788971	16.070000	297.882568	16.070000	299.638763	16.070000	296.668884
16.080000	296.967133	16.080000	297.398834	16.080000	294.137207	16.080000	296.269012
16.090000	298.830872	16.090000	289.503906	16.090000	297.184906	16.090000	298.603607
16.100000	300.539398	16.100000	293.322723	16.100000	298.347809	16.100000	300.143402
16.110000	291.105255	16.110000	299.086792	16.110000	297.019348	16.110000	296.579681
16.120000	294.782227	16.120000	300.857239	16.120000	297.573700	16.120000	303.678955
16.130000	299.182190	16.130000	301.272797	16.130000	299.182068	16.130000	297.986725
16.140000	296.752380	16.140000	294.594360	16.140000	294.792603	16.140000	301.359985
16.150000	298.216736	16.150000	295.063110	16.150000	300.462494	16.150000	294.441711
16.160000	297.677002	16.160000	294.456238	16.160000	297.164795	16.160000	304.651398
16.170000	297.948975	16.170000	295.925079	16.170000	296.811371	16.170000	301.232239
16.180000	301.299835	16.180000	304.401978	16.180000	292.822815	16.180000	292.773712
16.190000	304.597229	16.190000	302.999451	16.190000	295.432098	16.190000	298.666931
16.200000	292.911102	16.200000	295.577881	16.200000	302.218384	16.200000	297.004974
16.210000	295.613678	16.210000	295.121582	16.210000	299.772278	16.210000	301.038696
16.220000	297.005402	16.220000	296.497406	16.220000	304.316650	16.220000	298.931519
16.230000	296.934296	16.230000	296.993866	16.230000	300.016663	16.230000	303.647675
16.240000	304.244781	16.240000	293.157013	16.240000	303.276245	16.240000	297.334167
16.250000	297.153412	16.250000	298.468475	16.250000	296.895905	16.250000	292.384827
16.260000	298.192780	16.260000	297.226227	16.260000	300.198792	16.260000	298.588989
16.270000	298.941132	16.270000	298.308868	16.270000	302.015594	16.270000	296.234039
16.280000	302.852936	16.280000	303.586304	16.280000	299.068268	16.280000	297.611206
16.290000	302.607971	16.290000	300.341614	16.290000	295.205109	16.290000	294.914307
16.300000	295.876251	16.300000	295.419983	16.300000	296.399567	16.300000	300.233826
16.310000	291.478455	16.310000	304.588470	16.310000	302.707703	16.310000	295.487000
16.320000	300.338898	16.320000	295.415375	16.320000	298.833466	16.320000	294.285797
16.330000	298.010681	16.330000	297.304779	16.330000	299.435364	16.330000	300.785828
16.340000	292.719269	16.340000	302.534882	16.340000	301.017700	16.340000	301.827362
16.350000	297.884705	16.350000	298.007050	16.350000	299.052124	16.350000	294.501923
16.360000	299.999573	16.360000	296.451324	16.360000	299.532928	16.360000	296.670624
16.370000	298.281036	16.370000	300.119263	16.370000	294.321503	16.370000	297.413361
16.380000	299.255219	16.380000	301.645355	16.380000	296.577637	16.380000	295.431213
16.390000	297.189636	16.390000	298.462646	16.390000	297.901489	16.390000	301.939484
16.400000	296.750977	16.400000	303.407990	16.400000	293.994476	16.400000	298.390015
16.410000	306.273315	16.410000	293.129944	16.410000	298.987366	16.410000	297.316895
16.420000	301.749664	16.420000	304.464142	16.420000	298.202942	16.420000	300.561707
16.430000	301.813843	16.430000	298.347198	16.430000	296.438965	16.430000	292.947418
16.440000	295.965698	16.440000	295.388428	16.440000	301.045929	16.440000	293.618469
16.450000	297.895477	16.450000	300.038757	16.450000	298.856995	16.450000	301.962708
16.460000	294.364227	16.460000	295.961456	16.460000	294.476410	16.460000	303.198639
16.470000	297.853851	16.470000	297.176727	16.470000	304.053436	16.470000	295.880341
16.480000	296.533997	16.480000	298.795898	16.480000	292.834900	16.480000	298.104004
16.490000	300.954285	16.490000	297.585022	16.490000	296.906891	16.490000	301.785980
16.500000	298.062378	16.500000	294.484436	16.500000	301.407623	16.500000	299.930145
16.510000	295.748260	16.510000	294.877899	16.510000	294.817352	16.510000	297.304047
16.520000	296.397766	16.520000	297.051392	16.520000	302.999298	16.520000	298.801941
16.530000	298.134033	16.530000	300.367340	16.530000	295.356384	16.530000	297.618744
16.540000	300.038452	16.540000	295.245636	16.540000	297.705536	16.540000	300.960754
16.550000	297.716095	16.550000	299.688385	16.550000	298.255707	16.550000	299.728821
16.560000	295.385986	16.560000	299.343628	16.560000	294.670807	16.560000	300.860413
16.570000	300.168640	16.570000	300.117737	16.570000	301.306061	16.570000	299.513580
16.580000	299.023315	16.580000	299.642090	16.580000	299.011719	16.580000	296.381287
16.590000	294.667145	16.590000	304.694672	16.590000	295.585632	16.590000	297.705658
16.600000	297.721405	16.600000	295.512268	16.600000	297.545868	16.600000	294.944183
16.610000	302.897644	16.610000	300.531494	16.610000	293.237244	16.610000	301.445618
16.620000	295.103210	16.620000	300.217316	16.620000	298.905731	16.620000	297.246094
16.630000	299.801575	16.630000	294.067719	16.630000	295.476105	16.630000	300.500580
16.640000	299.411072	16.640000	296.752014	16.640000	298.395325	16.640000	298.507416
16.650000	296.160461	16.650000	290.754089	16.650000	297.885590	16.650000	298.234833
16.660000	296.090881	16.660000	298.365662	16.660000	297.761444	16.660000	302.266296
16.670000	303.279572	16.670000	298.567627	16.670000	297.432922	16.670000	296.896942
16.680000	301.673370	16.680000	298.106201	16.680000	292.801117	16.680000	297.261719
16.690000	293.895752	16.690000	298.412964	16.690000	297.586792	16.690000	302.791260
16.700000	301.526123	16.700000	300.058685	16.700000	295.718506	16.700000	291.885925
16.710000	299.071655	16.710000	295.703125	16.710000	299.778534	16.710000	290.757751
16.720000	299.140442	16.720000	295.581299	16.720000	299.454346	16.720000	299.124176
16.730000	292.967560	16.730000	299.189331	16.730000	301.396576	16.730000	298.032867
16.740000	295.398529	16.740000	297.321167	16.740000	300.489777	16.740000	297.372101
16.750000	302.364014	16.750000	294.487915	16.750000	296.682068	16.750000	300.857971
16.760000	301.488251	16.760000	296.776245	16.760000	303.743164	16.760000	303.525879
16.770000	300.340729	16.770000	297.909943	16.770000	303.125763	16.770000	301.255127
16.780000	301.198669	16.780000	307.137207	16.780000	294.375610	16.780000	299.684814
16.790000	294.530518	16.790000	297.488464	16.790000	295.316467	16.790000	300.435333
16.800000	294.761169	16.800000	301.082458	16.800000	303.020203	16.800000	300.747864
16.810000	299.861176	16.810000	295.182922	16.810000	288.509644	16.810000	300.068451
16.820000	297.300751	16.820000	291.561493	16.820000	297.216309	16.820000	299.398804
16.830000	294.967468	16.830000	302.523376	16.830000	297.235321	16.830000	295.411652
16.840000	300.492371	16.840000	299.316589	16.840000	298.526825	16.840000	299.021210
16.850000	296.468109	16.850000	300.260071	16.850000	296.387024	16.850000	296.246307
16.860000	303.619690	16.860000	296.917542	16.860000	298.587128	16.860000	296.916107
16.870000	292.517761	16.870000	301.639374	16.870000	295.656158	16.870000	294.523041
16.880000	296.103760	16.880000	295.996704	16.880000	297.574066	16.880000	301.847565
16.890000	291.213043	16.890000	304.098236	16.890000	301.474762	16.890000	300.481171
16.900000	299.543915	16.900000	291.757141	16.900000	298.136414	16.900000	293.808289
16.910000	290.796082	16.910000	295.609650	16.910000	295.994019	16.910000	291.875122
16.920000	297.860260	16.920000	290.878479	16.920000	295.638306	16.920000	296.075592
16.930000	294.554321	16.930000	298.158356	16.930000	298.793976	16.930000	292.527466
16.940000	302.617950	16.940000	298.265900	16.940000	302.128082	16.940000	296.225616
16.950000	300.461639	16.950000	295.520355	16.950000	296.147003	16.950000	297.139679
16.960000	296.279846	16.960000	293.079376	16.960000	305.345764	16.960000	297.804321
16.970000	297.925537	16.970000	296.874969	16.970000	296.389130	16.970000	300.995605
16.980000	295.305176	16.980000	298.284607	16.980000	300.417389	16.980000	295.244812
16.990000	296.603363	16.990000	288.831421	16.990000	300.946259	16.990000	299.327240
17.000000	299.472382	17.000000	296.881561	17.000000	296.715820	17.000000	300.691162
17.010000	299.002167	17.010000	300.442047	17.010000	300.336456	17.010000	297.834747
17.020000	298.220795	17.020000	300.218292	17.020000	299.139740	17.020000	299.397888
17.030000	300.658386	17.030000	303.855743	17.030000	295.413788	17.030000	299.038696
17.040000	296.754517	17.040000	296.456238	17.040000	297.026001	17.040000	300.226410
17.050000	298.907867	17.050000	299.907562	17.050000	297.743713	17.050000	293.772217
17.060000	293.932007	17.060000	298.637939	17.060000	294.400055	17.060000	296.792999
17.070000	300.916779	17.070000	295.422729	17.070000	302.733490	17.070000	295.033508
17.080000	299.749359	17.080000	288.401001	17.080000	293.450836	17.080000	299.743469
17.090000	303.266144	17.090000	303.423340	17.090000	296.187958	17.090000	297.256348
17.100000	301.851074	17.100000	289.102814	17.100000	299.716614	17.100000	290.587250
17.110000	298.748627	17.110000	293.560760	17.110000	300.627106	17.110000	298.336823
17.120000	294.460571	17.120000	299.895996	17.120000	295.459991	17.120000	295.872437
17.130000	298.820587	17.130000	296.444489	17.130000	292.366180	17.130000	301.080750
17.140000	298.222504	17.140000	300.018890	17.140000	294.737183	17.140000	298.280457
17.150000	303.779968	17.150000	299.910065	17.150000	300.081085	17.150000	299.009338
17.160000	294.995178	17.160000	298.561218	17.160000	302.114410	17.160000	296.200989
17.170000	294.511566	17.170000	296.822235	17.170000	297.074982	17.170000	303.596954
17.180000	297.973114	17.180000	299.623260	17.180000	299.165070	17.180000	295.356842
17.190000	302.121948	17.190000	296.096130	17.190000	295.156464	17.190000	295.791168
17.200000	295.191772	17.200000	296.695740	17.200000	297.716339	17.200000	295.957855
17.210000	299.996429	17.210000	294.507019	17.210000	297.430786	17.210000	300.833038
17.220000	298.742920	17.220000	304.411713	17.220000	301.962799	17.220000	298.043854
17.230000	299.203735	17.230000	299.405945	17.230000	300.592957	17.230000	295.309814
17.240000	296.661835	17.240000	301.063019	17.240000	297.530548	17.240000	300.338928
17.250000	293.874908	17.250000	299.195831	17.250000	297.101227	17.250000	301.473358
17.260000	296.307892	17.260000	295.781464	17.260000	298.027435	17.260000	303.344086
17.270000	304.700165	17.270000	299.297760	17.270000	304.577026	17.270000	296.745544
17.280000	299.350983	17.280000	301.714783	17.280000	298.170624	17.280000	298.106354
17.290000	300.626923	17.290000	300.493866	17.290000	304.084747	17.290000	297.463898
17.300000	297.415039	17.300000	296.972015	17.300000	294.852112	17.300000	302.212402
17.310000	294.675140	17.310000	296.863190	17.310000	300.498840	17.310000	293.582733
17.320000	298.507385	17.320000	296.861633	17.320000	294.027802	17.320000	298.548248
17.330000	296.592194	17.330000	302.297058	17.330000	296.636322	17.330000	297.676392
17.340000	293.521149	17.340000	298.146637	17.340000	300.555969	17.340000	295.769562
17.350000	292.705078	17.350000	303.687988	17.350000	298.643799	17.350000	299.630249
17.360000	298.879517	17.360000	293.432953	17.360000	299.035431	17.360000	298.133484
17.370000	295.988312	17.370000	292.381775	17.370000	302.189392	17.370000	299.706787
17.380000	297.919952	17.380000	303.495605	17.380000	298.214264	17.380000	297.078583
17.390000	296.508057	17.390000	300.737915	17.390000	302.226715	17.390000	298.287933
17.400000	303.299438	17.400000	294.291870	17.400000	293.477692	17.400000	294.646942
17.410000	297.788605	17.410000	296.268250	17.410000	301.572906	17.410000	302.082428
17.420000	300.489441	17.420000	300.606018	17.420000	297.983276	17.420000	293.585052
17.430000	291.591095	17.430000	292.717773	17.430000	297.454559	17.430000	295.765594
17.440000	294.297455	17.440000	297.070557	17.440000	302.881287	17.440000	291.698334
17.450000	299.202148	17.450000	296.787872	17.450000	300.219971	17.450000	298.932892
17.460000	299.994446	17.460000	297.964630	17.460000	300.042114	17.460000	294.434723
17.470000	297.459686	17.470000	297.015350	17.470000	299.910492	17.470000	299.472351
17.480000	295.067047	17.480000	301.468628	17.480000	299.771271	17.480000	301.890320
17.490000	302.331299	17.490000	296.384369	17.490000	301.816650	17.490000	296.692017
17.500000	298.236847	17.500000	295.567169	17.500000	296.816559	17.500000	300.975250
17.510000	299.117615	17.510000	300.966644	17.510000	295.646301	17.510000	293.915222
17.520000	298.369965	17.520000	301.039490	17.520000	299.753387	17.520000	300.044067
17.530000	297.860016	17.530000	297.070892	17.530000	300.270386	17.530000	295.452271
17.540000	300.799103	17.540000	298.154724	17.540000	298.885468	17.540000	296.476471
17.550000	299.483185	17.550000	299.583740	17.550000	299.300507	17.550000	296.811340
17.560000	301.582214	17.560000	300.420410	17.560000	299.383728	17.560000	293.865356
17.570000	300.435059	17.570000	292.961395	17.570000	301.286407	17.570000	302.094421
17.580000	296.688507	17.580000	297.035522	17.580000	303.286377	17.580000	295.079285
17.590000	299.406067	17.590000	297.674896	17.590000	296.026886	17.590000	298.034698
17.600000	297.300110	17.600000	294.245728	17.600000	303.076019	17.600000	299.246765
17.610000	295.319977	17.610000	294.752258	17.610000	299.216278	17.610000	294.984528
17.620000	295.944763	17.620000	306.847931	17.620000	291.446960	17.620000	299.118561
17.630000	297.200775	17.630000	303.245392	17.630000	301.135864	17.630000	302.088013
17.640000	298.454987	17.640000	299.517639	17.640000	296.644867	17.640000	299.818726
17.650000	298.042236	17.650000	298.659882	17.650000	297.306702	17.650000	293.262238
17.660000	296.348022	17.660000	296.099121	17.660000	299.418243	17.660000	302.879547
17.670000	295.844025	17.670000	297.641907	17.670000	299.810577	17.670000	296.962555
17.680000	295.873749	17.680000	297.798157	17.680000	292.706055	17.680000	297.845520
17.690000	298.238159	17.690000	295.335205	17.690000	305.251282	17.690000	297.421661
17.700000	301.984650	17.700000	297.556580	17.700000	304.027405	17.700000	299.937561
17.710000	297.871338	17.710000	303.572815	17.710000	305.952271	17.710000	299.737122
17.720000	299.486053	17.720000	301.560059	17.720000	298.012695	17.720000	299.522491
17.730000	300.114868	17.730000	304.281616	17.730000	299.716034	17.730000	298.641907
17.740000	300.152039	17.740000	296.386810	17.740000	303.489532	17.740000	293.764557
17.750000	304.542480	17.750000	300.465424	17.750000	297.950806	17.750000	296.895752
17.760000	297.583679	17.760000	300.455597	17.760000	296.326141	17.760000	296.882080
17.770000	296.059540	17.770000	299.157288	17.770000	302.591553	17.770000	300.570984
17.780000	297.715424	17.780000	298.764984	17.780000	306.056885	17.780000	299.364716
17.790000	291.951416	17.790000	302.700226	17.790000	298.640656	17.790000	295.927490
17.800000	291.766724	17.800000	300.057861	17.800000	301.074402	17.800000	298.500549
17.810000	295.803345	17.810000	303.307617	17.810000	301.663391	17.810000	295.133240
17.820000	297.603577	17.820000	298.942017	17.820000	303.178925	17.820000	298.041718
17.830000	294.622894	17.830000	298.831085	17.830000	304.624298	17.830000	300.492737
17.840000	297.616028	17.840000	296.641541	17.840000	297.388916	17.840000	302.918823
17.850000	297.073639	17.850000	298.819641	17.850000	293.885986	17.850000	295.031006
17.860000	299.696503	17.860000	299.796906	17.860000	300.338287	17.860000	300.470947
17.870000	294.065430	17.870000	296.915466	17.870000	299.526794	17.870000	301.677826
17.880000	296.882263	17.880000	297.269775	17.880000	301.223175	17.880000	297.940063
17.890000	296.238983	17.890000	296.146912	17.890000	304.087280	17.890000	297.754150
17.900000	301.266724	17.900000	296.520081	17.900000	298.412506	17.900000	295.893738
17.910000	299.724915	17.910000	301.891632	17.910000	291.511322	17.910000	301.243561
17.920000	296.950775	17.920000	303.592865	17.920000	299.422302	17.920000	293.170197
17.930000	294.651703	17.930000	302.042694	17.930000	302.337372	17.930000	297.157166
17.940000	300.298553	17.940000	297.658997	17.940000	299.238525	17.940000	300.847504
17.950000	299.454010	17.950000	295.274506	17.950000	299.680115	17.950000	296.908112
17.960000	301.415955	17.960000	295.461578	17.960000	296.888397	17.960000	293.734100
17.970000	298.294373	17.970000	299.541656	17.970000	294.892273	17.970000	303.294189
17.980000	297.868225	17.980000	300.637939	17.980000	301.401703	17.980000	299.673096
17.990000	293.131073	17.990000	302.899139	17.990000	297.155640	17.990000	297.464996
18.000000	293.556946	18.000000	290.417603	18.000000	295.198547	18.000000	299.615753
18.010000	294.538574	18.010000	300.268738	18.010000	295.696381	18.010000	295.791809
18.020000	296.428467	18.020000	300.827698	18.020000	295.914062	18.020000	297.721344
18.030000	292.852570	18.030000	293.815552	18.030000	295.029480	18.030000	296.594818
18.040000	296.672302	18.040000	303.212341	18.040000	295.545624	18.040000	298.547516
18.050000	298.153320	18.050000	297.590240	18.050000	298.823914	18.050000	300.068756
18.060000	301.495819	18.060000	301.544617	18.060000	297.164581	18.060000	298.620972
18.070000	292.512939	18.070000	295.803192	18.070000	299.833344	18.070000	300.557587
18.080000	290.998962	18.080000	296.902435	18.080000	296.857086	18.080000	300.511353
18.090000	297.708435	18.090000	298.777252	18.090000	297.211304	18.090000	302.444763
18.100000	298.397095	18.100000	295.475128	18.100000	299.319397	18.100000	300.235138
18.110000	295.516235	18.110000	293.324402	18.110000	298.831482	18.110000	298.399628
18.120000	296.149811	18.120000	294.670654	18.120000	300.799927	18.120000	296.626190
18.130000	300.399292	18.130000	295.267090	18.130000	298.275360	18.130000	299.176208
18.140000	298.799896	18.140000	294.961212	18.140000	298.124664	18.140000	294.270905
18.150000	302.589783	18.150000	297.067352	18.150000	301.558441	18.150000	296.246399
18.160000	297.898376	18.160000	295.783936	18.160000	303.790833	18.160000	298.620239
18.170000	293.539764	18.170000	296.260071	18.170000	296.183350	18.170000	296.756073
18.180000	303.001587	18.180000	297.163940	18.180000	294.754486	18.180000	300.187256
18.190000	294.497192	18.190000	296.018829	18.190000	299.484406	18.190000	301.866699
18.200000	300.135101	18.200000	296.419952	18.200000	297.018494	18.200000	299.789795
18.210000	298.898712	18.210000	301.608276	18.210000	301.272308	18.210000	294.021301
18.220000	302.190552	18.220000	296.389679	18.220000	299.461090	18.220000	294.785217
18.230000	296.218109	18.230000	296.243530	18.230000	298.507782	18.230000	298.982910
18.240000	304.391357	18.240000	300.993378	18.240000	298.132324	18.240000	297.203400
18.250000	296.865356	18.250000	302.141113	18.250000	299.980713	18.250000	299.062225
18.260000	298.653839	18.260000	293.975433	18.260000	300.371765	18.260000	301.046997
18.270000	296.927795	18.270000	299.501282	18.270000	296.009155	18.270000	295.102417
18.280000	301.793945	18.280000	298.944763	18.280000	301.464813	18.280000	295.234619
18.290000	297.635529	18.290000	297.365692	18.290000	294.649780	18.290000	294.594360
18.300000	295.271423	18.300000	296.368195	18.300000	292.693451	18.300000	296.121521
18.310000	302.500824	18.310000	298.637238	18.310000	302.822601	18.310000	300.588379
18.320000	302.517395	18.320000	296.829285	18.320000	294.720734	18.320000	298.669800
18.330000	295.008301	18.330000	289.550079	18.330000	299.301086	18.330000	299.307526
18.340000	304.687683	18.340000	301.791595	18.340000	301.845673	18.340000	300.765625
18.350000	293.047791	18.350000	293.224579	18.350000	300.458191	18.350000	295.584869
18.360000	296.554901	18.360000	294.053497	18.360000	301.571503	18.360000	302.469879
18.370000	303.290253	18.370000	297.391388	18.370000	306.293762	18.370000	294.067749
18.380000	292.203522	18.380000	296.786987	18.380000	295.333374	18.380000	299.503662
18.390000	292.632782	18.390000	297.711823	18.390000	301.801331	18.390000	298.624908
18.400000	297.171875	18.400000	299.000031	18.400000	298.924866	18.400000	300.505127
18.410000	298.590546	18.410000	296.125702	18.410000	298.053833	18.410000	291.647308
18.420000	303.244720	18.420000	299.059692	18.420000	296.871948	18.420000	298.117249
18.430000	291.336823	18.430000	296.474792	18.430000	296.655701	18.430000	295.368683
18.440000	297.001953	18.440000	297.488190	18.440000	293.644806	18.440000	301.819458
18.450000	297.197144	18.450000	305.858124	18.450000	294.252075	18.450000	299.706421
18.460000	301.779602	18.460000	298.582214	18.460000	298.183777	18.460000	295.954254
18.470000	301.588776	18.470000	295.375641	18.470000	297.225800	18.470000	303.281525
18.480000	294.726654	18.480000	297.248993	18.480000	297.074554	18.480000	299.986633
18.490000	302.039154	18.490000	295.731293	18.490000	296.681427	18.490000	299.032288
18.500000	298.834259	18.500000	288.099579	18.500000	298.516022	18.500000	296.806793
18.510000	306.081543	18.510000	297.027161	18.510000	295.215729	18.510000	291.368256
18.520000	300.414520	18.520000	292.738190	18.520000	297.583405	18.520000	305.709320
18.530000	294.868042	18.530000	301.843842	18.530000	293.517639	18.530000	294.304413
18.540000	294.864410	18.540000	298.057953	18.540000	299.852722	18.540000	300.458893
18.550000	297.044647	18.550000	299.521515	18.550000	300.622223	18.550000	300.507507
18.560000	300.230194	18.560000	295.111633	18.560000	298.617981	18.560000	302.761871
18.570000	300.754028	18.570000	297.114838	18.570000	299.741943	18.570000	300.683838
18.580000	297.513733	18.580000	291.575592	18.580000	297.127472	18.580000	299.239044
18.590000	296.219940	18.590000	296.741608	18.590000	300.736115	18.590000	294.927643
18.600000	303.981964	18.600000	299.000671	18.600000	302.837708	18.600000	302.103729
18.610000	299.742676	18.610000	298.457153	18.610000	295.513000	18.610000	296.056824
18.620000	298.015961	18.620000	299.705170	18.620000	299.396423	18.620000	301.597565
18.630000	297.937286	18.630000	293.112946	18.630000	296.367371	18.630000	292.424591
18.640000	303.194183	18.640000	298.749146	18.640000	298.563446	18.640000	300.802979
18.650000	293.793213	18.650000	300.658386	18.650000	299.824707	18.650000	300.088013
18.660000	300.478149	18.660000	296.406158	18.660000	295.123901	18.660000	294.981812
18.670000	300.533508	18.670000	296.418365	18.670000	303.522705	18.670000	293.995178
18.680000	295.809662	18.680000	300.312531	18.680000	296.816833	18.680000	299.784668
18.690000	297.578491	18.690000	294.609833	18.690000	297.397430	18.690000	294.513458
18.700000	292.885162	18.700000	296.826111	18.700000	294.949799	18.700000	299.038879
18.710000	297.591949	18.710000	297.855652	18.710000	298.384308	18.710000	298.018005
18.720000	305.388672	18.720000	296.356171	18.720000	297.128204	18.720000	291.872284
18.730000	296.386230	18.730000	297.418854	18.730000	293.277069	18.730000	294.003693
18.740000	301.342712	18.740000	303.930359	18.740000	291.373688	18.740000	296.691681
18.750000	301.630371	18.750000	298.762939	18.750000	302.647034	18.750000	304.913940
18.760000	297.991425	18.760000	298.958008	18.760000	296.821045	18.760000	296.662872
18.770000	294.076874	18.770000	301.127075	18.770000	294.714447	18.770000	293.885712
18.780000	300.728149	18.780000	297.428192	18.780000	292.344055	18.780000	291.401459
18.790000	297.405884	18.790000	294.970306	18.790000	296.985168	18.790000	297.901520
18.800000	294.886292	18.800000	297.250763	18.800000	296.784821	18.800000	300.478058
18.810000	296.221130	18.810000	301.997437	18.810000	299.820679	18.810000	299.465576
18.820000	298.455475	18.820000	295.047821	18.820000	299.993225	18.820000	296.337769
18.830000	296.460632	18.830000	299.092499	18.830000	295.657471	18.830000	302.671417
18.840000	294.814026	18.840000	300.423401	18.840000	296.042694	18.840000	293.770874
18.850000	294.740417	18.850000	301.713135	18.850000	301.841827	18.850000	302.217224
18.860000	297.225159	18.860000	296.479736	18.860000	302.728577	18.860000	293.367523
18.870000	295.278961	18.870000	296.314850	18.870000	294.120148	18.870000	307.504089
18.880000	303.737793	18.880000	297.170410	18.880000	298.402893	18.880000	298.331726
18.890000	295.436462	18.890000	293.575012	18.890000	298.188263	18.890000	298.889496
18.900000	301.104950	18.900000	298.678528	18.900000	295.669586	18.900000	297.325348
18.910000	297.660492	18.910000	302.602844	18.910000	298.312378	18.910000	295.693726
18.920000	300.133087	18.920000	303.567291	18.920000	300.755035	18.920000	291.680756
18.930000	297.017273	18.930000	297.430206	18.930000	304.934143	18.930000	296.641998
18.940000	300.828552	18.940000	295.258942	18.940000	293.918396	18.940000	300.601288
18.950000	296.933350	18.950000	295.667145	18.950000	295.152985	18.950000	296.085815
18.960000	299.135406	18.960000	300.443634	18.960000	302.136444	18.960000	299.371979
18.970000	299.489563	18.970000	294.175262	18.970000	294.966827	18.970000	300.110657
18.980000	297.486084	18.980000	297.922150	18.980000	299.097290	18.980000	296.660217
18.990000	299.059387	18.990000	293.963898	18.990000	295.090637	18.990000	301.067657
19.000000	294.552032	19.000000	304.651794	19.000000	297.297974	19.000000	300.096466
19.010000	299.022522	19.010000	296.723053	19.010000	295.428589	19.010000	300.769684
19.020000	298.226776	19.020000	294.395111	19.020000	297.914886	19.020000	298.794525
19.030000	298.119659	19.030000	300.147369	19.030000	298.935791	19.030000	293.502777
19.040000	293.211975	19.040000	298.279327	19.040000	298.578430	19.040000	302.403351
19.050000	295.675964	19.050000	299.104980	19.050000	293.720490	19.050000	300.955780
19.060000	296.428680	19.060000	298.185547	19.060000	293.955048	19.060000	303.169952
19.070000	296.812317	19.070000	295.767059	19.070000	293.186981	19.070000	303.572174
19.080000	296.519989	19.080000	300.716766	19.080000	294.994720	19.080000	302.480377
19.090000	297.396606	19.090000	292.660034	19.090000	296.815552	19.090000	296.590027
19.100000	299.185944	19.100000	295.295013	19.100000	294.423950	19.100000	298.477875
19.110000	295.448578	19.110000	298.021484	19.110000	300.454163	19.110000	298.315094
19.120000	294.439667	19.120000	297.887268	19.120000	295.091736	19.120000	297.722382
19.130000	295.748810	19.130000	301.345306	19.130000	299.102570	19.130000	295.164886
19.140000	305.033997	19.140000	299.651123	19.140000	294.830566	19.140000	297.031281
19.150000	292.063263	19.150000	298.893738	19.150000	294.890167	19.150000	292.755096
19.160000	301.877899	19.160000	295.795624	19.160000	298.368286	19.160000	296.708527
19.170000	297.880859	19.170000	295.558624	19.170000	300.820862	19.170000	294.983093
19.180000	298.128235	19.180000	302.407959	19.180000	297.781281	19.180000	296.108978
19.190000	300.775970	19.190000	299.306366	19.190000	297.704651	19.190000	295.239594
19.200000	297.578674	19.200000	300.806610	19.200000	302.193329	19.200000	291.245911
19.210000	294.666962	19.210000	295.981537	19.210000	300.363007	19.210000	290.658966
19.220000	303.817902	19.220000	299.921326	19.220000	296.463684	19.220000	299.369507
19.230000	295.279022	19.230000	300.236572	19.230000	303.776917	19.230000	296.607910
19.240000	300.062469	19.240000	298.876282	19.240000	302.180176	19.240000	299.618256
19.250000	298.814117	19.250000	296.319580	19.250000	296.314697	19.250000	297.022675
19.260000	300.348938	19.260000	300.219910	19.260000	299.199371	19.260000	295.471771
19.270000	300.409546	19.270000	299.729523	19.270000	299.375214	19.270000	299.664551
19.280000	301.820587	19.280000	302.110138	19.280000	292.356537	19.280000	295.951202
19.290000	294.924225	19.290000	299.325531	19.290000	296.713135	19.290000	294.368469
19.300000	297.158783	19.300000	302.735504	19.300000	293.874603	19.300000	301.139008
19.310000	300.181213	19.310000	297.721191	19.310000	298.594238	19.310000	303.557953
19.320000	296.467987	19.320000	295.364227	19.320000	297.765778	19.320000	297.134430
19.330000	303.581146	19.330000	303.013855	19.330000	297.447723	19.330000	298.679352
19.340000	297.027496	19.340000	296.187531	19.340000	298.261841	19.340000	302.103455
19.350000	296.323212	19.350000	294.906097	19.350000	295.748657	19.350000	300.062469
19.360000	300.024811	19.360000	302.346191	19.360000	300.469849	19.360000	295.589172
19.370000	300.222626	19.370000	294.688507	19.370000	303.051300	19.370000	300.191193
19.380000	304.239166	19.380000	295.790680	19.380000	295.774384	19.380000	298.977692
19.390000	295.197083	19.390000	294.610626	19.390000	296.848755	19.390000	299.892761
19.400000	292.916412	19.400000	297.648071	19.400000	299.125793	19.400000	294.905762
19.410000	297.949188	19.410000	298.504395	19.410000	301.770630	19.410000	293.740417
19.420000	300.150726	19.420000	300.959473	19.420000	299.511597	19.420000	299.679535
19.430000	285.822876	19.430000	297.638794	19.430000	295.268707	19.430000	292.218262
19.440000	295.999359	19.440000	294.820953	19.440000	299.543915	19.440000	293.537628
19.450000	299.493256	19.450000	298.336365	19.450000	297.489838	19.450000	297.214508
19.460000	296.135529	19.460000	294.613281	19.460000	302.531219	19.460000	291.974152
19.470000	300.396912	19.470000	291.899963	19.470000	297.737610	19.470000	296.437592
19.480000	299.107635	19.480000	298.360352	19.480000	295.817719	19.480000	296.575653
19.490000	298.451630	19.490000	301.115265	19.490000	299.483307	19.490000	292.045380
19.500000	300.580231	19.500000	296.157654	19.500000	295.655548	19.500000	294.326447
19.510000	302.173370	19.510000	302.393341	19.510000	300.372284	19.510000	294.318512
19.520000	297.605804	19.520000	294.954163	19.520000	295.802460	19.520000	294.728699
19.530000	295.640991	19.530000	299.337372	19.530000	299.452698	19.530000	296.548370
19.540000	298.379395	19.540000	296.425323	19.540000	294.582275	19.540000	298.484711
19.550000	300.226532	19.550000	297.055786	19.550000	299.216187	19.550000	301.143005
19.560000	297.062622	19.560000	292.041565	19.560000	299.801514	19.560000	295.886505
19.570000	297.705963	19.570000	292.922516	19.570000	297.013458	19.570000	302.222382
19.580000	299.785950	19.580000	293.500977	19.580000	291.950134	19.580000	302.515259
19.590000	296.898224	19.590000	302.558594	19.590000	298.537140	19.590000	297.895813
19.600000	295.944794	19.600000	292.769745	19.600000	297.851410	19.600000	303.243713
19.610000	300.315430	19.610000	299.517822	19.610000	299.847931	19.610000	294.957245
19.620000	296.645416	19.620000	295.558044	19.620000	299.628021	19.620000	295.262024
19.630000	296.442932	19.630000	300.463501	19.630000	290.056885	19.630000	302.431519
19.640000	296.802032	19.640000	299.643433	19.640000	296.651001	19.640000	302.759338
19.650000	296.902954	19.650000	295.116241	19.650000	296.054321	19.650000	297.487701
19.660000	298.093140	19.660000	298.222900	19.660000	299.172638	19.660000	301.740326
19.670000	301.729889	19.670000	294.266602	19.670000	298.671936	19.670000	296.951782
19.680000	293.832214	19.680000	300.458954	19.680000	300.799164	19.680000	299.729340
19.690000	298.067963	19.690000	295.257507	19.690000	293.807404	19.690000	301.515320
19.700000	296.784058	19.700000	300.375153	19.700000	294.242645	19.700000	298.935486
19.710000	302.466278	19.710000	299.806885	19.710000	299.505096	19.710000	297.876404
19.720000	296.220917	19.720000	303.085846	19.720000	295.577026	19.720000	292.541412
19.730000	296.926727	19.730000	301.873840	19.730000	294.812408	19.730000	301.351593
19.740000	301.944519	19.740000	296.295197	19.740000	296.722168	19.740000	296.909363
19.750000	290.867035	19.750000	304.448486	19.750000	302.107910	19.750000	294.176422
19.760000	296.427124	19.760000	294.941315	19.760000	294.141724	19.760000	301.131134
19.770000	300.041168	19.770000	295.982269	19.770000	300.473511	19.770000	295.771362
19.780000	298.321777	19.780000	299.989777	19.780000	297.000153	19.780000	294.754944
19.790000	302.980621	19.790000	297.424316	19.790000	296.441925	19.790000	298.023376
19.800000	297.779175	19.800000	296.554321	19.800000	294.259979	19.800000	300.267242
19.810000	300.912811	19.810000	304.663544	19.810000	298.787781	19.810000	289.636963
19.820000	297.550781	19.820000	295.806549	19.820000	297.725922	19.820000	303.609711
19.830000	294.675568	19.830000	300.455139	19.830000	300.984283	19.830000	301.319794
19.840000	295.114349	19.840000	295.124084	19.840000	299.487488	19.840000	297.130829
19.850000	294.081696	19.850000	300.583801	19.850000	300.635162	19.850000	298.592377
19.860000	295.452820	19.860000	300.350006	19.860000	297.128448	19.860000	296.084473
19.870000	295.164917	19.870000	296.014069	19.870000	298.315216	19.870000	297.576843
19.880000	303.603241	19.880000	293.246124	19.880000	293.223694	19.880000	298.692566
19.890000	298.624054	19.890000	298.040894	19.890000	302.137146	19.890000	302.829620
19.900000	297.009399	19.900000	304.100555	19.900000	294.733521	19.900000	296.503235
19.910000	300.591492	19.910000	296.422333	19.910000	295.289307	19.910000	299.999084
19.920000	301.413177	19.920000	300.404358	19.920000	299.305206	19.920000	296.975220
19.930000	295.208618	19.930000	301.258972	19.930000	306.297607	19.930000	299.400574
19.940000	296.070831	19.940000	299.729248	19.940000	300.730591	19.940000	300.037445
19.950000	293.994507	19.950000	298.103699	19.950000	295.452179	19.950000	299.162140
19.960000	296.057007	19.960000	298.531860	19.960000	295.315277	19.960000	298.738831
19.970000	295.604370	19.970000	294.589569	19.970000	304.292572	19.970000	299.316467
[truncated: 10,004 more rows]
