# Supplementary material for: Hierarchical incremental learning deciphers molecular arrangements in multi-component materials
Source: Nat Commun. 2025 Oct 22;16:9324. doi: 10.1038/s41467-025-64372-4 (PMC12546701; doi:10.1038/s41467-025-64372-4)
Supplement: Supplementary file 4 — Source data [file 41467_2025_64372_MOESM4_ESM.zip › FigS70.txt]

#time(ns)	density(g/cm3)	time(ns)	density(g/cm3)	time(ns)	density(g/cm3)	time(ns)	density(g/cm3)	time(ns)	density(g/cm3)	time(ns)	density(g/cm3)	time(ns)	density(g/cm3)	time(ns)	density(g/cm3)	time(ns)	density(g/cm3)	time(ns)	density(g/cm3)	time(ns)	density(g/cm3)	time(ns)	density(g/cm3)	time(ns)	density(g/cm3)	time(ns)	density(g/cm3)	time(ns)	density(g/cm3)	time(ns)	density(g/cm3)
0.000000	0.077664	0.000000	0.077664	0.000000	0.077664	0.000000	0.077664	0.000000	0.077664	0.000000	0.077664	0.000000	0.077664	0.000000	0.077664	0.000000	0.077664	0.000000	0.077664	0.000000	0.077664	0.000000	0.077664	0.000000	0.077664	0.000000	0.077664	0.000000	0.077664	0.000000	0.077664
0.100000	0.078363	0.100000	0.078418	0.100000	0.078419	0.100000	0.078315	0.100000	0.078420	0.100000	0.078387	0.100000	0.078410	0.100000	0.078420	0.100000	0.078403	0.100000	0.078254	0.100000	0.078401	0.100000	0.078469	0.100000	0.078342	0.100000	0.078470	0.100000	0.078330	0.100000	0.078378
0.200000	0.078988	0.200000	0.079159	0.200000	0.078946	0.200000	0.078947	0.200000	0.079151	0.200000	0.079144	0.200000	0.078990	0.200000	0.079107	0.200000	0.079067	0.200000	0.078685	0.200000	0.079060	0.200000	0.079062	0.200000	0.079019	0.200000	0.079111	0.200000	0.078787	0.200000	0.079035
0.300000	0.079633	0.300000	0.079862	0.300000	0.079800	0.300000	0.079760	0.300000	0.080012	0.300000	0.079862	0.300000	0.079628	0.300000	0.079695	0.300000	0.079827	0.300000	0.079433	0.300000	0.079835	0.300000	0.079654	0.300000	0.079849	0.300000	0.079818	0.300000	0.079522	0.300000	0.079661
0.400000	0.080079	0.400000	0.080762	0.400000	0.080846	0.400000	0.080381	0.400000	0.080460	0.400000	0.080380	0.400000	0.080167	0.400000	0.080195	0.400000	0.080236	0.400000	0.080202	0.400000	0.080527	0.400000	0.080192	0.400000	0.080809	0.400000	0.080506	0.400000	0.080084	0.400000	0.080437
0.500000	0.080851	0.500000	0.081778	0.500000	0.081752	0.500000	0.081180	0.500000	0.081301	0.500000	0.081133	0.500000	0.080620	0.500000	0.081109	0.500000	0.081054	0.500000	0.080712	0.500000	0.081245	0.500000	0.080819	0.500000	0.081479	0.500000	0.081312	0.500000	0.080884	0.500000	0.080740
0.600000	0.081706	0.600000	0.082347	0.600000	0.082020	0.600000	0.081943	0.600000	0.082350	0.600000	0.081818	0.600000	0.081365	0.600000	0.081841	0.600000	0.081907	0.600000	0.081548	0.600000	0.082094	0.600000	0.081784	0.600000	0.082257	0.600000	0.082338	0.600000	0.081927	0.600000	0.081361
0.700000	0.082527	0.700000	0.083316	0.700000	0.082909	0.700000	0.082477	0.700000	0.083350	0.700000	0.082726	0.700000	0.081980	0.700000	0.082934	0.700000	0.082525	0.700000	0.081763	0.700000	0.082618	0.700000	0.082364	0.700000	0.082798	0.700000	0.083186	0.700000	0.082651	0.700000	0.082217
0.800000	0.082883	0.800000	0.084362	0.800000	0.083536	0.800000	0.083287	0.800000	0.083834	0.800000	0.083439	0.800000	0.082470	0.800000	0.083791	0.800000	0.083660	0.800000	0.082059	0.800000	0.083377	0.800000	0.083635	0.800000	0.083694	0.800000	0.083919	0.800000	0.083153	0.800000	0.083172
0.900000	0.083699	0.900000	0.084913	0.900000	0.084265	0.900000	0.084354	0.900000	0.084259	0.900000	0.083713	0.900000	0.083481	0.900000	0.085063	0.900000	0.084240	0.900000	0.083210	0.900000	0.083954	0.900000	0.084336	0.900000	0.084842	0.900000	0.084740	0.900000	0.083571	0.900000	0.083984
1.000000	0.084764	1.000000	0.085063	1.000000	0.085549	1.000000	0.085225	1.000000	0.084954	1.000000	0.084793	1.000000	0.083866	1.000000	0.085973	1.000000	0.085320	1.000000	0.083997	1.000000	0.084493	1.000000	0.085076	1.000000	0.085420	1.000000	0.085137	1.000000	0.084139	1.000000	0.085127
1.100000	0.085152	1.100000	0.086042	1.100000	0.086348	1.100000	0.085840	1.100000	0.085845	1.100000	0.085861	1.100000	0.084442	1.100000	0.086933	1.100000	0.085218	1.100000	0.084907	1.100000	0.085778	1.100000	0.086463	1.100000	0.086052	1.100000	0.086246	1.100000	0.084744	1.100000	0.085905
1.200000	0.085598	1.200000	0.087289	1.200000	0.086666	1.200000	0.086634	1.200000	0.086280	1.200000	0.086255	1.200000	0.085215	1.200000	0.087710	1.200000	0.085702	1.200000	0.085706	1.200000	0.087462	1.200000	0.087181	1.200000	0.087133	1.200000	0.087184	1.200000	0.085233	1.200000	0.086802
1.300000	0.086321	1.300000	0.087580	1.300000	0.087547	1.300000	0.088062	1.300000	0.086794	1.300000	0.086767	1.300000	0.085940	1.300000	0.087949	1.300000	0.086605	1.300000	0.086721	1.300000	0.088714	1.300000	0.088245	1.300000	0.088400	1.300000	0.088317	1.300000	0.085976	1.300000	0.087423
1.400000	0.087127	1.400000	0.088924	1.400000	0.088245	1.400000	0.088856	1.400000	0.087569	1.400000	0.087635	1.400000	0.086411	1.400000	0.088719	1.400000	0.087335	1.400000	0.087176	1.400000	0.089715	1.400000	0.088750	1.400000	0.089679	1.400000	0.089437	1.400000	0.086305	1.400000	0.088394
1.500000	0.087900	1.500000	0.089883	1.500000	0.089349	1.500000	0.089497	1.500000	0.088417	1.500000	0.087911	1.500000	0.087343	1.500000	0.089531	1.500000	0.088458	1.500000	0.088452	1.500000	0.090783	1.500000	0.089827	1.500000	0.090617	1.500000	0.090411	1.500000	0.087500	1.500000	0.089368
1.600000	0.088825	1.600000	0.090926	1.600000	0.089765	1.600000	0.090506	1.600000	0.089687	1.600000	0.089094	1.600000	0.088126	1.600000	0.090240	1.600000	0.088807	1.600000	0.089502	1.600000	0.091615	1.600000	0.091245	1.600000	0.091316	1.600000	0.091729	1.600000	0.088065	1.600000	0.089608
1.700000	0.089275	1.700000	0.091664	1.700000	0.091004	1.700000	0.091528	1.700000	0.090738	1.700000	0.090112	1.700000	0.088927	1.700000	0.090758	1.700000	0.089485	1.700000	0.090462	1.700000	0.092230	1.700000	0.092186	1.700000	0.092397	1.700000	0.092834	1.700000	0.089014	1.700000	0.090621
1.800000	0.089942	1.800000	0.093044	1.800000	0.092118	1.800000	0.092321	1.800000	0.091283	1.800000	0.091119	1.800000	0.089975	1.800000	0.091826	1.800000	0.090403	1.800000	0.091928	1.800000	0.093573	1.800000	0.093150	1.800000	0.092963	1.800000	0.093755	1.800000	0.089562	1.800000	0.091814
1.900000	0.090978	1.900000	0.093748	1.900000	0.093051	1.900000	0.094007	1.900000	0.092627	1.900000	0.092445	1.900000	0.090513	1.900000	0.093078	1.900000	0.091126	1.900000	0.092968	1.900000	0.094846	1.900000	0.094167	1.900000	0.094001	1.900000	0.095104	1.900000	0.090452	1.900000	0.092601
2.000000	0.091937	2.000000	0.094841	2.000000	0.093988	2.000000	0.094962	2.000000	0.093776	2.000000	0.092976	2.000000	0.091504	2.000000	0.093850	2.000000	0.092293	2.000000	0.093829	2.000000	0.095521	2.000000	0.095237	2.000000	0.095289	2.000000	0.096027	2.000000	0.091540	2.000000	0.093476
2.100000	0.093689	2.100000	0.095889	2.100000	0.094793	2.100000	0.096391	2.100000	0.094750	2.100000	0.093770	2.100000	0.092341	2.100000	0.094703	2.100000	0.093036	2.100000	0.094610	2.100000	0.096548	2.100000	0.097153	2.100000	0.095952	2.100000	0.097302	2.100000	0.092055	2.100000	0.095248
2.200000	0.094261	2.200000	0.096445	2.200000	0.096025	2.200000	0.098732	2.200000	0.095478	2.200000	0.094858	2.200000	0.093770	2.200000	0.096321	2.200000	0.093696	2.200000	0.095686	2.200000	0.098137	2.200000	0.098204	2.200000	0.096744	2.200000	0.098332	2.200000	0.092529	2.200000	0.096397
2.300000	0.095069	2.300000	0.097407	2.300000	0.097112	2.300000	0.099562	2.300000	0.096230	2.300000	0.095549	2.300000	0.094009	2.300000	0.097044	2.300000	0.094885	2.300000	0.097297	2.300000	0.099519	2.300000	0.098666	2.300000	0.097342	2.300000	0.099896	2.300000	0.093133	2.300000	0.097655
2.400000	0.095838	2.400000	0.098502	2.400000	0.098422	2.400000	0.100669	2.400000	0.097924	2.400000	0.095952	2.400000	0.095018	2.400000	0.097677	2.400000	0.095477	2.400000	0.098324	2.400000	0.100477	2.400000	0.100116	2.400000	0.097944	2.400000	0.100796	2.400000	0.094028	2.400000	0.098546
2.500000	0.097089	2.500000	0.099656	2.500000	0.099488	2.500000	0.102729	2.500000	0.098685	2.500000	0.097167	2.500000	0.096030	2.500000	0.098292	2.500000	0.096894	2.500000	0.098847	2.500000	0.102552	2.500000	0.101428	2.500000	0.099301	2.500000	0.101964	2.500000	0.095007	2.500000	0.099440
2.600000	0.098859	2.600000	0.101103	2.600000	0.100564	2.600000	0.104608	2.600000	0.101090	2.600000	0.099145	2.600000	0.096695	2.600000	0.099098	2.600000	0.097714	2.600000	0.100349	2.600000	0.103538	2.600000	0.102437	2.600000	0.100390	2.600000	0.102930	2.600000	0.096003	2.600000	0.100206
2.700000	0.099938	2.700000	0.101979	2.700000	0.102041	2.700000	0.105439	2.700000	0.103125	2.700000	0.099980	2.700000	0.097204	2.700000	0.100340	2.700000	0.098044	2.700000	0.101127	2.700000	0.104732	2.700000	0.103122	2.700000	0.102197	2.700000	0.104682	2.700000	0.096497	2.700000	0.100975
2.800000	0.101415	2.800000	0.103302	2.800000	0.103330	2.800000	0.106999	2.800000	0.104257	2.800000	0.100990	2.800000	0.098922	2.800000	0.101075	2.800000	0.099689	2.800000	0.102687	2.800000	0.106161	2.800000	0.104579	2.800000	0.103499	2.800000	0.106370	2.800000	0.096644	2.800000	0.101546
2.900000	0.102285	2.900000	0.104603	2.900000	0.104705	2.900000	0.108634	2.900000	0.105088	2.900000	0.100961	2.900000	0.100255	2.900000	0.101584	2.900000	0.100496	2.900000	0.103111	2.900000	0.107294	2.900000	0.105758	2.900000	0.104224	2.900000	0.107710	2.900000	0.097310	2.900000	0.103000
3.000000	0.103359	3.000000	0.105293	3.000000	0.106744	3.000000	0.109811	3.000000	0.106514	3.000000	0.101792	3.000000	0.102005	3.000000	0.102513	3.000000	0.101827	3.000000	0.103571	3.000000	0.108275	3.000000	0.106460	3.000000	0.105096	3.000000	0.108963	3.000000	0.097689	3.000000	0.104014
3.100000	0.105441	3.100000	0.106556	3.100000	0.108174	3.100000	0.111572	3.100000	0.108013	3.100000	0.102622	3.100000	0.103214	3.100000	0.103172	3.100000	0.102717	3.100000	0.104677	3.100000	0.110163	3.100000	0.107745	3.100000	0.107044	3.100000	0.110131	3.100000	0.098836	3.100000	0.105469
3.200000	0.107182	3.200000	0.107624	3.200000	0.109576	3.200000	0.112061	3.200000	0.109673	3.200000	0.102591	3.200000	0.103788	3.200000	0.104789	3.200000	0.103952	3.200000	0.105524	3.200000	0.111134	3.200000	0.108422	3.200000	0.108087	3.200000	0.111024	3.200000	0.100611	3.200000	0.106608
3.300000	0.108447	3.300000	0.108229	3.300000	0.110338	3.300000	0.112304	3.300000	0.110883	3.300000	0.103561	3.300000	0.106443	3.300000	0.106301	3.300000	0.105881	3.300000	0.106272	3.300000	0.112848	3.300000	0.109098	3.300000	0.109541	3.300000	0.112222	3.300000	0.101923	3.300000	0.107804
3.400000	0.110495	3.400000	0.109206	3.400000	0.112229	3.400000	0.114900	3.400000	0.113058	3.400000	0.105055	3.400000	0.108085	3.400000	0.106146	3.400000	0.107749	3.400000	0.106632	3.400000	0.114646	3.400000	0.110854	3.400000	0.110747	3.400000	0.114620	3.400000	0.103521	3.400000	0.109400
3.500000	0.112297	3.500000	0.110138	3.500000	0.113518	3.500000	0.115199	3.500000	0.113779	3.500000	0.107665	3.500000	0.109287	3.500000	0.107188	3.500000	0.108587	3.500000	0.108382	3.500000	0.117035	3.500000	0.112140	3.500000	0.112594	3.500000	0.116615	3.500000	0.104669	3.500000	0.110992
3.600000	0.114565	3.600000	0.111981	3.600000	0.115702	3.600000	0.117867	3.600000	0.115299	3.600000	0.108944	3.600000	0.111017	3.600000	0.107934	3.600000	0.109246	3.600000	0.110127	3.600000	0.118706	3.600000	0.111792	3.600000	0.113862	3.600000	0.118834	3.600000	0.105645	3.600000	0.111660
3.700000	0.115336	3.700000	0.114233	3.700000	0.116981	3.700000	0.120225	3.700000	0.117320	3.700000	0.110434	3.700000	0.111532	3.700000	0.110408	3.700000	0.110525	3.700000	0.112518	3.700000	0.119402	3.700000	0.112900	3.700000	0.114627	3.700000	0.120354	3.700000	0.107111	3.700000	0.112971
3.800000	0.117550	3.800000	0.115890	3.800000	0.118869	3.800000	0.122685	3.800000	0.118872	3.800000	0.113494	3.800000	0.113420	3.800000	0.110993	3.800000	0.111988	3.800000	0.114256	3.800000	0.120663	3.800000	0.115134	3.800000	0.116023	3.800000	0.121523	3.800000	0.108374	3.800000	0.115132
3.900000	0.121106	3.900000	0.116980	3.900000	0.121231	3.900000	0.124315	3.900000	0.121158	3.900000	0.114940	3.900000	0.115531	3.900000	0.111724	3.900000	0.112916	3.900000	0.116105	3.900000	0.123428	3.900000	0.116783	3.900000	0.117839	3.900000	0.123428	3.900000	0.109560	3.900000	0.115767
4.000000	0.124061	4.000000	0.120109	4.000000	0.121908	4.000000	0.126340	4.000000	0.122713	4.000000	0.116145	4.000000	0.117099	4.000000	0.112564	4.000000	0.114271	4.000000	0.116901	4.000000	0.124739	4.000000	0.119793	4.000000	0.118939	4.000000	0.125149	4.000000	0.110549	4.000000	0.116554
4.100000	0.126006	4.100000	0.121936	4.100000	0.122450	4.100000	0.129515	4.100000	0.125282	4.100000	0.117402	4.100000	0.119489	4.100000	0.113752	4.100000	0.115995	4.100000	0.118146	4.100000	0.127056	4.100000	0.122609	4.100000	0.121608	4.100000	0.126146	4.100000	0.112114	4.100000	0.118915
4.200000	0.129810	4.200000	0.123525	4.200000	0.123683	4.200000	0.132989	4.200000	0.128346	4.200000	0.119084	4.200000	0.121906	4.200000	0.115838	4.200000	0.117466	4.200000	0.119603	4.200000	0.129851	4.200000	0.123866	4.200000	0.123265	4.200000	0.127379	4.200000	0.112808	4.200000	0.120362
4.300000	0.131941	4.300000	0.124821	4.300000	0.124859	4.300000	0.136596	4.300000	0.128716	4.300000	0.119602	4.300000	0.123512	4.300000	0.117124	4.300000	0.119288	4.300000	0.121165	4.300000	0.131386	4.300000	0.125496	4.300000	0.125968	4.300000	0.130136	4.300000	0.113839	4.300000	0.121524
4.400000	0.134866	4.400000	0.125330	4.400000	0.127382	4.400000	0.138783	4.400000	0.130407	4.400000	0.120458	4.400000	0.125413	4.400000	0.119047	4.400000	0.121494	4.400000	0.122351	4.400000	0.132300	4.400000	0.128558	4.400000	0.127808	4.400000	0.132521	4.400000	0.115231	4.400000	0.123962
4.500000	0.138238	4.500000	0.126444	4.500000	0.130890	4.500000	0.141434	4.500000	0.132243	4.500000	0.122203	4.500000	0.126622	4.500000	0.121098	4.500000	0.122508	4.500000	0.125594	4.500000	0.134423	4.500000	0.129624	4.500000	0.131689	4.500000	0.134458	4.500000	0.116920	4.500000	0.125381
4.600000	0.141172	4.600000	0.128361	4.600000	0.132126	4.600000	0.144092	4.600000	0.132585	4.600000	0.124095	4.600000	0.129956	4.600000	0.121772	4.600000	0.124646	4.600000	0.128611	4.600000	0.135978	4.600000	0.132488	4.600000	0.134784	4.600000	0.137777	4.600000	0.118356	4.600000	0.126795
4.700000	0.144574	4.700000	0.130727	4.700000	0.134589	4.700000	0.146839	4.700000	0.135067	4.700000	0.126203	4.700000	0.131123	4.700000	0.123280	4.700000	0.127113	4.700000	0.129606	4.700000	0.139064	4.700000	0.134621	4.700000	0.136102	4.700000	0.140465	4.700000	0.120667	4.700000	0.129001
4.800000	0.148415	4.800000	0.131652	4.800000	0.137810	4.800000	0.148842	4.800000	0.139116	4.800000	0.128364	4.800000	0.133222	4.800000	0.124701	4.800000	0.129258	4.800000	0.131095	4.800000	0.140155	4.800000	0.136255	4.800000	0.135997	4.800000	0.141706	4.800000	0.121893	4.800000	0.131312
4.900000	0.152215	4.900000	0.133730	4.900000	0.140190	4.900000	0.150898	4.900000	0.140408	4.900000	0.129374	4.900000	0.135716	4.900000	0.126074	4.900000	0.130441	4.900000	0.133238	4.900000	0.141298	4.900000	0.137671	4.900000	0.138446	4.900000	0.145017	4.900000	0.123876	4.900000	0.133186
5.000000	0.155943	5.000000	0.136749	5.000000	0.142144	5.000000	0.153981	5.000000	0.142195	5.000000	0.131060	5.000000	0.138343	5.000000	0.128528	5.000000	0.133883	5.000000	0.136478	5.000000	0.143834	5.000000	0.140016	5.000000	0.141319	5.000000	0.147952	5.000000	0.124527	5.000000	0.136348
5.100000	0.157365	5.100000	0.138525	5.100000	0.145540	5.100000	0.156124	5.100000	0.144637	5.100000	0.132834	5.100000	0.139962	5.100000	0.131539	5.100000	0.134930	5.100000	0.137570	5.100000	0.147104	5.100000	0.142661	5.100000	0.144697	5.100000	0.150506	5.100000	0.125759	5.100000	0.138898
5.200000	0.160592	5.200000	0.142863	5.200000	0.146849	5.200000	0.158821	5.200000	0.146677	5.200000	0.135071	5.200000	0.140833	5.200000	0.134623	5.200000	0.135773	5.200000	0.140120	5.200000	0.150274	5.200000	0.145965	5.200000	0.147620	5.200000	0.153411	5.200000	0.129820	5.200000	0.141880
5.300000	0.165167	5.300000	0.146164	5.300000	0.149959	5.300000	0.161785	5.300000	0.150425	5.300000	0.137738	5.300000	0.142593	5.300000	0.137031	5.300000	0.136978	5.300000	0.143615	5.300000	0.152980	5.300000	0.149108	5.300000	0.149517	5.300000	0.157754	5.300000	0.132836	5.300000	0.145273
5.400000	0.169093	5.400000	0.148387	5.400000	0.152625	5.400000	0.164134	5.400000	0.154567	5.400000	0.140429	5.400000	0.146819	5.400000	0.141085	5.400000	0.137725	5.400000	0.144190	5.400000	0.156822	5.400000	0.151792	5.400000	0.151269	5.400000	0.161664	5.400000	0.136609	5.400000	0.149322
5.500000	0.175163	5.500000	0.151878	5.500000	0.154932	5.500000	0.169415	5.500000	0.159151	5.500000	0.143181	5.500000	0.150056	5.500000	0.144270	5.500000	0.141412	5.500000	0.145900	5.500000	0.160965	5.500000	0.156639	5.500000	0.154758	5.500000	0.166051	5.500000	0.140557	5.500000	0.153507
5.600000	0.178337	5.600000	0.157301	5.600000	0.157938	5.600000	0.175629	5.600000	0.162088	5.600000	0.143788	5.600000	0.151940	5.600000	0.147647	5.600000	0.143984	5.600000	0.147357	5.600000	0.162976	5.600000	0.158387	5.600000	0.156961	5.600000	0.170032	5.600000	0.143022	5.600000	0.155834
5.700000	0.183097	5.700000	0.159682	5.700000	0.162979	5.700000	0.178982	5.700000	0.165252	5.700000	0.147096	5.700000	0.155507	5.700000	0.151013	5.700000	0.147490	5.700000	0.147821	5.700000	0.168599	5.700000	0.162268	5.700000	0.159677	5.700000	0.175382	5.700000	0.146516	5.700000	0.157741
5.800000	0.187286	5.800000	0.164289	5.800000	0.168416	5.800000	0.182883	5.800000	0.168879	5.800000	0.148771	5.800000	0.157387	5.800000	0.154900	5.800000	0.148676	5.800000	0.149225	5.800000	0.172098	5.800000	0.165890	5.800000	0.163200	5.800000	0.181440	5.800000	0.150387	5.800000	0.159676
5.900000	0.192211	5.900000	0.167399	5.900000	0.173504	5.900000	0.190026	5.900000	0.174631	5.900000	0.151159	5.900000	0.161082	5.900000	0.155349	5.900000	0.151227	5.900000	0.153373	5.900000	0.174381	5.900000	0.167788	5.900000	0.166546	5.900000	0.185457	5.900000	0.154868	5.900000	0.164389
6.000000	0.200462	6.000000	0.170368	6.000000	0.177229	6.000000	0.192866	6.000000	0.178673	6.000000	0.154498	6.000000	0.164032	6.000000	0.158859	6.000000	0.155013	6.000000	0.157826	6.000000	0.182162	6.000000	0.172320	6.000000	0.170455	6.000000	0.190666	6.000000	0.156939	6.000000	0.166463
6.100000	0.207378	6.100000	0.173073	6.100000	0.181525	6.100000	0.201839	6.100000	0.185035	6.100000	0.159170	6.100000	0.169569	6.100000	0.163839	6.100000	0.159482	6.100000	0.161159	6.100000	0.187460	6.100000	0.174138	6.100000	0.174212	6.100000	0.194228	6.100000	0.157768	6.100000	0.171922
6.200000	0.214011	6.200000	0.175820	6.200000	0.185754	6.200000	0.207325	6.200000	0.189240	6.200000	0.161749	6.200000	0.175498	6.200000	0.167291	6.200000	0.161347	6.200000	0.163651	6.200000	0.193395	6.200000	0.179304	6.200000	0.177327	6.200000	0.201155	6.200000	0.162503	6.200000	0.176198
6.300000	0.222277	6.300000	0.181862	6.300000	0.190057	6.300000	0.210147	6.300000	0.196181	6.300000	0.163738	6.300000	0.179126	6.300000	0.169229	6.300000	0.168181	6.300000	0.167567	6.300000	0.197887	6.300000	0.185045	6.300000	0.182392	6.300000	0.209788	6.300000	0.165383	6.300000	0.180569
6.400000	0.228608	6.400000	0.188938	6.400000	0.194540	6.400000	0.216612	6.400000	0.205768	6.400000	0.168081	6.400000	0.182277	6.400000	0.173961	6.400000	0.173685	6.400000	0.170821	6.400000	0.203247	6.400000	0.186119	6.400000	0.186392	6.400000	0.214267	6.400000	0.166859	6.400000	0.187325
6.500000	0.238070	6.500000	0.192039	6.500000	0.197686	6.500000	0.224473	6.500000	0.210021	6.500000	0.171878	6.500000	0.188740	6.500000	0.179080	6.500000	0.175585	6.500000	0.174188	6.500000	0.208919	6.500000	0.192569	6.500000	0.192921	6.500000	0.225517	6.500000	0.170162	6.500000	0.193328
6.600000	0.250608	6.600000	0.198489	6.600000	0.203504	6.600000	0.231270	6.600000	0.218483	6.600000	0.176707	6.600000	0.194010	6.600000	0.181585	6.600000	0.178243	6.600000	0.176542	6.600000	0.216075	6.600000	0.196395	6.600000	0.195308	6.600000	0.232113	6.600000	0.173693	6.600000	0.198116
6.700000	0.259079	6.700000	0.209311	6.700000	0.206541	6.700000	0.243164	6.700000	0.225325	6.700000	0.182420	6.700000	0.201418	6.700000	0.186802	6.700000	0.183441	6.700000	0.182171	6.700000	0.224194	6.700000	0.203726	6.700000	0.202101	6.700000	0.237391	6.700000	0.176651	6.700000	0.203009
6.800000	0.267991	6.800000	0.219782	6.800000	0.213091	6.800000	0.254098	6.800000	0.235630	6.800000	0.186203	6.800000	0.208791	6.800000	0.191395	6.800000	0.188325	6.800000	0.184806	6.800000	0.230070	6.800000	0.208032	6.800000	0.210228	6.800000	0.247769	6.800000	0.182336	6.800000	0.210670
6.900000	0.281604	6.900000	0.229143	6.900000	0.218685	6.900000	0.267070	6.900000	0.244498	6.900000	0.193362	6.900000	0.216879	6.900000	0.193261	6.900000	0.192691	6.900000	0.188064	6.900000	0.239532	6.900000	0.216237	6.900000	0.215713	6.900000	0.262969	6.900000	0.184893	6.900000	0.216752
7.000000	0.299274	7.000000	0.237982	7.000000	0.229219	7.000000	0.283299	7.000000	0.260323	7.000000	0.197097	7.000000	0.224756	7.000000	0.199664	7.000000	0.197161	7.000000	0.192701	7.000000	0.250356	7.000000	0.225294	7.000000	0.222475	7.000000	0.274330	7.000000	0.189222	7.000000	0.222650
7.100000	0.313161	7.100000	0.248892	7.100000	0.238257	7.100000	0.298180	7.100000	0.274290	7.100000	0.204934	7.100000	0.231979	7.100000	0.205184	7.100000	0.201055	7.100000	0.197689	7.100000	0.263122	7.100000	0.232215	7.100000	0.230197	7.100000	0.287758	7.100000	0.195608	7.100000	0.233812
7.200000	0.330278	7.200000	0.260645	7.200000	0.248027	7.200000	0.318904	7.200000	0.290729	7.200000	0.209781	7.200000	0.242797	7.200000	0.211580	7.200000	0.204486	7.200000	0.204153	7.200000	0.276935	7.200000	0.239784	7.200000	0.241109	7.200000	0.308458	7.200000	0.198619	7.200000	0.244230
7.300000	0.356741	7.300000	0.276410	7.300000	0.259204	7.300000	0.347425	7.300000	0.309302	7.300000	0.214431	7.300000	0.250721	7.300000	0.218224	7.300000	0.211367	7.300000	0.211872	7.300000	0.291674	7.300000	0.252168	7.300000	0.254776	7.300000	0.326328	7.300000	0.206372	7.300000	0.253299
7.400000	0.383547	7.400000	0.292879	7.400000	0.266626	7.400000	0.365905	7.400000	0.336580	7.400000	0.225932	7.400000	0.264052	7.400000	0.227168	7.400000	0.217756	7.400000	0.217319	7.400000	0.316156	7.400000	0.268056	7.400000	0.264921	7.400000	0.351169	7.400000	0.215497	7.400000	0.268070
7.500000	0.412777	7.500000	0.309280	7.500000	0.282754	7.500000	0.398087	7.500000	0.366141	7.500000	0.234734	7.500000	0.272319	7.500000	0.238535	7.500000	0.224981	7.500000	0.223545	7.500000	0.333901	7.500000	0.286331	7.500000	0.280679	7.500000	0.378921	7.500000	0.222831	7.500000	0.285422
7.600000	0.459377	7.600000	0.328822	7.600000	0.301990	7.600000	0.428387	7.600000	0.389494	7.600000	0.245405	7.600000	0.291183	7.600000	0.250146	7.600000	0.236461	7.600000	0.231933	7.600000	0.354792	7.600000	0.311120	7.600000	0.293133	7.600000	0.408704	7.600000	0.230212	7.600000	0.301095
7.700000	0.515645	7.700000	0.359271	7.700000	0.313712	7.700000	0.457326	7.700000	0.444797	7.700000	0.261780	7.700000	0.304868	7.700000	0.258498	7.700000	0.243918	7.700000	0.241480	7.700000	0.378940	7.700000	0.332147	7.700000	0.304576	7.700000	0.448741	7.700000	0.237388	7.700000	0.316599
7.800000	0.574154	7.800000	0.381610	7.800000	0.327984	7.800000	0.500025	7.800000	0.507839	7.800000	0.276136	7.800000	0.328017	7.800000	0.272524	7.800000	0.258300	7.800000	0.247202	7.800000	0.406194	7.800000	0.349236	7.800000	0.319172	7.800000	0.502226	7.800000	0.246594	7.800000	0.346677
7.900000	0.670475	7.900000	0.420645	7.900000	0.356067	7.900000	0.564918	7.900000	0.588663	7.900000	0.290157	7.900000	0.366410	7.900000	0.291946	7.900000	0.269228	7.900000	0.260453	7.900000	0.449216	7.900000	0.373865	7.900000	0.337704	7.900000	0.592756	7.900000	0.259974	7.900000	0.374523
8.000000	0.750154	8.000000	0.468802	8.000000	0.384378	8.000000	0.599512	8.000000	0.663220	8.000000	0.303015	8.000000	0.400089	8.000000	0.311955	8.000000	0.283292	8.000000	0.277857	8.000000	0.485910	8.000000	0.409836	8.000000	0.361058	8.000000	0.686951	8.000000	0.273721	8.000000	0.414910
8.100000	0.794806	8.100000	0.529001	8.100000	0.419538	8.100000	0.656270	8.100000	0.718940	8.100000	0.319786	8.100000	0.446507	8.100000	0.326581	8.100000	0.297681	8.100000	0.293538	8.100000	0.551152	8.100000	0.457594	8.100000	0.397641	8.100000	0.734605	8.100000	0.286835	8.100000	0.464682
8.200000	0.798189	8.200000	0.586585	8.200000	0.453004	8.200000	0.708792	8.200000	0.785879	8.200000	0.343610	8.200000	0.489071	8.200000	0.342228	8.200000	0.322758	8.200000	0.314135	8.200000	0.618527	8.200000	0.513590	8.200000	0.422349	8.200000	0.793026	8.200000	0.308475	8.200000	0.513852
8.300000	0.816472	8.300000	0.652946	8.300000	0.492814	8.300000	0.755586	8.300000	0.810759	8.300000	0.378368	8.300000	0.554228	8.300000	0.361464	8.300000	0.346382	8.300000	0.335084	8.300000	0.687849	8.300000	0.581192	8.300000	0.474177	8.300000	0.804500	8.300000	0.331951	8.300000	0.586655
8.400000	0.828445	8.400000	0.681255	8.400000	0.542511	8.400000	0.760853	8.400000	0.808653	8.400000	0.407271	8.400000	0.614582	8.400000	0.402249	8.400000	0.364219	8.400000	0.368847	8.400000	0.750138	8.400000	0.663252	8.400000	0.536484	8.400000	0.811192	8.400000	0.358912	8.400000	0.668603
8.500000	0.823730	8.500000	0.737877	8.500000	0.603065	8.500000	0.781664	8.500000	0.812331	8.500000	0.452656	8.500000	0.681912	8.500000	0.459597	8.500000	0.398520	8.500000	0.397850	8.500000	0.771183	8.500000	0.708042	8.500000	0.620076	8.500000	0.814041	8.500000	0.393153	8.500000	0.727867
8.600000	0.830765	8.600000	0.766386	8.600000	0.693577	8.600000	0.789405	8.600000	0.824466	8.600000	0.507561	8.600000	0.726427	8.600000	0.516186	8.600000	0.433598	8.600000	0.437756	8.600000	0.787578	8.600000	0.774669	8.600000	0.691446	8.600000	0.810388	8.600000	0.424503	8.600000	0.771279
8.700000	0.811058	8.700000	0.792774	8.700000	0.738494	8.700000	0.795167	8.700000	0.825518	8.700000	0.587772	8.700000	0.776236	8.700000	0.588742	8.700000	0.483537	8.700000	0.489285	8.700000	0.791305	8.700000	0.781023	8.700000	0.748027	8.700000	0.811038	8.700000	0.465343	8.700000	0.791776
8.800000	0.816361	8.800000	0.795195	8.800000	0.767976	8.800000	0.807332	8.800000	0.817624	8.800000	0.662218	8.800000	0.794206	8.800000	0.670992	8.800000	0.543225	8.800000	0.548448	8.800000	0.794916	8.800000	0.798787	8.800000	0.798694	8.800000	0.812792	8.800000	0.513206	8.800000	0.809023
8.900000	0.820000	8.900000	0.820351	8.900000	0.795301	8.900000	0.812629	8.900000	0.823524	8.900000	0.730015	8.900000	0.814298	8.900000	0.713874	8.900000	0.624537	8.900000	0.630136	8.900000	0.793408	8.900000	0.814065	8.900000	0.809365	8.900000	0.809991	8.900000	0.576737	8.900000	0.798733
9.000000	0.819284	9.000000	0.821927	9.000000	0.792078	9.000000	0.810548	9.000000	0.831021	9.000000	0.780024	9.000000	0.811961	9.000000	0.757964	9.000000	0.686001	9.000000	0.702246	9.000000	0.806667	9.000000	0.814367	9.000000	0.808885	9.000000	0.814996	9.000000	0.634944	9.000000	0.810109
9.100000	0.820049	9.100000	0.814641	9.100000	0.811685	9.100000	0.820167	9.100000	0.820359	9.100000	0.801118	9.100000	0.822824	9.100000	0.793014	9.100000	0.740123	9.100000	0.756337	9.100000	0.809769	9.100000	0.817094	9.100000	0.826822	9.100000	0.821058	9.100000	0.686208	9.100000	0.816425
9.200000	0.821235	9.200000	0.816460	9.200000	0.803851	9.200000	0.822005	9.200000	0.820587	9.200000	0.800437	9.200000	0.812377	9.200000	0.804578	9.200000	0.770190	9.200000	0.788395	9.200000	0.814175	9.200000	0.829337	9.200000	0.815486	9.200000	0.815782	9.200000	0.741266	9.200000	0.807317
9.300000	0.811031	9.300000	0.817587	9.300000	0.807615	9.300000	0.819493	9.300000	0.823222	9.300000	0.815590	9.300000	0.809583	9.300000	0.815347	9.300000	0.778066	9.300000	0.799732	9.300000	0.809233	9.300000	0.823833	9.300000	0.811890	9.300000	0.818146	9.300000	0.748902	9.300000	0.816342
9.400000	0.826034	9.400000	0.818842	9.400000	0.811828	9.400000	0.831946	9.400000	0.822547	9.400000	0.817714	9.400000	0.810195	9.400000	0.822110	9.400000	0.791453	9.400000	0.806293	9.400000	0.820349	9.400000	0.810874	9.400000	0.816542	9.400000	0.812557	9.400000	0.778539	9.400000	0.809541
9.500000	0.819425	9.500000	0.825124	9.500000	0.815793	9.500000	0.825603	9.500000	0.821035	9.500000	0.818949	9.500000	0.815129	9.500000	0.824038	9.500000	0.800774	9.500000	0.806426	9.500000	0.829485	9.500000	0.809310	9.500000	0.824122	9.500000	0.818947	9.500000	0.806013	9.500000	0.818332
9.600000	0.827044	9.600000	0.826063	9.600000	0.806452	9.600000	0.821063	9.600000	0.804408	9.600000	0.820845	9.600000	0.814364	9.600000	0.821122	9.600000	0.808422	9.600000	0.822852	9.600000	0.823735	9.600000	0.821366	9.600000	0.814141	9.600000	0.810216	9.600000	0.822343	9.600000	0.818806
9.700000	0.829084	9.700000	0.825270	9.700000	0.827714	9.700000	0.820850	9.700000	0.808802	9.700000	0.813418	9.700000	0.816451	9.700000	0.818443	9.700000	0.814796	9.700000	0.812089	9.700000	0.828272	9.700000	0.816686	9.700000	0.820382	9.700000	0.818132	9.700000	0.823395	9.700000	0.816121
9.800000	0.824988	9.800000	0.829327	9.800000	0.816422	9.800000	0.819073	9.800000	0.815222	9.800000	0.825880	9.800000	0.811100	9.800000	0.814775	9.800000	0.814081	9.800000	0.818882	9.800000	0.825737	9.800000	0.815784	9.800000	0.820847	9.800000	0.821630	9.800000	0.813876	9.800000	0.825458
9.900000	0.819739	9.900000	0.820366	9.900000	0.815788	9.900000	0.827700	9.900000	0.814779	9.900000	0.825772	9.900000	0.812713	9.900000	0.816250	9.900000	0.818649	9.900000	0.814087	9.900000	0.817872	9.900000	0.815617	9.900000	0.816412	9.900000	0.822913	9.900000	0.813613	9.900000	0.819327
10.000000	0.821615	10.000000	0.815210	10.000000	0.812975	10.000000	0.823840	10.000000	0.819935	10.000000	0.818575	10.000000	0.817349	10.000000	0.820436	10.000000	0.807093	10.000000	0.815082	10.000000	0.824406	10.000000	0.810922	10.000000	0.813540	10.000000	0.822012	10.000000	0.819935	10.000000	0.812760
10.100000	0.826822	10.100000	0.822295	10.100000	0.831354	10.100000	0.814070	10.100000	0.816258	10.100000	0.822376	10.100000	0.819852	10.100000	0.822315	10.100000	0.817905	10.100000	0.820439	10.100000	0.812294	10.100000	0.810405	10.100000	0.821955	10.100000	0.830725	10.100000	0.806345	10.100000	0.823817
10.200000	0.812734	10.200000	0.829576	10.200000	0.808412	10.200000	0.819061	10.200000	0.820322	10.200000	0.815074	10.200000	0.819877	10.200000	0.818175	10.200000	0.810662	10.200000	0.822591	10.200000	0.810759	10.200000	0.815928	10.200000	0.807315	10.200000	0.829500	10.200000	0.826322	10.200000	0.820899
10.300000	0.810011	10.300000	0.824849	10.300000	0.809260	10.300000	0.825931	10.300000	0.814147	10.300000	0.823182	10.300000	0.814675	10.300000	0.815354	10.300000	0.813471	10.300000	0.810603	10.300000	0.815987	10.300000	0.818105	10.300000	0.810005	10.300000	0.813265	10.300000	0.822025	10.300000	0.827963
10.400000	0.818274	10.400000	0.825057	10.400000	0.824612	10.400000	0.820814	10.400000	0.818411	10.400000	0.824519	10.400000	0.835603	10.400000	0.809392	10.400000	0.828711	10.400000	0.810488	10.400000	0.811136	10.400000	0.827454	10.400000	0.812559	10.400000	0.811629	10.400000	0.815033	10.400000	0.813356
10.500000	0.829525	10.500000	0.822824	10.500000	0.826821	10.500000	0.826168	10.500000	0.815425	10.500000	0.811577	10.500000	0.826141	10.500000	0.809286	10.500000	0.821842	10.500000	0.817810	10.500000	0.822610	10.500000	0.818909	10.500000	0.814722	10.500000	0.818226	10.500000	0.814742	10.500000	0.823050
10.600000	0.822871	10.600000	0.825563	10.600000	0.814958	10.600000	0.824494	10.600000	0.819005	10.600000	0.809133	10.600000	0.815708	10.600000	0.818439	10.600000	0.814788	10.600000	0.810813	10.600000	0.810684	10.600000	0.824212	10.600000	0.818781	10.600000	0.816820	10.600000	0.823556	10.600000	0.827486
10.700000	0.812676	10.700000	0.821135	10.700000	0.833519	10.700000	0.823314	10.700000	0.814205	10.700000	0.815302	10.700000	0.822407	10.700000	0.810729	10.700000	0.826529	10.700000	0.820534	10.700000	0.813523	10.700000	0.821320	10.700000	0.824513	10.700000	0.818281	10.700000	0.818471	10.700000	0.821123
10.800000	0.816521	10.800000	0.828606	10.800000	0.815489	10.800000	0.823201	10.800000	0.818105	10.800000	0.825307	10.800000	0.830747	10.800000	0.823768	10.800000	0.824455	10.800000	0.818583	10.800000	0.804819	10.800000	0.825862	10.800000	0.820108	10.800000	0.820723	10.800000	0.810751	10.800000	0.825602
10.900000	0.825946	10.900000	0.822483	10.900000	0.818660	10.900000	0.820576	10.900000	0.831569	10.900000	0.816208	10.900000	0.811064	10.900000	0.812148	10.900000	0.822698	10.900000	0.817608	10.900000	0.802388	10.900000	0.817289	10.900000	0.818455	10.900000	0.824011	10.900000	0.822062	10.900000	0.817156
11.000000	0.828440	11.000000	0.822443	11.000000	0.820687	11.000000	0.819501	11.000000	0.829140	11.000000	0.813419	11.000000	0.824906	11.000000	0.815490	11.000000	0.816898	11.000000	0.818298	11.000000	0.812811	11.000000	0.798204	11.000000	0.819478	11.000000	0.804962	11.000000	0.821507	11.000000	0.808504
11.100000	0.823221	11.100000	0.818085	11.100000	0.824110	11.100000	0.821041	11.100000	0.821325	11.100000	0.816762	11.100000	0.819604	11.100000	0.817502	11.100000	0.822012	11.100000	0.819846	11.100000	0.810227	11.100000	0.817792	11.100000	0.822661	11.100000	0.811033	11.100000	0.821032	11.100000	0.827566
11.200000	0.822164	11.200000	0.820868	11.200000	0.816703	11.200000	0.811934	11.200000	0.817232	11.200000	0.804790	11.200000	0.820806	11.200000	0.816992	11.200000	0.813107	11.200000	0.811968	11.200000	0.815418	11.200000	0.816792	11.200000	0.827225	11.200000	0.818602	11.200000	0.821936	11.200000	0.825171
11.300000	0.816263	11.300000	0.820332	11.300000	0.819293	11.300000	0.819162	11.300000	0.822208	11.300000	0.812471	11.300000	0.815547	11.300000	0.826245	11.300000	0.827333	11.300000	0.803870	11.300000	0.818180	11.300000	0.817495	11.300000	0.813037	11.300000	0.819512	11.300000	0.817351	11.300000	0.816373
11.400000	0.827566	11.400000	0.823289	11.400000	0.815423	11.400000	0.821274	11.400000	0.818540	11.400000	0.826846	11.400000	0.826021	11.400000	0.818407	11.400000	0.818683	11.400000	0.823889	11.400000	0.816093	11.400000	0.816608	11.400000	0.819212	11.400000	0.826687	11.400000	0.824982	11.400000	0.826582
11.500000	0.819214	11.500000	0.822417	11.500000	0.809885	11.500000	0.817063	11.500000	0.830990	11.500000	0.827071	11.500000	0.820687	11.500000	0.829868	11.500000	0.819303	11.500000	0.814218	11.500000	0.821615	11.500000	0.826449	11.500000	0.818324	11.500000	0.825565	11.500000	0.827994	11.500000	0.821638
11.600000	0.819706	11.600000	0.815507	11.600000	0.809113	11.600000	0.809016	11.600000	0.815841	11.600000	0.812335	11.600000	0.822749	11.600000	0.814333	11.600000	0.825658	11.600000	0.812524	11.600000	0.821343	11.600000	0.823147	11.600000	0.817066	11.600000	0.821090	11.600000	0.824888	11.600000	0.815936
11.700000	0.823932	11.700000	0.814885	11.700000	0.823645	11.700000	0.809928	11.700000	0.829111	11.700000	0.830265	11.700000	0.826790	11.700000	0.813825	11.700000	0.823164	11.700000	0.811551	11.700000	0.822687	11.700000	0.822470	11.700000	0.808237	11.700000	0.821056	11.700000	0.821527	11.700000	0.806871
11.800000	0.824115	11.800000	0.823134	11.800000	0.800075	11.800000	0.813625	11.800000	0.821878	11.800000	0.811276	11.800000	0.817643	11.800000	0.817180	11.800000	0.816344	11.800000	0.803717	11.800000	0.819420	11.800000	0.814150	11.800000	0.813773	11.800000	0.829791	11.800000	0.826196	11.800000	0.813126
11.900000	0.831792	11.900000	0.825410	11.900000	0.819594	11.900000	0.819063	11.900000	0.823763	11.900000	0.818156	11.900000	0.811976	11.900000	0.824483	11.900000	0.821001	11.900000	0.822361	11.900000	0.823956	11.900000	0.816556	11.900000	0.815372	11.900000	0.820885	11.900000	0.821123	11.900000	0.812853
12.000000	0.813164	12.000000	0.817375	12.000000	0.830118	12.000000	0.808920	12.000000	0.818864	12.000000	0.816836	12.000000	0.827435	12.000000	0.824474	12.000000	0.837626	12.000000	0.824945	12.000000	0.828064	12.000000	0.824815	12.000000	0.825003	12.000000	0.837200	12.000000	0.817740	12.000000	0.825342
12.100000	0.825537	12.100000	0.818142	12.100000	0.817773	12.100000	0.816235	12.100000	0.819252	12.100000	0.829412	12.100000	0.810268	12.100000	0.823027	12.100000	0.813568	12.100000	0.821046	12.100000	0.825057	12.100000	0.821307	12.100000	0.809710	12.100000	0.820142	12.100000	0.823111	12.100000	0.823150
12.200000	0.820831	12.200000	0.824318	12.200000	0.821729	12.200000	0.811685	12.200000	0.831178	12.200000	0.821341	12.200000	0.817329	12.200000	0.817026	12.200000	0.818899	12.200000	0.817988	12.200000	0.830994	12.200000	0.816991	12.200000	0.818356	12.200000	0.813417	12.200000	0.820919	12.200000	0.815299
12.300000	0.824685	12.300000	0.819246	12.300000	0.821462	12.300000	0.808639	12.300000	0.819909	12.300000	0.812132	12.300000	0.822542	12.300000	0.824935	12.300000	0.822292	12.300000	0.821715	12.300000	0.824591	12.300000	0.825651	12.300000	0.819901	12.300000	0.814316	12.300000	0.820239	12.300000	0.818957
12.400000	0.817099	12.400000	0.825762	12.400000	0.828912	12.400000	0.813771	12.400000	0.818636	12.400000	0.816862	12.400000	0.814648	12.400000	0.822080	12.400000	0.818823	12.400000	0.824358	12.400000	0.823709	12.400000	0.818339	12.400000	0.822605	12.400000	0.828089	12.400000	0.817394	12.400000	0.817808
12.500000	0.825316	12.500000	0.821211	12.500000	0.826630	12.500000	0.813085	12.500000	0.832058	12.500000	0.816203	12.500000	0.828788	12.500000	0.825066	12.500000	0.816372	12.500000	0.824114	12.500000	0.809177	12.500000	0.819864	12.500000	0.817284	12.500000	0.817215	12.500000	0.820281	12.500000	0.819091
12.600000	0.814896	12.600000	0.825459	12.600000	0.815812	12.600000	0.830927	12.600000	0.831344	12.600000	0.804976	12.600000	0.825491	12.600000	0.831451	12.600000	0.823420	12.600000	0.814872	12.600000	0.812123	12.600000	0.819847	12.600000	0.827269	12.600000	0.829519	12.600000	0.830209	12.600000	0.824558
12.700000	0.815880	12.700000	0.824288	12.700000	0.824962	12.700000	0.822007	12.700000	0.821903	12.700000	0.818714	12.700000	0.825719	12.700000	0.836771	12.700000	0.817918	12.700000	0.820881	12.700000	0.821393	12.700000	0.809860	12.700000	0.815555	12.700000	0.815685	12.700000	0.816804	12.700000	0.806263
12.800000	0.809766	12.800000	0.822044	12.800000	0.823555	12.800000	0.825964	12.800000	0.827340	12.800000	0.817131	12.800000	0.817918	12.800000	0.823192	12.800000	0.820356	12.800000	0.827340	12.800000	0.821593	12.800000	0.812861	12.800000	0.817958	12.800000	0.814804	12.800000	0.818215	12.800000	0.822342
12.900000	0.812447	12.900000	0.811493	12.900000	0.820675	12.900000	0.817758	12.900000	0.819740	12.900000	0.819310	12.900000	0.817299	12.900000	0.807812	12.900000	0.820911	12.900000	0.808214	12.900000	0.813675	12.900000	0.824506	12.900000	0.822043	12.900000	0.820876	12.900000	0.815351	12.900000	0.822587
13.000000	0.822537	13.000000	0.813377	13.000000	0.828925	13.000000	0.814868	13.000000	0.820613	13.000000	0.816958	13.000000	0.820517	13.000000	0.824947	13.000000	0.818932	13.000000	0.819780	13.000000	0.815307	13.000000	0.820454	13.000000	0.817926	13.000000	0.816129	13.000000	0.817235	13.000000	0.819168
13.100000	0.819406	13.100000	0.827208	13.100000	0.819781	13.100000	0.816228	13.100000	0.821008	13.100000	0.814967	13.100000	0.818128	13.100000	0.819828	13.100000	0.825223	13.100000	0.812920	13.100000	0.822652	13.100000	0.823993	13.100000	0.821909	13.100000	0.817040	13.100000	0.827305	13.100000	0.815514
13.200000	0.828936	13.200000	0.826501	13.200000	0.819890	13.200000	0.810858	13.200000	0.823055	13.200000	0.807921	13.200000	0.815451	13.200000	0.823166	13.200000	0.823520	13.200000	0.826414	13.200000	0.823727	13.200000	0.815613	13.200000	0.819735	13.200000	0.808278	13.200000	0.821199	13.200000	0.825987
13.300000	0.826634	13.300000	0.833010	13.300000	0.817102	13.300000	0.818344	13.300000	0.810684	13.300000	0.824580	13.300000	0.801525	13.300000	0.816555	13.300000	0.832016	13.300000	0.823491	13.300000	0.823720	13.300000	0.817029	13.300000	0.824212	13.300000	0.810177	13.300000	0.831451	13.300000	0.819915
13.400000	0.819374	13.400000	0.825467	13.400000	0.825731	13.400000	0.818901	13.400000	0.806686	13.400000	0.813135	13.400000	0.821335	13.400000	0.815662	13.400000	0.822498	13.400000	0.805345	13.400000	0.816325	13.400000	0.815126	13.400000	0.814631	13.400000	0.808000	13.400000	0.823238	13.400000	0.820065
13.500000	0.816540	13.500000	0.815532	13.500000	0.825396	13.500000	0.816069	13.500000	0.814982	13.500000	0.825870	13.500000	0.816139	13.500000	0.824964	13.500000	0.821387	13.500000	0.825890	13.500000	0.817903	13.500000	0.821232	13.500000	0.815153	13.500000	0.823049	13.500000	0.822789	13.500000	0.812904
13.600000	0.829579	13.600000	0.825757	13.600000	0.827083	13.600000	0.810933	13.600000	0.827465	13.600000	0.830899	13.600000	0.815593	13.600000	0.818379	13.600000	0.822521	13.600000	0.816665	13.600000	0.820815	13.600000	0.816554	13.600000	0.818827	13.600000	0.821664	13.600000	0.820644	13.600000	0.821128
13.700000	0.829182	13.700000	0.823793	13.700000	0.824574	13.700000	0.821121	13.700000	0.823155	13.700000	0.829874	13.700000	0.816171	13.700000	0.820796	13.700000	0.823583	13.700000	0.815725	13.700000	0.819221	13.700000	0.821886	13.700000	0.829612	13.700000	0.821974	13.700000	0.825339	13.700000	0.813323
13.800000	0.821905	13.800000	0.827566	13.800000	0.823094	13.800000	0.809142	13.800000	0.821460	13.800000	0.820813	13.800000	0.814663	13.800000	0.816163	13.800000	0.820320	13.800000	0.825930	13.800000	0.813601	13.800000	0.815717	13.800000	0.832141	13.800000	0.815384	13.800000	0.814829	13.800000	0.817723
13.900000	0.819449	13.900000	0.821042	13.900000	0.815503	13.900000	0.812069	13.900000	0.816291	13.900000	0.826821	13.900000	0.821166	13.900000	0.819472	13.900000	0.825386	13.900000	0.830700	13.900000	0.815470	13.900000	0.825671	13.900000	0.820244	13.900000	0.825304	13.900000	0.819492	13.900000	0.824448
14.000000	0.816912	14.000000	0.818914	14.000000	0.818433	14.000000	0.813525	14.000000	0.821401	14.000000	0.829135	14.000000	0.820590	14.000000	0.822174	14.000000	0.824785	14.000000	0.821560	14.000000	0.820651	14.000000	0.814838	14.000000	0.827847	14.000000	0.798449	14.000000	0.820786	14.000000	0.821110
14.100000	0.808524	14.100000	0.825857	14.100000	0.812871	14.100000	0.816145	14.100000	0.823093	14.100000	0.822017	14.100000	0.823855	14.100000	0.819710	14.100000	0.823348	14.100000	0.813587	14.100000	0.820509	14.100000	0.821461	14.100000	0.818840	14.100000	0.817508	14.100000	0.823480	14.100000	0.811971
14.200000	0.813983	14.200000	0.826118	14.200000	0.816339	14.200000	0.814807	14.200000	0.811048	14.200000	0.819460	14.200000	0.821211	14.200000	0.808797	14.200000	0.822730	14.200000	0.806713	14.200000	0.815211	14.200000	0.817648	14.200000	0.825086	14.200000	0.822568	14.200000	0.820926	14.200000	0.824163
14.300000	0.811454	14.300000	0.825993	14.300000	0.817632	14.300000	0.810388	14.300000	0.822138	14.300000	0.824253	14.300000	0.819326	14.300000	0.818793	14.300000	0.826128	14.300000	0.813466	14.300000	0.811199	14.300000	0.812727	14.300000	0.824268	14.300000	0.821115	14.300000	0.820602	14.300000	0.822724
14.400000	0.811344	14.400000	0.827107	14.400000	0.817305	14.400000	0.813987	14.400000	0.825866	14.400000	0.823057	14.400000	0.798594	14.400000	0.821915	14.400000	0.806162	14.400000	0.819307	14.400000	0.816434	14.400000	0.816711	14.400000	0.828074	14.400000	0.827915	14.400000	0.823672	14.400000	0.820933
14.500000	0.819041	14.500000	0.813417	14.500000	0.827846	14.500000	0.827562	14.500000	0.814046	14.500000	0.812888	14.500000	0.828490	14.500000	0.818624	14.500000	0.822241	14.500000	0.813343	14.500000	0.826126	14.500000	0.821380	14.500000	0.816154	14.500000	0.805794	14.500000	0.823429	14.500000	0.820284
14.600000	0.820817	14.600000	0.824792	14.600000	0.829584	14.600000	0.821034	14.600000	0.814035	14.600000	0.829156	14.600000	0.817351	14.600000	0.815886	14.600000	0.818234	14.600000	0.822824	14.600000	0.818742	14.600000	0.816263	14.600000	0.813129	14.600000	0.821965	14.600000	0.827229	14.600000	0.806680
14.700000	0.816896	14.700000	0.817203	14.700000	0.814897	14.700000	0.826377	14.700000	0.812344	14.700000	0.814881	14.700000	0.818967	14.700000	0.811168	14.700000	0.809471	14.700000	0.828115	14.700000	0.830810	14.700000	0.813168	14.700000	0.813365	14.700000	0.823577	14.700000	0.822746	14.700000	0.811130
14.800000	0.816752	14.800000	0.820105	14.800000	0.824434	14.800000	0.814084	14.800000	0.823024	14.800000	0.817328	14.800000	0.822929	14.800000	0.817135	14.800000	0.818617	14.800000	0.815634	14.800000	0.818929	14.800000	0.816997	14.800000	0.821393	14.800000	0.815505	14.800000	0.821201	14.800000	0.813829
14.900000	0.815798	14.900000	0.821119	14.900000	0.822162	14.900000	0.808392	14.900000	0.818121	14.900000	0.826984	14.900000	0.807101	14.900000	0.831573	14.900000	0.824450	14.900000	0.810022	14.900000	0.818057	14.900000	0.805200	14.900000	0.799710	14.900000	0.818525	14.900000	0.811494	14.900000	0.819649
15.000000	0.820162	15.000000	0.816683	15.000000	0.822080	15.000000	0.813040	15.000000	0.828733	15.000000	0.823187	15.000000	0.807052	15.000000	0.813043	15.000000	0.825651	15.000000	0.816036	15.000000	0.820036	15.000000	0.823656	15.000000	0.800431	15.000000	0.813929	15.000000	0.808651	15.000000	0.805020
15.100000	0.818751	15.100000	0.815761	15.100000	0.830690	15.100000	0.811156	15.100000	0.824920	15.100000	0.825402	15.100000	0.814108	15.100000	0.817947	15.100000	0.828100	15.100000	0.816709	15.100000	0.809398	15.100000	0.813730	15.100000	0.821007	15.100000	0.809613	15.100000	0.819056	15.100000	0.816875
15.200000	0.824745	15.200000	0.817595	15.200000	0.819208	15.200000	0.823392	15.200000	0.830134	15.200000	0.821653	15.200000	0.818942	15.200000	0.820104	15.200000	0.811253	15.200000	0.819343	15.200000	0.813502	15.200000	0.823775	15.200000	0.822675	15.200000	0.820980	15.200000	0.815555	15.200000	0.821307
15.300000	0.827336	15.300000	0.824375	15.300000	0.821301	15.300000	0.825708	15.300000	0.813216	15.300000	0.826217	15.300000	0.820105	15.300000	0.808526	15.300000	0.823280	15.300000	0.816039	15.300000	0.823009	15.300000	0.811953	15.300000	0.820018	15.300000	0.814886	15.300000	0.810597	15.300000	0.819043
15.400000	0.816857	15.400000	0.820179	15.400000	0.819951	15.400000	0.817531	15.400000	0.812346	15.400000	0.823226	15.400000	0.819247	15.400000	0.818003	15.400000	0.819237	15.400000	0.830316	15.400000	0.814150	15.400000	0.817117	15.400000	0.818723	15.400000	0.826737	15.400000	0.824115	15.400000	0.820254
15.500000	0.809512	15.500000	0.825449	15.500000	0.814298	15.500000	0.812685	15.500000	0.812691	15.500000	0.826220	15.500000	0.816357	15.500000	0.822668	15.500000	0.829656	15.500000	0.824029	15.500000	0.829902	15.500000	0.821505	15.500000	0.815661	15.500000	0.818378	15.500000	0.821733	15.500000	0.822343
15.600000	0.816115	15.600000	0.820727	15.600000	0.816539	15.600000	0.814697	15.600000	0.816385	15.600000	0.827494	15.600000	0.821154	15.600000	0.816686	15.600000	0.821898	15.600000	0.818906	15.600000	0.826995	15.600000	0.811214	15.600000	0.825914	15.600000	0.816580	15.600000	0.817079	15.600000	0.821561
15.700000	0.820528	15.700000	0.819086	15.700000	0.823323	15.700000	0.811588	15.700000	0.813159	15.700000	0.822816	15.700000	0.806798	15.700000	0.814023	15.700000	0.823457	15.700000	0.827880	15.700000	0.821528	15.700000	0.823691	15.700000	0.816720	15.700000	0.814900	15.700000	0.825693	15.700000	0.814433
15.800000	0.820913	15.800000	0.830814	15.800000	0.823976	15.800000	0.803055	15.800000	0.828920	15.800000	0.830403	15.800000	0.824868	15.800000	0.816373	15.800000	0.828177	15.800000	0.814164	15.800000	0.820832	15.800000	0.821284	15.800000	0.814639	15.800000	0.816530	15.800000	0.815908	15.800000	0.825148
15.900000	0.821601	15.900000	0.829100	15.900000	0.827852	15.900000	0.827537	15.900000	0.820333	15.900000	0.826301	15.900000	0.828448	15.900000	0.824209	15.900000	0.826650	15.900000	0.824305	15.900000	0.824528	15.900000	0.816829	15.900000	0.823140	15.900000	0.812923	15.900000	0.826296	15.900000	0.821932
16.000000	0.817065	16.000000	0.811950	16.000000	0.812211	16.000000	0.808592	16.000000	0.820969	16.000000	0.822310	16.000000	0.814865	16.000000	0.827369	16.000000	0.815303	16.000000	0.822687	16.000000	0.799603	16.000000	0.814619	16.000000	0.820826	16.000000	0.823017	16.000000	0.819328	16.000000	0.824514
16.100000	0.829519	16.100000	0.813096	16.100000	0.824700	16.100000	0.809288	16.100000	0.821056	16.100000	0.818112	16.100000	0.810818	16.100000	0.825368	16.100000	0.813417	16.100000	0.822808	16.100000	0.824651	16.100000	0.809980	16.100000	0.828056	16.100000	0.826142	16.100000	0.826160	16.100000	0.812145
16.200000	0.823480	16.200000	0.815080	16.200000	0.817195	16.200000	0.819686	16.200000	0.814605	16.200000	0.829221	16.200000	0.806518	16.200000	0.824820	16.200000	0.822821	16.200000	0.823908	16.200000	0.828013	16.200000	0.813640	16.200000	0.820579	16.200000	0.819786	16.200000	0.820182	16.200000	0.812452
16.300000	0.816939	16.300000	0.818174	16.300000	0.809800	16.300000	0.812026	16.300000	0.825129	16.300000	0.815391	16.300000	0.812864	16.300000	0.826982	16.300000	0.807453	16.300000	0.816765	16.300000	0.822250	16.300000	0.821841	16.300000	0.820533	16.300000	0.813887	16.300000	0.806883	16.300000	0.828526
16.400000	0.828502	16.400000	0.820164	16.400000	0.822572	16.400000	0.814622	16.400000	0.827552	16.400000	0.819024	16.400000	0.815343	16.400000	0.814264	16.400000	0.821663	16.400000	0.822126	16.400000	0.813469	16.400000	0.810721	16.400000	0.813869	16.400000	0.819518	16.400000	0.816027	16.400000	0.813736
16.500000	0.815001	16.500000	0.824108	16.500000	0.817526	16.500000	0.813397	16.500000	0.815874	16.500000	0.819300	16.500000	0.816627	16.500000	0.819583	16.500000	0.815414	16.500000	0.811866	16.500000	0.818087	16.500000	0.817089	16.500000	0.822629	16.500000	0.819845	16.500000	0.833182	16.500000	0.813458
16.600000	0.824715	16.600000	0.824433	16.600000	0.812842	16.600000	0.811358	16.600000	0.819305	16.600000	0.819925	16.600000	0.818675	16.600000	0.823107	16.600000	0.822772	16.600000	0.814717	16.600000	0.817298	16.600000	0.812330	16.600000	0.816897	16.600000	0.808877	16.600000	0.817595	16.600000	0.821421
16.700000	0.832168	16.700000	0.820795	16.700000	0.816250	16.700000	0.817266	16.700000	0.815048	16.700000	0.825938	16.700000	0.818093	16.700000	0.819762	16.700000	0.824597	16.700000	0.820770	16.700000	0.813678	16.700000	0.813225	16.700000	0.817937	16.700000	0.818344	16.700000	0.809048	16.700000	0.818379
16.800000	0.820756	16.800000	0.809289	16.800000	0.812261	16.800000	0.820469	16.800000	0.822653	16.800000	0.815072	16.800000	0.824509	16.800000	0.806813	16.800000	0.820476	16.800000	0.822640	16.800000	0.817463	16.800000	0.808979	16.800000	0.824583	16.800000	0.813854	16.800000	0.832843	16.800000	0.811399
16.900000	0.820187	16.900000	0.819703	16.900000	0.819880	16.900000	0.815020	16.900000	0.826508	16.900000	0.814785	16.900000	0.829604	16.900000	0.812232	16.900000	0.824135	16.900000	0.821555	16.900000	0.813089	16.900000	0.821591	16.900000	0.813229	16.900000	0.816633	16.900000	0.823596	16.900000	0.822144
17.000000	0.815618	17.000000	0.830858	17.000000	0.818400	17.000000	0.805525	17.000000	0.803981	17.000000	0.823166	17.000000	0.833011	17.000000	0.825540	17.000000	0.810320	17.000000	0.819103	17.000000	0.816435	17.000000	0.823454	17.000000	0.814942	17.000000	0.831553	17.000000	0.815440	17.000000	0.821061
17.100000	0.819937	17.100000	0.822307	17.100000	0.813913	17.100000	0.819047	17.100000	0.828027	17.100000	0.824361	17.100000	0.822949	17.100000	0.820211	17.100000	0.814949	17.100000	0.812200	17.100000	0.817735	17.100000	0.812970	17.100000	0.820570	17.100000	0.813336	17.100000	0.806134	17.100000	0.819872
17.200000	0.814572	17.200000	0.814386	17.200000	0.820842	17.200000	0.814054	17.200000	0.815823	17.200000	0.809163	17.200000	0.820850	17.200000	0.822893	17.200000	0.803683	17.200000	0.825886	17.200000	0.808376	17.200000	0.810080	17.200000	0.812209	17.200000	0.832874	17.200000	0.816521	17.200000	0.815762
17.300000	0.808709	17.300000	0.822237	17.300000	0.824390	17.300000	0.827062	17.300000	0.825636	17.300000	0.808006	17.300000	0.817340	17.300000	0.815413	17.300000	0.817567	17.300000	0.829841	17.300000	0.814080	17.300000	0.815952	17.300000	0.818013	17.300000	0.829157	17.300000	0.817889	17.300000	0.824470
17.400000	0.819414	17.400000	0.823831	17.400000	0.824028	17.400000	0.812780	17.400000	0.811843	17.400000	0.817218	17.400000	0.818572	17.400000	0.820077	17.400000	0.824110	17.400000	0.825884	17.400000	0.814520	17.400000	0.810524	17.400000	0.814059	17.400000	0.818198	17.400000	0.828295	17.400000	0.831371
17.500000	0.815752	17.500000	0.829508	17.500000	0.812944	17.500000	0.829082	17.500000	0.820328	17.500000	0.822512	17.500000	0.823682	17.500000	0.813890	17.500000	0.818676	17.500000	0.823112	17.500000	0.822393	17.500000	0.810650	17.500000	0.808539	17.500000	0.820550	17.500000	0.822960	17.500000	0.817872
17.600000	0.826438	17.600000	0.821899	17.600000	0.819714	17.600000	0.820462	17.600000	0.814970	17.600000	0.811267	17.600000	0.822214	17.600000	0.813960	17.600000	0.818984	17.600000	0.821497	17.600000	0.812777	17.600000	0.817406	17.600000	0.816750	17.600000	0.818499	17.600000	0.816839	17.600000	0.811320
17.700000	0.818180	17.700000	0.828960	17.700000	0.823250	17.700000	0.820651	17.700000	0.816579	17.700000	0.811536	17.700000	0.811348	17.700000	0.824325	17.700000	0.822685	17.700000	0.819682	17.700000	0.821263	17.700000	0.811864	17.700000	0.816070	17.700000	0.830378	17.700000	0.827849	17.700000	0.828098
17.800000	0.823426	17.800000	0.816234	17.800000	0.820412	17.800000	0.820245	17.800000	0.826437	17.800000	0.803181	17.800000	0.825535	17.800000	0.820581	17.800000	0.820113	17.800000	0.816122	17.800000	0.818540	17.800000	0.823633	17.800000	0.825269	17.800000	0.826792	17.800000	0.827750	17.800000	0.823522
17.900000	0.817815	17.900000	0.825896	17.900000	0.815447	17.900000	0.828094	17.900000	0.807317	17.900000	0.825673	17.900000	0.826614	17.900000	0.812605	17.900000	0.820925	17.900000	0.809599	17.900000	0.812807	17.900000	0.821419	17.900000	0.827122	17.900000	0.815561	17.900000	0.816773	17.900000	0.820448
18.000000	0.811574	18.000000	0.831977	18.000000	0.815222	18.000000	0.815441	18.000000	0.833756	18.000000	0.802544	18.000000	0.821102	18.000000	0.817702	18.000000	0.813410	18.000000	0.814688	18.000000	0.816863	18.000000	0.822929	18.000000	0.824135	18.000000	0.813405	18.000000	0.820758	18.000000	0.829291
18.100000	0.827014	18.100000	0.814674	18.100000	0.823524	18.100000	0.816668	18.100000	0.816768	18.100000	0.807677	18.100000	0.824481	18.100000	0.824367	18.100000	0.818044	18.100000	0.811271	18.100000	0.813896	18.100000	0.826222	18.100000	0.821133	18.100000	0.816497	18.100000	0.813633	18.100000	0.828417
18.200000	0.818386	18.200000	0.821432	18.200000	0.825748	18.200000	0.821394	18.200000	0.822753	18.200000	0.819516	18.200000	0.826526	18.200000	0.821044	18.200000	0.825921	18.200000	0.821547	18.200000	0.816556	18.200000	0.824898	18.200000	0.827888	18.200000	0.825185	18.200000	0.814395	18.200000	0.817117
18.300000	0.820946	18.300000	0.823957	18.300000	0.824051	18.300000	0.813652	18.300000	0.818607	18.300000	0.808124	18.300000	0.821840	18.300000	0.820478	18.300000	0.823499	18.300000	0.822751	18.300000	0.813904	18.300000	0.809628	18.300000	0.819665	18.300000	0.816962	18.300000	0.821003	18.300000	0.825354
18.400000	0.822642	18.400000	0.820643	18.400000	0.818070	18.400000	0.819845	18.400000	0.816557	18.400000	0.821771	18.400000	0.813900	18.400000	0.819620	18.400000	0.823277	18.400000	0.820753	18.400000	0.820597	18.400000	0.813593	18.400000	0.818274	18.400000	0.813176	18.400000	0.813820	18.400000	0.819283
18.500000	0.819478	18.500000	0.813506	18.500000	0.820315	18.500000	0.820776	18.500000	0.820094	18.500000	0.814508	18.500000	0.822140	18.500000	0.822598	18.500000	0.823810	18.500000	0.823009	18.500000	0.812758	18.500000	0.818374	18.500000	0.807990	18.500000	0.829024	18.500000	0.808330	18.500000	0.814278
18.600000	0.820878	18.600000	0.821114	18.600000	0.825107	18.600000	0.817168	18.600000	0.820970	18.600000	0.823367	18.600000	0.820083	18.600000	0.810687	18.600000	0.821535	18.600000	0.814158	18.600000	0.815862	18.600000	0.811559	18.600000	0.825559	18.600000	0.812175	18.600000	0.827340	18.600000	0.822306
18.700000	0.808940	18.700000	0.822572	18.700000	0.826751	18.700000	0.819641	18.700000	0.821818	18.700000	0.822971	18.700000	0.826431	18.700000	0.809158	18.700000	0.822896	18.700000	0.818324	18.700000	0.830549	18.700000	0.825919	18.700000	0.822121	18.700000	0.822922	18.700000	0.825365	18.700000	0.807527
18.800000	0.817219	18.800000	0.810410	18.800000	0.824599	18.800000	0.815279	18.800000	0.815918	18.800000	0.826175	18.800000	0.830172	18.800000	0.825443	18.800000	0.823166	18.800000	0.822932	18.800000	0.822418	18.800000	0.822595	18.800000	0.820271	18.800000	0.828037	18.800000	0.827101	18.800000	0.815226
18.900000	0.826209	18.900000	0.824081	18.900000	0.820954	18.900000	0.823988	18.900000	0.815609	18.900000	0.836796	18.900000	0.828466	18.900000	0.820039	18.900000	0.818677	18.900000	0.820993	18.900000	0.819529	18.900000	0.810686	18.900000	0.813949	18.900000	0.829219	18.900000	0.826588	18.900000	0.821367
19.000000	0.830792	19.000000	0.821907	19.000000	0.824336	19.000000	0.833465	19.000000	0.815592	19.000000	0.824406	19.000000	0.825255	19.000000	0.819719	19.000000	0.818034	19.000000	0.823194	19.000000	0.810220	19.000000	0.826390	19.000000	0.820923	19.000000	0.827118	19.000000	0.808963	19.000000	0.816834
19.100000	0.819616	19.100000	0.835788	19.100000	0.815036	19.100000	0.825664	19.100000	0.827427	19.100000	0.816042	19.100000	0.817188	19.100000	0.815507	19.100000	0.816191	19.100000	0.816730	19.100000	0.818176	19.100000	0.828713	19.100000	0.818577	19.100000	0.824306	19.100000	0.819756	19.100000	0.815757
19.200000	0.820636	19.200000	0.823566	19.200000	0.816273	19.200000	0.827604	19.200000	0.827025	19.200000	0.823478	19.200000	0.823355	19.200000	0.823337	19.200000	0.824167	19.200000	0.815447	19.200000	0.812308	19.200000	0.833152	19.200000	0.827588	19.200000	0.824639	19.200000	0.823318	19.200000	0.821579
19.300000	0.823170	19.300000	0.823152	19.300000	0.819929	19.300000	0.818980	19.300000	0.819266	19.300000	0.812960	19.300000	0.809522	19.300000	0.814974	19.300000	0.822178	19.300000	0.821609	19.300000	0.822006	19.300000	0.824863	19.300000	0.821076	19.300000	0.819388	19.300000	0.817758	19.300000	0.830506
19.400000	0.821270	19.400000	0.825982	19.400000	0.816311	19.400000	0.818875	19.400000	0.822850	19.400000	0.815769	19.400000	0.814789	19.400000	0.820370	19.400000	0.821930	19.400000	0.818368	19.400000	0.819200	19.400000	0.812766	19.400000	0.823102	19.400000	0.826914	19.400000	0.824433	19.400000	0.813662
19.500000	0.817976	19.500000	0.826212	19.500000	0.817706	19.500000	0.812793	19.500000	0.817185	19.500000	0.818130	19.500000	0.823265	19.500000	0.821542	19.500000	0.825578	19.500000	0.827766	19.500000	0.827566	19.500000	0.820773	19.500000	0.826175	19.500000	0.825788	19.500000	0.826563	19.500000	0.820256
19.600000	0.822000	19.600000	0.819819	19.600000	0.817262	19.600000	0.817462	19.600000	0.817068	19.600000	0.817553	19.600000	0.826353	19.600000	0.812747	19.600000	0.815718	19.600000	0.826080	19.600000	0.822331	19.600000	0.810426	19.600000	0.816948	19.600000	0.820670	19.600000	0.826602	19.600000	0.823466
19.700000	0.813518	19.700000	0.835438	19.700000	0.819843	19.700000	0.820328	19.700000	0.815880	19.700000	0.815305	19.700000	0.823132	19.700000	0.819994	19.700000	0.817494	19.700000	0.824376	19.700000	0.823279	19.700000	0.818584	19.700000	0.823062	19.700000	0.809855	19.700000	0.823253	19.700000	0.817904
19.800000	0.826944	19.800000	0.818065	19.800000	0.815097	19.800000	0.813975	19.800000	0.823081	19.800000	0.821548	19.800000	0.822792	19.800000	0.818092	19.800000	0.819929	19.800000	0.811015	19.800000	0.816037	19.800000	0.818356	19.800000	0.834187	19.800000	0.828220	19.800000	0.819261	19.800000	0.806783
19.900000	0.812181	19.900000	0.819941	19.900000	0.806977	19.900000	0.825631	19.900000	0.819167	19.900000	0.824972	19.900000	0.826976	19.900000	0.827182	19.900000	0.821061	19.900000	0.812046	19.900000	0.831700	19.900000	0.823293	19.900000	0.811836	19.900000	0.814251	19.900000	0.817955	19.900000	0.826599
20.000000	0.827732	20.000000	0.826045	20.000000	0.822141	20.000000	0.819839	20.000000	0.818625	20.000000	0.813912	20.000000	0.825780	20.000000	0.818636	20.000000	0.821061	20.000000	0.822684	20.000000	0.834867	20.000000	0.817455	20.000000	0.819680	20.000000	0.815045	20.000000	0.823578	20.000000	0.820060
20.100000	0.837421	20.100000	0.818599	20.100000	0.825078	20.100000	0.819483	20.100000	0.818613	20.100000	0.817022	20.100000	0.819804	20.100000	0.811941	20.100000	0.823109	20.100000	0.841423	20.100000	0.818492	20.100000	0.834716	20.100000	0.816941	20.100000	0.820795	20.100000	0.822272	20.100000	0.820816
20.200000	0.821473	20.200000	0.825634	20.200000	0.819087	20.200000	0.805870	20.200000	0.813892	20.200000	0.814026	20.200000	0.826412	20.200000	0.820645	20.200000	0.815863	20.200000	0.824925	20.200000	0.824260	20.200000	0.818414	20.200000	0.815529	20.200000	0.813353	20.200000	0.813992	20.200000	0.814067
20.300000	0.819863	20.300000	0.824777	20.300000	0.811815	20.300000	0.816066	20.300000	0.819395	20.300000	0.817017	20.300000	0.821722	20.300000	0.816331	20.300000	0.812965	20.300000	0.827526	20.300000	0.818285	20.300000	0.817300	20.300000	0.818344	20.300000	0.818411	20.300000	0.814626	20.300000	0.812347
20.400000	0.814227	20.400000	0.821531	20.400000	0.822023	20.400000	0.818651	20.400000	0.820852	20.400000	0.817849	20.400000	0.825188	20.400000	0.825206	20.400000	0.826062	20.400000	0.809798	20.400000	0.816764	20.400000	0.825418	20.400000	0.813737	20.400000	0.830687	20.400000	0.817697	20.400000	0.824403
20.500000	0.822602	20.500000	0.832413	20.500000	0.825325	20.500000	0.823468	20.500000	0.808661	20.500000	0.826055	20.500000	0.826852	20.500000	0.813592	20.500000	0.820064	20.500000	0.828151	20.500000	0.826834	20.500000	0.813891	20.500000	0.822601	20.500000	0.815194	20.500000	0.809052	20.500000	0.820491
20.600000	0.817967	20.600000	0.829032	20.600000	0.823406	20.600000	0.823792	20.600000	0.815054	20.600000	0.824876	20.600000	0.816896	20.600000	0.810953	20.600000	0.819348	20.600000	0.818211	20.600000	0.821127	20.600000	0.818170	20.600000	0.818585	20.600000	0.814233	20.600000	0.817323	20.600000	0.825734
20.700000	0.812239	20.700000	0.825102	20.700000	0.824362	20.700000	0.817330	20.700000	0.815842	20.700000	0.825351	20.700000	0.811078	20.700000	0.821538	20.700000	0.825093	20.700000	0.814247	20.700000	0.823055	20.700000	0.811180	20.700000	0.816414	20.700000	0.813862	20.700000	0.830376	20.700000	0.820460
20.800000	0.816162	20.800000	0.822025	20.800000	0.826935	20.800000	0.822894	20.800000	0.816557	20.800000	0.829417	20.800000	0.821571	20.800000	0.829505	20.800000	0.813596	20.800000	0.812165	20.800000	0.823381	20.800000	0.809583	20.800000	0.818420	20.800000	0.825084	20.800000	0.824752	20.800000	0.818991
20.900000	0.817875	20.900000	0.823348	20.900000	0.817875	20.900000	0.832179	20.900000	0.820103	20.900000	0.832634	20.900000	0.822977	20.900000	0.817230	20.900000	0.815381	20.900000	0.809376	20.900000	0.825619	20.900000	0.823758	20.900000	0.827403	20.900000	0.817086	20.900000	0.824791	20.900000	0.825293
21.000000	0.825497	21.000000	0.823301	21.000000	0.823435	21.000000	0.830170	21.000000	0.823114	21.000000	0.823918	21.000000	0.811839	21.000000	0.824724	21.000000	0.818929	21.000000	0.816589	21.000000	0.824406	21.000000	0.815997	21.000000	0.822609	21.000000	0.828363	21.000000	0.819436	21.000000	0.798659
21.100000	0.824427	21.100000	0.816056	21.100000	0.827582	21.100000	0.830654	21.100000	0.829393	21.100000	0.817624	21.100000	0.821797	21.100000	0.826407	21.100000	0.810179	21.100000	0.811983	21.100000	0.813982	21.100000	0.826344	21.100000	0.811577	21.100000	0.819058	21.100000	0.823458	21.100000	0.818968
21.200000	0.808269	21.200000	0.821197	21.200000	0.819130	21.200000	0.817823	21.200000	0.824630	21.200000	0.817695	21.200000	0.821304	21.200000	0.824370	21.200000	0.819969	21.200000	0.824873	21.200000	0.809417	21.200000	0.814288	21.200000	0.817296	21.200000	0.821925	21.200000	0.821165	21.200000	0.820724
21.300000	0.814707	21.300000	0.814884	21.300000	0.824822	21.300000	0.809670	21.300000	0.825443	21.300000	0.815790	21.300000	0.813711	21.300000	0.817488	21.300000	0.820145	21.300000	0.817092	21.300000	0.826872	21.300000	0.821147	21.300000	0.825730	21.300000	0.811464	21.300000	0.821424	21.300000	0.824704
21.400000	0.818195	21.400000	0.825690	21.400000	0.822712	21.400000	0.824748	21.400000	0.819762	21.400000	0.818051	21.400000	0.813670	21.400000	0.817882	21.400000	0.815897	21.400000	0.820929	21.400000	0.824709	21.400000	0.825334	21.400000	0.818341	21.400000	0.822986	21.400000	0.813726	21.400000	0.822657
21.500000	0.819541	21.500000	0.811685	21.500000	0.828813	21.500000	0.822956	21.500000	0.826419	21.500000	0.812294	21.500000	0.820634	21.500000	0.830949	21.500000	0.818098	21.500000	0.828328	21.500000	0.829846	21.500000	0.821295	21.500000	0.819865	21.500000	0.821810	21.500000	0.815228	21.500000	0.824135
21.600000	0.812840	21.600000	0.808445	21.600000	0.836630	21.600000	0.819542	21.600000	0.819241	21.600000	0.814557	21.600000	0.809247	21.600000	0.819925	21.600000	0.831473	21.600000	0.828089	21.600000	0.820095	21.600000	0.820959	21.600000	0.813417	21.600000	0.817145	21.600000	0.822516	21.600000	0.821776
21.700000	0.821547	21.700000	0.817420	21.700000	0.832218	21.700000	0.824681	21.700000	0.816563	21.700000	0.816294	21.700000	0.816459	21.700000	0.822677	21.700000	0.823279	21.700000	0.830806	21.700000	0.826000	21.700000	0.817693	21.700000	0.830218	21.700000	0.812378	21.700000	0.825253	21.700000	0.822179
21.800000	0.829081	21.800000	0.815272	21.800000	0.816174	21.800000	0.824201	21.800000	0.816594	21.800000	0.816282	21.800000	0.810894	21.800000	0.816415	21.800000	0.811964	21.800000	0.816020	21.800000	0.812441	21.800000	0.815313	21.800000	0.819461	21.800000	0.812606	21.800000	0.829501	21.800000	0.825952
21.900000	0.833072	21.900000	0.813615	21.900000	0.818170	21.900000	0.816525	21.900000	0.813661	21.900000	0.820869	21.900000	0.816100	21.900000	0.827590	21.900000	0.820563	21.900000	0.818169	21.900000	0.816731	21.900000	0.825250	21.900000	0.816136	21.900000	0.819620	21.900000	0.820525	21.900000	0.825317
22.000000	0.820047	22.000000	0.829459	22.000000	0.821497	22.000000	0.817349	22.000000	0.814154	22.000000	0.815750	22.000000	0.817972	22.000000	0.814428	22.000000	0.816585	22.000000	0.813210	22.000000	0.819291	22.000000	0.812627	22.000000	0.825198	22.000000	0.805767	22.000000	0.825841	22.000000	0.817626
22.100000	0.815609	22.100000	0.817074	22.100000	0.812509	22.100000	0.822739	22.100000	0.832365	22.100000	0.818918	22.100000	0.807091	22.100000	0.814626	22.100000	0.819396	22.100000	0.810149	22.100000	0.824493	22.100000	0.826082	22.100000	0.819915	22.100000	0.816325	22.100000	0.830287	22.100000	0.822901
22.200000	0.823801	22.200000	0.820906	22.200000	0.813348	22.200000	0.820102	22.200000	0.814584	22.200000	0.826469	22.200000	0.821906	22.200000	0.824442	22.200000	0.821495	22.200000	0.822212	22.200000	0.813265	22.200000	0.818344	22.200000	0.820331	22.200000	0.812337	22.200000	0.822801	22.200000	0.815703
22.300000	0.824719	22.300000	0.820826	22.300000	0.811019	22.300000	0.816076	22.300000	0.820089	22.300000	0.835696	22.300000	0.820386	22.300000	0.817840	22.300000	0.807616	22.300000	0.820929	22.300000	0.826614	22.300000	0.815976	22.300000	0.818863	22.300000	0.823467	22.300000	0.813913	22.300000	0.820463
22.400000	0.832237	22.400000	0.822521	22.400000	0.819626	22.400000	0.819344	22.400000	0.820099	22.400000	0.810576	22.400000	0.823795	22.400000	0.827607	22.400000	0.813716	22.400000	0.820001	22.400000	0.819958	22.400000	0.818171	22.400000	0.826990	22.400000	0.830781	22.400000	0.825436	22.400000	0.820512
22.500000	0.819373	22.500000	0.819442	22.500000	0.817735	22.500000	0.823576	22.500000	0.820113	22.500000	0.824492	22.500000	0.815014	22.500000	0.828942	22.500000	0.823911	22.500000	0.825337	22.500000	0.829419	22.500000	0.820136	22.500000	0.816031	22.500000	0.828746	22.500000	0.820122	22.500000	0.813572
22.600000	0.813776	22.600000	0.812108	22.600000	0.821294	22.600000	0.815645	22.600000	0.820872	22.600000	0.822819	22.600000	0.817774	22.600000	0.821487	22.600000	0.815269	22.600000	0.833521	22.600000	0.825392	22.600000	0.822328	22.600000	0.818436	22.600000	0.817085	22.600000	0.815619	22.600000	0.815703
22.700000	0.824065	22.700000	0.824166	22.700000	0.827534	22.700000	0.814771	22.700000	0.821129	22.700000	0.830556	22.700000	0.817152	22.700000	0.816231	22.700000	0.812270	22.700000	0.820674	22.700000	0.820971	22.700000	0.831091	22.700000	0.818478	22.700000	0.825034	22.700000	0.829228	22.700000	0.818420
22.800000	0.817721	22.800000	0.824064	22.800000	0.805851	22.800000	0.815463	22.800000	0.816079	22.800000	0.819379	22.800000	0.812407	22.800000	0.805610	22.800000	0.817018	22.800000	0.816850	22.800000	0.821718	22.800000	0.827734	22.800000	0.805511	22.800000	0.816507	22.800000	0.825569	22.800000	0.823060
22.900000	0.818024	22.900000	0.819205	22.900000	0.808076	22.900000	0.812517	22.900000	0.809422	22.900000	0.814706	22.900000	0.825393	22.900000	0.813506	22.900000	0.817098	22.900000	0.812992	22.900000	0.825026	22.900000	0.813203	22.900000	0.811014	22.900000	0.817288	22.900000	0.814362	22.900000	0.808720
23.000000	0.820981	23.000000	0.825319	23.000000	0.814627	23.000000	0.815555	23.000000	0.818802	23.000000	0.824409	23.000000	0.832888	23.000000	0.818267	23.000000	0.811163	23.000000	0.826325	23.000000	0.817607	23.000000	0.825284	23.000000	0.817128	23.000000	0.819695	23.000000	0.819709	23.000000	0.807632
23.100000	0.820429	23.100000	0.821215	23.100000	0.819134	23.100000	0.809637	23.100000	0.812566	23.100000	0.821724	23.100000	0.820848	23.100000	0.817558	23.100000	0.815432	23.100000	0.812242	23.100000	0.826896	23.100000	0.821887	23.100000	0.806940	23.100000	0.810302	23.100000	0.815329	23.100000	0.822526
23.200000	0.817782	23.200000	0.813907	23.200000	0.817689	23.200000	0.816668	23.200000	0.819304	23.200000	0.819143	23.200000	0.809106	23.200000	0.818609	23.200000	0.821794	23.200000	0.813659	23.200000	0.830651	23.200000	0.816758	23.200000	0.815472	23.200000	0.813111	23.200000	0.817848	23.200000	0.830106
23.300000	0.828605	23.300000	0.821337	23.300000	0.818562	23.300000	0.811134	23.300000	0.818621	23.300000	0.818840	23.300000	0.819498	23.300000	0.817375	23.300000	0.826803	23.300000	0.826196	23.300000	0.819555	23.300000	0.821692	23.300000	0.812272	23.300000	0.805625	23.300000	0.815373	23.300000	0.817233
23.400000	0.824753	23.400000	0.821325	23.400000	0.817912	23.400000	0.811570	23.400000	0.822320	23.400000	0.825774	23.400000	0.819942	23.400000	0.829086	23.400000	0.821675	23.400000	0.829380	23.400000	0.825497	23.400000	0.815871	23.400000	0.804435	23.400000	0.830315	23.400000	0.818831	23.400000	0.828369
23.500000	0.820454	23.500000	0.823394	23.500000	0.821436	23.500000	0.818836	23.500000	0.819117	23.500000	0.819688	23.500000	0.824413	23.500000	0.828920	23.500000	0.832347	23.500000	0.820522	23.500000	0.815705	23.500000	0.813985	23.500000	0.822730	23.500000	0.817126	23.500000	0.807625	23.500000	0.818411
23.600000	0.821390	23.600000	0.823202	23.600000	0.816946	23.600000	0.822501	23.600000	0.815131	23.600000	0.825244	23.600000	0.821318	23.600000	0.827344	23.600000	0.813963	23.600000	0.814468	23.600000	0.819240	23.600000	0.826174	23.600000	0.811138	23.600000	0.820486	23.600000	0.815188	23.600000	0.811828
23.700000	0.813510	23.700000	0.812847	23.700000	0.822019	23.700000	0.812902	23.700000	0.811682	23.700000	0.826262	23.700000	0.811432	23.700000	0.823638	23.700000	0.816166	23.700000	0.824625	23.700000	0.819511	23.700000	0.809192	23.700000	0.819659	23.700000	0.811769	23.700000	0.819539	23.700000	0.813360
23.800000	0.820909	23.800000	0.816210	23.800000	0.813979	23.800000	0.803453	23.800000	0.805251	23.800000	0.827308	23.800000	0.816813	23.800000	0.828759	23.800000	0.824161	23.800000	0.828187	23.800000	0.815809	23.800000	0.822055	23.800000	0.807105	23.800000	0.820160	23.800000	0.814428	23.800000	0.824807
23.900000	0.811947	23.900000	0.822117	23.900000	0.819298	23.900000	0.817002	23.900000	0.814992	23.900000	0.835517	23.900000	0.816918	23.900000	0.825228	23.900000	0.817957	23.900000	0.820923	23.900000	0.812539	23.900000	0.822966	23.900000	0.823200	23.900000	0.825932	23.900000	0.824082	23.900000	0.826300
24.000000	0.817721	24.000000	0.819636	24.000000	0.811818	24.000000	0.824299	24.000000	0.816562	24.000000	0.821210	24.000000	0.813652	24.000000	0.821627	24.000000	0.817197	24.000000	0.825699	24.000000	0.816417	24.000000	0.817080	24.000000	0.815590	24.000000	0.826211	24.000000	0.825641	24.000000	0.819630
24.100000	0.824403	24.100000	0.822483	24.100000	0.824622	24.100000	0.819446	24.100000	0.817167	24.100000	0.822287	24.100000	0.821741	24.100000	0.811504	24.100000	0.829167	24.100000	0.817703	24.100000	0.828130	24.100000	0.822543	24.100000	0.819361	24.100000	0.813150	24.100000	0.818599	24.100000	0.819292
24.200000	0.830348	24.200000	0.830434	24.200000	0.814172	24.200000	0.818298	24.200000	0.817890	24.200000	0.817323	24.200000	0.823664	24.200000	0.824842	24.200000	0.818825	24.200000	0.827724	24.200000	0.826741	24.200000	0.820230	24.200000	0.819515	24.200000	0.822012	24.200000	0.814947	24.200000	0.817962
24.300000	0.817674	24.300000	0.833594	24.300000	0.820722	24.300000	0.820322	24.300000	0.824745	24.300000	0.816062	24.300000	0.826763	24.300000	0.821786	24.300000	0.824700	24.300000	0.818960	24.300000	0.824402	24.300000	0.818489	24.300000	0.822075	24.300000	0.830108	24.300000	0.819647	24.300000	0.828671
24.400000	0.823279	24.400000	0.817560	24.400000	0.816073	24.400000	0.828987	24.400000	0.807355	24.400000	0.812866	24.400000	0.828631	24.400000	0.829657	24.400000	0.826722	24.400000	0.820453	24.400000	0.822996	24.400000	0.824531	24.400000	0.821701	24.400000	0.813668	24.400000	0.817338	24.400000	0.819558
24.500000	0.820076	24.500000	0.825908	24.500000	0.818083	24.500000	0.814199	24.500000	0.817397	24.500000	0.816043	24.500000	0.817803	24.500000	0.823723	24.500000	0.815977	24.500000	0.817536	24.500000	0.814647	24.500000	0.820905	24.500000	0.823095	24.500000	0.834589	24.500000	0.814733	24.500000	0.815602
24.600000	0.821882	24.600000	0.818153	24.600000	0.808937	24.600000	0.818206	24.600000	0.812862	24.600000	0.811307	24.600000	0.824310	24.600000	0.821612	24.600000	0.829739	24.600000	0.821289	24.600000	0.824498	24.600000	0.829347	24.600000	0.820326	24.600000	0.821722	24.600000	0.822025	24.600000	0.823586
24.700000	0.810688	24.700000	0.813811	24.700000	0.821875	24.700000	0.824284	24.700000	0.815111	24.700000	0.828300	24.700000	0.825948	24.700000	0.825987	24.700000	0.817942	24.700000	0.821877	24.700000	0.816334	24.700000	0.828568	24.700000	0.823658	24.700000	0.820014	24.700000	0.819030	24.700000	0.819807
24.800000	0.822885	24.800000	0.806635	24.800000	0.820532	24.800000	0.813607	24.800000	0.825809	24.800000	0.820403	24.800000	0.819678	24.800000	0.826800	24.800000	0.818137	24.800000	0.822723	24.800000	0.822997	24.800000	0.818232	24.800000	0.825224	24.800000	0.819127	24.800000	0.817427	24.800000	0.831576
24.900000	0.812705	24.900000	0.816502	24.900000	0.809668	24.900000	0.816632	24.900000	0.813741	24.900000	0.810744	24.900000	0.831916	24.900000	0.820432	24.900000	0.825489	24.900000	0.818240	24.900000	0.820394	24.900000	0.827228	24.900000	0.823413	24.900000	0.810463	24.900000	0.823639	24.900000	0.813416
25.000000	0.815532	25.000000	0.825198	25.000000	0.816109	25.000000	0.828031	25.000000	0.818691	25.000000	0.817194	25.000000	0.842395	25.000000	0.828048	25.000000	0.818257	25.000000	0.816445	25.000000	0.814248	25.000000	0.822058	25.000000	0.817988	25.000000	0.823168	25.000000	0.832102	25.000000	0.811601
25.100000	0.825107	25.100000	0.821759	25.100000	0.816187	25.100000	0.823060	25.100000	0.817037	25.100000	0.822806	25.100000	0.824972	25.100000	0.818822	25.100000	0.828025	25.100000	0.814845	25.100000	0.826869	25.100000	0.832212	25.100000	0.821731	25.100000	0.819246	25.100000	0.817931	25.100000	0.811148
25.200000	0.817377	25.200000	0.818623	25.200000	0.822891	25.200000	0.819497	25.200000	0.825458	25.200000	0.823929	25.200000	0.823676	25.200000	0.820768	25.200000	0.827120	25.200000	0.815652	25.200000	0.831788	25.200000	0.832300	25.200000	0.819264	25.200000	0.818403	25.200000	0.821008	25.200000	0.819485
25.300000	0.829634	25.300000	0.810526	25.300000	0.821379	25.300000	0.824362	25.300000	0.829223	25.300000	0.817033	25.300000	0.831303	25.300000	0.824733	25.300000	0.822733	25.300000	0.826943	25.300000	0.830510	25.300000	0.821150	25.300000	0.820794	25.300000	0.816058	25.300000	0.821244	25.300000	0.817622
25.400000	0.832867	25.400000	0.823594	25.400000	0.831339	25.400000	0.822686	25.400000	0.815520	25.400000	0.814848	25.400000	0.813062	25.400000	0.828718	25.400000	0.824757	25.400000	0.815950	25.400000	0.819138	25.400000	0.814604	25.400000	0.822798	25.400000	0.825954	25.400000	0.825030	25.400000	0.813852
25.500000	0.820646	25.500000	0.825650	25.500000	0.823697	25.500000	0.825512	25.500000	0.823878	25.500000	0.831324	25.500000	0.815004	25.500000	0.832590	25.500000	0.818634	25.500000	0.816966	25.500000	0.825542	25.500000	0.834741	25.500000	0.814538	25.500000	0.811282	25.500000	0.819208	25.500000	0.810656
25.600000	0.810173	25.600000	0.811832	25.600000	0.821553	25.600000	0.813031	25.600000	0.825497	25.600000	0.823086	25.600000	0.824226	25.600000	0.830372	25.600000	0.817399	25.600000	0.822140	25.600000	0.824680	25.600000	0.826016	25.600000	0.812666	25.600000	0.819768	25.600000	0.823138	25.600000	0.814628
25.700000	0.813816	25.700000	0.820246	25.700000	0.817525	25.700000	0.818063	25.700000	0.819530	25.700000	0.827550	25.700000	0.823267	25.700000	0.819377	25.700000	0.814341	25.700000	0.814161	25.700000	0.823821	25.700000	0.816394	25.700000	0.813288	25.700000	0.812921	25.700000	0.809980	25.700000	0.826540
25.800000	0.812737	25.800000	0.822039	25.800000	0.818283	25.800000	0.834229	25.800000	0.827479	25.800000	0.805753	25.800000	0.816952	25.800000	0.820810	25.800000	0.819611	25.800000	0.832536	25.800000	0.819469	25.800000	0.828297	25.800000	0.825259	25.800000	0.824283	25.800000	0.816361	25.800000	0.818197
25.900000	0.820502	25.900000	0.820013	25.900000	0.816427	25.900000	0.828471	25.900000	0.813951	25.900000	0.815570	25.900000	0.826968	25.900000	0.822352	25.900000	0.812179	25.900000	0.813955	25.900000	0.813269	25.900000	0.811077	25.900000	0.809242	25.900000	0.827532	25.900000	0.826416	25.900000	0.820253
26.000000	0.824754	26.000000	0.831378	26.000000	0.804594	26.000000	0.826011	26.000000	0.820930	26.000000	0.821190	26.000000	0.809783	26.000000	0.818129	26.000000	0.815538	26.000000	0.822771	26.000000	0.815630	26.000000	0.803929	26.000000	0.825691	26.000000	0.820495	26.000000	0.814504	26.000000	0.826320
26.100000	0.816455	26.100000	0.819118	26.100000	0.820641	26.100000	0.819380	26.100000	0.818364	26.100000	0.815292	26.100000	0.819179	26.100000	0.821077	26.100000	0.816338	26.100000	0.825791	26.100000	0.818785	26.100000	0.820847	26.100000	0.818039	26.100000	0.821056	26.100000	0.813571	26.100000	0.809853
26.200000	0.825728	26.200000	0.815283	26.200000	0.822902	26.200000	0.818538	26.200000	0.826523	26.200000	0.818516	26.200000	0.813507	26.200000	0.825705	26.200000	0.820425	26.200000	0.818931	26.200000	0.814154	26.200000	0.818597	26.200000	0.825432	26.200000	0.819343	26.200000	0.801124	26.200000	0.811308
26.300000	0.824369	26.300000	0.816397	26.300000	0.823975	26.300000	0.808594	26.300000	0.803428	26.300000	0.813830	26.300000	0.817936	26.300000	0.821317	26.300000	0.813575	26.300000	0.826779	26.300000	0.810883	26.300000	0.814300	26.300000	0.821315	26.300000	0.823837	26.300000	0.822211	26.300000	0.819641
26.400000	0.815960	26.400000	0.816595	26.400000	0.825657	26.400000	0.818732	26.400000	0.813549	26.400000	0.821430	26.400000	0.820009	26.400000	0.818320	26.400000	0.816588	26.400000	0.823549	26.400000	0.822938	26.400000	0.823728	26.400000	0.819058	26.400000	0.826701	26.400000	0.818296	26.400000	0.816676
26.500000	0.817336	26.500000	0.817506	26.500000	0.813127	26.500000	0.820970	26.500000	0.820834	26.500000	0.819954	26.500000	0.823881	26.500000	0.813156	26.500000	0.821048	26.500000	0.812123	26.500000	0.815119	26.500000	0.833327	26.500000	0.817617	26.500000	0.813195	26.500000	0.823160	26.500000	0.816403
26.600000	0.806258	26.600000	0.809285	26.600000	0.815852	26.600000	0.814872	26.600000	0.821508	26.600000	0.827454	26.600000	0.814454	26.600000	0.821523	26.600000	0.816585	26.600000	0.819760	26.600000	0.814211	26.600000	0.829907	26.600000	0.821409	26.600000	0.813021	26.600000	0.814980	26.600000	0.820361
26.700000	0.817696	26.700000	0.828120	26.700000	0.820584	26.700000	0.814550	26.700000	0.824154	26.700000	0.812849	26.700000	0.820542	26.700000	0.823620	26.700000	0.817056	26.700000	0.822898	26.700000	0.817045	26.700000	0.832106	26.700000	0.817314	26.700000	0.812090	26.700000	0.818413	26.700000	0.817383
26.800000	0.802800	26.800000	0.824857	26.800000	0.818283	26.800000	0.820047	26.800000	0.815996	26.800000	0.818223	26.800000	0.827020	26.800000	0.818689	26.800000	0.819386	26.800000	0.812888	26.800000	0.819275	26.800000	0.819187	26.800000	0.815495	26.800000	0.807055	26.800000	0.819974	26.800000	0.826446
26.900000	0.812415	26.900000	0.814808	26.900000	0.819284	26.900000	0.817669	26.900000	0.822742	26.900000	0.820960	26.900000	0.820026	26.900000	0.817468	26.900000	0.825967	26.900000	0.818430	26.900000	0.821284	26.900000	0.824551	26.900000	0.813044	26.900000	0.825313	26.900000	0.823426	26.900000	0.818842
27.000000	0.814660	27.000000	0.825062	27.000000	0.826167	27.000000	0.820366	27.000000	0.806631	27.000000	0.809938	27.000000	0.820327	27.000000	0.821180	27.000000	0.815188	27.000000	0.828695	27.000000	0.823213	27.000000	0.820597	27.000000	0.816904	27.000000	0.814625	27.000000	0.823107	27.000000	0.812124
27.100000	0.815580	27.100000	0.820689	27.100000	0.826432	27.100000	0.817770	27.100000	0.826652	27.100000	0.821768	27.100000	0.823478	27.100000	0.819567	27.100000	0.821505	27.100000	0.817953	27.100000	0.817266	27.100000	0.830374	27.100000	0.821628	27.100000	0.820336	27.100000	0.819443	27.100000	0.812335
27.200000	0.815824	27.200000	0.820199	27.200000	0.834617	27.200000	0.825308	27.200000	0.817473	27.200000	0.822335	27.200000	0.820329	27.200000	0.830006	27.200000	0.824050	27.200000	0.809180	27.200000	0.811232	27.200000	0.823807	27.200000	0.815118	27.200000	0.814182	27.200000	0.815604	27.200000	0.810042
27.300000	0.817004	27.300000	0.822877	27.300000	0.824698	27.300000	0.823968	27.300000	0.819313	27.300000	0.821623	27.300000	0.819406	27.300000	0.822293	27.300000	0.823935	27.300000	0.819909	27.300000	0.826782	27.300000	0.830573	27.300000	0.827153	27.300000	0.807433	27.300000	0.819700	27.300000	0.814695
27.400000	0.824146	27.400000	0.810390	27.400000	0.822686	27.400000	0.814200	27.400000	0.829807	27.400000	0.832125	27.400000	0.824548	27.400000	0.819869	27.400000	0.827984	27.400000	0.826389	27.400000	0.826442	27.400000	0.833556	27.400000	0.820005	27.400000	0.812947	27.400000	0.813790	27.400000	0.802983
27.500000	0.813420	27.500000	0.810778	27.500000	0.831527	27.500000	0.812545	27.500000	0.824530	27.500000	0.823455	27.500000	0.820815	27.500000	0.822933	27.500000	0.813834	27.500000	0.820408	27.500000	0.817440	27.500000	0.823540	27.500000	0.812890	27.500000	0.824572	27.500000	0.820121	27.500000	0.824291
27.600000	0.823685	27.600000	0.820557	27.600000	0.833521	27.600000	0.814109	27.600000	0.824838	27.600000	0.815342	27.600000	0.820233	27.600000	0.816179	27.600000	0.811607	27.600000	0.823569	27.600000	0.821465	27.600000	0.823595	27.600000	0.813734	27.600000	0.828260	27.600000	0.813731	27.600000	0.825765
27.700000	0.822103	27.700000	0.824732	27.700000	0.824010	27.700000	0.814929	27.700000	0.823684	27.700000	0.820779	27.700000	0.822722	27.700000	0.835932	27.700000	0.819833	27.700000	0.818808	27.700000	0.824214	27.700000	0.843872	27.700000	0.809807	27.700000	0.813064	27.700000	0.799336	27.700000	0.818042
27.800000	0.822545	27.800000	0.818986	27.800000	0.819151	27.800000	0.829867	27.800000	0.817708	27.800000	0.824178	27.800000	0.827295	27.800000	0.818991	27.800000	0.819003	27.800000	0.825817	27.800000	0.827504	27.800000	0.827798	27.800000	0.814791	27.800000	0.820325	27.800000	0.816780	27.800000	0.828499
27.900000	0.823446	27.900000	0.820136	27.900000	0.824017	27.900000	0.813699	27.900000	0.817199	27.900000	0.823122	27.900000	0.809347	27.900000	0.813506	27.900000	0.821725	27.900000	0.816635	27.900000	0.817445	27.900000	0.818359	27.900000	0.813024	27.900000	0.812984	27.900000	0.819728	27.900000	0.819669
28.000000	0.817686	28.000000	0.815981	28.000000	0.819289	28.000000	0.815792	28.000000	0.814707	28.000000	0.819432	28.000000	0.819485	28.000000	0.823796	28.000000	0.819780	28.000000	0.815050	28.000000	0.822824	28.000000	0.824811	28.000000	0.813077	28.000000	0.810818	28.000000	0.810826	28.000000	0.826824
28.100000	0.806852	28.100000	0.822611	28.100000	0.817294	28.100000	0.818206	28.100000	0.820909	28.100000	0.814692	28.100000	0.818930	28.100000	0.824581	28.100000	0.815499	28.100000	0.822196	28.100000	0.820695	28.100000	0.829811	28.100000	0.825483	28.100000	0.808960	28.100000	0.812728	28.100000	0.817184
28.200000	0.826737	28.200000	0.816025	28.200000	0.810102	28.200000	0.817364	28.200000	0.820506	28.200000	0.819052	28.200000	0.811448	28.200000	0.818370	28.200000	0.811818	28.200000	0.819834	28.200000	0.827678	28.200000	0.819239	28.200000	0.816600	28.200000	0.821710	28.200000	0.808988	28.200000	0.814743
28.300000	0.817244	28.300000	0.817184	28.300000	0.823807	28.300000	0.827892	28.300000	0.814519	28.300000	0.813781	28.300000	0.820953	28.300000	0.818521	28.300000	0.812384	28.300000	0.819472	28.300000	0.824425	28.300000	0.817036	28.300000	0.826973	28.300000	0.822561	28.300000	0.807268	28.300000	0.816153
28.400000	0.825126	28.400000	0.822851	28.400000	0.823935	28.400000	0.816574	28.400000	0.821632	28.400000	0.819009	28.400000	0.812206	28.400000	0.809041	28.400000	0.825298	28.400000	0.830842	28.400000	0.820723	28.400000	0.819821	28.400000	0.819055	28.400000	0.822330	28.400000	0.813036	28.400000	0.824075
28.500000	0.826040	28.500000	0.823922	28.500000	0.826498	28.500000	0.821026	28.500000	0.827993	28.500000	0.825425	28.500000	0.813940	28.500000	0.832197	28.500000	0.821653	28.500000	0.805135	28.500000	0.810638	28.500000	0.827156	28.500000	0.820239	28.500000	0.818060	28.500000	0.821015	28.500000	0.814568
28.600000	0.831573	28.600000	0.823287	28.600000	0.826564	28.600000	0.816764	28.600000	0.819960	28.600000	0.809651	28.600000	0.814346	28.600000	0.829963	28.600000	0.831492	28.600000	0.824009	28.600000	0.816989	28.600000	0.818532	28.600000	0.818774	28.600000	0.828908	28.600000	0.810948	28.600000	0.808676
28.700000	0.826170	28.700000	0.819944	28.700000	0.822014	28.700000	0.812143	28.700000	0.822630	28.700000	0.826977	28.700000	0.822348	28.700000	0.821635	28.700000	0.825548	28.700000	0.812689	28.700000	0.813784	28.700000	0.813199	28.700000	0.814471	28.700000	0.820452	28.700000	0.826641	28.700000	0.825344
28.800000	0.821309	28.800000	0.809243	28.800000	0.818497	28.800000	0.816787	28.800000	0.829212	28.800000	0.824252	28.800000	0.823480	28.800000	0.816927	28.800000	0.820614	28.800000	0.820494	28.800000	0.822430	28.800000	0.821549	28.800000	0.819775	28.800000	0.823054	28.800000	0.833457	28.800000	0.819040
28.900000	0.819714	28.900000	0.817913	28.900000	0.818157	28.900000	0.802079	28.900000	0.807624	28.900000	0.819799	28.900000	0.822776	28.900000	0.809901	28.900000	0.825064	28.900000	0.821335	28.900000	0.817733	28.900000	0.821361	28.900000	0.816594	28.900000	0.812851	28.900000	0.814950	28.900000	0.836279
29.000000	0.815794	29.000000	0.819420	29.000000	0.821645	29.000000	0.808273	29.000000	0.816590	29.000000	0.826306	29.000000	0.824916	29.000000	0.810281	29.000000	0.812175	29.000000	0.816633	29.000000	0.825287	29.000000	0.816264	29.000000	0.812943	29.000000	0.819280	29.000000	0.816495	29.000000	0.826907
29.100000	0.818636	29.100000	0.820685	29.100000	0.826951	29.100000	0.820396	29.100000	0.819830	29.100000	0.823887	29.100000	0.819489	29.100000	0.820555	29.100000	0.813586	29.100000	0.812313	29.100000	0.818267	29.100000	0.820656	29.100000	0.821300	29.100000	0.828916	29.100000	0.815648	29.100000	0.813612
29.200000	0.816373	29.200000	0.825977	29.200000	0.828027	29.200000	0.823928	29.200000	0.815632	29.200000	0.825635	29.200000	0.823489	29.200000	0.828686	29.200000	0.821541	29.200000	0.820822	29.200000	0.817682	29.200000	0.812240	29.200000	0.820211	29.200000	0.829249	29.200000	0.821100	29.200000	0.825487
29.300000	0.815317	29.300000	0.825795	29.300000	0.824312	29.300000	0.824301	29.300000	0.826420	29.300000	0.822567	29.300000	0.814767	29.300000	0.829564	29.300000	0.829278	29.300000	0.821158	29.300000	0.828410	29.300000	0.824814	29.300000	0.820202	29.300000	0.810325	29.300000	0.816119	29.300000	0.814577
29.400000	0.818363	29.400000	0.804065	29.400000	0.828035	29.400000	0.811408	29.400000	0.832844	29.400000	0.820722	29.400000	0.821683	29.400000	0.815629	29.400000	0.828178	29.400000	0.823993	29.400000	0.822411	29.400000	0.819001	29.400000	0.810977	29.400000	0.824948	29.400000	0.825085	29.400000	0.823314
29.500000	0.820496	29.500000	0.828857	29.500000	0.825895	29.500000	0.829246	29.500000	0.814992	29.500000	0.808407	29.500000	0.820148	29.500000	0.822419	29.500000	0.825798	29.500000	0.820914	29.500000	0.831300	29.500000	0.816742	29.500000	0.823522	29.500000	0.825961	29.500000	0.827014	29.500000	0.830480
29.600000	0.808024	29.600000	0.819589	29.600000	0.832864	29.600000	0.818510	29.600000	0.830399	29.600000	0.819194	29.600000	0.826592	29.600000	0.822385	29.600000	0.815020	29.600000	0.811695	29.600000	0.823498	29.600000	0.814528	29.600000	0.819079	29.600000	0.819440	29.600000	0.823334	29.600000	0.811189
29.700000	0.813188	29.700000	0.812883	29.700000	0.826523	29.700000	0.828092	29.700000	0.826307	29.700000	0.820823	29.700000	0.814279	29.700000	0.823216	29.700000	0.817568	29.700000	0.815434	29.700000	0.827598	29.700000	0.821033	29.700000	0.825633	29.700000	0.818726	29.700000	0.819298	29.700000	0.808570
29.800000	0.809767	29.800000	0.823843	29.800000	0.816532	29.800000	0.830393	29.800000	0.821047	29.800000	0.822019	29.800000	0.819457	29.800000	0.813240	29.800000	0.816940	29.800000	0.825107	29.800000	0.817605	29.800000	0.808167	29.800000	0.812087	29.800000	0.832306	29.800000	0.817786	29.800000	0.820239
29.900000	0.814417	29.900000	0.814889	29.900000	0.827316	29.900000	0.825988	29.900000	0.815823	29.900000	0.812503	29.900000	0.821772	29.900000	0.811755	29.900000	0.827398	29.900000	0.819046	29.900000	0.814280	29.900000	0.830770	29.900000	0.818898	29.900000	0.816815	29.900000	0.832161	29.900000	0.814880
30.000000	0.824413	30.000000	0.810724	30.000000	0.821096	30.000000	0.814072	30.000000	0.807708	30.000000	0.817282	30.000000	0.818956	30.000000	0.821495	30.000000	0.822569	30.000000	0.820862	30.000000	0.810604	30.000000	0.818564	30.000000	0.818842	30.000000	0.820602	30.000000	0.824751	30.000000	0.829180
30.100000	0.815836	30.100000	0.825753	30.100000	0.820585	30.100000	0.823217	30.100000	0.819599	30.100000	0.820558	30.100000	0.820883	30.100000	0.822959	30.100000	0.820477	30.100000	0.823207	30.100000	0.819092	30.100000	0.814383	30.100000	0.821784	30.100000	0.822167	30.100000	0.824492	30.100000	0.822503
30.200000	0.820965	30.200000	0.820373	30.200000	0.831322	30.200000	0.806498	30.200000	0.824229	30.200000	0.822874	30.200000	0.821174	30.200000	0.814651	30.200000	0.824044	30.200000	0.820550	30.200000	0.819314	30.200000	0.821049	30.200000	0.806339	30.200000	0.814930	30.200000	0.829980	30.200000	0.823282
30.300000	0.829376	30.300000	0.826247	30.300000	0.827937	30.300000	0.815810	30.300000	0.810257	30.300000	0.819496	30.300000	0.825642	30.300000	0.813737	30.300000	0.823047	30.300000	0.811741	30.300000	0.819878	30.300000	0.816908	30.300000	0.821677	30.300000	0.815564	30.300000	0.815439	30.300000	0.827580
30.400000	0.815522	30.400000	0.818357	30.400000	0.832440	30.400000	0.803273	30.400000	0.827399	30.400000	0.820782	30.400000	0.818880	30.400000	0.820278	30.400000	0.821295	30.400000	0.815893	30.400000	0.828308	30.400000	0.819789	30.400000	0.826608	30.400000	0.818381	30.400000	0.824050	30.400000	0.826295
30.500000	0.827238	30.500000	0.821362	30.500000	0.812928	30.500000	0.814058	30.500000	0.824125	30.500000	0.821087	30.500000	0.821571	30.500000	0.814067	30.500000	0.825432	30.500000	0.821601	30.500000	0.813681	30.500000	0.827055	30.500000	0.815626	30.500000	0.818132	30.500000	0.818990	30.500000	0.822043
30.600000	0.811655	30.600000	0.821495	30.600000	0.818812	30.600000	0.819918	30.600000	0.822071	30.600000	0.820128	30.600000	0.826313	30.600000	0.814536	30.600000	0.824875	30.600000	0.819933	30.600000	0.820414	30.600000	0.831949	30.600000	0.825478	30.600000	0.820285	30.600000	0.821106	30.600000	0.826878
30.700000	0.816903	30.700000	0.830302	30.700000	0.806475	30.700000	0.819468	30.700000	0.828402	30.700000	0.808985	30.700000	0.808781	30.700000	0.829038	30.700000	0.825605	30.700000	0.819972	30.700000	0.822061	30.700000	0.818913	30.700000	0.824116	30.700000	0.821064	30.700000	0.824491	30.700000	0.821184
30.800000	0.826352	30.800000	0.824917	30.800000	0.812048	30.800000	0.820123	30.800000	0.822860	30.800000	0.826165	30.800000	0.813400	30.800000	0.820487	30.800000	0.828224	30.800000	0.817381	30.800000	0.820740	30.800000	0.811645	30.800000	0.822911	30.800000	0.818996	30.800000	0.824880	30.800000	0.819444
30.900000	0.823005	30.900000	0.826560	30.900000	0.813627	30.900000	0.830018	30.900000	0.818844	30.900000	0.820052	30.900000	0.820102	30.900000	0.821687	30.900000	0.821617	30.900000	0.812297	30.900000	0.815275	30.900000	0.821708	30.900000	0.813273	30.900000	0.824560	30.900000	0.817830	30.900000	0.817884
31.000000	0.824142	31.000000	0.816674	31.000000	0.821529	31.000000	0.820628	31.000000	0.820731	31.000000	0.819246	31.000000	0.814435	31.000000	0.816029	31.000000	0.831643	31.000000	0.815638	31.000000	0.807530	31.000000	0.823906	31.000000	0.823287	31.000000	0.826042	31.000000	0.824179	31.000000	0.821048
31.100000	0.814082	31.100000	0.826548	31.100000	0.811964	31.100000	0.801798	31.100000	0.813255	31.100000	0.819771	31.100000	0.823680	31.100000	0.820143	31.100000	0.819207	31.100000	0.812623	31.100000	0.816652	31.100000	0.835103	31.100000	0.815860	31.100000	0.818785	31.100000	0.810114	31.100000	0.833586
31.200000	0.819666	31.200000	0.825809	31.200000	0.812771	31.200000	0.820924	31.200000	0.816309	31.200000	0.821533	31.200000	0.820527	31.200000	0.809368	31.200000	0.822086	31.200000	0.821786	31.200000	0.812901	31.200000	0.815637	31.200000	0.810429	31.200000	0.822198	31.200000	0.816504	31.200000	0.822148
31.300000	0.805217	31.300000	0.824552	31.300000	0.828456	31.300000	0.821439	31.300000	0.812367	31.300000	0.820989	31.300000	0.819964	31.300000	0.824107	31.300000	0.819806	31.300000	0.820768	31.300000	0.828483	31.300000	0.819740	31.300000	0.822607	31.300000	0.822230	31.300000	0.821375	31.300000	0.816494
31.400000	0.814015	31.400000	0.826621	31.400000	0.812140	31.400000	0.826496	31.400000	0.816033	31.400000	0.825180	31.400000	0.814144	31.400000	0.820643	31.400000	0.819900	31.400000	0.818948	31.400000	0.816605	31.400000	0.822763	31.400000	0.824081	31.400000	0.816691	31.400000	0.820599	31.400000	0.822544
31.500000	0.827787	31.500000	0.819680	31.500000	0.821674	31.500000	0.819872	31.500000	0.821270	31.500000	0.818878	31.500000	0.827453	31.500000	0.820340	31.500000	0.822051	31.500000	0.819761	31.500000	0.808752	31.500000	0.813793	31.500000	0.819712	31.500000	0.814348	31.500000	0.820594	31.500000	0.816440
31.600000	0.814940	31.600000	0.812833	31.600000	0.814950	31.600000	0.810851	31.600000	0.818580	31.600000	0.830945	31.600000	0.823858	31.600000	0.823400	31.600000	0.818135	31.600000	0.805913	31.600000	0.811430	31.600000	0.823531	31.600000	0.817745	31.600000	0.809265	31.600000	0.816591	31.600000	0.812953
31.700000	0.809607	31.700000	0.815830	31.700000	0.820627	31.700000	0.813999	31.700000	0.811971	31.700000	0.822771	31.700000	0.819352	31.700000	0.823564	31.700000	0.816401	31.700000	0.813571	31.700000	0.822109	31.700000	0.824417	31.700000	0.820655	31.700000	0.812268	31.700000	0.820982	31.700000	0.826038
31.800000	0.829781	31.800000	0.814016	31.800000	0.820636	31.800000	0.818981	31.800000	0.817313	31.800000	0.816224	31.800000	0.813684	31.800000	0.822490	31.800000	0.820824	31.800000	0.802511	31.800000	0.809102	31.800000	0.823077	31.800000	0.825275	31.800000	0.825266	31.800000	0.821674	31.800000	0.811054
31.900000	0.825609	31.900000	0.818707	31.900000	0.816743	31.900000	0.816327	31.900000	0.815373	31.900000	0.829300	31.900000	0.822604	31.900000	0.826314	31.900000	0.813477	31.900000	0.815034	31.900000	0.824232	31.900000	0.813440	31.900000	0.818657	31.900000	0.822666	31.900000	0.830588	31.900000	0.818790
32.000000	0.809370	32.000000	0.825694	32.000000	0.816060	32.000000	0.810403	32.000000	0.826091	32.000000	0.823343	32.000000	0.819856	32.000000	0.822452	32.000000	0.813688	32.000000	0.815268	32.000000	0.816836	32.000000	0.815104	32.000000	0.815433	32.000000	0.827412	32.000000	0.823788	32.000000	0.823806
32.100000	0.811794	32.100000	0.823225	32.100000	0.826463	32.100000	0.818920	32.100000	0.819020	32.100000	0.832683	32.100000	0.816430	32.100000	0.824208	32.100000	0.816965	32.100000	0.815045	32.100000	0.811202	32.100000	0.818803	32.100000	0.821734	32.100000	0.816801	32.100000	0.820815	32.100000	0.818391
32.200000	0.823893	32.200000	0.813237	32.200000	0.827240	32.200000	0.809147	32.200000	0.812186	32.200000	0.816139	32.200000	0.818859	32.200000	0.823690	32.200000	0.810717	32.200000	0.819614	32.200000	0.831807	32.200000	0.820902	32.200000	0.828395	32.200000	0.819925	32.200000	0.820558	32.200000	0.828315
32.300000	0.820320	32.300000	0.812540	32.300000	0.823721	32.300000	0.810739	32.300000	0.819545	32.300000	0.814509	32.300000	0.817391	32.300000	0.811497	32.300000	0.813473	32.300000	0.810287	32.300000	0.820195	32.300000	0.820621	32.300000	0.823617	32.300000	0.811494	32.300000	0.820694	32.300000	0.821692
32.400000	0.818378	32.400000	0.815720	32.400000	0.822986	32.400000	0.816856	32.400000	0.819604	32.400000	0.825953	32.400000	0.811712	32.400000	0.823198	32.400000	0.820531	32.400000	0.821564	32.400000	0.819098	32.400000	0.807703	32.400000	0.829082	32.400000	0.821582	32.400000	0.813038	32.400000	0.824689
32.500000	0.816312	32.500000	0.823606	32.500000	0.817865	32.500000	0.811529	32.500000	0.827538	32.500000	0.829287	32.500000	0.818473	32.500000	0.804066	32.500000	0.814112	32.500000	0.831322	32.500000	0.832286	32.500000	0.827610	32.500000	0.827059	32.500000	0.813829	32.500000	0.818823	32.500000	0.822383
32.600000	0.815760	32.600000	0.831585	32.600000	0.823526	32.600000	0.820949	32.600000	0.817197	32.600000	0.820463	32.600000	0.815365	32.600000	0.825445	32.600000	0.816599	32.600000	0.826666	32.600000	0.811965	32.600000	0.828304	32.600000	0.810343	32.600000	0.829580	32.600000	0.820521	32.600000	0.814286
32.700000	0.814179	32.700000	0.825431	32.700000	0.826415	32.700000	0.823272	32.700000	0.825985	32.700000	0.824483	32.700000	0.824387	32.700000	0.824924	32.700000	0.814969	32.700000	0.815903	32.700000	0.814624	32.700000	0.818784	32.700000	0.817115	32.700000	0.825816	32.700000	0.817353	32.700000	0.824653
32.800000	0.823354	32.800000	0.825825	32.800000	0.822610	32.800000	0.813188	32.800000	0.816155	32.800000	0.807140	32.800000	0.811166	32.800000	0.814610	32.800000	0.824363	32.800000	0.818037	32.800000	0.821237	32.800000	0.821322	32.800000	0.812358	32.800000	0.816372	32.800000	0.825426	32.800000	0.812550
32.900000	0.809994	32.900000	0.822905	32.900000	0.816786	32.900000	0.819526	32.900000	0.822087	32.900000	0.812000	32.900000	0.820677	32.900000	0.816621	32.900000	0.817115	32.900000	0.816447	32.900000	0.814149	32.900000	0.830124	32.900000	0.821426	32.900000	0.809011	32.900000	0.822560	32.900000	0.812700
33.000000	0.820281	33.000000	0.815641	33.000000	0.818448	33.000000	0.811120	33.000000	0.821091	33.000000	0.813542	33.000000	0.811458	33.000000	0.824109	33.000000	0.827256	33.000000	0.828269	33.000000	0.827736	33.000000	0.817209	33.000000	0.820418	33.000000	0.805130	33.000000	0.823719	33.000000	0.817778
33.100000	0.820393	33.100000	0.811733	33.100000	0.808867	33.100000	0.818380	33.100000	0.810806	33.100000	0.826091	33.100000	0.803869	33.100000	0.815846	33.100000	0.820323	33.100000	0.825180	33.100000	0.820817	33.100000	0.821847	33.100000	0.813952	33.100000	0.819871	33.100000	0.817880	33.100000	0.809866
33.200000	0.823724	33.200000	0.819065	33.200000	0.819181	33.200000	0.824138	33.200000	0.808498	33.200000	0.817174	33.200000	0.808672	33.200000	0.816945	33.200000	0.816363	33.200000	0.819431	33.200000	0.819957	33.200000	0.818320	33.200000	0.816257	33.200000	0.823782	33.200000	0.828807	33.200000	0.813480
33.300000	0.816212	33.300000	0.819286	33.300000	0.819395	33.300000	0.818126	33.300000	0.814157	33.300000	0.820290	33.300000	0.817725	33.300000	0.824174	33.300000	0.824541	33.300000	0.813587	33.300000	0.820791	33.300000	0.819959	33.300000	0.823166	33.300000	0.817218	33.300000	0.821632	33.300000	0.822002
33.400000	0.821918	33.400000	0.828634	33.400000	0.824640	33.400000	0.819528	33.400000	0.804243	33.400000	0.823819	33.400000	0.821754	33.400000	0.817106	33.400000	0.821769	33.400000	0.814216	33.400000	0.821379	33.400000	0.818264	33.400000	0.811907	33.400000	0.814831	33.400000	0.822726	33.400000	0.827321
33.500000	0.815346	33.500000	0.822227	33.500000	0.817050	33.500000	0.812726	33.500000	0.806353	33.500000	0.812372	33.500000	0.816985	33.500000	0.824570	33.500000	0.827494	33.500000	0.815571	33.500000	0.824400	33.500000	0.828899	33.500000	0.822762	33.500000	0.824486	33.500000	0.807503	33.500000	0.824615
33.600000	0.817366	33.600000	0.823979	33.600000	0.822805	33.600000	0.821940	33.600000	0.813148	33.600000	0.815663	33.600000	0.818770	33.600000	0.823554	33.600000	0.829227	33.600000	0.826160	33.600000	0.818314	33.600000	0.824389	33.600000	0.819570	33.600000	0.814336	33.600000	0.821442	33.600000	0.834023
33.700000	0.827883	33.700000	0.814377	33.700000	0.824117	33.700000	0.817884	33.700000	0.815853	33.700000	0.802342	33.700000	0.819831	33.700000	0.826409	33.700000	0.829699	33.700000	0.820877	33.700000	0.816236	33.700000	0.823043	33.700000	0.818982	33.700000	0.819381	33.700000	0.829544	33.700000	0.816733
33.800000	0.828992	33.800000	0.816575	33.800000	0.824154	33.800000	0.810566	33.800000	0.805677	33.800000	0.811982	33.800000	0.812023	33.800000	0.823413	33.800000	0.827169	33.800000	0.836920	33.800000	0.822908	33.800000	0.832017	33.800000	0.825565	33.800000	0.820247	33.800000	0.816291	33.800000	0.825313
33.900000	0.828856	33.900000	0.825996	33.900000	0.824059	33.900000	0.822937	33.900000	0.814799	33.900000	0.812996	33.900000	0.823608	33.900000	0.825088	33.900000	0.829642	33.900000	0.816818	33.900000	0.828412	33.900000	0.823939	33.900000	0.825379	33.900000	0.810153	33.900000	0.831466	33.900000	0.829108
34.000000	0.828597	34.000000	0.827073	34.000000	0.822702	34.000000	0.816972	34.000000	0.814681	34.000000	0.815871	34.000000	0.822075	34.000000	0.826762	34.000000	0.829104	34.000000	0.824943	34.000000	0.833304	34.000000	0.818221	34.000000	0.820664	34.000000	0.811650	34.000000	0.820954	34.000000	0.812989
34.100000	0.816435	34.100000	0.818134	34.100000	0.825771	34.100000	0.823438	34.100000	0.819650	34.100000	0.820840	34.100000	0.807495	34.100000	0.831588	34.100000	0.816603	34.100000	0.822529	34.100000	0.817437	34.100000	0.817624	34.100000	0.817300	34.100000	0.823133	34.100000	0.811711	34.100000	0.810349
34.200000	0.809853	34.200000	0.811168	34.200000	0.823056	34.200000	0.823021	34.200000	0.825480	34.200000	0.826207	34.200000	0.824464	34.200000	0.824835	34.200000	0.819042	34.200000	0.825283	34.200000	0.805208	34.200000	0.809377	34.200000	0.809229	34.200000	0.818288	34.200000	0.812941	34.200000	0.817886
34.300000	0.819660	34.300000	0.825504	34.300000	0.822883	34.300000	0.816659	34.300000	0.812575	34.300000	0.828868	34.300000	0.817838	34.300000	0.829110	34.300000	0.815923	34.300000	0.824664	34.300000	0.811385	34.300000	0.812022	34.300000	0.808685	34.300000	0.821768	34.300000	0.820808	34.300000	0.824819
34.400000	0.809553	34.400000	0.807021	34.400000	0.824819	34.400000	0.814267	34.400000	0.822058	34.400000	0.825275	34.400000	0.821082	34.400000	0.822820	34.400000	0.826599	34.400000	0.820466	34.400000	0.822929	34.400000	0.827137	34.400000	0.824293	34.400000	0.817033	34.400000	0.821438	34.400000	0.815275
34.500000	0.824883	34.500000	0.811457	34.500000	0.819997	34.500000	0.813077	34.500000	0.814017	34.500000	0.815113	34.500000	0.824138	34.500000	0.823745	34.500000	0.814847	34.500000	0.813408	34.500000	0.824294	34.500000	0.827615	34.500000	0.827100	34.500000	0.813488	34.500000	0.817304	34.500000	0.827900
34.600000	0.816740	34.600000	0.813672	34.600000	0.827620	34.600000	0.811596	34.600000	0.822200	34.600000	0.828963	34.600000	0.826170	34.600000	0.816587	34.600000	0.823816	34.600000	0.830644	34.600000	0.822320	34.600000	0.836585	34.600000	0.816292	34.600000	0.821828	34.600000	0.817981	34.600000	0.818735
34.700000	0.826891	34.700000	0.821675	34.700000	0.825670	34.700000	0.819864	34.700000	0.826963	34.700000	0.827976	34.700000	0.815908	34.700000	0.810362	34.700000	0.808171	34.700000	0.823594	34.700000	0.817211	34.700000	0.829963	34.700000	0.805242	34.700000	0.826900	34.700000	0.820176	34.700000	0.817796
34.800000	0.822856	34.800000	0.820132	34.800000	0.822997	34.800000	0.816211	34.800000	0.815523	34.800000	0.825451	34.800000	0.812950	34.800000	0.828133	34.800000	0.813582	34.800000	0.817353	34.800000	0.827617	34.800000	0.826968	34.800000	0.812358	34.800000	0.821687	34.800000	0.825536	34.800000	0.813290
34.900000	0.817535	34.900000	0.827282	34.900000	0.824609	34.900000	0.821679	34.900000	0.825128	34.900000	0.827272	34.900000	0.823061	34.900000	0.818216	34.900000	0.815293	34.900000	0.822841	34.900000	0.825810	34.900000	0.833038	34.900000	0.808760	34.900000	0.811817	34.900000	0.823647	34.900000	0.814290
35.000000	0.815251	35.000000	0.823830	35.000000	0.825416	35.000000	0.815297	35.000000	0.822827	35.000000	0.805565	35.000000	0.818222	35.000000	0.816410	35.000000	0.824043	35.000000	0.818313	35.000000	0.822987	35.000000	0.820276	35.000000	0.825138	35.000000	0.820593	35.000000	0.816247	35.000000	0.815978
35.100000	0.825600	35.100000	0.817187	35.100000	0.820063	35.100000	0.812075	35.100000	0.824521	35.100000	0.823608	35.100000	0.814396	35.100000	0.816658	35.100000	0.823509	35.100000	0.816987	35.100000	0.815669	35.100000	0.824348	35.100000	0.818219	35.100000	0.828704	35.100000	0.823377	35.100000	0.819851
35.200000	0.811776	35.200000	0.830915	35.200000	0.820350	35.200000	0.806262	35.200000	0.822012	35.200000	0.815118	35.200000	0.820684	35.200000	0.827441	35.200000	0.814022	35.200000	0.822804	35.200000	0.829605	35.200000	0.819202	35.200000	0.822145	35.200000	0.816975	35.200000	0.816835	35.200000	0.823353
35.300000	0.814488	35.300000	0.814954	35.300000	0.820030	35.300000	0.820494	35.300000	0.819302	35.300000	0.823288	35.300000	0.825018	35.300000	0.815967	35.300000	0.820909	35.300000	0.827086	35.300000	0.830076	35.300000	0.818416	35.300000	0.821397	35.300000	0.809804	35.300000	0.819985	35.300000	0.813870
35.400000	0.820653	35.400000	0.818658	35.400000	0.826869	35.400000	0.821259	35.400000	0.828487	35.400000	0.821992	35.400000	0.820844	35.400000	0.818121	35.400000	0.821051	35.400000	0.828772	35.400000	0.819731	35.400000	0.821982	35.400000	0.818953	35.400000	0.826976	35.400000	0.815116	35.400000	0.820696
35.500000	0.821816	35.500000	0.820173	35.500000	0.839418	35.500000	0.823039	35.500000	0.817521	35.500000	0.805620	35.500000	0.826145	35.500000	0.824300	35.500000	0.819438	35.500000	0.813362	35.500000	0.812899	35.500000	0.817685	35.500000	0.812965	35.500000	0.829582	35.500000	0.825450	35.500000	0.817168
35.600000	0.820767	35.600000	0.823691	35.600000	0.826026	35.600000	0.816897	35.600000	0.814616	35.600000	0.821728	35.600000	0.826299	35.600000	0.820161	35.600000	0.812070	35.600000	0.828620	35.600000	0.816016	35.600000	0.818364	35.600000	0.814938	35.600000	0.818651	35.600000	0.818103	35.600000	0.810792
35.700000	0.819096	35.700000	0.825983	35.700000	0.824720	35.700000	0.817878	35.700000	0.814367	35.700000	0.809553	35.700000	0.811746	35.700000	0.826616	35.700000	0.809769	35.700000	0.811392	35.700000	0.815656	35.700000	0.816533	35.700000	0.811971	35.700000	0.810530	35.700000	0.815581	35.700000	0.812392
35.800000	0.816647	35.800000	0.818741	35.800000	0.817516	35.800000	0.810396	35.800000	0.817204	35.800000	0.815392	35.800000	0.824805	35.800000	0.823248	35.800000	0.824056	35.800000	0.819988	35.800000	0.816223	35.800000	0.812267	35.800000	0.812318	35.800000	0.818415	35.800000	0.823219	35.800000	0.821804
35.900000	0.810952	35.900000	0.813979	35.900000	0.829066	35.900000	0.821942	35.900000	0.817112	35.900000	0.825667	35.900000	0.816209	35.900000	0.816327	35.900000	0.821983	35.900000	0.828094	35.900000	0.821236	35.900000	0.818304	35.900000	0.823029	35.900000	0.815901	35.900000	0.822991	35.900000	0.829016
36.000000	0.817145	36.000000	0.818843	36.000000	0.816154	36.000000	0.823301	36.000000	0.808084	36.000000	0.818720	36.000000	0.811524	36.000000	0.826269	36.000000	0.822315	36.000000	0.827998	36.000000	0.823740	36.000000	0.837240	36.000000	0.817619	36.000000	0.820034	36.000000	0.827723	36.000000	0.826094
36.100000	0.809404	36.100000	0.812683	36.100000	0.819163	36.100000	0.822440	36.100000	0.812283	36.100000	0.825587	36.100000	0.815947	36.100000	0.816654	36.100000	0.819671	36.100000	0.830213	36.100000	0.815717	36.100000	0.827107	36.100000	0.820626	36.100000	0.814709	36.100000	0.828082	36.100000	0.820705
36.200000	0.814160	36.200000	0.830304	36.200000	0.828484	36.200000	0.823758	36.200000	0.814143	36.200000	0.817325	36.200000	0.810048	36.200000	0.821456	36.200000	0.821760	36.200000	0.832003	36.200000	0.813490	36.200000	0.819017	36.200000	0.812574	36.200000	0.813193	36.200000	0.826593	36.200000	0.810588
36.300000	0.821673	36.300000	0.817773	36.300000	0.824181	36.300000	0.825052	36.300000	0.817929	36.300000	0.812314	36.300000	0.807796	36.300000	0.813073	36.300000	0.812688	36.300000	0.831161	36.300000	0.831004	36.300000	0.815806	36.300000	0.828861	36.300000	0.817646	36.300000	0.834637	36.300000	0.817868
36.400000	0.817183	36.400000	0.808571	36.400000	0.820233	36.400000	0.822939	36.400000	0.825418	36.400000	0.816930	36.400000	0.812036	36.400000	0.808337	36.400000	0.817722	36.400000	0.824610	36.400000	0.814510	36.400000	0.824184	36.400000	0.822239	36.400000	0.813197	36.400000	0.820094	36.400000	0.817359
36.500000	0.817998	36.500000	0.827029	36.500000	0.825471	36.500000	0.832232	36.500000	0.825913	36.500000	0.827405	36.500000	0.819543	36.500000	0.813556	36.500000	0.825535	36.500000	0.828720	36.500000	0.823939	36.500000	0.821992	36.500000	0.816287	36.500000	0.810817	36.500000	0.812193	36.500000	0.821471
36.600000	0.806606	36.600000	0.810756	36.600000	0.820869	36.600000	0.817189	36.600000	0.825460	36.600000	0.823168	36.600000	0.811623	36.600000	0.818251	36.600000	0.831874	36.600000	0.817166	36.600000	0.811764	36.600000	0.825275	36.600000	0.814079	36.600000	0.816801	36.600000	0.822862	36.600000	0.812319
36.700000	0.815129	36.700000	0.825895	36.700000	0.820459	36.700000	0.831662	36.700000	0.825478	36.700000	0.822055	36.700000	0.805917	36.700000	0.812634	36.700000	0.805295	36.700000	0.821259	36.700000	0.818541	36.700000	0.819943	36.700000	0.821765	36.700000	0.822492	36.700000	0.816150	36.700000	0.811440
36.800000	0.822406	36.800000	0.825081	36.800000	0.828301	36.800000	0.831929	36.800000	0.817635	36.800000	0.819158	36.800000	0.822707	36.800000	0.815630	36.800000	0.826327	36.800000	0.828455	36.800000	0.819051	36.800000	0.818789	36.800000	0.821501	36.800000	0.821701	36.800000	0.817538	36.800000	0.812186
36.900000	0.815560	36.900000	0.819467	36.900000	0.815458	36.900000	0.821955	36.900000	0.817043	36.900000	0.826757	36.900000	0.823424	36.900000	0.809241	36.900000	0.827893	36.900000	0.823017	36.900000	0.817531	36.900000	0.819605	36.900000	0.819791	36.900000	0.815870	36.900000	0.829064	36.900000	0.822305
37.000000	0.815967	37.000000	0.820428	37.000000	0.816344	37.000000	0.821391	37.000000	0.819240	37.000000	0.828600	37.000000	0.818008	37.000000	0.820861	37.000000	0.814286	37.000000	0.820036	37.000000	0.821946	37.000000	0.818679	37.000000	0.819291	37.000000	0.821898	37.000000	0.821876	37.000000	0.821998
37.100000	0.826559	37.100000	0.820075	37.100000	0.814322	37.100000	0.812777	37.100000	0.816352	37.100000	0.823595	37.100000	0.819747	37.100000	0.825099	37.100000	0.813395	37.100000	0.815739	37.100000	0.827390	37.100000	0.818951	37.100000	0.819611	37.100000	0.823173	37.100000	0.823565	37.100000	0.821499
37.200000	0.827499	37.200000	0.828747	37.200000	0.821674	37.200000	0.817944	37.200000	0.815358	37.200000	0.818065	37.200000	0.824379	37.200000	0.817755	37.200000	0.823182	37.200000	0.823608	37.200000	0.817176	37.200000	0.820869	37.200000	0.828956	37.200000	0.821268	37.200000	0.814686	37.200000	0.815956
37.300000	0.821013	37.300000	0.819502	37.300000	0.817015	37.300000	0.808896	37.300000	0.815863	37.300000	0.810609	37.300000	0.824222	37.300000	0.818622	37.300000	0.816137	37.300000	0.828980	37.300000	0.823136	37.300000	0.826309	37.300000	0.817006	37.300000	0.821186	37.300000	0.817333	37.300000	0.812398
37.400000	0.826614	37.400000	0.823340	37.400000	0.825179	37.400000	0.808029	37.400000	0.827231	37.400000	0.804407	37.400000	0.818324	37.400000	0.808156	37.400000	0.819905	37.400000	0.828016	37.400000	0.815970	37.400000	0.817327	37.400000	0.816637	37.400000	0.823832	37.400000	0.822897	37.400000	0.816165
37.500000	0.816510	37.500000	0.816561	37.500000	0.825867	37.500000	0.814078	37.500000	0.824620	37.500000	0.816145	37.500000	0.830977	37.500000	0.819871	37.500000	0.820332	37.500000	0.819381	37.500000	0.807161	37.500000	0.818061	37.500000	0.818621	37.500000	0.823522	37.500000	0.816032	37.500000	0.810974
37.600000	0.813275	37.600000	0.807807	37.600000	0.818290	37.600000	0.815486	37.600000	0.830085	37.600000	0.815099	37.600000	0.813650	37.600000	0.827088	37.600000	0.830202	37.600000	0.833330	37.600000	0.821152	37.600000	0.821102	37.600000	0.827473	37.600000	0.828435	37.600000	0.816487	37.600000	0.822208
37.700000	0.818291	37.700000	0.821938	37.700000	0.823736	37.700000	0.828180	37.700000	0.827243	37.700000	0.817046	37.700000	0.823735	37.700000	0.819417	37.700000	0.816926	37.700000	0.828286	37.700000	0.822157	37.700000	0.824265	37.700000	0.823539	37.700000	0.817577	37.700000	0.818086	37.700000	0.838838
37.800000	0.807498	37.800000	0.820799	37.800000	0.822510	37.800000	0.819499	37.800000	0.808054	37.800000	0.821314	37.800000	0.826964	37.800000	0.820388	37.800000	0.816446	37.800000	0.805961	37.800000	0.816786	37.800000	0.819343	37.800000	0.814925	37.800000	0.813943	37.800000	0.814934	37.800000	0.824539
37.900000	0.816024	37.900000	0.817574	37.900000	0.822028	37.900000	0.818814	37.900000	0.823543	37.900000	0.822141	37.900000	0.829186	37.900000	0.810596	37.900000	0.821931	37.900000	0.822010	37.900000	0.820895	37.900000	0.827303	37.900000	0.827760	37.900000	0.824884	37.900000	0.825162	37.900000	0.822202
38.000000	0.819784	38.000000	0.818265	38.000000	0.817384	38.000000	0.821145	38.000000	0.819391	38.000000	0.817624	38.000000	0.826700	38.000000	0.820040	38.000000	0.824835	38.000000	0.811919	38.000000	0.818851	38.000000	0.825009	38.000000	0.823019	38.000000	0.817005	38.000000	0.827683	38.000000	0.820394
38.100000	0.815463	38.100000	0.808927	38.100000	0.824171	38.100000	0.824049	38.100000	0.823959	38.100000	0.815923	38.100000	0.818513	38.100000	0.816186	38.100000	0.818013	38.100000	0.820711	38.100000	0.816630	38.100000	0.826581	38.100000	0.824201	38.100000	0.832413	38.100000	0.835315	38.100000	0.824275
38.200000	0.823041	38.200000	0.814713	38.200000	0.818073	38.200000	0.826391	38.200000	0.822660	38.200000	0.811357	38.200000	0.825062	38.200000	0.816547	38.200000	0.817129	38.200000	0.819202	38.200000	0.817513	38.200000	0.829513	38.200000	0.818592	38.200000	0.813623	38.200000	0.827256	38.200000	0.814860
38.300000	0.822495	38.300000	0.815047	38.300000	0.828377	38.300000	0.813591	38.300000	0.830199	38.300000	0.822098	38.300000	0.826815	38.300000	0.818196	38.300000	0.806936	38.300000	0.817220	38.300000	0.819850	38.300000	0.818591	38.300000	0.824725	38.300000	0.821123	38.300000	0.825757	38.300000	0.817260
38.400000	0.807200	38.400000	0.819764	38.400000	0.816462	38.400000	0.815087	38.400000	0.820357	38.400000	0.818630	38.400000	0.825984	38.400000	0.810033	38.400000	0.820510	38.400000	0.810450	38.400000	0.817884	38.400000	0.826311	38.400000	0.819626	38.400000	0.823012	38.400000	0.813347	38.400000	0.826783
38.500000	0.816173	38.500000	0.819967	38.500000	0.819974	38.500000	0.826172	38.500000	0.823194	38.500000	0.831162	38.500000	0.824628	38.500000	0.827453	38.500000	0.820632	38.500000	0.817321	38.500000	0.817949	38.500000	0.811474	38.500000	0.818383	38.500000	0.820839	38.500000	0.814832	38.500000	0.809853
38.600000	0.821967	38.600000	0.819924	38.600000	0.833724	38.600000	0.821867	38.600000	0.827475	38.600000	0.820147	38.600000	0.819509	38.600000	0.817248	38.600000	0.814343	38.600000	0.813800	38.600000	0.812914	38.600000	0.833118	38.600000	0.811327	38.600000	0.814707	38.600000	0.813070	38.600000	0.824010
38.700000	0.815213	38.700000	0.815746	38.700000	0.819250	38.700000	0.820677	38.700000	0.825781	38.700000	0.819489	38.700000	0.828113	38.700000	0.821124	38.700000	0.807945	38.700000	0.820322	38.700000	0.823481	38.700000	0.828980	38.700000	0.827757	38.700000	0.823890	38.700000	0.823458	38.700000	0.820766
38.800000	0.810578	38.800000	0.821594	38.800000	0.825233	38.800000	0.822645	38.800000	0.821345	38.800000	0.809353	38.800000	0.827460	38.800000	0.825658	38.800000	0.818776	38.800000	0.819152	38.800000	0.820215	38.800000	0.827777	38.800000	0.818123	38.800000	0.820672	38.800000	0.815876	38.800000	0.817349
38.900000	0.822780	38.900000	0.823822	38.900000	0.830393	38.900000	0.821922	38.900000	0.827473	38.900000	0.812160	38.900000	0.823228	38.900000	0.812615	38.900000	0.819085	38.900000	0.830476	38.900000	0.816633	38.900000	0.821725	38.900000	0.824071	38.900000	0.822332	38.900000	0.816220	38.900000	0.815938
39.000000	0.811685	39.000000	0.826155	39.000000	0.827917	39.000000	0.816265	39.000000	0.826382	39.000000	0.821467	39.000000	0.818659	39.000000	0.827354	39.000000	0.823219	39.000000	0.820315	39.000000	0.821096	39.000000	0.818735	39.000000	0.819886	39.000000	0.814650	39.000000	0.828584	39.000000	0.817335
39.100000	0.816797	39.100000	0.815924	39.100000	0.826328	39.100000	0.818126	39.100000	0.818795	39.100000	0.817695	39.100000	0.809078	39.100000	0.817289	39.100000	0.817312	39.100000	0.820548	39.100000	0.816585	39.100000	0.822757	39.100000	0.819511	39.100000	0.824743	39.100000	0.821077	39.100000	0.828299
39.200000	0.832188	39.200000	0.818109	39.200000	0.818817	39.200000	0.818292	39.200000	0.824112	39.200000	0.820985	39.200000	0.810112	39.200000	0.816054	39.200000	0.812862	39.200000	0.815422	39.200000	0.825830	39.200000	0.821852	39.200000	0.817134	39.200000	0.810827	39.200000	0.823838	39.200000	0.821870
39.300000	0.816581	39.300000	0.817308	39.300000	0.821779	39.300000	0.806957	39.300000	0.815560	39.300000	0.815348	39.300000	0.815908	39.300000	0.812145	39.300000	0.807295	39.300000	0.805307	39.300000	0.811628	39.300000	0.831649	39.300000	0.813003	39.300000	0.824838	39.300000	0.829666	39.300000	0.831946
39.400000	0.827431	39.400000	0.824682	39.400000	0.823671	39.400000	0.814127	39.400000	0.826056	39.400000	0.826509	39.400000	0.811985	39.400000	0.822203	39.400000	0.814951	39.400000	0.812892	39.400000	0.822125	39.400000	0.819377	39.400000	0.812040	39.400000	0.824451	39.400000	0.816984	39.400000	0.820563
39.500000	0.824655	39.500000	0.830184	39.500000	0.823927	39.500000	0.824901	39.500000	0.825891	39.500000	0.818936	39.500000	0.820469	39.500000	0.825299	39.500000	0.825168	39.500000	0.821953	39.500000	0.818541	39.500000	0.822276	39.500000	0.826775	39.500000	0.815305	39.500000	0.821184	39.500000	0.821616
39.600000	0.817923	39.600000	0.821656	39.600000	0.823708	39.600000	0.814247	39.600000	0.827863	39.600000	0.829485	39.600000	0.821205	39.600000	0.825109	39.600000	0.816576	39.600000	0.809036	39.600000	0.818799	39.600000	0.828487	39.600000	0.830035	39.600000	0.823679	39.600000	0.813399	39.600000	0.814810
39.700000	0.814315	39.700000	0.820678	39.700000	0.823928	39.700000	0.824102	39.700000	0.814715	39.700000	0.828557	39.700000	0.815532	39.700000	0.826500	39.700000	0.810122	39.700000	0.829383	39.700000	0.807891	39.700000	0.826737	39.700000	0.814143	39.700000	0.823097	39.700000	0.827297	39.700000	0.807132
39.800000	0.833570	39.800000	0.822656	39.800000	0.825016	39.800000	0.814395	39.800000	0.819712	39.800000	0.820683	39.800000	0.815227	39.800000	0.822503	39.800000	0.818565	39.800000	0.821550	39.800000	0.834473	39.800000	0.827722	39.800000	0.813057	39.800000	0.829529	39.800000	0.823876	39.800000	0.812255
39.900000	0.828200	39.900000	0.814784	39.900000	0.820223	39.900000	0.819361	39.900000	0.830150	39.900000	0.806882	39.900000	0.819102	39.900000	0.814319	39.900000	0.826175	39.900000	0.827433	39.900000	0.819868	39.900000	0.820824	39.900000	0.819157	39.900000	0.831529	39.900000	0.826627	39.900000	0.813855
40.000000	0.822724	40.000000	0.831211	40.000000	0.822365	40.000000	0.817506	40.000000	0.828422	40.000000	0.823250	40.000000	0.818292	40.000000	0.806856	40.000000	0.816929	40.000000	0.812600	40.000000	0.808902	40.000000	0.824631	40.000000	0.823660	40.000000	0.824236	40.000000	0.807091	40.000000	0.817257
40.100000	0.817078	40.100000	0.826534	40.100000	0.814304	40.100000	0.821612	40.100000	0.822126	40.100000	0.821993	40.100000	0.813521	40.100000	0.822812	40.100000	0.818164	40.100000	0.820354	40.100000	0.807978	40.100000	0.818890	40.100000	0.825737	40.100000	0.826679	40.100000	0.818953	40.100000	0.809277
40.200000	0.824919	40.200000	0.809847	40.200000	0.817582	40.200000	0.819308	40.200000	0.821343	40.200000	0.816695	40.200000	0.812115	40.200000	0.823115	40.200000	0.813390	40.200000	0.819653	40.200000	0.809264	40.200000	0.821940	40.200000	0.816881	40.200000	0.818951	40.200000	0.835030	40.200000	0.809647
40.300000	0.829736	40.300000	0.821914	40.300000	0.826129	40.300000	0.826416	40.300000	0.836057	40.300000	0.811768	40.300000	0.819456	40.300000	0.819322	40.300000	0.826572	40.300000	0.825812	40.300000	0.822615	40.300000	0.826888	40.300000	0.823263	40.300000	0.821298	40.300000	0.823573	40.300000	0.804049
40.400000	0.829258	40.400000	0.827120	40.400000	0.820631	40.400000	0.815928	40.400000	0.813908	40.400000	0.818010	40.400000	0.815622	40.400000	0.818703	40.400000	0.821944	40.400000	0.827262	40.400000	0.815643	40.400000	0.814176	40.400000	0.816418	40.400000	0.820954	40.400000	0.814061	40.400000	0.820526
40.500000	0.816353	40.500000	0.824234	40.500000	0.822381	40.500000	0.817583	40.500000	0.817190	40.500000	0.816850	40.500000	0.812923	40.500000	0.821876	40.500000	0.833291	40.500000	0.813304	40.500000	0.821596	40.500000	0.824592	40.500000	0.821707	40.500000	0.830978	40.500000	0.826184	40.500000	0.825989
40.600000	0.824549	40.600000	0.814291	40.600000	0.819131	40.600000	0.822710	40.600000	0.827017	40.600000	0.830292	40.600000	0.809988	40.600000	0.825623	40.600000	0.830744	40.600000	0.813929	40.600000	0.820673	40.600000	0.819709	40.600000	0.809509	40.600000	0.823274	40.600000	0.824278	40.600000	0.822114
40.700000	0.810859	40.700000	0.825692	40.700000	0.824896	40.700000	0.823179	40.700000	0.816773	40.700000	0.829225	40.700000	0.807049	40.700000	0.816546	40.700000	0.825120	40.700000	0.820843	40.700000	0.814797	40.700000	0.821461	40.700000	0.811513	40.700000	0.820926	40.700000	0.822306	40.700000	0.832601
40.800000	0.817336	40.800000	0.824424	40.800000	0.825141	40.800000	0.820594	40.800000	0.814604	40.800000	0.809401	40.800000	0.806383	40.800000	0.817127	40.800000	0.820172	40.800000	0.827382	40.800000	0.816392	40.800000	0.825927	40.800000	0.808205	40.800000	0.819353	40.800000	0.827024	40.800000	0.821637
40.900000	0.822320	40.900000	0.819962	40.900000	0.820995	40.900000	0.829217	40.900000	0.821336	40.900000	0.827996	40.900000	0.813551	40.900000	0.813589	40.900000	0.825102	40.900000	0.826175	40.900000	0.817239	40.900000	0.829243	40.900000	0.816091	40.900000	0.826422	40.900000	0.820143	40.900000	0.809281
41.000000	0.817370	41.000000	0.815505	41.000000	0.826832	41.000000	0.823954	41.000000	0.815224	41.000000	0.825638	41.000000	0.820375	41.000000	0.825047	41.000000	0.831572	41.000000	0.820258	41.000000	0.804904	41.000000	0.822644	41.000000	0.815050	41.000000	0.810696	41.000000	0.834710	41.000000	0.826237
41.100000	0.812560	41.100000	0.823267	41.100000	0.828836	41.100000	0.827405	41.100000	0.822973	41.100000	0.817026	41.100000	0.814712	41.100000	0.824674	41.100000	0.829085	41.100000	0.819377	41.100000	0.821052	41.100000	0.824173	41.100000	0.814800	41.100000	0.819401	41.100000	0.822955	41.100000	0.815540
41.200000	0.813848	41.200000	0.826621	41.200000	0.813151	41.200000	0.813483	41.200000	0.820323	41.200000	0.817963	41.200000	0.809272	41.200000	0.821944	41.200000	0.822836	41.200000	0.823126	41.200000	0.817538	41.200000	0.814198	41.200000	0.812719	41.200000	0.823203	41.200000	0.829634	41.200000	0.816038
41.300000	0.811685	41.300000	0.818946	41.300000	0.832170	41.300000	0.824378	41.300000	0.826870	41.300000	0.820315	41.300000	0.818991	41.300000	0.822365	41.300000	0.828721	41.300000	0.816975	41.300000	0.825730	41.300000	0.820997	41.300000	0.808720	41.300000	0.819176	41.300000	0.820568	41.300000	0.820525
41.400000	0.819110	41.400000	0.814247	41.400000	0.822968	41.400000	0.825437	41.400000	0.825297	41.400000	0.802613	41.400000	0.822651	41.400000	0.811863	41.400000	0.831785	41.400000	0.818424	41.400000	0.820105	41.400000	0.815912	41.400000	0.828274	41.400000	0.815691	41.400000	0.815791	41.400000	0.815796
41.500000	0.819671	41.500000	0.808908	41.500000	0.825768	41.500000	0.826269	41.500000	0.829402	41.500000	0.813532	41.500000	0.820787	41.500000	0.816369	41.500000	0.825701	41.500000	0.819930	41.500000	0.814641	41.500000	0.827899	41.500000	0.821143	41.500000	0.816432	41.500000	0.818445	41.500000	0.811663
41.600000	0.827917	41.600000	0.812942	41.600000	0.828310	41.600000	0.823884	41.600000	0.817316	41.600000	0.814168	41.600000	0.828274	41.600000	0.823991	41.600000	0.825347	41.600000	0.827836	41.600000	0.823392	41.600000	0.812691	41.600000	0.817658	41.600000	0.824689	41.600000	0.825813	41.600000	0.830740
41.700000	0.815976	41.700000	0.816483	41.700000	0.819388	41.700000	0.823797	41.700000	0.820101	41.700000	0.817213	41.700000	0.817706	41.700000	0.815849	41.700000	0.828135	41.700000	0.825382	41.700000	0.817991	41.700000	0.815488	41.700000	0.824493	41.700000	0.813483	41.700000	0.819839	41.700000	0.832364
41.800000	0.823796	41.800000	0.830274	41.800000	0.824069	41.800000	0.820468	41.800000	0.825791	41.800000	0.820473	41.800000	0.821234	41.800000	0.817374	41.800000	0.831493	41.800000	0.824786	41.800000	0.812765	41.800000	0.814410	41.800000	0.823294	41.800000	0.815567	41.800000	0.819246	41.800000	0.816132
41.900000	0.819347	41.900000	0.821318	41.900000	0.811868	41.900000	0.815431	41.900000	0.825250	41.900000	0.821614	41.900000	0.815847	41.900000	0.820780	41.900000	0.828597	41.900000	0.811463	41.900000	0.822833	41.900000	0.822997	41.900000	0.819735	41.900000	0.823514	41.900000	0.832395	41.900000	0.812600
42.000000	0.816037	42.000000	0.815864	42.000000	0.816163	42.000000	0.820589	42.000000	0.824694	42.000000	0.826478	42.000000	0.819820	42.000000	0.824422	42.000000	0.831140	42.000000	0.818067	42.000000	0.823690	42.000000	0.822203	42.000000	0.828587	42.000000	0.829287	42.000000	0.830828	42.000000	0.821166
42.100000	0.812077	42.100000	0.825235	42.100000	0.814430	42.100000	0.816089	42.100000	0.821909	42.100000	0.823742	42.100000	0.815642	42.100000	0.821064	42.100000	0.816047	42.100000	0.820726	42.100000	0.823260	42.100000	0.821468	42.100000	0.814293	42.100000	0.823796	42.100000	0.823601	42.100000	0.818331
42.200000	0.822346	42.200000	0.818385	42.200000	0.812202	42.200000	0.816101	42.200000	0.816393	42.200000	0.811589	42.200000	0.819950	42.200000	0.815749	42.200000	0.822919	42.200000	0.825990	42.200000	0.818900	42.200000	0.823103	42.200000	0.818672	42.200000	0.822047	42.200000	0.821032	42.200000	0.827756
42.300000	0.819121	42.300000	0.829786	42.300000	0.815084	42.300000	0.817841	42.300000	0.815440	42.300000	0.816056	42.300000	0.817608	42.300000	0.823844	42.300000	0.822792	42.300000	0.828134	42.300000	0.829031	42.300000	0.826594	42.300000	0.818167	42.300000	0.819026	42.300000	0.820299	42.300000	0.819736
42.400000	0.811148	42.400000	0.812932	42.400000	0.824400	42.400000	0.820902	42.400000	0.817380	42.400000	0.812770	42.400000	0.821248	42.400000	0.821932	42.400000	0.827312	42.400000	0.821034	42.400000	0.818664	42.400000	0.815772	42.400000	0.816516	42.400000	0.820057	42.400000	0.822248	42.400000	0.820129
42.500000	0.827227	42.500000	0.823118	42.500000	0.820493	42.500000	0.821885	42.500000	0.806954	42.500000	0.815211	42.500000	0.820400	42.500000	0.817818	42.500000	0.823767	42.500000	0.821542	42.500000	0.813601	42.500000	0.813960	42.500000	0.815174	42.500000	0.822460	42.500000	0.823659	42.500000	0.814088
42.600000	0.814988	42.600000	0.821101	42.600000	0.818469	42.600000	0.818716	42.600000	0.813592	42.600000	0.809170	42.600000	0.813074	42.600000	0.816186	42.600000	0.812615	42.600000	0.819840	42.600000	0.820386	42.600000	0.816564	42.600000	0.819260	42.600000	0.820672	42.600000	0.828421	42.600000	0.823731
42.700000	0.827319	42.700000	0.821756	42.700000	0.816415	42.700000	0.822220	42.700000	0.825863	42.700000	0.814937	42.700000	0.817620	42.700000	0.823445	42.700000	0.812168	42.700000	0.826604	42.700000	0.828805	42.700000	0.821669	42.700000	0.813452	42.700000	0.813521	42.700000	0.827583	42.700000	0.811544
42.800000	0.811042	42.800000	0.824849	42.800000	0.827692	42.800000	0.831958	42.800000	0.812268	42.800000	0.822511	42.800000	0.821634	42.800000	0.816483	42.800000	0.819531	42.800000	0.819913	42.800000	0.819869	42.800000	0.823834	42.800000	0.817193	42.800000	0.815302	42.800000	0.818001	42.800000	0.829123
42.900000	0.826775	42.900000	0.814778	42.900000	0.815464	42.900000	0.818102	42.900000	0.819568	42.900000	0.824183	42.900000	0.815964	42.900000	0.829850	42.900000	0.820722	42.900000	0.830137	42.900000	0.823496	42.900000	0.823651	42.900000	0.822263	42.900000	0.813985	42.900000	0.815293	42.900000	0.825572
43.000000	0.829525	43.000000	0.816995	43.000000	0.825563	43.000000	0.826601	43.000000	0.820958	43.000000	0.811991	43.000000	0.820562	43.000000	0.823809	43.000000	0.813457	43.000000	0.815067	43.000000	0.826528	43.000000	0.822695	43.000000	0.810815	43.000000	0.811673	43.000000	0.825114	43.000000	0.819503
43.100000	0.814747	43.100000	0.827099	43.100000	0.816412	43.100000	0.823394	43.100000	0.813853	43.100000	0.813646	43.100000	0.813929	43.100000	0.823419	43.100000	0.811087	43.100000	0.812149	43.100000	0.815354	43.100000	0.812622	43.100000	0.819299	43.100000	0.815239	43.100000	0.807152	43.100000	0.812284
43.200000	0.823448	43.200000	0.818249	43.200000	0.811797	43.200000	0.810676	43.200000	0.820766	43.200000	0.819182	43.200000	0.807097	43.200000	0.813782	43.200000	0.824311	43.200000	0.820828	43.200000	0.813693	43.200000	0.823650	43.200000	0.827837	43.200000	0.817137	43.200000	0.822248	43.200000	0.805062
43.300000	0.815492	43.300000	0.828779	43.300000	0.813453	43.300000	0.821543	43.300000	0.817467	43.300000	0.824144	43.300000	0.824130	43.300000	0.814803	43.300000	0.814919	43.300000	0.824556	43.300000	0.817118	43.300000	0.820172	43.300000	0.828402	43.300000	0.808428	43.300000	0.804438	43.300000	0.813637
43.400000	0.822379	43.400000	0.824518	43.400000	0.822451	43.400000	0.815424	43.400000	0.822187	43.400000	0.813740	43.400000	0.822868	43.400000	0.828022	43.400000	0.823957	43.400000	0.814723	43.400000	0.826465	43.400000	0.827205	43.400000	0.824304	43.400000	0.817178	43.400000	0.823779	43.400000	0.813179
43.500000	0.811360	43.500000	0.818124	43.500000	0.823369	43.500000	0.819015	43.500000	0.812597	43.500000	0.824683	43.500000	0.826033	43.500000	0.819124	43.500000	0.804008	43.500000	0.821700	43.500000	0.814736	43.500000	0.819807	43.500000	0.821836	43.500000	0.817223	43.500000	0.823409	43.500000	0.814081
43.600000	0.803626	43.600000	0.818214	43.600000	0.813100	43.600000	0.825736	43.600000	0.821772	43.600000	0.810354	43.600000	0.818589	43.600000	0.819615	43.600000	0.814297	43.600000	0.818551	43.600000	0.818971	43.600000	0.819142	43.600000	0.823665	43.600000	0.816448	43.600000	0.829358	43.600000	0.825976
43.700000	0.805000	43.700000	0.813443	43.700000	0.821100	43.700000	0.820045	43.700000	0.805223	43.700000	0.814008	43.700000	0.817017	43.700000	0.819660	43.700000	0.811566	43.700000	0.818037	43.700000	0.818278	43.700000	0.819634	43.700000	0.818946	43.700000	0.827615	43.700000	0.827600	43.700000	0.825950
43.800000	0.813473	43.800000	0.820582	43.800000	0.824244	43.800000	0.822585	43.800000	0.829432	43.800000	0.805745	43.800000	0.828678	43.800000	0.814139	43.800000	0.819086	43.800000	0.818500	43.800000	0.825096	43.800000	0.815741	43.800000	0.821807	43.800000	0.821197	43.800000	0.820535	43.800000	0.821995
43.900000	0.821668	43.900000	0.827131	43.900000	0.819155	43.900000	0.811716	43.900000	0.829703	43.900000	0.809995	43.900000	0.826117	43.900000	0.815223	43.900000	0.818706	43.900000	0.825719	43.900000	0.812106	43.900000	0.818691	43.900000	0.812483	43.900000	0.812635	43.900000	0.824313	43.900000	0.816935
44.000000	0.814574	44.000000	0.815364	44.000000	0.823756	44.000000	0.825916	44.000000	0.828202	44.000000	0.817952	44.000000	0.821459	44.000000	0.822215	44.000000	0.834013	44.000000	0.821864	44.000000	0.818245	44.000000	0.826641	44.000000	0.821326	44.000000	0.815100	44.000000	0.827229	44.000000	0.835972
44.100000	0.820951	44.100000	0.815175	44.100000	0.826997	44.100000	0.813492	44.100000	0.820451	44.100000	0.816978	44.100000	0.829339	44.100000	0.817309	44.100000	0.811773	44.100000	0.818601	44.100000	0.811807	44.100000	0.828714	44.100000	0.825611	44.100000	0.816355	44.100000	0.811897	44.100000	0.828515
44.200000	0.814421	44.200000	0.817415	44.200000	0.825260	44.200000	0.824182	44.200000	0.815978	44.200000	0.825489	44.200000	0.821668	44.200000	0.818568	44.200000	0.831224	44.200000	0.813941	44.200000	0.824545	44.200000	0.810438	44.200000	0.819854	44.200000	0.814331	44.200000	0.825383	44.200000	0.819040
44.300000	0.819021	44.300000	0.820122	44.300000	0.811301	44.300000	0.825110	44.300000	0.820783	44.300000	0.815745	44.300000	0.815961	44.300000	0.815585	44.300000	0.817012	44.300000	0.826844	44.300000	0.823953	44.300000	0.809067	44.300000	0.821530	44.300000	0.812973	44.300000	0.828608	44.300000	0.816562
44.400000	0.818379	44.400000	0.817475	44.400000	0.820635	44.400000	0.823068	44.400000	0.820948	44.400000	0.816531	44.400000	0.815174	44.400000	0.816768	44.400000	0.832499	44.400000	0.816955	44.400000	0.823407	44.400000	0.828668	44.400000	0.825312	44.400000	0.815907	44.400000	0.824532	44.400000	0.824469
44.500000	0.813378	44.500000	0.822948	44.500000	0.824163	44.500000	0.826971	44.500000	0.822171	44.500000	0.818153	44.500000	0.815745	44.500000	0.821780	44.500000	0.827415	44.500000	0.818108	44.500000	0.818063	44.500000	0.821658	44.500000	0.817005	44.500000	0.822789	44.500000	0.808734	44.500000	0.821299
44.600000	0.815473	44.600000	0.821636	44.600000	0.822984	44.600000	0.829536	44.600000	0.819781	44.600000	0.821556	44.600000	0.816154	44.600000	0.825984	44.600000	0.809991	44.600000	0.829136	44.600000	0.816049	44.600000	0.809910	44.600000	0.823138	44.600000	0.813436	44.600000	0.810474	44.600000	0.824633
44.700000	0.807820	44.700000	0.820494	44.700000	0.813315	44.700000	0.810723	44.700000	0.812538	44.700000	0.834035	44.700000	0.813086	44.700000	0.813902	44.700000	0.825061	44.700000	0.818781	44.700000	0.828516	44.700000	0.819684	44.700000	0.814224	44.700000	0.828947	44.700000	0.817851	44.700000	0.841960
44.800000	0.813223	44.800000	0.814378	44.800000	0.827731	44.800000	0.817141	44.800000	0.818587	44.800000	0.828090	44.800000	0.807665	44.800000	0.819750	44.800000	0.815457	44.800000	0.823494	44.800000	0.835795	44.800000	0.821874	44.800000	0.819177	44.800000	0.809206	44.800000	0.822189	44.800000	0.825969
44.900000	0.805638	44.900000	0.808146	44.900000	0.824647	44.900000	0.814786	44.900000	0.821318	44.900000	0.823284	44.900000	0.814903	44.900000	0.823150	44.900000	0.814331	44.900000	0.822190	44.900000	0.829716	44.900000	0.815468	44.900000	0.816256	44.900000	0.818650	44.900000	0.829170	44.900000	0.820847
45.000000	0.814179	45.000000	0.826065	45.000000	0.824776	45.000000	0.829497	45.000000	0.818952	45.000000	0.818644	45.000000	0.825303	45.000000	0.820624	45.000000	0.821442	45.000000	0.817871	45.000000	0.833338	45.000000	0.831505	45.000000	0.820719	45.000000	0.825431	45.000000	0.823044	45.000000	0.823266
45.100000	0.816239	45.100000	0.812966	45.100000	0.823733	45.100000	0.828526	45.100000	0.814917	45.100000	0.820392	45.100000	0.819882	45.100000	0.821074	45.100000	0.819037	45.100000	0.826419	45.100000	0.822078	45.100000	0.822655	45.100000	0.823847	45.100000	0.820434	45.100000	0.804889	45.100000	0.817916
45.200000	0.823732	45.200000	0.816716	45.200000	0.818705	45.200000	0.822857	45.200000	0.826953	45.200000	0.821636	45.200000	0.806598	45.200000	0.821365	45.200000	0.822383	45.200000	0.823261	45.200000	0.821083	45.200000	0.828047	45.200000	0.820765	45.200000	0.821658	45.200000	0.818454	45.200000	0.809017
45.300000	0.818709	45.300000	0.815840	45.300000	0.824290	45.300000	0.821597	45.300000	0.817557	45.300000	0.825388	45.300000	0.806248	45.300000	0.815226	45.300000	0.826465	45.300000	0.828890	45.300000	0.821625	45.300000	0.817946	45.300000	0.807004	45.300000	0.823036	45.300000	0.822806	45.300000	0.825601
45.400000	0.817282	45.400000	0.816939	45.400000	0.825406	45.400000	0.826894	45.400000	0.826410	45.400000	0.820407	45.400000	0.829181	45.400000	0.818751	45.400000	0.825067	45.400000	0.814925	45.400000	0.814505	45.400000	0.819045	45.400000	0.813407	45.400000	0.818816	45.400000	0.821794	45.400000	0.821998
45.500000	0.818705	45.500000	0.818968	45.500000	0.813533	45.500000	0.819085	45.500000	0.820972	45.500000	0.823936	45.500000	0.826876	45.500000	0.828841	45.500000	0.821007	45.500000	0.820037	45.500000	0.818331	45.500000	0.824993	45.500000	0.825885	45.500000	0.820063	45.500000	0.819396	45.500000	0.811730
45.600000	0.813204	45.600000	0.814031	45.600000	0.809589	45.600000	0.821441	45.600000	0.824841	45.600000	0.821784	45.600000	0.819919	45.600000	0.828532	45.600000	0.811338	45.600000	0.821140	45.600000	0.812190	45.600000	0.818660	45.600000	0.825152	45.600000	0.799880	45.600000	0.822097	45.600000	0.821018
45.700000	0.817195	45.700000	0.819834	45.700000	0.822074	45.700000	0.815632	45.700000	0.818322	45.700000	0.820944	45.700000	0.828123	45.700000	0.818919	45.700000	0.821180	45.700000	0.820214	45.700000	0.819114	45.700000	0.813424	45.700000	0.818392	45.700000	0.812936	45.700000	0.828390	45.700000	0.816129
45.800000	0.811164	45.800000	0.817927	45.800000	0.821110	45.800000	0.826490	45.800000	0.830101	45.800000	0.815843	45.800000	0.824759	45.800000	0.821328	45.800000	0.823613	45.800000	0.813888	45.800000	0.818560	45.800000	0.821294	45.800000	0.816999	45.800000	0.830245	45.800000	0.814598	45.800000	0.815043
45.900000	0.817290	45.900000	0.827289	45.900000	0.818228	45.900000	0.823476	45.900000	0.820670	45.900000	0.822882	45.900000	0.818039	45.900000	0.829499	45.900000	0.814704	45.900000	0.826042	45.900000	0.816549	45.900000	0.813781	45.900000	0.815169	45.900000	0.819170	45.900000	0.817773	45.900000	0.819220
46.000000	0.829116	46.000000	0.818897	46.000000	0.823029	46.000000	0.824522	46.000000	0.819091	46.000000	0.811886	46.000000	0.819902	46.000000	0.836673	46.000000	0.817690	46.000000	0.815235	46.000000	0.819425	46.000000	0.810237	46.000000	0.820021	46.000000	0.817868	46.000000	0.820899	46.000000	0.817405
46.100000	0.830057	46.100000	0.830297	46.100000	0.810830	46.100000	0.815418	46.100000	0.821705	46.100000	0.810824	46.100000	0.823085	46.100000	0.820162	46.100000	0.822930	46.100000	0.812781	46.100000	0.825064	46.100000	0.813501	46.100000	0.822681	46.100000	0.807472	46.100000	0.814400	46.100000	0.816865
46.200000	0.819918	46.200000	0.817656	46.200000	0.814264	46.200000	0.821136	46.200000	0.804336	46.200000	0.822824	46.200000	0.819062	46.200000	0.814895	46.200000	0.815031	46.200000	0.817808	46.200000	0.828069	46.200000	0.820243	46.200000	0.820611	46.200000	0.819209	46.200000	0.809613	46.200000	0.818707
46.300000	0.824277	46.300000	0.815481	46.300000	0.819939	46.300000	0.817771	46.300000	0.808667	46.300000	0.821807	46.300000	0.828020	46.300000	0.821259	46.300000	0.821913	46.300000	0.817255	46.300000	0.813752	46.300000	0.822687	46.300000	0.823761	46.300000	0.811079	46.300000	0.809528	46.300000	0.807829
46.400000	0.820318	46.400000	0.823861	46.400000	0.821383	46.400000	0.818210	46.400000	0.808698	46.400000	0.826516	46.400000	0.826999	46.400000	0.818541	46.400000	0.832740	46.400000	0.827023	46.400000	0.814413	46.400000	0.821571	46.400000	0.820013	46.400000	0.818358	46.400000	0.820115	46.400000	0.810785
46.500000	0.816625	46.500000	0.826451	46.500000	0.813480	46.500000	0.814962	46.500000	0.818723	46.500000	0.830974	46.500000	0.808422	46.500000	0.826387	46.500000	0.823307	46.500000	0.811013	46.500000	0.811725	46.500000	0.824280	46.500000	0.807738	46.500000	0.819976	46.500000	0.817132	46.500000	0.817150
46.600000	0.818150	46.600000	0.818370	46.600000	0.820545	46.600000	0.818108	46.600000	0.816203	46.600000	0.826535	46.600000	0.816269	46.600000	0.822190	46.600000	0.824970	46.600000	0.821257	46.600000	0.817433	46.600000	0.821404	46.600000	0.816036	46.600000	0.808548	46.600000	0.808345	46.600000	0.816288
46.700000	0.833356	46.700000	0.831324	46.700000	0.821351	46.700000	0.812125	46.700000	0.806458	46.700000	0.814257	46.700000	0.826353	46.700000	0.815608	46.700000	0.814577	46.700000	0.823213	46.700000	0.807086	46.700000	0.816596	46.700000	0.813768	46.700000	0.812996	46.700000	0.818568	46.700000	0.813753
46.800000	0.825315	46.800000	0.827444	46.800000	0.819797	46.800000	0.825935	46.800000	0.809619	46.800000	0.811366	46.800000	0.819246	46.800000	0.818282	46.800000	0.818523	46.800000	0.825118	46.800000	0.817388	46.800000	0.815866	46.800000	0.814855	46.800000	0.819767	46.800000	0.816977	46.800000	0.814526
46.900000	0.816127	46.900000	0.832802	46.900000	0.817017	46.900000	0.823404	46.900000	0.808077	46.900000	0.827426	46.900000	0.825417	46.900000	0.817823	46.900000	0.829025	46.900000	0.817794	46.900000	0.807905	46.900000	0.814308	46.900000	0.829053	46.900000	0.830007	46.900000	0.816515	46.900000	0.819935
47.000000	0.824337	47.000000	0.826405	47.000000	0.827591	47.000000	0.828946	47.000000	0.812237	47.000000	0.830633	47.000000	0.820887	47.000000	0.826949	47.000000	0.824071	47.000000	0.812823	47.000000	0.805427	47.000000	0.812371	47.000000	0.821048	47.000000	0.817757	47.000000	0.825651	47.000000	0.820759
47.100000	0.811974	47.100000	0.820286	47.100000	0.818263	47.100000	0.823676	47.100000	0.826835	47.100000	0.820032	47.100000	0.813600	47.100000	0.823847	47.100000	0.821273	47.100000	0.808535	47.100000	0.813567	47.100000	0.822386	47.100000	0.813501	47.100000	0.815171	47.100000	0.814331	47.100000	0.822755
47.200000	0.814701	47.200000	0.816615	47.200000	0.820437	47.200000	0.828849	47.200000	0.816455	47.200000	0.815954	47.200000	0.826183	47.200000	0.832155	47.200000	0.822524	47.200000	0.825754	47.200000	0.807603	47.200000	0.828561	47.200000	0.818378	47.200000	0.816975	47.200000	0.824012	47.200000	0.815166
47.300000	0.820976	47.300000	0.827704	47.300000	0.828953	47.300000	0.821270	47.300000	0.809820	47.300000	0.818815	47.300000	0.817391	47.300000	0.837183	47.300000	0.820321	47.300000	0.825423	47.300000	0.809875	47.300000	0.826000	47.300000	0.818154	47.300000	0.810298	47.300000	0.818950	47.300000	0.813282
47.400000	0.825237	47.400000	0.817685	47.400000	0.824581	47.400000	0.821151	47.400000	0.821651	47.400000	0.827154	47.400000	0.829634	47.400000	0.814293	47.400000	0.815391	47.400000	0.826195	47.400000	0.812717	47.400000	0.817146	47.400000	0.810911	47.400000	0.826355	47.400000	0.820656	47.400000	0.815480
47.500000	0.819452	47.500000	0.805602	47.500000	0.822961	47.500000	0.826003	47.500000	0.819161	47.500000	0.833157	47.500000	0.818887	47.500000	0.835315	47.500000	0.816698	47.500000	0.825731	47.500000	0.815741	47.500000	0.812917	47.500000	0.821827	47.500000	0.808642	47.500000	0.824767	47.500000	0.825183
47.600000	0.820387	47.600000	0.817769	47.600000	0.820884	47.600000	0.823450	47.600000	0.814148	47.600000	0.815456	47.600000	0.827569	47.600000	0.833046	47.600000	0.818841	47.600000	0.827616	47.600000	0.820716	47.600000	0.812804	47.600000	0.830784	47.600000	0.819725	47.600000	0.808450	47.600000	0.825817
47.700000	0.824439	47.700000	0.807586	47.700000	0.821092	47.700000	0.821283	47.700000	0.824394	47.700000	0.822166	47.700000	0.819361	47.700000	0.836836	47.700000	0.824920	47.700000	0.818019	47.700000	0.804658	47.700000	0.828387	47.700000	0.818717	47.700000	0.819854	47.700000	0.821125	47.700000	0.820881
47.800000	0.824918	47.800000	0.820163	47.800000	0.823581	47.800000	0.816474	47.800000	0.821896	47.800000	0.817834	47.800000	0.813011	47.800000	0.821664	47.800000	0.817065	47.800000	0.819085	47.800000	0.822726	47.800000	0.819166	47.800000	0.814390	47.800000	0.819315	47.800000	0.823320	47.800000	0.821431
47.900000	0.827936	47.900000	0.827537	47.900000	0.818993	47.900000	0.826434	47.900000	0.825960	47.900000	0.817488	47.900000	0.824328	47.900000	0.821357	47.900000	0.819652	47.900000	0.825209	47.900000	0.826273	47.900000	0.818671	47.900000	0.819735	47.900000	0.827229	47.900000	0.821388	47.900000	0.818149
48.000000	0.824707	48.000000	0.820075	48.000000	0.824322	48.000000	0.811143	48.000000	0.822890	48.000000	0.822061	48.000000	0.822166	48.000000	0.825143	48.000000	0.820004	48.000000	0.823264	48.000000	0.813333	48.000000	0.817259	48.000000	0.808234	48.000000	0.819983	48.000000	0.818424	48.000000	0.828668
48.100000	0.822743	48.100000	0.813290	48.100000	0.818804	48.100000	0.815486	48.100000	0.830822	48.100000	0.817286	48.100000	0.819510	48.100000	0.819403	48.100000	0.823006	48.100000	0.815757	48.100000	0.811657	48.100000	0.816184	48.100000	0.823156	48.100000	0.810784	48.100000	0.821356	48.100000	0.824471
48.200000	0.825307	48.200000	0.817336	48.200000	0.825116	48.200000	0.824027	48.200000	0.822922	48.200000	0.805216	48.200000	0.824627	48.200000	0.810469	48.200000	0.817389	48.200000	0.819302	48.200000	0.824502	48.200000	0.807410	48.200000	0.819356	48.200000	0.818689	48.200000	0.808557	48.200000	0.828234
48.300000	0.826466	48.300000	0.817503	48.300000	0.826006	48.300000	0.821749	48.300000	0.810632	48.300000	0.820957	48.300000	0.827138	48.300000	0.817994	48.300000	0.831906	48.300000	0.829072	48.300000	0.820360	48.300000	0.818058	48.300000	0.823152	48.300000	0.812935	48.300000	0.815550	48.300000	0.833902
48.400000	0.817938	48.400000	0.816522	48.400000	0.813248	48.400000	0.818550	48.400000	0.818513	48.400000	0.817528	48.400000	0.823153	48.400000	0.812340	48.400000	0.814437	48.400000	0.810701	48.400000	0.821275	48.400000	0.815817	48.400000	0.805232	48.400000	0.815203	48.400000	0.823013	48.400000	0.830770
48.500000	0.823085	48.500000	0.821019	48.500000	0.818952	48.500000	0.804341	48.500000	0.809674	48.500000	0.813340	48.500000	0.818036	48.500000	0.819940	48.500000	0.820208	48.500000	0.829711	48.500000	0.819911	48.500000	0.821227	48.500000	0.825855	48.500000	0.819786	48.500000	0.819139	48.500000	0.819854
48.600000	0.826491	48.600000	0.818096	48.600000	0.820040	48.600000	0.819572	48.600000	0.816946	48.600000	0.818866	48.600000	0.826135	48.600000	0.824769	48.600000	0.814080	48.600000	0.824185	48.600000	0.822826	48.600000	0.818327	48.600000	0.816723	48.600000	0.821434	48.600000	0.817834	48.600000	0.826068
48.700000	0.832013	48.700000	0.818261	48.700000	0.822835	48.700000	0.822901	48.700000	0.826168	48.700000	0.823440	48.700000	0.829023	48.700000	0.823255	48.700000	0.816030	48.700000	0.831334	48.700000	0.819920	48.700000	0.818619	48.700000	0.816902	48.700000	0.812724	48.700000	0.824304	48.700000	0.832277
48.800000	0.821600	48.800000	0.818420	48.800000	0.824323	48.800000	0.814120	48.800000	0.823909	48.800000	0.824625	48.800000	0.812753	48.800000	0.822398	48.800000	0.823891	48.800000	0.826225	48.800000	0.820727	48.800000	0.816160	48.800000	0.813624	48.800000	0.823479	48.800000	0.813567	48.800000	0.824700
48.900000	0.812854	48.900000	0.811030	48.900000	0.824555	48.900000	0.833388	48.900000	0.817425	48.900000	0.825160	48.900000	0.824162	48.900000	0.813076	48.900000	0.820296	48.900000	0.825102	48.900000	0.823640	48.900000	0.826127	48.900000	0.814103	48.900000	0.818760	48.900000	0.823691	48.900000	0.816500
49.000000	0.827936	49.000000	0.814082	49.000000	0.815794	49.000000	0.811685	49.000000	0.828653	49.000000	0.816741	49.000000	0.811897	49.000000	0.815246	49.000000	0.807924	49.000000	0.825551	49.000000	0.821879	49.000000	0.809546	49.000000	0.809822	49.000000	0.803626	49.000000	0.820400	49.000000	0.831541
49.100000	0.808932	49.100000	0.826061	49.100000	0.830185	49.100000	0.820934	49.100000	0.826432	49.100000	0.820722	49.100000	0.816354	49.100000	0.822055	49.100000	0.817150	49.100000	0.813852	49.100000	0.816116	49.100000	0.827885	49.100000	0.808391	49.100000	0.816062	49.100000	0.817355	49.100000	0.826048
49.200000	0.824835	49.200000	0.825153	49.200000	0.823252	49.200000	0.823303	49.200000	0.818501	49.200000	0.818315	49.200000	0.819088	49.200000	0.819577	49.200000	0.819371	49.200000	0.829845	49.200000	0.821258	49.200000	0.817544	49.200000	0.812456	49.200000	0.811417	49.200000	0.819591	49.200000	0.828510
49.300000	0.821865	49.300000	0.817389	49.300000	0.811325	49.300000	0.817503	49.300000	0.815219	49.300000	0.813692	49.300000	0.825143	49.300000	0.827369	49.300000	0.831434	49.300000	0.822640	49.300000	0.821759	49.300000	0.820033	49.300000	0.811103	49.300000	0.829957	49.300000	0.808643	49.300000	0.818299
49.400000	0.821486	49.400000	0.806750	49.400000	0.814022	49.400000	0.821918	49.400000	0.821985	49.400000	0.826557	49.400000	0.816432	49.400000	0.819234	49.400000	0.823578	49.400000	0.827990	49.400000	0.821631	49.400000	0.810006	49.400000	0.815888	49.400000	0.827071	49.400000	0.813770	49.400000	0.816103
49.500000	0.831977	49.500000	0.815552	49.500000	0.823481	49.500000	0.834339	49.500000	0.808556	49.500000	0.819948	49.500000	0.823978	49.500000	0.815039	49.500000	0.823797	49.500000	0.823344	49.500000	0.807181	49.500000	0.817088	49.500000	0.822050	49.500000	0.831481	49.500000	0.829964	49.500000	0.815599
49.600000	0.820745	49.600000	0.818165	49.600000	0.829693	49.600000	0.821523	49.600000	0.828539	49.600000	0.819822	49.600000	0.809032	49.600000	0.823607	49.600000	0.818797	49.600000	0.827802	49.600000	0.805058	49.600000	0.823879	49.600000	0.816570	49.600000	0.821609	49.600000	0.821410	49.600000	0.820527
49.700000	0.820204	49.700000	0.822012	49.700000	0.828669	49.700000	0.819442	49.700000	0.817595	49.700000	0.816333	49.700000	0.812939	49.700000	0.822447	49.700000	0.822375	49.700000	0.819260	49.700000	0.816216	49.700000	0.818733	49.700000	0.809252	49.700000	0.828201	49.700000	0.813984	49.700000	0.825926
49.800000	0.830112	49.800000	0.805814	49.800000	0.827320	49.800000	0.822914	49.800000	0.821071	49.800000	0.807074	49.800000	0.820039	49.800000	0.822079	49.800000	0.807025	49.800000	0.816751	49.800000	0.827364	49.800000	0.823234	49.800000	0.826362	49.800000	0.825184	49.800000	0.817774	49.800000	0.821160
49.900000	0.811644	49.900000	0.813888	49.900000	0.825638	49.900000	0.814770	49.900000	0.817339	49.900000	0.811007	49.900000	0.814124	49.900000	0.815583	49.900000	0.822431	49.900000	0.818327	49.900000	0.820794	49.900000	0.812679	49.900000	0.820248	49.900000	0.827991	49.900000	0.823451	49.900000	0.822999
50.000000	0.811908	50.000000	0.803946	50.000000	0.816588	50.000000	0.806795	50.000000	0.811884	50.000000	0.818650	50.000000	0.814550	50.000000	0.818941	50.000000	0.815704	50.000000	0.821874	50.000000	0.811114	50.000000	0.821705	50.000000	0.815717	50.000000	0.816545	50.000000	0.822434	50.000000	0.828037
50.000000	0.811908	50.000000	0.803946	50.000000	0.816588	50.000000	0.806795	50.000000	0.811884	50.000000	0.818650	50.000000	0.814550	50.000000	0.818941	50.000000	0.815704	50.000000	0.821874	50.000000	0.811114	50.000000	0.821705	50.000000	0.815717	50.000000	0.816545	50.000000	0.822434	50.000000	0.828037
50.100000	0.824832	50.100000	0.813641	50.100000	0.824182	50.100000	0.824965	50.100000	0.810583	50.100000	0.834837	50.100000	0.822007	50.100000	0.823608	50.100000	0.820837	50.100000	0.825354	50.100000	0.818200	50.100000	0.812969	50.100000	0.811262	50.100000	0.808757	50.100000	0.822572	50.100000	0.826630
50.200000	0.822398	50.200000	0.820430	50.200000	0.815686	50.200000	0.812506	50.200000	0.818152	50.200000	0.824807	50.200000	0.829277	50.200000	0.826138	50.200000	0.816533	50.200000	0.806878	50.200000	0.826987	50.200000	0.825499	50.200000	0.820077	50.200000	0.816412	50.200000	0.826616	50.200000	0.825815
50.300000	0.815324	50.300000	0.812171	50.300000	0.816952	50.300000	0.824171	50.300000	0.820440	50.300000	0.818655	50.300000	0.816126	50.300000	0.828976	50.300000	0.824367	50.300000	0.834331	50.300000	0.821270	50.300000	0.821005	50.300000	0.820415	50.300000	0.814939	50.300000	0.822682	50.300000	0.816956
50.400000	0.828846	50.400000	0.818184	50.400000	0.825397	50.400000	0.813489	50.400000	0.817305	50.400000	0.824981	50.400000	0.826010	50.400000	0.825069	50.400000	0.810998	50.400000	0.822556	50.400000	0.811629	50.400000	0.814237	50.400000	0.817935	50.400000	0.824552	50.400000	0.827356	50.400000	0.821690
50.500000	0.828480	50.500000	0.816728	50.500000	0.833394	50.500000	0.834353	50.500000	0.817117	50.500000	0.817039	50.500000	0.823034	50.500000	0.826996	50.500000	0.806206	50.500000	0.828632	50.500000	0.821695	50.500000	0.812517	50.500000	0.819920	50.500000	0.813749	50.500000	0.819490	50.500000	0.831117
50.600000	0.821513	50.600000	0.824177	50.600000	0.822337	50.600000	0.821457	50.600000	0.826309	50.600000	0.819556	50.600000	0.828671	50.600000	0.825121	50.600000	0.830250	50.600000	0.827202	50.600000	0.821969	50.600000	0.819431	50.600000	0.823539	50.600000	0.824230	50.600000	0.830063	50.600000	0.822475
50.700000	0.828363	50.700000	0.816688	50.700000	0.810147	50.700000	0.821970	50.700000	0.827251	50.700000	0.819164	50.700000	0.818904	50.700000	0.831389	50.700000	0.822451	50.700000	0.818190	50.700000	0.819858	50.700000	0.826067	50.700000	0.821590	50.700000	0.819873	50.700000	0.821250	50.700000	0.820579
50.800000	0.823016	50.800000	0.821284	50.800000	0.813476	50.800000	0.824415	50.800000	0.821594	50.800000	0.823295	50.800000	0.813755	50.800000	0.821586	50.800000	0.810249	50.800000	0.827971	50.800000	0.839160	50.800000	0.832479	50.800000	0.823993	50.800000	0.825198	50.800000	0.825289	50.800000	0.836932
50.900000	0.819454	50.900000	0.820386	50.900000	0.828763	50.900000	0.826236	50.900000	0.816695	50.900000	0.823927	50.900000	0.824795	50.900000	0.825712	50.900000	0.825239	50.900000	0.829081	50.900000	0.824047	50.900000	0.821765	50.900000	0.829094	50.900000	0.815585	50.900000	0.819096	50.900000	0.830248
51.000000	0.817653	51.000000	0.826450	51.000000	0.833311	51.000000	0.835218	51.000000	0.822236	51.000000	0.828403	51.000000	0.836268	51.000000	0.824794	51.000000	0.839374	51.000000	0.824807	51.000000	0.823175	51.000000	0.821181	51.000000	0.817648	51.000000	0.825153	51.000000	0.830161	51.000000	0.821811
51.100000	0.823598	51.100000	0.835248	51.100000	0.831453	51.100000	0.830348	51.100000	0.827611	51.100000	0.819004	51.100000	0.827450	51.100000	0.818665	51.100000	0.836418	51.100000	0.819652	51.100000	0.824073	51.100000	0.828093	51.100000	0.820048	51.100000	0.819565	51.100000	0.819116	51.100000	0.837833
51.200000	0.831450	51.200000	0.827153	51.200000	0.815608	51.200000	0.823615	51.200000	0.831204	51.200000	0.823979	51.200000	0.811444	51.200000	0.819172	51.200000	0.836145	51.200000	0.825390	51.200000	0.819414	51.200000	0.820143	51.200000	0.822003	51.200000	0.826493	51.200000	0.815501	51.200000	0.836918
51.300000	0.817738	51.300000	0.822866	51.300000	0.824111	51.300000	0.828541	51.300000	0.829269	51.300000	0.818599	51.300000	0.820797	51.300000	0.821978	51.300000	0.833302	51.300000	0.822202	51.300000	0.827757	51.300000	0.821333	51.300000	0.820424	51.300000	0.831903	51.300000	0.820723	51.300000	0.822641
51.400000	0.829560	51.400000	0.819939	51.400000	0.825408	51.400000	0.833957	51.400000	0.823612	51.400000	0.817462	51.400000	0.827028	51.400000	0.827074	51.400000	0.818053	51.400000	0.813720	51.400000	0.836203	51.400000	0.830882	51.400000	0.823020	51.400000	0.835325	51.400000	0.821205	51.400000	0.823483
51.500000	0.829798	51.500000	0.823041	51.500000	0.832551	51.500000	0.825021	51.500000	0.827623	51.500000	0.827612	51.500000	0.816486	51.500000	0.812424	51.500000	0.822356	51.500000	0.829325	51.500000	0.816630	51.500000	0.830900	51.500000	0.831337	51.500000	0.826487	51.500000	0.827864	51.500000	0.825180
51.600000	0.831908	51.600000	0.817436	51.600000	0.830931	51.600000	0.822480	51.600000	0.821442	51.600000	0.826126	51.600000	0.829969	51.600000	0.817757	51.600000	0.832316	51.600000	0.832840	51.600000	0.827224	51.600000	0.831678	51.600000	0.830047	51.600000	0.827724	51.600000	0.823514	51.600000	0.826602
51.700000	0.821905	51.700000	0.825286	51.700000	0.824965	51.700000	0.830278	51.700000	0.829050	51.700000	0.821700	51.700000	0.830973	51.700000	0.828181	51.700000	0.842580	51.700000	0.832607	51.700000	0.828233	51.700000	0.820497	51.700000	0.826861	51.700000	0.840143	51.700000	0.822416	51.700000	0.824194
51.800000	0.824725	51.800000	0.828142	51.800000	0.834807	51.800000	0.823049	51.800000	0.832062	51.800000	0.821181	51.800000	0.823015	51.800000	0.829873	51.800000	0.833359	51.800000	0.829250	51.800000	0.819982	51.800000	0.835480	51.800000	0.832343	51.800000	0.817661	51.800000	0.825255	51.800000	0.830269
51.900000	0.824375	51.900000	0.827905	51.900000	0.832558	51.900000	0.830661	51.900000	0.829948	51.900000	0.826673	51.900000	0.825193	51.900000	0.830267	51.900000	0.829624	51.900000	0.825983	51.900000	0.822915	51.900000	0.825086	51.900000	0.825628	51.900000	0.827950	51.900000	0.830758	51.900000	0.831774
52.000000	0.837050	52.000000	0.838966	52.000000	0.831235	52.000000	0.833643	52.000000	0.826093	52.000000	0.832388	52.000000	0.828041	52.000000	0.832174	52.000000	0.823166	52.000000	0.830634	52.000000	0.824843	52.000000	0.833182	52.000000	0.829432	52.000000	0.828658	52.000000	0.826797	52.000000	0.831002
52.100000	0.823207	52.100000	0.826436	52.100000	0.825840	52.100000	0.818060	52.100000	0.817547	52.100000	0.834716	52.100000	0.824033	52.100000	0.830202	52.100000	0.834919	52.100000	0.826643	52.100000	0.835710	52.100000	0.828260	52.100000	0.831854	52.100000	0.825956	52.100000	0.827142	52.100000	0.827814
52.200000	0.836316	52.200000	0.823780	52.200000	0.823508	52.200000	0.831436	52.200000	0.835284	52.200000	0.826166	52.200000	0.828506	52.200000	0.827748	52.200000	0.835695	52.200000	0.827182	52.200000	0.826999	52.200000	0.823800	52.200000	0.837233	52.200000	0.834072	52.200000	0.838341	52.200000	0.836614
52.300000	0.827574	52.300000	0.831706	52.300000	0.834903	52.300000	0.831912	52.300000	0.832929	52.300000	0.824492	52.300000	0.839007	52.300000	0.829032	52.300000	0.838318	52.300000	0.827683	52.300000	0.824482	52.300000	0.827814	52.300000	0.830134	52.300000	0.818423	52.300000	0.835821	52.300000	0.835358
52.400000	0.832744	52.400000	0.831328	52.400000	0.844440	52.400000	0.832924	52.400000	0.826025	52.400000	0.839820	52.400000	0.828087	52.400000	0.830684	52.400000	0.839343	52.400000	0.833859	52.400000	0.836000	52.400000	0.830132	52.400000	0.830810	52.400000	0.822266	52.400000	0.835700	52.400000	0.823779
52.500000	0.830092	52.500000	0.839257	52.500000	0.828066	52.500000	0.826505	52.500000	0.824679	52.500000	0.829336	52.500000	0.837383	52.500000	0.843381	52.500000	0.829568	52.500000	0.825119	52.500000	0.830399	52.500000	0.828108	52.500000	0.837357	52.500000	0.820873	52.500000	0.840883	52.500000	0.838759
52.600000	0.824489	52.600000	0.832484	52.600000	0.840318	52.600000	0.824230	52.600000	0.821451	52.600000	0.821578	52.600000	0.824504	52.600000	0.846252	52.600000	0.829663	52.600000	0.832633	52.600000	0.834964	52.600000	0.829418	52.600000	0.836461	52.600000	0.828879	52.600000	0.826384	52.600000	0.837311
52.700000	0.845897	52.700000	0.833543	52.700000	0.841108	52.700000	0.845284	52.700000	0.837746	52.700000	0.825044	52.700000	0.837887	52.700000	0.839057	52.700000	0.840613	52.700000	0.831504	52.700000	0.834434	52.700000	0.825056	52.700000	0.826569	52.700000	0.833801	52.700000	0.837410	52.700000	0.826689
52.800000	0.839946	52.800000	0.825266	52.800000	0.833664	52.800000	0.837205	52.800000	0.834553	52.800000	0.834343	52.800000	0.844860	52.800000	0.838951	52.800000	0.833069	52.800000	0.824985	52.800000	0.841750	52.800000	0.828148	52.800000	0.839499	52.800000	0.836169	52.800000	0.828675	52.800000	0.841053
52.900000	0.834068	52.900000	0.832122	52.900000	0.834912	52.900000	0.824369	52.900000	0.844781	52.900000	0.835157	52.900000	0.838739	52.900000	0.819934	52.900000	0.831251	52.900000	0.834203	52.900000	0.840626	52.900000	0.830829	52.900000	0.838081	52.900000	0.843608	52.900000	0.831878	52.900000	0.826705
53.000000	0.846144	53.000000	0.823828	53.000000	0.841656	53.000000	0.838836	53.000000	0.837595	53.000000	0.816596	53.000000	0.833930	53.000000	0.829774	53.000000	0.827527	53.000000	0.833943	53.000000	0.833483	53.000000	0.829699	53.000000	0.847279	53.000000	0.837813	53.000000	0.837272	53.000000	0.836061
53.100000	0.843500	53.100000	0.839395	53.100000	0.838151	53.100000	0.829499	53.100000	0.829135	53.100000	0.824131	53.100000	0.837573	53.100000	0.829929	53.100000	0.834337	53.100000	0.837695	53.100000	0.837060	53.100000	0.831575	53.100000	0.831667	53.100000	0.828760	53.100000	0.827175	53.100000	0.833367
53.200000	0.843543	53.200000	0.838946	53.200000	0.832370	53.200000	0.834592	53.200000	0.826828	53.200000	0.822226	53.200000	0.835381	53.200000	0.824148	53.200000	0.833880	53.200000	0.830113	53.200000	0.835519	53.200000	0.834277	53.200000	0.841323	53.200000	0.842617	53.200000	0.831178	53.200000	0.838507
53.300000	0.838591	53.300000	0.836324	53.300000	0.833411	53.300000	0.832671	53.300000	0.838113	53.300000	0.832073	53.300000	0.820634	53.300000	0.832330	53.300000	0.837448	53.300000	0.833780	53.300000	0.829579	53.300000	0.842226	53.300000	0.835785	53.300000	0.837835	53.300000	0.841622	53.300000	0.826545
53.400000	0.840246	53.400000	0.836934	53.400000	0.828166	53.400000	0.830507	53.400000	0.839986	53.400000	0.834686	53.400000	0.837395	53.400000	0.843931	53.400000	0.829045	53.400000	0.830353	53.400000	0.836142	53.400000	0.831633	53.400000	0.843865	53.400000	0.825368	53.400000	0.837115	53.400000	0.839912
53.500000	0.840159	53.500000	0.826860	53.500000	0.831628	53.500000	0.838684	53.500000	0.840960	53.500000	0.837447	53.500000	0.829966	53.500000	0.836331	53.500000	0.837789	53.500000	0.822616	53.500000	0.831271	53.500000	0.837860	53.500000	0.837192	53.500000	0.836204	53.500000	0.830537	53.500000	0.829335
53.600000	0.830960	53.600000	0.838845	53.600000	0.830877	53.600000	0.832554	53.600000	0.835055	53.600000	0.833008	53.600000	0.832605	53.600000	0.836798	53.600000	0.843453	53.600000	0.822909	53.600000	0.841148	53.600000	0.830656	53.600000	0.830549	53.600000	0.823497	53.600000	0.831676	53.600000	0.832202
53.700000	0.834786	53.700000	0.833309	53.700000	0.837800	53.700000	0.837055	53.700000	0.841495	53.700000	0.834242	53.700000	0.829378	53.700000	0.849153	53.700000	0.840521	53.700000	0.829739	53.700000	0.839717	53.700000	0.832097	53.700000	0.846428	53.700000	0.828133	53.700000	0.840144	53.700000	0.833359
53.800000	0.852052	53.800000	0.828570	53.800000	0.839840	53.800000	0.838315	53.800000	0.827712	53.800000	0.840388	53.800000	0.824962	53.800000	0.845735	53.800000	0.838501	53.800000	0.824798	53.800000	0.844153	53.800000	0.835306	53.800000	0.829326	53.800000	0.836491	53.800000	0.835357	53.800000	0.842433
53.900000	0.838306	53.900000	0.835347	53.900000	0.830065	53.900000	0.839327	53.900000	0.834204	53.900000	0.838967	53.900000	0.833131	53.900000	0.831479	53.900000	0.835739	53.900000	0.833285	53.900000	0.825500	53.900000	0.838720	53.900000	0.827853	53.900000	0.839417	53.900000	0.842253	53.900000	0.834981
54.000000	0.822476	54.000000	0.836165	54.000000	0.836763	54.000000	0.835693	54.000000	0.832391	54.000000	0.833148	54.000000	0.836501	54.000000	0.834008	54.000000	0.852441	54.000000	0.838332	54.000000	0.830857	54.000000	0.837308	54.000000	0.838444	54.000000	0.836042	54.000000	0.839669	54.000000	0.832441
54.100000	0.841259	54.100000	0.850343	54.100000	0.840051	54.100000	0.840553	54.100000	0.833304	54.100000	0.831259	54.100000	0.836711	54.100000	0.834386	54.100000	0.844236	54.100000	0.832608	54.100000	0.839370	54.100000	0.831339	54.100000	0.837422	54.100000	0.835585	54.100000	0.846288	54.100000	0.826915
54.200000	0.843015	54.200000	0.841239	54.200000	0.842805	54.200000	0.832595	54.200000	0.852109	54.200000	0.841394	54.200000	0.838099	54.200000	0.848333	54.200000	0.840994	54.200000	0.836934	54.200000	0.836407	54.200000	0.832559	54.200000	0.834317	54.200000	0.847414	54.200000	0.843323	54.200000	0.833514
54.300000	0.840019	54.300000	0.842598	54.300000	0.836219	54.300000	0.845748	54.300000	0.838142	54.300000	0.845301	54.300000	0.840272	54.300000	0.849763	54.300000	0.842721	54.300000	0.834399	54.300000	0.837529	54.300000	0.837105	54.300000	0.842887	54.300000	0.838140	54.300000	0.839757	54.300000	0.846565
54.400000	0.839477	54.400000	0.832521	54.400000	0.848642	54.400000	0.843954	54.400000	0.837442	54.400000	0.834521	54.400000	0.841191	54.400000	0.845055	54.400000	0.843127	54.400000	0.842858	54.400000	0.830783	54.400000	0.830239	54.400000	0.837832	54.400000	0.849133	54.400000	0.840633	54.400000	0.856661
54.500000	0.843503	54.500000	0.841301	54.500000	0.850686	54.500000	0.851751	54.500000	0.840429	54.500000	0.846155	54.500000	0.852331	54.500000	0.844811	54.500000	0.836429	54.500000	0.845195	54.500000	0.852278	54.500000	0.834097	54.500000	0.833644	54.500000	0.849789	54.500000	0.844715	54.500000	0.837159
54.600000	0.842518	54.600000	0.840842	54.600000	0.839060	54.600000	0.831930	54.600000	0.845474	54.600000	0.846313	54.600000	0.837426	54.600000	0.842017	54.600000	0.834119	54.600000	0.843471	54.600000	0.829408	54.600000	0.838388	54.600000	0.838085	54.600000	0.851085	54.600000	0.840904	54.600000	0.840816
54.700000	0.844149	54.700000	0.847673	54.700000	0.836320	54.700000	0.836221	54.700000	0.847797	54.700000	0.844469	54.700000	0.841610	54.700000	0.844723	54.700000	0.840052	54.700000	0.849260	54.700000	0.831033	54.700000	0.845583	54.700000	0.838397	54.700000	0.841591	54.700000	0.845504	54.700000	0.845527
54.800000	0.835479	54.800000	0.844996	54.800000	0.838873	54.800000	0.845845	54.800000	0.838935	54.800000	0.849610	54.800000	0.839755	54.800000	0.843533	54.800000	0.845216	54.800000	0.842740	54.800000	0.843020	54.800000	0.842279	54.800000	0.844014	54.800000	0.848597	54.800000	0.842018	54.800000	0.843743
54.900000	0.839526	54.900000	0.837508	54.900000	0.847343	54.900000	0.839657	54.900000	0.841851	54.900000	0.834355	54.900000	0.842090	54.900000	0.840212	54.900000	0.848443	54.900000	0.843335	54.900000	0.835372	54.900000	0.834777	54.900000	0.841642	54.900000	0.834337	54.900000	0.848057	54.900000	0.835382
55.000000	0.831273	55.000000	0.840356	55.000000	0.844029	55.000000	0.844207	55.000000	0.849932	55.000000	0.836886	55.000000	0.838816	55.000000	0.841860	55.000000	0.838522	55.000000	0.845654	55.000000	0.838481	55.000000	0.834072	55.000000	0.840241	55.000000	0.845969	55.000000	0.844094	55.000000	0.835953
55.100000	0.842359	55.100000	0.840577	55.100000	0.841730	55.100000	0.846718	55.100000	0.852980	55.100000	0.844239	55.100000	0.840414	55.100000	0.840283	55.100000	0.846819	55.100000	0.847528	55.100000	0.835703	55.100000	0.842603	55.100000	0.856006	55.100000	0.842437	55.100000	0.840184	55.100000	0.836217
55.200000	0.825935	55.200000	0.841205	55.200000	0.846999	55.200000	0.832410	55.200000	0.853296	55.200000	0.836100	55.200000	0.841977	55.200000	0.854214	55.200000	0.842681	55.200000	0.841394	55.200000	0.849728	55.200000	0.844306	55.200000	0.849437	55.200000	0.839999	55.200000	0.838352	55.200000	0.838188
55.300000	0.842975	55.300000	0.847540	55.300000	0.838477	55.300000	0.844753	55.300000	0.840744	55.300000	0.846097	55.300000	0.840703	55.300000	0.837746	55.300000	0.852782	55.300000	0.843054	55.300000	0.832292	55.300000	0.857438	55.300000	0.851820	55.300000	0.848139	55.300000	0.847303	55.300000	0.843318
55.400000	0.841110	55.400000	0.836205	55.400000	0.840437	55.400000	0.839627	55.400000	0.839708	55.400000	0.849756	55.400000	0.842069	55.400000	0.833585	55.400000	0.844036	55.400000	0.840746	55.400000	0.845206	55.400000	0.858831	55.400000	0.842257	55.400000	0.848554	55.400000	0.842329	55.400000	0.836888
55.500000	0.856525	55.500000	0.844952	55.500000	0.830147	55.500000	0.847488	55.500000	0.842535	55.500000	0.853946	55.500000	0.841686	55.500000	0.850938	55.500000	0.846814	55.500000	0.842672	55.500000	0.847461	55.500000	0.839725	55.500000	0.842668	55.500000	0.851355	55.500000	0.839201	55.500000	0.835474
55.600000	0.846971	55.600000	0.848282	55.600000	0.842738	55.600000	0.841836	55.600000	0.849221	55.600000	0.842748	55.600000	0.845742	55.600000	0.848954	55.600000	0.847136	55.600000	0.847928	55.600000	0.846767	55.600000	0.845265	55.600000	0.839363	55.600000	0.850733	55.600000	0.837494	55.600000	0.843407
55.700000	0.846985	55.700000	0.850506	55.700000	0.840986	55.700000	0.856597	55.700000	0.855413	55.700000	0.839355	55.700000	0.836264	55.700000	0.842117	55.700000	0.847319	55.700000	0.855265	55.700000	0.854029	55.700000	0.833294	55.700000	0.847280	55.700000	0.843284	55.700000	0.841313	55.700000	0.844659
55.800000	0.847685	55.800000	0.847140	55.800000	0.852701	55.800000	0.851335	55.800000	0.847083	55.800000	0.850107	55.800000	0.848519	55.800000	0.843052	55.800000	0.848494	55.800000	0.848534	55.800000	0.850148	55.800000	0.844467	55.800000	0.851537	55.800000	0.845381	55.800000	0.857354	55.800000	0.844542
55.900000	0.856776	55.900000	0.858075	55.900000	0.850477	55.900000	0.850280	55.900000	0.855570	55.900000	0.844784	55.900000	0.842135	55.900000	0.843532	55.900000	0.851336	55.900000	0.847704	55.900000	0.852255	55.900000	0.851732	55.900000	0.852696	55.900000	0.842011	55.900000	0.837475	55.900000	0.848106
56.000000	0.849990	56.000000	0.850206	56.000000	0.853094	56.000000	0.846060	56.000000	0.856406	56.000000	0.851797	56.000000	0.859266	56.000000	0.853194	56.000000	0.851557	56.000000	0.847355	56.000000	0.849569	56.000000	0.846814	56.000000	0.859656	56.000000	0.855194	56.000000	0.849278	56.000000	0.848240
56.100000	0.845995	56.100000	0.844566	56.100000	0.842417	56.100000	0.847034	56.100000	0.851699	56.100000	0.844424	56.100000	0.850636	56.100000	0.850231	56.100000	0.849878	56.100000	0.854555	56.100000	0.851210	56.100000	0.850030	56.100000	0.859650	56.100000	0.853586	56.100000	0.845424	56.100000	0.852165
56.200000	0.844772	56.200000	0.857634	56.200000	0.844901	56.200000	0.856693	56.200000	0.849411	56.200000	0.849005	56.200000	0.840690	56.200000	0.841061	56.200000	0.848047	56.200000	0.851970	56.200000	0.845566	56.200000	0.856663	56.200000	0.844416	56.200000	0.850274	56.200000	0.849052	56.200000	0.854026
56.300000	0.854815	56.300000	0.847842	56.300000	0.856877	56.300000	0.852583	56.300000	0.843307	56.300000	0.843020	56.300000	0.845710	56.300000	0.846393	56.300000	0.856405	56.300000	0.845643	56.300000	0.843672	56.300000	0.851731	56.300000	0.853194	56.300000	0.842945	56.300000	0.847777	56.300000	0.847773
56.400000	0.852862	56.400000	0.842582	56.400000	0.855304	56.400000	0.854885	56.400000	0.841940	56.400000	0.842091	56.400000	0.847265	56.400000	0.842535	56.400000	0.852995	56.400000	0.842585	56.400000	0.849785	56.400000	0.858652	56.400000	0.852315	56.400000	0.855944	56.400000	0.838090	56.400000	0.847192
56.500000	0.844746	56.500000	0.852998	56.500000	0.858527	56.500000	0.847974	56.500000	0.851156	56.500000	0.848237	56.500000	0.856465	56.500000	0.849410	56.500000	0.853769	56.500000	0.848905	56.500000	0.854742	56.500000	0.843785	56.500000	0.854908	56.500000	0.844127	56.500000	0.852804	56.500000	0.858452
56.600000	0.849486	56.600000	0.854183	56.600000	0.847482	56.600000	0.849629	56.600000	0.851115	56.600000	0.846866	56.600000	0.851204	56.600000	0.845217	56.600000	0.857543	56.600000	0.853082	56.600000	0.852093	56.600000	0.844256	56.600000	0.864849	56.600000	0.856113	56.600000	0.836334	56.600000	0.847916
56.700000	0.844016	56.700000	0.849255	56.700000	0.851355	56.700000	0.855685	56.700000	0.857382	56.700000	0.846455	56.700000	0.844876	56.700000	0.847304	56.700000	0.856207	56.700000	0.851112	56.700000	0.847704	56.700000	0.852352	56.700000	0.845771	56.700000	0.847132	56.700000	0.850035	56.700000	0.845411
56.800000	0.835111	56.800000	0.843816	56.800000	0.851286	56.800000	0.859028	56.800000	0.857114	56.800000	0.843984	56.800000	0.852109	56.800000	0.839243	56.800000	0.837218	56.800000	0.855468	56.800000	0.844283	56.800000	0.844741	56.800000	0.850629	56.800000	0.853890	56.800000	0.841299	56.800000	0.853474
56.900000	0.851068	56.900000	0.853945	56.900000	0.860652	56.900000	0.847493	56.900000	0.857701	56.900000	0.846730	56.900000	0.842607	56.900000	0.852434	56.900000	0.848269	56.900000	0.845935	56.900000	0.855211	56.900000	0.842833	56.900000	0.857709	56.900000	0.852828	56.900000	0.849736	56.900000	0.850542
57.000000	0.838538	57.000000	0.856371	57.000000	0.851114	57.000000	0.849991	57.000000	0.851563	57.000000	0.852763	57.000000	0.855250	57.000000	0.853505	57.000000	0.852874	57.000000	0.841605	57.000000	0.847610	57.000000	0.848516	57.000000	0.853717	57.000000	0.840550	57.000000	0.841917	57.000000	0.846936
57.100000	0.853979	57.100000	0.854463	57.100000	0.857147	57.100000	0.857573	57.100000	0.846362	57.100000	0.851425	57.100000	0.850409	57.100000	0.849406	57.100000	0.845761	57.100000	0.850873	57.100000	0.853670	57.100000	0.844881	57.100000	0.854576	57.100000	0.842597	57.100000	0.838154	57.100000	0.849038
57.200000	0.848851	57.200000	0.848646	57.200000	0.852492	57.200000	0.860848	57.200000	0.857371	57.200000	0.850718	57.200000	0.857655	57.200000	0.852149	57.200000	0.848286	57.200000	0.844034	57.200000	0.844679	57.200000	0.852371	57.200000	0.847952	57.200000	0.848793	57.200000	0.849137	57.200000	0.855303
57.300000	0.853459	57.300000	0.856666	57.300000	0.853187	57.300000	0.866831	57.300000	0.845870	57.300000	0.839945	57.300000	0.850859	57.300000	0.858666	57.300000	0.856686	57.300000	0.854750	57.300000	0.856151	57.300000	0.845588	57.300000	0.852271	57.300000	0.851902	57.300000	0.853898	57.300000	0.846570
57.400000	0.847266	57.400000	0.860736	57.400000	0.856713	57.400000	0.856511	57.400000	0.848061	57.400000	0.852050	57.400000	0.865490	57.400000	0.855180	57.400000	0.840639	57.400000	0.848722	57.400000	0.857483	57.400000	0.845665	57.400000	0.867525	57.400000	0.855126	57.400000	0.846843	57.400000	0.852375
57.500000	0.844054	57.500000	0.847699	57.500000	0.854657	57.500000	0.851884	57.500000	0.854814	57.500000	0.858079	57.500000	0.846719	57.500000	0.866672	57.500000	0.862130	57.500000	0.855667	57.500000	0.854922	57.500000	0.854041	57.500000	0.863667	57.500000	0.850148	57.500000	0.846813	57.500000	0.842163
57.600000	0.847426	57.600000	0.860121	57.600000	0.852487	57.600000	0.848193	57.600000	0.851934	57.600000	0.855708	57.600000	0.851303	57.600000	0.850015	57.600000	0.845845	57.600000	0.851663	57.600000	0.858318	57.600000	0.848001	57.600000	0.858223	57.600000	0.850176	57.600000	0.859072	57.600000	0.847708
57.700000	0.847177	57.700000	0.851669	57.700000	0.848750	57.700000	0.854068	57.700000	0.853728	57.700000	0.854600	57.700000	0.856388	57.700000	0.856832	57.700000	0.859366	57.700000	0.851315	57.700000	0.855614	57.700000	0.857250	57.700000	0.855572	57.700000	0.844975	57.700000	0.859013	57.700000	0.860016
57.800000	0.843622	57.800000	0.857619	57.800000	0.859047	57.800000	0.862013	57.800000	0.849585	57.800000	0.846845	57.800000	0.861006	57.800000	0.852747	57.800000	0.858800	57.800000	0.851154	57.800000	0.858335	57.800000	0.860765	57.800000	0.853146	57.800000	0.851289	57.800000	0.847654	57.800000	0.856492
57.900000	0.852697	57.900000	0.850610	57.900000	0.855846	57.900000	0.857687	57.900000	0.863390	57.900000	0.859062	57.900000	0.858320	57.900000	0.852537	57.900000	0.855985	57.900000	0.858707	57.900000	0.854927	57.900000	0.854212	57.900000	0.851686	57.900000	0.841698	57.900000	0.854960	57.900000	0.850453
58.000000	0.851786	58.000000	0.868815	58.000000	0.854561	58.000000	0.857564	58.000000	0.852977	58.000000	0.847393	58.000000	0.857365	58.000000	0.856576	58.000000	0.856176	58.000000	0.861764	58.000000	0.858702	58.000000	0.858388	58.000000	0.864166	58.000000	0.848891	58.000000	0.845052	58.000000	0.854859
58.100000	0.850032	58.100000	0.850996	58.100000	0.855206	58.100000	0.847835	58.100000	0.852216	58.100000	0.862993	58.100000	0.853774	58.100000	0.851098	58.100000	0.854332	58.100000	0.861241	58.100000	0.858560	58.100000	0.862469	58.100000	0.862806	58.100000	0.854666	58.100000	0.854999	58.100000	0.850596
58.200000	0.863815	58.200000	0.860602	58.200000	0.856580	58.200000	0.855798	58.200000	0.848942	58.200000	0.852910	58.200000	0.859814	58.200000	0.861028	58.200000	0.854939	58.200000	0.853144	58.200000	0.850967	58.200000	0.868482	58.200000	0.860156	58.200000	0.855858	58.200000	0.847872	58.200000	0.855445
58.300000	0.858976	58.300000	0.855628	58.300000	0.862379	58.300000	0.859701	58.300000	0.852456	58.300000	0.857325	58.300000	0.857150	58.300000	0.849359	58.300000	0.867279	58.300000	0.865953	58.300000	0.855978	58.300000	0.861174	58.300000	0.850462	58.300000	0.858928	58.300000	0.864050	58.300000	0.858766
58.400000	0.859706	58.400000	0.849298	58.400000	0.865273	58.400000	0.867166	58.400000	0.861836	58.400000	0.860023	58.400000	0.853141	58.400000	0.857270	58.400000	0.860946	58.400000	0.858586	58.400000	0.853830	58.400000	0.861359	58.400000	0.854416	58.400000	0.859127	58.400000	0.853141	58.400000	0.855470
58.500000	0.857907	58.500000	0.847766	58.500000	0.861406	58.500000	0.863748	58.500000	0.866481	58.500000	0.857622	58.500000	0.859517	58.500000	0.857429	58.500000	0.860617	58.500000	0.863492	58.500000	0.852322	58.500000	0.864823	58.500000	0.848741	58.500000	0.859060	58.500000	0.861284	58.500000	0.854707
58.600000	0.858881	58.600000	0.850328	58.600000	0.860424	58.600000	0.865154	58.600000	0.850728	58.600000	0.864591	58.600000	0.845338	58.600000	0.862705	58.600000	0.852009	58.600000	0.854369	58.600000	0.859345	58.600000	0.868288	58.600000	0.863678	58.600000	0.851590	58.600000	0.861576	58.600000	0.857307
58.700000	0.865466	58.700000	0.857421	58.700000	0.860364	58.700000	0.860950	58.700000	0.844583	58.700000	0.850720	58.700000	0.861315	58.700000	0.868052	58.700000	0.858122	58.700000	0.864738	58.700000	0.862457	58.700000	0.864873	58.700000	0.858424	58.700000	0.863644	58.700000	0.859422	58.700000	0.862959
58.800000	0.857737	58.800000	0.855911	58.800000	0.865518	58.800000	0.859412	58.800000	0.855136	58.800000	0.862797	58.800000	0.850928	58.800000	0.864651	58.800000	0.874758	58.800000	0.872100	58.800000	0.860964	58.800000	0.870956	58.800000	0.855217	58.800000	0.872719	58.800000	0.863036	58.800000	0.866415
58.900000	0.849060	58.900000	0.864016	58.900000	0.869303	58.900000	0.862027	58.900000	0.859678	58.900000	0.862196	58.900000	0.854746	58.900000	0.865211	58.900000	0.864196	58.900000	0.864892	58.900000	0.860872	58.900000	0.859519	58.900000	0.860781	58.900000	0.865986	58.900000	0.864102	58.900000	0.861691
59.000000	0.861007	59.000000	0.867474	59.000000	0.867853	59.000000	0.854033	59.000000	0.859822	59.000000	0.857944	59.000000	0.857791	59.000000	0.863461	59.000000	0.859153	59.000000	0.866954	59.000000	0.854872	59.000000	0.870868	59.000000	0.862134	59.000000	0.860737	59.000000	0.857012	59.000000	0.865952
59.100000	0.861114	59.100000	0.856714	59.100000	0.865542	59.100000	0.859266	59.100000	0.855903	59.100000	0.855588	59.100000	0.858419	59.100000	0.857073	59.100000	0.855582	59.100000	0.871523	59.100000	0.860089	59.100000	0.867128	59.100000	0.861307	59.100000	0.855053	59.100000	0.857220	59.100000	0.863207
59.200000	0.862689	59.200000	0.859067	59.200000	0.865780	59.200000	0.863808	59.200000	0.850132	59.200000	0.858369	59.200000	0.862854	59.200000	0.860605	59.200000	0.865511	59.200000	0.869255	59.200000	0.862279	59.200000	0.862092	59.200000	0.860215	59.200000	0.858689	59.200000	0.859971	59.200000	0.868299
59.300000	0.855748	59.300000	0.866330	59.300000	0.865017	59.300000	0.858707	59.300000	0.857905	59.300000	0.855155	59.300000	0.866937	59.300000	0.860714	59.300000	0.866833	59.300000	0.865416	59.300000	0.856071	59.300000	0.869317	59.300000	0.863758	59.300000	0.864592	59.300000	0.868780	59.300000	0.872295
59.400000	0.873031	59.400000	0.861713	59.400000	0.872016	59.400000	0.862672	59.400000	0.862216	59.400000	0.857675	59.400000	0.858103	59.400000	0.869794	59.400000	0.868925	59.400000	0.870977	59.400000	0.860602	59.400000	0.870637	59.400000	0.858491	59.400000	0.865172	59.400000	0.859356	59.400000	0.871528
59.500000	0.864767	59.500000	0.860273	59.500000	0.860726	59.500000	0.871924	59.500000	0.856669	59.500000	0.867557	59.500000	0.859833	59.500000	0.853290	59.500000	0.871694	59.500000	0.863183	59.500000	0.862915	59.500000	0.862788	59.500000	0.864961	59.500000	0.865599	59.500000	0.865346	59.500000	0.859989
59.600000	0.867531	59.600000	0.858630	59.600000	0.861356	59.600000	0.875291	59.600000	0.858848	59.600000	0.873167	59.600000	0.864413	59.600000	0.864376	59.600000	0.867571	59.600000	0.860962	59.600000	0.868009	59.600000	0.864518	59.600000	0.866857	59.600000	0.862253	59.600000	0.864467	59.600000	0.858143
59.700000	0.857638	59.700000	0.860153	59.700000	0.855944	59.700000	0.866405	59.700000	0.861288	59.700000	0.860780	59.700000	0.869932	59.700000	0.867575	59.700000	0.873304	59.700000	0.861542	59.700000	0.858779	59.700000	0.855561	59.700000	0.864426	59.700000	0.855774	59.700000	0.863053	59.700000	0.861891
59.800000	0.862184	59.800000	0.859745	59.800000	0.861850	59.800000	0.870475	59.800000	0.857302	59.800000	0.864519	59.800000	0.860530	59.800000	0.867793	59.800000	0.864835	59.800000	0.873288	59.800000	0.855440	59.800000	0.861117	59.800000	0.867560	59.800000	0.858868	59.800000	0.861988	59.800000	0.864098
59.900000	0.863919	59.900000	0.859223	59.900000	0.860967	59.900000	0.872141	59.900000	0.862567	59.900000	0.859912	59.900000	0.871699	59.900000	0.862036	59.900000	0.871610	59.900000	0.872690	59.900000	0.862964	59.900000	0.863429	59.900000	0.861671	59.900000	0.856213	59.900000	0.863693	59.900000	0.866488
60.000000	0.857455	60.000000	0.863620	60.000000	0.860087	60.000000	0.857775	60.000000	0.872437	60.000000	0.856402	60.000000	0.861896	60.000000	0.870775	60.000000	0.864759	60.000000	0.871012	60.000000	0.868839	60.000000	0.869425	60.000000	0.861361	60.000000	0.865329	60.000000	0.862338	60.000000	0.870086
60.100000	0.867071	60.100000	0.872366	60.100000	0.873229	60.100000	0.867544	60.100000	0.873521	60.100000	0.863019	60.100000	0.867265	60.100000	0.864357	60.100000	0.873726	60.100000	0.867391	60.100000	0.877037	60.100000	0.858948	60.100000	0.864378	60.100000	0.866572	60.100000	0.863582	60.100000	0.864777
60.200000	0.866661	60.200000	0.858792	60.200000	0.859670	60.200000	0.869108	60.200000	0.867944	60.200000	0.860974	60.200000	0.870768	60.200000	0.866909	60.200000	0.862873	60.200000	0.867818	60.200000	0.873898	60.200000	0.862270	60.200000	0.863036	60.200000	0.868890	60.200000	0.869737	60.200000	0.865283
60.300000	0.866771	60.300000	0.865693	60.300000	0.866985	60.300000	0.871677	60.300000	0.864048	60.300000	0.868221	60.300000	0.869040	60.300000	0.863150	60.300000	0.868102	60.300000	0.873354	60.300000	0.868016	60.300000	0.865680	60.300000	0.866593	60.300000	0.879108	60.300000	0.860550	60.300000	0.864069
60.400000	0.869721	60.400000	0.872212	60.400000	0.849843	60.400000	0.866169	60.400000	0.867424	60.400000	0.863874	60.400000	0.866360	60.400000	0.858592	60.400000	0.860621	60.400000	0.870793	60.400000	0.870587	60.400000	0.859098	60.400000	0.875209	60.400000	0.864305	60.400000	0.857660	60.400000	0.865708
60.500000	0.861652	60.500000	0.870347	60.500000	0.857313	60.500000	0.864928	60.500000	0.871005	60.500000	0.871914	60.500000	0.867846	60.500000	0.867584	60.500000	0.860310	60.500000	0.860594	60.500000	0.870831	60.500000	0.862601	60.500000	0.870869	60.500000	0.860127	60.500000	0.871838	60.500000	0.870449
60.600000	0.868040	60.600000	0.872005	60.600000	0.867386	60.600000	0.875647	60.600000	0.866378	60.600000	0.871062	60.600000	0.858057	60.600000	0.867397	60.600000	0.863663	60.600000	0.863868	60.600000	0.867823	60.600000	0.873032	60.600000	0.872281	60.600000	0.861876	60.600000	0.867743	60.600000	0.868490
60.700000	0.867909	60.700000	0.871184	60.700000	0.878542	60.700000	0.867027	60.700000	0.860143	60.700000	0.870559	60.700000	0.869487	60.700000	0.873555	60.700000	0.868527	60.700000	0.872853	60.700000	0.877570	60.700000	0.870919	60.700000	0.863733	60.700000	0.869635	60.700000	0.875443	60.700000	0.872599
60.800000	0.873691	60.800000	0.880571	60.800000	0.878180	60.800000	0.878954	60.800000	0.866840	60.800000	0.868833	60.800000	0.866111	60.800000	0.873508	60.800000	0.876791	60.800000	0.868573	60.800000	0.876956	60.800000	0.883237	60.800000	0.862056	60.800000	0.869309	60.800000	0.869318	60.800000	0.867902
60.900000	0.874697	60.900000	0.872753	60.900000	0.868052	60.900000	0.870494	60.900000	0.873288	60.900000	0.866794	60.900000	0.869148	60.900000	0.879778	60.900000	0.865347	60.900000	0.875247	60.900000	0.871093	60.900000	0.868871	60.900000	0.868916	60.900000	0.867694	60.900000	0.865114	60.900000	0.873531
61.000000	0.870325	61.000000	0.867507	61.000000	0.875878	61.000000	0.869849	61.000000	0.867896	61.000000	0.875693	61.000000	0.869420	61.000000	0.863954	61.000000	0.856890	61.000000	0.870388	61.000000	0.875957	61.000000	0.875479	61.000000	0.871672	61.000000	0.870996	61.000000	0.861241	61.000000	0.872814
61.100000	0.866696	61.100000	0.865040	61.100000	0.867900	61.100000	0.871574	61.100000	0.865426	61.100000	0.867957	61.100000	0.879168	61.100000	0.868087	61.100000	0.873838	61.100000	0.873494	61.100000	0.872375	61.100000	0.864660	61.100000	0.868979	61.100000	0.869292	61.100000	0.863655	61.100000	0.874803
61.200000	0.865389	61.200000	0.879097	61.200000	0.873274	61.200000	0.870364	61.200000	0.870933	61.200000	0.868365	61.200000	0.874128	61.200000	0.877033	61.200000	0.865156	61.200000	0.870450	61.200000	0.871493	61.200000	0.865456	61.200000	0.874793	61.200000	0.862636	61.200000	0.871977	61.200000	0.862899
61.300000	0.869701	61.300000	0.873065	61.300000	0.873716	61.300000	0.875914	61.300000	0.875230	61.300000	0.871445	61.300000	0.871043	61.300000	0.875350	61.300000	0.879306	61.300000	0.873746	61.300000	0.863634	61.300000	0.880384	61.300000	0.876703	61.300000	0.869068	61.300000	0.879677	61.300000	0.870387
61.400000	0.876422	61.400000	0.866816	61.400000	0.871208	61.400000	0.862008	61.400000	0.870513	61.400000	0.860263	61.400000	0.868606	61.400000	0.866551	61.400000	0.856936	61.400000	0.884610	61.400000	0.874640	61.400000	0.870907	61.400000	0.867245	61.400000	0.862282	61.400000	0.884774	61.400000	0.866871
61.500000	0.875305	61.500000	0.873745	61.500000	0.872649	61.500000	0.869476	61.500000	0.871650	61.500000	0.871353	61.500000	0.871457	61.500000	0.871521	61.500000	0.872454	61.500000	0.878123	61.500000	0.872250	61.500000	0.867172	61.500000	0.869446	61.500000	0.862916	61.500000	0.872500	61.500000	0.862730
61.600000	0.864100	61.600000	0.872623	61.600000	0.878504	61.600000	0.869658	61.600000	0.876930	61.600000	0.872736	61.600000	0.872207	61.600000	0.867941	61.600000	0.879920	61.600000	0.869124	61.600000	0.882567	61.600000	0.877260	61.600000	0.871372	61.600000	0.871528	61.600000	0.871828	61.600000	0.871925
61.700000	0.869588	61.700000	0.878244	61.700000	0.869041	61.700000	0.878370	61.700000	0.877429	61.700000	0.877606	61.700000	0.863577	61.700000	0.872722	61.700000	0.863679	61.700000	0.881878	61.700000	0.867633	61.700000	0.875839	61.700000	0.875834	61.700000	0.868448	61.700000	0.878612	61.700000	0.867795
61.800000	0.860653	61.800000	0.875144	61.800000	0.871349	61.800000	0.872738	61.800000	0.865014	61.800000	0.879348	61.800000	0.870629	61.800000	0.876501	61.800000	0.870569	61.800000	0.871044	61.800000	0.872510	61.800000	0.872038	61.800000	0.873891	61.800000	0.862642	61.800000	0.864829	61.800000	0.871593
61.900000	0.868782	61.900000	0.874784	61.900000	0.870501	61.900000	0.874526	61.900000	0.864525	61.900000	0.873327	61.900000	0.870004	61.900000	0.862504	61.900000	0.881992	61.900000	0.870556	61.900000	0.877296	61.900000	0.874499	61.900000	0.873499	61.900000	0.875387	61.900000	0.870621	61.900000	0.873033
62.000000	0.876568	62.000000	0.870475	62.000000	0.888145	62.000000	0.878410	62.000000	0.863976	62.000000	0.872534	62.000000	0.871588	62.000000	0.864633	62.000000	0.874534	62.000000	0.882277	62.000000	0.865466	62.000000	0.881632	62.000000	0.878915	62.000000	0.871143	62.000000	0.876962	62.000000	0.870037
62.100000	0.873656	62.100000	0.877966	62.100000	0.878245	62.100000	0.875855	62.100000	0.877307	62.100000	0.872305	62.100000	0.870464	62.100000	0.872923	62.100000	0.875263	62.100000	0.874141	62.100000	0.881532	62.100000	0.870825	62.100000	0.873703	62.100000	0.876774	62.100000	0.882461	62.100000	0.875053
62.200000	0.874155	62.200000	0.875345	62.200000	0.880954	62.200000	0.884150	62.200000	0.881723	62.200000	0.872113	62.200000	0.879071	62.200000	0.868931	62.200000	0.887094	62.200000	0.885108	62.200000	0.878170	62.200000	0.879462	62.200000	0.865069	62.200000	0.874833	62.200000	0.880064	62.200000	0.875390
62.300000	0.871159	62.300000	0.878202	62.300000	0.869203	62.300000	0.872704	62.300000	0.864618	62.300000	0.877550	62.300000	0.887303	62.300000	0.868083	62.300000	0.882833	62.300000	0.875160	62.300000	0.883367	62.300000	0.875042	62.300000	0.873885	62.300000	0.876899	62.300000	0.876856	62.300000	0.865552
62.400000	0.870647	62.400000	0.886980	62.400000	0.875871	62.400000	0.878549	62.400000	0.879148	62.400000	0.879449	62.400000	0.870534	62.400000	0.882671	62.400000	0.881630	62.400000	0.876705	62.400000	0.877127	62.400000	0.871032	62.400000	0.872133	62.400000	0.874985	62.400000	0.879500	62.400000	0.874168
62.500000	0.874285	62.500000	0.878091	62.500000	0.875004	62.500000	0.878440	62.500000	0.876219	62.500000	0.884501	62.500000	0.878222	62.500000	0.874235	62.500000	0.874393	62.500000	0.882692	62.500000	0.875769	62.500000	0.875525	62.500000	0.877916	62.500000	0.873520	62.500000	0.878816	62.500000	0.870295
62.600000	0.868316	62.600000	0.875489	62.600000	0.883022	62.600000	0.869795	62.600000	0.872108	62.600000	0.881199	62.600000	0.877532	62.600000	0.870512	62.600000	0.878224	62.600000	0.884455	62.600000	0.881565	62.600000	0.878269	62.600000	0.873671	62.600000	0.877448	62.600000	0.875414	62.600000	0.876096
62.700000	0.879212	62.700000	0.881127	62.700000	0.881733	62.700000	0.869310	62.700000	0.878313	62.700000	0.885025	62.700000	0.870712	62.700000	0.879815	62.700000	0.882770	62.700000	0.882057	62.700000	0.877445	62.700000	0.873036	62.700000	0.878342	62.700000	0.876164	62.700000	0.882717	62.700000	0.878503
62.800000	0.882349	62.800000	0.877170	62.800000	0.884195	62.800000	0.876021	62.800000	0.874567	62.800000	0.882704	62.800000	0.880906	62.800000	0.871620	62.800000	0.874722	62.800000	0.878466	62.800000	0.888029	62.800000	0.884464	62.800000	0.876860	62.800000	0.879239	62.800000	0.882277	62.800000	0.874534
62.900000	0.874743	62.900000	0.884920	62.900000	0.879548	62.900000	0.869236	62.900000	0.874220	62.900000	0.877290	62.900000	0.877357	62.900000	0.879986	62.900000	0.880617	62.900000	0.869741	62.900000	0.884293	62.900000	0.882828	62.900000	0.881017	62.900000	0.877712	62.900000	0.885685	62.900000	0.878845
63.000000	0.873166	63.000000	0.881403	63.000000	0.875746	63.000000	0.878011	63.000000	0.875966	63.000000	0.880044	63.000000	0.884376	63.000000	0.880162	63.000000	0.879781	63.000000	0.880380	63.000000	0.876279	63.000000	0.876270	63.000000	0.881704	63.000000	0.884677	63.000000	0.882719	63.000000	0.878102
63.100000	0.885726	63.100000	0.882554	63.100000	0.877915	63.100000	0.878474	63.100000	0.876471	63.100000	0.885468	63.100000	0.876192	63.100000	0.883362	63.100000	0.874351	63.100000	0.874611	63.100000	0.873776	63.100000	0.889824	63.100000	0.875832	63.100000	0.876157	63.100000	0.880719	63.100000	0.882799
63.200000	0.869596	63.200000	0.877564	63.200000	0.878044	63.200000	0.881146	63.200000	0.884143	63.200000	0.880577	63.200000	0.885220	63.200000	0.883075	63.200000	0.885967	63.200000	0.883152	63.200000	0.880248	63.200000	0.880998	63.200000	0.875813	63.200000	0.884085	63.200000	0.890719	63.200000	0.879639
63.300000	0.883403	63.300000	0.882543	63.300000	0.873777	63.300000	0.885010	63.300000	0.889597	63.300000	0.871707	63.300000	0.883334	63.300000	0.875585	63.300000	0.888050	63.300000	0.877572	63.300000	0.880901	63.300000	0.891275	63.300000	0.884090	63.300000	0.881727	63.300000	0.885395	63.300000	0.872255
63.400000	0.880931	63.400000	0.883345	63.400000	0.876037	63.400000	0.874360	63.400000	0.874693	63.400000	0.886473	63.400000	0.877755	63.400000	0.876930	63.400000	0.882761	63.400000	0.887237	63.400000	0.883402	63.400000	0.877849	63.400000	0.872064	63.400000	0.883423	63.400000	0.884769	63.400000	0.881148
63.500000	0.887704	63.500000	0.886514	63.500000	0.874322	63.500000	0.882937	63.500000	0.882664	63.500000	0.876075	63.500000	0.892891	63.500000	0.879357	63.500000	0.883000	63.500000	0.881859	63.500000	0.886636	63.500000	0.883711	63.500000	0.877360	63.500000	0.890215	63.500000	0.884865	63.500000	0.886380
63.600000	0.883585	63.600000	0.890368	63.600000	0.873367	63.600000	0.876784	63.600000	0.877215	63.600000	0.881964	63.600000	0.885767	63.600000	0.881491	63.600000	0.877950	63.600000	0.884326	63.600000	0.880841	63.600000	0.891260	63.600000	0.886533	63.600000	0.872788	63.600000	0.878886	63.600000	0.885916
63.700000	0.886984	63.700000	0.881083	63.700000	0.874627	63.700000	0.885807	63.700000	0.878929	63.700000	0.879116	63.700000	0.885633	63.700000	0.874254	63.700000	0.878623	63.700000	0.881478	63.700000	0.879950	63.700000	0.887050	63.700000	0.888094	63.700000	0.880024	63.700000	0.893566	63.700000	0.885880
63.800000	0.880541	63.800000	0.887712	63.800000	0.879633	63.800000	0.881816	63.800000	0.874574	63.800000	0.873460	63.800000	0.884854	63.800000	0.885486	63.800000	0.871404	63.800000	0.888311	63.800000	0.875038	63.800000	0.885290	63.800000	0.878125	63.800000	0.878516	63.800000	0.877052	63.800000	0.887951
63.900000	0.881636	63.900000	0.889401	63.900000	0.877018	63.900000	0.877465	63.900000	0.876935	63.900000	0.888800	63.900000	0.886237	63.900000	0.882057	63.900000	0.877368	63.900000	0.882576	63.900000	0.881207	63.900000	0.873830	63.900000	0.887779	63.900000	0.881956	63.900000	0.880836	63.900000	0.885789
64.000000	0.879416	64.000000	0.877602	64.000000	0.883845	64.000000	0.877026	64.000000	0.873802	64.000000	0.887517	64.000000	0.886889	64.000000	0.883251	64.000000	0.884032	64.000000	0.883894	64.000000	0.877572	64.000000	0.879015	64.000000	0.879178	64.000000	0.872770	64.000000	0.884463	64.000000	0.890103
64.100000	0.893655	64.100000	0.880888	64.100000	0.888975	64.100000	0.880665	64.100000	0.883333	64.100000	0.886427	64.100000	0.895096	64.100000	0.883792	64.100000	0.882133	64.100000	0.888334	64.100000	0.874743	64.100000	0.884805	64.100000	0.885292	64.100000	0.872281	64.100000	0.887170	64.100000	0.883501
64.200000	0.893083	64.200000	0.882769	64.200000	0.886451	64.200000	0.875524	64.200000	0.882031	64.200000	0.881249	64.200000	0.887967	64.200000	0.886051	64.200000	0.892680	64.200000	0.882846	64.200000	0.883161	64.200000	0.874639	64.200000	0.884336	64.200000	0.876398	64.200000	0.885003	64.200000	0.889795
64.300000	0.889883	64.300000	0.895580	64.300000	0.886174	64.300000	0.879839	64.300000	0.875087	64.300000	0.879710	64.300000	0.878444	64.300000	0.887494	64.300000	0.886568	64.300000	0.883479	64.300000	0.878086	64.300000	0.890274	64.300000	0.885410	64.300000	0.889481	64.300000	0.892400	64.300000	0.881634
64.400000	0.891419	64.400000	0.883486	64.400000	0.882843	64.400000	0.887694	64.400000	0.886077	64.400000	0.895469	64.400000	0.882488	64.400000	0.884531	64.400000	0.896382	64.400000	0.883281	64.400000	0.874485	64.400000	0.884483	64.400000	0.874208	64.400000	0.887452	64.400000	0.892934	64.400000	0.889348
64.500000	0.887151	64.500000	0.876451	64.500000	0.879889	64.500000	0.885286	64.500000	0.882510	64.500000	0.889249	64.500000	0.867308	64.500000	0.889436	64.500000	0.886333	64.500000	0.875000	64.500000	0.884690	64.500000	0.883405	64.500000	0.886287	64.500000	0.880540	64.500000	0.890252	64.500000	0.880376
64.600000	0.894010	64.600000	0.883232	64.600000	0.885038	64.600000	0.885621	64.600000	0.883042	64.600000	0.890400	64.600000	0.882146	64.600000	0.882972	64.600000	0.889952	64.600000	0.892387	64.600000	0.893643	64.600000	0.872193	64.600000	0.880150	64.600000	0.893722	64.600000	0.887388	64.600000	0.876359
64.700000	0.890919	64.700000	0.890513	64.700000	0.886093	64.700000	0.878958	64.700000	0.885608	64.700000	0.884005	64.700000	0.885633	64.700000	0.891372	64.700000	0.894062	64.700000	0.876432	64.700000	0.881720	64.700000	0.888032	64.700000	0.886218	64.700000	0.889300	64.700000	0.882286	64.700000	0.887333
64.800000	0.881410	64.800000	0.883479	64.800000	0.886639	64.800000	0.882986	64.800000	0.882469	64.800000	0.893481	64.800000	0.885845	64.800000	0.878255	64.800000	0.894714	64.800000	0.887590	64.800000	0.889768	64.800000	0.886653	64.800000	0.890284	64.800000	0.884549	64.800000	0.885398	64.800000	0.876501
64.900000	0.886296	64.900000	0.878925	64.900000	0.879582	64.900000	0.876672	64.900000	0.884533	64.900000	0.895997	64.900000	0.890912	64.900000	0.883192	64.900000	0.885752	64.900000	0.885446	64.900000	0.885917	64.900000	0.884974	64.900000	0.886070	64.900000	0.880743	64.900000	0.884409	64.900000	0.888913
65.000000	0.886629	65.000000	0.880224	65.000000	0.887942	65.000000	0.890289	65.000000	0.880456	65.000000	0.890680	65.000000	0.885371	65.000000	0.880076	65.000000	0.889067	65.000000	0.886622	65.000000	0.891060	65.000000	0.883541	65.000000	0.886455	65.000000	0.891137	65.000000	0.878436	65.000000	0.891412
65.100000	0.889352	65.100000	0.886378	65.100000	0.884126	65.100000	0.899621	65.100000	0.883333	65.100000	0.890584	65.100000	0.898529	65.100000	0.882284	65.100000	0.890195	65.100000	0.880478	65.100000	0.887314	65.100000	0.884809	65.100000	0.884341	65.100000	0.880844	65.100000	0.888730	65.100000	0.888668
65.200000	0.889613	65.200000	0.894899	65.200000	0.889968	65.200000	0.899227	65.200000	0.888824	65.200000	0.890104	65.200000	0.890265	65.200000	0.891346	65.200000	0.877618	65.200000	0.886374	65.200000	0.892972	65.200000	0.882818	65.200000	0.889049	65.200000	0.897470	65.200000	0.885527	65.200000	0.886847
65.300000	0.895056	65.300000	0.884858	65.300000	0.887640	65.300000	0.889360	65.300000	0.881638	65.300000	0.888409	65.300000	0.888380	65.300000	0.880897	65.300000	0.885172	65.300000	0.892353	65.300000	0.890928	65.300000	0.883646	65.300000	0.876200	65.300000	0.885018	65.300000	0.887661	65.300000	0.888953
65.400000	0.888093	65.400000	0.890650	65.400000	0.890140	65.400000	0.890244	65.400000	0.885879	65.400000	0.889324	65.400000	0.890355	65.400000	0.893971	65.400000	0.888641	65.400000	0.894362	65.400000	0.889101	65.400000	0.889688	65.400000	0.887784	65.400000	0.890725	65.400000	0.891306	65.400000	0.895158
65.500000	0.884927	65.500000	0.890480	65.500000	0.888329	65.500000	0.885919	65.500000	0.886686	65.500000	0.889254	65.500000	0.888088	65.500000	0.879309	65.500000	0.889031	65.500000	0.893397	65.500000	0.889382	65.500000	0.895646	65.500000	0.886765	65.500000	0.894295	65.500000	0.881954	65.500000	0.895618
65.600000	0.889457	65.600000	0.887812	65.600000	0.885391	65.600000	0.888685	65.600000	0.895563	65.600000	0.890014	65.600000	0.885227	65.600000	0.890916	65.600000	0.884752	65.600000	0.894638	65.600000	0.886696	65.600000	0.890089	65.600000	0.891033	65.600000	0.888295	65.600000	0.886745	65.600000	0.888619
65.700000	0.891776	65.700000	0.890780	65.700000	0.899475	65.700000	0.883933	65.700000	0.886188	65.700000	0.892215	65.700000	0.884699	65.700000	0.886620	65.700000	0.885231	65.700000	0.894129	65.700000	0.887462	65.700000	0.895555	65.700000	0.896374	65.700000	0.887747	65.700000	0.886755	65.700000	0.893379
65.800000	0.892090	65.800000	0.886474	65.800000	0.901578	65.800000	0.903756	65.800000	0.899738	65.800000	0.897422	65.800000	0.885972	65.800000	0.887402	65.800000	0.888599	65.800000	0.890359	65.800000	0.883794	65.800000	0.892219	65.800000	0.896091	65.800000	0.890883	65.800000	0.893716	65.800000	0.889243
65.900000	0.887304	65.900000	0.883576	65.900000	0.899633	65.900000	0.889766	65.900000	0.895142	65.900000	0.892040	65.900000	0.896048	65.900000	0.888793	65.900000	0.882662	65.900000	0.898869	65.900000	0.891073	65.900000	0.886102	65.900000	0.888939	65.900000	0.896237	65.900000	0.887500	65.900000	0.892760
66.000000	0.889298	66.000000	0.890515	66.000000	0.895256	66.000000	0.891829	66.000000	0.891508	66.000000	0.895542	66.000000	0.887575	66.000000	0.889658	66.000000	0.889190	66.000000	0.895371	66.000000	0.890374	66.000000	0.887837	66.000000	0.902143	66.000000	0.896358	66.000000	0.885366	66.000000	0.891899
66.100000	0.891499	66.100000	0.886278	66.100000	0.895356	66.100000	0.888354	66.100000	0.887962	66.100000	0.890185	66.100000	0.888611	66.100000	0.891800	66.100000	0.894065	66.100000	0.895998	66.100000	0.895370	66.100000	0.889119	66.100000	0.895087	66.100000	0.890258	66.100000	0.893667	66.100000	0.892221
66.200000	0.892061	66.200000	0.894626	66.200000	0.897948	66.200000	0.890830	66.200000	0.883395	66.200000	0.889302	66.200000	0.900867	66.200000	0.893030	66.200000	0.894570	66.200000	0.895216	66.200000	0.897657	66.200000	0.891810	66.200000	0.894539	66.200000	0.891508	66.200000	0.892022	66.200000	0.900344
66.300000	0.889396	66.300000	0.894921	66.300000	0.897939	66.300000	0.887890	66.300000	0.899679	66.300000	0.894857	66.300000	0.893528	66.300000	0.886190	66.300000	0.891691	66.300000	0.891828	66.300000	0.896835	66.300000	0.891962	66.300000	0.895321	66.300000	0.893642	66.300000	0.893101	66.300000	0.895089
66.400000	0.895607	66.400000	0.885667	66.400000	0.894501	66.400000	0.889194	66.400000	0.897634	66.400000	0.910374	66.400000	0.889582	66.400000	0.896999	66.400000	0.902207	66.400000	0.891000	66.400000	0.893410	66.400000	0.892553	66.400000	0.894888	66.400000	0.900116	66.400000	0.888542	66.400000	0.892308
66.500000	0.896837	66.500000	0.889013	66.500000	0.901643	66.500000	0.891426	66.500000	0.894071	66.500000	0.897420	66.500000	0.893165	66.500000	0.883960	66.500000	0.885687	66.500000	0.891014	66.500000	0.895559	66.500000	0.894191	66.500000	0.899904	66.500000	0.887668	66.500000	0.896562	66.500000	0.897088
66.600000	0.895793	66.600000	0.888230	66.600000	0.896440	66.600000	0.895326	66.600000	0.885458	66.600000	0.903151	66.600000	0.891619	66.600000	0.891467	66.600000	0.890956	66.600000	0.896656	66.600000	0.891318	66.600000	0.892895	66.600000	0.900781	66.600000	0.891488	66.600000	0.905576	66.600000	0.892431
66.700000	0.901874	66.700000	0.904204	66.700000	0.888549	66.700000	0.902435	66.700000	0.899082	66.700000	0.898472	66.700000	0.899265	66.700000	0.897140	66.700000	0.900415	66.700000	0.902017	66.700000	0.891937	66.700000	0.891165	66.700000	0.902014	66.700000	0.891949	66.700000	0.892377	66.700000	0.890219
66.800000	0.895164	66.800000	0.904281	66.800000	0.894408	66.800000	0.896474	66.800000	0.891751	66.800000	0.893744	66.800000	0.895095	66.800000	0.896367	66.800000	0.892111	66.800000	0.896765	66.800000	0.889833	66.800000	0.899777	66.800000	0.904524	66.800000	0.897797	66.800000	0.899283	66.800000	0.890661
66.900000	0.895359	66.900000	0.895791	66.900000	0.887023	66.900000	0.888498	66.900000	0.899727	66.900000	0.892372	66.900000	0.893212	66.900000	0.897395	66.900000	0.899189	66.900000	0.905317	66.900000	0.902051	66.900000	0.898225	66.900000	0.890444	66.900000	0.895844	66.900000	0.891776	66.900000	0.889405
67.000000	0.895214	67.000000	0.905552	67.000000	0.889863	67.000000	0.888471	67.000000	0.897740	67.000000	0.889636	67.000000	0.890161	67.000000	0.899613	67.000000	0.895372	67.000000	0.895764	67.000000	0.899560	67.000000	0.899278	67.000000	0.902407	67.000000	0.897961	67.000000	0.898796	67.000000	0.897620
67.100000	0.889373	67.100000	0.897588	67.100000	0.898542	67.100000	0.894088	67.100000	0.897643	67.100000	0.899604	67.100000	0.887257	67.100000	0.897050	67.100000	0.902025	67.100000	0.913939	67.100000	0.891768	67.100000	0.900667	67.100000	0.903817	67.100000	0.906343	67.100000	0.899503	67.100000	0.892855
67.200000	0.899810	67.200000	0.903075	67.200000	0.893590	67.200000	0.889740	67.200000	0.905540	67.200000	0.900395	67.200000	0.895622	67.200000	0.891713	67.200000	0.899508	67.200000	0.902180	67.200000	0.890823	67.200000	0.891723	67.200000	0.896271	67.200000	0.895088	67.200000	0.898705	67.200000	0.890002
67.300000	0.896751	67.300000	0.894807	67.300000	0.889888	67.300000	0.899584	67.300000	0.890371	67.300000	0.898915	67.300000	0.891920	67.300000	0.888781	67.300000	0.892861	67.300000	0.900755	67.300000	0.898211	67.300000	0.901167	67.300000	0.899791	67.300000	0.895645	67.300000	0.893182	67.300000	0.883050
67.400000	0.894388	67.400000	0.900635	67.400000	0.896793	67.400000	0.893236	67.400000	0.882077	67.400000	0.902314	67.400000	0.876179	67.400000	0.900609	67.400000	0.903298	67.400000	0.905394	67.400000	0.895615	67.400000	0.904194	67.400000	0.893772	67.400000	0.903700	67.400000	0.895943	67.400000	0.892689
67.500000	0.904589	67.500000	0.901764	67.500000	0.893751	67.500000	0.906882	67.500000	0.894407	67.500000	0.894465	67.500000	0.889000	67.500000	0.895705	67.500000	0.902049	67.500000	0.901940	67.500000	0.894838	67.500000	0.894632	67.500000	0.890395	67.500000	0.901959	67.500000	0.896922	67.500000	0.892404
67.600000	0.894499	67.600000	0.906241	67.600000	0.896466	67.600000	0.902541	67.600000	0.890832	67.600000	0.905985	67.600000	0.892407	67.600000	0.901340	67.600000	0.893437	67.600000	0.897656	67.600000	0.889671	67.600000	0.903836	67.600000	0.895771	67.600000	0.900099	67.600000	0.903445	67.600000	0.902003
67.700000	0.895965	67.700000	0.897611	67.700000	0.904290	67.700000	0.902781	67.700000	0.890749	67.700000	0.903293	67.700000	0.898062	67.700000	0.901320	67.700000	0.893690	67.700000	0.899657	67.700000	0.895314	67.700000	0.896914	67.700000	0.887975	67.700000	0.901162	67.700000	0.897154	67.700000	0.898118
67.800000	0.897714	67.800000	0.906273	67.800000	0.897352	67.800000	0.893131	67.800000	0.896499	67.800000	0.904015	67.800000	0.893008	67.800000	0.903004	67.800000	0.888038	67.800000	0.904836	67.800000	0.892417	67.800000	0.889057	67.800000	0.895766	67.800000	0.902492	67.800000	0.891976	67.800000	0.894448
67.900000	0.909510	67.900000	0.906310	67.900000	0.896907	67.900000	0.891753	67.900000	0.899182	67.900000	0.905937	67.900000	0.896973	67.900000	0.898734	67.900000	0.900615	67.900000	0.908256	67.900000	0.887415	67.900000	0.895244	67.900000	0.902569	67.900000	0.902127	67.900000	0.897947	67.900000	0.900867
68.000000	0.907282	68.000000	0.908738	68.000000	0.903196	68.000000	0.896552	68.000000	0.900249	68.000000	0.905070	68.000000	0.899316	68.000000	0.901519	68.000000	0.897122	68.000000	0.903756	68.000000	0.898318	68.000000	0.900282	68.000000	0.890112	68.000000	0.897887	68.000000	0.889677	68.000000	0.899882
68.100000	0.906410	68.100000	0.902482	68.100000	0.895898	68.100000	0.901742	68.100000	0.905912	68.100000	0.908080	68.100000	0.902428	68.100000	0.907874	68.100000	0.902845	68.100000	0.903239	68.100000	0.893377	68.100000	0.900617	68.100000	0.902483	68.100000	0.904457	68.100000	0.893668	68.100000	0.904543
68.200000	0.900600	68.200000	0.901838	68.200000	0.902213	68.200000	0.900365	68.200000	0.903314	68.200000	0.891050	68.200000	0.903279	68.200000	0.910757	68.200000	0.905756	68.200000	0.907889	68.200000	0.903526	68.200000	0.903088	68.200000	0.902530	68.200000	0.903177	68.200000	0.904956	68.200000	0.901557
68.300000	0.902317	68.300000	0.898330	68.300000	0.912300	68.300000	0.898006	68.300000	0.899034	68.300000	0.893345	68.300000	0.899375	68.300000	0.905686	68.300000	0.908802	68.300000	0.901079	68.300000	0.899815	68.300000	0.900171	68.300000	0.904215	68.300000	0.899593	68.300000	0.902527	68.300000	0.901461
68.400000	0.908321	68.400000	0.904080	68.400000	0.901305	68.400000	0.895706	68.400000	0.904143	68.400000	0.899915	68.400000	0.911888	68.400000	0.902130	68.400000	0.904860	68.400000	0.903163	68.400000	0.913920	68.400000	0.898682	68.400000	0.907620	68.400000	0.903112	68.400000	0.903434	68.400000	0.891800
68.500000	0.903831	68.500000	0.895323	68.500000	0.898129	68.500000	0.908692	68.500000	0.896759	68.500000	0.903579	68.500000	0.903797	68.500000	0.902524	68.500000	0.903755	68.500000	0.904813	68.500000	0.905817	68.500000	0.908459	68.500000	0.907555	68.500000	0.902566	68.500000	0.907109	68.500000	0.906022
68.600000	0.908948	68.600000	0.910429	68.600000	0.900611	68.600000	0.913118	68.600000	0.908314	68.600000	0.913054	68.600000	0.900372	68.600000	0.904162	68.600000	0.903052	68.600000	0.899007	68.600000	0.902299	68.600000	0.902911	68.600000	0.908794	68.600000	0.903702	68.600000	0.906213	68.600000	0.905484
68.700000	0.911022	68.700000	0.905349	68.700000	0.910147	68.700000	0.908081	68.700000	0.903108	68.700000	0.906898	68.700000	0.903673	68.700000	0.903176	68.700000	0.891797	68.700000	0.902657	68.700000	0.908492	68.700000	0.906107	68.700000	0.902823	68.700000	0.906409	68.700000	0.893453	68.700000	0.906111
68.800000	0.908877	68.800000	0.907018	68.800000	0.902250	68.800000	0.903752	68.800000	0.907540	68.800000	0.900206	68.800000	0.898782	68.800000	0.907026	68.800000	0.908763	68.800000	0.894468	68.800000	0.908366	68.800000	0.912579	68.800000	0.898744	68.800000	0.895701	68.800000	0.904356	68.800000	0.911115
68.900000	0.913819	68.900000	0.901346	68.900000	0.913382	68.900000	0.908998	68.900000	0.908827	68.900000	0.903527	68.900000	0.906985	68.900000	0.903614	68.900000	0.902822	68.900000	0.901144	68.900000	0.908434	68.900000	0.904622	68.900000	0.910529	68.900000	0.902651	68.900000	0.904448	68.900000	0.903005
69.000000	0.906633	69.000000	0.905281	69.000000	0.906406	69.000000	0.910679	69.000000	0.908857	69.000000	0.903193	69.000000	0.911280	69.000000	0.912965	69.000000	0.904170	69.000000	0.911145	69.000000	0.903056	69.000000	0.909924	69.000000	0.912148	69.000000	0.910201	69.000000	0.901433	69.000000	0.903041
69.100000	0.910759	69.100000	0.909036	69.100000	0.907541	69.100000	0.903049	69.100000	0.912242	69.100000	0.901926	69.100000	0.907831	69.100000	0.907092	69.100000	0.903636	69.100000	0.903244	69.100000	0.902855	69.100000	0.909265	69.100000	0.908731	69.100000	0.909506	69.100000	0.902828	69.100000	0.910135
69.200000	0.910778	69.200000	0.904431	69.200000	0.906722	69.200000	0.911636	69.200000	0.904041	69.200000	0.895939	69.200000	0.902585	69.200000	0.915309	69.200000	0.899917	69.200000	0.904585	69.200000	0.902347	69.200000	0.900490	69.200000	0.905123	69.200000	0.903299	69.200000	0.905719	69.200000	0.899161
69.300000	0.910342	69.300000	0.906180	69.300000	0.911010	69.300000	0.910688	69.300000	0.906091	69.300000	0.901769	69.300000	0.906470	69.300000	0.908780	69.300000	0.917809	69.300000	0.904544	69.300000	0.900856	69.300000	0.911433	69.300000	0.904743	69.300000	0.906050	69.300000	0.906439	69.300000	0.904584
69.400000	0.898362	69.400000	0.909473	69.400000	0.907556	69.400000	0.909377	69.400000	0.898360	69.400000	0.908011	69.400000	0.907090	69.400000	0.902200	69.400000	0.903034	69.400000	0.907325	69.400000	0.909956	69.400000	0.906152	69.400000	0.907666	69.400000	0.913320	69.400000	0.900876	69.400000	0.904358
69.500000	0.908645	69.500000	0.906898	69.500000	0.912287	69.500000	0.908238	69.500000	0.911901	69.500000	0.907305	69.500000	0.906895	69.500000	0.910360	69.500000	0.909575	69.500000	0.906371	69.500000	0.907847	69.500000	0.909966	69.500000	0.911964	69.500000	0.907766	69.500000	0.903397	69.500000	0.904183
69.600000	0.912999	69.600000	0.906131	69.600000	0.906604	69.600000	0.904430	69.600000	0.905209	69.600000	0.908206	69.600000	0.895575	69.600000	0.904828	69.600000	0.906704	69.600000	0.908045	69.600000	0.910524	69.600000	0.908059	69.600000	0.916052	69.600000	0.909458	69.600000	0.903954	69.600000	0.893504
69.700000	0.908357	69.700000	0.904307	69.700000	0.907884	69.700000	0.909422	69.700000	0.913185	69.700000	0.908464	69.700000	0.910334	69.700000	0.906881	69.700000	0.909988	69.700000	0.914536	69.700000	0.908658	69.700000	0.913052	69.700000	0.918853	69.700000	0.907742	69.700000	0.907600	69.700000	0.898018
69.800000	0.897956	69.800000	0.903585	69.800000	0.900958	69.800000	0.911654	69.800000	0.909091	69.800000	0.913785	69.800000	0.903722	69.800000	0.903338	69.800000	0.911422	69.800000	0.902333	69.800000	0.906555	69.800000	0.915067	69.800000	0.913028	69.800000	0.913584	69.800000	0.903906	69.800000	0.911011
69.900000	0.893702	69.900000	0.907637	69.900000	0.907807	69.900000	0.907080	69.900000	0.908142	69.900000	0.917115	69.900000	0.901341	69.900000	0.915466	69.900000	0.911030	69.900000	0.902216	69.900000	0.908042	69.900000	0.912779	69.900000	0.909196	69.900000	0.903709	69.900000	0.906596	69.900000	0.909259
70.000000	0.907177	70.000000	0.909017	70.000000	0.910009	70.000000	0.911485	70.000000	0.916273	70.000000	0.912250	70.000000	0.903997	70.000000	0.911207	70.000000	0.916359	70.000000	0.904081	70.000000	0.904076	70.000000	0.914372	70.000000	0.900533	70.000000	0.895852	70.000000	0.910349	70.000000	0.908259
70.100000	0.908464	70.100000	0.907224	70.100000	0.912601	70.100000	0.920645	70.100000	0.910294	70.100000	0.912331	70.100000	0.909749	70.100000	0.913802	70.100000	0.914191	70.100000	0.920747	70.100000	0.916607	70.100000	0.920597	70.100000	0.912075	70.100000	0.897692	70.100000	0.908201	70.100000	0.904944
70.200000	0.907568	70.200000	0.914809	70.200000	0.910758	70.200000	0.911191	70.200000	0.910047	70.200000	0.902767	70.200000	0.910377	70.200000	0.916852	70.200000	0.911716	70.200000	0.915783	70.200000	0.909940	70.200000	0.913308	70.200000	0.909374	70.200000	0.908157	70.200000	0.905906	70.200000	0.915297
70.300000	0.911969	70.300000	0.907170	70.300000	0.918277	70.300000	0.912853	70.300000	0.908620	70.300000	0.910438	70.300000	0.916831	70.300000	0.914522	70.300000	0.918016	70.300000	0.915953	70.300000	0.899565	70.300000	0.916329	70.300000	0.909127	70.300000	0.922891	70.300000	0.916160	70.300000	0.912197
70.400000	0.904488	70.400000	0.914954	70.400000	0.913921	70.400000	0.912853	70.400000	0.896351	70.400000	0.917797	70.400000	0.910718	70.400000	0.915240	70.400000	0.914099	70.400000	0.910190	70.400000	0.908267	70.400000	0.914771	70.400000	0.920202	70.400000	0.905353	70.400000	0.906054	70.400000	0.911420
70.500000	0.906301	70.500000	0.907574	70.500000	0.910016	70.500000	0.916567	70.500000	0.905481	70.500000	0.907801	70.500000	0.904917	70.500000	0.907173	70.500000	0.913644	70.500000	0.914287	70.500000	0.912575	70.500000	0.916596	70.500000	0.909048	70.500000	0.919552	70.500000	0.907819	70.500000	0.909524
70.600000	0.908987	70.600000	0.910058	70.600000	0.914836	70.600000	0.913151	70.600000	0.902632	70.600000	0.908090	70.600000	0.915717	70.600000	0.915980	70.600000	0.913644	70.600000	0.920094	70.600000	0.910336	70.600000	0.914281	70.600000	0.916794	70.600000	0.911394	70.600000	0.916524	70.600000	0.913240
70.700000	0.914070	70.700000	0.915216	70.700000	0.914680	70.700000	0.908248	70.700000	0.901213	70.700000	0.911699	70.700000	0.913852	70.700000	0.915888	70.700000	0.920873	70.700000	0.903154	70.700000	0.913689	70.700000	0.916597	70.700000	0.900130	70.700000	0.906483	70.700000	0.907280	70.700000	0.918232
70.800000	0.915164	70.800000	0.915951	70.800000	0.913366	70.800000	0.907963	70.800000	0.905591	70.800000	0.910983	70.800000	0.914894	70.800000	0.906453	70.800000	0.916743	70.800000	0.910400	70.800000	0.907048	70.800000	0.913114	70.800000	0.915998	70.800000	0.917170	70.800000	0.908615	70.800000	0.910232
70.900000	0.919458	70.900000	0.907796	70.900000	0.909032	70.900000	0.913673	70.900000	0.915408	70.900000	0.910924	70.900000	0.897823	70.900000	0.912289	70.900000	0.914551	70.900000	0.912043	70.900000	0.907893	70.900000	0.916654	70.900000	0.914384	70.900000	0.917225	70.900000	0.915074	70.900000	0.911092
71.000000	0.916437	71.000000	0.911189	71.000000	0.921383	71.000000	0.910449	71.000000	0.914809	71.000000	0.916880	71.000000	0.906513	71.000000	0.914001	71.000000	0.919619	71.000000	0.915996	71.000000	0.905124	71.000000	0.916182	71.000000	0.903930	71.000000	0.917207	71.000000	0.917227	71.000000	0.912816
71.100000	0.913410	71.100000	0.917584	71.100000	0.903731	71.100000	0.910306	71.100000	0.909517	71.100000	0.907512	71.100000	0.904919	71.100000	0.910422	71.100000	0.914722	71.100000	0.913317	71.100000	0.912368	71.100000	0.910553	71.100000	0.908875	71.100000	0.909362	71.100000	0.905487	71.100000	0.913583
71.200000	0.915046	71.200000	0.915935	71.200000	0.919474	71.200000	0.904115	71.200000	0.916158	71.200000	0.918897	71.200000	0.903963	71.200000	0.908931	71.200000	0.907543	71.200000	0.914613	71.200000	0.919206	71.200000	0.912445	71.200000	0.915173	71.200000	0.917356	71.200000	0.913490	71.200000	0.914024
71.300000	0.917828	71.300000	0.915460	71.300000	0.917742	71.300000	0.913235	71.300000	0.901188	71.300000	0.920610	71.300000	0.907258	71.300000	0.917467	71.300000	0.913520	71.300000	0.916541	71.300000	0.912090	71.300000	0.915751	71.300000	0.919989	71.300000	0.921939	71.300000	0.912347	71.300000	0.923217
71.400000	0.920986	71.400000	0.910270	71.400000	0.909402	71.400000	0.911674	71.400000	0.919207	71.400000	0.912212	71.400000	0.916448	71.400000	0.908542	71.400000	0.919987	71.400000	0.914433	71.400000	0.915266	71.400000	0.916985	71.400000	0.927643	71.400000	0.919628	71.400000	0.913424	71.400000	0.913369
71.500000	0.914623	71.500000	0.901444	71.500000	0.923435	71.500000	0.921415	71.500000	0.909929	71.500000	0.913021	71.500000	0.915018	71.500000	0.917992	71.500000	0.918802	71.500000	0.918423	71.500000	0.918691	71.500000	0.915004	71.500000	0.924393	71.500000	0.907729	71.500000	0.906759	71.500000	0.912997
71.600000	0.920088	71.600000	0.905009	71.600000	0.918787	71.600000	0.916402	71.600000	0.917799	71.600000	0.914163	71.600000	0.909810	71.600000	0.913612	71.600000	0.913666	71.600000	0.923323	71.600000	0.916697	71.600000	0.919170	71.600000	0.916715	71.600000	0.911603	71.600000	0.906803	71.600000	0.914912
71.700000	0.922759	71.700000	0.912314	71.700000	0.919014	71.700000	0.918608	71.700000	0.908083	71.700000	0.909223	71.700000	0.914799	71.700000	0.917914	71.700000	0.916552	71.700000	0.924986	71.700000	0.917471	71.700000	0.916017	71.700000	0.917289	71.700000	0.907459	71.700000	0.916201	71.700000	0.915232
71.800000	0.913277	71.800000	0.923054	71.800000	0.919298	71.800000	0.915901	71.800000	0.916840	71.800000	0.903614	71.800000	0.915551	71.800000	0.916045	71.800000	0.915430	71.800000	0.924658	71.800000	0.920637	71.800000	0.923072	71.800000	0.913630	71.800000	0.918647	71.800000	0.910467	71.800000	0.914989
71.900000	0.918290	71.900000	0.916921	71.900000	0.915558	71.900000	0.906681	71.900000	0.918926	71.900000	0.915842	71.900000	0.911160	71.900000	0.915481	71.900000	0.912338	71.900000	0.920623	71.900000	0.921757	71.900000	0.917815	71.900000	0.914217	71.900000	0.916450	71.900000	0.916573	71.900000	0.923248
72.000000	0.911722	72.000000	0.924770	72.000000	0.918016	72.000000	0.916292	72.000000	0.918429	72.000000	0.914990	72.000000	0.905918	72.000000	0.919216	72.000000	0.914841	72.000000	0.918173	72.000000	0.913891	72.000000	0.917199	72.000000	0.916240	72.000000	0.923681	72.000000	0.915275	72.000000	0.926502
72.100000	0.923157	72.100000	0.918465	72.100000	0.925044	72.100000	0.910593	72.100000	0.920282	72.100000	0.920828	72.100000	0.921442	72.100000	0.920070	72.100000	0.915010	72.100000	0.918821	72.100000	0.921165	72.100000	0.918557	72.100000	0.913825	72.100000	0.916467	72.100000	0.912756	72.100000	0.921588
72.200000	0.921783	72.200000	0.917093	72.200000	0.922345	72.200000	0.910965	72.200000	0.917616	72.200000	0.923466	72.200000	0.922581	72.200000	0.919131	72.200000	0.911343	72.200000	0.922245	72.200000	0.922633	72.200000	0.920646	72.200000	0.925621	72.200000	0.923669	72.200000	0.918326	72.200000	0.920000
72.300000	0.917428	72.300000	0.925660	72.300000	0.919840	72.300000	0.920081	72.300000	0.910761	72.300000	0.924396	72.300000	0.912414	72.300000	0.923576	72.300000	0.915643	72.300000	0.919602	72.300000	0.915842	72.300000	0.916378	72.300000	0.913852	72.300000	0.915223	72.300000	0.919744	72.300000	0.928693
72.400000	0.912216	72.400000	0.923252	72.400000	0.920650	72.400000	0.920080	72.400000	0.908865	72.400000	0.914672	72.400000	0.915804	72.400000	0.907800	72.400000	0.916160	72.400000	0.921221	72.400000	0.923846	72.400000	0.917890	72.400000	0.916550	72.400000	0.922106	72.400000	0.913773	72.400000	0.915388
72.500000	0.911255	72.500000	0.920663	72.500000	0.921469	72.500000	0.922391	72.500000	0.912828	72.500000	0.910929	72.500000	0.917584	72.500000	0.918031	72.500000	0.910685	72.500000	0.920898	72.500000	0.913110	72.500000	0.920928	72.500000	0.918291	72.500000	0.921950	72.500000	0.921059	72.500000	0.923477
72.600000	0.922131	72.600000	0.920799	72.600000	0.916379	72.600000	0.917240	72.600000	0.920866	72.600000	0.919309	72.600000	0.917854	72.600000	0.923587	72.600000	0.914874	72.600000	0.924987	72.600000	0.919289	72.600000	0.918580	72.600000	0.919607	72.600000	0.923103	72.600000	0.916699	72.600000	0.922051
72.700000	0.922179	72.700000	0.918515	72.700000	0.921817	72.700000	0.924758	72.700000	0.910511	72.700000	0.913433	72.700000	0.916639	72.700000	0.926547	72.700000	0.905590	72.700000	0.924986	72.700000	0.920971	72.700000	0.918988	72.700000	0.917074	72.700000	0.922886	72.700000	0.915971	72.700000	0.918515
72.800000	0.918007	72.800000	0.923661	72.800000	0.920167	72.800000	0.924240	72.800000	0.918218	72.800000	0.920269	72.800000	0.911822	72.800000	0.925930	72.800000	0.922367	72.800000	0.930514	72.800000	0.920864	72.800000	0.911853	72.800000	0.925854	72.800000	0.927038	72.800000	0.920370	72.800000	0.924119
72.900000	0.919650	72.900000	0.926406	72.900000	0.919010	72.900000	0.923729	72.900000	0.917081	72.900000	0.923115	72.900000	0.920586	72.900000	0.928936	72.900000	0.926225	72.900000	0.927983	72.900000	0.913783	72.900000	0.915050	72.900000	0.919639	72.900000	0.924818	72.900000	0.909927	72.900000	0.917397
73.000000	0.918304	73.000000	0.912679	73.000000	0.919303	73.000000	0.921006	73.000000	0.919861	73.000000	0.915859	73.000000	0.915949	73.000000	0.924028	73.000000	0.923154	73.000000	0.920872	73.000000	0.920641	73.000000	0.924138	73.000000	0.920990	73.000000	0.926913	73.000000	0.918178	73.000000	0.922953
73.100000	0.926100	73.100000	0.920296	73.100000	0.927340	73.100000	0.927580	73.100000	0.929833	73.100000	0.922023	73.100000	0.918912	73.100000	0.930148	73.100000	0.919276	73.100000	0.918548	73.100000	0.925178	73.100000	0.921156	73.100000	0.923236	73.100000	0.926517	73.100000	0.920817	73.100000	0.922844
73.200000	0.918789	73.200000	0.929085	73.200000	0.929925	73.200000	0.916837	73.200000	0.920229	73.200000	0.921745	73.200000	0.925008	73.200000	0.926055	73.200000	0.924353	73.200000	0.932565	73.200000	0.929582	73.200000	0.923252	73.200000	0.919779	73.200000	0.924249	73.200000	0.924547	73.200000	0.918327
73.300000	0.915210	73.300000	0.919859	73.300000	0.925936	73.300000	0.924974	73.300000	0.921282	73.300000	0.929147	73.300000	0.925705	73.300000	0.929831	73.300000	0.919079	73.300000	0.917467	73.300000	0.913422	73.300000	0.924188	73.300000	0.920443	73.300000	0.925944	73.300000	0.918980	73.300000	0.921942
73.400000	0.928284	73.400000	0.930068	73.400000	0.921065	73.400000	0.915568	73.400000	0.923366	73.400000	0.927771	73.400000	0.917720	73.400000	0.929834	73.400000	0.923054	73.400000	0.929740	73.400000	0.924935	73.400000	0.924656	73.400000	0.924648	73.400000	0.923039	73.400000	0.926097	73.400000	0.924949
73.500000	0.919972	73.500000	0.924484	73.500000	0.923492	73.500000	0.922732	73.500000	0.916824	73.500000	0.914451	73.500000	0.924252	73.500000	0.926986	73.500000	0.921089	73.500000	0.924268	73.500000	0.919382	73.500000	0.921166	73.500000	0.921486	73.500000	0.922532	73.500000	0.923042	73.500000	0.923775
73.600000	0.924193	73.600000	0.922067	73.600000	0.929406	73.600000	0.920983	73.600000	0.919595	73.600000	0.919940	73.600000	0.928681	73.600000	0.929327	73.600000	0.923819	73.600000	0.936194	73.600000	0.918610	73.600000	0.921352	73.600000	0.923758	73.600000	0.925632	73.600000	0.927052	73.600000	0.921900
73.700000	0.928310	73.700000	0.922737	73.700000	0.923460	73.700000	0.919440	73.700000	0.921996	73.700000	0.920825	73.700000	0.921879	73.700000	0.931770	73.700000	0.920304	73.700000	0.916812	73.700000	0.921878	73.700000	0.915915	73.700000	0.920563	73.700000	0.922227	73.700000	0.932099	73.700000	0.924039
73.800000	0.932250	73.800000	0.929659	73.800000	0.922817	73.800000	0.915937	73.800000	0.925493	73.800000	0.917418	73.800000	0.924939	73.800000	0.928752	73.800000	0.927630	73.800000	0.920051	73.800000	0.925094	73.800000	0.930883	73.800000	0.914724	73.800000	0.924342	73.800000	0.926671	73.800000	0.921320
73.900000	0.928632	73.900000	0.926560	73.900000	0.930954	73.900000	0.926030	73.900000	0.922971	73.900000	0.926934	73.900000	0.926747	73.900000	0.928228	73.900000	0.929302	73.900000	0.927089	73.900000	0.927281	73.900000	0.927578	73.900000	0.923172	73.900000	0.925245	73.900000	0.930092	73.900000	0.927161
74.000000	0.926802	74.000000	0.927778	74.000000	0.928194	74.000000	0.926623	74.000000	0.921835	74.000000	0.921805	74.000000	0.930343	74.000000	0.933694	74.000000	0.916121	74.000000	0.923524	74.000000	0.934146	74.000000	0.922663	74.000000	0.928157	74.000000	0.924371	74.000000	0.920919	74.000000	0.923782
74.100000	0.931795	74.100000	0.927659	74.100000	0.922940	74.100000	0.927306	74.100000	0.931810	74.100000	0.929480	74.100000	0.930878	74.100000	0.921235	74.100000	0.932425	74.100000	0.925497	74.100000	0.933896	74.100000	0.925534	74.100000	0.921851	74.100000	0.932184	74.100000	0.929455	74.100000	0.923995
74.200000	0.926221	74.200000	0.926892	74.200000	0.929440	74.200000	0.924698	74.200000	0.926208	74.200000	0.931072	74.200000	0.922323	74.200000	0.929209	74.200000	0.922315	74.200000	0.924175	74.200000	0.916667	74.200000	0.928533	74.200000	0.921729	74.200000	0.928259	74.200000	0.920426	74.200000	0.924739
74.300000	0.928588	74.300000	0.925696	74.300000	0.937163	74.300000	0.928350	74.300000	0.933441	74.300000	0.926670	74.300000	0.930128	74.300000	0.927326	74.300000	0.924176	74.300000	0.924642	74.300000	0.924633	74.300000	0.925076	74.300000	0.918749	74.300000	0.922361	74.300000	0.927936	74.300000	0.925372
74.400000	0.935652	74.400000	0.929641	74.400000	0.923288	74.400000	0.922356	74.400000	0.925710	74.400000	0.923143	74.400000	0.925023	74.400000	0.932127	74.400000	0.922287	74.400000	0.933086	74.400000	0.924510	74.400000	0.934122	74.400000	0.916834	74.400000	0.927502	74.400000	0.933898	74.400000	0.927641
74.500000	0.931381	74.500000	0.927651	74.500000	0.934496	74.500000	0.926697	74.500000	0.916576	74.500000	0.923993	74.500000	0.930334	74.500000	0.934075	74.500000	0.928558	74.500000	0.916727	74.500000	0.932422	74.500000	0.925084	74.500000	0.916870	74.500000	0.923177	74.500000	0.925532	74.500000	0.928387
74.600000	0.922277	74.600000	0.932677	74.600000	0.925341	74.600000	0.923173	74.600000	0.931671	74.600000	0.927873	74.600000	0.934629	74.600000	0.933731	74.600000	0.927626	74.600000	0.921648	74.600000	0.926023	74.600000	0.927124	74.600000	0.919880	74.600000	0.924880	74.600000	0.919668	74.600000	0.921663
74.700000	0.933659	74.700000	0.932859	74.700000	0.930509	74.700000	0.931950	74.700000	0.926961	74.700000	0.922868	74.700000	0.932506	74.700000	0.934799	74.700000	0.927641	74.700000	0.925238	74.700000	0.931662	74.700000	0.926373	74.700000	0.923786	74.700000	0.933370	74.700000	0.930748	74.700000	0.932826
74.800000	0.930982	74.800000	0.933842	74.800000	0.931072	74.800000	0.930015	74.800000	0.934748	74.800000	0.930672	74.800000	0.931535	74.800000	0.926963	74.800000	0.933927	74.800000	0.928304	74.800000	0.928615	74.800000	0.934546	74.800000	0.939255	74.800000	0.927069	74.800000	0.930855	74.800000	0.935912
74.900000	0.934665	74.900000	0.931068	74.900000	0.929866	74.900000	0.930457	74.900000	0.929873	74.900000	0.934564	74.900000	0.931548	74.900000	0.929652	74.900000	0.942186	74.900000	0.924144	74.900000	0.934608	74.900000	0.931376	74.900000	0.931445	74.900000	0.921733	74.900000	0.922646	74.900000	0.930178
75.000000	0.938495	75.000000	0.932426	75.000000	0.927147	75.000000	0.921850	75.000000	0.925034	75.000000	0.925096	75.000000	0.930825	75.000000	0.931336	75.000000	0.928221	75.000000	0.934245	75.000000	0.931495	75.000000	0.919021	75.000000	0.933889	75.000000	0.932984	75.000000	0.928938	75.000000	0.928995
75.100000	0.938817	75.100000	0.926193	75.100000	0.927531	75.100000	0.926429	75.100000	0.928535	75.100000	0.934877	75.100000	0.934500	75.100000	0.934370	75.100000	0.932673	75.100000	0.932784	75.100000	0.930521	75.100000	0.923458	75.100000	0.930692	75.100000	0.934338	75.100000	0.927292	75.100000	0.930898
75.200000	0.929517	75.200000	0.930272	75.200000	0.921576	75.200000	0.936399	75.200000	0.924816	75.200000	0.929189	75.200000	0.930813	75.200000	0.936968	75.200000	0.931512	75.200000	0.927393	75.200000	0.929188	75.200000	0.932244	75.200000	0.930857	75.200000	0.935092	75.200000	0.927748	75.200000	0.927294
75.300000	0.938759	75.300000	0.931137	75.300000	0.926403	75.300000	0.927866	75.300000	0.930663	75.300000	0.928504	75.300000	0.927593	75.300000	0.930409	75.300000	0.932556	75.300000	0.941411	75.300000	0.936598	75.300000	0.927615	75.300000	0.925761	75.300000	0.936622	75.300000	0.931199	75.300000	0.928463
75.400000	0.937696	75.400000	0.935627	75.400000	0.933148	75.400000	0.917777	75.400000	0.930524	75.400000	0.935405	75.400000	0.937720	75.400000	0.928492	75.400000	0.932593	75.400000	0.932253	75.400000	0.924958	75.400000	0.923674	75.400000	0.932475	75.400000	0.938009	75.400000	0.927481	75.400000	0.936784
75.500000	0.935096	75.500000	0.936407	75.500000	0.928813	75.500000	0.927376	75.500000	0.924936	75.500000	0.929658	75.500000	0.928897	75.500000	0.931321	75.500000	0.926151	75.500000	0.931994	75.500000	0.933919	75.500000	0.929444	75.500000	0.935000	75.500000	0.933336	75.500000	0.929949	75.500000	0.937989
75.600000	0.933434	75.600000	0.931593	75.600000	0.931395	75.600000	0.934904	75.600000	0.926371	75.600000	0.930160	75.600000	0.925845	75.600000	0.932644	75.600000	0.935148	75.600000	0.934050	75.600000	0.937810	75.600000	0.928047	75.600000	0.939723	75.600000	0.931582	75.600000	0.930537	75.600000	0.932422
75.700000	0.925823	75.700000	0.929836	75.700000	0.938222	75.700000	0.930664	75.700000	0.924292	75.700000	0.933789	75.700000	0.938530	75.700000	0.936178	75.700000	0.928814	75.700000	0.930207	75.700000	0.930451	75.700000	0.935761	75.700000	0.931608	75.700000	0.927094	75.700000	0.934860	75.700000	0.937523
75.800000	0.930382	75.800000	0.944863	75.800000	0.925778	75.800000	0.938271	75.800000	0.925054	75.800000	0.938876	75.800000	0.929190	75.800000	0.939703	75.800000	0.937717	75.800000	0.927468	75.800000	0.938013	75.800000	0.929354	75.800000	0.933824	75.800000	0.934376	75.800000	0.929827	75.800000	0.934474
75.900000	0.929622	75.900000	0.935060	75.900000	0.941417	75.900000	0.934518	75.900000	0.923314	75.900000	0.941674	75.900000	0.929709	75.900000	0.931931	75.900000	0.930342	75.900000	0.931361	75.900000	0.942539	75.900000	0.934965	75.900000	0.932072	75.900000	0.934252	75.900000	0.929876	75.900000	0.932726
76.000000	0.936515	76.000000	0.930813	76.000000	0.933683	76.000000	0.938581	76.000000	0.936044	76.000000	0.932429	76.000000	0.933652	76.000000	0.935684	76.000000	0.934780	76.000000	0.935794	76.000000	0.934648	76.000000	0.935510	76.000000	0.935470	76.000000	0.937414	76.000000	0.934552	76.000000	0.931597
76.100000	0.928592	76.100000	0.934626	76.100000	0.930742	76.100000	0.930101	76.100000	0.927046	76.100000	0.932398	76.100000	0.936293	76.100000	0.941604	76.100000	0.935844	76.100000	0.939767	76.100000	0.938097	76.100000	0.930755	76.100000	0.937068	76.100000	0.930854	76.100000	0.940142	76.100000	0.945425
76.200000	0.934374	76.200000	0.928661	76.200000	0.938851	76.200000	0.938270	76.200000	0.935421	76.200000	0.940924	76.200000	0.931547	76.200000	0.934075	76.200000	0.932536	76.200000	0.938184	76.200000	0.934044	76.200000	0.935123	76.200000	0.939132	76.200000	0.928371	76.200000	0.931209	76.200000	0.935801
76.300000	0.934122	76.300000	0.925374	76.300000	0.933013	76.300000	0.934143	76.300000	0.937507	76.300000	0.932750	76.300000	0.939540	76.300000	0.938057	76.300000	0.935726	76.300000	0.938444	76.300000	0.935646	76.300000	0.933202	76.300000	0.939467	76.300000	0.935638	76.300000	0.928782	76.300000	0.928453
76.400000	0.938512	76.400000	0.934168	76.400000	0.936548	76.400000	0.946394	76.400000	0.939084	76.400000	0.938682	76.400000	0.940523	76.400000	0.935269	76.400000	0.942824	76.400000	0.937058	76.400000	0.939442	76.400000	0.931548	76.400000	0.939835	76.400000	0.926578	76.400000	0.930145	76.400000	0.939888
76.500000	0.937440	76.500000	0.935304	76.500000	0.932443	76.500000	0.937988	76.500000	0.930049	76.500000	0.933250	76.500000	0.943549	76.500000	0.937484	76.500000	0.939663	76.500000	0.941205	76.500000	0.938078	76.500000	0.933462	76.500000	0.941833	76.500000	0.929159	76.500000	0.933347	76.500000	0.944765
76.600000	0.946947	76.600000	0.932029	76.600000	0.934714	76.600000	0.936317	76.600000	0.938482	76.600000	0.933643	76.600000	0.936357	76.600000	0.938435	76.600000	0.943089	76.600000	0.938460	76.600000	0.939047	76.600000	0.937294	76.600000	0.937862	76.600000	0.931877	76.600000	0.940557	76.600000	0.939830
76.700000	0.942909	76.700000	0.940824	76.700000	0.946325	76.700000	0.946224	76.700000	0.942282	76.700000	0.937351	76.700000	0.942219	76.700000	0.941807	76.700000	0.938352	76.700000	0.932241	76.700000	0.940839	76.700000	0.932855	76.700000	0.935836	76.700000	0.938063	76.700000	0.937605	76.700000	0.942990
76.800000	0.936765	76.800000	0.938806	76.800000	0.943064	76.800000	0.940814	76.800000	0.946214	76.800000	0.937406	76.800000	0.944974	76.800000	0.942984	76.800000	0.942733	76.800000	0.932175	76.800000	0.938226	76.800000	0.936889	76.800000	0.940154	76.800000	0.937995	76.800000	0.939700	76.800000	0.938267
76.900000	0.933118	76.900000	0.941658	76.900000	0.937123	76.900000	0.937031	76.900000	0.938893	76.900000	0.936147	76.900000	0.941894	76.900000	0.941678	76.900000	0.940061	76.900000	0.932567	76.900000	0.930980	76.900000	0.940291	76.900000	0.941048	76.900000	0.939566	76.900000	0.940796	76.900000	0.943264
77.000000	0.930935	77.000000	0.939875	77.000000	0.944726	77.000000	0.934676	77.000000	0.940069	77.000000	0.938419	77.000000	0.938945	77.000000	0.943967	77.000000	0.945738	77.000000	0.944469	77.000000	0.948683	77.000000	0.938906	77.000000	0.938811	77.000000	0.936188	77.000000	0.940811	77.000000	0.946023
77.100000	0.935562	77.100000	0.941479	77.100000	0.943833	77.100000	0.942470	77.100000	0.937723	77.100000	0.942159	77.100000	0.934305	77.100000	0.936111	77.100000	0.940844	77.100000	0.941120	77.100000	0.941281	77.100000	0.932414	77.100000	0.934838	77.100000	0.937580	77.100000	0.946310	77.100000	0.942111
77.200000	0.935240	77.200000	0.942737	77.200000	0.936893	77.200000	0.933184	77.200000	0.937260	77.200000	0.949198	77.200000	0.937280	77.200000	0.947683	77.200000	0.946317	77.200000	0.931915	77.200000	0.934244	77.200000	0.938155	77.200000	0.943276	77.200000	0.932718	77.200000	0.941586	77.200000	0.948212
77.300000	0.930965	77.300000	0.941349	77.300000	0.938862	77.300000	0.934001	77.300000	0.941566	77.300000	0.941887	77.300000	0.939660	77.300000	0.943777	77.300000	0.941561	77.300000	0.939574	77.300000	0.940166	77.300000	0.934861	77.300000	0.937788	77.300000	0.940737	77.300000	0.938069	77.300000	0.941864
77.400000	0.939804	77.400000	0.942664	77.400000	0.942369	77.400000	0.940747	77.400000	0.942043	77.400000	0.939843	77.400000	0.943267	77.400000	0.939966	77.400000	0.941911	77.400000	0.939534	77.400000	0.933440	77.400000	0.930735	77.400000	0.933367	77.400000	0.938119	77.400000	0.939595	77.400000	0.940971
77.500000	0.919415	77.500000	0.937349	77.500000	0.934170	77.500000	0.948613	77.500000	0.937089	77.500000	0.938175	77.500000	0.944361	77.500000	0.937826	77.500000	0.946335	77.500000	0.940773	77.500000	0.941048	77.500000	0.936528	77.500000	0.933227	77.500000	0.942589	77.500000	0.936418	77.500000	0.944714
77.600000	0.938370	77.600000	0.935413	77.600000	0.940782	77.600000	0.940294	77.600000	0.942165	77.600000	0.940507	77.600000	0.949371	77.600000	0.940267	77.600000	0.941141	77.600000	0.940148	77.600000	0.937235	77.600000	0.937611	77.600000	0.937610	77.600000	0.937994	77.600000	0.939689	77.600000	0.945869
77.700000	0.944628	77.700000	0.937641	77.700000	0.942812	77.700000	0.940188	77.700000	0.939276	77.700000	0.941252	77.700000	0.941316	77.700000	0.940961	77.700000	0.937256	77.700000	0.939080	77.700000	0.940044	77.700000	0.942184	77.700000	0.941410	77.700000	0.935487	77.700000	0.942439	77.700000	0.942094
77.800000	0.952993	77.800000	0.934945	77.800000	0.933766	77.800000	0.947368	77.800000	0.950561	77.800000	0.934571	77.800000	0.940350	77.800000	0.940472	77.800000	0.943505	77.800000	0.941511	77.800000	0.944946	77.800000	0.932403	77.800000	0.942299	77.800000	0.937964	77.800000	0.943676	77.800000	0.943744
77.900000	0.941901	77.900000	0.936664	77.900000	0.942041	77.900000	0.937934	77.900000	0.939813	77.900000	0.936961	77.900000	0.940506	77.900000	0.936486	77.900000	0.944405	77.900000	0.939248	77.900000	0.945863	77.900000	0.937822	77.900000	0.939815	77.900000	0.936664	77.900000	0.938948	77.900000	0.940483
78.000000	0.941761	78.000000	0.942213	78.000000	0.939552	78.000000	0.943156	78.000000	0.947004	78.000000	0.937098	78.000000	0.944081	78.000000	0.940091	78.000000	0.943667	78.000000	0.941711	78.000000	0.951019	78.000000	0.938643	78.000000	0.944031	78.000000	0.935162	78.000000	0.934761	78.000000	0.941438
78.100000	0.938030	78.100000	0.934656	78.100000	0.939488	78.100000	0.948466	78.100000	0.941708	78.100000	0.947720	78.100000	0.941254	78.100000	0.946012	78.100000	0.943768	78.100000	0.945295	78.100000	0.944582	78.100000	0.939569	78.100000	0.939773	78.100000	0.939683	78.100000	0.943940	78.100000	0.938844
78.200000	0.940611	78.200000	0.940294	78.200000	0.938996	78.200000	0.944457	78.200000	0.951698	78.200000	0.940121	78.200000	0.947256	78.200000	0.952088	78.200000	0.941629	78.200000	0.948704	78.200000	0.938785	78.200000	0.943225	78.200000	0.944603	78.200000	0.942654	78.200000	0.939661	78.200000	0.947416
78.300000	0.942427	78.300000	0.946153	78.300000	0.946057	78.300000	0.937919	78.300000	0.941289	78.300000	0.936472	78.300000	0.944613	78.300000	0.942969	78.300000	0.945132	78.300000	0.942560	78.300000	0.943061	78.300000	0.939358	78.300000	0.946196	78.300000	0.940642	78.300000	0.940475	78.300000	0.937298
78.400000	0.944403	78.400000	0.947219	78.400000	0.945541	78.400000	0.954079	78.400000	0.945004	78.400000	0.936815	78.400000	0.952637	78.400000	0.948246	78.400000	0.948917	78.400000	0.944266	78.400000	0.946492	78.400000	0.940489	78.400000	0.935633	78.400000	0.945749	78.400000	0.946342	78.400000	0.945390
78.500000	0.943426	78.500000	0.942755	78.500000	0.940399	78.500000	0.947667	78.500000	0.946528	78.500000	0.936000	78.500000	0.946126	78.500000	0.947730	78.500000	0.946386	78.500000	0.944707	78.500000	0.942325	78.500000	0.951948	78.500000	0.949730	78.500000	0.944482	78.500000	0.947577	78.500000	0.952060
78.600000	0.945042	78.600000	0.941971	78.600000	0.942747	78.600000	0.947071	78.600000	0.945588	78.600000	0.947838	78.600000	0.949812	78.600000	0.943315	78.600000	0.945474	78.600000	0.939672	78.600000	0.952429	78.600000	0.941710	78.600000	0.944391	78.600000	0.948251	78.600000	0.943105	78.600000	0.942460
78.700000	0.949263	78.700000	0.948389	78.700000	0.951107	78.700000	0.948427	78.700000	0.942332	78.700000	0.942644	78.700000	0.942107	78.700000	0.940883	78.700000	0.946483	78.700000	0.949326	78.700000	0.943760	78.700000	0.949414	78.700000	0.939147	78.700000	0.946574	78.700000	0.951436	78.700000	0.946285
78.800000	0.947340	78.800000	0.939879	78.800000	0.947851	78.800000	0.945528	78.800000	0.940806	78.800000	0.942530	78.800000	0.949043	78.800000	0.948172	78.800000	0.943024	78.800000	0.950540	78.800000	0.946030	78.800000	0.948187	78.800000	0.946037	78.800000	0.946931	78.800000	0.945971	78.800000	0.947780
78.900000	0.952238	78.900000	0.950494	78.900000	0.950175	78.900000	0.949198	78.900000	0.945514	78.900000	0.948872	78.900000	0.944786	78.900000	0.947355	78.900000	0.951421	78.900000	0.948827	78.900000	0.948838	78.900000	0.945962	78.900000	0.945536	78.900000	0.949410	78.900000	0.950640	78.900000	0.948975
79.000000	0.941493	79.000000	0.945904	79.000000	0.939769	79.000000	0.951708	79.000000	0.945548	79.000000	0.944661	79.000000	0.949530	79.000000	0.953392	79.000000	0.952190	79.000000	0.944755	79.000000	0.954218	79.000000	0.945269	79.000000	0.946592	79.000000	0.939530	79.000000	0.960795	79.000000	0.947881
79.100000	0.948205	79.100000	0.943016	79.100000	0.952921	79.100000	0.944882	79.100000	0.945344	79.100000	0.941092	79.100000	0.942711	79.100000	0.952292	79.100000	0.947642	79.100000	0.951022	79.100000	0.940362	79.100000	0.944621	79.100000	0.948895	79.100000	0.944858	79.100000	0.952879	79.100000	0.945962
79.200000	0.949328	79.200000	0.952297	79.200000	0.949084	79.200000	0.948443	79.200000	0.945835	79.200000	0.948466	79.200000	0.937860	79.200000	0.942692	79.200000	0.951664	79.200000	0.947036	79.200000	0.945746	79.200000	0.933656	79.200000	0.948616	79.200000	0.944843	79.200000	0.946981	79.200000	0.952579
79.300000	0.950338	79.300000	0.948852	79.300000	0.949825	79.300000	0.950834	79.300000	0.947720	79.300000	0.943345	79.300000	0.934573	79.300000	0.945646	79.300000	0.956545	79.300000	0.948540	79.300000	0.949427	79.300000	0.945756	79.300000	0.949173	79.300000	0.949254	79.300000	0.943968	79.300000	0.953985
79.400000	0.951896	79.400000	0.949765	79.400000	0.952672	79.400000	0.960610	79.400000	0.946491	79.400000	0.941055	79.400000	0.939712	79.400000	0.947918	79.400000	0.952446	79.400000	0.948195	79.400000	0.949055	79.400000	0.954778	79.400000	0.939844	79.400000	0.948807	79.400000	0.956612	79.400000	0.951160
79.500000	0.955777	79.500000	0.951665	79.500000	0.941658	79.500000	0.952337	79.500000	0.949303	79.500000	0.945162	79.500000	0.940122	79.500000	0.947386	79.500000	0.948043	79.500000	0.947532	79.500000	0.954064	79.500000	0.955886	79.500000	0.949068	79.500000	0.949709	79.500000	0.951563	79.500000	0.948061
79.600000	0.942774	79.600000	0.944261	79.600000	0.949614	79.600000	0.948499	79.600000	0.951284	79.600000	0.948632	79.600000	0.946308	79.600000	0.951010	79.600000	0.959865	79.600000	0.943277	79.600000	0.952533	79.600000	0.948231	79.600000	0.947255	79.600000	0.949770	79.600000	0.943364	79.600000	0.950213
79.700000	0.944656	79.700000	0.945376	79.700000	0.952318	79.700000	0.949949	79.700000	0.952487	79.700000	0.947335	79.700000	0.939670	79.700000	0.951628	79.700000	0.950565	79.700000	0.950375	79.700000	0.946809	79.700000	0.949150	79.700000	0.947437	79.700000	0.948387	79.700000	0.954730	79.700000	0.947510
79.800000	0.945947	79.800000	0.948564	79.800000	0.950761	79.800000	0.952674	79.800000	0.947678	79.800000	0.948094	79.800000	0.947499	79.800000	0.949594	79.800000	0.951681	79.800000	0.954165	79.800000	0.945610	79.800000	0.955745	79.800000	0.951239	79.800000	0.946452	79.800000	0.952690	79.800000	0.950456
79.900000	0.949889	79.900000	0.956931	79.900000	0.952887	79.900000	0.946541	79.900000	0.947105	79.900000	0.948479	79.900000	0.949667	79.900000	0.949663	79.900000	0.952199	79.900000	0.945416	79.900000	0.951263	79.900000	0.955516	79.900000	0.946415	79.900000	0.950332	79.900000	0.949410	79.900000	0.950587
80.000000	0.943300	80.000000	0.948103	80.000000	0.954772	80.000000	0.947244	80.000000	0.950840	80.000000	0.946619	80.000000	0.950964	80.000000	0.942925	80.000000	0.952672	80.000000	0.949865	80.000000	0.942549	80.000000	0.954556	80.000000	0.949300	80.000000	0.943157	80.000000	0.950930	80.000000	0.945859
80.100000	0.948506	80.100000	0.951256	80.100000	0.952421	80.100000	0.957349	80.100000	0.956339	80.100000	0.948246	80.100000	0.946509	80.100000	0.951954	80.100000	0.958607	80.100000	0.951908	80.100000	0.951043	80.100000	0.954744	80.100000	0.951727	80.100000	0.946520	80.100000	0.945925	80.100000	0.947916
80.200000	0.950011	80.200000	0.950117	80.200000	0.952361	80.200000	0.951779	80.200000	0.948607	80.200000	0.949580	80.200000	0.946729	80.200000	0.953015	80.200000	0.945194	80.200000	0.951392	80.200000	0.948096	80.200000	0.951903	80.200000	0.945861	80.200000	0.948151	80.200000	0.955667	80.200000	0.948422
80.300000	0.952232	80.300000	0.953671	80.300000	0.948656	80.300000	0.959420	80.300000	0.955219	80.300000	0.949971	80.300000	0.948841	80.300000	0.950920	80.300000	0.953659	80.300000	0.952025	80.300000	0.948232	80.300000	0.952326	80.300000	0.947145	80.300000	0.951745	80.300000	0.945069	80.300000	0.952125
80.400000	0.954151	80.400000	0.944369	80.400000	0.951344	80.400000	0.958053	80.400000	0.950926	80.400000	0.950607	80.400000	0.953133	80.400000	0.952732	80.400000	0.956554	80.400000	0.956547	80.400000	0.947861	80.400000	0.947766	80.400000	0.947210	80.400000	0.950150	80.400000	0.952365	80.400000	0.949008
80.500000	0.953411	80.500000	0.953735	80.500000	0.952835	80.500000	0.952485	80.500000	0.953340	80.500000	0.943784	80.500000	0.946779	80.500000	0.950699	80.500000	0.957091	80.500000	0.957173	80.500000	0.946909	80.500000	0.954784	80.500000	0.948671	80.500000	0.944555	80.500000	0.955775	80.500000	0.953715
80.600000	0.957453	80.600000	0.955434	80.600000	0.947080	80.600000	0.955872	80.600000	0.951844	80.600000	0.951563	80.600000	0.953403	80.600000	0.956511	80.600000	0.943205	80.600000	0.958701	80.600000	0.948334	80.600000	0.946624	80.600000	0.951412	80.600000	0.951373	80.600000	0.959813	80.600000	0.953338
80.700000	0.946932	80.700000	0.950739	80.700000	0.942346	80.700000	0.950338	80.700000	0.956370	80.700000	0.950341	80.700000	0.951165	80.700000	0.953164	80.700000	0.951047	80.700000	0.959970	80.700000	0.956255	80.700000	0.950148	80.700000	0.959598	80.700000	0.948237	80.700000	0.952188	80.700000	0.961683
80.800000	0.948473	80.800000	0.949880	80.800000	0.952819	80.800000	0.953836	80.800000	0.947946	80.800000	0.960656	80.800000	0.946615	80.800000	0.953164	80.800000	0.953938	80.800000	0.955709	80.800000	0.950083	80.800000	0.954372	80.800000	0.950212	80.800000	0.952097	80.800000	0.954137	80.800000	0.952306
80.900000	0.945890	80.900000	0.955314	80.900000	0.951566	80.900000	0.949696	80.900000	0.954786	80.900000	0.955117	80.900000	0.952405	80.900000	0.954634	80.900000	0.956707	80.900000	0.955346	80.900000	0.953612	80.900000	0.955502	80.900000	0.951584	80.900000	0.957021	80.900000	0.952010	80.900000	0.951491
81.000000	0.952190	81.000000	0.954980	81.000000	0.949181	81.000000	0.945413	81.000000	0.953023	81.000000	0.952671	81.000000	0.952290	81.000000	0.954389	81.000000	0.953707	81.000000	0.960609	81.000000	0.953620	81.000000	0.958571	81.000000	0.962520	81.000000	0.956552	81.000000	0.949982	81.000000	0.957124
81.100000	0.955599	81.100000	0.956128	81.100000	0.958490	81.100000	0.957133	81.100000	0.953624	81.100000	0.948452	81.100000	0.950966	81.100000	0.961237	81.100000	0.954634	81.100000	0.961987	81.100000	0.948426	81.100000	0.954900	81.100000	0.957783	81.100000	0.954085	81.100000	0.956480	81.100000	0.959456
81.200000	0.955733	81.200000	0.961971	81.200000	0.951396	81.200000	0.950750	81.200000	0.953850	81.200000	0.955052	81.200000	0.956196	81.200000	0.953281	81.200000	0.958589	81.200000	0.952917	81.200000	0.952505	81.200000	0.956904	81.200000	0.959685	81.200000	0.948788	81.200000	0.954079	81.200000	0.951030
81.300000	0.958181	81.300000	0.956837	81.300000	0.957599	81.300000	0.953742	81.300000	0.959761	81.300000	0.952191	81.300000	0.947892	81.300000	0.961716	81.300000	0.956914	81.300000	0.960065	81.300000	0.958670	81.300000	0.955083	81.300000	0.959473	81.300000	0.955258	81.300000	0.960312	81.300000	0.957028
81.400000	0.950399	81.400000	0.963896	81.400000	0.956874	81.400000	0.959409	81.400000	0.958674	81.400000	0.956900	81.400000	0.954989	81.400000	0.955021	81.400000	0.958801	81.400000	0.957030	81.400000	0.954808	81.400000	0.960935	81.400000	0.953742	81.400000	0.948246	81.400000	0.954363	81.400000	0.956976
81.500000	0.961698	81.500000	0.957459	81.500000	0.956692	81.500000	0.956836	81.500000	0.955980	81.500000	0.956557	81.500000	0.963843	81.500000	0.963333	81.500000	0.953945	81.500000	0.962499	81.500000	0.958502	81.500000	0.967943	81.500000	0.958783	81.500000	0.952598	81.500000	0.958783	81.500000	0.955541
81.600000	0.956553	81.600000	0.961381	81.600000	0.954337	81.600000	0.961294	81.600000	0.957349	81.600000	0.949571	81.600000	0.963332	81.600000	0.958263	81.600000	0.956420	81.600000	0.957312	81.600000	0.953582	81.600000	0.959332	81.600000	0.948362	81.600000	0.954371	81.600000	0.960723	81.600000	0.953366
81.700000	0.953206	81.700000	0.963063	81.700000	0.955809	81.700000	0.959248	81.700000	0.960858	81.700000	0.953482	81.700000	0.958291	81.700000	0.956430	81.700000	0.954227	81.700000	0.956736	81.700000	0.953208	81.700000	0.954423	81.700000	0.960245	81.700000	0.952784	81.700000	0.959333	81.700000	0.957615
81.800000	0.959367	81.800000	0.958426	81.800000	0.952676	81.800000	0.961173	81.800000	0.962606	81.800000	0.954141	81.800000	0.955288	81.800000	0.953017	81.800000	0.954793	81.800000	0.956959	81.800000	0.959102	81.800000	0.960030	81.800000	0.953414	81.800000	0.946778	81.800000	0.957240	81.800000	0.956342
81.900000	0.956484	81.900000	0.965725	81.900000	0.956578	81.900000	0.955645	81.900000	0.957786	81.900000	0.956826	81.900000	0.955747	81.900000	0.958437	81.900000	0.960841	81.900000	0.958740	81.900000	0.958294	81.900000	0.960153	81.900000	0.952055	81.900000	0.944797	81.900000	0.953677	81.900000	0.959236
82.000000	0.953928	82.000000	0.953679	82.000000	0.958134	82.000000	0.951492	82.000000	0.964842	82.000000	0.953724	82.000000	0.959990	82.000000	0.959632	82.000000	0.958469	82.000000	0.954228	82.000000	0.957909	82.000000	0.953658	82.000000	0.950838	82.000000	0.955756	82.000000	0.963599	82.000000	0.956698
82.100000	0.953335	82.100000	0.958897	82.100000	0.963584	82.100000	0.962561	82.100000	0.967174	82.100000	0.956688	82.100000	0.954192	82.100000	0.961660	82.100000	0.962759	82.100000	0.958754	82.100000	0.957914	82.100000	0.960635	82.100000	0.952995	82.100000	0.957715	82.100000	0.956533	82.100000	0.958389
82.200000	0.950074	82.200000	0.958694	82.200000	0.956905	82.200000	0.960203	82.200000	0.969349	82.200000	0.955007	82.200000	0.958705	82.200000	0.966022	82.200000	0.963199	82.200000	0.961207	82.200000	0.948379	82.200000	0.957280	82.200000	0.960939	82.200000	0.951792	82.200000	0.959580	82.200000	0.966995
82.300000	0.952902	82.300000	0.964884	82.300000	0.960924	82.300000	0.957408	82.300000	0.962023	82.300000	0.952196	82.300000	0.959461	82.300000	0.961872	82.300000	0.968354	82.300000	0.955692	82.300000	0.956867	82.300000	0.961170	82.300000	0.952188	82.300000	0.956847	82.300000	0.957677	82.300000	0.957889
82.400000	0.956280	82.400000	0.964945	82.400000	0.948349	82.400000	0.961827	82.400000	0.958534	82.400000	0.957094	82.400000	0.959940	82.400000	0.961640	82.400000	0.955361	82.400000	0.957684	82.400000	0.958988	82.400000	0.962937	82.400000	0.947935	82.400000	0.954615	82.400000	0.958430	82.400000	0.964303
82.500000	0.958463	82.500000	0.959573	82.500000	0.950667	82.500000	0.962766	82.500000	0.950197	82.500000	0.957567	82.500000	0.966449	82.500000	0.965675	82.500000	0.964790	82.500000	0.957784	82.500000	0.963021	82.500000	0.965804	82.500000	0.950075	82.500000	0.957090	82.500000	0.965006	82.500000	0.962632
82.600000	0.955641	82.600000	0.959970	82.600000	0.957749	82.600000	0.963040	82.600000	0.960110	82.600000	0.967178	82.600000	0.962134	82.600000	0.961404	82.600000	0.963647	82.600000	0.959841	82.600000	0.960935	82.600000	0.962294	82.600000	0.960298	82.600000	0.959915	82.600000	0.955620	82.600000	0.964661
82.700000	0.964599	82.700000	0.954041	82.700000	0.952933	82.700000	0.960721	82.700000	0.961963	82.700000	0.961709	82.700000	0.964217	82.700000	0.958907	82.700000	0.962004	82.700000	0.965253	82.700000	0.954730	82.700000	0.964851	82.700000	0.954664	82.700000	0.960143	82.700000	0.960636	82.700000	0.962747
82.800000	0.962554	82.800000	0.957762	82.800000	0.961282	82.800000	0.961173	82.800000	0.962708	82.800000	0.958684	82.800000	0.965134	82.800000	0.964780	82.800000	0.966870	82.800000	0.962155	82.800000	0.951406	82.800000	0.970469	82.800000	0.965514	82.800000	0.954136	82.800000	0.957915	82.800000	0.961829
82.900000	0.960484	82.900000	0.961914	82.900000	0.959028	82.900000	0.962432	82.900000	0.965680	82.900000	0.962015	82.900000	0.962812	82.900000	0.956074	82.900000	0.954467	82.900000	0.963747	82.900000	0.962592	82.900000	0.961162	82.900000	0.961597	82.900000	0.958990	82.900000	0.965765	82.900000	0.960561
83.000000	0.957896	83.000000	0.959227	83.000000	0.962165	83.000000	0.961070	83.000000	0.963550	83.000000	0.958564	83.000000	0.963437	83.000000	0.964813	83.000000	0.961744	83.000000	0.961271	83.000000	0.969717	83.000000	0.963315	83.000000	0.958235	83.000000	0.959274	83.000000	0.954994	83.000000	0.959183
83.100000	0.962306	83.100000	0.964851	83.100000	0.962105	83.100000	0.962268	83.100000	0.966744	83.100000	0.961315	83.100000	0.958919	83.100000	0.965031	83.100000	0.963283	83.100000	0.968667	83.100000	0.964436	83.100000	0.962574	83.100000	0.959393	83.100000	0.957694	83.100000	0.961702	83.100000	0.960145
83.200000	0.968376	83.200000	0.965238	83.200000	0.960283	83.200000	0.963921	83.200000	0.968617	83.200000	0.963131	83.200000	0.976749	83.200000	0.967043	83.200000	0.967351	83.200000	0.965401	83.200000	0.961682	83.200000	0.967899	83.200000	0.957941	83.200000	0.961392	83.200000	0.971028	83.200000	0.957155
83.300000	0.964977	83.300000	0.967254	83.300000	0.962361	83.300000	0.961599	83.300000	0.966710	83.300000	0.955898	83.300000	0.968172	83.300000	0.967524	83.300000	0.962220	83.300000	0.969735	83.300000	0.960409	83.300000	0.966464	83.300000	0.962734	83.300000	0.962086	83.300000	0.962164	83.300000	0.957288
83.400000	0.967515	83.400000	0.956212	83.400000	0.963839	83.400000	0.964335	83.400000	0.964035	83.400000	0.961943	83.400000	0.969501	83.400000	0.962369	83.400000	0.964344	83.400000	0.967700	83.400000	0.959360	83.400000	0.960133	83.400000	0.961885	83.400000	0.961340	83.400000	0.960185	83.400000	0.965300
83.500000	0.962671	83.500000	0.968946	83.500000	0.965622	83.500000	0.961475	83.500000	0.961833	83.500000	0.966971	83.500000	0.958850	83.500000	0.960243	83.500000	0.971834	83.500000	0.966216	83.500000	0.961357	83.500000	0.963231	83.500000	0.964990	83.500000	0.958906	83.500000	0.966991	83.500000	0.967957
83.600000	0.960365	83.600000	0.968828	83.600000	0.959354	83.600000	0.962049	83.600000	0.962101	83.600000	0.963087	83.600000	0.971031	83.600000	0.956050	83.600000	0.967055	83.600000	0.970388	83.600000	0.968255	83.600000	0.964432	83.600000	0.961929	83.600000	0.966901	83.600000	0.965242	83.600000	0.963708
83.700000	0.966427	83.700000	0.970476	83.700000	0.964803	83.700000	0.970494	83.700000	0.963539	83.700000	0.966956	83.700000	0.968535	83.700000	0.965683	83.700000	0.959873	83.700000	0.966948	83.700000	0.958719	83.700000	0.965795	83.700000	0.973153	83.700000	0.962083	83.700000	0.962285	83.700000	0.971712
83.800000	0.966213	83.800000	0.971226	83.800000	0.960812	83.800000	0.969285	83.800000	0.966421	83.800000	0.968569	83.800000	0.970683	83.800000	0.959287	83.800000	0.958849	83.800000	0.967273	83.800000	0.964991	83.800000	0.965536	83.800000	0.966028	83.800000	0.968257	83.800000	0.967899	83.800000	0.965939
83.900000	0.969211	83.900000	0.973054	83.900000	0.971119	83.900000	0.955220	83.900000	0.965075	83.900000	0.958626	83.900000	0.968222	83.900000	0.969508	83.900000	0.969733	83.900000	0.969375	83.900000	0.967587	83.900000	0.961384	83.900000	0.964647	83.900000	0.959162	83.900000	0.970483	83.900000	0.964459
84.000000	0.966682	84.000000	0.965541	84.000000	0.965618	84.000000	0.963009	84.000000	0.965046	84.000000	0.969520	84.000000	0.958698	84.000000	0.965977	84.000000	0.965183	84.000000	0.965814	84.000000	0.960014	84.000000	0.967144	84.000000	0.965627	84.000000	0.966857	84.000000	0.967365	84.000000	0.962257
84.100000	0.966478	84.100000	0.967300	84.100000	0.964156	84.100000	0.968193	84.100000	0.970256	84.100000	0.959206	84.100000	0.961783	84.100000	0.960017	84.100000	0.959148	84.100000	0.969597	84.100000	0.968213	84.100000	0.970970	84.100000	0.972527	84.100000	0.965287	84.100000	0.962773	84.100000	0.965349
84.200000	0.969017	84.200000	0.966944	84.200000	0.965393	84.200000	0.970187	84.200000	0.969690	84.200000	0.961197	84.200000	0.963274	84.200000	0.970632	84.200000	0.960933	84.200000	0.970094	84.200000	0.962257	84.200000	0.970745	84.200000	0.962069	84.200000	0.965730	84.200000	0.965962	84.200000	0.960366
84.300000	0.970407	84.300000	0.969464	84.300000	0.967160	84.300000	0.964068	84.300000	0.974314	84.300000	0.969477	84.300000	0.962641	84.300000	0.970924	84.300000	0.970604	84.300000	0.977060	84.300000	0.968969	84.300000	0.966963	84.300000	0.965090	84.300000	0.968846	84.300000	0.961948	84.300000	0.966964
84.400000	0.973918	84.400000	0.965190	84.400000	0.967597	84.400000	0.977859	84.400000	0.964958	84.400000	0.973471	84.400000	0.970900	84.400000	0.972060	84.400000	0.958224	84.400000	0.973145	84.400000	0.966848	84.400000	0.966133	84.400000	0.965854	84.400000	0.963763	84.400000	0.970796	84.400000	0.962707
84.500000	0.971863	84.500000	0.971107	84.500000	0.965887	84.500000	0.967641	84.500000	0.972111	84.500000	0.969563	84.500000	0.964173	84.500000	0.965375	84.500000	0.963921	84.500000	0.974242	84.500000	0.970631	84.500000	0.972883	84.500000	0.961644	84.500000	0.967576	84.500000	0.965205	84.500000	0.962019
84.600000	0.967488	84.600000	0.960386	84.600000	0.971124	84.600000	0.974797	84.600000	0.970026	84.600000	0.967469	84.600000	0.961430	84.600000	0.969842	84.600000	0.969346	84.600000	0.974770	84.600000	0.959892	84.600000	0.968817	84.600000	0.963068	84.600000	0.970054	84.600000	0.962474	84.600000	0.967675
84.700000	0.968632	84.700000	0.969338	84.700000	0.967407	84.700000	0.972313	84.700000	0.967790	84.700000	0.966658	84.700000	0.972301	84.700000	0.965361	84.700000	0.968162	84.700000	0.975542	84.700000	0.960179	84.700000	0.968382	84.700000	0.961573	84.700000	0.970129	84.700000	0.969855	84.700000	0.967391
84.800000	0.970188	84.800000	0.971845	84.800000	0.967914	84.800000	0.967650	84.800000	0.973925	84.800000	0.971543	84.800000	0.970209	84.800000	0.971992	84.800000	0.973243	84.800000	0.973962	84.800000	0.962556	84.800000	0.971344	84.800000	0.971526	84.800000	0.972935	84.800000	0.974007	84.800000	0.976659
84.900000	0.970266	84.900000	0.970096	84.900000	0.964283	84.900000	0.970616	84.900000	0.968766	84.900000	0.965629	84.900000	0.974665	84.900000	0.965362	84.900000	0.973570	84.900000	0.968542	84.900000	0.961502	84.900000	0.967858	84.900000	0.963066	84.900000	0.969434	84.900000	0.968330	84.900000	0.978420
85.000000	0.971871	85.000000	0.963176	85.000000	0.970728	85.000000	0.969162	85.000000	0.978973	85.000000	0.964426	85.000000	0.964437	85.000000	0.969758	85.000000	0.976467	85.000000	0.970360	85.000000	0.967048	85.000000	0.967690	85.000000	0.966247	85.000000	0.963708	85.000000	0.966060	85.000000	0.972047
85.100000	0.975612	85.100000	0.970149	85.100000	0.974021	85.100000	0.969434	85.100000	0.974072	85.100000	0.968596	85.100000	0.969554	85.100000	0.973420	85.100000	0.970082	85.100000	0.970027	85.100000	0.967209	85.100000	0.973148	85.100000	0.970370	85.100000	0.972552	85.100000	0.966890	85.100000	0.972730
85.200000	0.971811	85.200000	0.974038	85.200000	0.970749	85.200000	0.973930	85.200000	0.970605	85.200000	0.974263	85.200000	0.973358	85.200000	0.972976	85.200000	0.973994	85.200000	0.976866	85.200000	0.970869	85.200000	0.971012	85.200000	0.973634	85.200000	0.964017	85.200000	0.973894	85.200000	0.966926
85.300000	0.964252	85.300000	0.972647	85.300000	0.972602	85.300000	0.973332	85.300000	0.975082	85.300000	0.975124	85.300000	0.969784	85.300000	0.972038	85.300000	0.971202	85.300000	0.975814	85.300000	0.969863	85.300000	0.972571	85.300000	0.967541	85.300000	0.962318	85.300000	0.976490	85.300000	0.962507
85.400000	0.972453	85.400000	0.971445	85.400000	0.968743	85.400000	0.974835	85.400000	0.973870	85.400000	0.971349	85.400000	0.975439	85.400000	0.974140	85.400000	0.974556	85.400000	0.973082	85.400000	0.965193	85.400000	0.972904	85.400000	0.966968	85.400000	0.969075	85.400000	0.976001	85.400000	0.963746
85.500000	0.969360	85.500000	0.969889	85.500000	0.976825	85.500000	0.979903	85.500000	0.972256	85.500000	0.974618	85.500000	0.973502	85.500000	0.969168	85.500000	0.971369	85.500000	0.967636	85.500000	0.969464	85.500000	0.976061	85.500000	0.972842	85.500000	0.976932	85.500000	0.969997	85.500000	0.965908
85.600000	0.967914	85.600000	0.969733	85.600000	0.976278	85.600000	0.978378	85.600000	0.974144	85.600000	0.978095	85.600000	0.970311	85.600000	0.965144	85.600000	0.972016	85.600000	0.977318	85.600000	0.966855	85.600000	0.976687	85.600000	0.972916	85.600000	0.975608	85.600000	0.976452	85.600000	0.969493
85.700000	0.966083	85.700000	0.969700	85.700000	0.972950	85.700000	0.974846	85.700000	0.975587	85.700000	0.976698	85.700000	0.975584	85.700000	0.968909	85.700000	0.975689	85.700000	0.976453	85.700000	0.962791	85.700000	0.970280	85.700000	0.965163	85.700000	0.971890	85.700000	0.970655	85.700000	0.973392
85.800000	0.967493	85.800000	0.973042	85.800000	0.975435	85.800000	0.976136	85.800000	0.970007	85.800000	0.969482	85.800000	0.979797	85.800000	0.970710	85.800000	0.968833	85.800000	0.974845	85.800000	0.966154	85.800000	0.973594	85.800000	0.971947	85.800000	0.969826	85.800000	0.979418	85.800000	0.972560
85.900000	0.972610	85.900000	0.973943	85.900000	0.971515	85.900000	0.975203	85.900000	0.975789	85.900000	0.975149	85.900000	0.969346	85.900000	0.970431	85.900000	0.973782	85.900000	0.975573	85.900000	0.967722	85.900000	0.968239	85.900000	0.971606	85.900000	0.970601	85.900000	0.967242	85.900000	0.975815
86.000000	0.970854	86.000000	0.973417	86.000000	0.973476	86.000000	0.977754	86.000000	0.974543	86.000000	0.976932	86.000000	0.976327	86.000000	0.974313	86.000000	0.970909	86.000000	0.970214	86.000000	0.981081	86.000000	0.971459	86.000000	0.975686	86.000000	0.975895	86.000000	0.967305	86.000000	0.975394
86.100000	0.961858	86.100000	0.977034	86.100000	0.972479	86.100000	0.971890	86.100000	0.978553	86.100000	0.971749	86.100000	0.978416	86.100000	0.967379	86.100000	0.975117	86.100000	0.976717	86.100000	0.972610	86.100000	0.977403	86.100000	0.974716	86.100000	0.973405	86.100000	0.972626	86.100000	0.969379
86.200000	0.966864	86.200000	0.974634	86.200000	0.973456	86.200000	0.970719	86.200000	0.976844	86.200000	0.976499	86.200000	0.977724	86.200000	0.972162	86.200000	0.971753	86.200000	0.981163	86.200000	0.975979	86.200000	0.976440	86.200000	0.966544	86.200000	0.971051	86.200000	0.975391	86.200000	0.981128
86.300000	0.971223	86.300000	0.980851	86.300000	0.969578	86.300000	0.979290	86.300000	0.969024	86.300000	0.980231	86.300000	0.973815	86.300000	0.969227	86.300000	0.983836	86.300000	0.978738	86.300000	0.969556	86.300000	0.973405	86.300000	0.973446	86.300000	0.968395	86.300000	0.978717	86.300000	0.974109
86.400000	0.973238	86.400000	0.973720	86.400000	0.969096	86.400000	0.974783	86.400000	0.981161	86.400000	0.973405	86.400000	0.973751	86.400000	0.978921	86.400000	0.973338	86.400000	0.979595	86.400000	0.970929	86.400000	0.976094	86.400000	0.977729	86.400000	0.970670	86.400000	0.977789	86.400000	0.971255
86.500000	0.962277	86.500000	0.973150	86.500000	0.979308	86.500000	0.981452	86.500000	0.978717	86.500000	0.973680	86.500000	0.978970	86.500000	0.977082	86.500000	0.976429	86.500000	0.978545	86.500000	0.977118	86.500000	0.978663	86.500000	0.966940	86.500000	0.974632	86.500000	0.971651	86.500000	0.975101
86.600000	0.974099	86.600000	0.979892	86.600000	0.972703	86.600000	0.979762	86.600000	0.973397	86.600000	0.980451	86.600000	0.977490	86.600000	0.976091	86.600000	0.970160	86.600000	0.980455	86.600000	0.975312	86.600000	0.970808	86.600000	0.971682	86.600000	0.976690	86.600000	0.977403	86.600000	0.974473
86.700000	0.973993	86.700000	0.972589	86.700000	0.974356	86.700000	0.981383	86.700000	0.982310	86.700000	0.980987	86.700000	0.976527	86.700000	0.971045	86.700000	0.968941	86.700000	0.974638	86.700000	0.974812	86.700000	0.975149	86.700000	0.970528	86.700000	0.976275	86.700000	0.976672	86.700000	0.965279
86.800000	0.974519	86.800000	0.977093	86.800000	0.983801	86.800000	0.978000	86.800000	0.979605	86.800000	0.977468	86.800000	0.979501	86.800000	0.982062	86.800000	0.969023	86.800000	0.974479	86.800000	0.978762	86.800000	0.976049	86.800000	0.976303	86.800000	0.978959	86.800000	0.973512	86.800000	0.969264
86.900000	0.973926	86.900000	0.981118	86.900000	0.977827	86.900000	0.977717	86.900000	0.982850	86.900000	0.983778	86.900000	0.974829	86.900000	0.969256	86.900000	0.979133	86.900000	0.977870	86.900000	0.979542	86.900000	0.973896	86.900000	0.973083	86.900000	0.976017	86.900000	0.976714	86.900000	0.972964
87.000000	0.970765	87.000000	0.977052	87.000000	0.978227	87.000000	0.982111	87.000000	0.985697	87.000000	0.976219	87.000000	0.977139	87.000000	0.969951	87.000000	0.983350	87.000000	0.974131	87.000000	0.983297	87.000000	0.979772	87.000000	0.975687	87.000000	0.979443	87.000000	0.980169	87.000000	0.975104
87.100000	0.972463	87.100000	0.979636	87.100000	0.979556	87.100000	0.972587	87.100000	0.984543	87.100000	0.988400	87.100000	0.978806	87.100000	0.980451	87.100000	0.978715	87.100000	0.977649	87.100000	0.982461	87.100000	0.982816	87.100000	0.975751	87.100000	0.977082	87.100000	0.974201	87.100000	0.976811
87.200000	0.977304	87.200000	0.984201	87.200000	0.976230	87.200000	0.977484	87.200000	0.982893	87.200000	0.981543	87.200000	0.976117	87.200000	0.980361	87.200000	0.975117	87.200000	0.975284	87.200000	0.980750	87.200000	0.974481	87.200000	0.973078	87.200000	0.983355	87.200000	0.977895	87.200000	0.981394
87.300000	0.983759	87.300000	0.981387	87.300000	0.978820	87.300000	0.982902	87.300000	0.982974	87.300000	0.979867	87.300000	0.984216	87.300000	0.975957	87.300000	0.975540	87.300000	0.982118	87.300000	0.977623	87.300000	0.976414	87.300000	0.980516	87.300000	0.980754	87.300000	0.977447	87.300000	0.975757
87.400000	0.980714	87.400000	0.978667	87.400000	0.975799	87.400000	0.977560	87.400000	0.984881	87.400000	0.980214	87.400000	0.977806	87.400000	0.977276	87.400000	0.976609	87.400000	0.978075	87.400000	0.973481	87.400000	0.978201	87.400000	0.974701	87.400000	0.974887	87.400000	0.975750	87.400000	0.973590
87.500000	0.975142	87.500000	0.978484	87.500000	0.970804	87.500000	0.976599	87.500000	0.978584	87.500000	0.982677	87.500000	0.968952	87.500000	0.974762	87.500000	0.978117	87.500000	0.978679	87.500000	0.971597	87.500000	0.971470	87.500000	0.983883	87.500000	0.977211	87.500000	0.981238	87.500000	0.975866
87.600000	0.975782	87.600000	0.979977	87.600000	0.978172	87.600000	0.976556	87.600000	0.981887	87.600000	0.983486	87.600000	0.977103	87.600000	0.973658	87.600000	0.975893	87.600000	0.981130	87.600000	0.982769	87.600000	0.977791	87.600000	0.977882	87.600000	0.979036	87.600000	0.980317	87.600000	0.980710
87.700000	0.973199	87.700000	0.979132	87.700000	0.976738	87.700000	0.974245	87.700000	0.978128	87.700000	0.979831	87.700000	0.982429	87.700000	0.981254	87.700000	0.984624	87.700000	0.977446	87.700000	0.982641	87.700000	0.977580	87.700000	0.976700	87.700000	0.980819	87.700000	0.982135	87.700000	0.976401
87.800000	0.973340	87.800000	0.983017	87.800000	0.975446	87.800000	0.983966	87.800000	0.980590	87.800000	0.975890	87.800000	0.975613	87.800000	0.980117	87.800000	0.977818	87.800000	0.981457	87.800000	0.977281	87.800000	0.979039	87.800000	0.981096	87.800000	0.982531	87.800000	0.979675	87.800000	0.977738
87.900000	0.982256	87.900000	0.981082	87.900000	0.979780	87.900000	0.979404	87.900000	0.979776	87.900000	0.974068	87.900000	0.980128	87.900000	0.980501	87.900000	0.984138	87.900000	0.989777	87.900000	0.984224	87.900000	0.978497	87.900000	0.988196	87.900000	0.978446	87.900000	0.982881	87.900000	0.980658
88.000000	0.979549	88.000000	0.984394	88.000000	0.984968	88.000000	0.988650	88.000000	0.980363	88.000000	0.983069	88.000000	0.982569	88.000000	0.979915	88.000000	0.977214	88.000000	0.984916	88.000000	0.974967	88.000000	0.984526	88.000000	0.981782	88.000000	0.978400	88.000000	0.977419	88.000000	0.981177
88.100000	0.974911	88.100000	0.985552	88.100000	0.979647	88.100000	0.977762	88.100000	0.973258	88.100000	0.984958	88.100000	0.979913	88.100000	0.986496	88.100000	0.979939	88.100000	0.990292	88.100000	0.980992	88.100000	0.983533	88.100000	0.988531	88.100000	0.977428	88.100000	0.979646	88.100000	0.980608
88.200000	0.976227	88.200000	0.985980	88.200000	0.981162	88.200000	0.980603	88.200000	0.978479	88.200000	0.977078	88.200000	0.976173	88.200000	0.984356	88.200000	0.979608	88.200000	0.983473	88.200000	0.983005	88.200000	0.978669	88.200000	0.985334	88.200000	0.983475	88.200000	0.985412	88.200000	0.976239
88.300000	0.983404	88.300000	0.981055	88.300000	0.972590	88.300000	0.988214	88.300000	0.982966	88.300000	0.988309	88.300000	0.980630	88.300000	0.982312	88.300000	0.983036	88.300000	0.985030	88.300000	0.972961	88.300000	0.983232	88.300000	0.987258	88.300000	0.973973	88.300000	0.986173	88.300000	0.981215
88.400000	0.981228	88.400000	0.986682	88.400000	0.976723	88.400000	0.985229	88.400000	0.987127	88.400000	0.989576	88.400000	0.983944	88.400000	0.978236	88.400000	0.983606	88.400000	0.984985	88.400000	0.984328	88.400000	0.980851	88.400000	0.975256	88.400000	0.980503	88.400000	0.985058	88.400000	0.976763
88.500000	0.980119	88.500000	0.987629	88.500000	0.977728	88.500000	0.981420	88.500000	0.988086	88.500000	0.983828	88.500000	0.982585	88.500000	0.986595	88.500000	0.983016	88.500000	0.984287	88.500000	0.983706	88.500000	0.976370	88.500000	0.978329	88.500000	0.991666	88.500000	0.976793	88.500000	0.983459
88.600000	0.985712	88.600000	0.982857	88.600000	0.975386	88.600000	0.988333	88.600000	0.981482	88.600000	0.986704	88.600000	0.985273	88.600000	0.988737	88.600000	0.987995	88.600000	0.988420	88.600000	0.983763	88.600000	0.983743	88.600000	0.980834	88.600000	0.985709	88.600000	0.982720	88.600000	0.982771
88.700000	0.977993	88.700000	0.990887	88.700000	0.987606	88.700000	0.988884	88.700000	0.980436	88.700000	0.983192	88.700000	0.983645	88.700000	0.982190	88.700000	0.984498	88.700000	0.982438	88.700000	0.986726	88.700000	0.988858	88.700000	0.977167	88.700000	0.988718	88.700000	0.979893	88.700000	0.982125
88.800000	0.983064	88.800000	0.981670	88.800000	0.982902	88.800000	0.983618	88.800000	0.983448	88.800000	0.982687	88.800000	0.980076	88.800000	0.987954	88.800000	0.987510	88.800000	0.989340	88.800000	0.984322	88.800000	0.981435	88.800000	0.978686	88.800000	0.987795	88.800000	0.986106	88.800000	0.983425
88.900000	0.985413	88.900000	0.977979	88.900000	0.983718	88.900000	0.989088	88.900000	0.984376	88.900000	0.985985	88.900000	0.983386	88.900000	0.985283	88.900000	0.987771	88.900000	0.982512	88.900000	0.977213	88.900000	0.988915	88.900000	0.980229	88.900000	0.984535	88.900000	0.988707	88.900000	0.991436
89.000000	0.978579	89.000000	0.985632	89.000000	0.984766	89.000000	0.990802	89.000000	0.985429	89.000000	0.995218	89.000000	0.986785	89.000000	0.989890	89.000000	0.990526	89.000000	0.985181	89.000000	0.984386	89.000000	0.975199	89.000000	0.984973	89.000000	0.987183	89.000000	0.987535	89.000000	0.982190
89.100000	0.977823	89.100000	0.983272	89.100000	0.992262	89.100000	0.993015	89.100000	0.988517	89.100000	0.987083	89.100000	0.985988	89.100000	0.986365	89.100000	0.990885	89.100000	0.977500	89.100000	0.987369	89.100000	0.983307	89.100000	0.981939	89.100000	0.991668	89.100000	0.983370	89.100000	0.981862
89.200000	0.986331	89.200000	0.985591	89.200000	0.985232	89.200000	0.993569	89.200000	0.982985	89.200000	0.990439	89.200000	0.983642	89.200000	0.982317	89.200000	0.990373	89.200000	0.991097	89.200000	0.982851	89.200000	0.984393	89.200000	0.982068	89.200000	0.987213	89.200000	0.985385	89.200000	0.984114
89.300000	0.984811	89.300000	0.983121	89.300000	0.988211	89.300000	0.984650	89.300000	0.983531	89.300000	0.987590	89.300000	0.983960	89.300000	0.987467	89.300000	0.985553	89.300000	0.980894	89.300000	0.983812	89.300000	0.985532	89.300000	0.983929	89.300000	0.984445	89.300000	0.987548	89.300000	0.982578
89.400000	0.979729	89.400000	0.981529	89.400000	0.984243	89.400000	0.992735	89.400000	0.988969	89.400000	0.987669	89.400000	0.985474	89.400000	0.988618	89.400000	0.993181	89.400000	0.983691	89.400000	0.985271	89.400000	0.986280	89.400000	0.987155	89.400000	0.990253	89.400000	0.987071	89.400000	0.976772
89.500000	0.989436	89.500000	0.984108	89.500000	0.988257	89.500000	0.989075	89.500000	0.983926	89.500000	0.996187	89.500000	0.978802	89.500000	0.983112	89.500000	0.985356	89.500000	0.988732	89.500000	0.978660	89.500000	0.983120	89.500000	0.992236	89.500000	0.990578	89.500000	0.985652	89.500000	0.979180
89.600000	0.987126	89.600000	0.996361	89.600000	0.988788	89.600000	0.994907	89.600000	0.986225	89.600000	0.991779	89.600000	0.989492	89.600000	0.977964	89.600000	0.982040	89.600000	0.988941	89.600000	0.984811	89.600000	0.987457	89.600000	0.991195	89.600000	0.989974	89.600000	0.988477	89.600000	0.984367
89.700000	0.985539	89.700000	0.986595	89.700000	0.986159	89.700000	0.995114	89.700000	0.984211	89.700000	0.989709	89.700000	0.984507	89.700000	0.978108	89.700000	0.989457	89.700000	0.988513	89.700000	0.984255	89.700000	0.980795	89.700000	0.990516	89.700000	0.990032	89.700000	0.991858	89.700000	0.981289
89.800000	0.986282	89.800000	0.986695	89.800000	0.988663	89.800000	0.992946	89.800000	0.981684	89.800000	0.996101	89.800000	0.989853	89.800000	0.983092	89.800000	0.988469	89.800000	0.983109	89.800000	0.986467	89.800000	0.984269	89.800000	0.991282	89.800000	0.989563	89.800000	0.991084	89.800000	0.986425
89.900000	0.990162	89.900000	0.986743	89.900000	0.986703	89.900000	0.992576	89.900000	0.983274	89.900000	0.994456	89.900000	0.996311	89.900000	0.984782	89.900000	0.987147	89.900000	0.993819	89.900000	0.981653	89.900000	0.987902	89.900000	0.992957	89.900000	0.990933	89.900000	0.992073	89.900000	0.985080
90.000000	0.990254	90.000000	0.990030	90.000000	0.985017	90.000000	0.990590	90.000000	0.987709	90.000000	0.986380	90.000000	0.993173	90.000000	0.986962	90.000000	0.990761	90.000000	0.991519	90.000000	0.987090	90.000000	0.982538	90.000000	0.984788	90.000000	0.987058	90.000000	0.990824	90.000000	0.985528
90.100000	0.990210	90.100000	0.988911	90.100000	0.986970	90.100000	0.990562	90.100000	0.987298	90.100000	0.993433	90.100000	0.988384	90.100000	0.990338	90.100000	0.991733	90.100000	0.989056	90.100000	0.992143	90.100000	0.983267	90.100000	0.985650	90.100000	0.984217	90.100000	0.988526	90.100000	0.988225
90.200000	0.988186	90.200000	0.990162	90.200000	0.990847	90.200000	0.996926	90.200000	0.991716	90.200000	0.990541	90.200000	0.990338	90.200000	0.992158	90.200000	0.987184	90.200000	0.992329	90.200000	0.988500	90.200000	0.987605	90.200000	0.992865	90.200000	0.987775	90.200000	0.995114	90.200000	0.986339
90.300000	0.992370	90.300000	1.001157	90.300000	0.993828	90.300000	0.992367	90.300000	0.987071	90.300000	0.994649	90.300000	0.990632	90.300000	0.988286	90.300000	0.986988	90.300000	0.986821	90.300000	0.985536	90.300000	0.995238	90.300000	0.987829	90.300000	0.992486	90.300000	0.993813	90.300000	0.990496
90.400000	0.986343	90.400000	0.990618	90.400000	0.985143	90.400000	0.990228	90.400000	0.986186	90.400000	0.990248	90.400000	0.990441	90.400000	0.986749	90.400000	0.993220	90.400000	0.993676	90.400000	0.990173	90.400000	0.988359	90.400000	0.993892	90.400000	0.991022	90.400000	0.987494	90.400000	0.988424
90.500000	0.987642	90.500000	0.993133	90.500000	0.995952	90.500000	0.996247	90.500000	0.991944	90.500000	0.989357	90.500000	0.984084	90.500000	0.994350	90.500000	0.989336	90.500000	0.994269	90.500000	0.991450	90.500000	0.991678	90.500000	0.992905	90.500000	0.987066	90.500000	0.985308	90.500000	0.988370
90.600000	0.989366	90.600000	0.997014	90.600000	0.994613	90.600000	0.988721	90.600000	0.990020	90.600000	0.993267	90.600000	0.989002	90.600000	0.992867	90.600000	0.993261	90.600000	0.993543	90.600000	0.993585	90.600000	0.989835	90.600000	0.994290	90.600000	0.990238	90.600000	0.989070	90.600000	0.990879
90.700000	0.987006	90.700000	0.996044	90.700000	0.993649	90.700000	0.992743	90.700000	0.988614	90.700000	0.996869	90.700000	0.986534	90.700000	0.991425	90.700000	0.995240	90.700000	0.989221	90.700000	0.988506	90.700000	0.991802	90.700000	0.990803	90.700000	0.987248	90.700000	0.992994	90.700000	0.989811
90.800000	0.988186	90.800000	0.994322	90.800000	0.988600	90.800000	0.992686	90.800000	0.993505	90.800000	0.993577	90.800000	0.992828	90.800000	0.997134	90.800000	0.995302	90.800000	0.995514	90.800000	0.988760	90.800000	0.993372	90.800000	0.991223	90.800000	0.991215	90.800000	0.987110	90.800000	0.987850
90.900000	0.992319	90.900000	0.997729	90.900000	0.993159	90.900000	0.998416	90.900000	0.991037	90.900000	0.993730	90.900000	0.991917	90.900000	0.994397	90.900000	0.994232	90.900000	0.993617	90.900000	0.987515	90.900000	0.990748	90.900000	0.994189	90.900000	0.987967	90.900000	0.988059	90.900000	0.994314
91.000000	0.990880	91.000000	0.998037	91.000000	0.990198	91.000000	0.993220	91.000000	0.991712	91.000000	0.991573	91.000000	0.990495	91.000000	0.991997	91.000000	0.990875	91.000000	1.002635	91.000000	0.994482	91.000000	0.991444	91.000000	0.985262	91.000000	0.995001	91.000000	0.990355	91.000000	0.994378
91.100000	0.996549	91.100000	0.999137	91.100000	0.995657	91.100000	0.996934	91.100000	0.990814	91.100000	0.999070	91.100000	0.999947	91.100000	0.991861	91.100000	0.995939	91.100000	1.002000	91.100000	0.996707	91.100000	0.994760	91.100000	0.997618	91.100000	0.982231	91.100000	0.993133	91.100000	0.990318
91.200000	0.990532	91.200000	0.997740	91.200000	0.995671	91.200000	0.996890	91.200000	0.997475	91.200000	0.991349	91.200000	0.990640	91.200000	0.999687	91.200000	0.987095	91.200000	0.995708	91.200000	0.995404	91.200000	0.990759	91.200000	0.996538	91.200000	0.987780	91.200000	0.994664	91.200000	0.990322
91.300000	0.991413	91.300000	1.003049	91.300000	0.997052	91.300000	0.994459	91.300000	0.994770	91.300000	0.993133	91.300000	0.995337	91.300000	0.994389	91.300000	1.000680	91.300000	0.994878	91.300000	0.993993	91.300000	0.995604	91.300000	1.000432	91.300000	0.989805	91.300000	0.989113	91.300000	0.993718
91.400000	0.995149	91.400000	0.996554	91.400000	0.998415	91.400000	0.994321	91.400000	0.998857	91.400000	0.994075	91.400000	0.998419	91.400000	0.994416	91.400000	0.995209	91.400000	0.998446	91.400000	0.994422	91.400000	0.990440	91.400000	0.995034	91.400000	0.991035	91.400000	0.993713	91.400000	0.989710
91.500000	0.994066	91.500000	0.999070	91.500000	0.996451	91.500000	0.998439	91.500000	0.998264	91.500000	0.993751	91.500000	1.004773	91.500000	1.001869	91.500000	0.997577	91.500000	0.996925	91.500000	1.002823	91.500000	1.004751	91.500000	0.996531	91.500000	0.985511	91.500000	0.990649	91.500000	0.989403
91.600000	0.990827	91.600000	0.997142	91.600000	0.997286	91.600000	0.998343	91.600000	0.991508	91.600000	0.997312	91.600000	0.995519	91.600000	0.988598	91.600000	0.995194	91.600000	0.989699	91.600000	0.992734	91.600000	1.001653	91.600000	1.000943	91.600000	0.999881	91.600000	0.993054	91.600000	0.990538
91.700000	0.985793	91.700000	1.005056	91.700000	0.993204	91.700000	0.996172	91.700000	0.998822	91.700000	0.993122	91.700000	0.997003	91.700000	0.996508	91.700000	0.994521	91.700000	0.989311	91.700000	0.999771	91.700000	1.003585	91.700000	0.994571	91.700000	0.996584	91.700000	0.992459	91.700000	0.993968
91.800000	0.988272	91.800000	1.002769	91.800000	0.999107	91.800000	1.003574	91.800000	0.993674	91.800000	0.995653	91.800000	0.994754	91.800000	0.999141	91.800000	0.992382	91.800000	0.994384	91.800000	0.992192	91.800000	0.998421	91.800000	1.001105	91.800000	1.000366	91.800000	0.993766	91.800000	0.995986
91.900000	0.988501	91.900000	1.001101	91.900000	0.993961	91.900000	1.001540	91.900000	0.998491	91.900000	0.996253	91.900000	0.996093	91.900000	0.995692	91.900000	1.000436	91.900000	0.994866	91.900000	0.997570	91.900000	0.998939	91.900000	0.997045	91.900000	0.994464	91.900000	0.988326	91.900000	0.991091
92.000000	0.999592	92.000000	0.993459	92.000000	0.993599	92.000000	0.995443	92.000000	1.001834	92.000000	0.999172	92.000000	0.996946	92.000000	0.996410	92.000000	0.996796	92.000000	0.995601	92.000000	0.996080	92.000000	0.998243	92.000000	0.993082	92.000000	0.996112	92.000000	0.993319	92.000000	0.994347
92.100000	0.990662	92.100000	0.998744	92.100000	1.000823	92.100000	0.993426	92.100000	0.999528	92.100000	0.995328	92.100000	0.997931	92.100000	0.995989	92.100000	1.000733	92.100000	0.995967	92.100000	0.988529	92.100000	0.999682	92.100000	0.992251	92.100000	0.997186	92.100000	0.997456	92.100000	0.993702
92.200000	0.993978	92.200000	0.998500	92.200000	0.993727	92.200000	0.995445	92.200000	0.998187	92.200000	1.002008	92.200000	0.996418	92.200000	0.992163	92.200000	0.996459	92.200000	0.993230	92.200000	1.000101	92.200000	0.994417	92.200000	0.996637	92.200000	0.997125	92.200000	0.996184	92.200000	0.999896
92.300000	1.001250	92.300000	0.994780	92.300000	1.004298	92.300000	1.001229	92.300000	0.996410	92.300000	0.997725	92.300000	1.000948	92.300000	0.994917	92.300000	0.997657	92.300000	0.998757	92.300000	0.985710	92.300000	0.998718	92.300000	0.999244	92.300000	1.001244	92.300000	0.992304	92.300000	0.998003
92.400000	0.994613	92.400000	1.006433	92.400000	0.997785	92.400000	0.998377	92.400000	0.997230	92.400000	0.990845	92.400000	1.000792	92.400000	0.999697	92.400000	1.007866	92.400000	0.998158	92.400000	0.995641	92.400000	0.997834	92.400000	0.998932	92.400000	1.003609	92.400000	0.994640	92.400000	0.996021
92.500000	0.991093	92.500000	0.994880	92.500000	0.999998	92.500000	0.995181	92.500000	0.995074	92.500000	0.995590	92.500000	0.999765	92.500000	0.999860	92.500000	0.997914	92.500000	0.992728	92.500000	0.990608	92.500000	0.995127	92.500000	0.998108	92.500000	0.997318	92.500000	0.993558	92.500000	0.996052
92.600000	0.998267	92.600000	1.002297	92.600000	1.001241	92.600000	0.999994	92.600000	0.994707	92.600000	1.002250	92.600000	0.999309	92.600000	1.003838	92.600000	0.994079	92.600000	1.003838	92.600000	0.999220	92.600000	0.997817	92.600000	0.997691	92.600000	0.994914	92.600000	0.999800	92.600000	0.995575
92.700000	1.002057	92.700000	0.996386	92.700000	1.004963	92.700000	1.004038	92.700000	1.004039	92.700000	0.992095	92.700000	1.003371	92.700000	0.996255	92.700000	0.999491	92.700000	1.001158	92.700000	1.000949	92.700000	0.993758	92.700000	1.000348	92.700000	0.999461	92.700000	0.999887	92.700000	1.002824
92.800000	0.994681	92.800000	1.002699	92.800000	1.006215	92.800000	1.002986	92.800000	1.006751	92.800000	0.999688	92.800000	1.000525	92.800000	0.995678	92.800000	0.999959	92.800000	1.002669	92.800000	0.998885	92.800000	0.999480	92.800000	1.000360	92.800000	1.000623	92.800000	0.995673	92.800000	0.998375
92.900000	1.003235	92.900000	1.000085	92.900000	1.004495	92.900000	1.004927	92.900000	0.998627	92.900000	1.005034	92.900000	1.002135	92.900000	0.999341	92.900000	1.000694	92.900000	1.000118	92.900000	1.000522	92.900000	1.003250	92.900000	1.002504	92.900000	1.004585	92.900000	1.002317	92.900000	0.998425
93.000000	1.006111	93.000000	0.999738	93.000000	1.007716	93.000000	1.005191	93.000000	1.000936	93.000000	1.000764	93.000000	1.003749	93.000000	1.001904	93.000000	1.000593	93.000000	1.004662	93.000000	0.990601	93.000000	0.997446	93.000000	0.988935	93.000000	0.999292	93.000000	0.991660	93.000000	1.002863
93.100000	1.001856	93.100000	0.997703	93.100000	1.000237	93.100000	1.003767	93.100000	0.996362	93.100000	0.995710	93.100000	0.999741	93.100000	0.998414	93.100000	1.004092	93.100000	1.007674	93.100000	0.998650	93.100000	0.997269	93.100000	0.996733	93.100000	1.000247	93.100000	1.002823	93.100000	0.999177
93.200000	1.002845	93.200000	1.003484	93.200000	1.006928	93.200000	1.001276	93.200000	0.997600	93.200000	1.002322	93.200000	0.997780	93.200000	1.003430	93.200000	0.998232	93.200000	0.998622	93.200000	0.998940	93.200000	0.994780	93.200000	0.996101	93.200000	1.002378	93.200000	1.002273	93.200000	1.001039
93.300000	1.001181	93.300000	1.000065	93.300000	1.009170	93.300000	1.001933	93.300000	1.000090	93.300000	1.004283	93.300000	0.995967	93.300000	1.002275	93.300000	1.000742	93.300000	1.002588	93.300000	0.998484	93.300000	1.000461	93.300000	1.006118	93.300000	0.997019	93.300000	1.003316	93.300000	1.003687
93.400000	1.002460	93.400000	1.004283	93.400000	1.009698	93.400000	1.004493	93.400000	0.999012	93.400000	1.002195	93.400000	1.000334	93.400000	1.004165	93.400000	1.002376	93.400000	0.999512	93.400000	0.998375	93.400000	0.996945	93.400000	0.996656	93.400000	0.999921	93.400000	1.009780	93.400000	1.000110
93.500000	1.011649	93.500000	1.003933	93.500000	1.003455	93.500000	1.003573	93.500000	0.997191	93.500000	1.003106	93.500000	0.999751	93.500000	0.999671	93.500000	1.000432	93.500000	1.003426	93.500000	1.000376	93.500000	0.998718	93.500000	0.996455	93.500000	1.005485	93.500000	1.005116	93.500000	1.007893
93.600000	1.006011	93.600000	1.000417	93.600000	1.005644	93.600000	1.001525	93.600000	0.999205	93.600000	1.004398	93.600000	1.001527	93.600000	1.002625	93.600000	1.002472	93.600000	0.999953	93.600000	1.000225	93.600000	1.002417	93.600000	1.003713	93.600000	1.005001	93.600000	0.998110	93.600000	1.001450
93.700000	1.002897	93.700000	1.006500	93.700000	1.013063	93.700000	1.007697	93.700000	1.000077	93.700000	1.002199	93.700000	1.000264	93.700000	0.996552	93.700000	1.001320	93.700000	0.998795	93.700000	1.000797	93.700000	1.001468	93.700000	1.004107	93.700000	1.004258	93.700000	0.998102	93.700000	1.005861
93.800000	1.004937	93.800000	1.004726	93.800000	1.006607	93.800000	1.004947	93.800000	0.999904	93.800000	1.006299	93.800000	1.006372	93.800000	0.995627	93.800000	0.996743	93.800000	1.005135	93.800000	0.999363	93.800000	0.999804	93.800000	0.996632	93.800000	1.004568	93.800000	1.000370	93.800000	1.011072
93.900000	1.006600	93.900000	1.005872	93.900000	1.005099	93.900000	1.006899	93.900000	1.004807	93.900000	1.010565	93.900000	1.001311	93.900000	1.003328	93.900000	1.006684	93.900000	1.007166	93.900000	1.003013	93.900000	1.002794	93.900000	1.002813	93.900000	1.003440	93.900000	0.993015	93.900000	1.002253
94.000000	1.001458	94.000000	1.003008	94.000000	1.003396	94.000000	1.007629	94.000000	1.008459	94.000000	1.005933	94.000000	1.000258	94.000000	1.009456	94.000000	1.006605	94.000000	1.005778	94.000000	1.000735	94.000000	1.004439	94.000000	0.996832	94.000000	1.005069	94.000000	1.003898	94.000000	1.002929
94.100000	1.004574	94.100000	1.011123	94.100000	1.009686	94.100000	1.010351	94.100000	1.010137	94.100000	1.006659	94.100000	0.998044	94.100000	1.002678	94.100000	1.004289	94.100000	1.008804	94.100000	1.001612	94.100000	1.001277	94.100000	0.999110	94.100000	0.998447	94.100000	1.001439	94.100000	1.001730
94.200000	1.004129	94.200000	1.006368	94.200000	1.012244	94.200000	1.004422	94.200000	1.003545	94.200000	1.002433	94.200000	1.002398	94.200000	1.006979	94.200000	1.007871	94.200000	1.006050	94.200000	1.002389	94.200000	0.997960	94.200000	1.005308	94.200000	1.006119	94.200000	1.000558	94.200000	1.007203
94.300000	1.000202	94.300000	1.013402	94.300000	1.004700	94.300000	1.010055	94.300000	1.011474	94.300000	1.003012	94.300000	1.002127	94.300000	0.998589	94.300000	1.001909	94.300000	1.006468	94.300000	1.002462	94.300000	1.007409	94.300000	1.001128	94.300000	1.002565	94.300000	1.001963	94.300000	1.005663
94.400000	1.000276	94.400000	1.010128	94.400000	1.007477	94.400000	1.003207	94.400000	1.006483	94.400000	1.006636	94.400000	1.000642	94.400000	1.003193	94.400000	1.005656	94.400000	1.008321	94.400000	1.003691	94.400000	1.006184	94.400000	1.003828	94.400000	1.002369	94.400000	1.004080	94.400000	1.007342
94.500000	1.003801	94.500000	1.009322	94.500000	1.012260	94.500000	1.004365	94.500000	1.011939	94.500000	1.000794	94.500000	1.007732	94.500000	0.998925	94.500000	1.011221	94.500000	1.005211	94.500000	0.997364	94.500000	1.004413	94.500000	1.007657	94.500000	1.010590	94.500000	0.996407	94.500000	1.004589
94.600000	1.000905	94.600000	1.016073	94.600000	1.013942	94.600000	1.008023	94.600000	1.006406	94.600000	1.004278	94.600000	0.997457	94.600000	1.004057	94.600000	1.014260	94.600000	1.008066	94.600000	1.004219	94.600000	1.002336	94.600000	1.005060	94.600000	1.007310	94.600000	0.999583	94.600000	1.009535
94.700000	1.009144	94.700000	1.006500	94.700000	1.010759	94.700000	1.011196	94.700000	1.004527	94.700000	1.014695	94.700000	0.999186	94.700000	0.998371	94.700000	1.008839	94.700000	1.009305	94.700000	1.001296	94.700000	1.009312	94.700000	1.001734	94.700000	1.005381	94.700000	1.005973	94.700000	1.008272
94.800000	1.011065	94.800000	1.007783	94.800000	1.009726	94.800000	1.011094	94.800000	1.011440	94.800000	1.003467	94.800000	1.006299	94.800000	0.999568	94.800000	1.007122	94.800000	1.006055	94.800000	1.005351	94.800000	1.003508	94.800000	1.010962	94.800000	1.006517	94.800000	1.006201	94.800000	1.010552
94.900000	1.005739	94.900000	1.008193	94.900000	1.003804	94.900000	1.005265	94.900000	1.007687	94.900000	1.009341	94.900000	1.008564	94.900000	1.010553	94.900000	1.010025	94.900000	0.999207	94.900000	1.005550	94.900000	1.001433	94.900000	1.012202	94.900000	1.009009	94.900000	1.007628	94.900000	1.008125
95.000000	1.007772	95.000000	1.009317	95.000000	1.013384	95.000000	1.007862	95.000000	1.012226	95.000000	1.003782	95.000000	1.011045	95.000000	1.009926	95.000000	1.009852	95.000000	1.009297	95.000000	1.006385	95.000000	1.001548	95.000000	1.008834	95.000000	1.004863	95.000000	0.998272	95.000000	1.013975
95.100000	1.008281	95.100000	1.007374	95.100000	1.009551	95.100000	1.005275	95.100000	1.010494	95.100000	1.008567	95.100000	1.003634	95.100000	1.007662	95.100000	1.011074	95.100000	1.003235	95.100000	1.007848	95.100000	1.000169	95.100000	1.012046	95.100000	1.011792	95.100000	1.004501	95.100000	1.009110
95.200000	1.011795	95.200000	1.007384	95.200000	1.008725	95.200000	1.010172	95.200000	1.009330	95.200000	1.006614	95.200000	1.006291	95.200000	1.008284	95.200000	1.011077	95.200000	1.007967	95.200000	1.009899	95.200000	1.003559	95.200000	1.013677	95.200000	1.012865	95.200000	1.001030	95.200000	1.012631
95.300000	1.011570	95.300000	1.010780	95.300000	1.010183	95.300000	1.012843	95.300000	1.010295	95.300000	1.009088	95.300000	0.999840	95.300000	0.999563	95.300000	1.014674	95.300000	1.006507	95.300000	1.009562	95.300000	1.012957	95.300000	1.007464	95.300000	1.007218	95.300000	1.002688	95.300000	1.010045
95.400000	1.007326	95.400000	1.017798	95.400000	1.011679	95.400000	1.013424	95.400000	1.003709	95.400000	1.015059	95.400000	1.005774	95.400000	1.013392	95.400000	1.005121	95.400000	1.008121	95.400000	1.008442	95.400000	1.006103	95.400000	1.014192	95.400000	1.008169	95.400000	1.007768	95.400000	1.013992
95.500000	1.007149	95.500000	1.019399	95.500000	1.010527	95.500000	1.012475	95.500000	1.008883	95.500000	1.011468	95.500000	1.005138	95.500000	1.012711	95.500000	1.009574	95.500000	1.011813	95.500000	1.004888	95.500000	1.007169	95.500000	1.008709	95.500000	1.012221	95.500000	1.004514	95.500000	1.012593
95.600000	1.013341	95.600000	1.009250	95.600000	1.016023	95.600000	1.011857	95.600000	1.015727	95.600000	1.008466	95.600000	1.010773	95.600000	1.012287	95.600000	1.011798	95.600000	1.004605	95.600000	1.014429	95.600000	1.003242	95.600000	1.007451	95.600000	1.008946	95.600000	1.005656	95.600000	1.013097
95.700000	1.010870	95.700000	1.015801	95.700000	1.014865	95.700000	1.011119	95.700000	1.009212	95.700000	1.009686	95.700000	1.006538	95.700000	1.012744	95.700000	1.008472	95.700000	1.011238	95.700000	1.010556	95.700000	1.008758	95.700000	1.014251	95.700000	1.012707	95.700000	1.010028	95.700000	1.009072
95.800000	1.011164	95.800000	1.014020	95.800000	1.009592	95.800000	1.015811	95.800000	1.014314	95.800000	1.013703	95.800000	1.009938	95.800000	1.007173	95.800000	1.011580	95.800000	1.011784	95.800000	1.009231	95.800000	1.010124	95.800000	1.007019	95.800000	1.011485	95.800000	1.009763	95.800000	1.011938
95.900000	1.012682	95.900000	1.014901	95.900000	1.006014	95.900000	1.010772	95.900000	1.012768	95.900000	1.009819	95.900000	1.006923	95.900000	1.011088	95.900000	1.013170	95.900000	1.012952	95.900000	1.007956	95.900000	1.011737	95.900000	1.006432	95.900000	1.009484	95.900000	1.003207	95.900000	1.010826
96.000000	1.010241	96.000000	1.013343	96.000000	1.016971	96.000000	1.015593	96.000000	1.004240	96.000000	1.014158	96.000000	1.006893	96.000000	1.017318	96.000000	1.010509	96.000000	1.007413	96.000000	1.007638	96.000000	1.017361	96.000000	1.011157	96.000000	1.009242	96.000000	1.002684	96.000000	1.007276
96.100000	1.008291	96.100000	1.020461	96.100000	1.012584	96.100000	1.014221	96.100000	1.014466	96.100000	1.010279	96.100000	1.014829	96.100000	1.015696	96.100000	1.013628	96.100000	1.011474	96.100000	1.005663	96.100000	1.009245	96.100000	1.009473	96.100000	1.012782	96.100000	1.007908	96.100000	1.012388
96.200000	1.010922	96.200000	1.015954	96.200000	1.013096	96.200000	1.018375	96.200000	1.009445	96.200000	1.008171	96.200000	1.012974	96.200000	1.009605	96.200000	1.014570	96.200000	1.019020	96.200000	1.007180	96.200000	1.010876	96.200000	1.016546	96.200000	1.014799	96.200000	1.009428	96.200000	1.018719
96.300000	1.011061	96.300000	1.020651	96.300000	1.011916	96.300000	1.012845	96.300000	1.013485	96.300000	1.013473	96.300000	1.010460	96.300000	1.012654	96.300000	1.014872	96.300000	1.011437	96.300000	1.016785	96.300000	1.009029	96.300000	1.016813	96.300000	1.012620	96.300000	1.014490	96.300000	1.012767
96.400000	1.006812	96.400000	1.014589	96.400000	1.012277	96.400000	1.011064	96.400000	1.022479	96.400000	1.019570	96.400000	1.016853	96.400000	1.011840	96.400000	1.013888	96.400000	1.015267	96.400000	1.004943	96.400000	1.009070	96.400000	1.014931	96.400000	1.015808	96.400000	1.008770	96.400000	1.016952
96.500000	1.016132	96.500000	1.009578	96.500000	1.018447	96.500000	1.016018	96.500000	1.012052	96.500000	1.016488	96.500000	1.007911	96.500000	1.014411	96.500000	1.013236	96.500000	1.012466	96.500000	1.009205	96.500000	1.011416	96.500000	1.011863	96.500000	1.013501	96.500000	1.003034	96.500000	1.011161
96.600000	1.013048	96.600000	1.012857	96.600000	1.016456	96.600000	1.016895	96.600000	1.013170	96.600000	1.017950	96.600000	1.007691	96.600000	1.014641	96.600000	1.013722	96.600000	1.015933	96.600000	1.013922	96.600000	1.007503	96.600000	1.013548	96.600000	1.014921	96.600000	1.004676	96.600000	1.017818
96.700000	1.009584	96.700000	1.014377	96.700000	1.022012	96.700000	1.009357	96.700000	1.021427	96.700000	1.024060	96.700000	1.013364	96.700000	1.013052	96.700000	1.011226	96.700000	1.013793	96.700000	1.007658	96.700000	1.014651	96.700000	1.012086	96.700000	1.005886	96.700000	1.012997	96.700000	1.014404
96.800000	1.009384	96.800000	1.014068	96.800000	1.019101	96.800000	1.017419	96.800000	1.017700	96.800000	1.017431	96.800000	1.017028	96.800000	1.016588	96.800000	1.015104	96.800000	1.017048	96.800000	1.008315	96.800000	1.009062	96.800000	1.009005	96.800000	1.010465	96.800000	1.010106	96.800000	1.008286
96.900000	1.009064	96.900000	1.015854	96.900000	1.014136	96.900000	1.013778	96.900000	1.014546	96.900000	1.014011	96.900000	1.012025	96.900000	1.017681	96.900000	1.008984	96.900000	1.007885	96.900000	1.011016	96.900000	1.010025	96.900000	1.015791	96.900000	1.011040	96.900000	1.008441	96.900000	1.016028
97.000000	1.012849	97.000000	1.012065	97.000000	1.015515	97.000000	1.012102	97.000000	1.010947	97.000000	1.012654	97.000000	1.017640	97.000000	1.017506	97.000000	1.014569	97.000000	1.015061	97.000000	1.009143	97.000000	1.008811	97.000000	1.015590	97.000000	1.019252	97.000000	1.013641	97.000000	1.007871
97.100000	1.018195	97.100000	1.013996	97.100000	1.020082	97.100000	1.018035	97.100000	1.014257	97.100000	1.021571	97.100000	1.006029	97.100000	1.011682	97.100000	1.016109	97.100000	1.019351	97.100000	1.014039	97.100000	1.017409	97.100000	1.012240	97.100000	1.013090	97.100000	1.013827	97.100000	1.011055
97.200000	1.016119	97.200000	1.021024	97.200000	1.019247	97.200000	1.016161	97.200000	1.014069	97.200000	1.018627	97.200000	1.014602	97.200000	1.010360	97.200000	1.010009	97.200000	1.016411	97.200000	1.011763	97.200000	1.013606	97.200000	1.015711	97.200000	1.015402	97.200000	1.007169	97.200000	1.010121
97.300000	1.011961	97.300000	1.015048	97.300000	1.016661	97.300000	1.015871	97.300000	1.013788	97.300000	1.022544	97.300000	1.008802	97.300000	1.016708	97.300000	1.011215	97.300000	1.017252	97.300000	1.012062	97.300000	1.016533	97.300000	1.022111	97.300000	1.019028	97.300000	1.013424	97.300000	1.014271
97.400000	1.020834	97.400000	1.022259	97.400000	1.020051	97.400000	1.020503	97.400000	1.017219	97.400000	1.021110	97.400000	1.011919	97.400000	1.015223	97.400000	1.012639	97.400000	1.017049	97.400000	1.018728	97.400000	1.019748	97.400000	1.020581	97.400000	1.018159	97.400000	1.021353	97.400000	1.017660
97.500000	1.022357	97.500000	1.016978	97.500000	1.017138	97.500000	1.022961	97.500000	1.011346	97.500000	1.016857	97.500000	1.014445	97.500000	1.014976	97.500000	1.010244	97.500000	1.013619	97.500000	1.012009	97.500000	1.011974	97.500000	1.020369	97.500000	1.020128	97.500000	1.011751	97.500000	1.015458
97.600000	1.020307	97.600000	1.019526	97.600000	1.016243	97.600000	1.016404	97.600000	1.015658	97.600000	1.019368	97.600000	1.015455	97.600000	1.013487	97.600000	1.021114	97.600000	1.019244	97.600000	1.014204	97.600000	1.017048	97.600000	1.016594	97.600000	1.018896	97.600000	1.014281	97.600000	1.019197
97.700000	1.017632	97.700000	1.021551	97.700000	1.019504	97.700000	1.020342	97.700000	1.015570	97.700000	1.018748	97.700000	1.017574	97.700000	1.014930	97.700000	1.016932	97.700000	1.022998	97.700000	1.004517	97.700000	1.014346	97.700000	1.017229	97.700000	1.020326	97.700000	1.012441	97.700000	1.015468
97.800000	1.026235	97.800000	1.019719	97.800000	1.021586	97.800000	1.019721	97.800000	1.015092	97.800000	1.016994	97.800000	1.014043	97.800000	1.016805	97.800000	1.016936	97.800000	1.019797	97.800000	1.015165	97.800000	1.011289	97.800000	1.020017	97.800000	1.016848	97.800000	1.013363	97.800000	1.018529
97.900000	1.020877	97.900000	1.023769	97.900000	1.017161	97.900000	1.020988	97.900000	1.025779	97.900000	1.016019	97.900000	1.014244	97.900000	1.018185	97.900000	1.018413	97.900000	1.019177	97.900000	1.008316	97.900000	1.017168	97.900000	1.018812	97.900000	1.023149	97.900000	1.013092	97.900000	1.022155
98.000000	1.020477	98.000000	1.017144	98.000000	1.022286	98.000000	1.021143	98.000000	1.022013	98.000000	1.020403	98.000000	1.012122	98.000000	1.018882	98.000000	1.016041	98.000000	1.015506	98.000000	1.017224	98.000000	1.019054	98.000000	1.022247	98.000000	1.014022	98.000000	1.016643	98.000000	1.017068
98.100000	1.028567	98.100000	1.024426	98.100000	1.019664	98.100000	1.017469	98.100000	1.018479	98.100000	1.021346	98.100000	1.014007	98.100000	1.019502	98.100000	1.015925	98.100000	1.018188	98.100000	1.011172	98.100000	1.018503	98.100000	1.017270	98.100000	1.014007	98.100000	1.012202	98.100000	1.018972
98.200000	1.024404	98.200000	1.022879	98.200000	1.015582	98.200000	1.024469	98.200000	1.021487	98.200000	1.021358	98.200000	1.014715	98.200000	1.018639	98.200000	1.018898	98.200000	1.018170	98.200000	1.012236	98.200000	1.018701	98.200000	1.018309	98.200000	1.015258	98.200000	1.019197	98.200000	1.018273
98.300000	1.021131	98.300000	1.020993	98.300000	1.020542	98.300000	1.023375	98.300000	1.025794	98.300000	1.022485	98.300000	1.019440	98.300000	1.016494	98.300000	1.015877	98.300000	1.015159	98.300000	1.013319	98.300000	1.011234	98.300000	1.013692	98.300000	1.021126	98.300000	1.014808	98.300000	1.017008
98.400000	1.021142	98.400000	1.023910	98.400000	1.024583	98.400000	1.015908	98.400000	1.014346	98.400000	1.020609	98.400000	1.021616	98.400000	1.023084	98.400000	1.016579	98.400000	1.019636	98.400000	1.012719	98.400000	1.019535	98.400000	1.018074	98.400000	1.014891	98.400000	1.017401	98.400000	1.020378
98.500000	1.018688	98.500000	1.020268	98.500000	1.024291	98.500000	1.015285	98.500000	1.022398	98.500000	1.027551	98.500000	1.020710	98.500000	1.020802	98.500000	1.021595	98.500000	1.019340	98.500000	1.016206	98.500000	1.017881	98.500000	1.021914	98.500000	1.023852	98.500000	1.013870	98.500000	1.017276
98.600000	1.021373	98.600000	1.028841	98.600000	1.023910	98.600000	1.021071	98.600000	1.018019	98.600000	1.022453	98.600000	1.020078	98.600000	1.025594	98.600000	1.014886	98.600000	1.017156	98.600000	1.015671	98.600000	1.020831	98.600000	1.023073	98.600000	1.012400	98.600000	1.017972	98.600000	1.021899
98.700000	1.026271	98.700000	1.024135	98.700000	1.024855	98.700000	1.022167	98.700000	1.016901	98.700000	1.021639	98.700000	1.022631	98.700000	1.021210	98.700000	1.019779	98.700000	1.025963	98.700000	1.013746	98.700000	1.020677	98.700000	1.021233	98.700000	1.019840	98.700000	1.010504	98.700000	1.021320
98.800000	1.024791	98.800000	1.023471	98.800000	1.026332	98.800000	1.025175	98.800000	1.020746	98.800000	1.021695	98.800000	1.024794	98.800000	1.024497	98.800000	1.020735	98.800000	1.016248	98.800000	1.015685	98.800000	1.021019	98.800000	1.020253	98.800000	1.021861	98.800000	1.016960	98.800000	1.019074
98.900000	1.018302	98.900000	1.026134	98.900000	1.023977	98.900000	1.020779	98.900000	1.023265	98.900000	1.028271	98.900000	1.015934	98.900000	1.021013	98.900000	1.016780	98.900000	1.020955	98.900000	1.020647	98.900000	1.017378	98.900000	1.019956	98.900000	1.020302	98.900000	1.011947	98.900000	1.022050
99.000000	1.025169	99.000000	1.023378	99.000000	1.017307	99.000000	1.026959	99.000000	1.020297	99.000000	1.024460	99.000000	1.019557	99.000000	1.021168	99.000000	1.024016	99.000000	1.018322	99.000000	1.018674	99.000000	1.015423	99.000000	1.019054	99.000000	1.018195	99.000000	1.016648	99.000000	1.022744
99.100000	1.019198	99.100000	1.026195	99.100000	1.021338	99.100000	1.026328	99.100000	1.021031	99.100000	1.027721	99.100000	1.020851	99.100000	1.021945	99.100000	1.020809	99.100000	1.024089	99.100000	1.023884	99.100000	1.015064	99.100000	1.021280	99.100000	1.012417	99.100000	1.021018	99.100000	1.029033
99.200000	1.014045	99.200000	1.022716	99.200000	1.026274	99.200000	1.021467	99.200000	1.020787	99.200000	1.023355	99.200000	1.016731	99.200000	1.021446	99.200000	1.025002	99.200000	1.021525	99.200000	1.019296	99.200000	1.026642	99.200000	1.022507	99.200000	1.018258	99.200000	1.021860	99.200000	1.028179
99.300000	1.024041	99.300000	1.022106	99.300000	1.024666	99.300000	1.028178	99.300000	1.018803	99.300000	1.026140	99.300000	1.024679	99.300000	1.023110	99.300000	1.020964	99.300000	1.022638	99.300000	1.012932	99.300000	1.022716	99.300000	1.017207	99.300000	1.027086	99.300000	1.019521	99.300000	1.028777
99.400000	1.031277	99.400000	1.025001	99.400000	1.025682	99.400000	1.024269	99.400000	1.023627	99.400000	1.024354	99.400000	1.025368	99.400000	1.020093	99.400000	1.025095	99.400000	1.026169	99.400000	1.018313	99.400000	1.022654	99.400000	1.022904	99.400000	1.021329	99.400000	1.018407	99.400000	1.026334
99.500000	1.024648	99.500000	1.024418	99.500000	1.023789	99.500000	1.024599	99.500000	1.027148	99.500000	1.025969	99.500000	1.017215	99.500000	1.023295	99.500000	1.022667	99.500000	1.020955	99.500000	1.019816	99.500000	1.024012	99.500000	1.020789	99.500000	1.027653	99.500000	1.023787	99.500000	1.024704
99.600000	1.023473	99.600000	1.025939	99.600000	1.023286	99.600000	1.024885	99.600000	1.024921	99.600000	1.027798	99.600000	1.020804	99.600000	1.021018	99.600000	1.023754	99.600000	1.027785	99.600000	1.024609	99.600000	1.019217	99.600000	1.025161	99.600000	1.024735	99.600000	1.025422	99.600000	1.024522
99.700000	1.021165	99.700000	1.028642	99.700000	1.023393	99.700000	1.027910	99.700000	1.019570	99.700000	1.028576	99.700000	1.019315	99.700000	1.019690	99.700000	1.019535	99.700000	1.024666	99.700000	1.023909	99.700000	1.019827	99.700000	1.020668	99.700000	1.022210	99.700000	1.025636	99.700000	1.028302
99.800000	1.025971	99.800000	1.025840	99.800000	1.028707	99.800000	1.024308	99.800000	1.024675	99.800000	1.024936	99.800000	1.022376	99.800000	1.026522	99.800000	1.019149	99.800000	1.024369	99.800000	1.021983	99.800000	1.022081	99.800000	1.023685	99.800000	1.025743	99.800000	1.024993	99.800000	1.025178
99.900000	1.028941	99.900000	1.029197	99.900000	1.026229	99.900000	1.025938	99.900000	1.026353	99.900000	1.026319	99.900000	1.026249	99.900000	1.021372	99.900000	1.029312	99.900000	1.028132	99.900000	1.025467	99.900000	1.024804	99.900000	1.020331	99.900000	1.024377	99.900000	1.017754	99.900000	1.024328
100.000000	1.026858	100.000000	1.028210	100.000000	1.029012	100.000000	1.032975	100.000000	1.026208	100.000000	1.028471	100.000000	1.025810	100.000000	1.026315	100.000000	1.027863	100.000000	1.030743	100.000000	1.023176	100.000000	1.022256	100.000000	1.024163	100.000000	1.024034	100.000000	1.025677	100.000000	1.022639
100.100000	1.028842	100.100000	1.026713	100.100000	1.024602	100.100000	1.027894	100.100000	1.028543	100.100000	1.030676	100.100000	1.022181	100.100000	1.024123	100.100000	1.025764	100.100000	1.021193	100.100000	1.025729	100.100000	1.024887	100.100000	1.024953	100.100000	1.023580	100.100000	1.023631	100.100000	1.028570
100.200000	1.030900	100.200000	1.028467	100.200000	1.030682	100.200000	1.025511	100.200000	1.023165	100.200000	1.029315	100.200000	1.029292	100.200000	1.019892	100.200000	1.022642	100.200000	1.032586	100.200000	1.022919	100.200000	1.025835	100.200000	1.024031	100.200000	1.027801	100.200000	1.028096	100.200000	1.028988
100.300000	1.024528	100.300000	1.027343	100.300000	1.025675	100.300000	1.029398	100.300000	1.028329	100.300000	1.030640	100.300000	1.025506	100.300000	1.029232	100.300000	1.025771	100.300000	1.030992	100.300000	1.027860	100.300000	1.028429	100.300000	1.028616	100.300000	1.022371	100.300000	1.020245	100.300000	1.027245
100.400000	1.026690	100.400000	1.022386	100.400000	1.028683	100.400000	1.031207	100.400000	1.026950	100.400000	1.029878	100.400000	1.030068	100.400000	1.033042	100.400000	1.027681	100.400000	1.027519	100.400000	1.024805	100.400000	1.021396	100.400000	1.026216	100.400000	1.030640	100.400000	1.027126	100.400000	1.032128
100.500000	1.030191	100.500000	1.026635	100.500000	1.025222	100.500000	1.027545	100.500000	1.032237	100.500000	1.033439	100.500000	1.026998	100.500000	1.031469	100.500000	1.027784	100.500000	1.029149	100.500000	1.024907	100.500000	1.029304	100.500000	1.026645	100.500000	1.026847	100.500000	1.029982	100.500000	1.024406
100.600000	1.033627	100.600000	1.030882	100.600000	1.026082	100.600000	1.027966	100.600000	1.024932	100.600000	1.032162	100.600000	1.026688	100.600000	1.026553	100.600000	1.027189	100.600000	1.028701	100.600000	1.023831	100.600000	1.025413	100.600000	1.029372	100.600000	1.027395	100.600000	1.022430	100.600000	1.023420
100.700000	1.027135	100.700000	1.028170	100.700000	1.024115	100.700000	1.029731	100.700000	1.027637	100.700000	1.030441	100.700000	1.026307	100.700000	1.021018	100.700000	1.022244	100.700000	1.021692	100.700000	1.021786	100.700000	1.024194	100.700000	1.022005	100.700000	1.029830	100.700000	1.023869	100.700000	1.029074
100.800000	1.029755	100.800000	1.030360	100.800000	1.022042	100.800000	1.030331	100.800000	1.027761	100.800000	1.027275	100.800000	1.028255	100.800000	1.030337	100.800000	1.025437	100.800000	1.028318	100.800000	1.032862	100.800000	1.018700	100.800000	1.027051	100.800000	1.022650	100.800000	1.026833	100.800000	1.029943
100.900000	1.029979	100.900000	1.029765	100.900000	1.025569	100.900000	1.024439	100.900000	1.030513	100.900000	1.023043	100.900000	1.028037	100.900000	1.035493	100.900000	1.026061	100.900000	1.027718	100.900000	1.031107	100.900000	1.027323	100.900000	1.026764	100.900000	1.026067	100.900000	1.024875	100.900000	1.029064
101.000000	1.026229	101.000000	1.031216	101.000000	1.031369	101.000000	1.030900	101.000000	1.030784	101.000000	1.031987	101.000000	1.027842	101.000000	1.027935	101.000000	1.027325	101.000000	1.028157	101.000000	1.029327	101.000000	1.026406	101.000000	1.025609	101.000000	1.023562	101.000000	1.027293	101.000000	1.032261
101.100000	1.037043	101.100000	1.028500	101.100000	1.025639	101.100000	1.030928	101.100000	1.027336	101.100000	1.029156	101.100000	1.030753	101.100000	1.029237	101.100000	1.023261	101.100000	1.033354	101.100000	1.028572	101.100000	1.027700	101.100000	1.028629	101.100000	1.025523	101.100000	1.023511	101.100000	1.033208
101.200000	1.032866	101.200000	1.027683	101.200000	1.028946	101.200000	1.026981	101.200000	1.029156	101.200000	1.031654	101.200000	1.028026	101.200000	1.032838	101.200000	1.027707	101.200000	1.030648	101.200000	1.024330	101.200000	1.025715	101.200000	1.032908	101.200000	1.024972	101.200000	1.026730	101.200000	1.036004
101.300000	1.040589	101.300000	1.033381	101.300000	1.025477	101.300000	1.030980	101.300000	1.030749	101.300000	1.033992	101.300000	1.032405	101.300000	1.031161	101.300000	1.026828	101.300000	1.029728	101.300000	1.029604	101.300000	1.020502	101.300000	1.028250	101.300000	1.030739	101.300000	1.028409	101.300000	1.027909
101.400000	1.032958	101.400000	1.034161	101.400000	1.025307	101.400000	1.032811	101.400000	1.034340	101.400000	1.032061	101.400000	1.034098	101.400000	1.022444	101.400000	1.029292	101.400000	1.032234	101.400000	1.030207	101.400000	1.027588	101.400000	1.036019	101.400000	1.028410	101.400000	1.027917	101.400000	1.028373
101.500000	1.039539	101.500000	1.032370	101.500000	1.028532	101.500000	1.027737	101.500000	1.030194	101.500000	1.034608	101.500000	1.033891	101.500000	1.030699	101.500000	1.027820	101.500000	1.034642	101.500000	1.030640	101.500000	1.022832	101.500000	1.030857	101.500000	1.030553	101.500000	1.026666	101.500000	1.027052
101.600000	1.033203	101.600000	1.032223	101.600000	1.025619	101.600000	1.034898	101.600000	1.034824	101.600000	1.032686	101.600000	1.026268	101.600000	1.030580	101.600000	1.032408	101.600000	1.026808	101.600000	1.026418	101.600000	1.030836	101.600000	1.028454	101.600000	1.029816	101.600000	1.027100	101.600000	1.033973
101.700000	1.033501	101.700000	1.030253	101.700000	1.023585	101.700000	1.034123	101.700000	1.029654	101.700000	1.034272	101.700000	1.023728	101.700000	1.027266	101.700000	1.023722	101.700000	1.026864	101.700000	1.032816	101.700000	1.027390	101.700000	1.030754	101.700000	1.027655	101.700000	1.031454	101.700000	1.037267
101.800000	1.035461	101.800000	1.030237	101.800000	1.026638	101.800000	1.033885	101.800000	1.033652	101.800000	1.032218	101.800000	1.023730	101.800000	1.029539	101.800000	1.020883	101.800000	1.033395	101.800000	1.028852	101.800000	1.026529	101.800000	1.031742	101.800000	1.030972	101.800000	1.032265	101.800000	1.031324
101.900000	1.031576	101.900000	1.035602	101.900000	1.027303	101.900000	1.030872	101.900000	1.028076	101.900000	1.033980	101.900000	1.035249	101.900000	1.029110	101.900000	1.020082	101.900000	1.031223	101.900000	1.030297	101.900000	1.027798	101.900000	1.031441	101.900000	1.030752	101.900000	1.033848	101.900000	1.031215
102.000000	1.037229	102.000000	1.034423	102.000000	1.020622	102.000000	1.033584	102.000000	1.032747	102.000000	1.030115	102.000000	1.031705	102.000000	1.034316	102.000000	1.027234	102.000000	1.033590	102.000000	1.029862	102.000000	1.028806	102.000000	1.026066	102.000000	1.024435	102.000000	1.028490	102.000000	1.032416
102.100000	1.035258	102.100000	1.036959	102.100000	1.027512	102.100000	1.037242	102.100000	1.032188	102.100000	1.036389	102.100000	1.037661	102.100000	1.032060	102.100000	1.031517	102.100000	1.034730	102.100000	1.033781	102.100000	1.027641	102.100000	1.026387	102.100000	1.028411	102.100000	1.029489	102.100000	1.035643
102.200000	1.033755	102.200000	1.031887	102.200000	1.033780	102.200000	1.038003	102.200000	1.026307	102.200000	1.037338	102.200000	1.033228	102.200000	1.029483	102.200000	1.029862	102.200000	1.033069	102.200000	1.032106	102.200000	1.030142	102.200000	1.030518	102.200000	1.032564	102.200000	1.033038	102.200000	1.035856
102.300000	1.035859	102.300000	1.032415	102.300000	1.028549	102.300000	1.033134	102.300000	1.031309	102.300000	1.034662	102.300000	1.035802	102.300000	1.031184	102.300000	1.031111	102.300000	1.031962	102.300000	1.033994	102.300000	1.029503	102.300000	1.028809	102.300000	1.032887	102.300000	1.032253	102.300000	1.037035
102.400000	1.031228	102.400000	1.035264	102.400000	1.029681	102.400000	1.031865	102.400000	1.033036	102.400000	1.039449	102.400000	1.039312	102.400000	1.028630	102.400000	1.033248	102.400000	1.034183	102.400000	1.034993	102.400000	1.035266	102.400000	1.030462	102.400000	1.035455	102.400000	1.032624	102.400000	1.036299
102.500000	1.029860	102.500000	1.035233	102.500000	1.026923	102.500000	1.036409	102.500000	1.031657	102.500000	1.041999	102.500000	1.033000	102.500000	1.038594	102.500000	1.036359	102.500000	1.032131	102.500000	1.030931	102.500000	1.032572	102.500000	1.033096	102.500000	1.032175	102.500000	1.033531	102.500000	1.035836
102.600000	1.036157	102.600000	1.037356	102.600000	1.029259	102.600000	1.038836	102.600000	1.034098	102.600000	1.040728	102.600000	1.036000	102.600000	1.033958	102.600000	1.031489	102.600000	1.032439	102.600000	1.033868	102.600000	1.032417	102.600000	1.035348	102.600000	1.040213	102.600000	1.032847	102.600000	1.038096
102.700000	1.034520	102.700000	1.041283	102.700000	1.034498	102.700000	1.035875	102.700000	1.036292	102.700000	1.035222	102.700000	1.032889	102.700000	1.036967	102.700000	1.040780	102.700000	1.036246	102.700000	1.029924	102.700000	1.035724	102.700000	1.033897	102.700000	1.039982	102.700000	1.035916	102.700000	1.034351
102.800000	1.031229	102.800000	1.039872	102.800000	1.031575	102.800000	1.040350	102.800000	1.037666	102.800000	1.034483	102.800000	1.038383	102.800000	1.033879	102.800000	1.034990	102.800000	1.032685	102.800000	1.031520	102.800000	1.035735	102.800000	1.037789	102.800000	1.033767	102.800000	1.031094	102.800000	1.036279
102.900000	1.032621	102.900000	1.036444	102.900000	1.028872	102.900000	1.036081	102.900000	1.033606	102.900000	1.034812	102.900000	1.037163	102.900000	1.034584	102.900000	1.034013	102.900000	1.033837	102.900000	1.037247	102.900000	1.035850	102.900000	1.032904	102.900000	1.027555	102.900000	1.034863	102.900000	1.036725
103.000000	1.036368	103.000000	1.039122	103.000000	1.029852	103.000000	1.035429	103.000000	1.035993	103.000000	1.035344	103.000000	1.038631	103.000000	1.036488	103.000000	1.037322	103.000000	1.037886	103.000000	1.033337	103.000000	1.034235	103.000000	1.035760	103.000000	1.037737	103.000000	1.029885	103.000000	1.036419
103.100000	1.032055	103.100000	1.040639	103.100000	1.034536	103.100000	1.037708	103.100000	1.034970	103.100000	1.044406	103.100000	1.042063	103.100000	1.039644	103.100000	1.035408	103.100000	1.035840	103.100000	1.037193	103.100000	1.034015	103.100000	1.037616	103.100000	1.031215	103.100000	1.030628	103.100000	1.038727
103.200000	1.039504	103.200000	1.039340	103.200000	1.030778	103.200000	1.035519	103.200000	1.033642	103.200000	1.035539	103.200000	1.035264	103.200000	1.038842	103.200000	1.038906	103.200000	1.038621	103.200000	1.031360	103.200000	1.033253	103.200000	1.034607	103.200000	1.035461	103.200000	1.036891	103.200000	1.034934
103.300000	1.033601	103.300000	1.040511	103.300000	1.029511	103.300000	1.033907	103.300000	1.035720	103.300000	1.035852	103.300000	1.032846	103.300000	1.035986	103.300000	1.035941	103.300000	1.043786	103.300000	1.040329	103.300000	1.036593	103.300000	1.032318	103.300000	1.039470	103.300000	1.038209	103.300000	1.036804
103.400000	1.039960	103.400000	1.041796	103.400000	1.031795	103.400000	1.037965	103.400000	1.039255	103.400000	1.041052	103.400000	1.036090	103.400000	1.040387	103.400000	1.038485	103.400000	1.031732	103.400000	1.035854	103.400000	1.034909	103.400000	1.037926	103.400000	1.036536	103.400000	1.034880	103.400000	1.041556
103.500000	1.040070	103.500000	1.037614	103.500000	1.035842	103.500000	1.038351	103.500000	1.039662	103.500000	1.040119	103.500000	1.036552	103.500000	1.035708	103.500000	1.039929	103.500000	1.039479	103.500000	1.033184	103.500000	1.031893	103.500000	1.032366	103.500000	1.029124	103.500000	1.032614	103.500000	1.036201
103.600000	1.031825	103.600000	1.040227	103.600000	1.036312	103.600000	1.037814	103.600000	1.041507	103.600000	1.037986	103.600000	1.039635	103.600000	1.036324	103.600000	1.035787	103.600000	1.036260	103.600000	1.044217	103.600000	1.035115	103.600000	1.035435	103.600000	1.036492	103.600000	1.033053	103.600000	1.045820
103.700000	1.033583	103.700000	1.044674	103.700000	1.031030	103.700000	1.036173	103.700000	1.039306	103.700000	1.036777	103.700000	1.040971	103.700000	1.038557	103.700000	1.037140	103.700000	1.034355	103.700000	1.040651	103.700000	1.037182	103.700000	1.039868	103.700000	1.038417	103.700000	1.033018	103.700000	1.044187
103.800000	1.036281	103.800000	1.045069	103.800000	1.037253	103.800000	1.037550	103.800000	1.044055	103.800000	1.038418	103.800000	1.034667	103.800000	1.038199	103.800000	1.034761	103.800000	1.035803	103.800000	1.036812	103.800000	1.038797	103.800000	1.036901	103.800000	1.035607	103.800000	1.031477	103.800000	1.042117
103.900000	1.041776	103.900000	1.046273	103.900000	1.035678	103.900000	1.040988	103.900000	1.046069	103.900000	1.035822	103.900000	1.035415	103.900000	1.035879	103.900000	1.039261	103.900000	1.042859	103.900000	1.039949	103.900000	1.043037	103.900000	1.038790	103.900000	1.033118	103.900000	1.033184	103.900000	1.047844
104.000000	1.035622	104.000000	1.045338	104.000000	1.033766	104.000000	1.041875	104.000000	1.040589	104.000000	1.037979	104.000000	1.037158	104.000000	1.036323	104.000000	1.042202	104.000000	1.035670	104.000000	1.039603	104.000000	1.039518	104.000000	1.040186	104.000000	1.035992	104.000000	1.035045	104.000000	1.040780
104.100000	1.033053	104.100000	1.040996	104.100000	1.027373	104.100000	1.040264	104.100000	1.044350	104.100000	1.039469	104.100000	1.045737	104.100000	1.042445	104.100000	1.044964	104.100000	1.041755	104.100000	1.042968	104.100000	1.033362	104.100000	1.038931	104.100000	1.036810	104.100000	1.036725	104.100000	1.039994
104.200000	1.038108	104.200000	1.043519	104.200000	1.033633	104.200000	1.039721	104.200000	1.042172	104.200000	1.038670	104.200000	1.039924	104.200000	1.038393	104.200000	1.039966	104.200000	1.038419	104.200000	1.042145	104.200000	1.034706	104.200000	1.036168	104.200000	1.043824	104.200000	1.038044	104.200000	1.040112
104.300000	1.038311	104.300000	1.045867	104.300000	1.037022	104.300000	1.043084	104.300000	1.043625	104.300000	1.038423	104.300000	1.038265	104.300000	1.040179	104.300000	1.035141	104.300000	1.038239	104.300000	1.040924	104.300000	1.040087	104.300000	1.040848	104.300000	1.041792	104.300000	1.036395	104.300000	1.047274
104.400000	1.035511	104.400000	1.038653	104.400000	1.033989	104.400000	1.045942	104.400000	1.046999	104.400000	1.040053	104.400000	1.035616	104.400000	1.034433	104.400000	1.042920	104.400000	1.034990	104.400000	1.037386	104.400000	1.036801	104.400000	1.044376	104.400000	1.039863	104.400000	1.042599	104.400000	1.042792
104.500000	1.041252	104.500000	1.041330	104.500000	1.040203	104.500000	1.045571	104.500000	1.038427	104.500000	1.040896	104.500000	1.043356	104.500000	1.040123	104.500000	1.034245	104.500000	1.037142	104.500000	1.039601	104.500000	1.043397	104.500000	1.041267	104.500000	1.032751	104.500000	1.034230	104.500000	1.044962
104.600000	1.042606	104.600000	1.041583	104.600000	1.044621	104.600000	1.044535	104.600000	1.039453	104.600000	1.039281	104.600000	1.039004	104.600000	1.034953	104.600000	1.038951	104.600000	1.042855	104.600000	1.037068	104.600000	1.040438	104.600000	1.040325	104.600000	1.041406	104.600000	1.040069	104.600000	1.043807
104.700000	1.039277	104.700000	1.044692	104.700000	1.041523	104.700000	1.048649	104.700000	1.040116	104.700000	1.037160	104.700000	1.040128	104.700000	1.036534	104.700000	1.044972	104.700000	1.041250	104.700000	1.043086	104.700000	1.047787	104.700000	1.044379	104.700000	1.037625	104.700000	1.038414	104.700000	1.046247
104.800000	1.042752	104.800000	1.043591	104.800000	1.042460	104.800000	1.043755	104.800000	1.041173	104.800000	1.037862	104.800000	1.038221	104.800000	1.034868	104.800000	1.039594	104.800000	1.040398	104.800000	1.043343	104.800000	1.035994	104.800000	1.038294	104.800000	1.039420	104.800000	1.043838	104.800000	1.044370
104.900000	1.046412	104.900000	1.044772	104.900000	1.035260	104.900000	1.050443	104.900000	1.042354	104.900000	1.044107	104.900000	1.037925	104.900000	1.035554	104.900000	1.040937	104.900000	1.039154	104.900000	1.042317	104.900000	1.042849	104.900000	1.040273	104.900000	1.041091	104.900000	1.041781	104.900000	1.048979
105.000000	1.040015	105.000000	1.048704	105.000000	1.041072	105.000000	1.049890	105.000000	1.042765	105.000000	1.041919	105.000000	1.039563	105.000000	1.036867	105.000000	1.039862	105.000000	1.040973	105.000000	1.046956	105.000000	1.038294	105.000000	1.043592	105.000000	1.037756	105.000000	1.043055	105.000000	1.042604
105.100000	1.044098	105.100000	1.046156	105.100000	1.040258	105.100000	1.042673	105.100000	1.046950	105.100000	1.044768	105.100000	1.039006	105.100000	1.043786	105.100000	1.037960	105.100000	1.040969	105.100000	1.047320	105.100000	1.039381	105.100000	1.043279	105.100000	1.043915	105.100000	1.041599	105.100000	1.044696
105.200000	1.042083	105.200000	1.048158	105.200000	1.037753	105.200000	1.047096	105.200000	1.047769	105.200000	1.040316	105.200000	1.042060	105.200000	1.035163	105.200000	1.038625	105.200000	1.044358	105.200000	1.043747	105.200000	1.042805	105.200000	1.040758	105.200000	1.041127	105.200000	1.039458	105.200000	1.050243
105.300000	1.047541	105.300000	1.046704	105.300000	1.037306	105.300000	1.048699	105.300000	1.043571	105.300000	1.040742	105.300000	1.038864	105.300000	1.041168	105.300000	1.041351	105.300000	1.038788	105.300000	1.044889	105.300000	1.036877	105.300000	1.042657	105.300000	1.041715	105.300000	1.043567	105.300000	1.046731
105.400000	1.045172	105.400000	1.047392	105.400000	1.036059	105.400000	1.046856	105.400000	1.042142	105.400000	1.045312	105.400000	1.037756	105.400000	1.039593	105.400000	1.039201	105.400000	1.046510	105.400000	1.045200	105.400000	1.039315	105.400000	1.035523	105.400000	1.044289	105.400000	1.035183	105.400000	1.046231
105.500000	1.046199	105.500000	1.044276	105.500000	1.035156	105.500000	1.050499	105.500000	1.041507	105.500000	1.040335	105.500000	1.046255	105.500000	1.044802	105.500000	1.049034	105.500000	1.043014	105.500000	1.049380	105.500000	1.041621	105.500000	1.037496	105.500000	1.036796	105.500000	1.045013	105.500000	1.050092
105.600000	1.046927	105.600000	1.050015	105.600000	1.041753	105.600000	1.050902	105.600000	1.046811	105.600000	1.041988	105.600000	1.045289	105.600000	1.045816	105.600000	1.043680	105.600000	1.045981	105.600000	1.051272	105.600000	1.042668	105.600000	1.049850	105.600000	1.044651	105.600000	1.043129	105.600000	1.041801
105.700000	1.038955	105.700000	1.048103	105.700000	1.038355	105.700000	1.049023	105.700000	1.044650	105.700000	1.044042	105.700000	1.038598	105.700000	1.047112	105.700000	1.045241	105.700000	1.039900	105.700000	1.043379	105.700000	1.044196	105.700000	1.043939	105.700000	1.044788	105.700000	1.042489	105.700000	1.044691
105.800000	1.045546	105.800000	1.049251	105.800000	1.040137	105.800000	1.053548	105.800000	1.049299	105.800000	1.046935	105.800000	1.046748	105.800000	1.045924	105.800000	1.043211	105.800000	1.046099	105.800000	1.048838	105.800000	1.043094	105.800000	1.041746	105.800000	1.037464	105.800000	1.044604	105.800000	1.043506
105.900000	1.048390	105.900000	1.050377	105.900000	1.043064	105.900000	1.046149	105.900000	1.041077	105.900000	1.046555	105.900000	1.040653	105.900000	1.039006	105.900000	1.045073	105.900000	1.042223	105.900000	1.041997	105.900000	1.040268	105.900000	1.044335	105.900000	1.038090	105.900000	1.038957	105.900000	1.040314
106.000000	1.047865	106.000000	1.046900	106.000000	1.045607	106.000000	1.046290	106.000000	1.047725	106.000000	1.045351	106.000000	1.040353	106.000000	1.042775	106.000000	1.046118	106.000000	1.049360	106.000000	1.044005	106.000000	1.044564	106.000000	1.048568	106.000000	1.040594	106.000000	1.043564	106.000000	1.042203
106.100000	1.046999	106.100000	1.049226	106.100000	1.039777	106.100000	1.044176	106.100000	1.051310	106.100000	1.044512	106.100000	1.043272	106.100000	1.047832	106.100000	1.038026	106.100000	1.045441	106.100000	1.048551	106.100000	1.041152	106.100000	1.046907	106.100000	1.044103	106.100000	1.039808	106.100000	1.050413
106.200000	1.046218	106.200000	1.050875	106.200000	1.044606	106.200000	1.046871	106.200000	1.047160	106.200000	1.045551	106.200000	1.043479	106.200000	1.046448	106.200000	1.045952	106.200000	1.046439	106.200000	1.046422	106.200000	1.044838	106.200000	1.049985	106.200000	1.046147	106.200000	1.041664	106.200000	1.051271
106.300000	1.047923	106.300000	1.051674	106.300000	1.040297	106.300000	1.043999	106.300000	1.051051	106.300000	1.047373	106.300000	1.048026	106.300000	1.044386	106.300000	1.044006	106.300000	1.045057	106.300000	1.045465	106.300000	1.045662	106.300000	1.044775	106.300000	1.046362	106.300000	1.045766	106.300000	1.048589
106.400000	1.048902	106.400000	1.048069	106.400000	1.040024	106.400000	1.052255	106.400000	1.048701	106.400000	1.049021	106.400000	1.040763	106.400000	1.042362	106.400000	1.050461	106.400000	1.045112	106.400000	1.052716	106.400000	1.048155	106.400000	1.043596	106.400000	1.049145	106.400000	1.040775	106.400000	1.049469
106.500000	1.045431	106.500000	1.046548	106.500000	1.047306	106.500000	1.055705	106.500000	1.053181	106.500000	1.040173	106.500000	1.043665	106.500000	1.043083	106.500000	1.047921	106.500000	1.044073	106.500000	1.046688	106.500000	1.045692	106.500000	1.047000	106.500000	1.045112	106.500000	1.041061	106.500000	1.048722
106.600000	1.048449	106.600000	1.047184	106.600000	1.045222	106.600000	1.048598	106.600000	1.054854	106.600000	1.050269	106.600000	1.045366	106.600000	1.046899	106.600000	1.049353	106.600000	1.043265	106.600000	1.045030	106.600000	1.045124	106.600000	1.046645	106.600000	1.046614	106.600000	1.043277	106.600000	1.049794
106.700000	1.047288	106.700000	1.049253	106.700000	1.048704	106.700000	1.048045	106.700000	1.052198	106.700000	1.048901	106.700000	1.047718	106.700000	1.045313	106.700000	1.046831	106.700000	1.049666	106.700000	1.047470	106.700000	1.046401	106.700000	1.043717	106.700000	1.043042	106.700000	1.036096	106.700000	1.047117
106.800000	1.050948	106.800000	1.052259	106.800000	1.045327	106.800000	1.051342	106.800000	1.046861	106.800000	1.050362	106.800000	1.046326	106.800000	1.042141	106.800000	1.048123	106.800000	1.050586	106.800000	1.045929	106.800000	1.045758	106.800000	1.044089	106.800000	1.044140	106.800000	1.042715	106.800000	1.044181
106.900000	1.049518	106.900000	1.051036	106.900000	1.048333	106.900000	1.057286	106.900000	1.047140	106.900000	1.046826	106.900000	1.043403	106.900000	1.045227	106.900000	1.054474	106.900000	1.052172	106.900000	1.050764	106.900000	1.049983	106.900000	1.047765	106.900000	1.047429	106.900000	1.046542	106.900000	1.048146
107.000000	1.052187	107.000000	1.056443	107.000000	1.038938	107.000000	1.052113	107.000000	1.049117	107.000000	1.045689	107.000000	1.046707	107.000000	1.051137	107.000000	1.049663	107.000000	1.053241	107.000000	1.050653	107.000000	1.043385	107.000000	1.049866	107.000000	1.043168	107.000000	1.044655	107.000000	1.046234
107.100000	1.050336	107.100000	1.051052	107.100000	1.045133	107.100000	1.053154	107.100000	1.051017	107.100000	1.048193	107.100000	1.043156	107.100000	1.043985	107.100000	1.052560	107.100000	1.052878	107.100000	1.047519	107.100000	1.043638	107.100000	1.048838	107.100000	1.042900	107.100000	1.041945	107.100000	1.049339
107.200000	1.050958	107.200000	1.050304	107.200000	1.046090	107.200000	1.053351	107.200000	1.048704	107.200000	1.042519	107.200000	1.044319	107.200000	1.043040	107.200000	1.047351	107.200000	1.054267	107.200000	1.045542	107.200000	1.051800	107.200000	1.050309	107.200000	1.045419	107.200000	1.052334	107.200000	1.052643
107.300000	1.047531	107.300000	1.056853	107.300000	1.044991	107.300000	1.054869	107.300000	1.056341	107.300000	1.049143	107.300000	1.049592	107.300000	1.050124	107.300000	1.050850	107.300000	1.050480	107.300000	1.047998	107.300000	1.048031	107.300000	1.053397	107.300000	1.046106	107.300000	1.050892	107.300000	1.051449
107.400000	1.046926	107.400000	1.056715	107.400000	1.047475	107.400000	1.052564	107.400000	1.054906	107.400000	1.045455	107.400000	1.052172	107.400000	1.047613	107.400000	1.042695	107.400000	1.055479	107.400000	1.048157	107.400000	1.045117	107.400000	1.050929	107.400000	1.052932	107.400000	1.045651	107.400000	1.052980
107.500000	1.056945	107.500000	1.051577	107.500000	1.052069	107.500000	1.051636	107.500000	1.056655	107.500000	1.047466	107.500000	1.050661	107.500000	1.048925	107.500000	1.052816	107.500000	1.052017	107.500000	1.050051	107.500000	1.046180	107.500000	1.049853	107.500000	1.050538	107.500000	1.051613	107.500000	1.051635
107.600000	1.052223	107.600000	1.055713	107.600000	1.046449	107.600000	1.055220	107.600000	1.052716	107.600000	1.048327	107.600000	1.052641	107.600000	1.043004	107.600000	1.050162	107.600000	1.050974	107.600000	1.050857	107.600000	1.049737	107.600000	1.046319	107.600000	1.050814	107.600000	1.051714	107.600000	1.051907
107.700000	1.049592	107.700000	1.054068	107.700000	1.048649	107.700000	1.048741	107.700000	1.050935	107.700000	1.049552	107.700000	1.054852	107.700000	1.052167	107.700000	1.052243	107.700000	1.051115	107.700000	1.047757	107.700000	1.049689	107.700000	1.050925	107.700000	1.056328	107.700000	1.048473	107.700000	1.052092
107.800000	1.049545	107.800000	1.051667	107.800000	1.046235	107.800000	1.052492	107.800000	1.052862	107.800000	1.050375	107.800000	1.053860	107.800000	1.049631	107.800000	1.052927	107.800000	1.055599	107.800000	1.055102	107.800000	1.052495	107.800000	1.054219	107.800000	1.051873	107.800000	1.050618	107.800000	1.058055
107.900000	1.049966	107.900000	1.054901	107.900000	1.050814	107.900000	1.051090	107.900000	1.051072	107.900000	1.051951	107.900000	1.051018	107.900000	1.048985	107.900000	1.054317	107.900000	1.052555	107.900000	1.049786	107.900000	1.050063	107.900000	1.042812	107.900000	1.052865	107.900000	1.053575	107.900000	1.050929
108.000000	1.048202	108.000000	1.054556	108.000000	1.053621	108.000000	1.054537	108.000000	1.054474	108.000000	1.054312	108.000000	1.055889	108.000000	1.046669	108.000000	1.054178	108.000000	1.051772	108.000000	1.049917	108.000000	1.047080	108.000000	1.049401	108.000000	1.051681	108.000000	1.050765	108.000000	1.050883
108.100000	1.056241	108.100000	1.057473	108.100000	1.048910	108.100000	1.055847	108.100000	1.055417	108.100000	1.053485	108.100000	1.053320	108.100000	1.051122	108.100000	1.052430	108.100000	1.054389	108.100000	1.053793	108.100000	1.045190	108.100000	1.054945	108.100000	1.053430	108.100000	1.050122	108.100000	1.054857
108.200000	1.053416	108.200000	1.054209	108.200000	1.048483	108.200000	1.055499	108.200000	1.048863	108.200000	1.053744	108.200000	1.049499	108.200000	1.053047	108.200000	1.053671	108.200000	1.050393	108.200000	1.059604	108.200000	1.051458	108.200000	1.054661	108.200000	1.047521	108.200000	1.050765	108.200000	1.056167
108.300000	1.051648	108.300000	1.057352	108.300000	1.045451	108.300000	1.058130	108.300000	1.055160	108.300000	1.054858	108.300000	1.050353	108.300000	1.048781	108.300000	1.050933	108.300000	1.050598	108.300000	1.054466	108.300000	1.051194	108.300000	1.054062	108.300000	1.048945	108.300000	1.053697	108.300000	1.061541
108.400000	1.048005	108.400000	1.058410	108.400000	1.047716	108.400000	1.054889	108.400000	1.058512	108.400000	1.058004	108.400000	1.054405	108.400000	1.055054	108.400000	1.051690	108.400000	1.052829	108.400000	1.050011	108.400000	1.054688	108.400000	1.054434	108.400000	1.055864	108.400000	1.051544	108.400000	1.055704
108.500000	1.055229	108.500000	1.058464	108.500000	1.055723	108.500000	1.055873	108.500000	1.057651	108.500000	1.057066	108.500000	1.047684	108.500000	1.055272	108.500000	1.049740	108.500000	1.049978	108.500000	1.050001	108.500000	1.051765	108.500000	1.056705	108.500000	1.045833	108.500000	1.053801	108.500000	1.059505
108.600000	1.057308	108.600000	1.063065	108.600000	1.049709	108.600000	1.055922	108.600000	1.054112	108.600000	1.059238	108.600000	1.055180	108.600000	1.049198	108.600000	1.053611	108.600000	1.056155	108.600000	1.057824	108.600000	1.052020	108.600000	1.059483	108.600000	1.054092	108.600000	1.055124	108.600000	1.058360
108.700000	1.053582	108.700000	1.059318	108.700000	1.050636	108.700000	1.058853	108.700000	1.055624	108.700000	1.056859	108.700000	1.052702	108.700000	1.050667	108.700000	1.051268	108.700000	1.056381	108.700000	1.052288	108.700000	1.051719	108.700000	1.051460	108.700000	1.054842	108.700000	1.055598	108.700000	1.059828
108.800000	1.056749	108.800000	1.059532	108.800000	1.049617	108.800000	1.056779	108.800000	1.055865	108.800000	1.056115	108.800000	1.055789	108.800000	1.053565	108.800000	1.051661	108.800000	1.060111	108.800000	1.050538	108.800000	1.058404	108.800000	1.057856	108.800000	1.058004	108.800000	1.048927	108.800000	1.064945
108.900000	1.056958	108.900000	1.053848	108.900000	1.047953	108.900000	1.060108	108.900000	1.058736	108.900000	1.060485	108.900000	1.057387	108.900000	1.047607	108.900000	1.058014	108.900000	1.054679	108.900000	1.056227	108.900000	1.054844	108.900000	1.051738	108.900000	1.054705	108.900000	1.051049	108.900000	1.056221
109.000000	1.055459	109.000000	1.058173	109.000000	1.050512	109.000000	1.060906	109.000000	1.057420	109.000000	1.058803	109.000000	1.053500	109.000000	1.051993	109.000000	1.054648	109.000000	1.055703	109.000000	1.055667	109.000000	1.058828	109.000000	1.057218	109.000000	1.054262	109.000000	1.056437	109.000000	1.057862
109.100000	1.052073	109.100000	1.058632	109.100000	1.050820	109.100000	1.057048	109.100000	1.053247	109.100000	1.057473	109.100000	1.057203	109.100000	1.055970	109.100000	1.056796	109.100000	1.053358	109.100000	1.053774	109.100000	1.049361	109.100000	1.054025	109.100000	1.055607	109.100000	1.054004	109.100000	1.058250
109.200000	1.054558	109.200000	1.060498	109.200000	1.053378	109.200000	1.057233	109.200000	1.052827	109.200000	1.060178	109.200000	1.056822	109.200000	1.050248	109.200000	1.059043	109.200000	1.053511	109.200000	1.053280	109.200000	1.055197	109.200000	1.055543	109.200000	1.054673	109.200000	1.050991	109.200000	1.059957
109.300000	1.057962	109.300000	1.056303	109.300000	1.055955	109.300000	1.061302	109.300000	1.057187	109.300000	1.056333	109.300000	1.057275	109.300000	1.051723	109.300000	1.056796	109.300000	1.051528	109.300000	1.059945	109.300000	1.057542	109.300000	1.056674	109.300000	1.053317	109.300000	1.057630	109.300000	1.058081
109.400000	1.058928	109.400000	1.065548	109.400000	1.056846	109.400000	1.063837	109.400000	1.057228	109.400000	1.059381	109.400000	1.051058	109.400000	1.054739	109.400000	1.063253	109.400000	1.058738	109.400000	1.057481	109.400000	1.056884	109.400000	1.060025	109.400000	1.056611	109.400000	1.057842	109.400000	1.063860
109.500000	1.057553	109.500000	1.062245	109.500000	1.056013	109.500000	1.056701	109.500000	1.053841	109.500000	1.063419	109.500000	1.052478	109.500000	1.057704	109.500000	1.058345	109.500000	1.059301	109.500000	1.056220	109.500000	1.054691	109.500000	1.054036	109.500000	1.056504	109.500000	1.056017	109.500000	1.055965
109.600000	1.052049	109.600000	1.062980	109.600000	1.056366	109.600000	1.057708	109.600000	1.059700	109.600000	1.057323	109.600000	1.052726	109.600000	1.052615	109.600000	1.059947	109.600000	1.055130	109.600000	1.054539	109.600000	1.056923	109.600000	1.061384	109.600000	1.058500	109.600000	1.054032	109.600000	1.058675
109.700000	1.060800	109.700000	1.064124	109.700000	1.055261	109.700000	1.058273	109.700000	1.060938	109.700000	1.061526	109.700000	1.055309	109.700000	1.051502	109.700000	1.056723	109.700000	1.062339	109.700000	1.056535	109.700000	1.053262	109.700000	1.056361	109.700000	1.052965	109.700000	1.057104	109.700000	1.056058
109.800000	1.058452	109.800000	1.064464	109.800000	1.054958	109.800000	1.060369	109.800000	1.058812	109.800000	1.062824	109.800000	1.058967	109.800000	1.049376	109.800000	1.062276	109.800000	1.059507	109.800000	1.060177	109.800000	1.059779	109.800000	1.058229	109.800000	1.057932	109.800000	1.059558	109.800000	1.057571
109.900000	1.061489	109.900000	1.064820	109.900000	1.062375	109.900000	1.061272	109.900000	1.057621	109.900000	1.056328	109.900000	1.055508	109.900000	1.056154	109.900000	1.060822	109.900000	1.060814	109.900000	1.056429	109.900000	1.051706	109.900000	1.060782	109.900000	1.061432	109.900000	1.056208	109.900000	1.062024
110.000000	1.060031	110.000000	1.066635	110.000000	1.058450	110.000000	1.065266	110.000000	1.055187	110.000000	1.057521	110.000000	1.059868	110.000000	1.056513	110.000000	1.058246	110.000000	1.056811	110.000000	1.058433	110.000000	1.054906	110.000000	1.057091	110.000000	1.059896	110.000000	1.062013	110.000000	1.063333
110.100000	1.055847	110.100000	1.059482	110.100000	1.062725	110.100000	1.064925	110.100000	1.057822	110.100000	1.058308	110.100000	1.060860	110.100000	1.058676	110.100000	1.058329	110.100000	1.061198	110.100000	1.063327	110.100000	1.061077	110.100000	1.057533	110.100000	1.055955	110.100000	1.059549	110.100000	1.055101
110.200000	1.060275	110.200000	1.059786	110.200000	1.056289	110.200000	1.059918	110.200000	1.060934	110.200000	1.060380	110.200000	1.057809	110.200000	1.062386	110.200000	1.058102	110.200000	1.057535	110.200000	1.059765	110.200000	1.057816	110.200000	1.061793	110.200000	1.059975	110.200000	1.055537	110.200000	1.063548
110.300000	1.060985	110.300000	1.062778	110.300000	1.061391	110.300000	1.063425	110.300000	1.060748	110.300000	1.059898	110.300000	1.062938	110.300000	1.056788	110.300000	1.061010	110.300000	1.059988	110.300000	1.060069	110.300000	1.053777	110.300000	1.058786	110.300000	1.057241	110.300000	1.055263	110.300000	1.061179
110.400000	1.064410	110.400000	1.062152	110.400000	1.059670	110.400000	1.065605	110.400000	1.056582	110.400000	1.062022	110.400000	1.062042	110.400000	1.055766	110.400000	1.059915	110.400000	1.064626	110.400000	1.057622	110.400000	1.055285	110.400000	1.055809	110.400000	1.058640	110.400000	1.063471	110.400000	1.059071
110.500000	1.054251	110.500000	1.062915	110.500000	1.059793	110.500000	1.062336	110.500000	1.060401	110.500000	1.061720	110.500000	1.056397	110.500000	1.057636	110.500000	1.061036	110.500000	1.059240	110.500000	1.056723	110.500000	1.057682	110.500000	1.059352	110.500000	1.062823	110.500000	1.058871	110.500000	1.065639
110.600000	1.056652	110.600000	1.064487	110.600000	1.057958	110.600000	1.063954	110.600000	1.062798	110.600000	1.062082	110.600000	1.062692	110.600000	1.057517	110.600000	1.060195	110.600000	1.063193	110.600000	1.057837	110.600000	1.063234	110.600000	1.057012	110.600000	1.062062	110.600000	1.060363	110.600000	1.059473
110.700000	1.059336	110.700000	1.062111	110.700000	1.056630	110.700000	1.065639	110.700000	1.065760	110.700000	1.056544	110.700000	1.060832	110.700000	1.057569	110.700000	1.054158	110.700000	1.064722	110.700000	1.058256	110.700000	1.064032	110.700000	1.064320	110.700000	1.063256	110.700000	1.059419	110.700000	1.062923
110.800000	1.063340	110.800000	1.067963	110.800000	1.060212	110.800000	1.061983	110.800000	1.063564	110.800000	1.062088	110.800000	1.062211	110.800000	1.055104	110.800000	1.059238	110.800000	1.063494	110.800000	1.060720	110.800000	1.061852	110.800000	1.060912	110.800000	1.064867	110.800000	1.058183	110.800000	1.059716
110.900000	1.062583	110.900000	1.067973	110.900000	1.059212	110.900000	1.063854	110.900000	1.060620	110.900000	1.061282	110.900000	1.062649	110.900000	1.053600	110.900000	1.056253	110.900000	1.060688	110.900000	1.064954	110.900000	1.060780	110.900000	1.057513	110.900000	1.058547	110.900000	1.060321	110.900000	1.063968
111.000000	1.061574	111.000000	1.067244	111.000000	1.061847	111.000000	1.061533	111.000000	1.065211	111.000000	1.061658	111.000000	1.064647	111.000000	1.058183	111.000000	1.065244	111.000000	1.060195	111.000000	1.060592	111.000000	1.056893	111.000000	1.060012	111.000000	1.058962	111.000000	1.057313	111.000000	1.058248
111.100000	1.057897	111.100000	1.062430	111.100000	1.060460	111.100000	1.058576	111.100000	1.067616	111.100000	1.062407	111.100000	1.063301	111.100000	1.058715	111.100000	1.061690	111.100000	1.058941	111.100000	1.060218	111.100000	1.059133	111.100000	1.061594	111.100000	1.064342	111.100000	1.059259	111.100000	1.063742
111.200000	1.068827	111.200000	1.065723	111.200000	1.055282	111.200000	1.061853	111.200000	1.062696	111.200000	1.064252	111.200000	1.063395	111.200000	1.060634	111.200000	1.060382	111.200000	1.060450	111.200000	1.060656	111.200000	1.058257	111.200000	1.059647	111.200000	1.061323	111.200000	1.065999	111.200000	1.064576
111.300000	1.061407	111.300000	1.068504	111.300000	1.060341	111.300000	1.063323	111.300000	1.062341	111.300000	1.061721	111.300000	1.061014	111.300000	1.062751	111.300000	1.059217	111.300000	1.060368	111.300000	1.060040	111.300000	1.057801	111.300000	1.058192	111.300000	1.064539	111.300000	1.064669	111.300000	1.064006
111.400000	1.060901	111.400000	1.069388	111.400000	1.060114	111.400000	1.065417	111.400000	1.060984	111.400000	1.065967	111.400000	1.067574	111.400000	1.059510	111.400000	1.057287	111.400000	1.063406	111.400000	1.061929	111.400000	1.057658	111.400000	1.057452	111.400000	1.062523	111.400000	1.061644	111.400000	1.063771
111.500000	1.059109	111.500000	1.068741	111.500000	1.063182	111.500000	1.070189	111.500000	1.061234	111.500000	1.062513	111.500000	1.064203	111.500000	1.061017	111.500000	1.064344	111.500000	1.066084	111.500000	1.067023	111.500000	1.060857	111.500000	1.063819	111.500000	1.063445	111.500000	1.066935	111.500000	1.060817
111.600000	1.064223	111.600000	1.066960	111.600000	1.063706	111.600000	1.062521	111.600000	1.062714	111.600000	1.063579	111.600000	1.069030	111.600000	1.065062	111.600000	1.060852	111.600000	1.063419	111.600000	1.067251	111.600000	1.065529	111.600000	1.061850	111.600000	1.063574	111.600000	1.061655	111.600000	1.065266
111.700000	1.065735	111.700000	1.066962	111.700000	1.060985	111.700000	1.061886	111.700000	1.058899	111.700000	1.063373	111.700000	1.062189	111.700000	1.060353	111.700000	1.064346	111.700000	1.062221	111.700000	1.069246	111.700000	1.062252	111.700000	1.061174	111.700000	1.061486	111.700000	1.059824	111.700000	1.064341
111.800000	1.061855	111.800000	1.068933	111.800000	1.065119	111.800000	1.067970	111.800000	1.063158	111.800000	1.066500	111.800000	1.067107	111.800000	1.059439	111.800000	1.066503	111.800000	1.064019	111.800000	1.066633	111.800000	1.064452	111.800000	1.064378	111.800000	1.059265	111.800000	1.059750	111.800000	1.063416
111.900000	1.069535	111.900000	1.067877	111.900000	1.063786	111.900000	1.062745	111.900000	1.064307	111.900000	1.066681	111.900000	1.068627	111.900000	1.060520	111.900000	1.063134	111.900000	1.063793	111.900000	1.066967	111.900000	1.063182	111.900000	1.065000	111.900000	1.061412	111.900000	1.062651	111.900000	1.066392
112.000000	1.061302	112.000000	1.073780	112.000000	1.055992	112.000000	1.063260	112.000000	1.068612	112.000000	1.067792	112.000000	1.067381	112.000000	1.064832	112.000000	1.058884	112.000000	1.064440	112.000000	1.064365	112.000000	1.062924	112.000000	1.068498	112.000000	1.063010	112.000000	1.067278	112.000000	1.063234
112.100000	1.069217	112.100000	1.066374	112.100000	1.065269	112.100000	1.069635	112.100000	1.067600	112.100000	1.065796	112.100000	1.066120	112.100000	1.061793	112.100000	1.063843	112.100000	1.064832	112.100000	1.067203	112.100000	1.069547	112.100000	1.065872	112.100000	1.067518	112.100000	1.066859	112.100000	1.064128
112.200000	1.068015	112.200000	1.074176	112.200000	1.065812	112.200000	1.065567	112.200000	1.066115	112.200000	1.064410	112.200000	1.059644	112.200000	1.063624	112.200000	1.064167	112.200000	1.064633	112.200000	1.065289	112.200000	1.067790	112.200000	1.067272	112.200000	1.062312	112.200000	1.064106	112.200000	1.065523
112.300000	1.066149	112.300000	1.072159	112.300000	1.062160	112.300000	1.064130	112.300000	1.064813	112.300000	1.063932	112.300000	1.065513	112.300000	1.059951	112.300000	1.068443	112.300000	1.064901	112.300000	1.062447	112.300000	1.060771	112.300000	1.068522	112.300000	1.068423	112.300000	1.060257	112.300000	1.064018
112.400000	1.069262	112.400000	1.069913	112.400000	1.065166	112.400000	1.059124	112.400000	1.067012	112.400000	1.059118	112.400000	1.065645	112.400000	1.066923	112.400000	1.071095	112.400000	1.065461	112.400000	1.069848	112.400000	1.067598	112.400000	1.066825	112.400000	1.067837	112.400000	1.066330	112.400000	1.067526
112.500000	1.070920	112.500000	1.073118	112.500000	1.064535	112.500000	1.062976	112.500000	1.066223	112.500000	1.070261	112.500000	1.064520	112.500000	1.064441	112.500000	1.066845	112.500000	1.063754	112.500000	1.066978	112.500000	1.067404	112.500000	1.068882	112.500000	1.064963	112.500000	1.063564	112.500000	1.065577
112.600000	1.074015	112.600000	1.071546	112.600000	1.065029	112.600000	1.068179	112.600000	1.064924	112.600000	1.068326	112.600000	1.062342	112.600000	1.066202	112.600000	1.069311	112.600000	1.070440	112.600000	1.067201	112.600000	1.065761	112.600000	1.071960	112.600000	1.067838	112.600000	1.061258	112.600000	1.068850
112.700000	1.070588	112.700000	1.071690	112.700000	1.064007	112.700000	1.069019	112.700000	1.066808	112.700000	1.066810	112.700000	1.067236	112.700000	1.061589	112.700000	1.060002	112.700000	1.064868	112.700000	1.072013	112.700000	1.066554	112.700000	1.069846	112.700000	1.065829	112.700000	1.069234	112.700000	1.062926
112.800000	1.070003	112.800000	1.074919	112.800000	1.062476	112.800000	1.065853	112.800000	1.069251	112.800000	1.071948	112.800000	1.069497	112.800000	1.065890	112.800000	1.069094	112.800000	1.066353	112.800000	1.065965	112.800000	1.065439	112.800000	1.070086	112.800000	1.067798	112.800000	1.065328	112.800000	1.063629
112.900000	1.069778	112.900000	1.073113	112.900000	1.063272	112.900000	1.069032	112.900000	1.071417	112.900000	1.064349	112.900000	1.071641	112.900000	1.068986	112.900000	1.066413	112.900000	1.062703	112.900000	1.068585	112.900000	1.059949	112.900000	1.071147	112.900000	1.063650	112.900000	1.065660	112.900000	1.066373
113.000000	1.064828	113.000000	1.073830	113.000000	1.067516	113.000000	1.067029	113.000000	1.064210	113.000000	1.067236	113.000000	1.073006	113.000000	1.067008	113.000000	1.064895	113.000000	1.070426	113.000000	1.065402	113.000000	1.063670	113.000000	1.070837	113.000000	1.067059	113.000000	1.067390	113.000000	1.065262
113.100000	1.068907	113.100000	1.076473	113.100000	1.061777	113.100000	1.069669	113.100000	1.068031	113.100000	1.068585	113.100000	1.066885	113.100000	1.065421	113.100000	1.065105	113.100000	1.069450	113.100000	1.067702	113.100000	1.069100	113.100000	1.065253	113.100000	1.068985	113.100000	1.067176	113.100000	1.070726
113.200000	1.066690	113.200000	1.070579	113.200000	1.071825	113.200000	1.067946	113.200000	1.070369	113.200000	1.067151	113.200000	1.068698	113.200000	1.072009	113.200000	1.068737	113.200000	1.066760	113.200000	1.067926	113.200000	1.061648	113.200000	1.074079	113.200000	1.068783	113.200000	1.070506	113.200000	1.072727
113.300000	1.068614	113.300000	1.072572	113.300000	1.071049	113.300000	1.068121	113.300000	1.067647	113.300000	1.069397	113.300000	1.070034	113.300000	1.067759	113.300000	1.073491	113.300000	1.072802	113.300000	1.069955	113.300000	1.070320	113.300000	1.070819	113.300000	1.069498	113.300000	1.065776	113.300000	1.066374
113.400000	1.071241	113.400000	1.072201	113.400000	1.067143	113.400000	1.069378	113.400000	1.067104	113.400000	1.069294	113.400000	1.068624	113.400000	1.066320	113.400000	1.066507	113.400000	1.070237	113.400000	1.068630	113.400000	1.067434	113.400000	1.071733	113.400000	1.071444	113.400000	1.067249	113.400000	1.066568
113.500000	1.072260	113.500000	1.074973	113.500000	1.066414	113.500000	1.074837	113.500000	1.071159	113.500000	1.071354	113.500000	1.070818	113.500000	1.068958	113.500000	1.068186	113.500000	1.070096	113.500000	1.070942	113.500000	1.067137	113.500000	1.070191	113.500000	1.064654	113.500000	1.064031	113.500000	1.068824
113.600000	1.073580	113.600000	1.073779	113.600000	1.066691	113.600000	1.074041	113.600000	1.070046	113.600000	1.069731	113.600000	1.070815	113.600000	1.066015	113.600000	1.069367	113.600000	1.062053	113.600000	1.071250	113.600000	1.067231	113.600000	1.072050	113.600000	1.074395	113.600000	1.070225	113.600000	1.069611
113.700000	1.069445	113.700000	1.071629	113.700000	1.070321	113.700000	1.070139	113.700000	1.071690	113.700000	1.075969	113.700000	1.068784	113.700000	1.067655	113.700000	1.065062	113.700000	1.071135	113.700000	1.069958	113.700000	1.065353	113.700000	1.072381	113.700000	1.069546	113.700000	1.065198	113.700000	1.073021
113.800000	1.071709	113.800000	1.073954	113.800000	1.064342	113.800000	1.071257	113.800000	1.071961	113.800000	1.072511	113.800000	1.068346	113.800000	1.069953	113.800000	1.069845	113.800000	1.066420	113.800000	1.071486	113.800000	1.065809	113.800000	1.072384	113.800000	1.065849	113.800000	1.067276	113.800000	1.068345
113.900000	1.071767	113.900000	1.073289	113.900000	1.070170	113.900000	1.073162	113.900000	1.071650	113.900000	1.074173	113.900000	1.067499	113.900000	1.071538	113.900000	1.064893	113.900000	1.070429	113.900000	1.070953	113.900000	1.071821	113.900000	1.074555	113.900000	1.070356	113.900000	1.069345	113.900000	1.069387
114.000000	1.067969	114.000000	1.075397	114.000000	1.063673	114.000000	1.070595	114.000000	1.073478	114.000000	1.073069	114.000000	1.067031	114.000000	1.069242	114.000000	1.070475	114.000000	1.071861	114.000000	1.067249	114.000000	1.071819	114.000000	1.075411	114.000000	1.066469	114.000000	1.068103	114.000000	1.070140
114.100000	1.078630	114.100000	1.069544	114.100000	1.065266	114.100000	1.073324	114.100000	1.073951	114.100000	1.072510	114.100000	1.075484	114.100000	1.069998	114.100000	1.067373	114.100000	1.075894	114.100000	1.070527	114.100000	1.071307	114.100000	1.072806	114.100000	1.068366	114.100000	1.065095	114.100000	1.071707
114.200000	1.069967	114.200000	1.071266	114.200000	1.067919	114.200000	1.074728	114.200000	1.067388	114.200000	1.078616	114.200000	1.069105	114.200000	1.070272	114.200000	1.065940	114.200000	1.074052	114.200000	1.070232	114.200000	1.067660	114.200000	1.073185	114.200000	1.069937	114.200000	1.067016	114.200000	1.072356
114.300000	1.066718	114.300000	1.073837	114.300000	1.068921	114.300000	1.073803	114.300000	1.077096	114.300000	1.067742	114.300000	1.070137	114.300000	1.070720	114.300000	1.070933	114.300000	1.076340	114.300000	1.070409	114.300000	1.071478	114.300000	1.073106	114.300000	1.067189	114.300000	1.069700	114.300000	1.075348
114.400000	1.071910	114.400000	1.074571	114.400000	1.071587	114.400000	1.074695	114.400000	1.073868	114.400000	1.066252	114.400000	1.069777	114.400000	1.072448	114.400000	1.069426	114.400000	1.069467	114.400000	1.069977	114.400000	1.069175	114.400000	1.069944	114.400000	1.072411	114.400000	1.073184	114.400000	1.073156
114.500000	1.072924	114.500000	1.074361	114.500000	1.070767	114.500000	1.072399	114.500000	1.075186	114.500000	1.072749	114.500000	1.070237	114.500000	1.072214	114.500000	1.070849	114.500000	1.077655	114.500000	1.071024	114.500000	1.071435	114.500000	1.075907	114.500000	1.068006	114.500000	1.072411	114.500000	1.073303
114.600000	1.069976	114.600000	1.077223	114.600000	1.065881	114.600000	1.075520	114.600000	1.069800	114.600000	1.073453	114.600000	1.074494	114.600000	1.067974	114.600000	1.068596	114.600000	1.071145	114.600000	1.073184	114.600000	1.068772	114.600000	1.076379	114.600000	1.070874	114.600000	1.076866	114.600000	1.074584
114.700000	1.073626	114.700000	1.079251	114.700000	1.064659	114.700000	1.071063	114.700000	1.070058	114.700000	1.072134	114.700000	1.071663	114.700000	1.068065	114.700000	1.071096	114.700000	1.073482	114.700000	1.072700	114.700000	1.072743	114.700000	1.074706	114.700000	1.070324	114.700000	1.076389	114.700000	1.074313
114.800000	1.074034	114.800000	1.076943	114.800000	1.071079	114.800000	1.076127	114.800000	1.075183	114.800000	1.076632	114.800000	1.074179	114.800000	1.074055	114.800000	1.068341	114.800000	1.073314	114.800000	1.078418	114.800000	1.070720	114.800000	1.075950	114.800000	1.074762	114.800000	1.073329	114.800000	1.075104
114.900000	1.076939	114.900000	1.076601	114.900000	1.068742	114.900000	1.080512	114.900000	1.076686	114.900000	1.073510	114.900000	1.073672	114.900000	1.070064	114.900000	1.067161	114.900000	1.073816	114.900000	1.074436	114.900000	1.072286	114.900000	1.076565	114.900000	1.077876	114.900000	1.071511	114.900000	1.077068
115.000000	1.072678	115.000000	1.077874	115.000000	1.069015	115.000000	1.072873	115.000000	1.072045	115.000000	1.071114	115.000000	1.072976	115.000000	1.074338	115.000000	1.072202	115.000000	1.071289	115.000000	1.077660	115.000000	1.069478	115.000000	1.073946	115.000000	1.068770	115.000000	1.070250	115.000000	1.076616
115.100000	1.073707	115.100000	1.076589	115.100000	1.067988	115.100000	1.077766	115.100000	1.071266	115.100000	1.078433	115.100000	1.078310	115.100000	1.074077	115.100000	1.073037	115.100000	1.072879	115.100000	1.071320	115.100000	1.073220	115.100000	1.076232	115.100000	1.068243	115.100000	1.073891	115.100000	1.076511
115.200000	1.072855	115.200000	1.073760	115.200000	1.070615	115.200000	1.072835	115.200000	1.071840	115.200000	1.078855	115.200000	1.075849	115.200000	1.069918	115.200000	1.074853	115.200000	1.072786	115.200000	1.068962	115.200000	1.077295	115.200000	1.070847	115.200000	1.070276	115.200000	1.071007	115.200000	1.073751
115.300000	1.078637	115.300000	1.078883	115.300000	1.066891	115.300000	1.072707	115.300000	1.076689	115.300000	1.076696	115.300000	1.069405	115.300000	1.073103	115.300000	1.075711	115.300000	1.077173	115.300000	1.072160	115.300000	1.071375	115.300000	1.074654	115.300000	1.070128	115.300000	1.069889	115.300000	1.075014
115.400000	1.074061	115.400000	1.075906	115.400000	1.073530	115.400000	1.071375	115.400000	1.073935	115.400000	1.079201	115.400000	1.077896	115.400000	1.074448	115.400000	1.070768	115.400000	1.078339	115.400000	1.069642	115.400000	1.072842	115.400000	1.072741	115.400000	1.073059	115.400000	1.070457	115.400000	1.073326
115.500000	1.072936	115.500000	1.079953	115.500000	1.073876	115.500000	1.077720	115.500000	1.072787	115.500000	1.075144	115.500000	1.078123	115.500000	1.070720	115.500000	1.071232	115.500000	1.076575	115.500000	1.070233	115.500000	1.070925	115.500000	1.074279	115.500000	1.074310	115.500000	1.076883	115.500000	1.072157
115.600000	1.075073	115.600000	1.083269	115.600000	1.072527	115.600000	1.077295	115.600000	1.074408	115.600000	1.072570	115.600000	1.073839	115.600000	1.076192	115.600000	1.074461	115.600000	1.075226	115.600000	1.074984	115.600000	1.074832	115.600000	1.074671	115.600000	1.073364	115.600000	1.072460	115.600000	1.075116
115.700000	1.069357	115.700000	1.079296	115.700000	1.074545	115.700000	1.076055	115.700000	1.074792	115.700000	1.075419	115.700000	1.071336	115.700000	1.073600	115.700000	1.074232	115.700000	1.072804	115.700000	1.078010	115.700000	1.073749	115.700000	1.075117	115.700000	1.072289	115.700000	1.078076	115.700000	1.072883
115.800000	1.080917	115.800000	1.074807	115.800000	1.070498	115.800000	1.079423	115.800000	1.079427	115.800000	1.083248	115.800000	1.072785	115.800000	1.077193	115.800000	1.074422	115.800000	1.077138	115.800000	1.068234	115.800000	1.073225	115.800000	1.075456	115.800000	1.075263	115.800000	1.072044	115.800000	1.075362
115.900000	1.078833	115.900000	1.082510	115.900000	1.072082	115.900000	1.077306	115.900000	1.072710	115.900000	1.079590	115.900000	1.075745	115.900000	1.071921	115.900000	1.079340	115.900000	1.076851	115.900000	1.075301	115.900000	1.074100	115.900000	1.072399	115.900000	1.073779	115.900000	1.076166	115.900000	1.075421
116.000000	1.074231	116.000000	1.081423	116.000000	1.073416	116.000000	1.080721	116.000000	1.078983	116.000000	1.083229	116.000000	1.074940	116.000000	1.071352	116.000000	1.074382	116.000000	1.077703	116.000000	1.079922	116.000000	1.072798	116.000000	1.073780	116.000000	1.076527	116.000000	1.080925	116.000000	1.076219
116.100000	1.079638	116.100000	1.083188	116.100000	1.073476	116.100000	1.076084	116.100000	1.072350	116.100000	1.079614	116.100000	1.075979	116.100000	1.073905	116.100000	1.075984	116.100000	1.078530	116.100000	1.073549	116.100000	1.074148	116.100000	1.072964	116.100000	1.075105	116.100000	1.076046	116.100000	1.075191
116.200000	1.072753	116.200000	1.081762	116.200000	1.069193	116.200000	1.074242	116.200000	1.076966	116.200000	1.078695	116.200000	1.071402	116.200000	1.074793	116.200000	1.080383	116.200000	1.075143	116.200000	1.080778	116.200000	1.076277	116.200000	1.075742	116.200000	1.079247	116.200000	1.075547	116.200000	1.073234
116.300000	1.077065	116.300000	1.079592	116.300000	1.073287	116.300000	1.073889	116.300000	1.075996	116.300000	1.082514	116.300000	1.077452	116.300000	1.074297	116.300000	1.074693	116.300000	1.075639	116.300000	1.078367	116.300000	1.072902	116.300000	1.076924	116.300000	1.080183	116.300000	1.072465	116.300000	1.078614
116.400000	1.074307	116.400000	1.078281	116.400000	1.078456	116.400000	1.078152	116.400000	1.076217	116.400000	1.081632	116.400000	1.074107	116.400000	1.073503	116.400000	1.074327	116.400000	1.075948	116.400000	1.077321	116.400000	1.075680	116.400000	1.075993	116.400000	1.077363	116.400000	1.074577	116.400000	1.081325
116.500000	1.073524	116.500000	1.082149	116.500000	1.073742	116.500000	1.076553	116.500000	1.081407	116.500000	1.078710	116.500000	1.074606	116.500000	1.073753	116.500000	1.077286	116.500000	1.079168	116.500000	1.075856	116.500000	1.076899	116.500000	1.079367	116.500000	1.078580	116.500000	1.072299	116.500000	1.077051
116.600000	1.077569	116.600000	1.087775	116.600000	1.078309	116.600000	1.074366	116.600000	1.074737	116.600000	1.081353	116.600000	1.078613	116.600000	1.080780	116.600000	1.080303	116.600000	1.079430	116.600000	1.077403	116.600000	1.079999	116.600000	1.076181	116.600000	1.076404	116.600000	1.072773	116.600000	1.075634
116.700000	1.077089	116.700000	1.084808	116.700000	1.075762	116.700000	1.081382	116.700000	1.082492	116.700000	1.076598	116.700000	1.075652	116.700000	1.079593	116.700000	1.079971	116.700000	1.076146	116.700000	1.076780	116.700000	1.074797	116.700000	1.074867	116.700000	1.083118	116.700000	1.071576	116.700000	1.077459
116.800000	1.076382	116.800000	1.084506	116.800000	1.077405	116.800000	1.081627	116.800000	1.078438	116.800000	1.079470	116.800000	1.078871	116.800000	1.074837	116.800000	1.076994	116.800000	1.081196	116.800000	1.076574	116.800000	1.077761	116.800000	1.073568	116.800000	1.078642	116.800000	1.075563	116.800000	1.077744
116.900000	1.079595	116.900000	1.081786	116.900000	1.077478	116.900000	1.081982	116.900000	1.076505	116.900000	1.080097	116.900000	1.074754	116.900000	1.078698	116.900000	1.079044	116.900000	1.078368	116.900000	1.075780	116.900000	1.075398	116.900000	1.080125	116.900000	1.079889	116.900000	1.071898	116.900000	1.084351
117.000000	1.073264	117.000000	1.087505	117.000000	1.077248	117.000000	1.080896	117.000000	1.075375	117.000000	1.077552	117.000000	1.077363	117.000000	1.073541	117.000000	1.078338	117.000000	1.082579	117.000000	1.082494	117.000000	1.076561	117.000000	1.080663	117.000000	1.077954	117.000000	1.076815	117.000000	1.078920
117.100000	1.076161	117.100000	1.085083	117.100000	1.077332	117.100000	1.083905	117.100000	1.077349	117.100000	1.079894	117.100000	1.076248	117.100000	1.078875	117.100000	1.078257	117.100000	1.079123	117.100000	1.080390	117.100000	1.076535	117.100000	1.079055	117.100000	1.076004	117.100000	1.074259	117.100000	1.081045
117.200000	1.080285	117.200000	1.079266	117.200000	1.077544	117.200000	1.075100	117.200000	1.079087	117.200000	1.082127	117.200000	1.081917	117.200000	1.079529	117.200000	1.084805	117.200000	1.078887	117.200000	1.078395	117.200000	1.079125	117.200000	1.081326	117.200000	1.076348	117.200000	1.075248	117.200000	1.082527
117.300000	1.089224	117.300000	1.085239	117.300000	1.082434	117.300000	1.081779	117.300000	1.080911	117.300000	1.078189	117.300000	1.079623	117.300000	1.077380	117.300000	1.078347	117.300000	1.081280	117.300000	1.081000	117.300000	1.079651	117.300000	1.081625	117.300000	1.078175	117.300000	1.078645	117.300000	1.081144
117.400000	1.081775	117.400000	1.086578	117.400000	1.081384	117.400000	1.081238	117.400000	1.079138	117.400000	1.080130	117.400000	1.082987	117.400000	1.077945	117.400000	1.078451	117.400000	1.081225	117.400000	1.078787	117.400000	1.076353	117.400000	1.080716	117.400000	1.077053	117.400000	1.076918	117.400000	1.077047
117.500000	1.080770	117.500000	1.082299	117.500000	1.077729	117.500000	1.085981	117.500000	1.084382	117.500000	1.079155	117.500000	1.078109	117.500000	1.079142	117.500000	1.077982	117.500000	1.082855	117.500000	1.077800	117.500000	1.077273	117.500000	1.078663	117.500000	1.079904	117.500000	1.073184	117.500000	1.082109
117.600000	1.083928	117.600000	1.084483	117.600000	1.078526	117.600000	1.084094	117.600000	1.078949	117.600000	1.082961	117.600000	1.087645	117.600000	1.078766	117.600000	1.076276	117.600000	1.081562	117.600000	1.078698	117.600000	1.078026	117.600000	1.081769	117.600000	1.080113	117.600000	1.079609	117.600000	1.081658
117.700000	1.086083	117.700000	1.088398	117.700000	1.075530	117.700000	1.077519	117.700000	1.081941	117.700000	1.087782	117.700000	1.082036	117.700000	1.078629	117.700000	1.083886	117.700000	1.079368	117.700000	1.081788	117.700000	1.081409	117.700000	1.079439	117.700000	1.077213	117.700000	1.079079	117.700000	1.081808
117.800000	1.082372	117.800000	1.082728	117.800000	1.078799	117.800000	1.078596	117.800000	1.083361	117.800000	1.086093	117.800000	1.081725	117.800000	1.080427	117.800000	1.077073	117.800000	1.083977	117.800000	1.079446	117.800000	1.081314	117.800000	1.083369	117.800000	1.080673	117.800000	1.075826	117.800000	1.080661
117.900000	1.083898	117.900000	1.084214	117.900000	1.082082	117.900000	1.084291	117.900000	1.079212	117.900000	1.088215	117.900000	1.083197	117.900000	1.082068	117.900000	1.077706	117.900000	1.077596	117.900000	1.086593	117.900000	1.081058	117.900000	1.083921	117.900000	1.080016	117.900000	1.078066	117.900000	1.079640
118.000000	1.084845	118.000000	1.082891	118.000000	1.080204	118.000000	1.080014	118.000000	1.084465	118.000000	1.078994	118.000000	1.086137	118.000000	1.078566	118.000000	1.085054	118.000000	1.079297	118.000000	1.081060	118.000000	1.077745	118.000000	1.080736	118.000000	1.080613	118.000000	1.078679	118.000000	1.083002
118.100000	1.085275	118.100000	1.083354	118.100000	1.082219	118.100000	1.084114	118.100000	1.079243	118.100000	1.083989	118.100000	1.079437	118.100000	1.081941	118.100000	1.079966	118.100000	1.079947	118.100000	1.081180	118.100000	1.078042	118.100000	1.078129	118.100000	1.081210	118.100000	1.084961	118.100000	1.081512
118.200000	1.085608	118.200000	1.087101	118.200000	1.084125	118.200000	1.082577	118.200000	1.082631	118.200000	1.083155	118.200000	1.085754	118.200000	1.083635	118.200000	1.083070	118.200000	1.081135	118.200000	1.077034	118.200000	1.074116	118.200000	1.082817	118.200000	1.084236	118.200000	1.085287	118.200000	1.085063
118.300000	1.084379	118.300000	1.087228	118.300000	1.082412	118.300000	1.082750	118.300000	1.083388	118.300000	1.084141	118.300000	1.083826	118.300000	1.084253	118.300000	1.082285	118.300000	1.082374	118.300000	1.081786	118.300000	1.080749	118.300000	1.083641	118.300000	1.082292	118.300000	1.080454	118.300000	1.083879
118.400000	1.087129	118.400000	1.090495	118.400000	1.086350	118.400000	1.081490	118.400000	1.084570	118.400000	1.084394	118.400000	1.083171	118.400000	1.081286	118.400000	1.081229	118.400000	1.080552	118.400000	1.086545	118.400000	1.076727	118.400000	1.079498	118.400000	1.084648	118.400000	1.080717	118.400000	1.086749
118.500000	1.084336	118.500000	1.086726	118.500000	1.083391	118.500000	1.084930	118.500000	1.081476	118.500000	1.084961	118.500000	1.085333	118.500000	1.084279	118.500000	1.081864	118.500000	1.083699	118.500000	1.083821	118.500000	1.080452	118.500000	1.081731	118.500000	1.084871	118.500000	1.078656	118.500000	1.080923
118.600000	1.088246	118.600000	1.089368	118.600000	1.079442	118.600000	1.084656	118.600000	1.080897	118.600000	1.081094	118.600000	1.087356	118.600000	1.084999	118.600000	1.083624	118.600000	1.078355	118.600000	1.081457	118.600000	1.078731	118.600000	1.084057	118.600000	1.089072	118.600000	1.080785	118.600000	1.082314
118.700000	1.089750	118.700000	1.088990	118.700000	1.080217	118.700000	1.084752	118.700000	1.083968	118.700000	1.083735	118.700000	1.083315	118.700000	1.084286	118.700000	1.084741	118.700000	1.081548	118.700000	1.080906	118.700000	1.079255	118.700000	1.082815	118.700000	1.083063	118.700000	1.079625	118.700000	1.082089
118.800000	1.086034	118.800000	1.092855	118.800000	1.085344	118.800000	1.087936	118.800000	1.086227	118.800000	1.081278	118.800000	1.084465	118.800000	1.082504	118.800000	1.081211	118.800000	1.082707	118.800000	1.085413	118.800000	1.076947	118.800000	1.082150	118.800000	1.084894	118.800000	1.081238	118.800000	1.085430
118.900000	1.085535	118.900000	1.091531	118.900000	1.082261	118.900000	1.084404	118.900000	1.085273	118.900000	1.087412	118.900000	1.088345	118.900000	1.084417	118.900000	1.087868	118.900000	1.085083	118.900000	1.082882	118.900000	1.084240	118.900000	1.089920	118.900000	1.086676	118.900000	1.086075	118.900000	1.084271
119.000000	1.085275	119.000000	1.089142	119.000000	1.081383	119.000000	1.085724	119.000000	1.083465	119.000000	1.082520	119.000000	1.088472	119.000000	1.085704	119.000000	1.083497	119.000000	1.084237	119.000000	1.082844	119.000000	1.085021	119.000000	1.084578	119.000000	1.083077	119.000000	1.079350	119.000000	1.087614
119.100000	1.087979	119.100000	1.094000	119.100000	1.082020	119.100000	1.085148	119.100000	1.081547	119.100000	1.084703	119.100000	1.085240	119.100000	1.078879	119.100000	1.083212	119.100000	1.088007	119.100000	1.088159	119.100000	1.078527	119.100000	1.078573	119.100000	1.084006	119.100000	1.076694	119.100000	1.084756
119.200000	1.086928	119.200000	1.090723	119.200000	1.083399	119.200000	1.086769	119.200000	1.087211	119.200000	1.084926	119.200000	1.089640	119.200000	1.084739	119.200000	1.082407	119.200000	1.085990	119.200000	1.084096	119.200000	1.084218	119.200000	1.089653	119.200000	1.086738	119.200000	1.081867	119.200000	1.085977
119.300000	1.087351	119.300000	1.089891	119.300000	1.078741	119.300000	1.092270	119.300000	1.083053	119.300000	1.084477	119.300000	1.088979	119.300000	1.081660	119.300000	1.083800	119.300000	1.082787	119.300000	1.082685	119.300000	1.081203	119.300000	1.086220	119.300000	1.087358	119.300000	1.080321	119.300000	1.088176
119.400000	1.084904	119.400000	1.089684	119.400000	1.082486	119.400000	1.087835	119.400000	1.087592	119.400000	1.086338	119.400000	1.083275	119.400000	1.085324	119.400000	1.082525	119.400000	1.082319	119.400000	1.090456	119.400000	1.083773	119.400000	1.085380	119.400000	1.088728	119.400000	1.082036	119.400000	1.090086
119.500000	1.087998	119.500000	1.085110	119.500000	1.079684	119.500000	1.086937	119.500000	1.084465	119.500000	1.083034	119.500000	1.091430	119.500000	1.083288	119.500000	1.089587	119.500000	1.081981	119.500000	1.085732	119.500000	1.084475	119.500000	1.085933	119.500000	1.086998	119.500000	1.080842	119.500000	1.083016
119.600000	1.088389	119.600000	1.089990	119.600000	1.085287	119.600000	1.089537	119.600000	1.091915	119.600000	1.082529	119.600000	1.086754	119.600000	1.083005	119.600000	1.087649	119.600000	1.083921	119.600000	1.080599	119.600000	1.081273	119.600000	1.083106	119.600000	1.088477	119.600000	1.085850	119.600000	1.088604
119.700000	1.088198	119.700000	1.089464	119.700000	1.082994	119.700000	1.089233	119.700000	1.091205	119.700000	1.087773	119.700000	1.089034	119.700000	1.086189	119.700000	1.088824	119.700000	1.080810	119.700000	1.082520	119.700000	1.084246	119.700000	1.082824	119.700000	1.089604	119.700000	1.083425	119.700000	1.086640
119.800000	1.086262	119.800000	1.091574	119.800000	1.084541	119.800000	1.089084	119.800000	1.088045	119.800000	1.086979	119.800000	1.088105	119.800000	1.086270	119.800000	1.089230	119.800000	1.083905	119.800000	1.088934	119.800000	1.083500	119.800000	1.086377	119.800000	1.085746	119.800000	1.080944	119.800000	1.083103
119.900000	1.090986	119.900000	1.091312	119.900000	1.085684	119.900000	1.086721	119.900000	1.090714	119.900000	1.088207	119.900000	1.088929	119.900000	1.085932	119.900000	1.088387	119.900000	1.084434	119.900000	1.088156	119.900000	1.078434	119.900000	1.087331	119.900000	1.091892	119.900000	1.085670	119.900000	1.088049
120.000000	1.086700	120.000000	1.094560	120.000000	1.082113	120.000000	1.084696	120.000000	1.085867	120.000000	1.089414	120.000000	1.094805	120.000000	1.083522	120.000000	1.091105	120.000000	1.085381	120.000000	1.088586	120.000000	1.082646	120.000000	1.087057	120.000000	1.086853	120.000000	1.084315	120.000000	1.090714
120.100000	1.087235	120.100000	1.092066	120.100000	1.084410	120.100000	1.088647	120.100000	1.088271	120.100000	1.089204	120.100000	1.088495	120.100000	1.082566	120.100000	1.085638	120.100000	1.084144	120.100000	1.086784	120.100000	1.088024	120.100000	1.089458	120.100000	1.085987	120.100000	1.085713	120.100000	1.089655
120.200000	1.088530	120.200000	1.088167	120.200000	1.080330	120.200000	1.091582	120.200000	1.086666	120.200000	1.093602	120.200000	1.093397	120.200000	1.086153	120.200000	1.088626	120.200000	1.089689	120.200000	1.087104	120.200000	1.085233	120.200000	1.089975	120.200000	1.087611	120.200000	1.084903	120.200000	1.092929
120.300000	1.088912	120.300000	1.096622	120.300000	1.082660	120.300000	1.084894	120.300000	1.089783	120.300000	1.091919	120.300000	1.091398	120.300000	1.082437	120.300000	1.088149	120.300000	1.089441	120.300000	1.086022	120.300000	1.083736	120.300000	1.088156	120.300000	1.088797	120.300000	1.088043	120.300000	1.084034
120.400000	1.091953	120.400000	1.089914	120.400000	1.087165	120.400000	1.089960	120.400000	1.089780	120.400000	1.090590	120.400000	1.088249	120.400000	1.081407	120.400000	1.090644	120.400000	1.084446	120.400000	1.086954	120.400000	1.083283	120.400000	1.088096	120.400000	1.088607	120.400000	1.080940	120.400000	1.090133
120.500000	1.092261	120.500000	1.089672	120.500000	1.084930	120.500000	1.092445	120.500000	1.092443	120.500000	1.087740	120.500000	1.094302	120.500000	1.086890	120.500000	1.091431	120.500000	1.088576	120.500000	1.086546	120.500000	1.088875	120.500000	1.089436	120.500000	1.091030	120.500000	1.084998	120.500000	1.088029
120.600000	1.092058	120.600000	1.095480	120.600000	1.088485	120.600000	1.089956	120.600000	1.092176	120.600000	1.091372	120.600000	1.088953	120.600000	1.086750	120.600000	1.089754	120.600000	1.081234	120.600000	1.089786	120.600000	1.083184	120.600000	1.088397	120.600000	1.088394	120.600000	1.085722	120.600000	1.092513
120.700000	1.090992	120.700000	1.088887	120.700000	1.087745	120.700000	1.092216	120.700000	1.095557	120.700000	1.090867	120.700000	1.093947	120.700000	1.087051	120.700000	1.085102	120.700000	1.086296	120.700000	1.091392	120.700000	1.084773	120.700000	1.088240	120.700000	1.090479	120.700000	1.089066	120.700000	1.093229
120.800000	1.091216	120.800000	1.093455	120.800000	1.088913	120.800000	1.091052	120.800000	1.090487	120.800000	1.091877	120.800000	1.092533	120.800000	1.085618	120.800000	1.086854	120.800000	1.089018	120.800000	1.087816	120.800000	1.085771	120.800000	1.083490	120.800000	1.090666	120.800000	1.088079	120.800000	1.088958
120.900000	1.094377	120.900000	1.090212	120.900000	1.084610	120.900000	1.093064	120.900000	1.095996	120.900000	1.093499	120.900000	1.088933	120.900000	1.088658	120.900000	1.085869	120.900000	1.088292	120.900000	1.087814	120.900000	1.091292	120.900000	1.090848	120.900000	1.090733	120.900000	1.090451	120.900000	1.090254
121.000000	1.096829	121.000000	1.090321	121.000000	1.087684	121.000000	1.090291	121.000000	1.088077	121.000000	1.091387	121.000000	1.093524	121.000000	1.088711	121.000000	1.084731	121.000000	1.093467	121.000000	1.090281	121.000000	1.086104	121.000000	1.087202	121.000000	1.088088	121.000000	1.086824	121.000000	1.090950
121.100000	1.091754	121.100000	1.094476	121.100000	1.089779	121.100000	1.088845	121.100000	1.089777	121.100000	1.093890	121.100000	1.096108	121.100000	1.090137	121.100000	1.094521	121.100000	1.090838	121.100000	1.088985	121.100000	1.087265	121.100000	1.089885	121.100000	1.091049	121.100000	1.086729	121.100000	1.087705
121.200000	1.097977	121.200000	1.094972	121.200000	1.089762	121.200000	1.089012	121.200000	1.093832	121.200000	1.088407	121.200000	1.091707	121.200000	1.089775	121.200000	1.090527	121.200000	1.092469	121.200000	1.093636	121.200000	1.088121	121.200000	1.092104	121.200000	1.090002	121.200000	1.091776	121.200000	1.093100
121.300000	1.094940	121.300000	1.098643	121.300000	1.088619	121.300000	1.096016	121.300000	1.094241	121.300000	1.090564	121.300000	1.091625	121.300000	1.087608	121.300000	1.093906	121.300000	1.095528	121.300000	1.093516	121.300000	1.089343	121.300000	1.091005	121.300000	1.091133	121.300000	1.089047	121.300000	1.093419
121.400000	1.092401	121.400000	1.096306	121.400000	1.086417	121.400000	1.090777	121.400000	1.094910	121.400000	1.091789	121.400000	1.092469	121.400000	1.088775	121.400000	1.090873	121.400000	1.090922	121.400000	1.093732	121.400000	1.087616	121.400000	1.091981	121.400000	1.094288	121.400000	1.092096	121.400000	1.091479
121.500000	1.090523	121.500000	1.093980	121.500000	1.088179	121.500000	1.096337	121.500000	1.093315	121.500000	1.087423	121.500000	1.094740	121.500000	1.092200	121.500000	1.091358	121.500000	1.095011	121.500000	1.094008	121.500000	1.092924	121.500000	1.092360	121.500000	1.091453	121.500000	1.092680	121.500000	1.092350
121.600000	1.093928	121.600000	1.095587	121.600000	1.091270	121.600000	1.092123	121.600000	1.094210	121.600000	1.099562	121.600000	1.090000	121.600000	1.089845	121.600000	1.094936	121.600000	1.088907	121.600000	1.088372	121.600000	1.088515	121.600000	1.093247	121.600000	1.092230	121.600000	1.089629	121.600000	1.084989
121.700000	1.094615	121.700000	1.095977	121.700000	1.091554	121.700000	1.096633	121.700000	1.092850	121.700000	1.092818	121.700000	1.085780	121.700000	1.094149	121.700000	1.091286	121.700000	1.092246	121.700000	1.094581	121.700000	1.089278	121.700000	1.091388	121.700000	1.091681	121.700000	1.093398	121.700000	1.093180
121.800000	1.092391	121.800000	1.096250	121.800000	1.093526	121.800000	1.094754	121.800000	1.092904	121.800000	1.091720	121.800000	1.094682	121.800000	1.093109	121.800000	1.088167	121.800000	1.092974	121.800000	1.097624	121.800000	1.087979	121.800000	1.090901	121.800000	1.091718	121.800000	1.089987	121.800000	1.090882
121.900000	1.098258	121.900000	1.089679	121.900000	1.093187	121.900000	1.091397	121.900000	1.094263	121.900000	1.096743	121.900000	1.091980	121.900000	1.093887	121.900000	1.093581	121.900000	1.091994	121.900000	1.091958	121.900000	1.092278	121.900000	1.090159	121.900000	1.090772	121.900000	1.089867	121.900000	1.088809
122.000000	1.097093	122.000000	1.098611	122.000000	1.088271	122.000000	1.097644	122.000000	1.096281	122.000000	1.091799	122.000000	1.089288	122.000000	1.090512	122.000000	1.097348	122.000000	1.093366	122.000000	1.098091	122.000000	1.089037	122.000000	1.089280	122.000000	1.092001	122.000000	1.090715	122.000000	1.089495
122.100000	1.092490	122.100000	1.098428	122.100000	1.092594	122.100000	1.095920	122.100000	1.100081	122.100000	1.091737	122.100000	1.090432	122.100000	1.092507	122.100000	1.091868	122.100000	1.093963	122.100000	1.084563	122.100000	1.093107	122.100000	1.090771	122.100000	1.093495	122.100000	1.093997	122.100000	1.088309
122.200000	1.096234	122.200000	1.096770	122.200000	1.093427	122.200000	1.097695	122.200000	1.095867	122.200000	1.092237	122.200000	1.095040	122.200000	1.093699	122.200000	1.095104	122.200000	1.095370	122.200000	1.087686	122.200000	1.088734	122.200000	1.094879	122.200000	1.093637	122.200000	1.090676	122.200000	1.092136
122.300000	1.095123	122.300000	1.093318	122.300000	1.093231	122.300000	1.094519	122.300000	1.097186	122.300000	1.096288	122.300000	1.094054	122.300000	1.095996	122.300000	1.097061	122.300000	1.090077	122.300000	1.094564	122.300000	1.091794	122.300000	1.091083	122.300000	1.095255	122.300000	1.093311	122.300000	1.094231
122.400000	1.091410	122.400000	1.096363	122.400000	1.093409	122.400000	1.095377	122.400000	1.089468	122.400000	1.094146	122.400000	1.096124	122.400000	1.092592	122.400000	1.101957	122.400000	1.093113	122.400000	1.095211	122.400000	1.091367	122.400000	1.098428	122.400000	1.095395	122.400000	1.092484	122.400000	1.091443
122.500000	1.101218	122.500000	1.099359	122.500000	1.088598	122.500000	1.098520	122.500000	1.094981	122.500000	1.094528	122.500000	1.094531	122.500000	1.093469	122.500000	1.099277	122.500000	1.095491	122.500000	1.093483	122.500000	1.092795	122.500000	1.097813	122.500000	1.095059	122.500000	1.093386	122.500000	1.091767
122.600000	1.092738	122.600000	1.099547	122.600000	1.092548	122.600000	1.097945	122.600000	1.097686	122.600000	1.094854	122.600000	1.091180	122.600000	1.094889	122.600000	1.098249	122.600000	1.093550	122.600000	1.090415	122.600000	1.091566	122.600000	1.093780	122.600000	1.090545	122.600000	1.090401	122.600000	1.094521
122.700000	1.099683	122.700000	1.101716	122.700000	1.090931	122.700000	1.100025	122.700000	1.094779	122.700000	1.095636	122.700000	1.095226	122.700000	1.096149	122.700000	1.097045	122.700000	1.096000	122.700000	1.095282	122.700000	1.092738	122.700000	1.093063	122.700000	1.095531	122.700000	1.095205	122.700000	1.096344
122.800000	1.096692	122.800000	1.095640	122.800000	1.092427	122.800000	1.097515	122.800000	1.094486	122.800000	1.094123	122.800000	1.096198	122.800000	1.096558	122.800000	1.095356	122.800000	1.095790	122.800000	1.094225	122.800000	1.089769	122.800000	1.095233	122.800000	1.092494	122.800000	1.094022	122.800000	1.094266
122.900000	1.099094	122.900000	1.097980	122.900000	1.093239	122.900000	1.102430	122.900000	1.098780	122.900000	1.094222	122.900000	1.096348	122.900000	1.095738	122.900000	1.096188	122.900000	1.093678	122.900000	1.095185	122.900000	1.090075	122.900000	1.097040	122.900000	1.090326	122.900000	1.094309	122.900000	1.090999
123.000000	1.101010	123.000000	1.098263	123.000000	1.092243	123.000000	1.095462	123.000000	1.095915	123.000000	1.094860	123.000000	1.099824	123.000000	1.096196	123.000000	1.098318	123.000000	1.097077	123.000000	1.091922	123.000000	1.089183	123.000000	1.093565	123.000000	1.094470	123.000000	1.093558	123.000000	1.090513
123.100000	1.096098	123.100000	1.099244	123.100000	1.093989	123.100000	1.097740	123.100000	1.099619	123.100000	1.100653	123.100000	1.100858	123.100000	1.093591	123.100000	1.094460	123.100000	1.094836	123.100000	1.093939	123.100000	1.095534	123.100000	1.094317	123.100000	1.093847	123.100000	1.090855	123.100000	1.096172
123.200000	1.098710	123.200000	1.098303	123.200000	1.093293	123.200000	1.097642	123.200000	1.099921	123.200000	1.098378	123.200000	1.095303	123.200000	1.101897	123.200000	1.093636	123.200000	1.100534	123.200000	1.095214	123.200000	1.096633	123.200000	1.096929	123.200000	1.094615	123.200000	1.096542	123.200000	1.095332
123.300000	1.101724	123.300000	1.099149	123.300000	1.096025	123.300000	1.098512	123.300000	1.098375	123.300000	1.099938	123.300000	1.099361	123.300000	1.098664	123.300000	1.097224	123.300000	1.095596	123.300000	1.091234	123.300000	1.090091	123.300000	1.092907	123.300000	1.097557	123.300000	1.093921	123.300000	1.094915
123.400000	1.099087	123.400000	1.102052	123.400000	1.095136	123.400000	1.095968	123.400000	1.101766	123.400000	1.103182	123.400000	1.097755	123.400000	1.095633	123.400000	1.093437	123.400000	1.100366	123.400000	1.093964	123.400000	1.087839	123.400000	1.096371	123.400000	1.096457	123.400000	1.098529	123.400000	1.092353
123.500000	1.101971	123.500000	1.102862	123.500000	1.093442	123.500000	1.098862	123.500000	1.095241	123.500000	1.099432	123.500000	1.097843	123.500000	1.097502	123.500000	1.097990	123.500000	1.096943	123.500000	1.094486	123.500000	1.092680	123.500000	1.096032	123.500000	1.092751	123.500000	1.092731	123.500000	1.095955
123.600000	1.097826	123.600000	1.098535	123.600000	1.093325	123.600000	1.102385	123.600000	1.100012	123.600000	1.100924	123.600000	1.096872	123.600000	1.095798	123.600000	1.098001	123.600000	1.097830	123.600000	1.093988	123.600000	1.095910	123.600000	1.099406	123.600000	1.097071	123.600000	1.095693	123.600000	1.098717
123.700000	1.095389	123.700000	1.103924	123.700000	1.091562	123.700000	1.104323	123.700000	1.102126	123.700000	1.102829	123.700000	1.096221	123.700000	1.093443	123.700000	1.097139	123.700000	1.096347	123.700000	1.099420	123.700000	1.093822	123.700000	1.099220	123.700000	1.100134	123.700000	1.098610	123.700000	1.095081
123.800000	1.100005	123.800000	1.104115	123.800000	1.091989	123.800000	1.099554	123.800000	1.099440	123.800000	1.101148	123.800000	1.098363	123.800000	1.098595	123.800000	1.094860	123.800000	1.092779	123.800000	1.094122	123.800000	1.091272	123.800000	1.101237	123.800000	1.094437	123.800000	1.098199	123.800000	1.092802
123.900000	1.102735	123.900000	1.100235	123.900000	1.097331	123.900000	1.097807	123.900000	1.099966	123.900000	1.099706	123.900000	1.096948	123.900000	1.094098	123.900000	1.095068	123.900000	1.104135	123.900000	1.094274	123.900000	1.093197	123.900000	1.100864	123.900000	1.096266	123.900000	1.092795	123.900000	1.098047
124.000000	1.096908	124.000000	1.102014	124.000000	1.096523	124.000000	1.099250	124.000000	1.102157	124.000000	1.099531	124.000000	1.099448	124.000000	1.095539	124.000000	1.098626	124.000000	1.096020	124.000000	1.092094	124.000000	1.091395	124.000000	1.095744	124.000000	1.098461	124.000000	1.098949	124.000000	1.097677
124.100000	1.097840	124.100000	1.099898	124.100000	1.096152	124.100000	1.097225	124.100000	1.103285	124.100000	1.099622	124.100000	1.098267	124.100000	1.095679	124.100000	1.095023	124.100000	1.094345	124.100000	1.097289	124.100000	1.092609	124.100000	1.099018	124.100000	1.096996	124.100000	1.095773	124.100000	1.096300
124.200000	1.101890	124.200000	1.101297	124.200000	1.097948	124.200000	1.099100	124.200000	1.102844	124.200000	1.101532	124.200000	1.100232	124.200000	1.099706	124.200000	1.098350	124.200000	1.095749	124.200000	1.097353	124.200000	1.096138	124.200000	1.100195	124.200000	1.099260	124.200000	1.101178	124.200000	1.096480
124.300000	1.100247	124.300000	1.101835	124.300000	1.095866	124.300000	1.101517	124.300000	1.097542	124.300000	1.098464	124.300000	1.097881	124.300000	1.093620	124.300000	1.100405	124.300000	1.097259	124.300000	1.096825	124.300000	1.092645	124.300000	1.095697	124.300000	1.095165	124.300000	1.094880	124.300000	1.094901
124.400000	1.100283	124.400000	1.106432	124.400000	1.101038	124.400000	1.101619	124.400000	1.101508	124.400000	1.098965	124.400000	1.097962	124.400000	1.095991	124.400000	1.101365	124.400000	1.097645	124.400000	1.098805	124.400000	1.093261	124.400000	1.097517	124.400000	1.102767	124.400000	1.097118	124.400000	1.097437
124.500000	1.103613	124.500000	1.100348	124.500000	1.094829	124.500000	1.100225	124.500000	1.101486	124.500000	1.096427	124.500000	1.098942	124.500000	1.096728	124.500000	1.098803	124.500000	1.098470	124.500000	1.096180	124.500000	1.093776	124.500000	1.098705	124.500000	1.098383	124.500000	1.102052	124.500000	1.099299
124.600000	1.101421	124.600000	1.100933	124.600000	1.097376	124.600000	1.100569	124.600000	1.100929	124.600000	1.099288	124.600000	1.096914	124.600000	1.097179	124.600000	1.096538	124.600000	1.099786	124.600000	1.101255	124.600000	1.095954	124.600000	1.104476	124.600000	1.101930	124.600000	1.095706	124.600000	1.095100
124.700000	1.095991	124.700000	1.098521	124.700000	1.096492	124.700000	1.100112	124.700000	1.102765	124.700000	1.103817	124.700000	1.103880	124.700000	1.096481	124.700000	1.101404	124.700000	1.100128	124.700000	1.101404	124.700000	1.096947	124.700000	1.097737	124.700000	1.097717	124.700000	1.099501	124.700000	1.097453
124.800000	1.100717	124.800000	1.099256	124.800000	1.097687	124.800000	1.102008	124.800000	1.104999	124.800000	1.103016	124.800000	1.097899	124.800000	1.099941	124.800000	1.100014	124.800000	1.099792	124.800000	1.098877	124.800000	1.096091	124.800000	1.099587	124.800000	1.100218	124.800000	1.099934	124.800000	1.097058
124.900000	1.101401	124.900000	1.102717	124.900000	1.097096	124.900000	1.102617	124.900000	1.098753	124.900000	1.103428	124.900000	1.100219	124.900000	1.097523	124.900000	1.101622	124.900000	1.098012	124.900000	1.101526	124.900000	1.098912	124.900000	1.099244	124.900000	1.100694	124.900000	1.102116	124.900000	1.101804
125.000000	1.100164	125.000000	1.104110	125.000000	1.102989	125.000000	1.106708	125.000000	1.103261	125.000000	1.107426	125.000000	1.098835	125.000000	1.096459	125.000000	1.102827	125.000000	1.097411	125.000000	1.104105	125.000000	1.097243	125.000000	1.101697	125.000000	1.099857	125.000000	1.100773	125.000000	1.102577
125.100000	1.101456	125.100000	1.102316	125.100000	1.099452	125.100000	1.104263	125.100000	1.100744	125.100000	1.104909	125.100000	1.100559	125.100000	1.097377	125.100000	1.104381	125.100000	1.098757	125.100000	1.098071	125.100000	1.096573	125.100000	1.104025	125.100000	1.099966	125.100000	1.102546	125.100000	1.101910
125.200000	1.100708	125.200000	1.102668	125.200000	1.099822	125.200000	1.100840	125.200000	1.102302	125.200000	1.100171	125.200000	1.104118	125.200000	1.098028	125.200000	1.102545	125.200000	1.101589	125.200000	1.104251	125.200000	1.100878	125.200000	1.100256	125.200000	1.098644	125.200000	1.096919	125.200000	1.100324
125.300000	1.103813	125.300000	1.099875	125.300000	1.098326	125.300000	1.103120	125.300000	1.106403	125.300000	1.104157	125.300000	1.100392	125.300000	1.096090	125.300000	1.101411	125.300000	1.104532	125.300000	1.103259	125.300000	1.097288	125.300000	1.103856	125.300000	1.099196	125.300000	1.099632	125.300000	1.102545
125.400000	1.105615	125.400000	1.098013	125.400000	1.100243	125.400000	1.101392	125.400000	1.101188	125.400000	1.102341	125.400000	1.104902	125.400000	1.094085	125.400000	1.105437	125.400000	1.102252	125.400000	1.099246	125.400000	1.099115	125.400000	1.098679	125.400000	1.097437	125.400000	1.100844	125.400000	1.100652
125.500000	1.104861	125.500000	1.103798	125.500000	1.100599	125.500000	1.105777	125.500000	1.102237	125.500000	1.105676	125.500000	1.103251	125.500000	1.096968	125.500000	1.105720	125.500000	1.103586	125.500000	1.099959	125.500000	1.103226	125.500000	1.101306	125.500000	1.103837	125.500000	1.100567	125.500000	1.098321
125.600000	1.108175	125.600000	1.103104	125.600000	1.099512	125.600000	1.105560	125.600000	1.103008	125.600000	1.104467	125.600000	1.102135	125.600000	1.099591	125.600000	1.104869	125.600000	1.098615	125.600000	1.102929	125.600000	1.092622	125.600000	1.105811	125.600000	1.102111	125.600000	1.103909	125.600000	1.104971
125.700000	1.106962	125.700000	1.104586	125.700000	1.097524	125.700000	1.106894	125.700000	1.106201	125.700000	1.106321	125.700000	1.103692	125.700000	1.103198	125.700000	1.104731	125.700000	1.102880	125.700000	1.097057	125.700000	1.099990	125.700000	1.105570	125.700000	1.101009	125.700000	1.098161	125.700000	1.100729
125.800000	1.103895	125.800000	1.104173	125.800000	1.098009	125.800000	1.105197	125.800000	1.106704	125.800000	1.103710	125.800000	1.099841	125.800000	1.101586	125.800000	1.106173	125.800000	1.102056	125.800000	1.102551	125.800000	1.104750	125.800000	1.104221	125.800000	1.102022	125.800000	1.102876	125.800000	1.101323
125.900000	1.099282	125.900000	1.102953	125.900000	1.101559	125.900000	1.105565	125.900000	1.105838	125.900000	1.102536	125.900000	1.104878	125.900000	1.098740	125.900000	1.107260	125.900000	1.101213	125.900000	1.102404	125.900000	1.103106	125.900000	1.106133	125.900000	1.101712	125.900000	1.101639	125.900000	1.099636
126.000000	1.103668	126.000000	1.102071	126.000000	1.104573	126.000000	1.107660	126.000000	1.103413	126.000000	1.106798	126.000000	1.104755	126.000000	1.100913	126.000000	1.105752	126.000000	1.104255	126.000000	1.100799	126.000000	1.102089	126.000000	1.105516	126.000000	1.107103	126.000000	1.101889	126.000000	1.104282
126.100000	1.104503	126.100000	1.102408	126.100000	1.099444	126.100000	1.106969	126.100000	1.102437	126.100000	1.100645	126.100000	1.105485	126.100000	1.099994	126.100000	1.108152	126.100000	1.102153	126.100000	1.100822	126.100000	1.101886	126.100000	1.104868	126.100000	1.101206	126.100000	1.107349	126.100000	1.105637
126.200000	1.106326	126.200000	1.107127	126.200000	1.102721	126.200000	1.106603	126.200000	1.106440	126.200000	1.109836	126.200000	1.105644	126.200000	1.099928	126.200000	1.105910	126.200000	1.102545	126.200000	1.103316	126.200000	1.103745	126.200000	1.105393	126.200000	1.104402	126.200000	1.103977	126.200000	1.103334
126.300000	1.111804	126.300000	1.101351	126.300000	1.104980	126.300000	1.109339	126.300000	1.102254	126.300000	1.106130	126.300000	1.103306	126.300000	1.101156	126.300000	1.108061	126.300000	1.105297	126.300000	1.102390	126.300000	1.104013	126.300000	1.104874	126.300000	1.104645	126.300000	1.103712	126.300000	1.103442
126.400000	1.103487	126.400000	1.105808	126.400000	1.097214	126.400000	1.106842	126.400000	1.103507	126.400000	1.103460	126.400000	1.106071	126.400000	1.103575	126.400000	1.105467	126.400000	1.104713	126.400000	1.103788	126.400000	1.101917	126.400000	1.100625	126.400000	1.100494	126.400000	1.100956	126.400000	1.107363
126.500000	1.105682	126.500000	1.108753	126.500000	1.104406	126.500000	1.108755	126.500000	1.111102	126.500000	1.105921	126.500000	1.104468	126.500000	1.101288	126.500000	1.107147	126.500000	1.106820	126.500000	1.103330	126.500000	1.102079	126.500000	1.106378	126.500000	1.103008	126.500000	1.103238	126.500000	1.102103
126.600000	1.110433	126.600000	1.109849	126.600000	1.101475	126.600000	1.104148	126.600000	1.107343	126.600000	1.106726	126.600000	1.106956	126.600000	1.103514	126.600000	1.103710	126.600000	1.101241	126.600000	1.102426	126.600000	1.102544	126.600000	1.104561	126.600000	1.102137	126.600000	1.102781	126.600000	1.102951
126.700000	1.109133	126.700000	1.109243	126.700000	1.105427	126.700000	1.109774	126.700000	1.107889	126.700000	1.109520	126.700000	1.102607	126.700000	1.102696	126.700000	1.107923	126.700000	1.108849	126.700000	1.101130	126.700000	1.104741	126.700000	1.103687	126.700000	1.102422	126.700000	1.106445	126.700000	1.106591
126.800000	1.104576	126.800000	1.106938	126.800000	1.103656	126.800000	1.108642	126.800000	1.104349	126.800000	1.106958	126.800000	1.106862	126.800000	1.104692	126.800000	1.106113	126.800000	1.106295	126.800000	1.102293	126.800000	1.099673	126.800000	1.114226	126.800000	1.104846	126.800000	1.102021	126.800000	1.105695
126.900000	1.106679	126.900000	1.106004	126.900000	1.103870	126.900000	1.109358	126.900000	1.106338	126.900000	1.104166	126.900000	1.107974	126.900000	1.105926	126.900000	1.105722	126.900000	1.107234	126.900000	1.102335	126.900000	1.099756	126.900000	1.110300	126.900000	1.106999	126.900000	1.101602	126.900000	1.103866
127.000000	1.108448	127.000000	1.107595	127.000000	1.107603	127.000000	1.108787	127.000000	1.105276	127.000000	1.107147	127.000000	1.110730	127.000000	1.103718	127.000000	1.107285	127.000000	1.108398	127.000000	1.108099	127.000000	1.099088	127.000000	1.103995	127.000000	1.107079	127.000000	1.107227	127.000000	1.105020
127.100000	1.104091	127.100000	1.109259	127.100000	1.106300	127.100000	1.108278	127.100000	1.110934	127.100000	1.106536	127.100000	1.103879	127.100000	1.106463	127.100000	1.108041	127.100000	1.106329	127.100000	1.102671	127.100000	1.103404	127.100000	1.106521	127.100000	1.107126	127.100000	1.103136	127.100000	1.107863
127.200000	1.107037	127.200000	1.114088	127.200000	1.102810	127.200000	1.106153	127.200000	1.111787	127.200000	1.109024	127.200000	1.105889	127.200000	1.106907	127.200000	1.108433	127.200000	1.107381	127.200000	1.102266	127.200000	1.104203	127.200000	1.106768	127.200000	1.104387	127.200000	1.103632	127.200000	1.106648
127.300000	1.108598	127.300000	1.111239	127.300000	1.106377	127.300000	1.107365	127.300000	1.108430	127.300000	1.105753	127.300000	1.110478	127.300000	1.103441	127.300000	1.111049	127.300000	1.105527	127.300000	1.106749	127.300000	1.103386	127.300000	1.106255	127.300000	1.100789	127.300000	1.106981	127.300000	1.104758
127.400000	1.105046	127.400000	1.113419	127.400000	1.105888	127.400000	1.108449	127.400000	1.108034	127.400000	1.107950	127.400000	1.109210	127.400000	1.108271	127.400000	1.109305	127.400000	1.109013	127.400000	1.106892	127.400000	1.106669	127.400000	1.109520	127.400000	1.101423	127.400000	1.103473	127.400000	1.104637
127.500000	1.113401	127.500000	1.108188	127.500000	1.103515	127.500000	1.107797	127.500000	1.107536	127.500000	1.106537	127.500000	1.106637	127.500000	1.105934	127.500000	1.108849	127.500000	1.106424	127.500000	1.103693	127.500000	1.104095	127.500000	1.110726	127.500000	1.107214	127.500000	1.107655	127.500000	1.105862
127.600000	1.113419	127.600000	1.108788	127.600000	1.106354	127.600000	1.107729	127.600000	1.107076	127.600000	1.105649	127.600000	1.104145	127.600000	1.105142	127.600000	1.107607	127.600000	1.106168	127.600000	1.107089	127.600000	1.107090	127.600000	1.113735	127.600000	1.106985	127.600000	1.106207	127.600000	1.105731
127.700000	1.107843	127.700000	1.109633	127.700000	1.100086	127.700000	1.111054	127.700000	1.106954	127.700000	1.109111	127.700000	1.108517	127.700000	1.104794	127.700000	1.108542	127.700000	1.103161	127.700000	1.107150	127.700000	1.104205	127.700000	1.108499	127.700000	1.103952	127.700000	1.103729	127.700000	1.110852
127.800000	1.112362	127.800000	1.111905	127.800000	1.106439	127.800000	1.109534	127.800000	1.112698	127.800000	1.106311	127.800000	1.109958	127.800000	1.106678	127.800000	1.108405	127.800000	1.106733	127.800000	1.107487	127.800000	1.103610	127.800000	1.111101	127.800000	1.107602	127.800000	1.103841	127.800000	1.105872
127.900000	1.111658	127.900000	1.108907	127.900000	1.106542	127.900000	1.113488	127.900000	1.111852	127.900000	1.110445	127.900000	1.109076	127.900000	1.104344	127.900000	1.110198	127.900000	1.105080	127.900000	1.106902	127.900000	1.103935	127.900000	1.115529	127.900000	1.100720	127.900000	1.102429	127.900000	1.106049
128.000000	1.113138	128.000000	1.112730	128.000000	1.107823	128.000000	1.111412	128.000000	1.109933	128.000000	1.105940	128.000000	1.110139	128.000000	1.105037	128.000000	1.108938	128.000000	1.107730	128.000000	1.104269	128.000000	1.107222	128.000000	1.113585	128.000000	1.105547	128.000000	1.104458	128.000000	1.107398
128.100000	1.111469	128.100000	1.109503	128.100000	1.104348	128.100000	1.109151	128.100000	1.111714	128.100000	1.111573	128.100000	1.110099	128.100000	1.103799	128.100000	1.110108	128.100000	1.106383	128.100000	1.109893	128.100000	1.105433	128.100000	1.108775	128.100000	1.105505	128.100000	1.103275	128.100000	1.110747
128.200000	1.110599	128.200000	1.111680	128.200000	1.106962	128.200000	1.111108	128.200000	1.109492	128.200000	1.110420	128.200000	1.111494	128.200000	1.106695	128.200000	1.111270	128.200000	1.109984	128.200000	1.110404	128.200000	1.112940	128.200000	1.110554	128.200000	1.107152	128.200000	1.105160	128.200000	1.106289
128.300000	1.110122	128.300000	1.109615	128.300000	1.105012	128.300000	1.108229	128.300000	1.112888	128.300000	1.109711	128.300000	1.112983	128.300000	1.105349	128.300000	1.107470	128.300000	1.107632	128.300000	1.107675	128.300000	1.105919	128.300000	1.109629	128.300000	1.106838	128.300000	1.104184	128.300000	1.111621
128.400000	1.109957	128.400000	1.111242	128.400000	1.104991	128.400000	1.109986	128.400000	1.108583	128.400000	1.110700	128.400000	1.107160	128.400000	1.106860	128.400000	1.109723	128.400000	1.108084	128.400000	1.105531	128.400000	1.101953	128.400000	1.114212	128.400000	1.106299	128.400000	1.108350	128.400000	1.109122
128.500000	1.107855	128.500000	1.113298	128.500000	1.108901	128.500000	1.115628	128.500000	1.111304	128.500000	1.109468	128.500000	1.112305	128.500000	1.107428	128.500000	1.106251	128.500000	1.106052	128.500000	1.106138	128.500000	1.105189	128.500000	1.111351	128.500000	1.105471	128.500000	1.105148	128.500000	1.112463
128.600000	1.109736	128.600000	1.115209	128.600000	1.106212	128.600000	1.115432	128.600000	1.114543	128.600000	1.109392	128.600000	1.109638	128.600000	1.107975	128.600000	1.108059	128.600000	1.102742	128.600000	1.108898	128.600000	1.104142	128.600000	1.116922	128.600000	1.110346	128.600000	1.110393	128.600000	1.110486
128.700000	1.109720	128.700000	1.111962	128.700000	1.106409	128.700000	1.110406	128.700000	1.107950	128.700000	1.107635	128.700000	1.110240	128.700000	1.107820	128.700000	1.110518	128.700000	1.106185	128.700000	1.108477	128.700000	1.104732	128.700000	1.113131	128.700000	1.112993	128.700000	1.108289	128.700000	1.106856
128.800000	1.111771	128.800000	1.112091	128.800000	1.113927	128.800000	1.113589	128.800000	1.109506	128.800000	1.112301	128.800000	1.107197	128.800000	1.105574	128.800000	1.112196	128.800000	1.104215	128.800000	1.107522	128.800000	1.105114	128.800000	1.110869	128.800000	1.112732	128.800000	1.109460	128.800000	1.109650
128.900000	1.111772	128.900000	1.116669	128.900000	1.107308	128.900000	1.113970	128.900000	1.107284	128.900000	1.113226	128.900000	1.111887	128.900000	1.107842	128.900000	1.110437	128.900000	1.107335	128.900000	1.109304	128.900000	1.109513	128.900000	1.112781	128.900000	1.108824	128.900000	1.105278	128.900000	1.108425
[truncated: 1,211 more rows]
