# Supplementary material for: Hierarchical incremental learning deciphers molecular arrangements in multi-component materials
Source: Nat Commun. 2025 Oct 22;16:9324. doi: 10.1038/s41467-025-64372-4 (PMC12546701; doi:10.1038/s41467-025-64372-4)
Supplement: Supplementary file 4 — Source data [file 41467_2025_64372_MOESM4_ESM.zip › FigS71.txt]

#time(ns)	temperature(K)	time(ns)	temperature(K)	time(ns)	temperature(K)	time(ns)	temperature(K)	time(ns)	temperature(K)	time(ns)	temperature(K)	time(ns)	temperature(K)	time(ns)	temperature(K)	time(ns)	temperature(K)	time(ns)	temperature(K)	time(ns)	temperature(K)	time(ns)	temperature(K)	time(ns)	temperature(K)	time(ns)	temperature(K)	time(ns)	temperature(K)	time(ns)	temperature(K)
0.000000	0.225960	0.000000	0.226316	0.000000	0.226906	0.000000	0.225944	0.000000	0.226218	0.000000	0.226847	0.000000	0.226144	0.000000	0.225521	0.000000	0.225092	0.000000	0.227218	0.000000	0.226454	0.000000	0.226446	0.000000	0.226138	0.000000	0.226148	0.000000	0.226746	0.000000	0.226546
0.100000	85.045212	0.100000	84.733589	0.100000	84.730904	0.100000	84.928970	0.100000	84.842346	0.100000	84.747810	0.100000	85.032936	0.100000	84.614479	0.100000	84.536079	0.100000	84.989540	0.100000	84.195129	0.100000	85.009544	0.100000	84.709885	0.100000	84.611160	0.100000	84.568039	0.100000	85.026848
0.200000	169.886047	0.200000	169.725647	0.200000	170.182312	0.200000	168.863678	0.200000	169.942734	0.200000	170.220367	0.200000	170.045380	0.200000	169.758560	0.200000	169.976822	0.200000	169.052460	0.200000	169.865616	0.200000	169.657883	0.200000	169.914017	0.200000	170.669403	0.200000	169.458221	0.200000	169.842529
0.300000	253.554749	0.300000	255.057907	0.300000	254.273911	0.300000	255.088348	0.300000	254.235489	0.300000	255.789154	0.300000	256.127838	0.300000	254.063828	0.300000	255.291824	0.300000	254.689758	0.300000	254.948029	0.300000	254.551559	0.300000	254.368271	0.300000	255.398346	0.300000	254.616013	0.300000	254.168655
0.400000	338.574341	0.400000	341.951355	0.400000	339.896790	0.400000	341.026672	0.400000	339.072174	0.400000	340.587372	0.400000	340.739075	0.400000	340.358154	0.400000	339.426056	0.400000	338.339417	0.400000	339.114868	0.400000	339.236725	0.400000	339.702637	0.400000	341.680206	0.400000	339.423279	0.400000	340.161804
0.500000	425.940338	0.500000	423.062866	0.500000	425.736420	0.500000	425.068726	0.500000	424.837708	0.500000	425.907043	0.500000	426.082886	0.500000	423.830353	0.500000	424.359039	0.500000	423.869904	0.500000	426.068970	0.500000	423.893311	0.500000	425.633179	0.500000	423.811401	0.500000	426.010284	0.500000	424.585663
0.600000	508.953400	0.600000	509.722931	0.600000	513.569336	0.600000	509.898285	0.600000	510.397949	0.600000	510.095642	0.600000	511.352142	0.600000	512.150818	0.600000	509.640289	0.600000	510.589630	0.600000	507.906433	0.600000	510.820099	0.600000	508.387543	0.600000	509.855164	0.600000	510.648315	0.600000	509.372894
0.700000	594.215698	0.700000	594.741943	0.700000	595.119507	0.700000	594.560608	0.700000	599.661926	0.700000	594.977356	0.700000	594.407959	0.700000	594.193970	0.700000	594.848450	0.700000	594.582031	0.700000	592.234985	0.700000	595.787598	0.700000	593.712708	0.700000	596.611023	0.700000	594.002258	0.700000	594.071350
0.800000	678.195801	0.800000	679.224915	0.800000	680.095947	0.800000	676.997498	0.800000	678.440613	0.800000	679.555237	0.800000	676.792847	0.800000	677.843506	0.800000	681.347778	0.800000	679.101685	0.800000	681.083557	0.800000	682.554749	0.800000	679.699280	0.800000	678.473022	0.800000	677.584717	0.800000	680.062561
0.900000	767.433838	0.900000	764.427246	0.900000	767.091919	0.900000	768.148438	0.900000	763.334961	0.900000	765.743164	0.900000	763.423584	0.900000	763.595947	0.900000	765.534424	0.900000	768.544495	0.900000	766.632568	0.900000	765.090698	0.900000	765.771667	0.900000	764.578003	0.900000	759.696472	0.900000	766.442200
1.000000	850.706482	1.000000	848.306152	1.000000	855.507996	1.000000	846.698792	1.000000	851.016296	1.000000	849.423279	1.000000	849.659180	1.000000	852.207886	1.000000	849.735962	1.000000	847.208679	1.000000	851.089172	1.000000	849.750183	1.000000	843.308472	1.000000	855.081909	1.000000	850.464417	1.000000	850.255066
1.100000	849.116699	1.100000	855.755737	1.100000	852.288025	1.100000	849.452271	1.100000	848.862915	1.100000	848.695984	1.100000	849.669800	1.100000	846.218872	1.100000	851.715210	1.100000	849.000305	1.100000	853.266357	1.100000	852.831848	1.100000	851.349426	1.100000	850.034729	1.100000	849.466492	1.100000	849.866211
1.200000	851.298950	1.200000	848.573486	1.200000	847.822449	1.200000	849.713867	1.200000	848.662659	1.200000	846.522217	1.200000	848.516235	1.200000	849.067139	1.200000	849.236938	1.200000	851.876648	1.200000	851.895447	1.200000	849.664856	1.200000	847.759949	1.200000	850.580139	1.200000	850.351929	1.200000	849.506531
1.300000	854.147644	1.300000	850.851440	1.300000	854.021912	1.300000	848.224548	1.300000	847.770935	1.300000	849.580200	1.300000	848.765442	1.300000	851.652710	1.300000	850.049622	1.300000	851.476135	1.300000	852.215149	1.300000	850.517517	1.300000	854.216309	1.300000	851.628296	1.300000	850.123718	1.300000	851.347290
1.400000	853.470154	1.400000	853.727844	1.400000	849.499207	1.400000	850.367004	1.400000	849.940735	1.400000	849.825012	1.400000	845.717407	1.400000	847.629822	1.400000	849.538391	1.400000	852.204651	1.400000	852.895935	1.400000	851.718079	1.400000	851.659729	1.400000	846.872498	1.400000	847.359314	1.400000	847.578430
1.500000	848.410156	1.500000	849.172241	1.500000	850.526123	1.500000	850.017395	1.500000	852.003784	1.500000	850.522339	1.500000	852.607849	1.500000	848.802368	1.500000	850.518372	1.500000	851.020203	1.500000	849.970154	1.500000	850.874268	1.500000	846.179382	1.500000	849.429565	1.500000	851.301086	1.500000	848.467041
1.600000	851.518555	1.600000	852.466125	1.600000	849.562805	1.600000	848.772583	1.600000	850.017944	1.600000	846.801086	1.600000	849.813477	1.600000	851.124939	1.600000	848.492126	1.600000	847.543335	1.600000	842.835144	1.600000	850.894470	1.600000	849.975708	1.600000	849.057556	1.600000	848.704407	1.600000	852.515625
1.700000	849.916626	1.700000	851.130188	1.700000	851.633118	1.700000	849.022705	1.700000	850.175903	1.700000	846.654785	1.700000	850.624023	1.700000	848.954834	1.700000	848.172668	1.700000	848.361023	1.700000	849.640381	1.700000	850.034973	1.700000	851.567688	1.700000	846.996826	1.700000	849.872437	1.700000	849.385498
1.800000	848.525024	1.800000	849.258728	1.800000	849.129517	1.800000	850.045044	1.800000	847.282043	1.800000	849.794861	1.800000	850.229553	1.800000	856.387878	1.800000	848.558411	1.800000	849.195557	1.800000	853.906677	1.800000	851.933716	1.800000	845.930298	1.800000	848.883179	1.800000	851.347656	1.800000	851.395386
1.900000	849.225647	1.900000	851.350220	1.900000	853.084656	1.900000	845.066650	1.900000	849.747437	1.900000	851.667847	1.900000	849.789246	1.900000	848.339111	1.900000	848.286072	1.900000	848.396423	1.900000	850.724121	1.900000	848.980286	1.900000	846.777039	1.900000	847.542175	1.900000	850.533569	1.900000	845.724976
2.000000	854.573181	2.000000	850.449890	2.000000	852.369202	2.000000	846.767822	2.000000	850.475891	2.000000	850.069580	2.000000	851.977234	2.000000	849.211731	2.000000	855.387939	2.000000	850.165466	2.000000	850.816895	2.000000	853.325562	2.000000	849.140259	2.000000	852.912537	2.000000	846.958740	2.000000	851.871338
2.100000	852.787170	2.100000	847.875671	2.100000	854.574768	2.100000	852.074524	2.100000	855.130798	2.100000	849.434204	2.100000	847.774109	2.100000	847.913269	2.100000	847.965637	2.100000	849.103271	2.100000	853.703613	2.100000	844.572571	2.100000	850.942078	2.100000	853.602600	2.100000	850.160339	2.100000	851.017883
2.200000	847.098633	2.200000	849.067749	2.200000	852.113586	2.200000	849.361633	2.200000	853.877747	2.200000	847.253540	2.200000	849.049133	2.200000	849.528137	2.200000	849.543030	2.200000	852.175659	2.200000	846.184143	2.200000	848.483093	2.200000	853.556946	2.200000	848.316895	2.200000	849.153198	2.200000	853.138184
2.300000	848.419800	2.300000	851.789673	2.300000	849.039246	2.300000	850.341553	2.300000	849.757935	2.300000	849.224182	2.300000	850.881836	2.300000	852.828979	2.300000	849.494690	2.300000	849.157104	2.300000	850.415588	2.300000	846.302490	2.300000	851.444458	2.300000	849.316406	2.300000	853.829224	2.300000	849.315979
2.400000	849.054016	2.400000	844.079712	2.400000	849.566772	2.400000	851.343628	2.400000	850.888306	2.400000	844.455444	2.400000	852.573914	2.400000	846.944397	2.400000	849.767761	2.400000	850.496399	2.400000	852.649902	2.400000	853.965027	2.400000	851.287231	2.400000	851.016785	2.400000	847.765198	2.400000	843.641418
2.500000	847.378845	2.500000	852.223816	2.500000	849.628723	2.500000	847.082825	2.500000	847.683655	2.500000	848.849915	2.500000	854.972046	2.500000	849.799072	2.500000	851.463562	2.500000	848.955566	2.500000	848.946411	2.500000	851.926392	2.500000	849.709351	2.500000	850.860962	2.500000	848.913940	2.500000	854.420166
2.600000	847.185974	2.600000	851.330566	2.600000	849.239136	2.600000	853.726562	2.600000	849.726746	2.600000	848.514099	2.600000	849.227295	2.600000	847.602600	2.600000	853.278442	2.600000	848.648865	2.600000	849.052490	2.600000	848.409119	2.600000	849.690674	2.600000	848.488586	2.600000	849.360352	2.600000	851.560608
2.700000	852.935669	2.700000	852.947205	2.700000	850.638184	2.700000	849.626587	2.700000	851.860657	2.700000	850.542297	2.700000	852.174683	2.700000	850.523010	2.700000	849.564880	2.700000	854.073486	2.700000	848.863953	2.700000	846.270569	2.700000	852.017700	2.700000	847.023193	2.700000	851.864746	2.700000	849.860229
2.800000	850.623596	2.800000	851.123596	2.800000	849.352600	2.800000	850.736816	2.800000	850.919434	2.800000	846.352905	2.800000	848.127625	2.800000	849.283325	2.800000	851.733704	2.800000	850.105957	2.800000	850.660828	2.800000	845.444153	2.800000	848.839233	2.800000	853.604248	2.800000	851.446899	2.800000	850.056274
2.900000	849.947266	2.900000	849.908875	2.900000	853.459351	2.900000	846.907349	2.900000	852.457581	2.900000	849.595215	2.900000	845.014648	2.900000	848.960571	2.900000	851.701477	2.900000	851.049744	2.900000	851.546265	2.900000	850.505859	2.900000	848.012634	2.900000	849.505188	2.900000	850.730164	2.900000	853.017029
3.000000	850.670410	3.000000	850.517761	3.000000	847.951660	3.000000	855.476257	3.000000	851.469604	3.000000	849.971985	3.000000	851.788818	3.000000	845.571960	3.000000	849.684204	3.000000	851.305664	3.000000	849.185364	3.000000	848.951721	3.000000	851.452393	3.000000	852.045837	3.000000	847.094604	3.000000	848.625244
3.100000	852.535095	3.100000	847.593018	3.100000	847.920349	3.100000	848.375977	3.100000	849.191528	3.100000	849.801392	3.100000	845.805664	3.100000	851.340210	3.100000	848.363831	3.100000	848.822632	3.100000	847.054626	3.100000	849.043396	3.100000	850.949158	3.100000	848.364014	3.100000	849.325623	3.100000	846.576538
3.200000	853.608337	3.200000	853.440552	3.200000	851.941223	3.200000	849.099365	3.200000	848.970764	3.200000	851.321167	3.200000	850.010071	3.200000	850.263306	3.200000	851.811523	3.200000	850.544739	3.200000	851.525391	3.200000	848.440613	3.200000	848.709351	3.200000	847.466919	3.200000	849.900085	3.200000	853.516663
3.300000	849.284912	3.300000	851.811523	3.300000	852.262451	3.300000	850.842773	3.300000	851.783020	3.300000	850.240845	3.300000	852.803955	3.300000	849.866516	3.300000	851.560730	3.300000	848.089539	3.300000	847.961670	3.300000	848.624268	3.300000	850.309753	3.300000	847.338562	3.300000	853.994263	3.300000	855.095825
3.400000	851.299805	3.400000	852.839355	3.400000	850.771423	3.400000	851.575684	3.400000	848.390930	3.400000	850.059448	3.400000	846.693604	3.400000	847.384521	3.400000	850.934387	3.400000	849.184875	3.400000	851.632629	3.400000	844.270020	3.400000	851.906250	3.400000	849.909241	3.400000	849.238708	3.400000	851.042664
3.500000	847.616272	3.500000	849.326965	3.500000	851.100281	3.500000	846.652161	3.500000	847.931824	3.500000	851.057922	3.500000	850.821594	3.500000	848.683411	3.500000	846.210876	3.500000	850.160828	3.500000	851.117798	3.500000	852.479187	3.500000	851.311401	3.500000	849.393799	3.500000	849.602600	3.500000	851.713684
3.600000	850.053650	3.600000	849.917542	3.600000	851.862061	3.600000	850.489380	3.600000	846.178711	3.600000	854.305664	3.600000	847.554626	3.600000	852.545715	3.600000	848.328247	3.600000	847.423828	3.600000	852.646545	3.600000	845.121216	3.600000	848.582703	3.600000	847.747131	3.600000	844.271912	3.600000	854.297485
3.700000	849.243347	3.700000	850.055298	3.700000	853.515625	3.700000	849.375977	3.700000	851.092834	3.700000	852.624939	3.700000	850.182861	3.700000	850.316833	3.700000	852.285217	3.700000	847.442322	3.700000	849.646484	3.700000	847.728271	3.700000	849.367798	3.700000	851.041504	3.700000	849.191589	3.700000	850.509521
3.800000	851.568970	3.800000	847.936462	3.800000	852.832886	3.800000	848.772705	3.800000	849.371399	3.800000	846.586975	3.800000	852.819702	3.800000	848.368408	3.800000	850.117737	3.800000	846.999939	3.800000	850.809814	3.800000	852.867432	3.800000	850.765381	3.800000	852.201599	3.800000	849.123657	3.800000	851.534729
3.900000	853.041748	3.900000	851.125610	3.900000	852.860046	3.900000	849.721008	3.900000	851.448608	3.900000	850.268127	3.900000	850.657776	3.900000	851.685669	3.900000	851.061035	3.900000	849.414551	3.900000	852.281250	3.900000	849.881592	3.900000	846.434753	3.900000	850.599365	3.900000	849.403015	3.900000	849.681030
4.000000	855.321045	4.000000	842.219849	4.000000	854.953430	4.000000	850.508057	4.000000	847.630005	4.000000	848.127258	4.000000	848.641663	4.000000	850.537720	4.000000	846.544739	4.000000	848.918762	4.000000	850.439880	4.000000	851.886047	4.000000	850.304626	4.000000	848.192871	4.000000	848.022400	4.000000	849.998840
4.100000	846.177979	4.100000	847.814209	4.100000	850.409607	4.100000	846.136902	4.100000	852.311340	4.100000	849.664795	4.100000	847.925903	4.100000	850.334473	4.100000	852.696045	4.100000	847.532227	4.100000	846.840271	4.100000	847.528564	4.100000	854.608704	4.100000	845.065979	4.100000	848.938416	4.100000	848.949707
4.200000	848.931702	4.200000	848.946106	4.200000	849.710327	4.200000	850.100891	4.200000	846.969543	4.200000	846.848083	4.200000	849.831848	4.200000	847.961914	4.200000	849.336792	4.200000	848.997192	4.200000	850.849976	4.200000	848.595032	4.200000	852.102844	4.200000	847.901489	4.200000	848.444824	4.200000	846.863708
4.300000	851.764404	4.300000	848.289429	4.300000	851.923157	4.300000	847.969055	4.300000	850.473633	4.300000	852.372925	4.300000	854.691772	4.300000	846.715637	4.300000	849.076294	4.300000	856.378845	4.300000	848.504761	4.300000	852.360657	4.300000	851.183716	4.300000	847.064758	4.300000	855.916382	4.300000	848.536743
4.400000	849.690491	4.400000	846.654297	4.400000	845.284912	4.400000	850.052368	4.400000	850.814026	4.400000	846.372437	4.400000	851.510193	4.400000	851.692139	4.400000	852.594604	4.400000	847.921814	4.400000	854.782715	4.400000	849.009094	4.400000	847.851624	4.400000	848.826599	4.400000	851.725281	4.400000	849.528687
4.500000	852.454407	4.500000	852.267944	4.500000	849.474365	4.500000	847.912292	4.500000	847.078003	4.500000	850.922729	4.500000	850.923706	4.500000	848.558350	4.500000	848.836182	4.500000	850.314575	4.500000	851.928223	4.500000	847.415588	4.500000	848.149048	4.500000	849.784912	4.500000	848.145874	4.500000	847.330322
4.600000	851.080933	4.600000	848.620239	4.600000	847.603638	4.600000	849.421875	4.600000	850.831726	4.600000	850.916748	4.600000	845.312561	4.600000	853.250549	4.600000	853.285034	4.600000	850.331909	4.600000	849.901917	4.600000	852.558655	4.600000	850.207092	4.600000	849.451965	4.600000	853.191406	4.600000	846.920593
4.700000	846.729797	4.700000	850.218994	4.700000	848.801819	4.700000	849.771729	4.700000	844.833618	4.700000	849.102661	4.700000	852.270691	4.700000	854.854126	4.700000	846.796021	4.700000	849.705200	4.700000	852.263855	4.700000	851.907959	4.700000	846.330322	4.700000	849.884766	4.700000	853.430725	4.700000	848.864380
4.800000	849.284729	4.800000	848.903687	4.800000	850.623901	4.800000	846.875671	4.800000	846.897034	4.800000	855.759338	4.800000	852.116882	4.800000	850.101990	4.800000	848.833984	4.800000	850.083984	4.800000	848.416443	4.800000	849.050964	4.800000	850.096130	4.800000	850.316650	4.800000	846.498230	4.800000	848.490967
4.900000	848.516357	4.900000	854.450989	4.900000	851.241577	4.900000	848.164490	4.900000	844.556763	4.900000	850.065125	4.900000	849.621582	4.900000	852.434692	4.900000	847.423279	4.900000	850.998901	4.900000	852.814758	4.900000	849.600647	4.900000	854.151123	4.900000	848.853027	4.900000	848.545166	4.900000	850.631775
5.000000	851.229492	5.000000	851.138428	5.000000	853.450867	5.000000	850.490906	5.000000	846.533813	5.000000	847.456482	5.000000	851.747192	5.000000	842.743164	5.000000	849.257202	5.000000	853.220459	5.000000	851.391968	5.000000	850.803589	5.000000	848.719788	5.000000	849.910828	5.000000	847.981079	5.000000	846.830505
5.100000	849.583679	5.100000	849.883850	5.100000	850.514160	5.100000	847.289551	5.100000	849.726807	5.100000	849.899170	5.100000	847.996704	5.100000	854.080383	5.100000	852.257263	5.100000	847.581726	5.100000	852.156555	5.100000	853.597595	5.100000	847.188110	5.100000	855.662170	5.100000	848.303955	5.100000	851.989319
5.200000	852.981873	5.200000	853.278198	5.200000	852.116455	5.200000	848.431763	5.200000	852.931580	5.200000	853.065063	5.200000	851.585327	5.200000	852.342102	5.200000	852.479004	5.200000	847.180298	5.200000	849.403503	5.200000	848.867065	5.200000	851.380615	5.200000	848.289917	5.200000	853.560364	5.200000	850.979553
5.300000	850.555725	5.300000	848.697632	5.300000	850.047363	5.300000	849.638062	5.300000	847.338440	5.300000	848.986267	5.300000	847.828430	5.300000	853.009521	5.300000	849.584595	5.300000	850.553406	5.300000	850.762878	5.300000	851.623840	5.300000	845.278015	5.300000	850.822266	5.300000	848.798096	5.300000	848.864197
5.400000	848.302368	5.400000	849.570618	5.400000	848.340149	5.400000	849.515625	5.400000	852.972595	5.400000	848.268311	5.400000	848.855103	5.400000	849.315308	5.400000	852.239258	5.400000	852.841370	5.400000	850.847046	5.400000	849.392517	5.400000	852.052124	5.400000	851.832581	5.400000	848.202332	5.400000	847.847046
5.500000	848.167297	5.500000	851.262024	5.500000	849.296631	5.500000	846.022339	5.500000	847.473022	5.500000	850.598816	5.500000	851.077942	5.500000	849.931946	5.500000	849.970337	5.500000	849.278564	5.500000	849.545532	5.500000	850.520630	5.500000	851.317749	5.500000	852.099792	5.500000	849.031982	5.500000	851.810364
5.600000	851.476807	5.600000	848.813416	5.600000	848.960083	5.600000	851.450195	5.600000	848.047302	5.600000	850.997253	5.600000	852.494080	5.600000	848.361267	5.600000	854.318481	5.600000	850.518616	5.600000	847.945007	5.600000	848.971191	5.600000	850.862915	5.600000	847.316589	5.600000	850.029907	5.600000	844.698364
5.700000	846.087402	5.700000	845.918396	5.700000	847.412109	5.700000	850.767761	5.700000	848.835327	5.700000	849.473877	5.700000	845.879211	5.700000	846.202454	5.700000	849.169434	5.700000	848.218079	5.700000	852.163208	5.700000	850.794128	5.700000	850.518677	5.700000	846.117615	5.700000	848.886719	5.700000	852.247681
5.800000	850.511963	5.800000	852.992371	5.800000	848.993225	5.800000	848.731262	5.800000	854.106506	5.800000	849.104309	5.800000	849.198853	5.800000	851.578064	5.800000	850.170288	5.800000	850.748535	5.800000	845.263000	5.800000	849.249451	5.800000	855.185791	5.800000	849.312805	5.800000	851.389771	5.800000	853.252502
5.900000	850.570862	5.900000	852.156677	5.900000	844.723694	5.900000	846.990601	5.900000	852.152832	5.900000	849.020386	5.900000	849.677124	5.900000	848.455017	5.900000	850.043457	5.900000	849.405823	5.900000	848.533447	5.900000	846.131592	5.900000	843.493164	5.900000	851.170654	5.900000	855.580627	5.900000	849.465881
6.000000	849.091492	6.000000	849.829285	6.000000	847.312134	6.000000	851.474304	6.000000	849.142029	6.000000	847.916870	6.000000	851.151489	6.000000	850.907288	6.000000	849.887024	6.000000	850.679199	6.000000	849.994507	6.000000	847.249390	6.000000	851.939148	6.000000	851.877502	6.000000	850.200134	6.000000	846.553894
6.100000	847.138977	6.100000	854.723694	6.100000	850.586487	6.100000	852.414734	6.100000	850.511414	6.100000	849.899292	6.100000	850.149780	6.100000	851.163879	6.100000	849.328308	6.100000	847.112732	6.100000	852.139465	6.100000	854.025879	6.100000	855.416931	6.100000	849.309265	6.100000	847.728271	6.100000	849.844360
6.200000	846.692627	6.200000	851.658264	6.200000	848.262634	6.200000	850.457520	6.200000	851.635437	6.200000	848.973572	6.200000	850.156799	6.200000	851.652710	6.200000	850.229004	6.200000	849.716187	6.200000	847.084534	6.200000	850.868225	6.200000	849.735107	6.200000	847.084045	6.200000	848.953613	6.200000	848.959473
6.300000	845.197815	6.300000	846.527527	6.300000	849.271118	6.300000	851.289856	6.300000	851.080505	6.300000	849.312561	6.300000	851.506775	6.300000	850.067993	6.300000	851.788879	6.300000	851.821838	6.300000	850.320251	6.300000	850.233032	6.300000	850.466614	6.300000	847.787415	6.300000	854.173706	6.300000	852.730042
6.400000	847.288086	6.400000	853.709961	6.400000	852.235229	6.400000	846.886292	6.400000	852.926270	6.400000	849.200684	6.400000	849.094055	6.400000	848.953979	6.400000	848.581665	6.400000	851.778320	6.400000	852.320801	6.400000	851.229797	6.400000	849.453735	6.400000	848.404419	6.400000	852.040161	6.400000	852.392151
6.500000	846.094788	6.500000	850.878723	6.500000	847.623108	6.500000	851.449280	6.500000	850.136047	6.500000	850.496887	6.500000	850.895264	6.500000	850.050049	6.500000	847.409912	6.500000	847.034912	6.500000	849.429077	6.500000	851.062439	6.500000	846.255737	6.500000	846.011230	6.500000	851.878662	6.500000	852.014709
6.600000	848.821594	6.600000	848.025940	6.600000	849.518311	6.600000	850.098511	6.600000	847.855774	6.600000	849.583618	6.600000	848.069519	6.600000	854.390686	6.600000	846.554932	6.600000	851.137146	6.600000	848.513733	6.600000	848.116821	6.600000	850.710022	6.600000	849.061646	6.600000	850.901489	6.600000	849.085693
6.700000	849.195129	6.700000	848.725952	6.700000	847.873962	6.700000	851.674072	6.700000	850.412170	6.700000	849.107727	6.700000	845.949524	6.700000	852.613098	6.700000	849.962341	6.700000	847.318481	6.700000	849.311951	6.700000	850.361572	6.700000	846.512512	6.700000	849.561951	6.700000	850.266602	6.700000	849.513428
6.800000	852.922119	6.800000	849.133972	6.800000	849.344666	6.800000	847.072449	6.800000	849.530457	6.800000	847.519287	6.800000	849.632751	6.800000	845.973267	6.800000	846.939148	6.800000	848.264465	6.800000	849.879761	6.800000	850.604004	6.800000	852.592285	6.800000	849.525146	6.800000	851.064148	6.800000	847.817200
6.900000	850.953186	6.900000	849.967102	6.900000	848.330200	6.900000	846.991394	6.900000	850.041748	6.900000	849.115540	6.900000	847.943848	6.900000	850.353027	6.900000	849.697571	6.900000	846.390442	6.900000	850.226135	6.900000	854.733521	6.900000	849.770569	6.900000	849.904907	6.900000	849.690552	6.900000	846.859741
7.000000	847.709167	7.000000	849.045105	7.000000	852.812256	7.000000	855.408630	7.000000	851.047546	7.000000	850.026367	7.000000	850.897034	7.000000	851.394836	7.000000	851.941162	7.000000	854.068176	7.000000	853.544739	7.000000	851.911865	7.000000	850.095154	7.000000	845.968201	7.000000	845.828613	7.000000	851.017151
7.100000	848.567505	7.100000	848.881287	7.100000	851.043823	7.100000	845.038208	7.100000	848.892761	7.100000	848.598267	7.100000	847.410522	7.100000	844.998230	7.100000	848.359009	7.100000	849.048340	7.100000	851.180847	7.100000	853.663391	7.100000	851.675903	7.100000	851.309204	7.100000	848.942932	7.100000	852.239868
7.200000	850.069275	7.200000	850.412659	7.200000	851.174622	7.200000	854.337036	7.200000	850.660034	7.200000	846.965881	7.200000	849.144287	7.200000	851.108459	7.200000	851.578247	7.200000	851.579163	7.200000	851.367065	7.200000	848.566406	7.200000	850.656799	7.200000	853.375549	7.200000	853.479492	7.200000	848.472534
7.300000	850.829224	7.300000	847.135010	7.300000	850.157654	7.300000	851.292786	7.300000	855.465332	7.300000	849.275574	7.300000	849.710205	7.300000	846.508362	7.300000	849.867493	7.300000	850.898804	7.300000	849.587891	7.300000	852.293762	7.300000	852.358765	7.300000	846.367615	7.300000	849.567749	7.300000	847.928223
7.400000	850.417175	7.400000	849.809875	7.400000	850.958008	7.400000	853.033203	7.400000	849.962402	7.400000	847.129822	7.400000	847.119324	7.400000	850.623474	7.400000	848.835693	7.400000	847.375122	7.400000	848.994324	7.400000	852.308594	7.400000	851.923645	7.400000	845.885254	7.400000	848.156982	7.400000	850.707886
7.500000	848.906311	7.500000	850.791809	7.500000	849.704468	7.500000	847.950439	7.500000	848.977722	7.500000	851.525696	7.500000	849.041565	7.500000	848.712524	7.500000	848.220276	7.500000	850.832764	7.500000	850.296265	7.500000	845.891418	7.500000	854.236755	7.500000	846.555237	7.500000	848.843567	7.500000	850.241577
7.600000	849.181702	7.600000	850.168274	7.600000	850.077148	7.600000	853.506531	7.600000	849.396179	7.600000	849.513733	7.600000	850.747437	7.600000	847.326660	7.600000	851.988281	7.600000	853.950806	7.600000	849.588806	7.600000	848.974915	7.600000	850.797729	7.600000	853.972046	7.600000	849.271667	7.600000	850.997253
7.700000	849.323547	7.700000	850.507507	7.700000	849.881775	7.700000	850.868835	7.700000	852.171936	7.700000	848.916199	7.700000	851.092041	7.700000	844.976074	7.700000	854.525940	7.700000	848.957581	7.700000	849.332825	7.700000	848.843018	7.700000	853.817932	7.700000	853.921387	7.700000	849.049988	7.700000	851.617432
7.800000	851.611267	7.800000	851.189941	7.800000	853.376160	7.800000	853.246582	7.800000	849.270813	7.800000	851.123108	7.800000	849.483459	7.800000	852.971924	7.800000	851.126404	7.800000	851.002075	7.800000	849.710938	7.800000	849.485352	7.800000	852.272705	7.800000	853.343811	7.800000	848.755554	7.800000	849.900208
7.900000	848.436707	7.900000	848.325317	7.900000	852.787964	7.900000	850.065063	7.900000	851.334595	7.900000	850.672668	7.900000	850.108582	7.900000	850.131592	7.900000	853.299866	7.900000	851.414124	7.900000	850.475525	7.900000	852.231384	7.900000	848.269714	7.900000	849.700439	7.900000	848.368408	7.900000	850.116516
8.000000	856.473389	8.000000	849.935608	8.000000	848.495056	8.000000	849.111938	8.000000	850.303345	8.000000	851.593811	8.000000	850.088806	8.000000	846.262451	8.000000	851.603760	8.000000	849.826294	8.000000	849.811157	8.000000	848.194153	8.000000	851.432129	8.000000	848.425476	8.000000	851.168945	8.000000	847.203857
8.100000	850.389587	8.100000	845.524048	8.100000	852.838013	8.100000	849.118835	8.100000	852.731567	8.100000	850.000366	8.100000	849.310120	8.100000	850.239319	8.100000	853.739197	8.100000	853.807068	8.100000	852.907532	8.100000	846.478943	8.100000	851.819458	8.100000	848.261230	8.100000	848.888672	8.100000	850.805664
8.200000	849.813904	8.200000	855.218506	8.200000	849.936035	8.200000	851.940369	8.200000	851.288940	8.200000	845.461060	8.200000	847.592590	8.200000	852.155518	8.200000	851.722656	8.200000	847.495728	8.200000	851.222412	8.200000	853.935059	8.200000	847.579712	8.200000	851.218140	8.200000	850.384155	8.200000	853.768982
8.300000	850.903748	8.300000	846.980957	8.300000	849.071289	8.300000	851.027832	8.300000	849.035645	8.300000	852.179871	8.300000	851.249817	8.300000	850.475891	8.300000	848.498230	8.300000	851.784424	8.300000	849.647217	8.300000	849.275146	8.300000	846.276489	8.300000	848.279663	8.300000	850.369080	8.300000	848.370117
8.400000	850.922913	8.400000	849.912476	8.400000	847.766357	8.400000	848.074280	8.400000	850.058594	8.400000	847.067871	8.400000	848.797241	8.400000	848.355225	8.400000	849.627136	8.400000	853.295471	8.400000	848.632080	8.400000	853.795471	8.400000	851.604797	8.400000	851.454041	8.400000	847.997498	8.400000	851.359314
8.500000	851.319885	8.500000	848.466431	8.500000	852.688721	8.500000	849.237671	8.500000	846.372375	8.500000	846.522888	8.500000	850.228821	8.500000	851.893677	8.500000	850.756470	8.500000	851.151917	8.500000	850.535034	8.500000	852.511902	8.500000	847.309387	8.500000	852.530457	8.500000	849.061951	8.500000	848.687012
8.600000	853.126770	8.600000	846.635925	8.600000	848.290771	8.600000	849.380920	8.600000	845.864624	8.600000	851.747864	8.600000	850.971008	8.600000	849.311157	8.600000	848.116394	8.600000	854.543579	8.600000	847.735901	8.600000	850.619202	8.600000	851.466187	8.600000	848.255005	8.600000	853.798767	8.600000	850.315857
8.700000	849.093140	8.700000	851.899170	8.700000	853.097412	8.700000	850.348450	8.700000	849.365417	8.700000	848.534302	8.700000	849.776367	8.700000	848.033020	8.700000	850.447144	8.700000	850.586548	8.700000	851.446899	8.700000	848.649719	8.700000	850.080750	8.700000	852.767883	8.700000	850.195496	8.700000	849.889954
8.800000	848.547791	8.800000	852.088013	8.800000	850.596497	8.800000	852.888977	8.800000	848.365601	8.800000	851.742676	8.800000	850.405579	8.800000	851.561340	8.800000	850.283508	8.800000	848.607117	8.800000	850.778015	8.800000	850.053589	8.800000	849.999634	8.800000	849.740234	8.800000	849.515686	8.800000	850.232117
8.900000	850.043823	8.900000	849.137878	8.900000	852.062927	8.900000	853.928406	8.900000	852.098755	8.900000	854.683350	8.900000	850.482239	8.900000	847.409973	8.900000	850.451477	8.900000	847.921692	8.900000	852.076782	8.900000	848.227905	8.900000	851.120667	8.900000	850.610596	8.900000	850.703247	8.900000	849.081909
9.000000	851.395264	9.000000	851.809021	9.000000	847.253113	9.000000	851.729065	9.000000	848.352661	9.000000	850.509827	9.000000	852.048889	9.000000	852.261719	9.000000	850.478027	9.000000	846.746704	9.000000	847.082764	9.000000	851.067078	9.000000	852.509094	9.000000	852.636536	9.000000	847.640686	9.000000	850.660767
9.100000	852.201477	9.100000	850.863647	9.100000	852.486389	9.100000	848.460571	9.100000	847.659180	9.100000	846.336487	9.100000	850.834717	9.100000	850.167664	9.100000	851.290955	9.100000	845.668091	9.100000	852.049744	9.100000	849.900635	9.100000	849.308105	9.100000	847.645691	9.100000	848.523071	9.100000	853.826721
9.200000	850.582581	9.200000	850.052979	9.200000	848.106995	9.200000	847.499084	9.200000	848.351074	9.200000	846.636536	9.200000	845.060181	9.200000	848.382446	9.200000	848.272217	9.200000	853.789124	9.200000	851.220398	9.200000	852.290955	9.200000	850.544312	9.200000	847.848572	9.200000	849.999512	9.200000	849.855957
9.300000	850.361938	9.300000	849.690979	9.300000	847.166504	9.300000	845.358459	9.300000	849.405823	9.300000	848.235962	9.300000	853.772949	9.300000	849.668396	9.300000	850.340820	9.300000	852.044067	9.300000	848.248657	9.300000	851.425781	9.300000	852.284058	9.300000	851.193237	9.300000	847.823120	9.300000	851.819580
9.400000	852.218323	9.400000	854.406616	9.400000	848.943604	9.400000	848.874756	9.400000	853.512756	9.400000	847.551208	9.400000	848.240906	9.400000	849.965027	9.400000	853.809448	9.400000	852.066650	9.400000	845.160889	9.400000	849.466736	9.400000	853.423889	9.400000	848.939514	9.400000	854.566589	9.400000	851.755371
9.500000	852.425171	9.500000	851.444458	9.500000	850.979431	9.500000	849.318848	9.500000	850.016235	9.500000	850.870361	9.500000	852.031006	9.500000	853.296570	9.500000	851.358948	9.500000	847.181458	9.500000	850.178040	9.500000	849.459229	9.500000	847.984924	9.500000	849.476379	9.500000	849.461182	9.500000	847.119324
9.600000	849.131287	9.600000	851.525757	9.600000	849.624817	9.600000	852.593018	9.600000	852.576843	9.600000	848.398560	9.600000	846.516541	9.600000	850.412292	9.600000	848.670776	9.600000	852.117859	9.600000	847.374146	9.600000	848.098633	9.600000	850.786011	9.600000	852.383545	9.600000	849.145996	9.600000	851.207214
9.700000	851.981934	9.700000	845.651855	9.700000	849.557556	9.700000	852.788513	9.700000	850.578186	9.700000	845.479919	9.700000	854.013123	9.700000	847.256531	9.700000	849.389465	9.700000	848.370850	9.700000	852.447632	9.700000	849.627502	9.700000	853.292847	9.700000	853.292480	9.700000	851.666138	9.700000	848.761597
9.800000	849.460571	9.800000	849.094116	9.800000	848.860474	9.800000	852.444519	9.800000	847.980530	9.800000	851.613403	9.800000	849.490845	9.800000	850.169617	9.800000	855.341858	9.800000	850.022827	9.800000	850.750916	9.800000	851.829224	9.800000	848.356079	9.800000	848.326233	9.800000	849.682983	9.800000	853.435547
9.900000	852.411865	9.900000	849.691101	9.900000	853.429626	9.900000	850.307617	9.900000	848.570740	9.900000	848.875671	9.900000	854.585693	9.900000	854.074768	9.900000	847.357849	9.900000	848.661072	9.900000	847.444641	9.900000	850.492249	9.900000	852.340759	9.900000	850.836182	9.900000	850.735474	9.900000	855.204895
10.000000	851.525269	10.000000	851.113586	10.000000	847.532593	10.000000	854.765747	10.000000	849.288818	10.000000	843.989258	10.000000	850.243896	10.000000	848.614380	10.000000	849.900330	10.000000	848.505432	10.000000	848.632690	10.000000	849.302795	10.000000	849.777161	10.000000	851.759705	10.000000	849.872864	10.000000	848.996277
10.100000	853.830994	10.100000	850.399902	10.100000	853.858948	10.100000	845.558472	10.100000	853.163330	10.100000	846.946533	10.100000	848.522827	10.100000	847.227661	10.100000	850.283752	10.100000	847.168030	10.100000	850.669678	10.100000	852.221008	10.100000	853.109192	10.100000	851.104370	10.100000	850.575623	10.100000	848.512085
10.200000	849.935120	10.200000	850.648132	10.200000	849.951233	10.200000	850.900269	10.200000	848.366638	10.200000	844.153198	10.200000	846.030212	10.200000	850.221558	10.200000	845.691467	10.200000	851.095276	10.200000	847.017151	10.200000	850.000610	10.200000	851.094971	10.200000	854.963806	10.200000	850.954529	10.200000	853.050720
10.300000	851.132996	10.300000	848.115479	10.300000	850.667969	10.300000	848.875122	10.300000	850.318176	10.300000	850.172058	10.300000	850.271118	10.300000	849.834412	10.300000	852.883118	10.300000	852.785217	10.300000	849.892090	10.300000	846.699707	10.300000	850.364624	10.300000	848.731812	10.300000	851.944031	10.300000	849.794128
10.400000	851.481506	10.400000	850.168945	10.400000	851.143311	10.400000	844.919006	10.400000	852.549561	10.400000	850.995850	10.400000	852.250977	10.400000	851.555298	10.400000	852.463013	10.400000	846.970764	10.400000	849.930603	10.400000	850.271851	10.400000	851.594421	10.400000	849.384155	10.400000	847.979126	10.400000	853.380371
10.500000	848.756653	10.500000	849.454285	10.500000	852.276001	10.500000	848.660400	10.500000	847.240234	10.500000	849.559998	10.500000	849.706116	10.500000	849.325867	10.500000	850.662537	10.500000	849.563843	10.500000	850.446228	10.500000	857.111023	10.500000	849.661926	10.500000	848.340820	10.500000	850.002136	10.500000	851.814880
10.600000	852.582886	10.600000	848.607666	10.600000	848.030151	10.600000	850.971558	10.600000	853.626465	10.600000	849.771301	10.600000	852.367188	10.600000	855.226624	10.600000	850.033630	10.600000	849.860046	10.600000	849.152954	10.600000	852.677185	10.600000	849.323914	10.600000	848.278137	10.600000	850.959534	10.600000	845.990784
10.700000	854.078430	10.700000	853.213196	10.700000	852.586792	10.700000	849.273865	10.700000	852.310303	10.700000	848.086670	10.700000	848.642883	10.700000	853.314392	10.700000	848.217041	10.700000	846.558167	10.700000	849.437622	10.700000	850.808594	10.700000	846.542603	10.700000	849.722229	10.700000	846.343628	10.700000	850.566040
10.800000	851.642639	10.800000	851.432617	10.800000	851.318970	10.800000	851.020813	10.800000	848.744385	10.800000	847.979858	10.800000	851.216614	10.800000	850.439392	10.800000	846.780273	10.800000	848.027710	10.800000	849.511963	10.800000	846.411804	10.800000	852.409302	10.800000	848.210327	10.800000	852.543396	10.800000	851.832214
10.900000	852.558533	10.900000	848.314880	10.900000	850.578430	10.900000	849.106079	10.900000	849.793640	10.900000	848.797058	10.900000	848.318054	10.900000	850.059082	10.900000	853.013245	10.900000	850.394287	10.900000	852.069641	10.900000	852.607422	10.900000	850.504944	10.900000	846.104614	10.900000	849.518005	10.900000	850.277771
11.000000	849.769409	11.000000	852.726379	11.000000	850.119934	11.000000	852.328247	11.000000	845.074768	11.000000	848.411743	11.000000	853.110474	11.000000	850.407288	11.000000	845.647095	11.000000	849.071045	11.000000	850.709045	11.000000	850.545166	11.000000	853.380127	11.000000	851.000854	11.000000	847.865356	11.000000	848.415344
11.100000	848.265991	11.100000	851.840210	11.100000	851.355957	11.100000	846.057068	11.100000	850.268860	11.100000	848.296387	11.100000	846.797485	11.100000	849.416382	11.100000	850.577942	11.100000	852.042725	11.100000	851.429871	11.100000	851.159363	11.100000	852.802673	11.100000	847.676331	11.100000	849.795715	11.100000	849.404846
11.200000	849.675232	11.200000	846.853760	11.200000	851.230164	11.200000	850.119202	11.200000	853.559998	11.200000	851.600769	11.200000	848.753967	11.200000	850.755066	11.200000	849.767212	11.200000	849.529236	11.200000	849.458740	11.200000	848.326294	11.200000	850.443298	11.200000	848.067139	11.200000	851.270142	11.200000	852.473877
11.300000	849.877502	11.300000	847.380859	11.300000	852.071045	11.300000	850.001343	11.300000	849.284668	11.300000	850.614075	11.300000	849.982727	11.300000	851.186157	11.300000	851.175964	11.300000	851.228638	11.300000	851.618225	11.300000	850.259216	11.300000	853.071472	11.300000	847.624512	11.300000	849.914612	11.300000	847.903625
11.400000	851.006287	11.400000	851.073547	11.400000	852.691833	11.400000	849.151917	11.400000	844.750305	11.400000	848.142212	11.400000	853.009888	11.400000	849.645081	11.400000	851.403809	11.400000	849.414856	11.400000	846.636108	11.400000	846.516541	11.400000	847.981689	11.400000	855.988770	11.400000	847.420776	11.400000	847.623047
11.500000	852.484863	11.500000	851.360657	11.500000	848.991455	11.500000	848.104431	11.500000	850.894104	11.500000	849.506470	11.500000	848.920654	11.500000	847.707703	11.500000	844.817139	11.500000	847.061707	11.500000	851.815491	11.500000	852.460999	11.500000	848.280640	11.500000	852.627686	11.500000	848.363159	11.500000	851.294250
11.600000	847.662842	11.600000	849.751892	11.600000	856.437134	11.600000	851.366577	11.600000	849.579529	11.600000	848.131714	11.600000	849.158997	11.600000	852.865234	11.600000	853.766479	11.600000	850.846436	11.600000	850.944519	11.600000	849.144653	11.600000	851.052551	11.600000	852.310364	11.600000	850.795715	11.600000	848.760681
11.700000	850.997192	11.700000	847.409729	11.700000	848.097961	11.700000	849.127197	11.700000	852.338745	11.700000	850.462524	11.700000	847.968628	11.700000	848.342102	11.700000	848.151062	11.700000	851.434998	11.700000	848.430359	11.700000	845.989380	11.700000	846.251709	11.700000	850.427734	11.700000	847.158997	11.700000	845.981628
11.800000	849.316101	11.800000	851.878845	11.800000	850.927551	11.800000	848.070618	11.800000	846.870605	11.800000	847.238159	11.800000	845.956421	11.800000	850.754028	11.800000	851.442383	11.800000	850.148193	11.800000	851.899353	11.800000	851.641602	11.800000	853.151550	11.800000	851.691589	11.800000	846.217712	11.800000	849.789856
11.900000	852.928955	11.900000	852.187500	11.900000	850.362854	11.900000	850.690491	11.900000	846.906677	11.900000	850.304199	11.900000	850.326050	11.900000	851.635437	11.900000	848.361206	11.900000	851.692993	11.900000	855.223572	11.900000	849.017151	11.900000	845.668274	11.900000	848.230957	11.900000	850.271912	11.900000	850.128296
12.000000	850.893921	12.000000	849.896606	12.000000	850.051880	12.000000	847.133423	12.000000	851.129089	12.000000	848.535156	12.000000	853.611694	12.000000	852.000061	12.000000	852.505493	12.000000	847.444824	12.000000	850.273560	12.000000	851.805908	12.000000	850.904480	12.000000	844.977234	12.000000	850.701111	12.000000	852.714417
12.100000	848.133911	12.100000	850.106628	12.100000	849.590515	12.100000	851.066101	12.100000	852.279419	12.100000	847.830261	12.100000	852.324280	12.100000	853.113098	12.100000	847.823303	12.100000	848.744568	12.100000	852.459412	12.100000	850.820496	12.100000	851.372864	12.100000	845.965576	12.100000	851.410950	12.100000	848.848999
12.200000	851.750854	12.200000	850.446472	12.200000	848.950867	12.200000	845.576172	12.200000	849.898376	12.200000	847.768127	12.200000	854.105896	12.200000	847.306274	12.200000	849.451721	12.200000	849.523865	12.200000	850.262939	12.200000	851.309082	12.200000	848.694641	12.200000	852.609802	12.200000	849.623962	12.200000	850.779724
12.300000	848.464294	12.300000	851.532837	12.300000	846.945618	12.300000	850.683044	12.300000	852.025452	12.300000	852.056885	12.300000	849.885010	12.300000	849.156433	12.300000	847.286926	12.300000	848.780212	12.300000	849.759827	12.300000	847.974426	12.300000	846.258545	12.300000	852.223450	12.300000	848.899780	12.300000	849.418701
12.400000	844.802551	12.400000	851.836426	12.400000	850.639893	12.400000	849.429626	12.400000	846.926208	12.400000	852.215332	12.400000	849.713989	12.400000	849.183533	12.400000	848.126709	12.400000	850.672852	12.400000	850.116699	12.400000	853.097168	12.400000	847.334106	12.400000	851.221130	12.400000	853.740967	12.400000	851.458557
12.500000	851.138855	12.500000	853.070068	12.500000	849.097351	12.500000	853.377380	12.500000	849.846375	12.500000	847.853943	12.500000	850.150757	12.500000	848.655396	12.500000	845.830933	12.500000	851.335999	12.500000	852.298401	12.500000	847.027222	12.500000	849.611267	12.500000	853.011841	12.500000	850.474915	12.500000	853.457642
12.600000	849.827698	12.600000	849.275391	12.600000	848.057373	12.600000	851.766479	12.600000	852.341431	12.600000	847.548218	12.600000	847.657654	12.600000	845.274353	12.600000	845.925903	12.600000	851.018433	12.600000	849.193237	12.600000	853.188477	12.600000	848.570496	12.600000	850.283691	12.600000	848.151611	12.600000	853.255920
12.700000	847.583496	12.700000	851.061096	12.700000	851.831970	12.700000	850.591736	12.700000	852.997253	12.700000	848.734863	12.700000	847.976379	12.700000	851.210632	12.700000	850.069763	12.700000	849.085632	12.700000	851.876526	12.700000	851.083679	12.700000	845.832520	12.700000	851.335266	12.700000	854.172180	12.700000	849.741760
12.800000	847.559692	12.800000	849.646179	12.800000	853.842957	12.800000	850.544739	12.800000	848.550293	12.800000	853.205750	12.800000	850.192749	12.800000	851.378723	12.800000	844.347229	12.800000	847.663513	12.800000	849.188843	12.800000	849.449524	12.800000	849.448120	12.800000	852.329529	12.800000	846.990723	12.800000	850.627380
12.900000	849.364014	12.900000	848.762695	12.900000	850.898682	12.900000	845.003296	12.900000	850.325562	12.900000	853.780457	12.900000	850.666138	12.900000	850.997192	12.900000	846.666748	12.900000	847.327271	12.900000	848.173218	12.900000	850.807678	12.900000	851.412659	12.900000	851.446838	12.900000	848.795593	12.900000	851.647400
13.000000	853.152100	13.000000	851.338074	13.000000	847.007263	13.000000	851.356628	13.000000	847.603943	13.000000	851.711243	13.000000	850.945374	13.000000	851.187561	13.000000	849.950378	13.000000	847.430725	13.000000	848.640442	13.000000	849.035889	13.000000	851.136963	13.000000	854.222595	13.000000	848.191040	13.000000	851.322571
13.100000	848.973206	13.100000	851.675110	13.100000	848.585388	13.100000	848.693176	13.100000	848.562134	13.100000	853.799927	13.100000	850.682068	13.100000	850.435181	13.100000	853.735291	13.100000	853.834473	13.100000	847.723328	13.100000	855.846680	13.100000	849.728638	13.100000	851.613037	13.100000	847.731873	13.100000	847.872375
13.200000	853.351013	13.200000	850.346436	13.200000	851.248718	13.200000	850.668823	13.200000	846.912903	13.200000	848.959534	13.200000	852.617615	13.200000	850.678162	13.200000	846.963623	13.200000	850.445068	13.200000	846.844116	13.200000	850.406311	13.200000	846.944275	13.200000	851.052368	13.200000	853.587708	13.200000	848.267334
13.300000	850.494507	13.300000	848.361755	13.300000	849.398926	13.300000	848.782898	13.300000	847.241882	13.300000	851.422852	13.300000	853.189819	13.300000	849.498169	13.300000	847.595154	13.300000	851.519165	13.300000	852.959412	13.300000	846.759460	13.300000	849.827698	13.300000	848.652344	13.300000	854.407593	13.300000	848.744812
13.400000	847.324158	13.400000	853.421021	13.400000	850.187134	13.400000	848.600464	13.400000	851.856201	13.400000	846.287537	13.400000	848.889709	13.400000	848.355957	13.400000	847.273254	13.400000	850.207825	13.400000	850.107178	13.400000	854.565796	13.400000	849.502075	13.400000	853.501160	13.400000	853.960632	13.400000	849.910889
13.500000	849.395142	13.500000	850.580139	13.500000	850.133179	13.500000	855.607056	13.500000	854.112976	13.500000	848.518250	13.500000	850.634644	13.500000	850.553650	13.500000	850.510376	13.500000	849.805054	13.500000	851.163208	13.500000	852.085754	13.500000	851.403442	13.500000	849.877441	13.500000	847.331360	13.500000	845.622864
13.600000	848.345032	13.600000	850.095886	13.600000	848.574768	13.600000	850.770203	13.600000	853.004028	13.600000	850.300781	13.600000	846.971741	13.600000	849.490540	13.600000	851.098389	13.600000	850.343628	13.600000	851.005127	13.600000	849.175354	13.600000	854.325195	13.600000	848.536804	13.600000	851.284302	13.600000	852.473328
13.700000	848.106750	13.700000	852.059998	13.700000	853.372864	13.700000	848.723755	13.700000	850.866211	13.700000	849.375793	13.700000	849.803345	13.700000	855.410828	13.700000	848.742249	13.700000	847.213928	13.700000	850.169250	13.700000	849.943726	13.700000	854.107361	13.700000	852.458557	13.700000	846.509705	13.700000	849.187317
13.800000	848.228699	13.800000	847.587646	13.800000	848.411072	13.800000	848.076294	13.800000	851.964417	13.800000	849.543884	13.800000	848.639343	13.800000	853.990967	13.800000	847.781006	13.800000	847.733215	13.800000	848.840271	13.800000	853.969299	13.800000	850.774536	13.800000	849.519958	13.800000	851.544739	13.800000	850.332703
13.900000	848.740173	13.900000	848.609863	13.900000	848.028015	13.900000	849.987305	13.900000	851.158875	13.900000	852.769165	13.900000	851.256165	13.900000	848.132446	13.900000	847.318787	13.900000	845.765991	13.900000	848.472961	13.900000	850.175293	13.900000	850.901001	13.900000	847.988708	13.900000	849.583313	13.900000	854.289734
14.000000	848.842957	14.000000	850.462097	14.000000	847.718994	14.000000	847.148071	14.000000	850.333374	14.000000	849.525574	14.000000	851.693054	14.000000	846.796570	14.000000	851.034241	14.000000	850.312317	14.000000	847.963318	14.000000	850.556519	14.000000	852.136292	14.000000	846.733643	14.000000	849.764038	14.000000	848.541260
14.100000	849.962280	14.100000	847.291138	14.100000	852.796875	14.100000	849.653870	14.100000	850.877747	14.100000	850.276917	14.100000	849.852661	14.100000	852.551147	14.100000	851.736450	14.100000	851.590637	14.100000	847.977661	14.100000	854.286377	14.100000	847.957520	14.100000	849.237427	14.100000	848.316284	14.100000	852.297729
14.200000	848.771362	14.200000	852.220764	14.200000	854.786438	14.200000	848.521545	14.200000	851.956116	14.200000	853.730835	14.200000	848.089783	14.200000	851.706543	14.200000	851.836670	14.200000	845.114075	14.200000	849.069031	14.200000	849.267395	14.200000	848.497986	14.200000	853.546997	14.200000	853.529053	14.200000	851.321228
14.300000	850.077454	14.300000	849.255371	14.300000	850.385437	14.300000	850.443176	14.300000	850.363831	14.300000	853.803101	14.300000	847.592834	14.300000	849.397583	14.300000	851.216797	14.300000	849.854187	14.300000	850.617188	14.300000	855.555176	14.300000	849.257996	14.300000	852.672668	14.300000	847.301208	14.300000	848.776733
14.400000	849.496338	14.400000	849.898376	14.400000	852.206421	14.400000	847.909058	14.400000	849.246094	14.400000	850.543640	14.400000	846.367310	14.400000	853.126465	14.400000	852.223450	14.400000	851.961914	14.400000	851.265259	14.400000	848.062134	14.400000	848.179443	14.400000	848.403320	14.400000	847.921509	14.400000	850.846924
14.500000	852.955811	14.500000	848.354004	14.500000	850.985657	14.500000	850.694397	14.500000	852.374146	14.500000	851.512146	14.500000	850.202026	14.500000	852.199890	14.500000	851.178772	14.500000	845.368835	14.500000	847.538574	14.500000	849.297729	14.500000	852.188477	14.500000	849.027527	14.500000	853.064331	14.500000	845.995300
14.600000	850.305115	14.600000	845.689636	14.600000	851.762451	14.600000	849.777344	14.600000	849.102417	14.600000	846.326843	14.600000	847.548828	14.600000	851.924194	14.600000	848.575928	14.600000	850.885315	14.600000	852.034119	14.600000	849.909241	14.600000	852.906555	14.600000	851.717163	14.600000	850.373718	14.600000	848.565002
14.700000	851.315796	14.700000	846.306824	14.700000	849.247681	14.700000	854.034485	14.700000	850.034302	14.700000	850.674805	14.700000	851.940796	14.700000	847.730042	14.700000	852.145752	14.700000	846.331177	14.700000	849.187622	14.700000	850.182007	14.700000	847.999329	14.700000	849.077209	14.700000	847.937317	14.700000	849.594421
14.800000	850.084412	14.800000	848.349243	14.800000	850.369690	14.800000	849.091492	14.800000	850.615906	14.800000	847.215820	14.800000	851.101624	14.800000	846.942444	14.800000	851.189026	14.800000	847.646484	14.800000	848.816833	14.800000	850.686768	14.800000	852.769897	14.800000	846.510376	14.800000	850.002686	14.800000	850.082825
14.900000	852.643677	14.900000	849.776672	14.900000	848.815186	14.900000	855.179749	14.900000	852.630005	14.900000	846.416321	14.900000	848.560730	14.900000	850.863586	14.900000	850.006897	14.900000	852.494202	14.900000	849.413391	14.900000	849.302002	14.900000	851.525879	14.900000	852.138794	14.900000	851.264282	14.900000	849.795471
15.000000	849.457764	15.000000	851.919495	15.000000	845.718628	15.000000	848.087463	15.000000	851.571899	15.000000	854.309082	15.000000	853.237854	15.000000	847.123840	15.000000	851.618774	15.000000	849.214172	15.000000	852.099060	15.000000	853.840027	15.000000	850.994873	15.000000	850.184631	15.000000	850.769348	15.000000	847.510620
15.100000	847.577576	15.100000	850.390930	15.100000	851.490051	15.100000	847.426453	15.100000	852.468445	15.100000	849.959656	15.100000	849.820923	15.100000	850.422119	15.100000	849.674622	15.100000	849.416931	15.100000	852.707703	15.100000	852.098938	15.100000	854.617859	15.100000	849.410889	15.100000	850.630127	15.100000	849.182678
15.200000	849.159790	15.200000	851.350708	15.200000	848.815857	15.200000	846.740723	15.200000	851.303162	15.200000	850.521240	15.200000	848.136169	15.200000	849.903625	15.200000	850.879639	15.200000	850.020020	15.200000	848.702698	15.200000	849.357666	15.200000	850.365295	15.200000	848.752258	15.200000	849.725037	15.200000	852.031189
15.300000	850.847900	15.300000	848.744812	15.300000	848.066711	15.300000	854.097534	15.300000	851.424316	15.300000	854.221924	15.300000	848.017395	15.300000	846.821533	15.300000	846.433960	15.300000	849.463257	15.300000	851.847900	15.300000	850.924438	15.300000	854.558228	15.300000	849.297668	15.300000	852.752380	15.300000	847.911377
15.400000	847.026367	15.400000	852.493042	15.400000	851.164734	15.400000	848.917847	15.400000	851.351196	15.400000	852.297668	15.400000	852.456909	15.400000	853.654053	15.400000	847.020020	15.400000	850.253235	15.400000	849.118652	15.400000	850.671326	15.400000	849.458679	15.400000	848.249390	15.400000	854.125488	15.400000	847.780029
15.500000	848.393799	15.500000	847.886353	15.500000	846.713928	15.500000	853.055481	15.500000	847.410095	15.500000	847.948547	15.500000	851.357239	15.500000	847.616150	15.500000	851.736389	15.500000	851.523865	15.500000	847.498413	15.500000	848.638611	15.500000	847.841492	15.500000	849.269409	15.500000	851.448486	15.500000	852.168213
15.600000	852.510498	15.600000	847.926941	15.600000	851.907776	15.600000	844.946350	15.600000	852.373352	15.600000	850.556458	15.600000	851.441101	15.600000	845.778076	15.600000	847.778564	15.600000	851.979370	15.600000	850.562134	15.600000	848.281799	15.600000	851.821594	15.600000	849.636719	15.600000	848.089661	15.600000	850.868896
15.700000	848.620117	15.700000	852.187195	15.700000	843.808838	15.700000	847.270386	15.700000	853.921692	15.700000	853.977600	15.700000	853.191956	15.700000	850.319580	15.700000	852.444885	15.700000	849.658813	15.700000	850.362488	15.700000	848.617371	15.700000	850.512695	15.700000	852.816589	15.700000	849.574036	15.700000	854.040649
15.800000	848.183838	15.800000	848.106323	15.800000	853.016541	15.800000	848.644836	15.800000	850.289734	15.800000	852.133789	15.800000	850.811829	15.800000	851.706116	15.800000	847.578247	15.800000	847.991211	15.800000	849.172668	15.800000	850.313904	15.800000	849.479736	15.800000	853.528198	15.800000	849.803650	15.800000	848.582153
15.900000	850.982788	15.900000	848.175476	15.900000	849.931213	15.900000	850.285461	15.900000	846.772217	15.900000	847.197815	15.900000	849.132080	15.900000	850.393127	15.900000	852.680298	15.900000	855.183289	15.900000	848.692505	15.900000	851.866272	15.900000	851.836792	15.900000	847.772034	15.900000	849.953979	15.900000	852.790161
16.000000	853.260071	16.000000	849.726746	16.000000	850.695007	16.000000	850.924316	16.000000	844.217529	16.000000	849.870728	16.000000	848.643494	16.000000	849.937195	16.000000	853.790405	16.000000	851.554504	16.000000	848.998718	16.000000	848.883545	16.000000	847.524231	16.000000	847.732300	16.000000	850.204834	16.000000	844.917419
16.100000	849.667603	16.100000	851.084351	16.100000	851.207581	16.100000	846.305847	16.100000	846.119629	16.100000	851.889771	16.100000	851.112183	16.100000	852.142273	16.100000	845.317688	16.100000	848.500549	16.100000	849.041504	16.100000	847.804077	16.100000	852.266602	16.100000	848.994751	16.100000	846.732178	16.100000	849.335510
16.200000	849.159668	16.200000	849.812561	16.200000	848.703491	16.200000	853.759888	16.200000	849.736450	16.200000	849.435730	16.200000	849.328918	16.200000	850.155518	16.200000	848.141968	16.200000	852.723877	16.200000	851.031860	16.200000	848.872925	16.200000	850.116638	16.200000	853.955505	16.200000	850.550659	16.200000	849.113037
16.300000	852.516907	16.300000	850.198181	16.300000	848.903748	16.300000	854.617249	16.300000	846.038757	16.300000	852.595154	16.300000	847.563904	16.300000	850.346436	16.300000	848.200256	16.300000	852.574341	16.300000	852.576355	16.300000	853.506409	16.300000	849.343750	16.300000	850.961487	16.300000	849.034119	16.300000	850.175842
16.400000	852.393127	16.400000	848.615662	16.400000	851.505188	16.400000	850.008362	16.400000	849.882751	16.400000	848.518860	16.400000	853.227112	16.400000	848.941101	16.400000	851.160767	16.400000	850.571777	16.400000	851.316956	16.400000	851.124329	16.400000	850.109192	16.400000	849.340515	16.400000	852.146545	16.400000	847.965698
16.500000	850.160522	16.500000	848.187500	16.500000	850.810425	16.500000	846.738159	16.500000	853.921448	16.500000	848.706909	16.500000	852.449036	16.500000	847.760193	16.500000	849.674011	16.500000	851.137085	16.500000	850.806396	16.500000	850.421997	16.500000	852.028198	16.500000	849.043457	16.500000	848.362305	16.500000	852.194275
16.600000	851.049377	16.600000	851.877075	16.600000	846.059387	16.600000	848.347839	16.600000	848.739563	16.600000	850.860474	16.600000	850.585144	16.600000	849.195618	16.600000	851.943359	16.600000	852.775635	16.600000	849.028442	16.600000	848.486084	16.600000	846.435608	16.600000	852.236816	16.600000	850.570129	16.600000	853.551636
16.700000	849.630920	16.700000	846.238464	16.700000	849.853882	16.700000	852.197571	16.700000	844.488525	16.700000	849.510010	16.700000	849.981201	16.700000	850.782532	16.700000	849.858948	16.700000	849.336853	16.700000	848.804626	16.700000	850.439270	16.700000	850.116333	16.700000	848.157288	16.700000	851.054138	16.700000	848.965332
16.800000	854.622620	16.800000	850.013733	16.800000	851.448608	16.800000	848.808777	16.800000	850.987549	16.800000	850.360352	16.800000	852.930115	16.800000	854.343628	16.800000	849.833984	16.800000	850.467407	16.800000	854.003601	16.800000	847.985901	16.800000	849.866028	16.800000	845.801819	16.800000	851.877380	16.800000	849.607910
16.900000	847.311096	16.900000	847.689941	16.900000	848.582275	16.900000	848.748108	16.900000	849.191284	16.900000	853.146301	16.900000	850.675598	16.900000	848.848633	16.900000	848.384033	16.900000	848.208130	16.900000	849.824768	16.900000	851.308838	16.900000	845.422058	16.900000	845.994202	16.900000	845.516602	16.900000	851.246033
17.000000	849.925110	17.000000	850.034607	17.000000	855.105896	17.000000	849.783936	17.000000	850.718323	17.000000	849.301636	17.000000	849.432129	17.000000	851.914917	17.000000	849.727173	17.000000	849.805176	17.000000	853.627930	17.000000	850.553040	17.000000	851.354858	17.000000	851.856140	17.000000	851.191467	17.000000	852.147644
17.100000	847.268555	17.100000	850.241394	17.100000	847.381714	17.100000	852.097961	17.100000	850.714600	17.100000	851.096924	17.100000	854.055542	17.100000	851.683167	17.100000	850.776611	17.100000	848.743042	17.100000	849.318298	17.100000	854.137390	17.100000	848.459412	17.100000	847.754456	17.100000	848.821106	17.100000	849.443909
17.200000	851.303162	17.200000	845.996704	17.200000	848.097473	17.200000	854.058167	17.200000	852.267761	17.200000	849.298035	17.200000	850.468140	17.200000	849.412537	17.200000	851.695129	17.200000	854.006287	17.200000	851.339966	17.200000	851.808044	17.200000	848.503174	17.200000	845.525391	17.200000	851.117737	17.200000	851.866760
17.300000	847.947449	17.300000	845.227783	17.300000	851.770813	17.300000	851.800232	17.300000	854.580017	17.300000	848.015808	17.300000	851.077576	17.300000	850.297913	17.300000	853.229065	17.300000	849.861389	17.300000	844.917664	17.300000	849.905823	17.300000	846.255798	17.300000	852.028748	17.300000	852.102966	17.300000	849.099731
17.400000	850.545227	17.400000	849.176880	17.400000	850.980713	17.400000	847.067566	17.400000	848.868225	17.400000	849.346375	17.400000	851.361938	17.400000	854.821899	17.400000	851.239502	17.400000	851.683533	17.400000	852.500061	17.400000	849.027100	17.400000	851.675476	17.400000	850.092896	17.400000	850.681641	17.400000	852.584534
17.500000	845.708740	17.500000	850.589355	17.500000	850.923645	17.500000	852.667053	17.500000	846.446533	17.500000	846.134521	17.500000	850.568665	17.500000	849.087219	17.500000	850.093811	17.500000	849.812073	17.500000	851.184814	17.500000	847.774048	17.500000	850.057861	17.500000	848.120239	17.500000	851.493164	17.500000	850.147095
17.600000	849.871521	17.600000	850.724854	17.600000	849.733093	17.600000	847.416382	17.600000	852.448608	17.600000	848.479187	17.600000	852.133972	17.600000	846.920288	17.600000	854.965393	17.600000	849.572083	17.600000	851.404602	17.600000	852.893311	17.600000	848.998474	17.600000	850.932007	17.600000	849.077698	17.600000	853.587402
17.700000	851.827820	17.700000	852.306396	17.700000	849.946228	17.700000	851.065613	17.700000	847.831055	17.700000	848.324829	17.700000	848.972778	17.700000	850.905884	17.700000	852.477051	17.700000	851.141541	17.700000	847.981262	17.700000	852.422180	17.700000	851.153503	17.700000	848.901672	17.700000	846.747009	17.700000	850.378296
17.800000	847.914307	17.800000	847.228088	17.800000	853.858521	17.800000	846.457947	17.800000	848.944763	17.800000	847.242554	17.800000	849.890381	17.800000	848.134766	17.800000	852.015625	17.800000	851.618347	17.800000	845.932068	17.800000	854.542603	17.800000	847.674133	17.800000	851.990173	17.800000	852.648315	17.800000	847.960571
17.900000	846.969299	17.900000	850.705383	17.900000	850.212402	17.900000	850.731384	17.900000	850.514465	17.900000	846.377441	17.900000	849.274475	17.900000	849.627380	17.900000	849.866211	17.900000	848.576233	17.900000	853.999084	17.900000	850.416382	17.900000	850.103149	17.900000	852.810242	17.900000	849.409424	17.900000	846.927856
18.000000	854.187988	18.000000	851.278442	18.000000	847.903564	18.000000	850.740784	18.000000	845.783386	18.000000	851.226379	18.000000	849.566040	18.000000	853.538696	18.000000	849.024963	18.000000	849.045166	18.000000	847.705505	18.000000	852.072571	18.000000	849.574341	18.000000	847.713989	18.000000	852.672180	18.000000	848.171143
18.100000	852.309326	18.100000	849.942200	18.100000	852.422791	18.100000	849.272522	18.100000	852.905762	18.100000	846.177673	18.100000	848.452087	18.100000	850.532532	18.100000	851.793762	18.100000	843.301880	18.100000	850.301880	18.100000	850.372437	18.100000	851.137878	18.100000	847.889954	18.100000	847.973572	18.100000	851.650635
18.200000	851.632019	18.200000	852.011475	18.200000	849.110779	18.200000	851.513123	18.200000	844.991882	18.200000	853.369446	18.200000	846.013916	18.200000	850.219849	18.200000	852.093262	18.200000	848.707764	18.200000	849.241394	18.200000	846.097656	18.200000	852.131897	18.200000	850.198975	18.200000	846.999451	18.200000	846.617310
18.300000	846.107605	18.300000	850.424500	18.300000	852.970825	18.300000	851.572510	18.300000	851.476135	18.300000	847.866882	18.300000	847.436035	18.300000	847.545715	18.300000	847.771484	18.300000	850.536499	18.300000	850.497681	18.300000	847.098145	18.300000	851.748169	18.300000	852.107483	18.300000	850.179504	18.300000	848.656067
18.400000	853.144104	18.400000	847.093689	18.400000	848.671021	18.400000	852.076599	18.400000	850.826172	18.400000	849.125671	18.400000	849.217590	18.400000	853.116272	18.400000	847.950317	18.400000	853.563477	18.400000	848.877502	18.400000	846.829956	18.400000	849.246887	18.400000	851.107544	18.400000	852.316284	18.400000	851.832642
18.500000	851.880432	18.500000	843.051880	18.500000	846.756592	18.500000	849.678711	18.500000	847.519409	18.500000	848.195007	18.500000	849.605164	18.500000	849.863342	18.500000	850.168640	18.500000	852.332153	18.500000	849.859680	18.500000	851.451294	18.500000	850.540405	18.500000	850.142822	18.500000	850.629517	18.500000	849.268127
18.600000	851.017761	18.600000	854.585266	18.600000	846.602112	18.600000	849.977966	18.600000	850.026733	18.600000	848.771912	18.600000	847.127136	18.600000	849.147217	18.600000	850.517395	18.600000	848.235168	18.600000	850.156128	18.600000	852.101501	18.600000	848.341492	18.600000	847.005859	18.600000	848.571472	18.600000	851.848816
18.700000	851.100281	18.700000	846.003967	18.700000	851.042175	18.700000	848.610474	18.700000	850.519714	18.700000	849.660156	18.700000	851.328125	18.700000	850.724243	18.700000	852.713989	18.700000	848.220276	18.700000	852.240479	18.700000	850.621338	18.700000	843.968384	18.700000	855.331970	18.700000	848.711365	18.700000	850.666626
18.800000	847.168091	18.800000	849.521301	18.800000	850.445923	18.800000	848.106689	18.800000	848.340149	18.800000	852.436035	18.800000	848.761353	18.800000	848.296448	18.800000	848.602539	18.800000	851.626953	18.800000	849.898071	18.800000	848.905273	18.800000	853.383911	18.800000	850.501465	18.800000	851.957092	18.800000	851.065979
18.900000	849.791992	18.900000	852.288574	18.900000	850.185974	18.900000	853.267517	18.900000	851.038330	18.900000	849.873230	18.900000	851.306396	18.900000	848.964783	18.900000	848.827698	18.900000	849.332581	18.900000	849.446289	18.900000	847.735413	18.900000	852.721497	18.900000	852.826172	18.900000	846.682373	18.900000	851.207031
19.000000	848.007385	19.000000	856.434265	19.000000	851.493042	19.000000	850.701477	19.000000	848.895874	19.000000	851.855408	19.000000	848.955383	19.000000	851.914917	19.000000	853.995667	19.000000	849.025391	19.000000	849.921021	19.000000	843.800720	19.000000	851.460876	19.000000	850.653931	19.000000	852.168518	19.000000	851.761353
19.100000	849.867493	19.100000	850.569458	19.100000	848.340027	19.100000	848.238525	19.100000	846.226440	19.100000	851.841675	19.100000	849.548645	19.100000	852.070374	19.100000	850.911499	19.100000	852.756470	19.100000	850.331238	19.100000	851.239258	19.100000	848.385620	19.100000	848.795471	19.100000	850.306824	19.100000	849.167969
19.200000	852.890991	19.200000	850.932068	19.200000	849.789490	19.200000	850.105042	19.200000	850.365173	19.200000	854.204163	19.200000	850.436279	19.200000	848.817871	19.200000	848.248047	19.200000	848.927917	19.200000	851.082275	19.200000	848.843933	19.200000	851.081116	19.200000	850.000793	19.200000	851.691772	19.200000	849.036804
19.300000	852.171143	19.300000	852.852600	19.300000	848.448303	19.300000	845.953247	19.300000	850.478088	19.300000	850.069336	19.300000	849.375305	19.300000	853.476440	19.300000	849.432800	19.300000	850.241882	19.300000	854.317261	19.300000	848.804871	19.300000	850.162170	19.300000	851.143250	19.300000	849.099670	19.300000	853.693787
19.400000	850.342773	19.400000	853.689758	19.400000	851.378723	19.400000	849.068787	19.400000	845.869690	19.400000	848.432434	19.400000	850.427856	19.400000	851.961609	19.400000	850.233704	19.400000	852.358154	19.400000	852.778442	19.400000	847.449036	19.400000	848.323303	19.400000	850.745239	19.400000	851.550903	19.400000	851.178711
19.500000	848.117065	19.500000	847.458435	19.500000	851.266846	19.500000	851.546570	19.500000	847.258972	19.500000	851.499939	19.500000	848.617126	19.500000	854.277344	19.500000	853.318604	19.500000	850.702271	19.500000	847.507935	19.500000	849.130859	19.500000	847.370422	19.500000	852.298584	19.500000	849.306580	19.500000	845.278564
19.600000	852.905945	19.600000	849.712524	19.600000	853.725342	19.600000	852.735901	19.600000	850.102905	19.600000	845.652893	19.600000	849.709473	19.600000	850.203003	19.600000	852.309021	19.600000	847.544739	19.600000	850.998291	19.600000	850.959351	19.600000	850.363892	19.600000	844.435547	19.600000	852.549011	19.600000	847.255676
19.700000	850.391907	19.700000	852.945374	19.700000	847.416870	19.700000	851.512024	19.700000	849.782227	19.700000	850.371216	19.700000	849.780273	19.700000	851.448730	19.700000	847.211121	19.700000	847.286316	19.700000	850.013977	19.700000	848.503174	19.700000	851.024231	19.700000	851.472046	19.700000	849.754150	19.700000	854.373474
19.800000	853.067810	19.800000	849.473267	19.800000	849.149902	19.800000	846.470581	19.800000	849.004517	19.800000	848.968140	19.800000	853.002258	19.800000	845.169678	19.800000	848.013733	19.800000	850.536804	19.800000	854.302673	19.800000	851.908875	19.800000	852.304321	19.800000	851.080444	19.800000	847.891968	19.800000	848.983215
19.900000	853.626831	19.900000	846.903137	19.900000	848.784302	19.900000	850.731262	19.900000	851.639099	19.900000	849.668152	19.900000	850.650940	19.900000	845.778015	19.900000	850.854248	19.900000	849.398926	19.900000	848.744263	19.900000	849.171387	19.900000	850.195496	19.900000	847.898560	19.900000	848.633972	19.900000	846.783447
20.000000	847.927124	20.000000	846.890930	20.000000	847.180298	20.000000	847.624512	20.000000	851.630127	20.000000	849.472900	20.000000	852.836609	20.000000	848.655273	20.000000	851.218750	20.000000	847.552917	20.000000	844.451355	20.000000	847.592529	20.000000	850.535706	20.000000	853.057373	20.000000	851.658264	20.000000	854.014709
20.100000	850.601807	20.100000	852.936951	20.100000	847.015869	20.100000	854.843384	20.100000	846.371399	20.100000	847.793457	20.100000	852.726990	20.100000	850.387695	20.100000	852.403076	20.100000	847.765259	20.100000	850.985657	20.100000	851.720032	20.100000	854.263672	20.100000	852.472961	20.100000	849.348633	20.100000	852.255249
20.200000	851.110962	20.200000	848.926636	20.200000	850.346985	20.200000	855.883240	20.200000	853.314209	20.200000	850.496887	20.200000	850.688171	20.200000	850.753174	20.200000	848.920410	20.200000	849.492920	20.200000	848.783630	20.200000	848.617188	20.200000	851.489136	20.200000	849.759277	20.200000	850.577515	20.200000	849.704041
20.300000	848.914246	20.300000	849.775269	20.300000	847.292542	20.300000	851.239136	20.300000	852.016724	20.300000	848.765747	20.300000	849.883179	20.300000	851.859924	20.300000	850.234924	20.300000	849.053101	20.300000	848.815002	20.300000	849.476562	20.300000	845.919434	20.300000	848.808350	20.300000	849.763184	20.300000	851.073303
20.400000	851.601746	20.400000	853.217407	20.400000	847.218262	20.400000	848.610657	20.400000	850.009094	20.400000	851.278076	20.400000	846.182007	20.400000	854.912720	20.400000	850.918762	20.400000	853.235596	20.400000	846.126831	20.400000	848.980286	20.400000	851.669800	20.400000	848.790405	20.400000	851.231445	20.400000	846.836182
20.500000	852.321350	20.500000	847.923584	20.500000	849.826477	20.500000	849.440918	20.500000	847.056274	20.500000	850.568909	20.500000	851.655701	20.500000	850.969238	20.500000	847.659485	20.500000	850.363342	20.500000	847.722473	20.500000	845.117249	20.500000	849.599487	20.500000	849.622375	20.500000	849.236267	20.500000	851.557373
20.600000	849.049561	20.600000	853.396851	20.600000	851.015808	20.600000	850.747925	20.600000	847.010132	20.600000	849.962280	20.600000	851.633972	20.600000	851.836914	20.600000	851.636353	20.600000	846.125427	20.600000	850.814941	20.600000	852.884094	20.600000	849.412476	20.600000	849.261169	20.600000	853.158203	20.600000	847.572571
20.700000	851.001648	20.700000	850.273804	20.700000	850.665894	20.700000	846.664795	20.700000	849.763855	20.700000	848.692627	20.700000	854.157654	20.700000	848.604004	20.700000	855.263184	20.700000	852.346558	20.700000	850.895447	20.700000	849.830200	20.700000	852.828064	20.700000	853.738098	20.700000	846.850464	20.700000	846.226440
20.800000	849.346924	20.800000	850.529480	20.800000	854.302917	20.800000	849.603271	20.800000	849.196655	20.800000	853.174622	20.800000	851.434326	20.800000	853.554932	20.800000	849.807068	20.800000	849.782959	20.800000	851.614075	20.800000	849.177185	20.800000	850.672607	20.800000	849.206238	20.800000	850.146240	20.800000	851.497131
20.900000	849.176208	20.900000	850.593689	20.900000	851.312012	20.900000	846.421692	20.900000	847.243286	20.900000	848.193542	20.900000	849.740051	20.900000	850.676147	20.900000	852.030334	20.900000	848.666748	20.900000	853.796753	20.900000	852.165039	20.900000	848.229797	20.900000	854.553894	20.900000	845.929565	20.900000	852.506470
21.000000	847.790955	21.000000	847.732666	21.000000	848.677002	21.000000	849.493286	21.000000	849.205139	21.000000	850.861389	21.000000	851.862183	21.000000	847.656372	21.000000	847.238098	21.000000	852.142395	21.000000	851.152405	21.000000	851.072571	21.000000	848.997986	21.000000	850.726990	21.000000	849.389771	21.000000	849.474365
21.100000	849.066711	21.100000	852.664368	21.100000	852.245911	21.100000	850.844849	21.100000	847.569580	21.100000	851.049805	21.100000	852.802673	21.100000	847.864685	21.100000	852.349976	21.100000	850.594055	21.100000	848.124023	21.100000	853.538025	21.100000	850.259460	21.100000	851.296509	21.100000	851.790100	21.100000	852.395142
21.200000	851.692383	21.200000	851.438171	21.200000	851.887878	21.200000	851.987183	21.200000	849.562744	21.200000	849.451660	21.200000	854.861023	21.200000	849.974426	21.200000	848.850647	21.200000	849.651062	21.200000	848.440430	21.200000	849.670532	21.200000	847.066162	21.200000	852.410034	21.200000	853.568481	21.200000	849.760986
21.300000	846.325012	21.300000	851.370789	21.300000	849.088928	21.300000	846.056763	21.300000	849.623901	21.300000	853.217651	21.300000	851.259705	21.300000	847.122681	21.300000	850.398926	21.300000	847.268860	21.300000	847.115906	21.300000	850.986694	21.300000	849.178223	21.300000	850.854919	21.300000	850.910828	21.300000	846.301514
21.400000	848.553894	21.400000	853.606018	21.400000	850.695312	21.400000	852.264648	21.400000	854.255249	21.400000	850.026062	21.400000	847.456360	21.400000	846.923401	21.400000	852.021362	21.400000	846.405640	21.400000	846.058899	21.400000	849.810791	21.400000	852.673767	21.400000	851.070007	21.400000	850.605713	21.400000	847.652222
21.500000	850.198303	21.500000	845.538818	21.500000	851.506042	21.500000	849.134033	21.500000	851.035706	21.500000	848.656921	21.500000	848.242981	21.500000	852.716553	21.500000	846.808289	21.500000	850.108887	21.500000	850.623596	21.500000	850.401184	21.500000	851.514282	21.500000	851.928223	21.500000	853.046631	21.500000	851.412659
21.600000	850.947327	21.600000	847.940186	21.600000	856.556946	21.600000	849.085327	21.600000	850.977600	21.600000	846.204224	21.600000	851.033997	21.600000	852.742676	21.600000	850.977722	21.600000	849.090027	21.600000	853.397766	21.600000	848.780457	21.600000	851.869446	21.600000	847.414917	21.600000	852.646484	21.600000	847.912903
21.700000	848.871094	21.700000	851.213806	21.700000	855.066284	21.700000	846.805359	21.700000	847.658691	21.700000	848.118958	21.700000	850.897827	21.700000	851.469055	21.700000	844.179382	21.700000	857.083252	21.700000	851.791382	21.700000	848.353210	21.700000	851.572510	21.700000	848.706116	21.700000	852.273254	21.700000	846.374329
21.800000	850.257568	21.800000	848.716309	21.800000	851.318909	21.800000	851.342163	21.800000	851.373291	21.800000	849.238770	21.800000	847.417297	21.800000	847.886719	21.800000	850.223694	21.800000	853.365051	21.800000	849.346558	21.800000	844.661560	21.800000	849.050598	21.800000	850.955994	21.800000	849.030396	21.800000	849.557800
21.900000	850.086548	21.900000	846.887085	21.900000	848.105286	21.900000	848.526917	21.900000	848.654175	21.900000	851.076172	21.900000	850.754700	21.900000	852.148499	21.900000	853.853394	21.900000	850.338074	21.900000	851.285217	21.900000	849.095886	21.900000	848.351440	21.900000	848.123779	21.900000	848.137390	21.900000	849.866211
22.000000	853.592834	22.000000	851.099060	22.000000	848.859680	22.000000	852.868408	22.000000	852.543457	22.000000	853.031677	22.000000	850.922424	22.000000	850.945496	22.000000	846.216431	22.000000	849.669861	22.000000	850.687073	22.000000	848.907227	22.000000	850.267029	22.000000	849.370483	22.000000	851.710876	22.000000	847.645752
22.100000	846.151001	22.100000	850.365295	22.100000	850.769531	22.100000	849.953186	22.100000	851.147461	22.100000	852.518250	22.100000	850.393982	22.100000	847.236328	22.100000	849.662415	22.100000	849.054077	22.100000	849.127625	22.100000	850.979736	22.100000	850.504395	22.100000	848.807739	22.100000	853.174927	22.100000	853.465332
22.200000	846.023865	22.200000	852.441650	22.200000	851.705688	22.200000	849.314941	22.200000	850.373047	22.200000	848.681091	22.200000	849.767273	22.200000	848.393677	22.200000	850.803345	22.200000	851.090698	22.200000	847.259644	22.200000	851.366455	22.200000	847.799316	22.200000	853.709351	22.200000	851.254028	22.200000	851.708008
22.300000	853.178101	22.300000	845.857056	22.300000	848.499512	22.300000	852.236145	22.300000	850.267761	22.300000	845.269348	22.300000	851.561523	22.300000	852.625183	22.300000	846.508728	22.300000	847.968262	22.300000	850.241882	22.300000	848.747437	22.300000	845.428284	22.300000	851.726318	22.300000	848.774597	22.300000	848.259766
22.400000	847.635376	22.400000	848.824890	22.400000	849.286255	22.400000	850.962830	22.400000	847.755859	22.400000	848.883545	22.400000	848.321716	22.400000	852.850220	22.400000	849.242615	22.400000	850.320312	22.400000	850.899231	22.400000	846.382568	22.400000	848.560425	22.400000	846.908936	22.400000	848.327332	22.400000	850.348328
22.500000	845.807251	22.500000	848.800842	22.500000	849.316040	22.500000	851.942810	22.500000	850.119202	22.500000	850.039246	22.500000	850.255554	22.500000	849.940979	22.500000	854.617065	22.500000	847.258118	22.500000	852.824890	22.500000	849.188110	22.500000	850.866333	22.500000	847.092834	22.500000	847.208069	22.500000	852.837341
22.600000	848.899048	22.600000	849.754150	22.600000	848.072388	22.600000	848.950867	22.600000	855.746521	22.600000	849.791870	22.600000	849.966553	22.600000	849.728760	22.600000	847.039673	22.600000	847.139771	22.600000	850.613159	22.600000	852.577026	22.600000	849.617615	22.600000	847.960022	22.600000	848.210876	22.600000	851.351440
22.700000	846.941040	22.700000	847.470825	22.700000	852.266052	22.700000	851.952637	22.700000	850.674805	22.700000	847.807800	22.700000	848.449524	22.700000	845.656494	22.700000	847.321228	22.700000	850.707397	22.700000	852.604126	22.700000	848.376770	22.700000	848.721008	22.700000	850.716309	22.700000	852.757568	22.700000	852.519592
22.800000	849.481995	22.800000	848.627136	22.800000	850.221252	22.800000	851.698914	22.800000	847.525940	22.800000	848.728577	22.800000	847.144592	22.800000	847.354004	22.800000	849.258545	22.800000	853.705994	22.800000	849.760132	22.800000	850.846191	22.800000	854.952271	22.800000	848.707214	22.800000	851.971008	22.800000	845.394165
22.900000	850.633118	22.900000	850.317566	22.900000	848.949402	22.900000	849.940613	22.900000	851.539612	22.900000	850.735474	22.900000	847.714355	22.900000	854.173340	22.900000	848.220764	22.900000	846.866577	22.900000	849.784241	22.900000	850.420166	22.900000	850.587036	22.900000	852.021301	22.900000	851.635681	22.900000	851.441162
23.000000	853.427673	23.000000	851.472717	23.000000	848.576050	23.000000	853.656128	23.000000	850.096313	23.000000	850.528625	23.000000	852.710510	23.000000	847.435364	23.000000	850.127869	23.000000	851.125854	23.000000	850.847107	23.000000	851.020386	23.000000	848.189819	23.000000	850.156555	23.000000	845.073975	23.000000	848.984802
23.100000	847.487244	23.100000	847.769348	23.100000	852.000610	23.100000	849.971741	23.100000	852.401611	23.100000	847.461792	23.100000	853.884399	23.100000	852.658936	23.100000	850.032166	23.100000	851.516479	23.100000	851.409485	23.100000	852.614990	23.100000	847.304565	23.100000	848.238953	23.100000	850.351868	23.100000	848.173218
23.200000	848.024658	23.200000	848.504211	23.200000	854.206665	23.200000	849.812988	23.200000	851.855286	23.200000	850.962830	23.200000	849.258972	23.200000	848.559448	23.200000	850.198975	23.200000	848.466125	23.200000	849.959473	23.200000	850.334900	23.200000	849.642151	23.200000	846.839050	23.200000	851.057800	23.200000	852.239319
23.300000	849.077942	23.300000	847.232300	23.300000	846.057251	23.300000	847.517151	23.300000	848.115112	23.300000	850.048767	23.300000	851.214172	23.300000	848.168091	23.300000	851.105835	23.300000	852.225952	23.300000	848.399475	23.300000	849.533569	23.300000	849.927490	23.300000	850.105408	23.300000	849.204773	23.300000	846.104675
23.400000	849.428589	23.400000	847.694397	23.400000	848.976135	23.400000	847.045227	23.400000	850.980652	23.400000	849.984985	23.400000	852.479065	23.400000	850.933411	23.400000	849.822693	23.400000	851.265991	23.400000	850.045410	23.400000	848.954346	23.400000	850.750366	23.400000	850.271301	23.400000	849.611755	23.400000	852.546509
23.500000	850.943909	23.500000	848.290283	23.500000	847.799011	23.500000	852.122986	23.500000	847.103271	23.500000	848.869263	23.500000	848.015442	23.500000	848.759155	23.500000	846.256409	23.500000	854.953125	23.500000	850.022095	23.500000	850.989258	23.500000	852.386169	23.500000	848.041931	23.500000	850.439270	23.500000	850.088440
23.600000	850.219666	23.600000	850.884155	23.600000	848.379456	23.600000	850.331055	23.600000	847.996948	23.600000	851.733398	23.600000	848.632568	23.600000	849.892700	23.600000	847.231628	23.600000	850.329224	23.600000	854.046143	23.600000	850.466125	23.600000	850.379700	23.600000	848.677490	23.600000	851.396851	23.600000	846.976685
23.700000	847.246765	23.700000	849.075745	23.700000	851.234009	23.700000	849.011047	23.700000	846.710144	23.700000	844.022034	23.700000	850.359253	23.700000	851.820068	23.700000	851.625366	23.700000	853.417236	23.700000	851.797668	23.700000	848.390381	23.700000	848.602600	23.700000	850.537048	23.700000	848.990173	23.700000	853.776489
23.800000	851.602905	23.800000	850.813232	23.800000	849.014893	23.800000	848.826721	23.800000	850.222595	23.800000	851.445679	23.800000	849.726135	23.800000	850.966431	23.800000	849.567871	23.800000	848.362183	23.800000	853.401672	23.800000	850.886108	23.800000	850.551392	23.800000	849.283264	23.800000	849.824341	23.800000	849.127075
23.900000	851.104126	23.900000	847.682678	23.900000	848.169861	23.900000	848.736328	23.900000	851.413818	23.900000	852.782898	23.900000	849.155823	23.900000	854.051636	23.900000	849.151245	23.900000	852.719971	23.900000	851.334717	23.900000	852.679626	23.900000	849.538208	23.900000	850.452637	23.900000	851.489746	23.900000	845.711365
24.000000	849.883179	24.000000	849.238525	24.000000	847.574585	24.000000	846.601685	24.000000	845.937500	24.000000	853.350342	24.000000	849.850830	24.000000	852.785156	24.000000	853.643677	24.000000	847.405640	24.000000	848.954041	24.000000	848.423523	24.000000	853.234985	24.000000	848.464417	24.000000	846.183716	24.000000	846.640625
24.100000	850.167236	24.100000	851.797058	24.100000	849.841858	24.100000	847.434265	24.100000	845.748352	24.100000	847.170227	24.100000	849.323792	24.100000	848.286926	24.100000	845.219299	24.100000	848.926147	24.100000	849.677551	24.100000	852.141602	24.100000	850.077209	24.100000	851.750549	24.100000	847.005493	24.100000	849.073730
24.200000	850.115356	24.200000	852.348022	24.200000	849.539795	24.200000	847.495605	24.200000	848.083130	24.200000	847.422180	24.200000	848.155579	24.200000	848.222900	24.200000	848.773560	24.200000	848.656555	24.200000	845.124817	24.200000	847.367310	24.200000	845.245667	24.200000	850.365112	24.200000	848.806091	24.200000	847.847717
24.300000	851.617126	24.300000	850.515381	24.300000	848.760559	24.300000	849.680420	24.300000	850.055725	24.300000	849.442200	24.300000	848.943909	24.300000	850.194458	24.300000	850.204163	24.300000	848.383606	24.300000	847.891235	24.300000	846.554993	24.300000	851.232788	24.300000	851.424316	24.300000	851.395569	24.300000	848.060425
24.400000	849.025513	24.400000	851.376038	24.400000	852.635681	24.400000	851.796143	24.400000	849.924866	24.400000	847.984680	24.400000	851.781860	24.400000	851.358826	24.400000	850.825378	24.400000	849.685913	24.400000	848.738342	24.400000	851.742249	24.400000	851.320923	24.400000	849.652649	24.400000	846.100159	24.400000	849.916748
24.500000	849.069092	24.500000	848.523865	24.500000	849.796936	24.500000	852.930847	24.500000	851.335144	24.500000	853.098938	24.500000	851.221252	24.500000	851.845276	24.500000	850.095520	24.500000	849.924561	24.500000	848.692871	24.500000	852.370056	24.500000	850.943970	24.500000	852.678711	24.500000	852.550842	24.500000	850.998779
24.600000	853.424072	24.600000	848.726379	24.600000	847.415771	24.600000	851.281372	24.600000	847.442505	24.600000	849.101685	24.600000	847.391541	24.600000	848.366516	24.600000	850.508240	24.600000	850.617249	24.600000	849.413879	24.600000	850.666687	24.600000	849.817200	24.600000	850.563721	24.600000	851.302856	24.600000	853.622375
24.700000	852.874451	24.700000	848.187134	24.700000	852.851013	24.700000	850.507019	24.700000	850.819092	24.700000	852.915710	24.700000	851.499695	24.700000	853.289978	24.700000	849.978760	24.700000	850.749268	24.700000	852.098511	24.700000	846.857788	24.700000	854.781433	24.700000	854.098022	24.700000	848.513855	24.700000	854.333496
24.800000	846.960815	24.800000	850.989136	24.800000	846.984070	24.800000	849.238831	24.800000	851.736877	24.800000	850.430176	24.800000	853.737915	24.800000	851.351746	24.800000	853.219482	24.800000	847.258301	24.800000	847.921265	24.800000	851.519592	24.800000	848.711304	24.800000	846.767639	24.800000	848.115662	24.800000	848.437317
24.900000	847.501404	24.900000	852.369080	24.900000	850.304626	24.900000	850.311340	24.900000	852.351501	24.900000	845.388733	24.900000	848.091064	24.900000	850.387512	24.900000	847.351257	24.900000	848.259399	24.900000	844.419739	24.900000	855.206909	24.900000	848.820923	24.900000	846.786987	24.900000	854.891235	24.900000	847.947510
25.000000	848.953186	25.000000	850.783997	25.000000	851.639343	25.000000	848.480408	25.000000	853.015076	25.000000	852.874390	25.000000	853.884094	25.000000	849.215515	25.000000	846.545654	25.000000	849.514954	25.000000	850.593994	25.000000	850.246338	25.000000	853.312561	25.000000	850.231384	25.000000	845.367554	25.000000	844.901306
25.100000	850.609619	25.100000	851.400635	25.100000	847.032959	25.100000	853.119080	25.100000	850.828369	25.100000	854.099915	25.100000	850.484619	25.100000	850.329529	25.100000	850.048401	25.100000	846.411560	25.100000	846.086792	25.100000	853.714600	25.100000	849.141113	25.100000	849.153259	25.100000	853.733093	25.100000	846.428345
25.200000	851.599854	25.200000	848.616333	25.200000	849.278137	25.200000	849.841553	25.200000	850.940186	25.200000	851.757263	25.200000	854.345886	25.200000	852.485474	25.200000	851.349854	25.200000	852.431641	25.200000	854.405579	25.200000	850.692505	25.200000	850.383362	25.200000	850.551697	25.200000	847.406860	25.200000	851.743652
25.300000	848.122620	25.300000	848.712280	25.300000	853.289246	25.300000	848.455750	25.300000	851.106262	25.300000	851.540161	25.300000	845.194824	25.300000	850.610901	25.300000	851.519287	25.300000	850.176880	25.300000	844.341003	25.300000	848.765747	25.300000	848.995300	25.300000	850.653870	25.300000	849.759888	25.300000	849.535461
25.400000	846.971191	25.400000	854.401306	25.400000	852.228577	25.400000	854.203247	25.400000	849.344482	25.400000	847.709595	25.400000	854.811218	25.400000	850.173218	25.400000	851.981934	25.400000	849.754883	25.400000	845.324158	25.400000	848.857910	25.400000	848.259460	25.400000	849.676025	25.400000	849.626343	25.400000	852.451538
25.500000	849.778015	25.500000	850.225159	25.500000	853.318359	25.500000	851.109558	25.500000	852.983276	25.500000	852.094299	25.500000	848.411621	25.500000	851.536804	25.500000	847.678101	25.500000	847.146790	25.500000	847.747864	25.500000	847.982666	25.500000	852.219604	25.500000	851.478821	25.500000	851.663147	25.500000	854.271179
25.600000	848.735352	25.600000	844.860596	25.600000	851.129456	25.600000	850.808899	25.600000	853.380371	25.600000	850.764526	25.600000	849.623474	25.600000	851.592590	25.600000	847.630066	25.600000	849.976685	25.600000	850.938232	25.600000	849.588562	25.600000	849.750305	25.600000	850.170227	25.600000	855.494873	25.600000	849.888062
25.700000	848.023804	25.700000	848.227722	25.700000	851.636414	25.700000	853.925964	25.700000	849.629028	25.700000	849.373474	25.700000	851.678284	25.700000	850.923584	25.700000	851.008118	25.700000	849.817749	25.700000	850.776917	25.700000	852.171997	25.700000	852.479065	25.700000	848.505310	25.700000	850.391541	25.700000	851.280884
25.800000	847.633484	25.800000	850.060181	25.800000	849.735352	25.800000	854.084839	25.800000	847.633301	25.800000	851.052307	25.800000	855.134705	25.800000	849.748352	25.800000	851.083618	25.800000	848.287415	25.800000	851.322876	25.800000	850.661987	25.800000	851.848267	25.800000	852.375061	25.800000	848.725525	25.800000	851.961426
25.900000	850.993164	25.900000	850.122070	25.900000	846.363953	25.900000	852.254944	25.900000	850.542175	25.900000	852.622986	25.900000	846.919128	25.900000	849.473267	25.900000	850.013306	25.900000	854.360596	25.900000	853.188965	25.900000	852.939209	25.900000	850.962341	25.900000	851.547729	25.900000	849.475708	25.900000	849.785278
26.000000	858.522034	26.000000	852.024658	26.000000	849.816833	26.000000	848.923889	26.000000	847.888855	26.000000	852.113831	26.000000	848.046387	26.000000	847.800598	26.000000	853.254700	26.000000	849.226501	26.000000	850.016296	26.000000	851.044189	26.000000	846.063843	26.000000	849.256348	26.000000	849.618408	26.000000	850.229736
26.100000	851.850159	26.100000	847.065979	26.100000	850.655518	26.100000	847.906067	26.100000	846.357422	26.100000	849.498474	26.100000	849.214172	26.100000	850.606506	26.100000	851.293762	26.100000	852.535767	26.100000	848.188416	26.100000	852.466492	26.100000	851.744019	26.100000	853.697571	26.100000	858.587402	26.100000	849.188538
26.200000	850.393127	26.200000	846.672546	26.200000	849.242615	26.200000	848.319275	26.200000	851.456482	26.200000	850.728333	26.200000	847.884216	26.200000	848.665222	26.200000	848.361633	26.200000	848.756775	26.200000	851.646545	26.200000	849.792969	26.200000	853.855347	26.200000	850.000183	26.200000	847.577942	26.200000	848.689331
26.300000	846.902649	26.300000	851.032349	26.300000	848.615906	26.300000	852.203979	26.300000	848.606140	26.300000	846.310486	26.300000	852.223572	26.300000	852.248962	26.300000	851.704285	26.300000	848.764038	26.300000	852.287109	26.300000	849.813171	26.300000	851.432068	26.300000	852.352112	26.300000	849.857056	26.300000	853.894226
26.400000	849.347778	26.400000	853.179016	26.400000	848.941040	26.400000	845.165161	26.400000	850.156860	26.400000	847.740784	26.400000	849.303345	26.400000	847.820984	26.400000	851.359375	26.400000	850.797729	26.400000	851.248779	26.400000	847.772156	26.400000	851.061768	26.400000	848.639221	26.400000	853.564636	26.400000	847.574646
26.500000	848.495789	26.500000	846.757385	26.500000	848.167969	26.500000	848.594177	26.500000	848.421692	26.500000	846.160095	26.500000	850.417297	26.500000	849.132751	26.500000	851.496582	26.500000	851.065918	26.500000	858.263794	26.500000	851.700439	26.500000	854.067993	26.500000	849.562256	26.500000	855.154175	26.500000	850.653931
26.600000	850.799744	26.600000	851.646362	26.600000	852.387756	26.600000	850.524841	26.600000	847.145874	26.600000	848.227295	26.600000	846.371643	26.600000	849.355835	26.600000	848.119019	26.600000	852.888123	26.600000	852.271851	26.600000	851.833557	26.600000	852.848083	26.600000	848.538940	26.600000	846.224182	26.600000	850.052795
26.700000	848.927856	26.700000	849.751221	26.700000	850.023376	26.700000	850.332642	26.700000	849.095154	26.700000	848.787842	26.700000	851.771057	26.700000	846.856140	26.700000	846.035767	26.700000	852.166199	26.700000	848.245056	26.700000	852.327087	26.700000	853.612732	26.700000	849.668213	26.700000	851.567810	26.700000	848.377258
26.800000	851.264404	26.800000	851.090698	26.800000	849.937622	26.800000	848.880188	26.800000	846.527771	26.800000	846.770935	26.800000	850.161987	26.800000	849.862732	26.800000	852.213318	26.800000	852.526733	26.800000	853.479492	26.800000	851.781921	26.800000	850.857422	26.800000	845.011780	26.800000	852.457642	26.800000	850.688232
26.900000	852.053955	26.900000	852.214722	26.900000	850.012512	26.900000	852.472107	26.900000	848.740356	26.900000	847.329773	26.900000	852.369629	26.900000	849.335815	26.900000	851.782227	26.900000	847.584839	26.900000	847.768738	26.900000	850.715881	26.900000	850.200745	26.900000	845.367371	26.900000	850.567383	26.900000	851.905090
27.000000	848.817139	27.000000	850.087769	27.000000	845.977661	27.000000	848.730103	27.000000	851.077026	27.000000	850.120544	27.000000	847.343506	27.000000	852.369446	27.000000	850.905762	27.000000	848.098267	27.000000	848.598450	27.000000	848.757568	27.000000	850.022766	27.000000	848.466064	27.000000	850.815735	27.000000	851.880981
27.100000	852.229553	27.100000	851.648071	27.100000	848.130676	27.100000	851.760803	27.100000	851.144592	27.100000	847.988159	27.100000	851.828857	27.100000	848.530579	27.100000	852.199951	27.100000	846.187927	27.100000	848.520752	27.100000	844.090698	27.100000	851.704041	27.100000	848.533508	27.100000	845.559509	27.100000	851.082214
27.200000	850.188354	27.200000	845.971375	27.200000	849.628052	27.200000	851.460693	27.200000	850.065674	27.200000	849.498840	27.200000	849.275635	27.200000	847.692749	27.200000	849.739624	27.200000	849.374756	27.200000	850.894897	27.200000	853.394287	27.200000	849.244568	27.200000	848.889343	27.200000	849.268127	27.200000	848.610107
27.300000	848.538818	27.300000	852.867676	27.300000	853.667542	27.300000	847.055237	27.300000	851.055359	27.300000	847.310303	27.300000	847.973328	27.300000	848.846985	27.300000	852.457703	27.300000	849.143982	27.300000	849.594910	27.300000	851.792358	27.300000	846.624878	27.300000	848.254639	27.300000	847.570251	27.300000	852.923584
27.400000	847.531616	27.400000	846.175354	27.400000	850.364197	27.400000	854.971191	27.400000	853.051514	27.400000	848.117126	27.400000	849.887085	27.400000	852.349426	27.400000	850.486694	27.400000	848.553772	27.400000	851.275024	27.400000	850.604858	27.400000	851.313843	27.400000	849.753479	27.400000	849.242676	27.400000	854.040100
27.500000	849.999146	27.500000	852.232361	27.500000	848.453918	27.500000	848.905884	27.500000	851.645569	27.500000	849.883057	27.500000	847.861877	27.500000	849.396667	27.500000	852.802979	27.500000	851.268250	27.500000	851.425598	27.500000	853.786682	27.500000	852.265076	27.500000	850.850464	27.500000	848.628418	27.500000	853.530334
27.600000	849.101562	27.600000	849.615784	27.600000	849.386536	27.600000	849.873108	27.600000	848.393738	27.600000	849.383240	27.600000	848.734802	27.600000	847.333984	27.600000	846.705078	27.600000	851.413269	27.600000	852.166931	27.600000	850.605652	27.600000	846.931885	27.600000	843.569092	27.600000	850.236328	27.600000	852.001526
27.700000	847.212402	27.700000	851.441040	27.700000	848.537292	27.700000	845.124817	27.700000	849.730164	27.700000	850.196777	27.700000	851.580688	27.700000	853.141663	27.700000	850.885742	27.700000	850.015198	27.700000	851.142761	27.700000	847.392212	27.700000	853.153931	27.700000	845.907227	27.700000	846.246765	27.700000	850.200134
27.800000	851.317993	27.800000	850.623474	27.800000	853.764099	27.800000	849.754272	27.800000	846.851868	27.800000	852.889526	27.800000	851.148926	27.800000	848.183899	27.800000	851.183411	27.800000	851.281677	27.800000	848.004944	27.800000	848.743103	27.800000	849.190125	27.800000	848.234619	27.800000	848.462341	27.800000	851.826721
27.900000	852.392334	27.900000	853.654297	27.900000	849.137329	27.900000	849.046387	27.900000	850.913330	27.900000	848.871948	27.900000	850.137573	27.900000	851.396973	27.900000	849.462219	27.900000	854.519958	27.900000	845.829712	27.900000	853.332703	27.900000	850.770203	27.900000	851.124573	27.900000	850.674500	27.900000	847.857971
28.000000	852.616943	28.000000	847.475342	28.000000	852.286621	28.000000	852.968872	28.000000	847.336182	28.000000	851.427917	28.000000	847.633972	28.000000	850.211975	28.000000	849.427490	28.000000	848.366272	28.000000	847.671082	28.000000	852.006470	28.000000	848.812256	28.000000	848.839294	28.000000	852.169739	28.000000	850.641724
28.100000	850.582825	28.100000	849.072998	28.100000	850.141479	28.100000	853.723511	28.100000	852.361389	28.100000	852.787292	28.100000	851.079834	28.100000	848.003662	28.100000	850.778442	28.100000	847.157288	28.100000	852.727905	28.100000	850.632629	28.100000	850.069946	28.100000	851.465149	28.100000	850.462158	28.100000	845.057190
28.200000	847.719849	28.200000	846.670654	28.200000	846.642273	28.200000	846.946899	28.200000	848.892212	28.200000	850.453064	28.200000	852.932800	28.200000	851.291931	28.200000	850.384399	28.200000	853.760742	28.200000	850.816589	28.200000	849.286804	28.200000	851.334656	28.200000	844.940979	28.200000	849.638855	28.200000	850.998413
28.300000	851.969727	28.300000	849.815491	28.300000	853.794861	28.300000	851.788513	28.300000	847.782898	28.300000	849.608887	28.300000	851.738403	28.300000	849.072693	28.300000	856.568787	28.300000	855.123657	28.300000	847.982056	28.300000	850.556396	28.300000	849.244568	28.300000	851.021484	28.300000	853.269714	28.300000	853.107788
28.400000	849.324646	28.400000	850.015991	28.400000	849.263733	28.400000	849.858826	28.400000	849.597046	28.400000	850.229126	28.400000	851.188110	28.400000	845.566040	28.400000	849.377686	28.400000	848.299255	28.400000	855.951843	28.400000	850.560425	28.400000	849.403137	28.400000	848.081726	28.400000	847.028870	28.400000	850.651855
28.500000	852.767151	28.500000	848.084045	28.500000	850.999146	28.500000	851.640442	28.500000	851.267395	28.500000	851.310425	28.500000	849.349487	28.500000	848.620911	28.500000	848.371643	28.500000	844.458069	28.500000	849.630432	28.500000	848.410767	28.500000	850.043274	28.500000	849.856628	28.500000	847.480591	28.500000	845.195984
28.600000	853.847168	28.600000	845.643555	28.600000	847.196838	28.600000	850.912415	28.600000	851.367493	28.600000	849.111938	28.600000	846.399658	28.600000	847.414978	28.600000	850.800110	28.600000	849.010254	28.600000	848.015137	28.600000	848.327637	28.600000	850.448608	28.600000	852.872375	28.600000	854.855164	28.600000	853.164429
28.700000	850.655273	28.700000	854.185059	28.700000	852.589355	28.700000	851.709656	28.700000	852.628418	28.700000	852.594360	28.700000	848.384033	28.700000	847.017273	28.700000	848.521057	28.700000	849.490234	28.700000	850.270813	28.700000	853.332825	28.700000	853.360413	28.700000	848.452515	28.700000	850.854248	28.700000	849.442871
28.800000	852.522644	28.800000	847.224976	28.800000	852.716248	28.800000	851.853699	28.800000	856.286804	28.800000	846.733276	28.800000	847.216431	28.800000	848.065186	28.800000	849.971008	28.800000	850.691589	28.800000	849.852844	28.800000	851.277710	28.800000	850.166199	28.800000	853.070679	28.800000	847.367737	28.800000	850.816223
28.900000	851.010010	28.900000	846.872803	28.900000	848.758057	28.900000	848.554077	28.900000	849.434631	28.900000	851.973450	28.900000	852.030273	28.900000	853.627197	28.900000	849.646362	28.900000	849.719238	28.900000	850.567810	28.900000	846.400391	28.900000	849.225952	28.900000	848.186768	28.900000	853.188171	28.900000	849.837952
29.000000	849.426514	29.000000	844.260193	29.000000	848.718994	29.000000	849.517822	29.000000	847.352722	29.000000	845.305725	29.000000	851.480530	29.000000	850.493225	29.000000	850.517578	29.000000	848.200256	29.000000	851.936829	29.000000	849.753784	29.000000	852.847717	29.000000	851.546143	29.000000	845.466675	29.000000	849.170593
29.100000	850.396118	29.100000	848.475220	29.100000	851.796509	29.100000	849.281799	29.100000	850.403076	29.100000	853.444641	29.100000	849.845825	29.100000	852.031738	29.100000	849.336975	29.100000	852.017517	29.100000	850.446655	29.100000	852.063965	29.100000	850.434265	29.100000	851.927063	29.100000	851.915588	29.100000	853.541931
29.200000	851.247681	29.200000	849.953430	29.200000	849.854065	29.200000	853.345764	29.200000	853.978638	29.200000	849.322021	29.200000	848.783936	29.200000	851.876953	29.200000	848.577087	29.200000	851.762512	29.200000	853.226318	29.200000	850.584290	29.200000	849.322815	29.200000	849.048950	29.200000	847.217041	29.200000	851.177002
29.300000	849.527771	29.300000	850.579895	29.300000	851.585022	29.300000	849.818359	29.300000	849.782104	29.300000	851.829041	29.300000	850.844116	29.300000	848.592346	29.300000	848.854431	29.300000	849.329529	29.300000	850.148499	29.300000	844.979553	29.300000	849.356506	29.300000	851.118896	29.300000	851.453003	29.300000	848.806763
29.400000	847.775146	29.400000	847.999756	29.400000	849.133911	29.400000	847.418335	29.400000	850.424194	29.400000	849.989441	29.400000	851.013000	29.400000	849.670410	29.400000	846.192200	29.400000	849.194580	29.400000	850.264160	29.400000	845.860901	29.400000	847.892395	29.400000	845.503540	29.400000	848.403625	29.400000	847.766296
29.500000	849.702209	29.500000	848.015259	29.500000	853.913269	29.500000	854.483337	29.500000	850.307190	29.500000	848.202820	29.500000	848.863892	29.500000	851.432312	29.500000	851.385071	29.500000	850.755737	29.500000	851.049377	29.500000	847.889160	29.500000	846.544495	29.500000	850.766846	29.500000	850.426941	29.500000	851.731873
29.600000	850.433716	29.600000	849.158813	29.600000	850.584534	29.600000	848.914185	29.600000	855.015137	29.600000	852.731445	29.600000	847.262451	29.600000	849.583740	29.600000	850.359619	29.600000	849.273193	29.600000	846.702332	29.600000	851.910645	29.600000	851.285339	29.600000	852.267334	29.600000	848.012207	29.600000	852.410828
29.700000	852.130554	29.700000	855.867065	29.700000	851.589600	29.700000	846.460571	29.700000	850.747253	29.700000	851.941040	29.700000	848.545044	29.700000	849.194946	29.700000	845.385010	29.700000	846.861206	29.700000	853.048157	29.700000	848.152832	29.700000	847.780090	29.700000	849.198364	29.700000	848.206543	29.700000	849.671021
29.800000	847.530029	29.800000	850.932556	29.800000	849.082092	29.800000	852.583496	29.800000	847.123901	29.800000	849.204224	29.800000	850.573730	29.800000	844.002991	29.800000	850.428589	29.800000	852.242432	29.800000	851.423157	29.800000	850.487915	29.800000	851.471619	29.800000	850.468811	29.800000	849.679871	29.800000	849.837952
29.900000	847.251526	29.900000	852.908447	29.900000	847.232239	29.900000	850.206421	29.900000	849.990479	29.900000	853.555908	29.900000	847.148743	29.900000	854.120911	29.900000	852.148499	29.900000	851.764526	29.900000	847.426331	29.900000	849.453186	29.900000	851.503662	29.900000	854.406372	29.900000	853.327332	29.900000	852.966187
30.000000	847.292786	30.000000	850.909119	30.000000	850.796814	30.000000	850.712097	30.000000	847.208618	30.000000	848.055237	30.000000	848.560974	30.000000	852.483032	30.000000	847.300598	30.000000	851.280579	30.000000	850.234558	30.000000	850.373596	30.000000	850.269287	30.000000	846.928833	30.000000	849.826782	30.000000	851.672791
30.100000	852.355652	30.100000	850.049500	30.100000	847.547791	30.100000	851.249756	30.100000	852.195496	30.100000	845.709534	30.100000	848.255859	30.100000	851.880981	30.100000	853.087585	30.100000	851.326843	30.100000	851.309326	30.100000	851.958679	30.100000	851.863037	30.100000	851.580017	30.100000	848.324951	30.100000	847.500488
30.200000	854.491821	30.200000	850.241150	30.200000	848.173096	30.200000	848.276978	30.200000	852.258362	30.200000	848.831604	30.200000	847.916626	30.200000	853.718262	30.200000	849.373962	30.200000	853.366211	30.200000	851.333313	30.200000	850.203308	30.200000	848.242188	30.200000	847.381287	30.200000	845.463379	30.200000	850.378174
30.300000	850.773010	30.300000	848.303101	30.300000	853.122375	30.300000	848.350952	30.300000	850.572876	30.300000	849.249878	30.300000	849.980164	30.300000	848.048096	30.300000	844.597229	30.300000	852.498230	30.300000	848.147766	30.300000	853.043945	30.300000	847.841492	30.300000	851.284851	30.300000	852.936035	30.300000	849.229370
30.400000	848.248291	30.400000	849.822388	30.400000	849.770813	30.400000	857.002747	30.400000	849.521240	30.400000	850.983398	30.400000	851.337219	30.400000	845.880798	30.400000	848.770264	30.400000	847.566772	30.400000	847.588684	30.400000	848.470764	30.400000	848.574463	30.400000	846.727905	30.400000	847.437744	30.400000	851.580078
30.500000	853.402100	30.500000	848.130432	30.500000	848.173401	30.500000	851.879761	30.500000	850.540527	30.500000	849.849243	30.500000	848.966919	30.500000	849.641846	30.500000	849.557190	30.500000	848.394226	30.500000	850.589966	30.500000	847.161682	30.500000	848.896240	30.500000	847.779724	30.500000	849.694397	30.500000	850.181641
30.600000	854.410156	30.600000	846.395874	30.600000	847.656006	30.600000	848.804626	30.600000	851.967285	30.600000	848.255981	30.600000	852.021667	30.600000	847.974670	30.600000	849.450867	30.600000	852.684448	30.600000	854.570618	30.600000	847.669678	30.600000	844.944336	30.600000	848.740845	30.600000	853.180237	30.600000	851.231506
30.700000	848.954590	30.700000	851.815186	30.700000	850.962402	30.700000	849.700928	30.700000	846.956970	30.700000	848.684570	30.700000	847.687805	30.700000	850.266418	30.700000	852.183044	30.700000	852.880615	30.700000	849.944458	30.700000	850.985046	30.700000	850.890320	30.700000	850.150696	30.700000	851.063599	30.700000	849.414917
30.800000	853.831787	30.800000	850.996277	30.800000	848.336914	30.800000	851.095520	30.800000	851.298706	30.800000	849.633484	30.800000	851.727295	30.800000	847.856384	30.800000	851.221924	30.800000	850.280151	30.800000	849.079407	30.800000	846.589417	30.800000	848.477173	30.800000	849.062317	30.800000	853.478821	30.800000	852.559692
30.900000	853.764465	30.900000	854.658508	30.900000	847.730042	30.900000	850.370239	30.900000	850.494141	30.900000	854.089233	30.900000	848.299866	30.900000	849.491272	30.900000	853.559448	30.900000	842.604736	30.900000	848.782166	30.900000	848.341431	30.900000	849.781738	30.900000	851.785950	30.900000	851.555786	30.900000	848.419556
31.000000	848.170593	31.000000	853.484558	31.000000	850.555176	31.000000	849.993042	31.000000	848.199036	31.000000	847.741821	31.000000	850.475708	31.000000	854.267456	31.000000	845.312622	31.000000	850.211243	31.000000	846.025635	31.000000	851.339417	31.000000	846.665771	31.000000	855.034119	31.000000	850.880127	31.000000	849.370789
31.100000	854.966309	31.100000	845.275024	31.100000	849.730164	31.100000	850.889648	31.100000	845.299072	31.100000	849.456909	31.100000	853.002747	31.100000	849.597229	31.100000	850.558655	31.100000	851.217957	31.100000	851.174072	31.100000	850.744812	31.100000	848.281677	31.100000	852.988770	31.100000	845.834534	31.100000	848.966370
31.200000	850.184814	31.200000	850.382812	31.200000	847.632324	31.200000	849.060242	31.200000	848.334229	31.200000	849.738525	31.200000	852.755920	31.200000	854.809082	31.200000	850.617188	31.200000	850.946289	31.200000	853.964905	31.200000	848.256958	31.200000	848.615662	31.200000	851.985840	31.200000	849.663513	31.200000	850.243347
31.300000	847.194580	31.300000	841.557068	31.300000	849.801880	31.300000	853.115967	31.300000	851.809631	31.300000	851.105042	31.300000	851.885803	31.300000	848.277344	31.300000	850.610535	31.300000	854.040955	31.300000	854.168640	31.300000	851.239990	31.300000	846.469116	31.300000	848.325806	31.300000	854.084106	31.300000	853.947632
31.400000	846.318970	31.400000	848.076477	31.400000	846.214783	31.400000	851.235046	31.400000	849.067505	31.400000	850.143738	31.400000	852.216553	31.400000	848.678772	31.400000	853.340576	31.400000	848.268982	31.400000	852.552734	31.400000	846.820923	31.400000	850.618225	31.400000	848.588318	31.400000	849.925781	31.400000	846.712952
31.500000	854.506042	31.500000	854.066406	31.500000	849.084473	31.500000	844.394958	31.500000	851.719910	31.500000	849.297058	31.500000	849.990173	31.500000	853.241089	31.500000	847.157471	31.500000	850.237549	31.500000	848.976013	31.500000	848.505310	31.500000	849.345154	31.500000	852.706665	31.500000	849.117004	31.500000	853.434143
31.600000	850.155334	31.600000	850.068970	31.600000	849.232971	31.600000	850.781311	31.600000	847.708069	31.600000	851.608276	31.600000	852.902893	31.600000	847.134888	31.600000	849.108093	31.600000	850.203064	31.600000	855.408447	31.600000	852.610168	31.600000	848.624695	31.600000	849.684387	31.600000	847.388062	31.600000	850.586914
31.700000	850.133301	31.700000	851.817200	31.700000	847.933655	31.700000	847.557678	31.700000	849.717224	31.700000	848.849365	31.700000	850.717163	31.700000	856.414307	31.700000	849.106140	31.700000	848.493225	31.700000	849.795166	31.700000	851.853760	31.700000	849.759705	31.700000	850.088623	31.700000	848.582703	31.700000	851.382812
31.800000	848.770264	31.800000	853.590332	31.800000	847.657959	31.800000	848.652222	31.800000	846.319580	31.800000	850.641968	31.800000	853.231140	31.800000	848.473633	31.800000	852.022583	31.800000	850.015503	31.800000	848.702820	31.800000	849.982300	31.800000	847.203735	31.800000	846.627747	31.800000	851.799438	31.800000	849.866516
31.900000	846.242004	31.900000	849.541992	31.900000	847.807068	31.900000	847.394287	31.900000	854.712891	31.900000	853.378113	31.900000	849.514343	31.900000	850.633057	31.900000	850.605408	31.900000	851.340698	31.900000	851.116943	31.900000	849.428711	31.900000	848.893250	31.900000	854.018616	31.900000	853.208313	31.900000	850.536377
32.000000	850.690063	32.000000	849.752258	32.000000	850.184937	32.000000	852.974548	32.000000	853.464905	32.000000	850.778381	32.000000	851.343262	32.000000	851.063354	32.000000	847.121887	32.000000	848.760620	32.000000	852.884583	32.000000	846.958984	32.000000	853.040222	32.000000	850.342285	32.000000	847.582336	32.000000	849.031555
32.100000	850.496460	32.100000	854.610657	32.100000	850.141541	32.100000	851.270874	32.100000	849.982178	32.100000	852.068909	32.100000	846.696960	32.100000	847.209473	32.100000	847.674683	32.100000	853.949158	32.100000	847.043823	32.100000	851.201355	32.100000	852.530151	32.100000	852.498840	32.100000	852.727539	32.100000	848.371399
32.200000	853.364746	32.200000	844.743164	32.200000	851.585571	32.200000	851.444275	32.200000	849.859619	32.200000	848.332886	32.200000	850.664307	32.200000	848.319214	32.200000	845.727478	32.200000	847.605347	32.200000	849.644348	32.200000	848.017700	32.200000	851.000061	32.200000	847.682556	32.200000	850.730042	32.200000	850.909363
32.300000	848.368591	32.300000	849.975464	32.300000	848.158020	32.300000	849.791931	32.300000	848.613770	32.300000	846.671570	32.300000	853.142151	32.300000	848.875793	32.300000	848.130127	32.300000	847.267639	32.300000	849.393494	32.300000	851.667603	32.300000	852.390381	32.300000	848.469116	32.300000	851.713257	32.300000	853.487793
32.400000	851.325500	32.400000	850.386841	32.400000	848.645996	32.400000	850.263916	32.400000	850.823120	32.400000	851.175537	32.400000	847.370056	32.400000	852.371094	32.400000	852.564819	32.400000	849.257263	32.400000	850.241333	32.400000	853.972961	32.400000	852.022888	32.400000	852.631348	32.400000	850.093933	32.400000	849.844116
32.500000	846.460938	32.500000	851.144165	32.500000	853.181824	32.500000	846.923462	32.500000	852.752686	32.500000	848.918396	32.500000	850.208496	32.500000	855.621765	32.500000	851.835327	32.500000	851.549622	32.500000	850.336548	32.500000	852.047241	32.500000	850.174316	32.500000	851.707886	32.500000	853.954468	32.500000	854.103333
32.600000	850.992188	32.600000	851.314331	32.600000	849.562988	32.600000	852.308594	32.600000	848.704895	32.600000	848.084900	32.600000	847.576050	32.600000	855.695923	32.600000	855.010071	32.600000	848.596680	32.600000	850.916687	32.600000	849.899353	32.600000	849.118469	32.600000	847.490356	32.600000	851.211731	32.600000	851.401672
32.700000	852.711670	32.700000	849.822144	32.700000	849.860046	32.700000	851.349365	32.700000	850.007568	32.700000	850.807495	32.700000	851.376831	32.700000	850.908142	32.700000	849.683777	32.700000	845.520020	32.700000	846.381470	32.700000	850.942322	32.700000	850.564026	32.700000	849.082336	32.700000	848.931458	32.700000	847.244934
32.800000	849.233032	32.800000	850.731323	32.800000	851.008179	32.800000	848.865662	32.800000	850.345703	32.800000	851.571411	32.800000	849.651611	32.800000	851.346619	32.800000	849.749084	32.800000	849.212585	32.800000	851.205994	32.800000	846.081848	32.800000	849.128662	32.800000	850.477173	32.800000	847.867188	32.800000	848.385254
32.900000	854.028015	32.900000	850.797424	32.900000	847.456055	32.900000	850.484558	32.900000	846.960510	32.900000	853.670532	32.900000	848.334106	32.900000	847.387573	32.900000	850.072815	32.900000	848.080383	32.900000	850.162537	32.900000	848.774658	32.900000	846.556396	32.900000	848.766846	32.900000	851.101624	32.900000	849.742615
33.000000	851.674805	33.000000	849.070129	33.000000	849.116821	33.000000	848.850342	33.000000	852.586060	33.000000	848.981445	33.000000	853.690063	33.000000	846.528381	33.000000	851.964050	33.000000	852.061279	33.000000	850.950073	33.000000	851.452942	33.000000	849.448547	33.000000	848.545593	33.000000	855.174438	33.000000	853.186523
33.100000	845.841736	33.100000	850.605896	33.100000	851.299927	33.100000	846.814148	33.100000	847.967834	33.100000	850.158264	33.100000	846.897095	33.100000	851.401062	33.100000	846.463989	33.100000	853.097595	33.100000	851.237610	33.100000	850.302063	33.100000	849.781433	33.100000	850.538391	33.100000	846.969666	33.100000	852.814392
33.200000	851.984863	33.200000	848.763550	33.200000	847.723511	33.200000	847.312378	33.200000	852.849915	33.200000	850.743591	33.200000	852.788574	33.200000	850.639160	33.200000	850.507812	33.200000	847.248779	33.200000	849.929932	33.200000	849.412476	33.200000	849.366333	33.200000	848.797791	33.200000	850.248413	33.200000	849.381836
33.300000	847.941223	33.300000	852.363586	33.300000	851.069214	33.300000	848.723389	33.300000	850.904358	33.300000	852.746765	33.300000	847.562073	33.300000	851.366760	33.300000	850.411499	33.300000	848.554382	33.300000	844.016235	33.300000	847.964294	33.300000	847.748169	33.300000	851.785645	33.300000	850.813599	33.300000	849.652893
33.400000	850.703125	33.400000	851.106995	33.400000	851.402100	33.400000	850.084839	33.400000	849.636536	33.400000	853.585205	33.400000	851.114746	33.400000	852.413574	33.400000	845.511475	33.400000	851.892700	33.400000	852.612183	33.400000	851.597107	33.400000	850.558105	33.400000	847.220703	33.400000	851.187012	33.400000	851.164856
33.500000	849.059448	33.500000	849.713257	33.500000	851.690796	33.500000	847.970032	33.500000	851.281616	33.500000	849.820679	33.500000	851.213318	33.500000	847.185852	33.500000	848.544189	33.500000	851.068848	33.500000	848.607849	33.500000	848.382141	33.500000	851.773499	33.500000	851.475525	33.500000	851.374634	33.500000	852.772827
33.600000	853.589478	33.600000	848.693542	33.600000	852.091797	33.600000	846.779358	33.600000	851.282776	33.600000	850.637634	33.600000	850.141174	33.600000	848.717712	33.600000	856.555969	33.600000	849.950562	33.600000	847.176270	33.600000	850.705505	33.600000	847.842957	33.600000	851.688904	33.600000	849.244446	33.600000	847.369629
33.700000	853.162109	33.700000	852.008728	33.700000	848.299438	33.700000	849.989441	33.700000	847.192505	33.700000	847.958008	33.700000	851.878845	33.700000	847.809265	33.700000	850.071594	33.700000	846.533813	33.700000	850.221313	33.700000	846.303223	33.700000	851.851440	33.700000	848.548889	33.700000	849.168030	33.700000	850.420593
33.800000	855.391663	33.800000	850.944458	33.800000	848.659668	33.800000	851.034973	33.800000	853.627014	33.800000	849.054260	33.800000	848.176758	33.800000	852.628418	33.800000	849.846191	33.800000	852.095581	33.800000	850.592224	33.800000	851.342773	33.800000	844.670654	33.800000	849.950989	33.800000	849.192871	33.800000	846.568787
33.900000	851.255310	33.900000	851.551636	33.900000	853.697083	33.900000	849.715332	33.900000	852.865723	33.900000	852.022644	33.900000	849.088196	33.900000	850.257996	33.900000	850.888733	33.900000	847.364685	33.900000	845.690796	33.900000	848.372925	33.900000	848.263916	33.900000	847.846191	33.900000	852.398621	33.900000	845.470581
34.000000	848.742676	34.000000	847.983948	34.000000	849.641724	34.000000	849.497803	34.000000	848.369873	34.000000	851.726135	34.000000	854.132263	34.000000	847.466553	34.000000	846.485840	34.000000	848.667480	34.000000	848.626831	34.000000	847.989136	34.000000	848.653748	34.000000	849.668274	34.000000	847.967163	34.000000	849.823730
34.100000	849.065613	34.100000	847.293823	34.100000	849.311829	34.100000	852.538940	34.100000	849.788757	34.100000	846.726990	34.100000	849.010620	34.100000	853.363892	34.100000	849.353149	34.100000	849.010437	34.100000	844.854858	34.100000	852.059448	34.100000	853.296265	34.100000	853.727478	34.100000	850.415527	34.100000	848.284607
34.200000	846.946533	34.200000	848.460388	34.200000	848.298584	34.200000	849.767761	34.200000	849.852844	34.200000	847.702087	34.200000	849.852600	34.200000	849.343933	34.200000	847.740112	34.200000	845.828735	34.200000	850.272583	34.200000	848.818115	34.200000	853.157593	34.200000	851.078491	34.200000	850.799927	34.200000	855.366394
34.300000	851.742126	34.300000	852.064148	34.300000	851.007935	34.300000	852.266785	34.300000	852.672546	34.300000	848.580322	34.300000	847.758545	34.300000	849.568359	34.300000	849.369873	34.300000	851.298157	34.300000	851.191101	34.300000	847.777344	34.300000	849.297607	34.300000	852.133057	34.300000	851.248169	34.300000	850.032715
34.400000	851.179077	34.400000	846.601746	34.400000	849.423889	34.400000	848.946228	34.400000	851.647339	34.400000	849.805786	34.400000	853.258789	34.400000	850.168091	34.400000	849.723083	34.400000	848.750916	34.400000	852.994873	34.400000	848.243347	34.400000	848.274719	34.400000	850.198486	34.400000	849.722473	34.400000	848.377563
34.500000	849.509094	34.500000	847.008240	34.500000	848.653687	34.500000	851.476379	34.500000	853.475159	34.500000	846.392944	34.500000	850.126587	34.500000	847.830566	34.500000	852.969055	34.500000	851.554749	34.500000	851.518433	34.500000	850.569397	34.500000	853.252869	34.500000	845.518127	34.500000	845.364014	34.500000	853.558472
34.600000	849.302856	34.600000	846.930420	34.600000	851.015381	34.600000	850.106018	34.600000	849.159790	34.600000	849.104065	34.600000	850.162170	34.600000	848.519836	34.600000	854.580872	34.600000	846.873352	34.600000	845.759216	34.600000	851.138550	34.600000	846.940186	34.600000	851.751831	34.600000	852.520569	34.600000	849.778625
34.700000	848.377808	34.700000	847.131592	34.700000	850.958740	34.700000	851.189087	34.700000	848.589355	34.700000	852.444885	34.700000	851.201477	34.700000	848.407471	34.700000	850.889526	34.700000	847.236572	34.700000	848.868713	34.700000	849.099915	34.700000	849.730835	34.700000	849.623291	34.700000	846.435730	34.700000	851.664795
34.800000	851.638977	34.800000	848.832153	34.800000	850.179688	34.800000	853.214355	34.800000	848.923218	34.800000	850.489136	34.800000	852.086731	34.800000	848.775513	34.800000	849.587463	34.800000	846.276367	34.800000	846.629822	34.800000	848.289185	34.800000	851.520386	34.800000	850.547791	34.800000	848.444641	34.800000	849.178345
34.900000	852.836548	34.900000	849.212280	34.900000	849.074951	34.900000	851.461670	34.900000	849.026245	34.900000	852.540527	34.900000	849.358582	34.900000	851.556091	34.900000	846.335144	34.900000	848.808777	34.900000	851.150696	34.900000	848.459045	34.900000	850.292053	34.900000	851.073853	34.900000	849.594360	34.900000	849.189697
35.000000	847.962341	35.000000	850.504944	35.000000	850.536377	35.000000	853.774048	35.000000	850.483643	35.000000	852.649048	35.000000	852.231262	35.000000	852.854919	35.000000	851.331665	35.000000	853.449707	35.000000	850.031372	35.000000	851.983154	35.000000	848.534424	35.000000	848.108459	35.000000	848.657532	35.000000	849.304016
35.100000	853.222717	35.100000	848.798157	35.100000	849.443237	35.100000	845.969727	35.100000	855.222656	35.100000	847.550659	35.100000	852.316956	35.100000	854.234924	35.100000	848.902771	35.100000	845.363647	35.100000	846.402954	35.100000	847.588440	35.100000	850.534424	35.100000	850.301208	35.100000	855.823853	35.100000	848.366455
35.200000	851.732117	35.200000	853.322876	35.200000	849.028992	35.200000	846.670959	35.200000	848.903748	35.200000	849.683228	35.200000	849.521851	35.200000	850.931519	35.200000	855.102478	35.200000	842.099976	35.200000	847.271362	35.200000	848.712463	35.200000	851.273987	35.200000	853.013245	35.200000	851.860962	35.200000	850.975891
35.300000	848.058289	35.300000	851.324341	35.300000	848.601257	35.300000	853.479004	35.300000	852.844482	35.300000	848.010986	35.300000	847.316589	35.300000	848.141968	35.300000	855.096680	35.300000	847.338135	35.300000	847.546082	35.300000	851.562805	35.300000	851.046021	35.300000	849.810364	35.300000	847.118225	35.300000	850.169312
35.400000	849.576294	35.400000	850.506958	35.400000	849.470154	35.400000	846.730591	35.400000	849.656738	35.400000	848.067322	35.400000	850.710144	35.400000	848.637695	35.400000	850.167419	35.400000	851.041016	35.400000	852.510376	35.400000	851.544983	35.400000	845.850586	35.400000	853.279907	35.400000	848.838379	35.400000	850.044312
35.500000	853.106445	35.500000	850.655640	35.500000	852.334595	35.500000	849.864136	35.500000	846.736023	35.500000	850.337708	35.500000	852.586548	35.500000	849.662170	35.500000	851.303772	35.500000	848.337952	35.500000	849.178101	35.500000	854.217651	35.500000	848.202576	35.500000	855.193115	35.500000	848.778748	35.500000	850.491638
35.600000	851.982300	35.600000	851.826843	35.600000	849.577087	35.600000	849.720764	35.600000	851.662292	35.600000	850.945984	35.600000	853.494690	35.600000	851.377869	35.600000	852.354065	35.600000	849.757019	35.600000	851.284302	35.600000	853.239075	35.600000	847.568726	35.600000	851.882263	35.600000	850.917297	35.600000	850.242065
35.700000	852.022156	35.700000	851.331177	35.700000	847.235046	35.700000	851.311829	35.700000	849.072998	35.700000	851.108582	35.700000	850.301758	35.700000	852.014832	35.700000	848.422241	35.700000	847.559448	35.700000	850.042542	35.700000	851.740906	35.700000	850.711304	35.700000	850.717834	35.700000	852.714172	35.700000	852.113953
35.800000	849.330505	35.800000	851.216125	35.800000	853.288879	35.800000	855.323914	35.800000	852.274048	35.800000	848.622314	35.800000	852.666870	35.800000	848.708374	35.800000	844.802185	35.800000	853.173096	35.800000	851.011536	35.800000	847.902649	35.800000	851.204956	35.800000	848.027344	35.800000	851.278198	35.800000	850.422241
35.900000	847.239563	35.900000	848.059753	35.900000	850.458557	35.900000	850.977234	35.900000	851.035950	35.900000	845.667664	35.900000	849.661194	35.900000	850.717346	35.900000	850.057678	35.900000	851.634094	35.900000	852.003235	35.900000	852.783142	35.900000	852.375000	35.900000	854.004883	35.900000	852.684326	35.900000	851.778076
36.000000	850.768250	36.000000	847.298096	36.000000	848.459900	36.000000	849.078186	36.000000	851.538391	36.000000	851.268494	36.000000	849.467041	36.000000	851.386108	36.000000	850.369568	36.000000	852.365295	36.000000	848.598267	36.000000	854.281616	36.000000	848.794495	36.000000	849.771606	36.000000	848.593201	36.000000	850.032104
36.100000	852.864807	36.100000	851.431885	36.100000	852.620422	36.100000	848.071228	36.100000	849.229370	36.100000	850.532715	36.100000	852.051880	36.100000	850.637085	36.100000	850.172546	36.100000	851.260559	36.100000	849.884521	36.100000	853.563721	36.100000	844.042419	36.100000	847.770996	36.100000	850.097717	36.100000	848.392944
36.200000	847.731873	36.200000	848.235413	36.200000	849.456360	36.200000	849.559814	36.200000	849.996704	36.200000	851.438171	36.200000	848.059387	36.200000	850.729126	36.200000	848.365784	36.200000	848.706604	36.200000	848.537903	36.200000	852.146912	36.200000	850.255127	36.200000	849.029297	36.200000	852.481628	36.200000	848.072388
36.300000	848.536743	36.300000	851.682617	36.300000	850.545898	36.300000	851.779114	36.300000	848.685669	36.300000	851.222656	36.300000	846.812988	36.300000	849.033081	36.300000	850.267883	36.300000	846.932312	36.300000	845.965698	36.300000	849.614990	36.300000	847.431519	36.300000	853.461365	36.300000	852.099487	36.300000	846.167664
36.400000	847.276794	36.400000	850.557373	36.400000	849.421082	36.400000	849.978638	36.400000	844.757874	36.400000	850.779358	36.400000	850.844421	36.400000	851.498108	36.400000	848.830078	36.400000	848.412109	36.400000	852.728149	36.400000	847.693970	36.400000	852.040344	36.400000	845.905518	36.400000	848.447876	36.400000	852.958435
36.500000	852.429016	36.500000	851.281677	36.500000	853.728638	36.500000	846.969177	36.500000	850.099854	36.500000	848.057007	36.500000	854.042419	36.500000	850.379639	36.500000	853.184570	36.500000	851.192871	36.500000	846.012512	36.500000	848.584473	36.500000	850.261780	36.500000	853.060242	36.500000	853.419739	36.500000	849.945801
36.600000	849.263611	36.600000	850.181824	36.600000	853.663757	36.600000	852.196899	36.600000	846.807739	36.600000	853.457397	36.600000	850.426941	36.600000	848.683472	36.600000	849.004517	36.600000	849.497437	36.600000	849.282715	36.600000	851.013672	36.600000	846.492981	36.600000	848.650696	36.600000	850.409912	36.600000	848.865723
36.700000	848.768738	36.700000	852.937866	36.700000	850.911804	36.700000	846.336609	36.700000	849.325073	36.700000	850.454163	36.700000	851.616577	36.700000	847.503967	36.700000	848.806458	36.700000	850.724976	36.700000	853.127808	36.700000	847.744751	36.700000	853.112000	36.700000	850.068909	36.700000	846.959656	36.700000	849.596680
36.800000	850.812317	36.800000	850.277954	36.800000	851.596619	36.800000	851.589966	36.800000	851.381470	36.800000	853.293335	36.800000	850.102600	36.800000	849.575378	36.800000	847.184143	36.800000	848.653015	36.800000	849.966492	36.800000	852.176697	36.800000	854.332214	36.800000	848.917053	36.800000	849.462524	36.800000	852.266785
36.900000	848.512085	36.900000	852.246826	36.900000	848.053894	36.900000	849.361023	36.900000	852.222717	36.900000	847.810547	36.900000	845.618408	36.900000	852.913696	36.900000	850.627625	36.900000	855.725464	36.900000	854.184387	36.900000	850.841370	36.900000	849.253296	36.900000	851.961609	36.900000	849.692505	36.900000	849.417664
37.000000	848.832886	37.000000	849.400330	37.000000	853.365967	37.000000	850.131714	37.000000	850.124756	37.000000	850.618103	37.000000	850.276001	37.000000	848.733948	37.000000	849.757446	37.000000	848.218384	37.000000	848.986633	37.000000	856.172180	37.000000	845.967529	37.000000	852.967773	37.000000	849.387390	37.000000	845.702393
37.100000	852.529785	37.100000	847.243713	37.100000	853.070557	37.100000	852.991089	37.100000	846.294067	37.100000	852.697021	37.100000	849.513000	37.100000	849.289795	37.100000	847.875000	37.100000	848.326233	37.100000	849.637146	37.100000	849.375916	37.100000	848.958984	37.100000	850.517395	37.100000	855.429688	37.100000	851.903198
37.200000	852.197449	37.200000	852.420532	37.200000	853.870728	37.200000	852.672302	37.200000	849.685852	37.200000	851.893005	37.200000	848.594299	37.200000	850.386292	37.200000	849.496521	37.200000	850.029602	37.200000	852.519409	37.200000	850.163269	37.200000	846.547302	37.200000	846.323181	37.200000	846.545654	37.200000	849.144531
37.300000	846.750122	37.300000	849.900757	37.300000	852.913513	37.300000	850.432373	37.300000	853.020203	37.300000	853.862793	37.300000	847.680298	37.300000	848.821106	37.300000	850.581848	37.300000	849.772888	37.300000	854.967957	37.300000	848.751221	37.300000	849.833557	37.300000	851.030334	37.300000	847.938843	37.300000	849.511353
37.400000	849.653870	37.400000	848.319702	37.400000	851.944580	37.400000	850.528748	37.400000	851.252441	37.400000	849.932800	37.400000	850.001404	37.400000	846.768860	37.400000	849.810364	37.400000	848.342285	37.400000	851.603516	37.400000	851.854797	37.400000	850.389832	37.400000	851.899841	37.400000	846.556580	37.400000	846.799500
37.500000	848.354431	37.500000	848.113708	37.500000	850.686890	37.500000	851.523438	37.500000	849.252686	37.500000	845.214172	37.500000	851.500488	37.500000	848.723389	37.500000	852.011230	37.500000	847.095642	37.500000	847.794128	37.500000	849.528687	37.500000	848.658691	37.500000	851.225220	37.500000	851.208557	37.500000	851.759583
37.600000	848.524292	37.600000	852.665283	37.600000	847.829224	37.600000	851.112427	37.600000	850.891296	37.600000	849.380310	37.600000	851.044861	37.600000	847.917969	37.600000	851.803772	37.600000	849.345886	37.600000	847.441284	37.600000	846.867249	37.600000	845.696533	37.600000	852.615906	37.600000	852.194580	37.600000	852.964600
37.700000	850.469116	37.700000	848.367432	37.700000	849.334717	37.700000	851.733215	37.700000	846.780945	37.700000	850.635681	37.700000	853.014221	37.700000	851.817688	37.700000	845.906921	37.700000	850.604736	37.700000	851.092529	37.700000	850.586304	37.700000	848.043213	37.700000	846.962646	37.700000	847.806152	37.700000	852.269897
37.800000	853.091492	37.800000	847.856018	37.800000	852.610901	37.800000	848.934753	37.800000	848.760437	37.800000	850.991882	37.800000	849.733337	37.800000	850.154175	37.800000	851.678772	37.800000	847.767578	37.800000	849.118958	37.800000	851.600525	37.800000	847.654297	37.800000	848.616455	37.800000	848.142334	37.800000	849.489502
37.900000	849.246521	37.900000	846.254578	37.900000	846.247803	37.900000	852.500610	37.900000	850.338562	37.900000	852.862671	37.900000	848.240051	37.900000	850.993042	37.900000	850.997437	37.900000	845.592529	37.900000	847.880615	37.900000	852.388184	37.900000	844.187195	37.900000	852.286499	37.900000	852.174805	37.900000	850.761841
38.000000	850.735474	38.000000	844.639404	38.000000	851.171387	38.000000	849.466431	38.000000	848.922668	38.000000	851.015320	38.000000	847.837708	38.000000	847.598633	38.000000	854.416260	38.000000	851.654480	38.000000	851.054016	38.000000	851.786987	38.000000	850.167419	38.000000	849.123413	38.000000	857.856262	38.000000	848.814392
38.100000	852.869080	38.100000	851.947327	38.100000	850.323975	38.100000	847.567017	38.100000	852.725830	38.100000	845.810181	38.100000	849.581421	38.100000	849.113403	38.100000	849.846558	38.100000	848.687744	38.100000	849.322327	38.100000	849.277771	38.100000	846.713257	38.100000	849.250183	38.100000	850.195984	38.100000	848.370667
38.200000	852.144775	38.200000	848.897705	38.200000	850.320374	38.200000	849.685791	38.200000	849.763062	38.200000	846.777161	38.200000	850.294006	38.200000	851.338379	38.200000	849.342468	38.200000	848.752686	38.200000	849.165833	38.200000	851.172974	38.200000	851.703125	38.200000	851.842590	38.200000	850.548889	38.200000	848.168457
38.300000	848.140503	38.300000	849.348816	38.300000	847.618347	38.300000	848.479248	38.300000	845.768250	38.300000	850.825745	38.300000	853.324402	38.300000	849.132019	38.300000	847.006409	38.300000	849.598633	38.300000	850.361023	38.300000	849.977600	38.300000	850.555420	38.300000	849.076172	38.300000	848.831848	38.300000	849.134216
38.400000	850.742432	38.400000	848.062317	38.400000	850.683289	38.400000	847.674438	38.400000	848.130737	38.400000	846.206177	38.400000	851.476196	38.400000	850.929932	38.400000	850.507568	38.400000	847.532898	38.400000	854.051941	38.400000	851.686584	38.400000	854.620850	38.400000	849.955139	38.400000	853.686340	38.400000	848.390747
38.500000	849.457336	38.500000	850.985413	38.500000	849.426819	38.500000	852.421143	38.500000	851.443604	38.500000	852.609070	38.500000	846.663574	38.500000	846.485779	38.500000	849.971741	38.500000	848.416443	38.500000	853.301086	38.500000	852.760925	38.500000	847.406555	38.500000	848.542603	38.500000	852.981262	38.500000	851.170471
38.600000	849.338806	38.600000	849.310608	38.600000	852.866638	38.600000	849.070801	38.600000	850.100342	38.600000	852.735779	38.600000	848.352356	38.600000	847.667847	38.600000	851.201050	38.600000	851.462769	38.600000	848.904175	38.600000	850.636963	38.600000	850.727905	38.600000	846.065674	38.600000	849.330200	38.600000	851.914612
38.700000	851.885925	38.700000	854.640503	38.700000	850.973206	38.700000	852.341980	38.700000	850.482666	38.700000	855.500610	38.700000	849.543762	38.700000	851.828125	38.700000	851.010864	38.700000	852.921387	38.700000	852.772522	38.700000	853.224854	38.700000	848.890259	38.700000	847.987549	38.700000	849.295959	38.700000	849.700317
38.800000	845.685303	38.800000	851.224609	38.800000	851.788757	38.800000	844.945374	38.800000	850.795166	38.800000	845.937561	38.800000	849.606567	38.800000	847.475281	38.800000	852.716431	38.800000	849.365540	38.800000	849.162109	38.800000	848.814758	38.800000	849.876221	38.800000	849.117188	38.800000	850.721130	38.800000	850.223999
38.900000	846.982422	38.900000	853.449219	38.900000	849.618347	38.900000	850.971619	38.900000	851.450989	38.900000	849.759216	38.900000	852.722717	38.900000	854.268127	38.900000	849.867065	38.900000	852.880676	38.900000	850.850647	38.900000	848.806763	38.900000	846.727966	38.900000	847.846436	38.900000	848.848938	38.900000	851.613037
39.000000	849.035950	39.000000	848.191223	39.000000	852.343994	39.000000	849.839233	39.000000	849.208618	39.000000	850.273499	39.000000	845.948120	39.000000	854.873779	39.000000	849.673035	39.000000	852.381226	39.000000	851.089355	39.000000	848.388123	39.000000	846.931885	39.000000	846.327271	39.000000	853.687500	39.000000	846.371399
39.100000	850.564575	39.100000	846.618713	39.100000	847.335327	39.100000	851.301208	39.100000	846.149963	39.100000	854.087769	39.100000	850.516907	39.100000	852.341309	39.100000	849.190674	39.100000	854.293213	39.100000	852.136841	39.100000	853.131653	39.100000	848.292603	39.100000	853.225830	39.100000	853.828308	39.100000	851.975586
39.200000	854.480835	39.200000	850.927551	39.200000	849.651489	39.200000	854.211365	39.200000	850.202209	39.200000	851.967407	39.200000	849.771545	39.200000	848.715149	39.200000	847.963867	39.200000	851.762024	39.200000	852.660461	39.200000	851.623779	39.200000	846.775574	39.200000	851.308899	39.200000	849.239380	39.200000	848.446106
39.300000	851.087341	39.300000	852.254761	39.300000	847.108582	39.300000	853.490051	39.300000	847.695557	39.300000	847.153687	39.300000	853.603455	39.300000	850.346252	39.300000	851.921143	39.300000	851.712524	39.300000	848.881042	39.300000	845.902344	39.300000	849.243530	39.300000	848.610840	39.300000	849.811829	39.300000	852.980164
39.400000	852.014282	39.400000	847.774048	39.400000	854.415771	39.400000	850.526062	39.400000	849.411438	39.400000	850.551453	39.400000	847.835205	39.400000	852.835571	39.400000	844.613342	39.400000	846.193054	39.400000	849.913757	39.400000	848.578125	39.400000	846.230530	39.400000	849.684021	39.400000	850.444885	39.400000	849.649780
39.500000	852.030457	39.500000	849.766052	39.500000	847.172241	39.500000	847.709229	39.500000	850.056030	39.500000	851.826050	39.500000	848.799316	39.500000	847.957336	39.500000	848.013123	39.500000	846.968323	39.500000	854.132385	39.500000	853.453003	39.500000	848.406616	39.500000	851.649658	39.500000	850.369263	39.500000	850.299805
39.600000	852.407959	39.600000	847.743530	39.600000	848.498840	39.600000	851.841064	39.600000	848.531738	39.600000	854.166077	39.600000	849.949402	39.600000	851.855530	39.600000	850.753967	39.600000	851.388000	39.600000	852.007141	39.600000	854.643677	39.600000	848.158508	39.600000	851.167969	39.600000	848.547302	39.600000	850.934998
39.700000	850.444702	39.700000	851.076782	39.700000	845.889343	39.700000	849.259827	39.700000	846.672913	39.700000	849.672791	39.700000	845.950439	39.700000	851.553040	39.700000	848.637939	39.700000	849.117188	39.700000	845.921509	39.700000	851.581177	39.700000	848.876953	39.700000	847.984314	39.700000	848.268433	39.700000	847.863220
39.800000	847.259399	39.800000	852.048889	39.800000	848.492737	39.800000	851.318359	39.800000	850.469360	39.800000	853.781616	39.800000	848.550232	39.800000	848.725281	39.800000	849.402527	39.800000	851.415588	39.800000	849.288757	39.800000	851.501221	39.800000	854.419556	39.800000	848.590942	39.800000	853.924316	39.800000	846.073059
39.900000	849.343018	39.900000	851.315308	39.900000	846.262451	39.900000	848.584229	39.900000	852.439697	39.900000	847.781677	39.900000	852.529114	39.900000	848.618042	39.900000	848.929810	39.900000	850.250000	39.900000	849.301636	39.900000	852.959595	39.900000	847.398132	39.900000	847.148804	39.900000	846.924927	39.900000	847.232910
40.000000	849.578796	40.000000	849.385986	40.000000	847.300903	40.000000	852.664185	40.000000	851.146851	40.000000	848.240906	40.000000	849.078979	40.000000	847.679199	40.000000	849.494690	40.000000	843.157166	40.000000	847.492188	40.000000	850.764587	40.000000	853.304199	40.000000	851.671143	40.000000	847.271301	40.000000	851.441223
40.100000	850.776367	40.100000	850.396973	40.100000	847.789307	40.100000	846.646729	40.100000	849.682983	40.100000	848.454163	40.100000	850.840149	40.100000	852.245422	40.100000	848.809631	40.100000	850.555786	40.100000	850.189819	40.100000	850.360046	40.100000	849.912720	40.100000	849.293762	40.100000	847.133545	40.100000	848.703125
40.200000	849.728027	40.200000	851.620422	40.200000	849.551025	40.200000	850.635742	40.200000	851.580078	40.200000	848.475342	40.200000	849.354492	40.200000	845.830933	40.200000	850.330627	40.200000	848.447449	40.200000	850.127441	40.200000	848.653931	40.200000	853.038818	40.200000	849.303650	40.200000	846.415405	40.200000	851.095581
40.300000	853.461243	40.300000	852.959961	40.300000	851.466370	40.300000	847.242065	40.300000	853.075745	40.300000	848.816528	40.300000	847.083679	40.300000	849.522156	40.300000	844.098450	40.300000	851.684021	40.300000	850.221008	40.300000	849.482666	40.300000	850.467773	40.300000	850.033325	40.300000	850.456421	40.300000	847.154358
40.400000	851.686035	40.400000	852.322815	40.400000	851.085876	40.400000	851.218323	40.400000	852.498596	40.400000	849.825745	40.400000	852.145691	40.400000	850.954834	40.400000	850.049988	40.400000	847.637146	40.400000	850.816833	40.400000	850.461304	40.400000	851.677673	40.400000	853.193604	40.400000	852.575928	40.400000	849.178528
40.500000	846.219299	40.500000	853.091187	40.500000	851.244324	40.500000	849.705078	40.500000	851.788757	40.500000	850.669983	40.500000	852.561523	40.500000	850.158508	40.500000	852.032349	40.500000	851.698914	40.500000	848.388184	40.500000	850.066101	40.500000	848.369751	40.500000	852.093140	40.500000	846.827454	40.500000	848.951599
40.600000	848.858521	40.600000	852.195496	40.600000	852.504517	40.600000	849.996094	40.600000	852.987671	40.600000	849.156494	40.600000	849.125061	40.600000	851.078186	40.600000	849.753906	40.600000	846.300354	40.600000	852.049011	40.600000	850.885742	40.600000	850.305969	40.600000	849.783997	40.600000	846.687683	40.600000	848.491272
40.700000	849.668091	40.700000	850.944092	40.700000	851.592285	40.700000	852.516907	40.700000	848.510803	40.700000	856.309814	40.700000	849.403442	40.700000	849.289062	40.700000	850.048157	40.700000	849.190186	40.700000	847.195923	40.700000	848.894836	40.700000	847.696045	40.700000	852.925842	40.700000	849.432312	40.700000	851.049438
40.800000	847.050354	40.800000	848.827454	40.800000	852.519531	40.800000	848.302795	40.800000	849.229797	40.800000	851.228027	40.800000	851.211548	40.800000	847.403870	40.800000	848.717773	40.800000	847.457947	40.800000	846.786926	40.800000	854.059998	40.800000	852.250549	40.800000	850.739563	40.800000	848.879700	40.800000	848.171631
40.900000	851.989502	40.900000	852.506042	40.900000	849.758179	40.900000	850.195312	40.900000	850.178162	40.900000	853.301086	40.900000	851.315979	40.900000	848.110291	40.900000	849.659607	40.900000	854.260010	40.900000	851.004517	40.900000	848.919006	40.900000	850.564758	40.900000	845.421875	40.900000	854.505493	40.900000	843.572144
41.000000	849.413696	41.000000	852.721985	41.000000	852.601074	41.000000	851.866638	41.000000	853.259705	41.000000	847.863464	41.000000	846.361450	41.000000	852.733459	41.000000	848.089966	41.000000	848.174744	41.000000	851.345093	41.000000	849.148132	41.000000	854.455261	41.000000	851.226379	41.000000	854.104614	41.000000	849.853821
41.100000	854.348389	41.100000	847.519714	41.100000	850.226257	41.100000	848.787781	41.100000	849.129395	41.100000	854.128540	41.100000	849.125305	41.100000	850.750916	41.100000	846.919800	41.100000	851.512817	41.100000	850.268738	41.100000	850.278992	41.100000	851.556519	41.100000	848.828369	41.100000	847.915039	41.100000	848.664856
41.200000	847.524170	41.200000	848.836975	41.200000	850.384094	41.200000	853.365112	41.200000	849.357605	41.200000	850.722595	41.200000	853.520386	41.200000	849.867737	41.200000	853.099426	41.200000	851.583252	41.200000	847.273315	41.200000	846.946045	41.200000	850.219482	41.200000	850.103455	41.200000	849.497314	41.200000	850.691223
41.300000	847.402832	41.300000	848.090820	41.300000	852.954529	41.300000	851.773010	41.300000	852.288452	41.300000	848.990601	41.300000	850.508240	41.300000	849.218750	41.300000	846.416016	41.300000	844.692627	41.300000	855.255493	41.300000	845.975769	41.300000	847.363403	41.300000	848.703369	41.300000	849.106384	41.300000	849.512573
41.400000	851.986694	41.400000	851.360840	41.400000	852.031494	41.400000	850.653992	41.400000	847.992004	41.400000	849.153748	41.400000	848.385742	41.400000	850.648376	41.400000	848.094910	41.400000	852.619019	41.400000	849.958984	41.400000	851.733459	41.400000	851.146118	41.400000	848.140442	41.400000	849.691956	41.400000	848.257080
41.500000	851.269653	41.500000	853.764038	41.500000	848.155579	41.500000	848.650635	41.500000	851.351624	41.500000	850.315918	41.500000	846.867432	41.500000	849.743408	41.500000	851.931091	41.500000	847.945129	41.500000	852.049316	41.500000	847.007019	41.500000	846.288391	41.500000	849.998901	41.500000	845.807007	41.500000	850.358948
41.600000	848.713257	41.600000	851.298401	41.600000	849.695435	41.600000	853.216553	41.600000	853.259644	41.600000	850.013489	41.600000	845.279724	41.600000	852.962646	41.600000	846.325806	41.600000	849.631287	41.600000	846.416870	41.600000	849.801453	41.600000	850.056091	41.600000	845.929810	41.600000	849.911133	41.600000	845.209778
41.700000	853.972900	41.700000	845.908081	41.700000	852.199402	41.700000	853.825684	41.700000	847.859863	41.700000	853.056702	41.700000	848.361023	41.700000	849.568726	41.700000	849.088623	41.700000	847.206360	41.700000	849.462158	41.700000	845.713867	41.700000	849.240601	41.700000	850.037170	41.700000	851.068542	41.700000	849.528198
41.800000	847.509705	41.800000	851.335999	41.800000	849.562744	41.800000	849.883057	41.800000	850.258484	41.800000	847.790527	41.800000	847.177246	41.800000	850.417236	41.800000	851.276184	41.800000	848.880676	41.800000	851.187805	41.800000	851.223389	41.800000	853.633057	41.800000	849.368713	41.800000	848.344849	41.800000	846.694458
41.900000	852.347473	41.900000	849.020691	41.900000	849.526917	41.900000	855.090393	41.900000	852.392517	41.900000	851.496887	41.900000	848.651428	41.900000	847.636719	41.900000	851.106628	41.900000	850.999268	41.900000	847.642944	41.900000	847.264587	41.900000	852.886230	41.900000	847.622620	41.900000	849.183716	41.900000	847.278870
42.000000	850.697205	42.000000	851.413818	42.000000	848.129028	42.000000	849.222168	42.000000	852.965576	42.000000	847.473694	42.000000	851.017578	42.000000	848.670288	42.000000	850.970154	42.000000	849.864807	42.000000	850.616882	42.000000	846.433289	42.000000	848.356873	42.000000	847.913818	42.000000	848.410706	42.000000	849.396362
42.100000	849.985229	42.100000	849.527100	42.100000	848.469971	42.100000	848.007141	42.100000	851.675720	42.100000	854.092529	42.100000	847.842590	42.100000	850.948242	42.100000	848.997437	42.100000	849.229065	42.100000	851.449829	42.100000	850.435059	42.100000	852.400635	42.100000	852.310303	42.100000	849.737183	42.100000	846.682312
42.200000	853.263550	42.200000	851.991272	42.200000	849.014465	42.200000	848.868958	42.200000	851.687866	42.200000	849.662659	42.200000	848.449524	42.200000	848.248413	42.200000	847.343933	42.200000	847.728149	42.200000	851.252258	42.200000	847.363159	42.200000	850.350586	42.200000	853.625916	42.200000	848.838257	42.200000	850.699707
42.300000	850.167725	42.300000	850.017944	42.300000	848.328125	42.300000	848.065857	42.300000	848.606262	42.300000	848.659180	42.300000	847.317932	42.300000	851.917419	42.300000	851.722900	42.300000	850.358032	42.300000	848.174988	42.300000	848.454529	42.300000	853.082275	42.300000	848.360413	42.300000	850.407349	42.300000	849.734436
42.400000	845.246155	42.400000	846.579041	42.400000	847.078308	42.400000	845.909058	42.400000	853.896973	42.400000	850.800354	42.400000	846.886597	42.400000	849.895203	42.400000	848.769287	42.400000	847.488586	42.400000	850.453918	42.400000	845.822876	42.400000	850.172180	42.400000	850.843018	42.400000	849.709412	42.400000	852.187805
42.500000	848.540955	42.500000	849.370422	42.500000	846.460388	42.500000	849.686401	42.500000	845.423889	42.500000	851.214478	42.500000	845.741272	42.500000	850.939270	42.500000	848.607910	42.500000	847.353943	42.500000	847.971924	42.500000	847.806763	42.500000	849.339478	42.500000	850.382935	42.500000	850.824768	42.500000	852.116760
42.600000	850.865112	42.600000	850.792969	42.600000	853.235046	42.600000	850.764587	42.600000	848.793091	42.600000	850.317444	42.600000	852.432434	42.600000	844.160645	42.600000	846.889099	42.600000	848.237244	42.600000	847.561035	42.600000	847.680237	42.600000	849.477600	42.600000	845.971436	42.600000	845.050720	42.600000	850.112244
42.700000	851.645081	42.700000	851.121582	42.700000	846.556091	42.700000	851.769775	42.700000	848.641113	42.700000	850.416687	42.700000	849.161743	42.700000	850.171387	42.700000	848.302246	42.700000	851.201721	42.700000	847.497803	42.700000	851.350281	42.700000	848.333984	42.700000	851.463989	42.700000	844.586670	42.700000	848.622803
42.800000	850.076294	42.800000	850.165894	42.800000	848.684082	42.800000	850.385559	42.800000	852.221924	42.800000	849.630981	42.800000	848.689697	42.800000	853.305115	42.800000	846.557983	42.800000	846.665466	42.800000	846.918945	42.800000	852.776794	42.800000	846.940613	42.800000	853.589111	42.800000	845.052856	42.800000	849.839111
42.900000	849.188049	42.900000	850.591736	42.900000	847.723022	42.900000	849.070007	42.900000	847.294189	42.900000	855.371948	42.900000	850.346252	42.900000	851.706421	42.900000	849.269226	42.900000	851.614624	42.900000	849.989868	42.900000	852.680603	42.900000	849.214172	42.900000	853.899109	42.900000	852.398193	42.900000	851.191162
43.000000	848.285339	43.000000	850.956665	43.000000	855.238586	43.000000	847.002441	43.000000	852.886902	43.000000	848.385864	43.000000	848.990295	43.000000	847.063538	43.000000	847.103210	43.000000	849.092041	43.000000	848.618225	43.000000	850.560059	43.000000	853.533752	43.000000	851.886658	43.000000	851.779114	43.000000	848.114563
43.100000	854.784851	43.100000	849.646118	43.100000	850.489136	43.100000	849.820007	43.100000	850.366882	43.100000	847.598938	43.100000	849.870361	43.100000	850.199036	43.100000	845.714111	43.100000	850.856812	43.100000	852.845764	43.100000	853.982849	43.100000	851.307739	43.100000	848.466187	43.100000	850.735596	43.100000	849.454285
43.200000	847.333130	43.200000	850.870056	43.200000	847.083679	43.200000	853.373108	43.200000	848.325806	43.200000	846.301819	43.200000	853.754578	43.200000	850.307129	43.200000	848.767151	43.200000	846.718079	43.200000	849.903076	43.200000	846.731689	43.200000	850.171997	43.200000	847.680603	43.200000	851.336792	43.200000	850.121460
43.300000	849.625061	43.300000	854.189758	43.300000	849.840576	43.300000	852.175720	43.300000	850.626404	43.300000	848.151489	43.300000	849.638000	43.300000	850.240295	43.300000	849.210266	43.300000	848.800842	43.300000	848.919739	43.300000	852.141479	43.300000	847.452087	43.300000	854.957153	43.300000	851.708557	43.300000	853.389893
43.400000	845.837524	43.400000	850.940125	43.400000	847.662292	43.400000	852.511230	43.400000	846.142029	43.400000	849.425476	43.400000	851.756714	43.400000	851.792480	43.400000	850.031555	43.400000	850.657715	43.400000	850.462158	43.400000	848.669678	43.400000	852.492126	43.400000	849.622375	43.400000	850.720398	43.400000	846.030029
43.500000	851.270264	43.500000	845.627563	43.500000	848.152832	43.500000	849.277466	43.500000	850.668762	43.500000	848.736450	43.500000	848.728088	43.500000	849.650696	43.500000	846.125000	43.500000	844.625061	43.500000	851.640381	43.500000	852.908203	43.500000	850.679077	43.500000	849.139282	43.500000	848.592651	43.500000	848.516907
43.600000	850.706299	43.600000	850.509399	43.600000	849.988892	43.600000	850.115234	43.600000	849.339905	43.600000	848.901001	43.600000	850.735718	43.600000	851.032532	43.600000	849.496582	43.600000	849.913635	43.600000	850.891418	43.600000	849.133179	43.600000	853.804199	43.600000	854.927490	43.600000	848.745300	43.600000	849.728455
43.700000	853.302002	43.700000	851.345459	43.700000	846.204651	43.700000	849.380005	43.700000	847.190674	43.700000	852.417725	43.700000	849.804871	43.700000	851.806458	43.700000	852.316833	43.700000	850.270264	43.700000	851.828674	43.700000	850.659180	43.700000	845.579468	43.700000	852.850952	43.700000	848.468018	43.700000	853.055115
43.800000	852.003296	43.800000	854.356140	43.800000	850.390747	43.800000	850.903992	43.800000	850.962097	43.800000	847.269409	43.800000	849.657410	43.800000	851.427795	43.800000	850.232849	43.800000	850.535706	43.800000	850.883789	43.800000	849.774780	43.800000	848.369568	43.800000	848.024536	43.800000	848.188538	43.800000	848.546021
43.900000	847.391968	43.900000	851.556580	43.900000	851.625854	43.900000	851.743347	43.900000	853.782532	43.900000	852.015686	43.900000	850.498108	43.900000	852.293335	43.900000	851.024963	43.900000	853.004333	43.900000	853.352295	43.900000	851.360962	43.900000	849.702881	43.900000	852.998962	43.900000	851.930603	43.900000	851.286438
44.000000	848.127930	44.000000	846.888428	44.000000	847.891846	44.000000	850.394287	44.000000	848.997009	44.000000	852.516479	44.000000	850.313904	44.000000	847.149963	44.000000	850.824036	44.000000	848.378845	44.000000	849.549255	44.000000	851.957581	44.000000	852.164673	44.000000	851.138306	44.000000	851.372986	44.000000	849.216980
44.100000	849.017090	44.100000	852.024475	44.100000	846.853088	44.100000	849.875793	44.100000	852.433044	44.100000	851.945740	44.100000	852.253357	44.100000	851.050659	44.100000	848.559937	44.100000	850.623108	44.100000	848.320374	44.100000	849.272949	44.100000	847.571167	44.100000	847.264160	44.100000	848.054626	44.100000	846.172424
44.200000	846.598572	44.200000	852.872375	44.200000	853.304565	44.200000	851.611938	44.200000	853.752441	44.200000	849.268127	44.200000	849.854248	44.200000	849.116516	44.200000	849.987122	44.200000	851.576599	44.200000	848.166931	44.200000	848.116028	44.200000	846.960571	44.200000	845.218506	44.200000	851.508850	44.200000	851.568481
44.300000	848.511658	44.300000	848.357727	44.300000	848.310791	44.300000	845.922424	44.300000	852.212341	44.300000	846.341370	44.300000	850.712036	44.300000	849.510010	44.300000	847.440613	44.300000	848.464966	44.300000	848.816589	44.300000	851.092041	44.300000	850.183716	44.300000	850.778870	44.300000	849.955872	44.300000	849.030334
44.400000	848.035461	44.400000	848.249207	44.400000	848.936584	44.400000	846.476929	44.400000	853.327148	44.400000	849.588440	44.400000	852.015808	44.400000	849.978638	44.400000	852.069885	44.400000	846.527466	44.400000	849.879700	44.400000	847.094604	44.400000	846.906128	44.400000	849.106018	44.400000	847.716553	44.400000	845.839050
44.500000	849.114136	44.500000	847.670898	44.500000	853.017578	44.500000	848.221497	44.500000	853.510803	44.500000	847.925842	44.500000	853.127625	44.500000	854.748962	44.500000	847.644470	44.500000	851.308228	44.500000	846.286194	44.500000	851.510193	44.500000	852.242126	44.500000	847.240662	44.500000	853.970093	44.500000	847.198181
44.600000	853.919861	44.600000	851.022766	44.600000	850.133667	44.600000	852.367126	44.600000	847.383789	44.600000	848.646545	44.600000	851.392761	44.600000	847.094116	44.600000	848.649597	44.600000	846.700378	44.600000	852.111084	44.600000	849.875000	44.600000	846.684143	44.600000	848.018250	44.600000	851.741394	44.600000	849.980652
44.700000	847.444153	44.700000	847.236755	44.700000	850.306763	44.700000	855.204529	44.700000	852.302124	44.700000	850.997925	44.700000	850.840088	44.700000	852.172058	44.700000	850.959900	44.700000	850.851379	44.700000	848.832642	44.700000	849.439697	44.700000	849.494751	44.700000	852.914612	44.700000	851.134033	44.700000	850.408569
44.800000	848.958740	44.800000	851.841858	44.800000	850.126831	44.800000	849.800232	44.800000	845.485718	44.800000	848.955139	44.800000	851.644775	44.800000	847.381348	44.800000	850.223633	44.800000	848.019043	44.800000	848.736877	44.800000	850.008362	44.800000	848.341736	44.800000	847.312622	44.800000	850.706055	44.800000	850.010010
44.900000	848.863831	44.900000	847.152344	44.900000	846.314209	44.900000	850.729492	44.900000	844.994873	44.900000	848.317017	44.900000	848.663269	44.900000	848.320618	44.900000	850.435364	44.900000	850.614929	44.900000	851.219910	44.900000	851.222900	44.900000	851.741272	44.900000	848.192444	44.900000	850.919067	44.900000	850.211121
45.000000	850.238037	45.000000	849.435547	45.000000	851.736633	45.000000	849.352173	45.000000	854.687073	45.000000	848.126038	45.000000	848.151489	45.000000	851.488159	45.000000	851.661987	45.000000	847.363953	45.000000	847.798462	45.000000	848.591187	45.000000	853.721741	45.000000	852.731750	45.000000	848.326904	45.000000	850.133240
45.100000	851.559814	45.100000	848.550415	45.100000	853.642212	45.100000	851.789429	45.100000	850.300476	45.100000	849.761292	45.100000	848.009949	45.100000	851.996582	45.100000	851.513550	45.100000	852.356750	45.100000	851.795715	45.100000	852.346497	45.100000	851.171997	45.100000	847.930115	45.100000	848.621033	45.100000	848.639587
45.200000	850.179688	45.200000	848.519165	45.200000	850.879761	45.200000	855.735657	45.200000	851.511475	45.200000	848.705627	45.200000	847.293335	45.200000	851.898376	45.200000	849.342346	45.200000	846.443359	45.200000	848.727295	45.200000	852.012329	45.200000	853.000488	45.200000	848.281372	45.200000	850.973999	45.200000	850.241577
45.300000	853.205322	45.300000	852.226807	45.300000	851.202515	45.300000	851.129517	45.300000	849.549316	45.300000	850.622742	45.300000	850.553040	45.300000	850.010254	45.300000	847.364258	45.300000	848.357300	45.300000	850.225159	45.300000	854.383362	45.300000	847.552673	45.300000	848.229004	45.300000	849.626221	45.300000	852.871765
45.400000	852.305786	45.400000	849.223511	45.400000	849.839905	45.400000	848.866211	45.400000	850.129761	45.400000	851.553772	45.400000	850.513306	45.400000	848.703979	45.400000	852.734375	45.400000	847.447876	45.400000	851.172119	45.400000	851.163940	45.400000	850.215027	45.400000	848.545532	45.400000	850.793823	45.400000	848.933838
45.500000	848.185669	45.500000	852.858826	45.500000	850.765320	45.500000	849.451782	45.500000	853.375854	45.500000	850.673889	45.500000	848.701538	45.500000	847.363342	45.500000	850.147705	45.500000	846.665894	45.500000	847.647644	45.500000	850.415710	45.500000	852.637634	45.500000	853.029968	45.500000	851.275635	45.500000	850.846497
45.600000	849.564270	45.600000	853.726135	45.600000	851.398560	45.600000	852.603638	45.600000	845.318909	45.600000	850.278503	45.600000	853.104553	45.600000	848.991638	45.600000	849.682922	45.600000	848.572449	45.600000	850.816101	45.600000	851.123047	45.600000	847.225891	45.600000	851.338989	45.600000	849.005310	45.600000	848.293518
45.700000	847.949158	45.700000	853.263672	45.700000	848.023926	45.700000	852.564270	45.700000	851.904785	45.700000	845.639893	45.700000	852.998718	45.700000	852.660461	45.700000	853.562378	45.700000	853.464050	45.700000	849.427917	45.700000	849.929565	45.700000	852.032959	45.700000	850.718262	45.700000	851.452942	45.700000	847.977356
45.800000	849.255676	45.800000	850.557739	45.800000	850.970581	45.800000	852.290283	45.800000	848.114380	45.800000	848.725098	45.800000	851.186340	45.800000	850.012024	45.800000	850.349304	45.800000	851.244446	45.800000	852.117371	45.800000	850.580078	45.800000	846.203064	45.800000	851.613403	45.800000	850.763977	45.800000	846.974548
45.900000	849.191772	45.900000	853.548767	45.900000	850.624146	45.900000	850.590088	45.900000	847.408020	45.900000	850.036621	45.900000	852.459961	45.900000	851.102234	45.900000	847.026428	45.900000	851.091736	45.900000	849.939026	45.900000	852.947144	45.900000	848.242859	45.900000	852.582886	45.900000	848.695801	45.900000	850.138184
46.000000	848.336243	46.000000	848.400513	46.000000	850.217468	46.000000	855.378174	46.000000	849.666077	46.000000	852.628479	46.000000	848.797180	46.000000	853.477539	46.000000	846.967407	46.000000	848.252563	46.000000	851.943726	46.000000	853.876282	46.000000	848.315186	46.000000	850.066406	46.000000	850.994019	46.000000	853.980591
46.100000	852.879272	46.100000	847.491699	46.100000	851.569458	46.100000	847.853577	46.100000	849.960571	46.100000	851.667175	46.100000	847.832397	46.100000	849.541870	46.100000	846.339050	46.100000	847.273560	46.100000	850.867798	46.100000	851.233521	46.100000	846.946533	46.100000	848.551270	46.100000	848.317139	46.100000	851.038757
46.200000	851.681152	46.200000	849.553894	46.200000	850.871887	46.200000	854.015869	46.200000	849.113647	46.200000	844.458313	46.200000	853.132446	46.200000	851.334961	46.200000	850.695251	46.200000	852.109741	46.200000	847.683533	46.200000	847.311340	46.200000	849.248474	46.200000	848.570007	46.200000	850.143188	46.200000	852.576477
46.300000	850.981689	46.300000	850.387329	46.300000	848.115784	46.300000	848.344543	46.300000	851.677429	46.300000	848.977783	46.300000	846.773865	46.300000	849.914307	46.300000	850.281738	46.300000	849.467651	46.300000	847.688110	46.300000	847.066345	46.300000	852.318542	46.300000	848.385071	46.300000	849.728638	46.300000	848.720581
46.400000	854.010193	46.400000	847.864014	46.400000	848.441833	46.400000	850.390198	46.400000	850.218811	46.400000	849.344910	46.400000	848.054565	46.400000	849.978271	46.400000	850.008911	46.400000	849.531799	46.400000	848.183411	46.400000	847.732544	46.400000	845.594971	46.400000	850.326599	46.400000	845.245789	46.400000	852.599182
46.500000	856.489624	46.500000	851.328674	46.500000	849.909180	46.500000	851.589478	46.500000	851.074646	46.500000	851.213013	46.500000	849.871033	46.500000	847.654175	46.500000	852.065613	46.500000	851.291870	46.500000	844.828796	46.500000	847.250610	46.500000	850.558960	46.500000	850.796509	46.500000	849.227966	46.500000	849.847900
46.600000	846.903748	46.600000	850.460510	46.600000	846.751770	46.600000	846.724792	46.600000	849.843567	46.600000	851.748169	46.600000	847.614319	46.600000	847.800964	46.600000	848.596008	46.600000	850.493347	46.600000	849.029907	46.600000	850.346436	46.600000	849.660583	46.600000	850.222595	46.600000	848.603088	46.600000	851.641785
46.700000	841.710449	46.700000	850.819092	46.700000	850.158936	46.700000	846.815796	46.700000	854.261658	46.700000	852.399780	46.700000	852.185669	46.700000	852.529236	46.700000	851.390747	46.700000	851.067932	46.700000	851.692566	46.700000	849.404053	46.700000	857.079651	46.700000	850.224182	46.700000	854.026794	46.700000	847.801086
46.800000	852.945923	46.800000	847.440674	46.800000	849.075439	46.800000	850.456604	46.800000	853.240295	46.800000	851.847290	46.800000	849.297607	46.800000	848.488281	46.800000	849.766418	46.800000	850.913208	46.800000	852.068848	46.800000	849.112671	46.800000	848.914673	46.800000	847.987427	46.800000	849.985229	46.800000	849.302063
46.900000	852.640625	46.900000	847.675110	46.900000	849.173950	46.900000	847.030945	46.900000	853.081055	46.900000	851.212830	46.900000	845.902222	46.900000	853.399536	46.900000	852.598755	46.900000	847.612000	46.900000	850.796875	46.900000	852.107605	46.900000	851.613159	46.900000	845.898743	46.900000	848.256104	46.900000	852.634216
47.000000	849.781372	47.000000	846.153870	47.000000	849.263794	47.000000	850.614563	47.000000	850.401489	47.000000	848.505676	47.000000	852.610962	47.000000	849.719482	47.000000	848.439697	47.000000	849.213135	47.000000	848.888916	47.000000	846.213318	47.000000	846.921021	47.000000	847.322937	47.000000	850.539612	47.000000	844.918518
47.100000	847.739380	47.100000	849.373169	47.100000	850.774963	47.100000	848.949707	47.100000	850.014832	47.100000	851.596069	47.100000	848.154907	47.100000	848.232361	47.100000	847.194153	47.100000	850.875061	47.100000	848.814392	47.100000	851.125000	47.100000	855.346802	47.100000	850.372559	47.100000	851.095886	47.100000	850.249146
47.200000	851.119141	47.200000	853.214294	47.200000	853.080078	47.200000	847.708374	47.200000	851.965576	47.200000	850.051697	47.200000	850.682190	47.200000	852.768555	47.200000	848.057434	47.200000	847.209351	47.200000	851.545654	47.200000	847.826599	47.200000	853.452026	47.200000	850.911499	47.200000	850.483093	47.200000	849.023193
47.300000	853.145874	47.300000	845.996338	47.300000	849.057556	47.300000	850.707336	47.300000	850.168091	47.300000	852.943726	47.300000	846.678040	47.300000	852.653076	47.300000	847.760498	47.300000	851.931030	47.300000	852.097778	47.300000	848.450378	47.300000	846.160034	47.300000	850.065979	47.300000	848.921143	47.300000	853.886169
47.400000	849.639343	47.400000	845.057800	47.400000	853.259583	47.400000	850.191162	47.400000	849.105713	47.400000	846.921448	47.400000	850.079651	47.400000	852.806152	47.400000	849.913635	47.400000	847.941589	47.400000	850.300659	47.400000	850.992615	47.400000	852.142761	47.400000	845.491516	47.400000	853.163513	47.400000	845.611084
47.500000	846.032349	47.500000	848.944946	47.500000	851.780273	47.500000	849.630676	47.500000	850.087585	47.500000	847.095276	47.500000	852.844971	47.500000	852.071533	47.500000	849.580688	47.500000	850.889221	47.500000	851.466736	47.500000	848.518677	47.500000	851.855774	47.500000	849.039246	47.500000	848.718750	47.500000	849.748108
47.600000	849.966064	47.600000	848.440369	47.600000	850.162781	47.600000	850.532166	47.600000	851.685791	47.600000	850.323547	47.600000	851.942322	47.600000	849.971375	47.600000	848.116821	47.600000	852.401062	47.600000	851.678711	47.600000	850.717346	47.600000	849.198669	47.600000	849.986084	47.600000	852.841858	47.600000	851.862427
47.700000	846.806091	47.700000	850.669189	47.700000	851.043762	47.700000	852.316956	47.700000	850.834900	47.700000	847.080444	47.700000	847.963379	47.700000	847.699463	47.700000	848.063965	47.700000	850.112305	47.700000	848.410767	47.700000	849.413635	47.700000	849.199951	47.700000	850.730896	47.700000	848.774963	47.700000	851.464111
47.800000	845.223389	47.800000	846.843140	47.800000	848.318604	47.800000	851.681824	47.800000	845.667419	47.800000	848.612610	47.800000	847.115417	47.800000	850.861938	47.800000	850.695129	47.800000	848.516357	47.800000	850.217896	47.800000	850.282654	47.800000	849.223694	47.800000	853.458862	47.800000	849.271179	47.800000	844.806030
47.900000	853.031921	47.900000	853.439514	47.900000	849.439636	47.900000	850.860107	47.900000	846.723511	47.900000	851.639771	47.900000	848.946228	47.900000	847.170471	47.900000	852.327942	47.900000	845.674194	47.900000	849.996277	47.900000	848.826843	47.900000	850.589661	47.900000	849.174683	47.900000	852.563965	47.900000	847.385681
48.000000	849.003357	48.000000	849.766541	48.000000	851.188660	48.000000	851.357666	48.000000	852.451782	48.000000	849.711121	48.000000	852.546875	48.000000	850.316589	48.000000	847.894897	48.000000	853.612183	48.000000	848.042664	48.000000	853.000183	48.000000	850.389038	48.000000	851.262146	48.000000	847.447754	48.000000	847.680908
48.100000	850.101868	48.100000	854.103821	48.100000	848.302979	48.100000	851.078491	48.100000	850.688049	48.100000	850.781189	48.100000	853.924927	48.100000	850.800110	48.100000	849.567871	48.100000	850.324768	48.100000	849.756104	48.100000	848.674011	48.100000	852.679626	48.100000	851.836609	48.100000	853.653809	48.100000	849.467285
48.200000	849.509949	48.200000	845.804382	48.200000	852.445129	48.200000	851.144165	48.200000	852.996399	48.200000	848.413940	48.200000	850.359741	48.200000	853.289490	48.200000	850.323853	48.200000	846.772583	48.200000	846.124573	48.200000	852.440369	48.200000	848.853943	48.200000	851.411621	48.200000	847.851379	48.200000	852.244812
48.300000	852.372192	48.300000	852.007263	48.300000	850.131409	48.300000	846.788147	48.300000	849.875122	48.300000	849.440125	48.300000	845.975281	48.300000	846.630798	48.300000	848.430237	48.300000	846.400391	48.300000	852.677429	48.300000	850.249817	48.300000	851.552185	48.300000	852.545166	48.300000	852.414673	48.300000	853.648743
48.400000	850.275024	48.400000	846.382507	48.400000	851.945618	48.400000	853.017578	48.400000	847.538574	48.400000	846.497498	48.400000	846.802490	48.400000	849.051514	48.400000	848.840271	48.400000	847.956299	48.400000	846.081482	48.400000	854.028442	48.400000	849.972534	48.400000	849.870422	48.400000	848.043152	48.400000	851.039307
48.500000	849.484375	48.500000	849.752686	48.500000	851.066650	48.500000	846.693481	48.500000	846.570251	48.500000	848.228760	48.500000	850.873840	48.500000	849.083679	48.500000	849.213562	48.500000	849.096252	48.500000	849.619141	48.500000	850.277222	48.500000	849.892700	48.500000	850.561279	48.500000	849.900757	48.500000	851.294800
48.600000	848.273132	48.600000	851.311523	48.600000	848.871155	48.600000	850.291931	48.600000	849.171082	48.600000	847.005310	48.600000	848.823059	48.600000	850.919434	48.600000	848.600952	48.600000	844.170654	48.600000	847.746277	48.600000	853.787598	48.600000	847.876160	48.600000	852.646606	48.600000	850.320862	48.600000	849.437866
48.700000	849.702209	48.700000	853.807678	48.700000	849.099670	48.700000	847.449097	48.700000	854.118652	48.700000	852.807922	48.700000	850.743958	48.700000	851.882568	48.700000	850.359558	48.700000	851.079224	48.700000	848.159241	48.700000	849.385193	48.700000	851.982361	48.700000	846.684326	48.700000	848.652527	48.700000	851.002319
48.800000	854.108582	48.800000	848.137207	48.800000	848.548950	48.800000	849.226929	48.800000	850.258057	48.800000	850.178101	48.800000	849.291626	48.800000	850.871399	48.800000	852.999512	48.800000	847.859131	48.800000	848.662354	48.800000	847.890808	48.800000	845.692444	48.800000	851.992798	48.800000	851.333130	48.800000	849.996277
48.900000	850.268005	48.900000	846.744751	48.900000	854.243164	48.900000	847.444702	48.900000	849.145447	48.900000	851.473511	48.900000	848.543457	48.900000	850.291138	48.900000	851.284302	48.900000	850.836853	48.900000	852.247681	48.900000	854.008850	48.900000	849.291260	48.900000	850.005188	48.900000	848.386169	48.900000	846.366821
49.000000	851.585693	49.000000	848.987549	49.000000	853.020325	49.000000	846.644104	49.000000	849.379822	49.000000	851.760071	49.000000	852.700562	49.000000	847.586609	49.000000	850.623718	49.000000	854.705261	49.000000	851.724121	49.000000	850.580811	49.000000	852.370239	49.000000	851.827271	49.000000	850.032776	49.000000	845.507874
49.100000	849.402588	49.100000	848.548218	49.100000	850.339905	49.100000	852.158875	49.100000	848.218506	49.100000	850.399780	49.100000	848.950195	49.100000	851.892822	49.100000	852.280762	49.100000	850.450928	49.100000	848.868652	49.100000	851.954041	49.100000	851.140869	49.100000	850.512390	49.100000	851.658142	49.100000	850.764832
49.200000	851.280273	49.200000	845.617065	49.200000	846.741516	49.200000	847.821960	49.200000	851.690918	49.200000	851.502747	49.200000	849.137573	49.200000	849.481323	49.200000	850.631836	49.200000	848.292053	49.200000	846.666626	49.200000	849.799622	49.200000	849.000000	49.200000	849.457031	49.200000	848.062866	49.200000	843.340576
49.300000	849.826599	49.300000	849.786499	49.300000	848.973022	49.300000	850.860352	49.300000	848.243103	49.300000	851.060852	49.300000	852.179565	49.300000	853.207581	49.300000	848.444763	49.300000	850.963806	49.300000	849.778259	49.300000	850.928650	49.300000	849.877991	49.300000	846.382812	49.300000	851.086304	49.300000	851.882324
49.400000	849.571472	49.400000	846.922180	49.400000	842.634460	49.400000	855.726135	49.400000	847.547974	49.400000	848.877502	49.400000	852.542603	49.400000	851.581726	49.400000	854.992676	49.400000	848.477905	49.400000	849.481689	49.400000	855.717651	49.400000	847.995361	49.400000	846.865112	49.400000	849.885986	49.400000	851.466370
49.500000	848.253845	49.500000	847.937500	49.500000	852.669189	49.500000	849.038269	49.500000	852.227844	49.500000	851.534180	49.500000	852.093689	49.500000	849.070496	49.500000	849.352478	49.500000	853.043457	49.500000	846.454773	49.500000	848.518555	49.500000	847.999084	49.500000	848.025330	49.500000	846.707520	49.500000	855.050598
49.600000	851.600281	49.600000	848.307251	49.600000	846.076050	49.600000	845.126770	49.600000	849.483887	49.600000	852.409851	49.600000	852.478027	49.600000	847.398560	49.600000	849.685730	49.600000	849.803223	49.600000	850.395447	49.600000	849.685242	49.600000	848.543762	49.600000	848.145264	49.600000	852.701843	49.600000	849.587280
49.700000	850.056580	49.700000	847.342651	49.700000	851.213501	49.700000	850.771240	49.700000	848.725525	49.700000	851.000671	49.700000	852.113586	49.700000	850.416809	49.700000	851.500793	49.700000	850.686768	49.700000	852.340820	49.700000	847.678467	49.700000	846.189514	49.700000	847.736633	49.700000	847.500793	49.700000	847.958557
49.800000	854.084290	49.800000	849.637573	49.800000	849.043579	49.800000	849.459412	49.800000	856.092529	49.800000	849.782471	49.800000	852.447449	49.800000	849.040894	49.800000	850.155701	49.800000	849.030396	49.800000	845.552551	49.800000	849.885437	49.800000	848.390381	49.800000	852.177917	49.800000	848.965332	49.800000	847.105530
49.900000	847.734375	49.900000	852.792908	49.900000	850.495178	49.900000	848.329224	49.900000	849.976929	49.900000	850.045776	49.900000	854.611023	49.900000	849.400146	49.900000	848.421814	49.900000	849.889282	49.900000	848.327637	49.900000	850.675842	49.900000	853.598389	49.900000	850.309753	49.900000	847.639038	49.900000	852.927307
50.000000	852.898376	50.000000	848.267212	50.000000	848.780212	50.000000	851.705444	50.000000	849.898804	50.000000	850.752747	50.000000	849.631531	50.000000	849.059204	50.000000	851.078003	50.000000	852.786987	50.000000	850.964783	50.000000	852.927307	50.000000	850.366394	50.000000	850.468140	50.000000	849.329163	50.000000	846.487366
50.000000	852.898376	50.000000	848.267212	50.000000	848.780212	50.000000	851.705566	50.000000	849.898804	50.000000	850.752686	50.000000	849.631531	50.000000	849.059143	50.000000	851.078003	50.000000	852.786987	50.000000	850.964783	50.000000	852.927307	50.000000	850.366394	50.000000	850.468201	50.000000	849.329041	50.000000	846.487366
50.100000	847.047302	50.100000	847.973572	50.100000	849.839417	50.100000	847.518677	50.100000	849.630737	50.100000	848.312622	50.100000	847.849487	50.100000	849.399902	50.100000	849.892700	50.100000	852.658813	50.100000	850.396179	50.100000	847.359863	50.100000	848.634155	50.100000	849.214783	50.100000	848.110779	50.100000	853.932129
50.200000	849.909302	50.200000	849.815552	50.200000	847.961914	50.200000	852.626282	50.200000	849.779846	50.200000	848.013672	50.200000	851.389709	50.200000	851.976318	50.200000	852.069580	50.200000	845.928223	50.200000	849.385925	50.200000	848.703674	50.200000	847.584717	50.200000	848.251465	50.200000	849.486023	50.200000	848.539062
50.300000	850.992798	50.300000	846.160339	50.300000	849.377319	50.300000	848.906006	50.300000	852.149475	50.300000	845.843140	50.300000	847.048279	50.300000	850.008057	50.300000	852.497253	50.300000	846.806519	50.300000	852.143921	50.300000	846.973755	50.300000	844.988953	50.300000	851.718872	50.300000	845.319092	50.300000	847.752808
50.400000	847.318909	50.400000	849.379395	50.400000	848.762329	50.400000	847.016235	50.400000	843.578064	50.400000	849.427002	50.400000	850.096741	50.400000	848.103577	50.400000	848.121338	50.400000	846.834656	50.400000	851.850830	50.400000	847.269836	50.400000	844.805237	50.400000	847.357727	50.400000	844.730408	50.400000	846.688599
50.500000	849.729736	50.500000	845.592896	50.500000	846.421082	50.500000	849.904236	50.500000	846.956543	50.500000	847.800232	50.500000	848.875793	50.500000	848.071838	50.500000	847.690796	50.500000	845.858704	50.500000	851.148071	50.500000	845.466125	50.500000	847.392883	50.500000	851.515442	50.500000	851.580872	50.500000	847.179443
50.600000	848.153564	50.600000	845.784424	50.600000	848.351685	50.600000	847.518250	50.600000	847.915344	50.600000	846.014465	50.600000	842.911804	50.600000	845.359619	50.600000	845.397400	50.600000	842.339172	50.600000	844.942383	50.600000	838.191528	50.600000	849.289124	50.600000	844.750061	50.600000	847.583069	50.600000	850.719543
50.700000	845.724365	50.700000	845.760925	50.700000	845.091797	50.700000	846.218323	50.700000	844.802917	50.700000	844.172974	50.700000	845.896179	50.700000	846.132446	50.700000	845.024475	50.700000	843.799072	50.700000	849.903198	50.700000	844.787964	50.700000	847.049561	50.700000	846.011719	50.700000	848.162292	50.700000	847.022827
50.800000	851.918274	50.800000	846.600891	50.800000	846.549622	50.800000	850.268433	50.800000	842.931152	50.800000	845.595703	50.800000	849.011169	50.800000	845.262512	50.800000	847.297913	50.800000	846.838867	50.800000	850.279602	50.800000	845.833862	50.800000	844.873718	50.800000	845.984497	50.800000	845.406982	50.800000	845.708862
50.900000	844.328674	50.900000	843.934753	50.900000	842.226257	50.900000	844.103699	50.900000	839.985229	50.900000	844.862305	50.900000	844.174805	50.900000	844.227966	50.900000	843.869751	50.900000	845.593140	50.900000	844.529541	50.900000	845.579163	50.900000	845.941895	50.900000	843.984924	50.900000	846.683533	50.900000	839.598328
51.000000	840.759888	51.000000	845.209595	51.000000	844.568542	51.000000	843.288086	51.000000	846.260437	51.000000	841.740601	51.000000	847.044067	51.000000	844.505310	51.000000	846.956665	51.000000	842.916626	51.000000	843.320068	51.000000	843.233276	51.000000	844.374695	51.000000	841.190796	51.000000	844.852356	51.000000	838.950989
51.100000	845.193054	51.100000	841.729980	51.100000	841.815063	51.100000	845.513367	51.100000	840.016602	51.100000	850.062439	51.100000	844.144897	51.100000	846.291443	51.100000	846.790100	51.100000	842.860046	51.100000	842.988342	51.100000	844.163269	51.100000	841.391235	51.100000	843.283142	51.100000	844.007263	51.100000	845.168518
51.200000	836.766296	51.200000	846.516174	51.200000	844.904419	51.200000	842.981445	51.200000	843.950439	51.200000	842.782776	51.200000	839.817871	51.200000	844.838013	51.200000	843.973572	51.200000	842.397156	51.200000	842.791199	51.200000	840.873169	51.200000	839.594299	51.200000	843.486023	51.200000	838.228943	51.200000	848.561646
51.300000	839.497314	51.300000	841.364624	51.300000	840.711609	51.300000	845.908569	51.300000	842.112976	51.300000	843.363892	51.300000	842.791992	51.300000	843.318665	51.300000	843.145020	51.300000	844.075439	51.300000	842.488586	51.300000	841.684570	51.300000	841.526062	51.300000	843.244263	51.300000	841.790344	51.300000	844.791870
51.400000	846.242371	51.400000	840.738220	51.400000	844.539001	51.400000	845.140320	51.400000	844.646118	51.400000	839.739075	51.400000	842.044739	51.400000	842.944885	51.400000	843.386780	51.400000	843.339844	51.400000	844.229553	51.400000	836.072632	51.400000	840.061035	51.400000	839.285522	51.400000	841.948120	51.400000	843.708313
51.500000	843.507324	51.500000	843.488281	51.500000	843.292847	51.500000	839.836548	51.500000	840.340149	51.500000	838.149353	51.500000	844.266418	51.500000	841.833679	51.500000	841.157593	51.500000	841.545349	51.500000	842.836548	51.500000	841.776123	51.500000	844.847290	51.500000	841.012146	51.500000	841.641479	51.500000	842.627441
51.600000	836.409424	51.600000	845.463867	51.600000	838.370544	51.600000	841.463379	51.600000	844.549622	51.600000	843.736145	51.600000	839.589539	51.600000	840.942627	51.600000	841.693787	51.600000	843.403381	51.600000	840.549927	51.600000	843.725647	51.600000	838.776978	51.600000	841.369141	51.600000	843.262329	51.600000	841.672485
51.700000	842.967896	51.700000	840.658325	51.700000	840.948486	51.700000	837.332458	51.700000	842.983093	51.700000	843.806580	51.700000	838.338196	51.700000	842.798523	51.700000	841.279175	51.700000	841.836792	51.700000	841.074402	51.700000	840.331177	51.700000	841.966431	51.700000	837.243774	51.700000	839.216675	51.700000	841.126221
51.800000	837.325134	51.800000	841.286865	51.800000	839.025818	51.800000	841.128052	51.800000	842.826599	51.800000	840.228516	51.800000	839.644775	51.800000	835.992004	51.800000	842.552612	51.800000	841.889648	51.800000	841.222839	51.800000	840.219910	51.800000	843.568909	51.800000	842.780396	51.800000	837.487915	51.800000	840.910278
51.900000	836.577393	51.900000	843.618652	51.900000	839.378845	51.900000	840.164795	51.900000	841.961487	51.900000	838.457764	51.900000	836.793701	51.900000	838.252441	51.900000	837.869019	51.900000	840.430420	51.900000	839.508240	51.900000	839.175537	51.900000	841.646423	51.900000	838.332153	51.900000	839.541260	51.900000	836.490173
52.000000	838.116943	52.000000	845.222839	52.000000	841.648682	52.000000	841.141418	52.000000	838.125122	52.000000	844.453552	52.000000	839.075439	52.000000	840.172546	52.000000	836.552551	52.000000	840.042847	52.000000	836.949341	52.000000	841.454163	52.000000	837.879578	52.000000	840.817932	52.000000	838.158386	52.000000	840.075867
52.100000	838.658020	52.100000	837.953979	52.100000	840.864014	52.100000	836.901855	52.100000	838.921997	52.100000	835.650940	52.100000	838.442078	52.100000	836.380554	52.100000	839.690735	52.100000	841.588806	52.100000	841.010742	52.100000	836.993347	52.100000	843.118652	52.100000	837.196167	52.100000	840.685852	52.100000	837.158508
52.200000	834.469299	52.200000	836.546936	52.200000	835.617859	52.200000	835.773315	52.200000	836.584961	52.200000	837.728699	52.200000	838.909424	52.200000	839.487183	52.200000	840.276123	52.200000	837.560486	52.200000	839.546692	52.200000	836.334167	52.200000	841.279785	52.200000	837.380188	52.200000	834.970886	52.200000	836.919922
52.300000	841.421509	52.300000	836.290649	52.300000	835.439758	52.300000	837.672119	52.300000	836.528015	52.300000	837.675415	52.300000	838.596191	52.300000	839.368652	52.300000	837.235535	52.300000	835.821716	52.300000	834.046753	52.300000	833.751343	52.300000	836.499451	52.300000	841.969788	52.300000	835.660522	52.300000	836.099304
52.400000	839.256226	52.400000	838.804199	52.400000	834.251465	52.400000	837.841797	52.400000	836.764099	52.400000	840.560364	52.400000	838.312500	52.400000	836.867310	52.400000	836.305481	52.400000	833.966553	52.400000	835.416321	52.400000	836.746521	52.400000	839.238831	52.400000	835.988464	52.400000	837.434570	52.400000	839.220886
52.500000	837.222778	52.500000	838.659180	52.500000	835.888489	52.500000	839.362122	52.500000	835.758423	52.500000	839.479370	52.500000	837.440796	52.500000	834.232544	52.500000	833.591797	52.500000	839.016663	52.500000	836.023804	52.500000	836.877930	52.500000	838.763977	52.500000	835.971741	52.500000	836.323669	52.500000	836.535706
52.600000	835.643066	52.600000	833.924255	52.600000	836.701904	52.600000	837.156250	52.600000	838.567139	52.600000	836.000061	52.600000	836.386658	52.600000	833.558899	52.600000	836.909973	52.600000	837.710388	52.600000	834.110107	52.600000	836.850525	52.600000	837.458191	52.600000	837.827698	52.600000	834.566223	52.600000	840.674805
52.700000	834.970337	52.700000	833.711853	52.700000	835.091370	52.700000	834.710693	52.700000	832.369751	52.700000	834.558350	52.700000	833.541321	52.700000	835.749756	52.700000	831.481689	52.700000	835.027283	52.700000	837.742981	52.700000	838.088440	52.700000	836.971069	52.700000	836.808655	52.700000	835.650757	52.700000	835.522949
52.800000	834.428955	52.800000	839.405823	52.800000	837.810730	52.800000	835.682190	52.800000	837.733459	52.800000	836.386963	52.800000	833.211914	52.800000	833.784119	52.800000	834.074280	52.800000	830.301697	52.800000	837.466736	52.800000	831.778320	52.800000	833.326172	52.800000	831.707397	52.800000	837.030396	52.800000	830.570618
52.900000	837.619080	52.900000	835.677185	52.900000	836.760864	52.900000	836.053589	52.900000	832.682190	52.900000	835.463928	52.900000	832.351929	52.900000	837.053894	52.900000	834.273132	52.900000	830.764404	52.900000	831.766846	52.900000	832.886719	52.900000	835.971558	52.900000	835.212280	52.900000	833.042847	52.900000	833.371460
53.000000	833.105652	53.000000	831.582886	53.000000	833.825562	53.000000	837.169189	53.000000	833.930542	53.000000	834.934387	53.000000	831.897034	53.000000	830.634644	53.000000	836.100342	53.000000	834.331238	53.000000	832.164062	53.000000	834.032898	53.000000	834.128845	53.000000	834.831421	53.000000	833.557922	53.000000	833.721802
53.100000	834.949585	53.100000	833.776550	53.100000	832.778320	53.100000	831.894714	53.100000	833.728271	53.100000	835.951721	53.100000	832.559631	53.100000	834.808899	53.100000	827.802551	53.100000	828.683350	53.100000	831.926636	53.100000	835.234497	53.100000	835.814880	53.100000	831.909607	53.100000	833.975403	53.100000	831.657776
53.200000	832.545959	53.200000	835.644165	53.200000	830.895325	53.200000	829.399719	53.200000	832.787292	53.200000	834.147217	53.200000	831.915344	53.200000	830.829956	53.200000	831.809204	53.200000	833.358154	53.200000	830.290894	53.200000	834.124207	53.200000	830.483154	53.200000	830.753479	53.200000	832.121277	53.200000	834.401672
53.300000	831.352234	53.300000	828.460999	53.300000	829.503845	53.300000	832.426880	53.300000	833.889893	53.300000	829.552307	53.300000	833.925110	53.300000	831.808655	53.300000	827.552979	53.300000	834.085632	53.300000	833.198608	53.300000	830.631470	53.300000	829.324036	53.300000	828.474243	53.300000	832.986572	53.300000	831.108215
53.400000	833.375549	53.400000	834.133972	53.400000	832.239197	53.400000	834.671570	53.400000	830.413452	53.400000	828.169067	53.400000	831.348328	53.400000	832.339966	53.400000	834.193481	53.400000	832.597412	53.400000	834.811768	53.400000	831.619080	53.400000	834.844360	53.400000	833.078918	53.400000	828.418152	53.400000	831.535156
53.500000	832.766235	53.500000	832.333740	53.500000	829.199646	53.500000	829.573486	53.500000	831.054443	53.500000	828.684570	53.500000	829.871399	53.500000	826.985718	53.500000	829.007202	53.500000	827.038635	53.500000	828.528503	53.500000	827.589966	53.500000	825.283752	53.500000	828.556458	53.500000	830.318787	53.500000	832.985352
53.600000	833.750122	53.600000	829.404968	53.600000	830.410706	53.600000	831.370239	53.600000	826.962769	53.600000	832.358459	53.600000	831.655701	53.600000	830.615173	53.600000	830.241760	53.600000	833.371643	53.600000	829.763123	53.600000	829.462097	53.600000	830.098022	53.600000	829.095276	53.600000	826.944702	53.600000	833.394653
53.700000	828.088013	53.700000	828.852295	53.700000	828.209595	53.700000	829.054382	53.700000	826.377197	53.700000	831.814758	53.700000	831.921631	53.700000	828.278809	53.700000	831.766724	53.700000	827.678284	53.700000	826.521118	53.700000	829.700867	53.700000	828.474243	53.700000	832.224854	53.700000	828.475952	53.700000	831.908081
53.800000	829.502319	53.800000	828.383728	53.800000	826.775391	53.800000	827.395325	53.800000	829.054077	53.800000	830.190247	53.800000	827.223389	53.800000	828.172241	53.800000	827.730896	53.800000	829.243286	53.800000	827.812683	53.800000	831.587280	53.800000	827.381836	53.800000	827.103638	53.800000	831.042053	53.800000	831.553955
53.900000	830.001160	53.900000	826.230652	53.900000	828.253296	53.900000	829.575867	53.900000	828.039429	53.900000	829.834839	53.900000	825.677246	53.900000	828.096008	53.900000	830.433289	53.900000	827.752319	53.900000	825.783936	53.900000	830.494751	53.900000	827.461182	53.900000	829.484985	53.900000	825.186768	53.900000	830.695251
54.000000	826.515991	54.000000	830.418701	54.000000	827.621643	54.000000	826.836304	54.000000	825.094971	54.000000	830.617676	54.000000	826.631226	54.000000	832.637390	54.000000	828.474487	54.000000	827.917908	54.000000	824.827881	54.000000	826.948486	54.000000	830.161072	54.000000	828.039673	54.000000	826.124878	54.000000	831.711731
54.100000	827.527100	54.100000	827.755981	54.100000	829.382385	54.100000	824.427368	54.100000	827.476257	54.100000	826.989624	54.100000	822.265808	54.100000	830.135010	54.100000	827.719421	54.100000	828.582397	54.100000	822.053101	54.100000	828.576050	54.100000	824.700989	54.100000	825.808838	54.100000	829.473755	54.100000	824.677856
54.200000	825.390686	54.200000	825.302673	54.200000	827.018494	54.200000	826.933594	54.200000	825.423767	54.200000	824.306763	54.200000	826.731384	54.200000	830.485840	54.200000	828.890564	54.200000	824.550720	54.200000	826.483093	54.200000	825.519165	54.200000	831.046936	54.200000	825.867432	54.200000	826.994690	54.200000	830.117432
54.300000	828.671021	54.300000	829.557800	54.300000	830.814697	54.300000	828.632141	54.300000	824.042786	54.300000	824.477722	54.300000	823.212585	54.300000	827.511475	54.300000	825.750244	54.300000	825.065002	54.300000	822.347900	54.300000	823.398376	54.300000	826.313049	54.300000	823.831055	54.300000	824.445374	54.300000	825.994690
54.400000	824.885864	54.400000	825.854553	54.400000	824.611694	54.400000	824.595886	54.400000	825.385681	54.400000	826.725403	54.400000	822.973816	54.400000	826.085571	54.400000	823.752991	54.400000	824.456909	54.400000	827.502197	54.400000	823.866699	54.400000	823.860352	54.400000	828.973633	54.400000	824.928467	54.400000	825.202332
54.500000	825.200806	54.500000	830.285889	54.500000	825.442322	54.500000	823.601807	54.500000	823.187805	54.500000	824.066833	54.500000	825.471191	54.500000	822.916565	54.500000	825.529480	54.500000	825.174866	54.500000	826.344604	54.500000	824.660950	54.500000	823.220215	54.500000	827.287903	54.500000	822.406128	54.500000	822.009521
54.600000	820.128479	54.600000	822.489136	54.600000	826.361389	54.600000	828.425781	54.600000	821.841797	54.600000	821.600403	54.600000	824.389160	54.600000	827.849182	54.600000	823.851990	54.600000	823.067444	54.600000	823.938293	54.600000	826.856323	54.600000	824.011658	54.600000	822.422119	54.600000	827.211975	54.600000	820.408264
54.700000	823.344666	54.700000	823.248474	54.700000	822.278076	54.700000	825.330017	54.700000	825.342896	54.700000	823.395935	54.700000	824.338989	54.700000	823.752380	54.700000	824.565063	54.700000	823.303772	54.700000	824.951660	54.700000	825.387695	54.700000	822.872681	54.700000	825.123230	54.700000	825.947083	54.700000	819.493591
54.800000	823.103943	54.800000	823.599548	54.800000	820.747986	54.800000	821.996155	54.800000	825.414368	54.800000	825.871521	54.800000	825.358521	54.800000	818.924316	54.800000	822.045776	54.800000	825.585754	54.800000	822.982483	54.800000	821.267395	54.800000	827.377991	54.800000	825.171753	54.800000	821.085510	54.800000	821.374634
54.900000	824.972412	54.900000	827.985413	54.900000	822.504456	54.900000	822.556458	54.900000	825.143494	54.900000	829.023682	54.900000	823.027832	54.900000	822.912354	54.900000	823.913147	54.900000	822.242493	54.900000	820.410767	54.900000	821.477295	54.900000	818.728882	54.900000	823.047119	54.900000	820.178894	54.900000	822.910645
55.000000	819.988342	55.000000	824.376526	55.000000	821.014648	55.000000	823.782959	55.000000	823.996277	55.000000	821.704590	55.000000	824.855896	55.000000	823.580811	55.000000	820.035095	55.000000	825.742554	55.000000	824.262207	55.000000	817.998474	55.000000	817.930481	55.000000	822.251770	55.000000	818.964905	55.000000	826.571350
55.100000	814.683472	55.100000	819.798828	55.100000	820.018860	55.100000	823.780884	55.100000	826.357605	55.100000	817.469421	55.100000	822.657959	55.100000	820.802673	55.100000	819.851685	55.100000	820.542358	55.100000	823.270264	55.100000	819.301758	55.100000	822.689453	55.100000	821.483826	55.100000	824.394653	55.100000	822.250610
55.200000	820.188293	55.200000	817.696777	55.200000	822.420288	55.200000	820.687073	55.200000	819.902771	55.200000	821.314392	55.200000	822.947205	55.200000	823.297913	55.200000	823.859436	55.200000	818.778259	55.200000	817.489929	55.200000	820.243774	55.200000	820.742981	55.200000	822.467041	55.200000	819.576233	55.200000	821.875305
55.300000	819.112305	55.300000	818.350586	55.300000	821.011047	55.300000	818.277222	55.300000	816.060120	55.300000	821.061340	55.300000	820.034668	55.300000	819.142151	55.300000	820.629517	55.300000	822.126709	55.300000	823.608765	55.300000	824.266785	55.300000	821.262573	55.300000	823.391174	55.300000	819.155640	55.300000	817.686523
55.400000	820.933899	55.400000	819.706482	55.400000	818.192017	55.400000	821.943604	55.400000	814.819763	55.400000	818.595032	55.400000	821.100098	55.400000	817.383789	55.400000	823.017395	55.400000	819.784607	55.400000	823.530823	55.400000	819.603821	55.400000	818.025879	55.400000	820.585815	55.400000	821.961487	55.400000	822.546509
55.500000	821.811401	55.500000	819.600525	55.500000	815.632812	55.500000	819.387878	55.500000	819.445190	55.500000	822.439697	55.500000	820.092163	55.500000	817.818542	55.500000	817.788696	55.500000	821.684753	55.500000	819.713745	55.500000	819.032898	55.500000	821.055359	55.500000	822.959412	55.500000	817.999939	55.500000	818.974548
55.600000	817.521667	55.600000	817.493103	55.600000	823.249878	55.600000	822.587280	55.600000	818.620789	55.600000	818.567688	55.600000	822.142517	55.600000	815.686523	55.600000	818.496643	55.600000	815.632324	55.600000	819.378845	55.600000	818.303040	55.600000	818.619202	55.600000	820.460327	55.600000	817.675476	55.600000	820.788696
55.700000	821.792236	55.700000	816.001465	55.700000	819.065552	55.700000	820.546631	55.700000	816.246216	55.700000	818.781311	55.700000	818.632996	55.700000	814.389832	55.700000	817.456665	55.700000	820.487915	55.700000	816.801514	55.700000	820.417114	55.700000	818.355042	55.700000	820.900574	55.700000	817.510803	55.700000	818.016174
55.800000	821.720215	55.800000	820.857056	55.800000	817.300415	55.800000	817.881836	55.800000	817.536072	55.800000	817.375671	55.800000	816.651855	55.800000	819.638550	55.800000	816.509705	55.800000	817.172363	55.800000	820.054443	55.800000	819.851807	55.800000	814.627441	55.800000	815.395325	55.800000	816.820557	55.800000	816.071045
55.900000	820.213257	55.900000	816.752319	55.900000	816.506836	55.900000	816.277283	55.900000	815.423584	55.900000	815.591248	55.900000	819.372559	55.900000	815.739685	55.900000	820.242737	55.900000	821.992798	55.900000	816.787415	55.900000	817.069397	55.900000	816.308533	55.900000	813.499695	55.900000	817.766479	55.900000	820.383179
56.000000	821.787964	56.000000	814.755188	56.000000	818.117920	56.000000	815.822632	56.000000	817.857422	56.000000	818.228455	56.000000	815.696045	56.000000	822.691772	56.000000	811.874084	56.000000	818.234009	56.000000	817.639526	56.000000	822.677063	56.000000	815.365356	56.000000	819.329163	56.000000	817.859802	56.000000	817.312012
56.100000	817.844116	56.100000	811.795288	56.100000	814.469849	56.100000	812.807617	56.100000	816.902771	56.100000	816.866394	56.100000	815.026245	56.100000	819.361938	56.100000	813.084900	56.100000	816.411133	56.100000	818.445007	56.100000	816.143250	56.100000	817.051331	56.100000	816.393311	56.100000	817.460632	56.100000	812.745789
56.200000	815.419067	56.200000	817.163330	56.200000	821.220093	56.200000	815.590759	56.200000	812.086304	56.200000	815.572266	56.200000	816.821472	56.200000	815.540405	56.200000	814.226440	56.200000	815.483826	56.200000	815.137878	56.200000	816.606567	56.200000	815.870239	56.200000	817.190430	56.200000	814.413574	56.200000	812.589050
56.300000	818.587891	56.300000	817.971191	56.300000	818.853699	56.300000	817.054749	56.300000	811.755676	56.300000	812.847961	56.300000	817.942139	56.300000	815.006226	56.300000	813.344604	56.300000	815.790466	56.300000	816.646729	56.300000	814.593079	56.300000	813.620605	56.300000	813.123413	56.300000	815.260620	56.300000	814.833923
56.400000	811.178467	56.400000	817.313232	56.400000	814.925598	56.400000	814.396423	56.400000	811.376770	56.400000	814.586243	56.400000	815.336182	56.400000	814.646423	56.400000	815.479919	56.400000	815.056091	56.400000	815.998047	56.400000	813.035522	56.400000	820.504150	56.400000	820.193237	56.400000	814.114929	56.400000	814.932495
56.500000	813.340088	56.500000	812.970032	56.500000	816.236816	56.500000	815.964905	56.500000	816.632080	56.500000	814.542603	56.500000	814.109375	56.500000	812.059998	56.500000	811.749573	56.500000	817.726196	56.500000	816.030151	56.500000	814.194641	56.500000	810.756897	56.500000	811.238892	56.500000	817.212708	56.500000	810.086731
56.600000	813.306885	56.600000	811.756836	56.600000	814.161560	56.600000	808.617615	56.600000	811.587952	56.600000	817.894653	56.600000	813.955933	56.600000	818.243225	56.600000	812.719482	56.600000	813.127686	56.600000	814.041016	56.600000	815.794922	56.600000	812.404297	56.600000	814.952454	56.600000	810.257202	56.600000	812.922302
56.700000	812.554871	56.700000	813.654724	56.700000	817.391663	56.700000	814.387817	56.700000	815.500122	56.700000	817.646667	56.700000	814.021667	56.700000	810.941589	56.700000	809.945923	56.700000	811.112183	56.700000	813.812256	56.700000	811.412842	56.700000	812.548096	56.700000	812.996887	56.700000	813.461670	56.700000	810.505493
56.800000	814.638000	56.800000	811.714355	56.800000	813.325195	56.800000	815.243652	56.800000	813.439636	56.800000	813.767090	56.800000	809.781006	56.800000	818.219299	56.800000	813.239807	56.800000	810.213623	56.800000	813.648376	56.800000	812.224976	56.800000	814.278503	56.800000	814.756042	56.800000	811.750610	56.800000	808.466187
56.900000	810.960693	56.900000	815.124084	56.900000	814.521240	56.900000	812.208435	56.900000	811.876587	56.900000	810.815369	56.900000	814.054810	56.900000	815.932068	56.900000	811.345825	56.900000	814.159851	56.900000	810.294128	56.900000	808.638733	56.900000	813.925964	56.900000	812.708740	56.900000	812.276855	56.900000	812.611145
57.000000	814.786072	57.000000	811.155396	57.000000	810.056213	57.000000	812.611816	57.000000	810.046509	57.000000	811.280212	57.000000	808.575562	57.000000	810.888428	57.000000	810.568665	57.000000	813.557739	57.000000	810.966248	57.000000	808.740967	57.000000	811.788513	57.000000	812.357849	57.000000	812.543213	57.000000	808.294556
57.100000	812.895264	57.100000	810.064270	57.100000	813.020020	57.100000	810.634155	57.100000	811.391846	57.100000	809.541138	57.100000	809.671021	57.100000	811.735535	57.100000	809.788635	57.100000	812.336548	57.100000	811.327759	57.100000	808.955017	57.100000	807.257812	57.100000	812.422119	57.100000	814.906738	57.100000	808.007019
57.200000	812.680969	57.200000	810.722412	57.200000	810.050415	57.200000	810.704712	57.200000	810.766235	57.200000	808.640320	57.200000	810.812500	57.200000	814.781982	57.200000	808.831787	57.200000	810.669128	57.200000	811.947937	57.200000	805.570007	57.200000	806.762390	57.200000	811.922241	57.200000	810.740662	57.200000	809.840332
57.300000	806.294617	57.300000	808.911804	57.300000	812.267822	57.300000	811.808655	57.300000	814.053772	57.300000	813.697205	57.300000	807.907043	57.300000	808.044189	57.300000	808.638306	57.300000	808.598267	57.300000	810.149719	57.300000	809.160645	57.300000	809.406677	57.300000	810.639038	57.300000	814.396362	57.300000	807.689209
57.400000	812.454346	57.400000	811.653503	57.400000	810.777954	57.400000	806.347473	57.400000	808.950500	57.400000	809.025391	57.400000	807.065186	57.400000	807.090393	57.400000	810.615112	57.400000	809.630005	57.400000	809.898743	57.400000	808.761169	57.400000	809.398254	57.400000	812.861877	57.400000	806.991455	57.400000	806.507141
57.500000	808.508118	57.500000	807.674927	57.500000	810.570374	57.500000	812.358215	57.500000	809.565979	57.500000	809.676331	57.500000	805.618835	57.500000	809.658630	57.500000	805.434814	57.500000	810.296570	57.500000	809.172791	57.500000	806.946899	57.500000	807.556030	57.500000	810.103210	57.500000	810.215271	57.500000	810.233032
57.600000	810.195435	57.600000	806.911682	57.600000	806.135559	57.600000	806.372864	57.600000	810.069641	57.600000	809.468567	57.600000	806.715637	57.600000	808.041809	57.600000	808.753906	57.600000	807.007629	57.600000	809.760742	57.600000	808.301086	57.600000	808.917908	57.600000	809.771118	57.600000	808.035156	57.600000	807.287598
57.700000	809.235291	57.700000	807.647766	57.700000	808.461121	57.700000	804.081177	57.700000	808.477783	57.700000	807.042175	57.700000	810.843506	57.700000	809.794189	57.700000	803.957336	57.700000	807.901306	57.700000	809.889709	57.700000	804.352417	57.700000	807.733704	57.700000	808.449890	57.700000	805.877808	57.700000	806.895020
57.800000	809.016785	57.800000	807.058777	57.800000	808.703003	57.800000	807.995728	57.800000	805.075745	57.800000	807.502380	57.800000	807.373657	57.800000	809.888184	57.800000	806.160889	57.800000	803.864380	57.800000	807.572998	57.800000	808.485657	57.800000	807.106506	57.800000	808.771179	57.800000	810.524658	57.800000	809.224121
57.900000	808.136292	57.900000	802.204102	57.900000	808.164062	57.900000	808.431152	57.900000	806.124634	57.900000	806.523926	57.900000	806.152588	57.900000	809.268188	57.900000	806.560120	57.900000	805.214905	57.900000	809.437927	57.900000	805.122681	57.900000	807.103638	57.900000	805.075684	57.900000	807.321472	57.900000	804.128723
58.000000	805.479187	58.000000	805.217346	58.000000	807.417480	58.000000	803.855286	58.000000	807.216675	58.000000	803.852539	58.000000	801.849976	58.000000	806.727234	58.000000	806.895325	58.000000	806.428101	58.000000	802.601807	58.000000	800.379639	58.000000	807.174255	58.000000	810.198486	58.000000	805.358826	58.000000	805.588989
58.100000	805.961853	58.100000	808.928101	58.100000	807.630615	58.100000	805.060974	58.100000	806.897156	58.100000	804.928345	58.100000	804.158875	58.100000	805.295044	58.100000	806.871826	58.100000	805.142944	58.100000	806.854553	58.100000	804.514954	58.100000	805.193115	58.100000	806.079102	58.100000	807.799194	58.100000	808.070618
58.200000	805.469116	58.200000	803.765503	58.200000	804.976562	58.200000	803.435913	58.200000	805.763550	58.200000	803.165894	58.200000	805.134094	58.200000	802.059143	58.200000	803.776062	58.200000	797.777832	58.200000	804.959900	58.200000	804.921387	58.200000	807.293274	58.200000	801.412109	58.200000	805.414612	58.200000	808.095886
58.300000	804.574402	58.300000	808.035889	58.300000	805.619324	58.300000	805.651428	58.300000	802.983948	58.300000	801.962585	58.300000	805.825989	58.300000	806.439514	58.300000	801.814392	58.300000	804.793701	58.300000	805.062866	58.300000	803.359375	58.300000	804.265869	58.300000	802.419861	58.300000	804.117859	58.300000	803.994995
58.400000	802.801819	58.400000	804.725098	58.400000	802.098083	58.400000	806.013672	58.400000	802.989197	58.400000	802.425720	58.400000	803.384521	58.400000	804.213501	58.400000	800.791870	58.400000	803.267151	58.400000	805.687622	58.400000	805.881775	58.400000	806.099976	58.400000	804.059692	58.400000	802.745911	58.400000	805.173645
58.500000	805.398987	58.500000	803.838623	58.500000	803.321777	58.500000	799.776855	58.500000	805.149414	58.500000	804.529419	58.500000	804.048767	58.500000	804.680969	58.500000	803.634094	58.500000	805.041077	58.500000	804.074097	58.500000	807.750610	58.500000	801.796875	58.500000	803.174988	58.500000	806.811584	58.500000	803.210083
58.600000	804.550720	58.600000	800.830017	58.600000	802.169739	58.600000	802.095032	58.600000	802.694702	58.600000	800.601990	58.600000	803.793335	58.600000	802.687927	58.600000	799.770691	58.600000	802.652832	58.600000	803.178223	58.600000	805.584900	58.600000	801.435547	58.600000	801.538818	58.600000	800.170166	58.600000	802.879211
58.700000	802.622314	58.700000	799.631409	58.700000	802.391052	58.700000	803.191711	58.700000	802.665222	58.700000	803.459229	58.700000	803.895264	58.700000	801.603943	58.700000	799.670105	58.700000	802.669678	58.700000	802.962402	58.700000	800.721252	58.700000	802.215271	58.700000	805.252197	58.700000	802.843750	58.700000	800.505005
58.800000	803.007385	58.800000	802.250977	58.800000	801.931519	58.800000	802.230652	58.800000	802.690857	58.800000	802.370850	58.800000	804.249084	58.800000	802.361206	58.800000	801.349365	58.800000	800.825623	58.800000	798.220764	58.800000	803.788391	58.800000	805.314270	58.800000	802.618835	58.800000	802.900330	58.800000	800.970276
58.900000	798.232361	58.900000	803.014038	58.900000	797.777832	58.900000	803.069153	58.900000	798.672668	58.900000	799.862427	58.900000	802.547607	58.900000	804.145203	58.900000	802.252930	58.900000	799.242798	58.900000	801.354614	58.900000	799.828125	58.900000	805.541992	58.900000	799.257324	58.900000	803.542969	58.900000	802.648682
59.000000	799.098694	59.000000	799.713440	59.000000	803.255432	59.000000	798.953796	59.000000	800.055664	59.000000	803.088318	59.000000	802.020142	59.000000	802.363037	59.000000	806.083374	59.000000	800.183533	59.000000	800.038513	59.000000	800.618591	59.000000	800.338013	59.000000	798.489502	59.000000	796.667358	59.000000	798.180908
59.100000	801.057068	59.100000	800.571289	59.100000	801.006165	59.100000	798.724365	59.100000	801.734558	59.100000	801.634644	59.100000	797.485779	59.100000	801.524902	59.100000	802.036194	59.100000	801.262512	59.100000	800.315430	59.100000	795.211304	59.100000	797.981873	59.100000	799.154663	59.100000	795.435364	59.100000	801.251038
59.200000	802.686462	59.200000	800.948914	59.200000	796.184265	59.200000	802.034119	59.200000	799.417603	59.200000	797.909180	59.200000	801.890625	59.200000	798.280029	59.200000	798.073120	59.200000	802.267578	59.200000	797.764038	59.200000	799.039673	59.200000	803.585144	59.200000	799.695374	59.200000	797.377319	59.200000	800.831360
59.300000	798.506287	59.300000	795.663940	59.300000	794.789124	59.300000	802.595215	59.300000	800.658508	59.300000	798.151550	59.300000	801.671326	59.300000	794.826843	59.300000	799.170349	59.300000	797.128906	59.300000	798.967957	59.300000	798.220398	59.300000	799.141479	59.300000	800.615051	59.300000	793.894409	59.300000	797.206604
59.400000	797.592102	59.400000	798.849304	59.400000	797.177979	59.400000	797.421997	59.400000	799.952698	59.400000	794.716858	59.400000	799.153687	59.400000	800.874756	59.400000	797.633850	59.400000	794.946289	59.400000	796.535400	59.400000	798.864197	59.400000	796.841003	59.400000	801.285339	59.400000	796.099243	59.400000	800.087585
59.500000	795.756775	59.500000	797.957214	59.500000	795.512634	59.500000	795.477661	59.500000	795.801453	59.500000	798.097351	59.500000	798.945618	59.500000	797.876160	59.500000	798.720642	59.500000	796.629028	59.500000	799.632874	59.500000	799.400940	59.500000	796.955444	59.500000	796.125061	59.500000	796.108582	59.500000	797.923523
59.600000	794.200012	59.600000	794.509460	59.600000	798.378479	59.600000	796.322388	59.600000	794.882141	59.600000	795.183472	59.600000	800.831787	59.600000	800.552063	59.600000	793.666870	59.600000	795.644897	59.600000	797.402161	59.600000	798.141174	59.600000	794.618225	59.600000	797.065857	59.600000	797.539429	59.600000	797.405518
59.700000	794.831482	59.700000	797.050049	59.700000	793.830811	59.700000	796.401123	59.700000	798.146240	59.700000	795.582214	59.700000	796.500671	59.700000	795.056824	59.700000	794.845703	59.700000	798.947937	59.700000	800.981262	59.700000	794.808655	59.700000	793.970520	59.700000	798.176270	59.700000	792.498718	59.700000	797.950500
59.800000	794.720825	59.800000	795.158569	59.800000	799.121399	59.800000	790.261597	59.800000	796.123962	59.800000	795.228821	59.800000	795.950256	59.800000	793.355042	59.800000	796.453491	59.800000	800.118591	59.800000	794.299133	59.800000	794.018066	59.800000	794.577454	59.800000	800.027344	59.800000	795.648499	59.800000	796.617310
59.900000	794.052246	59.900000	793.862976	59.900000	795.830444	59.900000	795.722351	59.900000	794.665161	59.900000	796.397217	59.900000	798.494507	59.900000	795.017029	59.900000	796.468140	59.900000	799.429443	59.900000	795.059143	59.900000	794.674683	59.900000	795.006897	59.900000	790.543152	59.900000	797.746582	59.900000	794.367188
60.000000	793.439453	60.000000	794.705750	60.000000	792.944153	60.000000	792.994751	60.000000	794.550171	60.000000	796.184998	60.000000	793.831360	60.000000	794.459106	60.000000	792.049683	60.000000	796.833801	60.000000	796.706360	60.000000	793.435059	60.000000	794.331360	60.000000	795.371460	60.000000	795.522827	60.000000	796.882996
60.100000	796.189209	60.100000	796.214661	60.100000	793.320496	60.100000	790.293579	60.100000	794.514771	60.100000	796.791870	60.100000	795.796509	60.100000	796.436646	60.100000	796.899048	60.100000	793.997925	60.100000	794.401978	60.100000	794.405090	60.100000	793.402893	60.100000	793.255310	60.100000	789.371155	60.100000	793.763428
60.200000	794.925598	60.200000	791.437256	60.200000	793.582764	60.200000	793.400757	60.200000	792.156677	60.200000	793.837341	60.200000	792.165466	60.200000	795.564270	60.200000	795.721497	60.200000	794.381042	60.200000	794.354248	60.200000	793.108337	60.200000	792.078369	60.200000	798.364868	60.200000	788.695374	60.200000	795.184937
60.300000	792.097900	60.300000	791.270935	60.300000	792.665222	60.300000	793.172913	60.300000	793.854797	60.300000	790.598938	60.300000	792.527771	60.300000	791.936462	60.300000	795.852051	60.300000	794.252686	60.300000	795.085815	60.300000	793.286072	60.300000	791.128479	60.300000	795.116760	60.300000	794.924377	60.300000	796.279846
60.400000	786.707214	60.400000	792.813477	60.400000	795.954285	60.400000	794.158691	60.400000	786.688660	60.400000	792.055725	60.400000	787.759888	60.400000	795.993042	60.400000	794.128723	60.400000	793.331360	60.400000	793.011780	60.400000	794.115356	60.400000	792.341736	60.400000	793.643433	60.400000	793.528503	60.400000	791.565186
60.500000	788.498108	60.500000	792.261414	60.500000	790.765930	60.500000	790.487976	60.500000	796.591980	60.500000	791.221313	60.500000	793.080933	60.500000	795.034363	60.500000	790.877136	60.500000	792.534241	60.500000	789.664612	60.500000	792.564758	60.500000	791.337280	60.500000	792.108459	60.500000	792.504150	60.500000	791.750000
60.600000	793.542542	60.600000	789.908081	60.600000	788.392090	60.600000	791.799866	60.600000	787.969727	60.600000	793.388916	60.600000	791.818726	60.600000	790.383789	60.600000	793.398438	60.600000	790.791138	60.600000	789.757812	60.600000	790.994263	60.600000	787.917725	60.600000	794.134827	60.600000	790.003906	60.600000	794.750000
60.700000	790.432983	60.700000	790.220886	60.700000	791.014526	60.700000	789.133484	60.700000	790.676453	60.700000	786.294189	60.700000	788.552734	60.700000	790.033875	60.700000	789.437317	60.700000	789.118225	60.700000	790.226685	60.700000	787.378967	60.700000	789.794250	60.700000	788.406677	60.700000	791.000488	60.700000	787.254517
60.800000	787.232178	60.800000	792.713013	60.800000	793.613831	60.800000	789.893311	60.800000	786.412720	60.800000	791.149719	60.800000	789.351562	60.800000	793.927124	60.800000	786.964539	60.800000	792.808228	60.800000	789.978760	60.800000	790.349792	60.800000	789.811523	60.800000	791.721436	60.800000	788.030090	60.800000	793.722839
60.900000	789.510925	60.900000	789.687500	60.900000	785.625610	60.900000	793.236267	60.900000	790.988586	60.900000	788.259766	60.900000	790.267395	60.900000	791.209473	60.900000	791.295532	60.900000	790.814026	60.900000	788.401123	60.900000	792.305237	60.900000	790.884399	60.900000	789.556824	60.900000	789.983276	60.900000	789.375732
61.000000	792.854614	61.000000	788.418396	61.000000	788.706848	61.000000	791.788696	61.000000	789.970154	61.000000	784.586182	61.000000	787.117065	61.000000	792.575989	61.000000	790.514771	61.000000	791.131653	61.000000	788.043518	61.000000	787.717102	61.000000	787.722595	61.000000	789.678040	61.000000	790.351746	61.000000	791.988708
61.100000	792.913513	61.100000	790.382324	61.100000	788.407471	61.100000	788.574524	61.100000	788.286316	61.100000	790.139282	61.100000	791.401245	61.100000	791.803162	61.100000	787.287598	61.100000	785.353149	61.100000	788.826721	61.100000	786.566345	61.100000	787.378601	61.100000	785.136475	61.100000	789.009460	61.100000	787.372070
61.200000	786.532898	61.200000	783.226807	61.200000	782.916138	61.200000	785.540710	61.200000	786.124207	61.200000	790.310669	61.200000	788.700256	61.200000	786.746948	61.200000	786.037537	61.200000	790.241699	61.200000	786.995483	61.200000	787.869568	61.200000	786.223267	61.200000	786.768494	61.200000	790.346802	61.200000	789.204651
61.300000	787.907837	61.300000	788.243225	61.300000	787.391296	61.300000	789.108215	61.300000	790.207458	61.300000	786.431213	61.300000	790.191040	61.300000	792.416016	61.300000	785.504700	61.300000	788.320679	61.300000	788.886108	61.300000	787.763062	61.300000	789.408264	61.300000	790.744263	61.300000	786.562378	61.300000	786.191467
61.400000	783.819702	61.400000	786.201355	61.400000	786.283142	61.400000	787.654724	61.400000	786.330994	61.400000	784.756714	61.400000	783.451843	61.400000	786.194519	61.400000	789.433838	61.400000	789.820862	61.400000	790.020630	61.400000	786.293335	61.400000	784.710510	61.400000	784.408386	61.400000	786.748901	61.400000	789.689270
61.500000	781.622864	61.500000	789.330200	61.500000	787.005554	61.500000	788.234253	61.500000	787.645386	61.500000	789.567871	61.500000	787.458557	61.500000	787.447693	61.500000	788.575256	61.500000	783.195740	61.500000	787.805420	61.500000	784.234802	61.500000	784.516846	61.500000	786.180298	61.500000	789.357056	61.500000	787.603210
61.600000	785.244324	61.600000	786.790649	61.600000	787.431274	61.600000	785.112915	61.600000	795.625977	61.600000	783.609192	61.600000	784.687988	61.600000	787.879578	61.600000	783.646057	61.600000	788.322876	61.600000	786.521851	61.600000	788.103394	61.600000	786.879028	61.600000	788.769592	61.600000	787.420898	61.600000	781.549011
61.700000	785.308899	61.700000	784.449951	61.700000	788.558533	61.700000	785.516846	61.700000	786.313049	61.700000	786.441162	61.700000	785.202087	61.700000	788.725342	61.700000	785.282166	61.700000	787.385803	61.700000	785.883057	61.700000	784.281921	61.700000	786.799011	61.700000	788.170776	61.700000	783.768677	61.700000	784.614685
61.800000	786.832336	61.800000	785.592651	61.800000	782.823486	61.800000	784.249207	61.800000	782.553711	61.800000	780.729370	61.800000	779.938599	61.800000	783.035461	61.800000	782.665710	61.800000	788.560547	61.800000	785.488525	61.800000	787.038391	61.800000	785.014465	61.800000	788.522400	61.800000	784.576538	61.800000	789.411560
61.900000	785.476318	61.900000	786.026855	61.900000	781.665527	61.900000	785.422180	61.900000	789.821411	61.900000	783.426575	61.900000	785.342957	61.900000	785.264099	61.900000	784.648254	61.900000	781.932434	61.900000	780.052673	61.900000	781.904114	61.900000	784.891663	61.900000	784.773254	61.900000	785.988037	61.900000	787.016785
62.000000	783.811218	62.000000	785.300232	62.000000	782.148438	62.000000	783.515137	62.000000	780.663696	62.000000	784.323181	62.000000	781.689819	62.000000	783.743896	62.000000	784.121887	62.000000	782.436340	62.000000	786.256104	62.000000	785.254639	62.000000	784.596008	62.000000	782.774536	62.000000	782.539673	62.000000	783.257446
62.100000	784.296814	62.100000	780.112427	62.100000	779.116028	62.100000	784.718201	62.100000	782.367249	62.100000	783.809387	62.100000	781.071411	62.100000	784.882019	62.100000	784.082886	62.100000	778.057190	62.100000	783.445251	62.100000	779.753845	62.100000	782.342346	62.100000	782.789734	62.100000	783.035461	62.100000	782.242615
62.200000	784.222839	62.200000	785.346863	62.200000	785.582458	62.200000	784.753845	62.200000	783.294312	62.200000	782.056458	62.200000	784.298950	62.200000	782.737000	62.200000	784.064270	62.200000	781.939575	62.200000	783.398315	62.200000	783.725525	62.200000	779.883789	62.200000	783.607788	62.200000	783.242371	62.200000	779.190979
62.300000	779.644104	62.300000	781.140137	62.300000	782.426331	62.300000	781.539246	62.300000	786.567017	62.300000	781.916626	62.300000	781.209290	62.300000	781.858093	62.300000	783.735168	62.300000	783.439209	62.300000	781.987671	62.300000	776.227478	62.300000	781.719910	62.300000	785.735535	62.300000	781.873901	62.300000	782.388062
62.400000	786.335938	62.400000	780.818665	62.400000	781.158020	62.400000	779.407349	62.400000	781.403503	62.400000	784.238831	62.400000	782.836121	62.400000	782.888672	62.400000	785.463989	62.400000	785.398499	62.400000	783.257141	62.400000	784.830139	62.400000	782.205994	62.400000	784.783447	62.400000	779.802307	62.400000	782.564636
62.500000	784.941956	62.500000	779.376831	62.500000	786.158081	62.500000	780.687134	62.500000	784.185242	62.500000	778.889587	62.500000	781.986572	62.500000	777.557129	62.500000	779.346924	62.500000	781.433044	62.500000	781.265015	62.500000	785.365112	62.500000	780.567688	62.500000	783.628174	62.500000	778.309326	62.500000	776.948486
62.600000	783.689636	62.600000	778.609131	62.600000	781.078552	62.600000	780.956482	62.600000	781.059326	62.600000	778.206848	62.600000	777.616638	62.600000	779.973145	62.600000	782.763733	62.600000	782.276306	62.600000	782.569580	62.600000	780.408936	62.600000	777.968750	62.600000	780.525940	62.600000	780.695312	62.600000	779.986206
62.700000	779.781250	62.700000	782.148926	62.700000	780.369812	62.700000	778.742615	62.700000	779.327148	62.700000	779.073975	62.700000	781.601624	62.700000	779.610535	62.700000	777.787598	62.700000	782.695923	62.700000	780.143005	62.700000	779.299194	62.700000	779.910217	62.700000	784.758240	62.700000	776.874634	62.700000	779.305725
62.800000	780.749695	62.800000	779.193420	62.800000	778.571594	62.800000	777.741211	62.800000	775.651184	62.800000	780.125000	62.800000	780.820312	62.800000	776.684937	62.800000	781.180908	62.800000	778.704102	62.800000	778.697632	62.800000	777.032227	62.800000	777.450195	62.800000	779.756897	62.800000	777.626404	62.800000	780.443665
62.900000	780.770142	62.900000	780.548340	62.900000	780.813110	62.900000	781.172668	62.900000	779.152283	62.900000	778.298889	62.900000	775.917847	62.900000	779.924377	62.900000	780.951782	62.900000	775.834229	62.900000	779.246521	62.900000	782.193237	62.900000	777.734375	62.900000	778.072998	62.900000	779.429871	62.900000	776.020691
63.000000	780.000488	63.000000	777.748901	63.000000	777.103149	63.000000	781.950317	63.000000	777.937439	63.000000	777.147095	63.000000	779.627136	63.000000	777.777710	63.000000	780.621155	63.000000	775.400330	63.000000	776.018555	63.000000	781.409790	63.000000	776.066895	63.000000	777.726440	63.000000	780.119629	63.000000	779.313171
63.100000	777.976685	63.100000	778.341492	63.100000	777.866333	63.100000	778.667358	63.100000	778.439148	63.100000	780.720398	63.100000	779.758118	63.100000	780.789307	63.100000	776.772034	63.100000	775.110901	63.100000	782.905640	63.100000	776.448364	63.100000	777.079407	63.100000	777.928894	63.100000	776.705811	63.100000	780.760864
63.200000	778.620972	63.200000	779.119812	63.200000	777.449463	63.200000	774.297607	63.200000	781.444336	63.200000	777.409668	63.200000	779.545227	63.200000	779.104248	63.200000	773.114807	63.200000	776.069214	63.200000	774.856323	63.200000	775.840759	63.200000	777.709167	63.200000	775.984070	63.200000	778.683350	63.200000	774.747070
63.300000	776.040527	63.300000	774.822632	63.300000	777.035706	63.300000	774.975281	63.300000	779.974426	63.300000	773.789673	63.300000	773.053711	63.300000	776.743408	63.300000	778.639221	63.300000	774.429504	63.300000	779.427185	63.300000	776.274963	63.300000	772.034424	63.300000	776.232361	63.300000	777.428345	63.300000	775.911560
63.400000	779.294128	63.400000	775.463867	63.400000	775.618103	63.400000	774.520813	63.400000	773.779236	63.400000	776.939392	63.400000	774.385437	63.400000	778.376648	63.400000	771.444763	63.400000	775.200134	63.400000	775.128967	63.400000	775.292847	63.400000	776.173706	63.400000	776.390381	63.400000	775.781677	63.400000	774.010864
63.500000	776.118164	63.500000	772.324463	63.500000	775.849182	63.500000	775.753601	63.500000	776.402527	63.500000	777.525085	63.500000	776.535583	63.500000	775.280090	63.500000	774.593018	63.500000	778.131592	63.500000	772.775696	63.500000	777.257751	63.500000	771.929504	63.500000	778.840393	63.500000	772.884094	63.500000	773.582214
63.600000	775.481567	63.600000	775.818176	63.600000	773.755432	63.600000	776.077515	63.600000	776.858032	63.600000	772.759216	63.600000	777.228271	63.600000	773.076660	63.600000	773.218140	63.600000	775.819153	63.600000	774.761230	63.600000	773.595215	63.600000	776.351379	63.600000	771.469360	63.600000	775.120972	63.600000	774.691223
63.700000	774.694458	63.700000	775.630310	63.700000	778.140320	63.700000	774.514099	63.700000	777.518311	63.700000	775.812378	63.700000	777.248413	63.700000	775.177673	63.700000	775.016785	63.700000	775.353882	63.700000	770.040955	63.700000	773.007263	63.700000	772.016846	63.700000	773.288452	63.700000	775.827820	63.700000	773.257263
63.800000	776.290222	63.800000	771.217712	63.800000	777.216980	63.800000	772.425659	63.800000	770.395630	63.800000	776.493774	63.800000	774.136719	63.800000	772.823547	63.800000	774.775757	63.800000	774.917419	63.800000	772.703796	63.800000	774.408875	63.800000	776.053467	63.800000	772.785706	63.800000	773.949585	63.800000	775.770630
63.900000	772.930176	63.900000	776.558228	63.900000	775.135376	63.900000	775.924805	63.900000	775.412476	63.900000	768.858704	63.900000	773.152222	63.900000	773.420898	63.900000	772.430847	63.900000	773.014160	63.900000	777.667236	63.900000	777.215942	63.900000	774.363953	63.900000	773.764465	63.900000	769.794128	63.900000	772.546997
64.000000	775.153137	64.000000	776.585876	64.000000	775.048157	64.000000	780.017395	64.000000	776.527710	64.000000	779.320374	64.000000	772.334900	64.000000	772.357788	64.000000	775.422974	64.000000	776.369446	64.000000	773.506775	64.000000	772.444946	64.000000	772.597473	64.000000	771.200439	64.000000	772.561157	64.000000	770.780945
64.100000	767.547852	64.100000	774.554810	64.100000	769.196533	64.100000	770.336975	64.100000	770.423706	64.100000	773.415466	64.100000	774.268738	64.100000	773.341980	64.100000	773.462708	64.100000	768.602295	64.100000	767.275269	64.100000	774.094910	64.100000	772.939697	64.100000	774.647278	64.100000	771.320312	64.100000	776.193298
64.200000	774.965515	64.200000	772.789062	64.200000	767.962280	64.200000	768.812927	64.200000	774.526855	64.200000	773.920288	64.200000	769.990112	64.200000	770.416382	64.200000	768.218750	64.200000	772.563416	64.200000	770.730835	64.200000	774.804565	64.200000	770.707214	64.200000	771.974243	64.200000	769.976074	64.200000	769.729797
64.300000	768.165771	64.300000	772.823914	64.300000	769.443909	64.300000	774.053711	64.300000	769.192566	64.300000	769.852600	64.300000	771.069214	64.300000	773.480774	64.300000	770.196289	64.300000	772.158936	64.300000	769.691162	64.300000	771.882568	64.300000	768.995361	64.300000	770.057617	64.300000	770.302368	64.300000	772.796631
64.400000	770.921997	64.400000	768.317322	64.400000	772.983643	64.400000	776.664673	64.400000	771.204773	64.400000	770.480286	64.400000	773.661194	64.400000	769.982788	64.400000	772.783691	64.400000	771.017517	64.400000	770.214539	64.400000	766.692383	64.400000	769.117798	64.400000	773.170410	64.400000	768.373230	64.400000	772.833557
64.500000	764.752502	64.500000	768.747314	64.500000	772.960999	64.500000	771.006287	64.500000	770.004944	64.500000	768.605225	64.500000	772.083557	64.500000	769.925781	64.500000	769.725159	64.500000	772.159180	64.500000	770.846375	64.500000	769.839905	64.500000	766.586792	64.500000	771.342529	64.500000	767.966492	64.500000	770.893494
64.600000	768.854248	64.600000	768.755066	64.600000	768.184814	64.600000	772.542297	64.600000	772.812012	64.600000	771.664856	64.600000	768.923950	64.600000	772.462891	64.600000	769.990662	64.600000	768.647461	64.600000	767.251953	64.600000	770.211914	64.600000	771.532349	64.600000	769.668091	64.600000	772.325073	64.600000	769.322998
64.700000	773.462769	64.700000	768.439392	64.700000	768.240723	64.700000	770.889038	64.700000	771.636597	64.700000	769.063965	64.700000	769.229614	64.700000	770.703064	64.700000	769.953857	64.700000	765.033325	64.700000	771.321716	64.700000	771.046997	64.700000	766.633789	64.700000	770.599731	64.700000	766.848633	64.700000	769.043396
64.800000	768.568848	64.800000	766.794922	64.800000	769.833435	64.800000	768.594788	64.800000	769.892578	64.800000	769.764282	64.800000	766.394043	64.800000	765.873840	64.800000	768.293213	64.800000	767.208496	64.800000	769.992676	64.800000	768.906067	64.800000	772.067566	64.800000	766.284180	64.800000	771.696472	64.800000	767.657104
64.900000	765.877380	64.900000	766.111450	64.900000	769.046631	64.900000	772.859863	64.900000	770.405396	64.900000	765.616882	64.900000	768.166016	64.900000	769.091858	64.900000	770.401978	64.900000	765.865479	64.900000	762.557251	64.900000	770.991882	64.900000	764.762207	64.900000	768.368835	64.900000	768.682922	64.900000	766.224915
65.000000	767.431519	65.000000	768.171143	65.000000	767.365234	65.000000	766.427185	65.000000	764.779968	65.000000	767.449219	65.000000	769.251221	65.000000	768.028320	65.000000	764.614563	65.000000	766.048767	65.000000	764.642090	65.000000	769.145813	65.000000	768.697144	65.000000	772.684387	65.000000	766.060364	65.000000	767.019531
65.100000	767.269287	65.100000	768.748535	65.100000	767.491211	65.100000	768.130371	65.100000	765.374512	65.100000	769.886353	65.100000	772.040405	65.100000	764.914429	65.100000	769.947449	65.100000	765.702332	65.100000	765.652222	65.100000	766.801636	65.100000	763.850830	65.100000	766.026917	65.100000	761.989136	65.100000	765.250183
65.200000	767.362122	65.200000	768.223633	65.200000	769.631226	65.200000	767.014038	65.200000	765.307373	65.200000	763.164490	65.200000	767.024902	65.200000	765.601074	65.200000	766.771057	65.200000	763.084839	65.200000	768.517090	65.200000	767.010986	65.200000	764.973511	65.200000	764.255798	65.200000	764.536377	65.200000	764.926575
65.300000	764.379700	65.300000	765.285950	65.300000	767.639893	65.300000	766.292053	65.300000	763.696350	65.300000	766.656128	65.300000	765.978271	65.300000	764.322266	65.300000	767.963440	65.300000	765.822144	65.300000	763.512207	65.300000	767.199280	65.300000	768.460266	65.300000	767.032715	65.300000	768.443420	65.300000	766.733276
65.400000	764.950928	65.400000	765.151855	65.400000	764.487610	65.400000	765.355896	65.400000	764.716064	65.400000	762.793030	65.400000	764.412048	65.400000	763.220581	65.400000	765.105835	65.400000	765.014587	65.400000	767.069885	65.400000	765.954102	65.400000	766.247986	65.400000	763.340576	65.400000	765.237427	65.400000	764.901611
65.500000	764.416321	65.500000	764.289124	65.500000	769.459656	65.500000	764.709534	65.500000	765.437805	65.500000	767.839783	65.500000	762.810181	65.500000	769.370178	65.500000	764.666443	65.500000	765.371704	65.500000	769.313599	65.500000	765.957397	65.500000	762.459412	65.500000	764.066406	65.500000	763.656372	65.500000	767.114868
65.600000	765.053162	65.600000	763.498108	65.600000	762.761414	65.600000	764.184448	65.600000	763.896179	65.600000	763.864746	65.600000	765.454651	65.600000	765.153381	65.600000	761.782532	65.600000	765.171265	65.600000	764.616577	65.600000	764.144592	65.600000	766.052856	65.600000	760.491272	65.600000	762.255798	65.600000	763.533081
65.700000	762.881287	65.700000	758.925659	65.700000	758.508850	65.700000	762.553711	65.700000	766.271912	65.700000	762.487122	65.700000	759.558594	65.700000	763.553772	65.700000	762.388733	65.700000	766.635864	65.700000	762.764648	65.700000	765.513367	65.700000	766.758179	65.700000	764.862244	65.700000	763.335693	65.700000	762.311096
65.800000	763.497437	65.800000	761.561462	65.800000	760.156372	65.800000	759.104370	65.800000	764.640015	65.800000	762.934692	65.800000	767.188843	65.800000	763.723389	65.800000	762.363220	65.800000	762.160706	65.800000	766.999268	65.800000	764.573608	65.800000	759.892090	65.800000	762.459106	65.800000	764.589478	65.800000	760.540222
65.900000	764.190735	65.900000	763.328857	65.900000	762.457458	65.900000	762.916504	65.900000	760.408020	65.900000	764.097717	65.900000	760.844727	65.900000	763.116150	65.900000	761.478699	65.900000	763.651489	65.900000	761.279541	65.900000	762.987000	65.900000	760.067993	65.900000	758.050171	65.900000	763.371887	65.900000	756.835571
66.000000	762.706421	66.000000	761.474548	66.000000	763.735596	66.000000	757.221375	66.000000	759.612976	66.000000	762.046692	66.000000	762.337708	66.000000	764.055237	66.000000	765.034790	66.000000	763.243652	66.000000	759.674988	66.000000	760.815613	66.000000	762.577698	66.000000	762.552490	66.000000	760.371460	66.000000	758.642090
66.100000	758.594849	66.100000	762.164062	66.100000	759.246094	66.100000	760.123901	66.100000	760.588379	66.100000	758.128113	66.100000	759.227966	66.100000	763.186218	66.100000	758.890686	66.100000	763.756592	66.100000	757.433105	66.100000	760.315613	66.100000	760.553162	66.100000	759.987610	66.100000	760.735107	66.100000	762.312744
66.200000	761.302917	66.200000	761.507324	66.200000	759.011108	66.200000	760.521484	66.200000	763.180969	66.200000	757.518982	66.200000	761.783020	66.200000	758.039001	66.200000	757.847595	66.200000	759.221375	66.200000	759.485901	66.200000	757.483948	66.200000	756.749146	66.200000	757.326721	66.200000	761.630432	66.200000	764.213379
66.300000	760.131958	66.300000	759.297974	66.300000	763.121399	66.300000	760.955872	66.300000	759.283875	66.300000	759.490479	66.300000	761.811218	66.300000	756.496765	66.300000	761.896423	66.300000	758.625305	66.300000	758.133484	66.300000	762.276917	66.300000	761.483032	66.300000	758.348694	66.300000	758.562134	66.300000	757.306091
66.400000	758.254272	66.400000	755.723572	66.400000	761.180359	66.400000	758.423096	66.400000	758.239014	66.400000	758.076172	66.400000	760.512512	66.400000	761.969116	66.400000	760.088684	66.400000	761.195312	66.400000	759.121826	66.400000	759.423950	66.400000	759.706909	66.400000	758.628845	66.400000	756.669006	66.400000	759.813049
66.500000	763.426453	66.500000	756.207642	66.500000	758.747742	66.500000	758.925720	66.500000	758.474182	66.500000	759.362732	66.500000	758.626404	66.500000	758.609436	66.500000	759.914062	66.500000	758.043945	66.500000	759.923767	66.500000	760.087463	66.500000	755.597107	66.500000	760.963379	66.500000	758.791138	66.500000	758.437317
66.600000	757.891357	66.600000	759.705811	66.600000	757.711182	66.600000	758.119202	66.600000	757.111206	66.600000	758.989563	66.600000	759.641724	66.600000	757.562805	66.600000	758.574402	66.600000	757.799072	66.600000	755.926514	66.600000	758.361084	66.600000	757.156494	66.600000	759.689026	66.600000	759.465698	66.600000	761.876343
66.700000	756.751038	66.700000	759.516663	66.700000	757.478088	66.700000	758.196167	66.700000	758.142883	66.700000	758.064941	66.700000	757.781738	66.700000	761.893860	66.700000	757.659302	66.700000	755.658203	66.700000	754.794983	66.700000	756.044006	66.700000	753.464661	66.700000	757.000854	66.700000	755.671265	66.700000	756.807739
66.800000	759.052185	66.800000	755.000305	66.800000	758.680237	66.800000	756.341248	66.800000	757.378540	66.800000	757.258850	66.800000	755.209412	66.800000	754.729370	66.800000	756.169556	66.800000	758.801270	66.800000	755.126282	66.800000	756.921753	66.800000	759.753113	66.800000	755.737000	66.800000	760.655640	66.800000	756.095276
66.900000	757.188293	66.900000	756.902527	66.900000	754.147400	66.900000	757.155396	66.900000	754.442688	66.900000	753.986877	66.900000	754.356262	66.900000	756.865112	66.900000	756.513916	66.900000	759.919983	66.900000	755.938904	66.900000	755.709167	66.900000	755.785950	66.900000	760.993835	66.900000	755.750793	66.900000	755.260315
67.000000	757.573914	67.000000	755.423279	67.000000	755.079407	67.000000	753.687866	67.000000	755.022278	67.000000	754.878479	67.000000	756.486633	67.000000	758.160156	67.000000	753.955139	67.000000	757.758850	67.000000	757.532227	67.000000	757.160522	67.000000	756.452820	67.000000	754.969482	67.000000	755.825317	67.000000	754.961792
67.100000	757.033752	67.100000	755.076294	67.100000	756.541199	67.100000	754.978577	67.100000	755.705200	67.100000	757.391846	67.100000	753.858521	67.100000	754.222778	67.100000	753.528381	67.100000	754.547485	67.100000	755.914368	67.100000	754.937012	67.100000	755.162537	67.100000	754.739624	67.100000	753.078735	67.100000	754.612244
67.200000	752.468445	67.200000	755.938293	67.200000	757.603088	67.200000	756.659180	67.200000	751.466187	67.200000	755.006592	67.200000	756.015015	67.200000	751.281311	67.200000	755.674927	67.200000	756.230835	67.200000	756.709595	67.200000	754.197205	67.200000	754.866943	67.200000	756.395386	67.200000	753.360474	67.200000	755.214050
67.300000	758.177368	67.300000	755.025879	67.300000	753.027344	67.300000	754.833862	67.300000	755.635498	67.300000	749.918152	67.300000	758.758423	67.300000	753.694702	67.300000	753.848999	67.300000	755.674744	67.300000	753.189087	67.300000	753.597839	67.300000	754.252869	67.300000	756.434937	67.300000	752.261536	67.300000	753.640320
67.400000	754.151123	67.400000	751.639282	67.400000	752.660217	67.400000	752.435730	67.400000	751.822327	67.400000	753.140930	67.400000	755.799072	67.400000	750.178162	67.400000	754.166199	67.400000	753.814880	67.400000	753.006470	67.400000	752.680298	67.400000	751.352173	67.400000	754.933899	67.400000	755.630676	67.400000	754.724243
67.500000	752.764282	67.500000	754.305786	67.500000	751.350769	67.500000	751.967102	67.500000	751.001038	67.500000	753.866821	67.500000	756.223022	67.500000	751.302612	67.500000	753.558655	67.500000	754.070923	67.500000	748.787598	67.500000	751.669250	67.500000	752.829590	67.500000	749.260315	67.500000	753.558167	67.500000	753.747986
67.600000	756.493286	67.600000	755.746765	67.600000	750.663635	67.600000	753.262024	67.600000	753.317078	67.600000	749.922241	67.600000	754.119873	67.600000	753.498413	67.600000	749.653076	67.600000	752.201477	67.600000	754.902588	67.600000	753.466187	67.600000	750.614502	67.600000	750.991760	67.600000	750.868835	67.600000	751.895874
67.700000	751.319092	67.700000	750.927795	67.700000	752.494568	67.700000	754.430542	67.700000	748.986572	67.700000	751.681580	67.700000	748.623596	67.700000	751.023438	67.700000	750.920837	67.700000	749.832581	67.700000	752.906799	67.700000	753.709473	67.700000	751.376648	67.700000	750.252441	67.700000	748.219910	67.700000	752.198303
67.800000	751.297729	67.800000	749.736816	67.800000	753.968567	67.800000	749.428040	67.800000	752.131714	67.800000	748.774658	67.800000	752.975525	67.800000	750.051208	67.800000	749.364563	67.800000	751.359619	67.800000	749.031555	67.800000	755.434448	67.800000	750.079346	67.800000	748.913086	67.800000	751.407593	67.800000	754.559998
67.900000	752.741455	67.900000	751.544739	67.900000	749.657471	67.900000	750.245972	67.900000	753.369019	67.900000	751.279785	67.900000	750.344666	67.900000	751.840576	67.900000	750.799072	67.900000	749.399658	67.900000	752.968262	67.900000	753.114380	67.900000	752.643250	67.900000	754.230103	67.900000	750.937439	67.900000	751.347534
68.000000	751.200989	68.000000	752.493225	68.000000	747.922058	68.000000	752.949890	68.000000	751.111816	68.000000	752.887024	68.000000	748.250732	68.000000	750.705200	68.000000	752.540405	68.000000	750.721619	68.000000	753.671387	68.000000	751.352844	68.000000	752.350159	68.000000	752.408936	68.000000	751.576416	68.000000	752.485535
68.100000	751.128113	68.100000	750.041565	68.100000	752.134705	68.100000	748.813416	68.100000	748.446655	68.100000	751.697327	68.100000	752.495605	68.100000	746.722473	68.100000	749.729309	68.100000	748.757507	68.100000	749.762756	68.100000	748.770691	68.100000	750.338135	68.100000	751.750488	68.100000	749.143127	68.100000	747.614807
68.200000	748.944580	68.200000	746.982544	68.200000	751.037537	68.200000	746.945190	68.200000	751.396729	68.200000	752.569458	68.200000	749.784729	68.200000	750.579773	68.200000	752.325439	68.200000	749.822449	68.200000	743.302490	68.200000	749.494324	68.200000	749.510620	68.200000	748.974976	68.200000	750.242493	68.200000	749.874756
68.300000	745.882996	68.300000	752.506042	68.300000	752.166626	68.300000	751.794922	68.300000	750.055908	68.300000	752.848633	68.300000	749.228638	68.300000	748.234985	68.300000	748.112305	68.300000	751.325317	68.300000	748.584412	68.300000	747.939636	68.300000	749.586609	68.300000	751.833435	68.300000	749.061646	68.300000	749.429749
68.400000	748.983582	68.400000	749.153748	68.400000	748.075684	68.400000	751.014343	68.400000	748.589478	68.400000	748.229248	68.400000	749.868469	68.400000	749.118408	68.400000	748.041870	68.400000	747.393066	68.400000	747.980286	68.400000	744.410156	68.400000	746.863464	68.400000	742.056824	68.400000	748.395935	68.400000	748.385193
68.500000	748.806885	68.500000	751.432739	68.500000	746.973022	68.500000	746.932312	68.500000	748.180298	68.500000	745.593750	68.500000	747.070557	68.500000	748.342041	68.500000	745.853027	68.500000	754.385864	68.500000	751.488708	68.500000	745.054016	68.500000	749.813721	68.500000	747.453247	68.500000	745.198730	68.500000	743.700745
68.600000	744.943359	68.600000	752.303589	68.600000	746.140991	68.600000	744.613525	68.600000	749.361389	68.600000	747.083069	68.600000	746.516357	68.600000	748.418762	68.600000	747.229919	68.600000	747.510254	68.600000	750.364746	68.600000	748.293640	68.600000	746.429260	68.600000	746.441284	68.600000	747.627319	68.600000	745.470398
68.700000	747.636353	68.700000	746.879944	68.700000	749.401428	68.700000	748.897583	68.700000	748.462219	68.700000	743.079407	68.700000	745.580017	68.700000	744.937378	68.700000	744.863342	68.700000	745.108521	68.700000	748.536804	68.700000	745.068909	68.700000	745.878052	68.700000	744.989990	68.700000	746.335938	68.700000	746.850952
68.800000	746.815430	68.800000	746.213684	68.800000	743.066895	68.800000	743.072754	68.800000	745.866028	68.800000	746.144043	68.800000	745.186035	68.800000	747.113220	68.800000	745.637817	68.800000	744.925720	68.800000	745.143433	68.800000	744.422546	68.800000	746.252441	68.800000	747.677185	68.800000	739.911865	68.800000	746.249268
68.900000	744.248779	68.900000	747.919922	68.900000	743.219666	68.900000	742.359741	68.900000	746.398560	68.900000	746.252441	68.900000	745.302307	68.900000	745.664734	68.900000	744.956360	68.900000	745.684937	68.900000	748.563721	68.900000	745.640747	68.900000	747.848633	68.900000	743.262268	68.900000	746.989380	68.900000	744.790039
69.000000	747.048279	69.000000	743.257812	69.000000	743.550598	69.000000	743.635437	69.000000	742.424805	69.000000	745.159912	69.000000	745.127625	69.000000	744.012268	69.000000	747.392395	69.000000	743.515320	69.000000	745.765137	69.000000	743.811707	69.000000	745.769470	69.000000	744.011902	69.000000	745.635498	69.000000	746.295837
69.100000	743.511780	69.100000	742.086060	69.100000	745.561951	69.100000	745.183838	69.100000	744.479370	69.100000	743.868591	69.100000	744.053101	69.100000	742.231445	69.100000	744.160583	69.100000	742.299133	69.100000	743.984619	69.100000	745.227478	69.100000	741.639771	69.100000	748.864746	69.100000	747.745972	69.100000	740.878418
69.200000	746.612488	69.200000	740.751343	69.200000	742.103882	69.200000	743.867798	69.200000	743.142578	69.200000	745.839539	69.200000	743.687134	69.200000	739.023621	69.200000	745.337524	69.200000	743.759644	69.200000	744.964355	69.200000	745.558044	69.200000	746.055237	69.200000	744.340149	69.200000	741.719055	69.200000	744.857910
69.300000	746.856201	69.300000	741.140015	69.300000	743.799622	69.300000	742.896912	69.300000	741.296387	69.300000	744.421631	69.300000	743.059021	69.300000	743.529297	69.300000	741.852844	69.300000	745.378845	69.300000	744.956970	69.300000	740.902039	69.300000	742.853577	69.300000	742.296021	69.300000	742.207520	69.300000	746.312317
69.400000	745.518005	69.400000	740.444702	69.400000	741.580688	69.400000	744.862610	69.400000	744.306213	69.400000	742.354553	69.400000	742.675110	69.400000	740.934570	69.400000	742.980896	69.400000	745.115601	69.400000	747.109802	69.400000	743.882996	69.400000	746.287781	69.400000	743.413696	69.400000	741.519897	69.400000	740.922607
69.500000	742.592346	69.500000	739.429565	69.500000	739.268433	69.500000	741.496826	69.500000	743.777161	69.500000	741.655273	69.500000	744.113953	69.500000	746.512451	69.500000	743.383301	69.500000	744.277893	69.500000	741.297180	69.500000	742.522522	69.500000	745.526123	69.500000	738.838745	69.500000	745.143311	69.500000	745.846252
69.600000	746.292725	69.600000	741.336975	69.600000	744.798828	69.600000	742.186279	69.600000	742.791443	69.600000	740.132141	69.600000	741.511536	69.600000	739.019165	69.600000	743.894897	69.600000	740.302856	69.600000	742.492432	69.600000	742.541016	69.600000	738.425842	69.600000	741.826050	69.600000	742.045349	69.600000	741.186218
69.700000	743.037964	69.700000	739.630066	69.700000	742.283386	69.700000	741.618530	69.700000	741.407532	69.700000	740.734070	69.700000	740.857056	69.700000	741.938660	69.700000	741.858337	69.700000	738.414673	69.700000	739.260498	69.700000	743.678223	69.700000	738.597839	69.700000	742.822571	69.700000	739.429443	69.700000	744.318909
69.800000	740.031311	69.800000	743.845032	69.800000	739.882202	69.800000	741.057007	69.800000	736.694397	69.800000	742.769897	69.800000	740.457886	69.800000	742.632996	69.800000	739.862122	69.800000	742.770935	69.800000	739.560913	69.800000	741.208435	69.800000	741.592041	69.800000	741.041077	69.800000	741.193848	69.800000	738.250366
69.900000	741.062988	69.900000	743.162231	69.900000	739.125854	69.900000	739.769409	69.900000	740.701843	69.900000	740.204712	69.900000	740.447388	69.900000	740.093933	69.900000	739.179260	69.900000	741.522827	69.900000	741.776062	69.900000	741.441345	69.900000	743.123413	69.900000	735.655212	69.900000	740.540100	69.900000	736.586243
70.000000	736.473389	70.000000	740.214783	70.000000	742.079895	70.000000	740.634644	70.000000	739.468018	70.000000	740.742188	70.000000	742.888855	70.000000	740.003052	70.000000	742.678589	70.000000	738.866272	70.000000	741.493591	70.000000	740.570801	70.000000	737.489685	70.000000	742.579041	70.000000	737.645142	70.000000	737.077332
70.100000	738.445801	70.100000	739.317139	70.100000	740.677185	70.100000	736.427917	70.100000	738.320068	70.100000	739.256653	70.100000	739.652222	70.100000	738.825989	70.100000	740.927917	70.100000	737.760681	70.100000	740.038025	70.100000	743.523315	70.100000	738.373596	70.100000	738.235107	70.100000	738.805542	70.100000	739.903809
70.200000	740.511108	70.200000	739.588867	70.200000	736.273254	70.200000	737.208069	70.200000	738.436707	70.200000	737.725525	70.200000	739.631653	70.200000	733.791870	70.200000	738.792175	70.200000	739.136658	70.200000	737.068542	70.200000	736.978271	70.200000	739.453491	70.200000	738.923462	70.200000	738.368652	70.200000	736.101257
70.300000	736.814575	70.300000	740.028198	70.300000	733.318848	70.300000	737.662598	70.300000	742.242615	70.300000	739.653992	70.300000	740.039307	70.300000	738.979980	70.300000	741.098633	70.300000	741.328430	70.300000	737.324890	70.300000	739.413635	70.300000	740.174133	70.300000	736.683411	70.300000	737.191711	70.300000	739.348511
70.400000	734.468872	70.400000	739.663330	70.400000	737.337646	70.400000	736.895203	70.400000	737.887878	70.400000	736.788147	70.400000	735.005249	70.400000	736.534729	70.400000	741.120544	70.400000	739.196228	70.400000	739.137329	70.400000	739.368042	70.400000	738.158020	70.400000	736.549377	70.400000	738.721924	70.400000	737.887390
70.500000	736.354553	70.500000	739.150879	70.500000	737.974121	70.500000	739.213867	70.500000	735.851257	70.500000	735.707275	70.500000	733.546204	70.500000	736.484436	70.500000	737.167847	70.500000	737.956970	70.500000	737.506287	70.500000	734.081360	70.500000	739.463257	70.500000	737.592529	70.500000	735.029602	70.500000	738.709900
70.600000	737.448853	70.600000	736.319885	70.600000	735.906616	70.600000	737.306763	70.600000	739.081177	70.600000	737.503723	70.600000	735.579407	70.600000	735.932678	70.600000	733.374329	70.600000	735.664062	70.600000	734.859070	70.600000	733.657410	70.600000	735.273071	70.600000	738.078369	70.600000	733.908203	70.600000	735.709045
70.700000	735.044312	70.700000	736.503235	70.700000	733.713257	70.700000	731.819397	70.700000	736.820801	70.700000	736.372864	70.700000	737.285034	70.700000	737.786621	70.700000	738.206177	70.700000	740.004333	70.700000	738.746277	70.700000	740.604553	70.700000	731.060913	70.700000	733.686462	70.700000	733.756470	70.700000	734.460571
70.800000	735.630432	70.800000	737.915649	70.800000	737.245422	70.800000	730.475403	70.800000	736.112549	70.800000	733.691772	70.800000	735.932678	70.800000	732.092285	70.800000	731.516785	70.800000	736.187317	70.800000	736.066223	70.800000	733.030884	70.800000	736.294556	70.800000	732.996887	70.800000	736.179382	70.800000	735.845154
70.900000	739.193604	70.900000	732.336548	70.900000	735.239990	70.900000	735.384888	70.900000	737.671692	70.900000	734.794312	70.900000	732.453186	70.900000	732.753784	70.900000	736.390015	70.900000	739.068787	70.900000	732.242554	70.900000	732.897766	70.900000	731.382141	70.900000	734.139954	70.900000	733.813049	70.900000	733.606201
71.000000	732.640442	71.000000	732.562439	71.000000	736.337097	71.000000	732.307251	71.000000	733.733826	71.000000	730.439331	71.000000	733.870483	71.000000	732.997314	71.000000	735.875854	71.000000	735.488159	71.000000	731.629517	71.000000	733.770813	71.000000	734.410767	71.000000	733.267395	71.000000	731.803955	71.000000	735.256104
71.100000	734.851929	71.100000	735.394958	71.100000	734.447266	71.100000	729.917114	71.100000	734.925049	71.100000	733.269653	71.100000	733.836670	71.100000	732.571960	71.100000	735.518311	71.100000	736.511353	71.100000	735.701233	71.100000	736.177917	71.100000	731.017090	71.100000	732.226440	71.100000	734.270813	71.100000	735.350769
71.200000	734.148987	71.200000	733.957214	71.200000	733.933289	71.200000	733.279480	71.200000	734.870911	71.200000	733.208191	71.200000	734.123596	71.200000	731.712036	71.200000	730.736938	71.200000	729.873596	71.200000	729.995300	71.200000	731.622009	71.200000	734.673828	71.200000	733.333313	71.200000	736.043091	71.200000	730.885925
71.300000	730.967468	71.300000	729.043030	71.300000	730.449646	71.300000	734.560852	71.300000	732.533936	71.300000	735.459717	71.300000	733.764832	71.300000	728.723694	71.300000	734.185669	71.300000	734.543884	71.300000	733.631775	71.300000	733.840454	71.300000	731.108643	71.300000	732.439941	71.300000	731.973022	71.300000	733.374023
71.400000	732.993958	71.400000	731.878418	71.400000	731.587341	71.400000	731.599609	71.400000	728.347412	71.400000	733.216980	71.400000	731.789795	71.400000	730.497375	71.400000	730.774109	71.400000	731.229675	71.400000	731.976990	71.400000	733.034851	71.400000	731.842163	71.400000	733.335938	71.400000	730.020691	71.400000	731.620789
71.500000	730.631653	71.500000	729.948730	71.500000	729.919617	71.500000	729.712036	71.500000	732.408081	71.500000	728.956482	71.500000	732.646912	71.500000	730.194885	71.500000	733.470154	71.500000	732.704285	71.500000	734.308228	71.500000	729.457581	71.500000	732.873352	71.500000	733.832764	71.500000	731.781616	71.500000	731.223511
71.600000	732.260803	71.600000	731.041504	71.600000	730.299744	71.600000	730.974731	71.600000	731.125732	71.600000	734.255676	71.600000	734.032593	71.600000	728.648987	71.600000	731.884888	71.600000	730.991638	71.600000	732.561096	71.600000	728.391418	71.600000	728.953918	71.600000	728.545898	71.600000	729.142273	71.600000	729.849915
71.700000	727.551331	71.700000	730.544983	71.700000	732.106262	71.700000	732.926819	71.700000	731.454712	71.700000	730.426697	71.700000	730.862549	71.700000	726.688477	71.700000	728.365479	71.700000	730.752869	71.700000	731.153564	71.700000	728.751526	71.700000	731.628479	71.700000	727.061829	71.700000	727.390564	71.700000	729.297302
71.800000	728.057312	71.800000	731.972412	71.800000	730.245911	71.800000	728.939514	71.800000	724.740540	71.800000	729.387573	71.800000	729.238708	71.800000	731.840637	71.800000	732.452820	71.800000	730.591919	71.800000	729.294250	71.800000	729.458557	71.800000	733.483398	71.800000	730.502380	71.800000	734.214233	71.800000	727.440491
71.900000	724.975586	71.900000	728.879456	71.900000	731.964050	71.900000	728.036072	71.900000	726.929382	71.900000	728.386475	71.900000	731.664673	71.900000	730.648987	71.900000	733.026489	71.900000	728.695923	71.900000	724.925232	71.900000	728.579956	71.900000	730.134277	71.900000	729.476440	71.900000	728.459412	71.900000	728.578613
72.000000	728.197327	72.000000	730.110107	72.000000	727.526489	72.000000	730.068115	72.000000	728.106873	72.000000	730.221619	72.000000	726.566956	72.000000	730.641907	72.000000	725.789612	72.000000	730.607117	72.000000	727.462341	72.000000	730.652161	72.000000	730.061340	72.000000	728.342102	72.000000	729.106750	72.000000	732.241516
72.100000	726.089172	72.100000	728.316895	72.100000	731.107788	72.100000	724.265259	72.100000	726.427673	72.100000	727.142639	72.100000	727.512451	72.100000	727.686584	72.100000	727.984619	72.100000	725.103760	72.100000	728.352966	72.100000	728.302307	72.100000	727.348877	72.100000	729.549438	72.100000	727.631653	72.100000	731.518921
72.200000	730.309692	72.200000	729.846375	72.200000	723.615601	72.200000	729.221924	72.200000	721.240051	72.200000	726.561523	72.200000	727.947510	72.200000	727.907349	72.200000	723.740051	72.200000	730.321350	72.200000	728.167053	72.200000	727.533936	72.200000	727.301453	72.200000	725.636963	72.200000	726.052307	72.200000	726.993225
72.300000	727.120483	72.300000	728.406433	72.300000	728.483337	72.300000	727.538879	72.300000	723.632080	72.300000	725.995850	72.300000	726.918030	72.300000	724.565735	72.300000	727.113586	72.300000	727.604431	72.300000	725.474121	72.300000	729.170959	72.300000	725.685486	72.300000	727.282593	72.300000	726.642883	72.300000	723.820068
72.400000	727.303162	72.400000	724.529236	72.400000	726.303711	72.400000	726.125244	72.400000	725.837646	72.400000	723.801880	72.400000	724.558289	72.400000	727.502686	72.400000	727.842102	72.400000	725.220825	72.400000	730.030029	72.400000	729.336365	72.400000	724.229431	72.400000	727.638306	72.400000	728.377136	72.400000	724.652832
72.500000	724.849792	72.500000	728.921753	72.500000	727.006592	72.500000	724.108826	72.500000	728.090027	72.500000	726.604004	72.500000	724.853394	72.500000	725.242126	72.500000	723.912415	72.500000	729.125549	72.500000	727.721985	72.500000	724.590210	72.500000	723.380554	72.500000	723.930359	72.500000	723.682434	72.500000	722.130066
72.600000	727.133301	72.600000	727.335388	72.600000	724.124390	72.600000	726.917236	72.600000	721.908447	72.600000	722.035217	72.600000	726.839417	72.600000	728.791870	72.600000	724.765991	72.600000	728.140564	72.600000	723.165222	72.600000	727.229614	72.600000	726.448242	72.600000	726.873352	72.600000	725.784729	72.600000	724.305420
72.700000	723.994812	72.700000	726.608521	72.700000	722.089539	72.700000	727.447144	72.700000	723.449890	72.700000	722.018799	72.700000	725.212524	72.700000	725.296204	72.700000	723.390625	72.700000	727.018372	72.700000	722.199219	72.700000	726.137878	72.700000	724.037903	72.700000	725.055115	72.700000	725.649963	72.700000	722.601257
72.800000	724.591003	72.800000	722.142822	72.800000	723.752808	72.800000	724.762451	72.800000	722.813721	72.800000	723.807068	72.800000	725.348145	72.800000	725.355774	72.800000	723.554504	72.800000	725.960632	72.800000	721.210327	72.800000	723.862427	72.800000	723.614807	72.800000	727.603271	72.800000	725.888489	72.800000	724.196716
72.900000	726.226746	72.900000	722.070374	72.900000	721.882080	72.900000	721.169861	72.900000	722.814758	72.900000	725.924133	72.900000	724.541687	72.900000	724.163025	72.900000	725.378906	72.900000	722.723145	72.900000	720.919556	72.900000	724.318298	72.900000	724.988464	72.900000	724.089294	72.900000	724.133057	72.900000	724.310547
73.000000	725.611633	73.000000	721.617676	73.000000	720.685242	73.000000	723.704041	73.000000	722.125549	73.000000	722.677307	73.000000	722.260071	73.000000	721.256592	73.000000	724.603027	73.000000	722.257568	73.000000	720.966370	73.000000	721.926270	73.000000	722.125122	73.000000	724.104675	73.000000	723.792175	73.000000	721.372986
73.100000	725.760010	73.100000	721.386902	73.100000	725.160156	73.100000	720.979675	73.100000	723.403198	73.100000	721.117249	73.100000	720.521973	73.100000	723.796753	73.100000	722.972778	73.100000	722.643799	73.100000	724.114502	73.100000	719.684448	73.100000	723.365112	73.100000	722.597534	73.100000	721.576416	73.100000	716.949890
73.200000	721.477844	73.200000	725.641418	73.200000	720.183167	73.200000	724.977356	73.200000	723.523376	73.200000	720.316650	73.200000	724.260803	73.200000	722.473206	73.200000	722.065063	73.200000	720.518616	73.200000	723.716919	73.200000	724.263977	73.200000	723.064819	73.200000	724.032349	73.200000	720.520142	73.200000	721.297485
73.300000	721.103271	73.300000	718.144592	73.300000	720.895813	73.300000	720.270752	73.300000	721.422791	73.300000	718.989990	73.300000	723.736328	73.300000	722.144287	73.300000	722.296143	73.300000	718.602844	73.300000	722.807007	73.300000	724.260986	73.300000	719.759583	73.300000	724.963501	73.300000	722.551514	73.300000	719.882812
73.400000	724.341125	73.400000	718.729004	73.400000	719.665894	73.400000	722.197510	73.400000	721.143921	73.400000	716.633301	73.400000	722.969910	73.400000	722.001526	73.400000	719.364075	73.400000	721.988464	73.400000	722.996399	73.400000	721.996216	73.400000	717.833252	73.400000	716.800232	73.400000	720.140015	73.400000	721.390991
73.500000	717.386719	73.500000	718.855835	73.500000	717.843811	73.500000	719.906006	73.500000	717.304443	73.500000	719.597168	73.500000	724.087402	73.500000	720.781555	73.500000	718.419739	73.500000	720.315735	73.500000	720.636108	73.500000	720.249207	73.500000	719.518066	73.500000	717.589661	73.500000	720.024475	73.500000	719.588074
73.600000	718.976685	73.600000	719.255066	73.600000	722.020325	73.600000	717.275818	73.600000	718.225708	73.600000	720.750183	73.600000	720.049683	73.600000	722.418518	73.600000	721.141174	73.600000	714.786377	73.600000	722.939514	73.600000	719.149536	73.600000	718.735657	73.600000	716.287476	73.600000	717.476074	73.600000	719.685608
73.700000	721.127808	73.700000	719.898621	73.700000	717.633423	73.700000	717.613220	73.700000	719.828430	73.700000	715.853882	73.700000	717.402771	73.700000	720.109192	73.700000	716.131836	73.700000	718.596497	73.700000	721.240967	73.700000	721.026917	73.700000	720.502991	73.700000	719.137451	73.700000	721.973694	73.700000	718.757446
73.800000	716.969971	73.800000	719.531677	73.800000	715.449646	73.800000	722.731140	73.800000	718.282227	73.800000	719.680725	73.800000	718.599365	73.800000	719.741272	73.800000	715.832092	73.800000	718.195251	73.800000	719.491943	73.800000	718.180908	73.800000	717.851074	73.800000	719.266785	73.800000	718.338989	73.800000	718.030579
73.900000	719.519897	73.900000	715.956482	73.900000	716.334351	73.900000	716.251831	73.900000	720.532471	73.900000	714.641235	73.900000	718.164795	73.900000	720.359924	73.900000	720.352783	73.900000	718.592957	73.900000	716.955322	73.900000	718.880493	73.900000	714.856750	73.900000	716.976929	73.900000	714.722900	73.900000	715.704590
74.000000	718.872070	74.000000	715.875793	74.000000	717.658630	74.000000	717.996094	74.000000	719.685913	74.000000	720.354492	74.000000	716.731079	74.000000	721.288391	74.000000	716.851807	74.000000	718.623413	74.000000	714.971497	74.000000	716.358521	74.000000	715.203552	74.000000	719.986816	74.000000	715.358215	74.000000	717.551758
74.100000	719.032227	74.100000	716.598938	74.100000	716.087769	74.100000	715.369751	74.100000	718.125000	74.100000	717.362976	74.100000	715.856995	74.100000	713.028687	74.100000	717.911804	74.100000	717.009338	74.100000	718.507935	74.100000	717.341309	74.100000	719.030701	74.100000	717.210754	74.100000	718.959106	74.100000	719.900024
74.200000	716.280151	74.200000	716.682312	74.200000	713.741272	74.200000	718.334106	74.200000	714.714905	74.200000	714.278198	74.200000	717.184326	74.200000	715.419006	74.200000	716.321167	74.200000	714.873840	74.200000	714.952271	74.200000	716.267761	74.200000	715.592896	74.200000	717.906433	74.200000	721.926025	74.200000	714.463989
74.300000	716.407227	74.300000	716.440125	74.300000	713.609192	74.300000	717.573792	74.300000	717.756409	74.300000	716.166687	74.300000	714.735535	74.300000	715.545410	74.300000	713.619873	74.300000	715.624084	74.300000	715.500610	74.300000	712.174683	74.300000	716.639893	74.300000	714.562988	74.300000	716.517212	74.300000	716.110901
74.400000	712.476257	74.400000	719.271240	74.400000	713.707703	74.400000	718.243103	74.400000	715.453186	74.400000	716.073608	74.400000	716.237793	74.400000	717.887878	74.400000	714.992676	74.400000	714.421814	74.400000	715.965942	74.400000	711.232666	74.400000	717.456299	74.400000	714.554199	74.400000	717.008545	74.400000	714.869446
74.500000	716.525269	74.500000	716.321411	74.500000	716.596252	74.500000	712.208740	74.500000	715.850403	74.500000	711.912659	74.500000	714.951660	74.500000	718.959351	74.500000	717.828308	74.500000	716.896179	74.500000	712.459290	74.500000	715.180481	74.500000	714.956299	74.500000	712.660583	74.500000	715.250244	74.500000	715.043213
74.600000	715.739563	74.600000	715.138794	74.600000	714.160339	74.600000	712.604919	74.600000	713.261780	74.600000	713.806946	74.600000	715.877563	74.600000	709.135193	74.600000	716.064087	74.600000	716.227844	74.600000	710.839172	74.600000	713.350891	74.600000	712.467590	74.600000	713.743408	74.600000	712.975403	74.600000	714.046753
74.700000	713.866638	74.700000	715.228516	74.700000	713.910828	74.700000	717.299500	74.700000	712.945312	74.700000	716.911316	74.700000	713.984253	74.700000	713.350891	74.700000	713.825745	74.700000	712.966125	74.700000	714.440491	74.700000	714.517883	74.700000	711.970032	74.700000	715.588928	74.700000	714.347534	74.700000	714.230713
74.800000	713.787903	74.800000	712.985291	74.800000	715.814636	74.800000	710.040222	74.800000	714.316650	74.800000	715.456665	74.800000	713.484985	74.800000	709.745239	74.800000	715.508911	74.800000	719.194397	74.800000	711.993652	74.800000	715.744019	74.800000	713.804199	74.800000	715.864990	74.800000	713.488586	74.800000	714.955444
74.900000	712.357971	74.900000	714.862000	74.900000	713.410461	74.900000	712.973022	74.900000	710.425781	74.900000	712.197876	74.900000	712.806580	74.900000	715.277893	74.900000	713.360535	74.900000	714.845703	74.900000	709.558350	74.900000	714.334473	74.900000	713.720947	74.900000	715.215820	74.900000	712.675415	74.900000	713.690186
75.000000	712.731384	75.000000	711.393616	75.000000	711.234436	75.000000	712.665527	75.000000	710.942993	75.000000	711.592834	75.000000	713.535950	75.000000	709.578674	75.000000	712.221191	75.000000	713.935181	75.000000	711.446716	75.000000	711.407532	75.000000	713.107422	75.000000	711.469055	75.000000	711.033875	75.000000	711.010376
75.100000	712.077393	75.100000	711.067261	75.100000	711.409180	75.100000	707.431458	75.100000	713.390869	75.100000	714.051941	75.100000	712.193115	75.100000	708.830322	75.100000	713.412598	75.100000	713.795837	75.100000	711.933105	75.100000	710.259644	75.100000	709.166138	75.100000	711.547546	75.100000	711.841919	75.100000	712.529053
75.200000	713.112183	75.200000	711.012939	75.200000	709.334839	75.200000	710.429626	75.200000	711.280518	75.200000	709.343262	75.200000	712.848267	75.200000	709.122620	75.200000	711.497131	75.200000	711.341125	75.200000	709.964600	75.200000	711.793396	75.200000	711.189026	75.200000	712.266907	75.200000	709.506897	75.200000	710.410583
75.300000	707.914917	75.300000	712.538269	75.300000	708.246216	75.300000	711.563660	75.300000	710.075806	75.300000	711.568970	75.300000	711.073975	75.300000	710.513611	75.300000	711.176880	75.300000	710.784729	75.300000	711.703186	75.300000	709.380859	75.300000	712.324280	75.300000	712.690002	75.300000	709.265076	75.300000	712.002319
75.400000	714.922119	75.400000	706.594299	75.400000	711.291260	75.400000	709.310547	75.400000	707.741821	75.400000	711.978149	75.400000	709.099976	75.400000	707.420166	75.400000	709.822632	75.400000	710.907288	75.400000	708.862122	75.400000	712.377869	75.400000	707.550781	75.400000	710.461914	75.400000	711.945984	75.400000	709.934143
75.500000	710.311096	75.500000	708.587585	75.500000	708.653320	75.500000	710.047974	75.500000	710.086060	75.500000	710.725952	75.500000	709.718811	75.500000	710.037170	75.500000	708.942505	75.500000	706.264709	75.500000	709.354858	75.500000	710.531616	75.500000	709.379211	75.500000	709.713867	75.500000	706.422485	75.500000	708.619324
75.600000	709.496582	75.600000	707.265686	75.600000	708.416260	75.600000	709.914917	75.600000	706.325623	75.600000	710.357239	75.600000	708.474060	75.600000	708.649109	75.600000	709.521484	75.600000	709.951416	75.600000	705.830383	75.600000	706.379944	75.600000	710.871155	75.600000	710.281738	75.600000	706.470581	75.600000	708.051147
75.700000	711.534119	75.700000	709.141663	75.700000	706.570007	75.700000	714.107605	75.700000	710.159058	75.700000	707.613159	75.700000	708.624756	75.700000	707.052795	75.700000	706.456116	75.700000	708.749817	75.700000	707.422974	75.700000	711.492920	75.700000	709.413330	75.700000	708.304382	75.700000	709.322388	75.700000	705.473450
75.800000	706.033569	75.800000	707.409241	75.800000	709.411438	75.800000	705.872314	75.800000	708.772461	75.800000	705.407349	75.800000	706.424011	75.800000	707.686279	75.800000	708.693420	75.800000	707.974731	75.800000	706.379150	75.800000	708.123535	75.800000	711.301758	75.800000	705.674988	75.800000	707.387817	75.800000	705.922668
75.900000	705.785583	75.900000	707.257690	75.900000	706.431885	75.900000	707.831909	75.900000	707.137817	75.900000	706.988037	75.900000	708.260376	75.900000	710.673157	75.900000	707.308899	75.900000	704.181335	75.900000	707.840210	75.900000	708.169617	75.900000	709.365173	75.900000	706.568909	75.900000	709.712158	75.900000	707.097839
76.000000	706.867615	76.000000	706.954590	76.000000	706.354309	76.000000	708.812378	76.000000	708.593811	76.000000	706.848694	76.000000	708.174255	76.000000	706.132019	76.000000	704.182129	76.000000	707.125000	76.000000	707.885254	76.000000	709.471069	76.000000	705.210266	76.000000	707.228271	76.000000	705.622925	76.000000	706.203430
76.100000	707.239197	76.100000	704.656372	76.100000	703.159180	76.100000	705.931091	76.100000	706.285339	76.100000	706.597107	76.100000	703.554932	76.100000	706.181152	76.100000	707.088684	76.100000	705.870483	76.100000	706.316223	76.100000	706.895447	76.100000	707.640259	76.100000	706.962524	76.100000	708.301392	76.100000	705.182678
76.200000	705.050049	76.200000	704.901367	76.200000	704.830261	76.200000	705.068604	76.200000	704.091858	76.200000	705.702393	76.200000	708.589233	76.200000	703.285278	76.200000	704.463440	76.200000	704.192200	76.200000	706.371277	76.200000	703.618713	76.200000	705.178772	76.200000	703.255188	76.200000	705.237183	76.200000	707.418823
76.300000	705.501831	76.300000	703.093811	76.300000	705.791809	76.300000	705.310120	76.300000	702.914246	76.300000	704.403198	76.300000	703.026062	76.300000	705.073914	76.300000	705.157104	76.300000	705.309326	76.300000	701.944031	76.300000	705.474976	76.300000	702.672546	76.300000	703.004700	76.300000	708.884277	76.300000	706.982971
76.400000	706.755066	76.400000	699.947754	76.400000	704.879639	76.400000	702.957764	76.400000	704.142212	76.400000	704.650452	76.400000	703.131836	76.400000	703.385803	76.400000	704.170044	76.400000	704.026672	76.400000	704.970154	76.400000	703.619751	76.400000	704.851624	76.400000	702.950439	76.400000	703.658997	76.400000	702.940735
76.500000	703.549133	76.500000	702.112793	76.500000	707.707581	76.500000	703.846924	76.500000	706.299194	76.500000	701.918762	76.500000	705.669434	76.500000	705.484802	76.500000	703.681091	76.500000	702.451050	76.500000	704.239441	76.500000	704.551208	76.500000	704.939880	76.500000	704.236572	76.500000	704.800476	76.500000	706.150391
76.600000	702.958984	76.600000	700.640198	76.600000	698.803528	76.600000	701.976379	76.600000	704.082886	76.600000	703.683716	76.600000	705.569458	76.600000	700.680542	76.600000	700.335876	76.600000	703.633057	76.600000	700.474609	76.600000	704.865295	76.600000	702.376831	76.600000	703.123535	76.600000	704.949829	76.600000	703.267273
76.700000	704.293396	76.700000	700.448059	76.700000	700.056335	76.700000	701.886719	76.700000	705.627625	76.700000	700.425415	76.700000	702.918762	76.700000	704.855103	76.700000	700.986389	76.700000	703.968933	76.700000	700.976624	76.700000	705.604858	76.700000	702.260559	76.700000	702.472229	76.700000	702.700378	76.700000	702.397217
76.800000	704.419861	76.800000	702.881042	76.800000	702.924316	76.800000	702.002136	76.800000	700.655640	76.800000	704.035156	76.800000	701.057129	76.800000	703.881653	76.800000	700.146423	76.800000	703.655457	76.800000	703.372192	76.800000	701.974304	76.800000	702.751404	76.800000	700.447998	76.800000	702.583313	76.800000	700.041992
76.900000	705.474365	76.900000	703.393616	76.900000	700.192261	76.900000	702.072144	76.900000	698.854919	76.900000	703.172180	76.900000	703.051270	76.900000	701.308594	76.900000	698.649231	76.900000	703.933777	76.900000	703.003052	76.900000	700.555359	76.900000	700.024475	76.900000	699.230042	76.900000	701.535217	76.900000	700.385986
77.000000	699.010010	77.000000	702.964111	77.000000	703.497986	77.000000	699.728455	77.000000	698.557556	77.000000	702.467590	77.000000	700.462769	77.000000	699.497131	77.000000	698.552124	77.000000	702.777344	77.000000	700.051514	77.000000	698.759888	77.000000	701.292725	77.000000	698.677795	77.000000	699.335327	77.000000	702.163025
77.100000	700.889038	77.100000	698.690674	77.100000	700.826965	77.100000	704.901672	77.100000	702.221863	77.100000	698.917603	77.100000	704.404907	77.100000	700.464355	77.100000	700.337708	77.100000	703.999146	77.100000	697.660034	77.100000	695.279480	77.100000	702.588440	77.100000	698.294678	77.100000	697.985840	77.100000	697.709595
77.200000	703.161316	77.200000	695.653015	77.200000	697.980713	77.200000	700.075500	77.200000	697.311829	77.200000	696.965576	77.200000	702.294067	77.200000	698.276123	77.200000	700.318176	77.200000	699.581482	77.200000	702.776489	77.200000	700.546021	77.200000	700.157898	77.200000	697.223938	77.200000	703.922974	77.200000	703.096558
77.300000	699.481689	77.300000	698.011902	77.300000	699.779114	77.300000	699.841797	77.300000	697.249695	77.300000	700.352295	77.300000	701.164795	77.300000	698.418152	77.300000	699.380310	77.300000	698.191956	77.300000	701.504822	77.300000	699.395447	77.300000	699.739807	77.300000	698.507446	77.300000	703.039001	77.300000	700.252869
77.400000	697.746155	77.400000	699.309021	77.400000	702.284790	77.400000	697.810364	77.400000	699.139160	77.400000	699.375793	77.400000	699.400146	77.400000	700.032166	77.400000	696.986816	77.400000	696.982910	77.400000	699.900452	77.400000	698.940125	77.400000	699.187744	77.400000	696.759155	77.400000	696.839844	77.400000	699.924988
77.500000	701.619812	77.500000	697.047791	77.500000	699.260071	77.500000	695.210876	77.500000	696.684570	77.500000	698.873718	77.500000	695.211914	77.500000	696.126953	77.500000	698.734375	77.500000	700.352051	77.500000	697.635925	77.500000	702.001404	77.500000	699.831665	77.500000	698.703918	77.500000	697.207642	77.500000	697.400330
77.600000	699.152649	77.600000	696.062195	77.600000	699.262756	77.600000	697.244934	77.600000	698.484497	77.600000	698.288391	77.600000	694.659790	77.600000	700.325317	77.600000	695.867737	77.600000	697.358032	77.600000	697.650635	77.600000	697.489380	77.600000	697.349426	77.600000	697.343384	77.600000	698.138245	77.600000	698.997681
77.700000	698.176086	77.700000	696.491516	77.700000	692.443115	77.700000	700.442688	77.700000	695.685730	77.700000	700.097778	77.700000	697.374146	77.700000	698.007690	77.700000	696.573792	77.700000	696.733826	77.700000	695.268127	77.700000	698.852173	77.700000	695.629944	77.700000	695.337463	77.700000	702.704041	77.700000	695.734985
77.800000	695.885681	77.800000	695.304321	77.800000	696.602844	77.800000	695.022034	77.800000	697.037720	77.800000	696.639954	77.800000	696.052673	77.800000	697.330627	77.800000	695.569763	77.800000	697.560547	77.800000	696.127625	77.800000	696.741577	77.800000	696.716187	77.800000	695.875488	77.800000	699.354614	77.800000	695.666321
77.900000	693.577576	77.900000	694.973816	77.900000	696.576904	77.900000	694.884277	77.900000	696.788086	77.900000	695.396423	77.900000	698.647461	77.900000	694.114807	77.900000	693.301392	77.900000	699.028625	77.900000	697.572693	77.900000	699.020020	77.900000	693.091187	77.900000	697.116150	77.900000	695.202942	77.900000	695.582947
78.000000	691.972473	78.000000	692.191833	78.000000	693.182617	78.000000	694.328125	78.000000	696.560425	78.000000	698.080627	78.000000	695.256042	78.000000	695.260498	78.000000	694.051758	78.000000	695.707886	78.000000	696.386353	78.000000	698.747742	78.000000	696.842407	78.000000	695.846375	78.000000	695.067932	78.000000	694.683289
78.100000	693.248596	78.100000	694.958618	78.100000	693.862854	78.100000	695.378296	78.100000	691.317261	78.100000	694.150757	78.100000	695.206665	78.100000	693.373413	78.100000	695.175659	78.100000	696.674500	78.100000	694.214539	78.100000	696.012146	78.100000	697.247009	78.100000	695.747925	78.100000	696.308899	78.100000	691.357971
78.200000	695.117493	78.200000	691.216125	78.200000	695.428467	78.200000	693.586304	78.200000	693.472778	78.200000	694.022095	78.200000	694.261230	78.200000	697.443237	78.200000	696.048706	78.200000	694.719849	78.200000	694.012573	78.200000	693.576111	78.200000	694.507996	78.200000	695.911499	78.200000	692.651611	78.200000	692.374268
78.300000	693.956177	78.300000	693.059692	78.300000	693.613342	78.300000	693.744812	78.300000	693.304382	78.300000	691.763062	78.300000	698.982178	78.300000	698.658264	78.300000	693.127075	78.300000	695.281372	78.300000	695.054626	78.300000	693.347351	78.300000	691.828796	78.300000	694.147766	78.300000	692.827759	78.300000	695.576660
78.400000	689.814392	78.400000	691.768494	78.400000	693.385925	78.400000	695.403809	78.400000	691.281616	78.400000	693.393616	78.400000	695.065796	78.400000	693.989929	78.400000	692.636108	78.400000	692.171082	78.400000	691.035156	78.400000	693.523071	78.400000	691.387756	78.400000	693.266174	78.400000	693.366272	78.400000	692.508667
78.500000	694.933716	78.500000	695.863953	78.500000	694.482300	78.500000	694.456116	78.500000	696.481812	78.500000	693.108765	78.500000	691.199158	78.500000	693.053711	78.500000	689.971741	78.500000	691.780762	78.500000	692.927551	78.500000	693.622986	78.500000	690.410217	78.500000	690.715393	78.500000	695.482849	78.500000	690.118286
78.600000	692.146545	78.600000	691.611450	78.600000	695.145203	78.600000	692.854675	78.600000	692.637512	78.600000	692.142944	78.600000	694.808289	78.600000	692.579285	78.600000	692.609070	78.600000	689.933655	78.600000	690.647888	78.600000	691.873291	78.600000	692.108521	78.600000	688.945557	78.600000	693.874268	78.600000	692.775513
78.700000	693.665833	78.700000	691.947571	78.700000	688.818542	78.700000	691.457947	78.700000	694.204163	78.700000	689.968201	78.700000	692.777527	78.700000	692.754822	78.700000	694.569275	78.700000	693.419861	78.700000	693.993896	78.700000	692.128723	78.700000	692.046875	78.700000	690.810730	78.700000	692.244385	78.700000	688.978638
78.800000	691.188049	78.800000	690.194458	78.800000	690.952759	78.800000	691.975708	78.800000	691.354004	78.800000	687.455444	78.800000	692.184204	78.800000	689.952942	78.800000	691.217834	78.800000	693.342224	78.800000	689.207153	78.800000	692.652405	78.800000	691.207581	78.800000	691.431396	78.800000	690.931641	78.800000	691.345581
78.900000	690.836548	78.900000	692.937439	78.900000	687.629333	78.900000	694.699829	78.900000	692.429932	78.900000	693.726135	78.900000	692.192688	78.900000	688.404907	78.900000	690.274048	78.900000	690.886902	78.900000	691.249512	78.900000	690.914673	78.900000	691.919373	78.900000	693.167419	78.900000	692.580750	78.900000	687.360291
79.000000	690.375854	79.000000	688.770752	79.000000	690.441406	79.000000	691.689697	79.000000	687.601501	79.000000	689.378662	79.000000	690.565552	79.000000	689.471008	79.000000	692.486206	79.000000	689.624146	79.000000	690.926208	79.000000	688.193176	79.000000	689.098694	79.000000	690.993347	79.000000	690.247925	79.000000	689.281372
79.100000	687.395325	79.100000	689.183472	79.100000	692.012634	79.100000	690.978638	79.100000	690.486206	79.100000	688.184387	79.100000	688.113281	79.100000	691.890015	79.100000	688.314392	79.100000	689.118713	79.100000	688.096497	79.100000	690.833740	79.100000	689.367859	79.100000	688.305359	79.100000	689.759583	79.100000	689.159119
79.200000	689.503845	79.200000	688.757385	79.200000	690.748535	79.200000	690.408325	79.200000	689.051697	79.200000	687.349548	79.200000	691.147522	79.200000	686.628906	79.200000	690.241638	79.200000	691.552551	79.200000	689.895691	79.200000	687.457031	79.200000	688.625793	79.200000	684.359192	79.200000	690.452820	79.200000	687.940063
79.300000	688.701538	79.300000	684.274841	79.300000	690.112366	79.300000	685.357544	79.300000	692.020081	79.300000	688.105103	79.300000	688.606445	79.300000	686.869202	79.300000	689.467102	79.300000	684.808472	79.300000	686.915649	79.300000	688.120728	79.300000	690.313538	79.300000	690.619263	79.300000	687.866089	79.300000	687.239868
79.400000	689.905090	79.400000	686.827332	79.400000	690.337463	79.400000	690.176758	79.400000	689.900757	79.400000	687.889099	79.400000	684.317688	79.400000	687.404114	79.400000	687.752502	79.400000	687.356323	79.400000	687.946960	79.400000	685.002563	79.400000	685.397095	79.400000	687.898071	79.400000	689.182556	79.400000	690.250488
79.500000	686.681213	79.500000	688.540588	79.500000	687.758728	79.500000	688.829407	79.500000	688.529236	79.500000	687.717041	79.500000	687.040100	79.500000	687.041870	79.500000	689.202454	79.500000	687.672668	79.500000	686.852356	79.500000	686.257446	79.500000	690.085449	79.500000	686.266113	79.500000	686.481750	79.500000	686.415344
79.600000	686.759399	79.600000	685.545410	79.600000	688.800537	79.600000	685.022766	79.600000	682.745117	79.600000	686.180481	79.600000	687.483826	79.600000	687.300659	79.600000	686.721741	79.600000	687.262939	79.600000	687.828918	79.600000	685.266052	79.600000	687.734314	79.600000	686.965820	79.600000	685.170715	79.600000	685.442078
79.700000	690.666870	79.700000	683.132263	79.700000	687.676392	79.700000	685.709534	79.700000	682.700256	79.700000	689.047607	79.700000	683.989868	79.700000	689.049316	79.700000	685.591125	79.700000	683.201660	79.700000	684.430481	79.700000	682.823975	79.700000	683.868896	79.700000	683.327515	79.700000	685.257446	79.700000	686.290344
79.800000	683.823669	79.800000	685.993469	79.800000	686.785461	79.800000	687.070496	79.800000	684.118225	79.800000	686.471863	79.800000	688.187561	79.800000	683.235535	79.800000	685.190430	79.800000	687.914673	79.800000	688.016113	79.800000	684.020752	79.800000	686.137268	79.800000	686.089172	79.800000	687.930359	79.800000	688.291199
79.900000	684.948059	79.900000	684.988525	79.900000	686.795898	79.900000	685.317932	79.900000	686.204041	79.900000	684.781799	79.900000	682.307190	79.900000	684.224792	79.900000	683.287292	79.900000	686.157898	79.900000	686.657471	79.900000	681.693787	79.900000	681.601501	79.900000	684.116943	79.900000	681.169861	79.900000	686.321350
80.000000	684.169006	80.000000	683.209106	80.000000	681.683289	80.000000	687.255188	80.000000	683.465820	80.000000	684.095825	80.000000	687.167908	80.000000	686.351135	80.000000	682.886902	80.000000	685.500488	80.000000	686.808899	80.000000	683.961182	80.000000	684.023010	80.000000	686.104431	80.000000	683.484680	80.000000	684.855225
80.100000	687.120483	80.100000	682.279846	80.100000	686.969543	80.100000	685.513672	80.100000	685.464233	80.100000	683.337463	80.100000	684.971313	80.100000	684.184998	80.100000	686.708923	80.100000	681.151672	80.100000	683.183655	80.100000	683.633911	80.100000	681.543213	80.100000	686.116699	80.100000	680.888550	80.100000	683.320740
80.200000	684.332825	80.200000	683.870728	80.200000	683.917786	80.200000	684.536621	80.200000	683.122009	80.200000	683.090820	80.200000	685.806580	80.200000	683.884399	80.200000	686.427917	80.200000	683.449707	80.200000	683.557434	80.200000	684.599792	80.200000	680.629883	80.200000	680.425232	80.200000	682.213257	80.200000	682.351685
80.300000	683.592468	80.300000	682.832947	80.300000	684.813110	80.300000	681.373535	80.300000	680.736450	80.300000	684.839539	80.300000	683.312561	80.300000	681.062073	80.300000	684.905396	80.300000	684.622253	80.300000	682.839905	80.300000	681.468323	80.300000	681.590271	80.300000	685.273254	80.300000	681.720764	80.300000	682.701050
80.400000	682.650513	80.400000	682.935303	80.400000	683.470032	80.400000	684.429382	80.400000	683.089539	80.400000	681.673401	80.400000	683.686218	80.400000	681.292419	80.400000	684.696777	80.400000	680.744385	80.400000	681.420715	80.400000	681.808533	80.400000	680.750244	80.400000	681.081360	80.400000	684.275024	80.400000	681.588745
80.500000	685.184814	80.500000	683.291809	80.500000	680.483398	80.500000	682.198486	80.500000	682.494080	80.500000	682.246521	80.500000	685.475037	80.500000	681.114929	80.500000	682.519409	80.500000	683.695862	80.500000	682.557678	80.500000	680.538269	80.500000	679.222961	80.500000	681.712402	80.500000	679.559387	80.500000	682.433838
80.600000	678.967224	80.600000	679.177795	80.600000	683.338562	80.600000	680.789795	80.600000	677.840271	80.600000	679.756775	80.600000	684.413147	80.600000	681.060303	80.600000	679.515747	80.600000	682.248291	80.600000	683.055176	80.600000	682.197632	80.600000	681.757690	80.600000	679.375916	80.600000	683.924866	80.600000	684.815735
80.700000	680.726807	80.700000	678.564514	80.700000	678.174438	80.700000	677.619751	80.700000	682.579285	80.700000	680.700317	80.700000	680.636597	80.700000	681.804016	80.700000	677.752930	80.700000	677.927429	80.700000	680.216125	80.700000	680.565430	80.700000	681.618530	80.700000	678.249512	80.700000	680.402832	80.700000	678.192139
80.800000	681.913452	80.800000	677.787781	80.800000	679.960938	80.800000	679.337891	80.800000	679.684265	80.800000	676.671814	80.800000	680.123962	80.800000	680.233643	80.800000	683.482849	80.800000	681.942200	80.800000	677.922913	80.800000	679.470337	80.800000	679.922913	80.800000	679.338989	80.800000	680.817017	80.800000	680.099121
80.900000	680.976685	80.900000	679.673218	80.900000	681.106567	80.900000	681.326355	80.900000	679.050781	80.900000	679.966125	80.900000	680.480347	80.900000	680.452209	80.900000	679.885437	80.900000	677.374756	80.900000	679.425659	80.900000	678.891357	80.900000	679.076477	80.900000	680.928101	80.900000	680.426819	80.900000	679.263611
81.000000	683.040588	81.000000	676.511658	81.000000	679.185242	81.000000	678.338013	81.000000	679.814575	81.000000	677.517334	81.000000	680.885437	81.000000	677.178101	81.000000	680.610168	81.000000	677.287170	81.000000	673.995972	81.000000	676.652405	81.000000	680.205505	81.000000	677.973999	81.000000	677.519958	81.000000	680.139954
81.100000	680.145752	81.100000	677.647095	81.100000	676.278503	81.100000	677.234253	81.100000	680.591980	81.100000	677.723083	81.100000	677.855347	81.100000	677.134949	81.100000	677.551697	81.100000	679.880981	81.100000	678.940125	81.100000	679.586914	81.100000	681.339172	81.100000	677.021729	81.100000	676.982239	81.100000	675.330017
81.200000	681.136475	81.200000	676.690002	81.200000	675.785828	81.200000	676.723694	81.200000	679.191284	81.200000	674.829956	81.200000	679.543762	81.200000	678.875549	81.200000	681.603882	81.200000	677.371338	81.200000	674.141968	81.200000	679.223938	81.200000	677.833130	81.200000	676.254150	81.200000	677.035583	81.200000	680.399719
81.300000	679.977661	81.300000	680.844238	81.300000	679.423157	81.300000	678.425720	81.300000	674.861938	81.300000	676.323547	81.300000	678.465759	81.300000	675.701782	81.300000	676.888977	81.300000	678.976807	81.300000	675.831543	81.300000	675.816956	81.300000	677.417175	81.300000	678.214722	81.300000	674.760681	81.300000	677.625549
81.400000	676.016846	81.400000	676.849365	81.400000	674.892883	81.400000	675.412964	81.400000	677.700623	81.400000	680.847229	81.400000	678.150085	81.400000	677.210449	81.400000	673.539612	81.400000	677.438354	81.400000	676.617554	81.400000	676.137573	81.400000	676.829834	81.400000	675.872620	81.400000	676.646301	81.400000	678.422424
81.500000	676.891296	81.500000	674.175049	81.500000	679.577942	81.500000	675.966003	81.500000	678.138306	81.500000	679.055847	81.500000	675.594055	81.500000	676.176636	81.500000	677.055847	81.500000	679.368591	81.500000	678.648071	81.500000	675.180115	81.500000	673.812439	81.500000	677.630676	81.500000	673.815002	81.500000	675.888977
81.600000	678.033691	81.600000	673.104492	81.600000	674.306152	81.600000	678.209839	81.600000	679.935547	81.600000	674.978882	81.600000	674.387451	81.600000	678.483215	81.600000	675.981689	81.600000	674.024414	81.600000	677.737000	81.600000	674.913025	81.600000	674.158142	81.600000	676.692261	81.600000	675.391785	81.600000	676.825317
81.700000	673.516418	81.700000	679.118164	81.700000	676.127502	81.700000	672.413818	81.700000	674.943481	81.700000	677.879089	81.700000	675.900696	81.700000	672.807556	81.700000	672.679321	81.700000	676.149841	81.700000	674.232910	81.700000	676.175171	81.700000	673.813110	81.700000	674.182434	81.700000	676.697632	81.700000	675.331360
81.800000	675.693848	81.800000	672.229858	81.800000	674.453674	81.800000	672.405701	81.800000	677.531250	81.800000	674.164490	81.800000	675.530884	81.800000	676.692078	81.800000	675.586243	81.800000	671.637695	81.800000	676.324341	81.800000	673.947693	81.800000	673.119934	81.800000	673.239197	81.800000	674.970886	81.800000	674.449951
81.900000	676.573181	81.900000	672.909607	81.900000	674.180420	81.900000	672.773132	81.900000	674.913940	81.900000	674.125916	81.900000	675.781921	81.900000	675.594360	81.900000	674.699951	81.900000	670.814758	81.900000	672.778015	81.900000	673.948975	81.900000	676.653748	81.900000	673.750671	81.900000	673.798157	81.900000	674.994263
82.000000	672.460632	82.000000	673.926758	82.000000	675.431274	82.000000	674.218262	82.000000	669.993042	82.000000	673.778748	82.000000	673.455872	82.000000	673.017761	82.000000	675.213867	82.000000	674.137817	82.000000	673.699707	82.000000	674.750122	82.000000	671.272461	82.000000	674.627563	82.000000	671.467896	82.000000	672.100769
82.100000	670.827637	82.100000	672.891724	82.100000	668.330505	82.100000	672.699036	82.100000	674.521301	82.100000	673.156555	82.100000	673.900696	82.100000	672.381653	82.100000	674.766785	82.100000	670.892456	82.100000	671.828918	82.100000	671.134277	82.100000	673.505554	82.100000	674.882446	82.100000	674.842651	82.100000	675.232788
82.200000	671.372375	82.200000	675.728271	82.200000	672.848206	82.200000	670.594788	82.200000	672.819580	82.200000	668.175232	82.200000	674.867554	82.200000	672.717346	82.200000	669.910095	82.200000	671.575623	82.200000	671.056152	82.200000	672.303406	82.200000	667.151978	82.200000	671.684998	82.200000	672.279114	82.200000	669.577332
82.300000	672.946411	82.300000	672.844849	82.300000	670.975525	82.300000	672.343628	82.300000	674.496643	82.300000	671.108826	82.300000	671.449097	82.300000	674.831604	82.300000	669.630798	82.300000	673.884216	82.300000	672.919434	82.300000	673.044067	82.300000	673.733704	82.300000	673.372742	82.300000	669.650513	82.300000	671.363708
82.400000	669.309143	82.400000	672.830078	82.400000	672.870667	82.400000	668.799011	82.400000	671.576660	82.400000	670.202332	82.400000	671.545227	82.400000	671.228943	82.400000	668.274475	82.400000	670.702393	82.400000	671.124756	82.400000	666.887146	82.400000	673.380615	82.400000	672.090271	82.400000	669.777832	82.400000	669.077271
82.500000	669.845093	82.500000	672.144653	82.500000	674.168701	82.500000	669.583191	82.500000	667.132202	82.500000	672.347839	82.500000	672.641235	82.500000	669.954224	82.500000	669.572327	82.500000	673.012085	82.500000	671.997437	82.500000	670.954346	82.500000	669.228638	82.500000	670.556519	82.500000	670.696899	82.500000	671.794067
82.600000	671.877747	82.600000	670.440063	82.600000	668.981384	82.600000	670.187073	82.600000	669.903503	82.600000	674.159851	82.600000	669.986694	82.600000	669.321777	82.600000	667.865112	82.600000	667.670959	82.600000	668.556213	82.600000	672.205566	82.600000	666.454285	82.600000	668.117371	82.600000	672.207703	82.600000	669.846985
82.700000	664.868347	82.700000	670.397400	82.700000	670.570190	82.700000	667.472900	82.700000	671.028137	82.700000	669.411377	82.700000	669.381897	82.700000	670.127380	82.700000	669.749817	82.700000	668.856995	82.700000	665.648804	82.700000	671.538330	82.700000	670.196960	82.700000	671.246094	82.700000	671.590088	82.700000	671.586670
82.800000	670.018311	82.800000	668.646729	82.800000	668.109741	82.800000	671.212280	82.800000	669.652832	82.800000	668.415588	82.800000	668.712769	82.800000	667.918335	82.800000	671.581543	82.800000	667.383118	82.800000	670.427795	82.800000	669.880676	82.800000	667.983459	82.800000	671.200500	82.800000	668.962708	82.800000	671.051819
82.900000	666.804626	82.900000	667.410156	82.900000	668.216919	82.900000	669.835205	82.900000	665.836792	82.900000	668.769043	82.900000	668.361694	82.900000	670.794983	82.900000	670.559692	82.900000	668.169617	82.900000	668.526917	82.900000	670.569946	82.900000	669.081543	82.900000	672.307922	82.900000	667.904236	82.900000	666.734619
83.000000	666.874512	83.000000	668.837891	83.000000	664.258240	83.000000	668.286499	83.000000	665.308289	83.000000	669.302734	83.000000	666.626343	83.000000	667.512817	83.000000	668.722656	83.000000	668.397461	83.000000	667.048645	83.000000	667.069885	83.000000	665.968567	83.000000	668.028076	83.000000	668.134460	83.000000	667.560791
83.100000	670.578430	83.100000	663.665405	83.100000	663.936035	83.100000	670.117737	83.100000	667.551147	83.100000	670.184082	83.100000	669.033875	83.100000	668.182434	83.100000	665.676086	83.100000	670.217407	83.100000	669.994019	83.100000	663.461365	83.100000	665.160522	83.100000	664.558594	83.100000	668.686035	83.100000	666.836792
83.200000	666.230713	83.200000	666.894226	83.200000	667.184509	83.200000	668.150513	83.200000	669.324219	83.200000	664.547791	83.200000	668.089478	83.200000	668.354553	83.200000	667.440796	83.200000	664.906372	83.200000	666.403748	83.200000	667.277405	83.200000	667.048767	83.200000	667.094788	83.200000	668.484497	83.200000	662.887085
83.300000	664.113342	83.300000	666.024109	83.300000	666.221313	83.300000	666.695923	83.300000	663.203125	83.300000	666.997925	83.300000	668.572205	83.300000	667.445679	83.300000	665.632324	83.300000	662.953369	83.300000	666.526550	83.300000	667.072083	83.300000	664.357483	83.300000	667.820374	83.300000	666.366943	83.300000	667.909180
83.400000	668.790710	83.400000	666.566711	83.400000	666.171265	83.400000	663.587769	83.400000	665.592712	83.400000	664.863770	83.400000	668.937866	83.400000	664.502991	83.400000	662.360474	83.400000	665.658630	83.400000	667.519409	83.400000	665.721252	83.400000	669.859314	83.400000	666.408203	83.400000	666.328308	83.400000	664.005554
83.500000	665.744202	83.500000	664.957703	83.500000	666.292725	83.500000	664.986389	83.500000	666.216064	83.500000	664.613342	83.500000	665.223145	83.500000	662.621765	83.500000	665.632935	83.500000	665.579956	83.500000	664.015320	83.500000	663.690613	83.500000	665.686523	83.500000	662.278748	83.500000	665.156921	83.500000	662.766174
83.600000	661.407715	83.600000	665.932129	83.600000	667.020264	83.600000	664.378113	83.600000	665.982117	83.600000	664.082031	83.600000	664.710205	83.600000	668.475525	83.600000	664.989746	83.600000	661.536804	83.600000	664.255249	83.600000	662.474548	83.600000	666.230774	83.600000	664.661133	83.600000	663.758728	83.600000	665.267883
83.700000	663.626526	83.700000	662.218689	83.700000	663.707214	83.700000	662.600403	83.700000	665.711243	83.700000	663.925720	83.700000	660.182190	83.700000	663.318420	83.700000	661.072083	83.700000	665.535400	83.700000	662.577087	83.700000	664.059021	83.700000	664.709412	83.700000	665.344055	83.700000	665.178223	83.700000	665.517212
83.800000	664.222107	83.800000	659.864685	83.800000	662.535278	83.800000	663.402893	83.800000	662.056763	83.800000	662.431458	83.800000	666.062927	83.800000	662.643921	83.800000	664.932617	83.800000	664.188232	83.800000	663.195312	83.800000	664.673218	83.800000	661.113281	83.800000	665.392944	83.800000	664.786255	83.800000	665.003601
83.900000	662.757629	83.900000	664.957458	83.900000	661.824768	83.900000	663.332214	83.900000	663.473389	83.900000	661.377869	83.900000	663.238159	83.900000	666.720154	83.900000	660.897888	83.900000	660.848450	83.900000	664.691956	83.900000	662.125183	83.900000	665.346558	83.900000	662.870300	83.900000	665.574707	83.900000	660.522278
84.000000	664.990845	84.000000	667.365723	84.000000	662.670044	84.000000	662.032898	84.000000	663.898621	84.000000	661.393982	84.000000	663.884644	84.000000	662.777222	84.000000	663.643677	84.000000	660.632141	84.000000	660.014832	84.000000	662.369873	84.000000	661.632019	84.000000	659.963562	84.000000	663.694763	84.000000	662.637512
84.100000	659.374817	84.100000	661.708618	84.100000	661.611877	84.100000	661.451416	84.100000	662.218262	84.100000	661.014954	84.100000	662.180603	84.100000	662.354858	84.100000	661.064941	84.100000	660.855835	84.100000	664.741699	84.100000	660.895935	84.100000	658.392639	84.100000	660.317932	84.100000	663.003601	84.100000	658.635010
84.200000	661.840515	84.200000	659.644592	84.200000	659.051208	84.200000	660.850647	84.200000	662.103271	84.200000	659.408081	84.200000	660.919983	84.200000	661.512756	84.200000	662.474548	84.200000	663.459961	84.200000	662.251648	84.200000	664.742126	84.200000	661.432068	84.200000	658.823364	84.200000	660.676453	84.200000	658.344116
84.300000	661.432251	84.300000	659.693359	84.300000	662.539429	84.300000	661.119446	84.300000	658.557068	84.300000	661.868408	84.300000	662.175232	84.300000	658.489014	84.300000	659.491943	84.300000	663.709961	84.300000	657.713562	84.300000	663.199463	84.300000	658.611511	84.300000	660.105591	84.300000	659.973572	84.300000	661.742432
84.400000	657.318542	84.400000	661.371826	84.400000	662.623535	84.400000	660.822021	84.400000	660.943787	84.400000	661.949829	84.400000	658.463867	84.400000	662.129089	84.400000	660.712402	84.400000	658.892761	84.400000	655.968750	84.400000	658.823730	84.400000	660.929016	84.400000	660.167725	84.400000	661.689819	84.400000	659.540466
84.500000	660.041016	84.500000	655.401550	84.500000	657.932983	84.500000	659.619812	84.500000	659.657410	84.500000	660.777161	84.500000	657.494263	84.500000	659.748108	84.500000	661.290833	84.500000	657.298279	84.500000	657.326477	84.500000	659.474854	84.500000	661.336548	84.500000	659.450745	84.500000	659.252075	84.500000	658.877441
84.600000	660.025574	84.600000	657.125854	84.600000	658.098572	84.600000	654.554504	84.600000	656.880920	84.600000	655.675964	84.600000	656.085571	84.600000	658.645508	84.600000	655.279114	84.600000	662.923767	84.600000	659.541321	84.600000	660.412476	84.600000	657.695129	84.600000	657.897522	84.600000	658.623352	84.600000	660.386597
84.700000	657.879272	84.700000	659.081604	84.700000	660.832947	84.700000	657.511292	84.700000	658.963318	84.700000	657.896118	84.700000	656.162292	84.700000	659.364685	84.700000	657.490234	84.700000	660.670593	84.700000	657.727295	84.700000	657.479431	84.700000	660.383240	84.700000	657.940735	84.700000	657.449463	84.700000	658.361023
84.800000	656.157288	84.800000	655.870667	84.800000	661.769836	84.800000	657.801392	84.800000	656.557678	84.800000	658.384216	84.800000	656.453552	84.800000	658.710083	84.800000	656.767456	84.800000	656.177307	84.800000	656.521851	84.800000	660.466553	84.800000	658.299316	84.800000	659.878479	84.800000	656.663330	84.800000	656.267761
84.900000	657.512939	84.900000	658.500671	84.900000	654.601013	84.900000	657.773376	84.900000	656.168274	84.900000	655.415100	84.900000	659.572449	84.900000	657.905945	84.900000	656.753418	84.900000	656.421326	84.900000	656.773254	84.900000	655.799500	84.900000	657.676697	84.900000	657.837219	84.900000	657.923889	84.900000	657.277710
85.000000	654.585388	85.000000	658.437805	85.000000	656.399170	85.000000	655.378479	85.000000	659.731750	85.000000	658.114685	85.000000	660.575317	85.000000	656.667542	85.000000	657.342957	85.000000	656.203186	85.000000	657.896912	85.000000	653.903748	85.000000	654.929688	85.000000	660.577454	85.000000	656.283081	85.000000	656.247070
85.100000	654.177063	85.100000	657.622131	85.100000	657.843323	85.100000	659.559631	85.100000	655.926453	85.100000	655.937927	85.100000	654.874634	85.100000	654.778931	85.100000	655.979553	85.100000	656.505493	85.100000	654.456665	85.100000	655.343201	85.100000	656.667542	85.100000	657.714417	85.100000	657.440308	85.100000	654.579895
85.200000	656.954712	85.200000	654.348328	85.200000	656.343018	85.200000	654.054993	85.200000	653.050781	85.200000	655.465881	85.200000	656.857300	85.200000	657.263489	85.200000	655.947571	85.200000	654.261841	85.200000	657.579773	85.200000	653.647888	85.200000	657.907043	85.200000	655.003784	85.200000	656.261780	85.200000	657.723206
85.300000	657.259094	85.300000	654.198181	85.300000	656.734863	85.300000	653.446228	85.300000	652.132080	85.300000	657.340027	85.300000	656.306213	85.300000	655.045776	85.300000	655.295288	85.300000	659.342712	85.300000	658.202271	85.300000	659.803711	85.300000	652.807800	85.300000	652.192627	85.300000	657.530151	85.300000	654.715820
85.400000	650.419250	85.400000	656.949829	85.400000	654.105164	85.400000	655.202209	85.400000	654.836792	85.400000	656.211853	85.400000	654.706665	85.400000	653.365417	85.400000	653.830627	85.400000	653.503906	85.400000	655.659729	85.400000	655.624939	85.400000	655.546021	85.400000	653.144714	85.400000	655.113953	85.400000	652.710388
85.500000	656.522949	85.500000	657.408020	85.500000	653.669678	85.500000	652.504456	85.500000	652.713379	85.500000	654.756226	85.500000	654.321350	85.500000	653.324219	85.500000	653.868042	85.500000	653.822937	85.500000	652.328430	85.500000	652.675720	85.500000	652.801086	85.500000	650.726807	85.500000	654.771606	85.500000	654.331238
85.600000	656.381104	85.600000	653.951904	85.600000	652.043518	85.600000	654.393066	85.600000	655.527466	85.600000	654.451904	85.600000	654.326965	85.600000	654.321594	85.600000	653.508789	85.600000	652.682312	85.600000	649.978821	85.600000	654.929749	85.600000	649.886902	85.600000	653.186462	85.600000	653.661499	85.600000	651.213928
85.700000	652.938293	85.700000	650.495117	85.700000	654.914917	85.700000	652.127075	85.700000	653.142639	85.700000	654.723877	85.700000	651.183899	85.700000	651.968445	85.700000	655.532227	85.700000	651.442383	85.700000	655.045227	85.700000	649.606445	85.700000	651.510681	85.700000	653.244263	85.700000	655.926819	85.700000	653.748169
85.800000	651.565308	85.800000	651.044312	85.800000	655.411499	85.800000	654.048584	85.800000	649.858704	85.800000	652.592957	85.800000	654.054077	85.800000	653.930908	85.800000	653.336731	85.800000	653.426025	85.800000	653.144409	85.800000	652.285706	85.800000	651.992065	85.800000	655.286621	85.800000	654.345581	85.800000	651.569336
85.900000	651.364319	85.900000	650.795898	85.900000	651.337830	85.900000	648.162415	85.900000	649.384644	85.900000	651.348328	85.900000	651.238892	85.900000	650.952881	85.900000	650.117310	85.900000	649.386414	85.900000	652.075317	85.900000	653.477722	85.900000	654.399597	85.900000	652.850098	85.900000	653.440918	85.900000	653.062622
86.000000	650.053162	86.000000	651.558838	86.000000	653.109497	86.000000	650.815735	86.000000	648.192383	86.000000	650.385498	86.000000	650.948120	86.000000	651.958374	86.000000	651.702087	86.000000	652.946228	86.000000	649.132385	86.000000	651.500610	86.000000	650.769653	86.000000	651.435608	86.000000	652.752808	86.000000	651.062317
86.100000	649.497620	86.100000	650.346863	86.100000	653.042969	86.100000	648.111206	86.100000	650.906067	86.100000	649.691162	86.100000	653.720032	86.100000	652.472656	86.100000	653.050415	86.100000	652.006897	86.100000	650.563171	86.100000	652.094727	86.100000	649.288574	86.100000	652.106934	86.100000	650.177368	86.100000	651.345703
86.200000	651.243530	86.200000	647.358215	86.200000	650.444702	86.200000	649.881287	86.200000	651.372314	86.200000	651.593628	86.200000	651.058167	86.200000	650.724426	86.200000	648.847351	86.200000	651.043030	86.200000	650.391235	86.200000	649.125549	86.200000	650.486328	86.200000	650.089478	86.200000	648.472717	86.200000	649.122192
86.300000	648.830383	86.300000	648.783203	86.300000	650.043335	86.300000	649.743347	86.300000	651.905884	86.300000	650.278198	86.300000	648.745300	86.300000	652.334839	86.300000	651.158508	86.300000	652.180664	86.300000	650.541809	86.300000	647.405457	86.300000	650.273926	86.300000	647.190186	86.300000	650.051636	86.300000	652.713440
86.400000	649.226501	86.400000	647.779602	86.400000	648.412720	86.400000	645.808899	86.400000	647.246704	86.400000	647.862854	86.400000	648.971802	86.400000	648.392639	86.400000	652.668518	86.400000	650.228699	86.400000	649.874023	86.400000	650.654602	86.400000	646.007080	86.400000	650.324341	86.400000	650.257812	86.400000	648.630493
86.500000	649.474487	86.500000	647.687134	86.500000	648.121643	86.500000	645.986389	86.500000	646.074585	86.500000	649.799805	86.500000	646.391296	86.500000	648.003235	86.500000	649.459229	86.500000	647.979004	86.500000	650.908081	86.500000	649.444946	86.500000	648.601318	86.500000	654.280762	86.500000	647.898987	86.500000	650.027527
86.600000	648.566406	86.600000	647.078369	86.600000	647.837524	86.600000	645.331482	86.600000	648.844299	86.600000	645.958862	86.600000	648.443970	86.600000	648.346619	86.600000	649.440063	86.600000	649.372742	86.600000	647.373535	86.600000	646.870300	86.600000	647.590576	86.600000	651.979980	86.600000	647.846741	86.600000	649.722778
86.700000	646.624390	86.700000	647.988647	86.700000	648.734558	86.700000	645.131836	86.700000	646.899292	86.700000	647.671875	86.700000	645.383789	86.700000	649.608704	86.700000	645.336548	86.700000	647.291809	86.700000	647.455444	86.700000	648.458984	86.700000	646.430481	86.700000	648.144653	86.700000	647.885803	86.700000	648.370422
86.800000	647.416931	86.800000	647.577576	86.800000	640.342407	86.800000	644.145630	86.800000	646.386108	86.800000	647.832581	86.800000	647.667542	86.800000	648.385925	86.800000	646.442505	86.800000	646.410706	86.800000	648.621582	86.800000	645.988892	86.800000	646.046997	86.800000	645.752014	86.800000	646.458618	86.800000	645.396973
86.900000	646.910034	86.900000	645.517944	86.900000	643.479980	86.900000	646.369568	86.900000	644.446411	86.900000	644.159851	86.900000	644.540466	86.900000	646.691895	86.900000	648.299866	86.900000	647.090820	86.900000	647.224854	86.900000	644.116516	86.900000	643.470337	86.900000	644.278137	86.900000	647.354309	86.900000	644.998474
87.000000	645.198364	87.000000	647.148193	87.000000	643.752075	87.000000	643.161194	87.000000	645.220581	87.000000	644.797852	87.000000	646.765869	87.000000	647.753235	87.000000	645.395935	87.000000	646.062561	87.000000	643.158508	87.000000	644.097595	87.000000	641.445801	87.000000	646.340881	87.000000	645.442139	87.000000	645.020386
87.100000	641.359009	87.100000	644.852051	87.100000	646.383484	87.100000	646.523865	87.100000	645.264160	87.100000	645.463013	87.100000	649.593384	87.100000	646.524597	87.100000	642.564392	87.100000	641.169312	87.100000	644.524414	87.100000	643.777344	87.100000	643.606445	87.100000	644.938782	87.100000	645.377502	87.100000	644.899841
87.200000	644.957703	87.200000	645.900879	87.200000	645.809021	87.200000	645.478027	87.200000	645.209778	87.200000	646.126404	87.200000	645.697998	87.200000	643.696106	87.200000	644.384521	87.200000	645.779724	87.200000	647.575989	87.200000	641.819092	87.200000	644.969849	87.200000	645.302002	87.200000	645.617371	87.200000	644.721436
87.300000	645.441101	87.300000	646.081909	87.300000	642.890015	87.300000	643.799805	87.300000	643.376221	87.300000	648.337463	87.300000	646.429443	87.300000	645.600586	87.300000	645.429565	87.300000	643.000183	87.300000	644.760986	87.300000	643.533203	87.300000	640.523071	87.300000	644.912231	87.300000	644.508179	87.300000	645.631226
87.400000	640.287842	87.400000	645.993347	87.400000	642.631897	87.400000	642.676331	87.400000	642.081665	87.400000	643.686584	87.400000	643.303955	87.400000	643.418884	87.400000	643.631531	87.400000	642.349304	87.400000	645.267456	87.400000	642.992554	87.400000	641.405762	87.400000	641.156433	87.400000	640.222595	87.400000	641.848511
87.500000	642.492249	87.500000	645.927612	87.500000	645.750488	87.500000	640.613586	87.500000	645.383911	87.500000	645.041504	87.500000	643.655518	87.500000	642.728455	87.500000	643.415833	87.500000	642.832214	87.500000	642.198792	87.500000	642.402344	87.500000	645.401550	87.500000	642.758240	87.500000	641.466370	87.500000	643.497803
87.600000	643.100037	87.600000	640.360229	87.600000	644.672058	87.600000	642.647827	87.600000	642.245483	87.600000	644.202026	87.600000	641.845764	87.600000	643.330872	87.600000	643.471741	87.600000	643.160583	87.600000	641.682678	87.600000	641.261169	87.600000	642.315918	87.600000	641.841797	87.600000	644.199768	87.600000	642.071838
87.700000	641.064087	87.700000	637.687561	87.700000	644.288269	87.700000	642.466248	87.700000	640.812073	87.700000	640.410645	87.700000	642.890137	87.700000	647.399231	87.700000	641.145508	87.700000	642.787598	87.700000	643.429626	87.700000	639.207092	87.700000	640.900635	87.700000	641.143921	87.700000	642.378845	87.700000	641.054321
87.800000	642.855835	87.800000	640.699341	87.800000	643.258545	87.800000	642.329346	87.800000	641.464661	87.800000	640.408447	87.800000	642.729004	87.800000	644.812317	87.800000	643.462646	87.800000	641.005676	87.800000	639.457031	87.800000	638.113525	87.800000	641.541687	87.800000	644.554871	87.800000	640.816589	87.800000	642.044434
87.900000	640.459351	87.900000	639.076904	87.900000	641.621399	87.900000	640.654968	87.900000	643.030151	87.900000	641.160400	87.900000	639.938416	87.900000	641.593323	87.900000	641.688843	87.900000	641.369202	87.900000	639.712341	87.900000	637.195740	87.900000	640.319031	87.900000	638.066223	87.900000	641.355530	87.900000	640.549316
88.000000	641.757996	88.000000	641.404480	88.000000	639.376953	88.000000	639.277161	88.000000	638.675781	88.000000	639.629639	88.000000	640.751343	88.000000	643.069336	88.000000	639.772766	88.000000	640.315613	88.000000	639.812683	88.000000	640.343567	88.000000	641.463074	88.000000	640.833069	88.000000	638.439636	88.000000	637.291748
88.100000	640.850403	88.100000	641.466064	88.100000	642.171692	88.100000	640.327148	88.100000	639.490845	88.100000	640.873657	88.100000	637.352051	88.100000	636.214050	88.100000	638.974915	88.100000	637.910400	88.100000	638.812378	88.100000	639.797058	88.100000	639.480652	88.100000	644.375916	88.100000	640.320618	88.100000	636.981384
88.200000	639.362000	88.200000	638.503479	88.200000	641.332275	88.200000	639.306213	88.200000	638.881958	88.200000	639.210876	88.200000	640.349304	88.200000	638.440796	88.200000	637.186768	88.200000	639.518311	88.200000	641.134399	88.200000	639.428284	88.200000	636.898682	88.200000	637.376526	88.200000	639.203613	88.200000	639.195129
88.300000	637.668274	88.300000	640.932007	88.300000	637.243347	88.300000	640.249084	88.300000	638.127930	88.300000	636.583191	88.300000	640.865051	88.300000	640.482361	88.300000	639.599304	88.300000	639.777893	88.300000	637.668823	88.300000	640.555481	88.300000	639.930115	88.300000	637.958801	88.300000	635.965637	88.300000	638.726929
88.400000	639.687378	88.400000	639.647949	88.400000	638.099609	88.400000	636.411926	88.400000	635.140381	88.400000	638.268250	88.400000	638.868713	88.400000	637.947754	88.400000	637.023071	88.400000	636.456177	88.400000	639.916199	88.400000	638.987305	88.400000	639.897400	88.400000	637.611633	88.400000	641.652832	88.400000	635.149292
88.500000	637.548340	88.500000	637.369934	88.500000	635.785706	88.500000	637.200989	88.500000	638.068176	88.500000	636.948547	88.500000	639.554810	88.500000	639.658386	88.500000	639.618042	88.500000	637.091492	88.500000	636.336792	88.500000	638.321045	88.500000	639.092773	88.500000	637.246033	88.500000	636.565002	88.500000	637.008606
88.600000	637.520508	88.600000	635.829346	88.600000	636.083069	88.600000	637.454834	88.600000	638.244019	88.600000	635.278809	88.600000	638.169128	88.600000	637.950256	88.600000	636.507324	88.600000	638.870972	88.600000	640.700867	88.600000	635.356201	88.600000	632.998108	88.600000	634.561646	88.600000	639.617920	88.600000	638.964417
88.700000	636.070374	88.700000	635.985229	88.700000	635.193787	88.700000	633.238892	88.700000	635.389771	88.700000	635.191589	88.700000	633.629089	88.700000	634.656738	88.700000	636.604004	88.700000	635.860535	88.700000	634.073425	88.700000	634.952637	88.700000	637.588928	88.700000	634.886353	88.700000	638.874695	88.700000	638.240356
88.800000	634.607605	88.800000	635.155701	88.800000	637.942627	88.800000	636.492310	88.800000	636.700500	88.800000	636.062500	88.800000	636.992676	88.800000	635.747131	88.800000	636.192932	88.800000	635.682861	88.800000	634.768311	88.800000	636.244202	88.800000	634.354614	88.800000	638.142700	88.800000	631.982361	88.800000	638.003540
88.900000	637.230774	88.900000	634.877686	88.900000	637.274536	88.900000	635.100891	88.900000	637.264221	88.900000	635.860779	88.900000	633.606262	88.900000	638.363098	88.900000	631.591370	88.900000	634.399414	88.900000	636.741028	88.900000	635.986755	88.900000	639.817627	88.900000	633.408142	88.900000	635.679626	88.900000	636.338135
89.000000	633.683289	89.000000	637.105713	89.000000	633.185669	89.000000	633.972900	89.000000	636.288208	89.000000	632.139709	89.000000	634.343018	89.000000	635.857178	89.000000	634.477417	89.000000	633.687195	89.000000	634.721497	89.000000	637.098083	89.000000	637.270813	89.000000	633.784790	89.000000	634.309448	89.000000	634.432983
89.100000	631.389709	89.100000	634.662903	89.100000	631.760559	89.100000	635.263428	89.100000	635.112854	89.100000	634.560852	89.100000	633.450684	89.100000	629.104614	89.100000	633.840271	89.100000	630.932434	89.100000	631.483948	89.100000	634.598938	89.100000	635.753357	89.100000	634.488342	89.100000	635.689148	89.100000	633.993774
89.200000	635.432617	89.200000	630.754822	89.200000	635.225098	89.200000	632.190857	89.200000	632.250366	89.200000	634.949524	89.200000	631.447144	89.200000	631.654175	89.200000	633.477173	89.200000	630.308838	89.200000	635.064575	89.200000	634.852539	89.200000	633.953552	89.200000	632.577209	89.200000	633.796509	89.200000	632.740356
89.300000	631.829346	89.300000	631.980408	89.300000	633.620117	89.300000	632.496277	89.300000	634.386597	89.300000	632.951172	89.300000	634.205200	89.300000	633.807556	89.300000	634.843445	89.300000	632.431946	89.300000	634.692383	89.300000	635.808655	89.300000	631.851379	89.300000	634.600830	89.300000	635.336548	89.300000	631.018982
89.400000	632.873962	89.400000	632.419983	89.400000	632.654968	89.400000	633.614197	89.400000	632.020203	89.400000	631.734497	89.400000	630.857971	89.400000	633.996338	89.400000	631.794983	89.400000	632.763184	89.400000	631.830139	89.400000	631.756348	89.400000	632.387634	89.400000	633.978638	89.400000	633.229492	89.400000	630.575623
89.500000	633.009949	89.500000	632.969299	89.500000	632.169861	89.500000	630.111023	89.500000	633.441650	89.500000	630.312012	89.500000	631.641602	89.500000	631.454834	89.500000	630.828369	89.500000	634.045166	89.500000	631.740540	89.500000	630.372620	89.500000	632.227356	89.500000	633.664917	89.500000	631.202576	89.500000	632.138611
89.600000	629.549561	89.600000	632.031921	89.600000	633.626038	89.600000	632.223328	89.600000	633.283203	89.600000	630.688660	89.600000	632.412842	89.600000	630.415527	89.600000	630.572266	89.600000	633.459839	89.600000	633.159241	89.600000	633.492249	89.600000	629.538818	89.600000	632.834656	89.600000	630.603210	89.600000	631.171021
89.700000	631.530823	89.700000	630.427673	89.700000	632.981201	89.700000	635.376099	89.700000	629.373901	89.700000	631.932068	89.700000	628.884766	89.700000	631.211548	89.700000	631.107666	89.700000	629.881775	89.700000	630.343628	89.700000	630.969910	89.700000	631.878906	89.700000	628.408508	89.700000	630.177673	89.700000	633.141724
89.800000	630.698425	89.800000	628.246460	89.800000	628.680237	89.800000	631.704651	89.800000	631.771790	89.800000	631.407593	89.800000	630.951538	89.800000	631.956177	89.800000	628.360413	89.800000	627.070435	89.800000	630.766785	89.800000	630.208008	89.800000	632.394043	89.800000	626.871826	89.800000	632.249756	89.800000	630.636047
89.900000	625.289978	89.900000	628.452820	89.900000	628.452759	89.900000	630.622498	89.900000	627.820618	89.900000	631.293396	89.900000	628.671021	89.900000	630.566162	89.900000	628.706665	89.900000	629.654907	89.900000	629.826355	89.900000	629.365356	89.900000	631.619080	89.900000	630.575745	89.900000	628.942383	89.900000	631.475037
90.000000	628.059937	90.000000	630.557800	90.000000	628.419067	90.000000	629.529419	90.000000	628.971375	90.000000	627.647949	90.000000	630.648804	90.000000	629.416992	90.000000	628.526428	90.000000	629.932007	90.000000	629.352417	90.000000	629.399048	90.000000	629.153137	90.000000	627.348938	90.000000	629.685913	90.000000	631.592468
90.100000	629.570740	90.100000	627.706421	90.100000	629.089294	90.100000	627.211914	90.100000	628.088013	90.100000	628.790771	90.100000	627.904968	90.100000	626.089050	90.100000	631.166199	90.100000	627.299133	90.100000	631.208679	90.100000	628.764465	90.100000	628.730957	90.100000	627.299805	90.100000	627.394958	90.100000	631.882996
90.200000	630.762817	90.200000	628.409973	90.200000	629.359131	90.200000	629.687073	90.200000	627.612854	90.200000	628.872803	90.200000	627.290710	90.200000	626.869324	90.200000	623.785583	90.200000	627.526611	90.200000	627.648254	90.200000	630.035095	90.200000	629.223389	90.200000	627.564026	90.200000	628.300110	90.200000	626.553833
90.300000	624.174927	90.300000	627.141235	90.300000	625.445129	90.300000	628.502319	90.300000	627.743530	90.300000	624.622864	90.300000	626.614990	90.300000	628.187439	90.300000	628.275879	90.300000	623.168030	90.300000	627.104614	90.300000	630.982544	90.300000	628.571899	90.300000	626.762573	90.300000	626.889893	90.300000	625.803467
90.400000	623.764832	90.400000	626.033447	90.400000	625.676697	90.400000	627.643738	90.400000	624.637939	90.400000	630.082336	90.400000	629.087708	90.400000	626.356506	90.400000	629.429138	90.400000	625.708313	90.400000	625.539185	90.400000	626.249878	90.400000	626.794312	90.400000	626.807678	90.400000	627.743347	90.400000	627.813721
90.500000	628.541626	90.500000	624.460693	90.500000	628.862732	90.500000	624.311401	90.500000	624.762634	90.500000	623.985474	90.500000	627.127319	90.500000	627.507141	90.500000	626.712219	90.500000	624.546387	90.500000	627.272278	90.500000	627.034424	90.500000	624.510315	90.500000	622.882507	90.500000	627.187378	90.500000	625.586609
90.600000	625.278381	90.600000	625.621582	90.600000	627.324402	90.600000	626.112183	90.600000	628.218628	90.600000	628.061218	90.600000	626.016907	90.600000	624.046448	90.600000	626.580750	90.600000	624.877747	90.600000	622.054688	90.600000	628.720154	90.600000	623.888062	90.600000	624.985413	90.600000	625.281067	90.600000	624.495544
90.700000	624.615784	90.700000	625.470642	90.700000	628.772827	90.700000	626.121704	90.700000	624.673157	90.700000	625.430908	90.700000	625.598511	90.700000	626.675903	90.700000	623.584961	90.700000	624.476135	90.700000	624.227783	90.700000	625.327087	90.700000	626.055359	90.700000	628.465515	90.700000	625.135071	90.700000	625.413208
90.800000	623.666199	90.800000	622.136108	90.800000	625.581848	90.800000	626.102112	90.800000	622.986755	90.800000	625.929993	90.800000	628.040833	90.800000	624.068542	90.800000	621.703918	90.800000	626.468811	90.800000	626.586731	90.800000	623.648682	90.800000	625.836243	90.800000	622.761414	90.800000	625.094666	90.800000	622.434753
90.900000	625.270020	90.900000	625.633301	90.900000	625.129272	90.900000	625.243469	90.900000	625.318665	90.900000	622.919006	90.900000	624.832947	90.900000	621.925415	90.900000	623.174988	90.900000	622.852295	90.900000	625.924622	90.900000	623.398376	90.900000	621.612732	90.900000	623.499634	90.900000	626.223083	90.900000	626.114563
91.000000	622.176147	91.000000	623.476624	91.000000	624.708679	91.000000	621.661499	91.000000	622.325989	91.000000	623.327820	91.000000	623.682861	91.000000	625.936829	91.000000	623.533813	91.000000	621.474915	91.000000	622.940125	91.000000	624.542847	91.000000	626.571106	91.000000	624.226013	91.000000	623.226807	91.000000	624.002258
91.100000	624.303223	91.100000	621.242737	91.100000	624.146362	91.100000	624.553650	91.100000	623.215332	91.100000	622.233154	91.100000	623.022644	91.100000	622.923950	91.100000	625.154236	91.100000	624.408203	91.100000	624.065491	91.100000	624.755859	91.100000	620.479919	91.100000	624.061951	91.100000	624.659546	91.100000	624.861938
91.200000	625.659790	91.200000	624.934753	91.200000	622.822388	91.200000	620.372986	91.200000	621.393738	91.200000	622.878662	91.200000	621.155029	91.200000	622.411926	91.200000	621.372192	91.200000	619.704651	91.200000	622.954651	91.200000	620.984009	91.200000	623.647095	91.200000	620.848145	91.200000	621.490479	91.200000	625.597839
91.300000	625.614075	91.300000	622.494995	91.300000	618.494080	91.300000	622.719727	91.300000	622.479187	91.300000	623.848022	91.300000	622.429993	91.300000	621.354736	91.300000	620.104858	91.300000	625.074341	91.300000	620.377625	91.300000	620.960693	91.300000	620.875610	91.300000	619.460693	91.300000	622.747131	91.300000	621.942932
91.400000	622.315186	91.400000	621.982849	91.400000	621.373779	91.400000	621.992920	91.400000	618.409241	91.400000	618.355896	91.400000	623.290833	91.400000	622.452820	91.400000	621.478760	91.400000	622.524414	91.400000	622.982422	91.400000	620.267822	91.400000	622.139648	91.400000	621.595032	91.400000	621.719727	91.400000	624.409058
91.500000	622.443848	91.500000	620.385376	91.500000	622.278137	91.500000	619.384216	91.500000	623.064392	91.500000	620.751892	91.500000	619.756042	91.500000	623.148132	91.500000	621.945068	91.500000	623.404053	91.500000	620.440308	91.500000	619.452148	91.500000	621.019226	91.500000	623.010986	91.500000	621.839661	91.500000	624.477356
91.600000	620.814880	91.600000	621.384155	91.600000	621.012268	91.600000	620.957520	91.600000	620.910645	91.600000	622.436829	91.600000	623.402527	91.600000	620.181824	91.600000	622.889709	91.600000	620.221191	91.600000	618.167542	91.600000	619.264465	91.600000	620.259338	91.600000	618.593445	91.600000	620.475647	91.600000	620.778015
91.700000	619.878113	91.700000	622.892822	91.700000	620.718201	91.700000	618.109802	91.700000	622.854248	91.700000	621.088135	91.700000	620.788635	91.700000	618.879211	91.700000	617.832825	91.700000	621.725159	91.700000	620.435547	91.700000	618.918152	91.700000	620.145508	91.700000	618.897156	91.700000	617.687134	91.700000	621.556824
91.800000	619.285583	91.800000	620.100403	91.800000	620.718506	91.800000	618.174683	91.800000	620.608765	91.800000	618.151367	91.800000	620.594849	91.800000	617.709229	91.800000	617.574585	91.800000	619.181091	91.800000	618.308228	91.800000	618.503906	91.800000	617.815369	91.800000	615.170288	91.800000	618.929382	91.800000	616.592163
91.900000	616.644348	91.900000	620.985352	91.900000	618.914856	91.900000	617.420105	91.900000	621.868958	91.900000	616.740234	91.900000	616.760498	91.900000	617.924622	91.900000	618.649353	91.900000	619.126770	91.900000	620.931213	91.900000	621.143372	91.900000	617.489624	91.900000	619.408997	91.900000	618.854553	91.900000	615.728821
92.000000	618.335693	92.000000	619.664062	92.000000	617.553162	92.000000	620.030701	92.000000	618.754883	92.000000	617.722290	92.000000	618.490479	92.000000	620.336792	92.000000	617.380127	92.000000	618.357422	92.000000	619.072144	92.000000	615.658752	92.000000	613.666992	92.000000	617.448914	92.000000	615.905823	92.000000	622.355042
92.100000	617.838867	92.100000	617.119324	92.100000	616.504822	92.100000	618.577881	92.100000	617.998291	92.100000	616.456238	92.100000	618.255188	92.100000	616.744934	92.100000	618.106628	92.100000	617.654114	92.100000	615.710510	92.100000	618.859619	92.100000	618.237610	92.100000	619.198181	92.100000	618.048401	92.100000	615.715759
92.200000	621.006104	92.200000	618.652588	92.200000	618.985718	92.200000	615.698975	92.200000	619.163940	92.200000	617.524170	92.200000	615.894104	92.200000	617.613037	92.200000	618.588684	92.200000	616.076843	92.200000	616.914856	92.200000	617.991577	92.200000	617.600037	92.200000	616.278381	92.200000	616.809204	92.200000	617.917786
92.300000	616.126099	92.300000	618.927124	92.300000	618.103149	92.300000	618.448975	92.300000	615.489807	92.300000	613.988220	92.300000	615.710876	92.300000	616.877930	92.300000	614.074707	92.300000	614.649231	92.300000	615.503113	92.300000	613.921631	92.300000	616.851135	92.300000	615.830811	92.300000	617.006653	92.300000	616.413025
92.400000	614.428528	92.400000	615.865662	92.400000	617.279846	92.400000	613.849609	92.400000	613.486084	92.400000	615.360718	92.400000	615.940796	92.400000	617.971130	92.400000	613.434143	92.400000	614.769653	92.400000	612.936707	92.400000	619.212952	92.400000	615.975830	92.400000	616.847839	92.400000	616.692871	92.400000	613.985474
92.500000	615.175842	92.500000	618.266541	92.500000	615.075195	92.500000	616.117310	92.500000	612.926636	92.500000	616.232300	92.500000	615.169556	92.500000	615.007202	92.500000	616.171387	92.500000	616.546692	92.500000	616.277283	92.500000	615.019653	92.500000	617.488647	92.500000	617.764709	92.500000	617.795227	92.500000	616.729736
92.600000	614.768494	92.600000	612.811096	92.600000	614.383911	92.600000	613.852356	92.600000	615.463684	92.600000	615.796021	92.600000	614.514404	92.600000	614.670044	92.600000	616.022461	92.600000	611.996643	92.600000	613.772461	92.600000	614.933655	92.600000	613.519592	92.600000	615.344727	92.600000	616.821899	92.600000	612.352844
92.700000	615.533691	92.700000	614.324707	92.700000	614.053650	92.700000	617.064819	92.700000	616.188599	92.700000	616.899780	92.700000	613.841675	92.700000	612.703613	92.700000	613.360596	92.700000	611.154114	92.700000	615.382874	92.700000	614.801025	92.700000	614.628174	92.700000	614.018738	92.700000	613.927002	92.700000	613.064758
92.800000	611.978577	92.800000	613.406433	92.800000	611.984985	92.800000	612.677307	92.800000	611.527039	92.800000	615.005493	92.800000	611.917908	92.800000	615.859863	92.800000	614.076355	92.800000	613.082397	92.800000	612.098938	92.800000	614.315613	92.800000	611.424072	92.800000	613.991089	92.800000	615.211975	92.800000	610.822998
92.900000	614.498718	92.900000	613.752502	92.900000	611.736633	92.900000	609.445496	92.900000	615.013916	92.900000	611.744385	92.900000	615.615356	92.900000	614.922852	92.900000	612.042297	92.900000	611.917236	92.900000	613.611511	92.900000	615.018921	92.900000	613.568970	92.900000	615.493652	92.900000	614.416016	92.900000	614.123718
93.000000	614.250244	93.000000	612.994873	93.000000	614.761108	93.000000	612.264526	93.000000	612.442200	93.000000	613.788086	93.000000	613.661621	93.000000	613.650879	93.000000	613.060730	93.000000	611.669128	93.000000	612.996826	93.000000	611.226440	93.000000	611.557129	93.000000	612.042297	93.000000	614.000916	93.000000	616.379333
93.100000	611.278381	93.100000	608.964172	93.100000	613.603821	93.100000	610.550476	93.100000	610.586548	93.100000	612.471680	93.100000	610.108826	93.100000	609.547607	93.100000	613.242004	93.100000	612.691772	93.100000	613.245056	93.100000	611.280518	93.100000	613.496948	93.100000	609.980835	93.100000	612.946289	93.100000	611.806702
93.200000	612.307800	93.200000	610.914917	93.200000	613.786438	93.200000	611.327820	93.200000	610.562988	93.200000	612.408630	93.200000	610.406738	93.200000	614.701721	93.200000	611.930298	93.200000	613.494812	93.200000	609.276001	93.200000	610.593567	93.200000	612.937561	93.200000	611.002075	93.200000	610.486206	93.200000	608.567444
93.300000	611.223145	93.300000	608.003540	93.300000	610.063293	93.300000	607.402039	93.300000	610.526855	93.300000	612.203796	93.300000	610.628784	93.300000	611.237610	93.300000	613.059631	93.300000	610.139954	93.300000	609.387390	93.300000	610.068970	93.300000	613.736633	93.300000	609.806091	93.300000	609.214661	93.300000	611.267700
93.400000	611.119385	93.400000	610.804382	93.400000	608.497986	93.400000	610.870667	93.400000	612.908936	93.400000	611.471191	93.400000	611.130981	93.400000	610.962646	93.400000	606.681030	93.400000	611.540283	93.400000	608.505493	93.400000	608.468506	93.400000	607.894775	93.400000	611.802612	93.400000	609.625244	93.400000	610.471558
93.500000	609.269409	93.500000	607.149597	93.500000	608.679260	93.500000	612.475586	93.500000	609.537964	93.500000	609.362427	93.500000	607.856995	93.500000	611.476196	93.500000	609.194580	93.500000	610.176208	93.500000	608.896179	93.500000	609.513794	93.500000	611.416077	93.500000	610.052856	93.500000	608.341736	93.500000	608.784058
93.600000	608.337646	93.600000	609.767029	93.600000	609.014038	93.600000	610.762939	93.600000	609.523621	93.600000	607.970520	93.600000	611.922058	93.600000	609.373108	93.600000	609.033691	93.600000	611.138611	93.600000	609.436035	93.600000	609.689453	93.600000	609.999023	93.600000	607.418823	93.600000	608.707153	93.600000	608.909790
93.700000	609.388977	93.700000	609.349548	93.700000	610.737061	93.700000	609.980103	93.700000	607.337097	93.700000	612.153564	93.700000	610.956482	93.700000	609.768982	93.700000	610.411987	93.700000	608.181152	93.700000	612.082764	93.700000	606.799438	93.700000	608.790649	93.700000	609.008057	93.700000	609.641418	93.700000	609.437561
93.800000	610.789734	93.800000	607.730896	93.800000	608.505493	93.800000	606.377686	93.800000	608.114685	93.800000	608.633545	93.800000	606.365906	93.800000	605.399231	93.800000	609.335327	93.800000	605.537415	93.800000	605.484070	93.800000	608.347595	93.800000	607.181396	93.800000	604.500610	93.800000	605.626648	93.800000	609.142151
93.900000	606.658386	93.900000	604.725769	93.900000	607.950378	93.900000	606.638367	93.900000	609.011536	93.900000	606.872375	93.900000	607.793091	93.900000	607.508606	93.900000	608.209045	93.900000	606.310242	93.900000	605.697144	93.900000	606.214233	93.900000	606.023865	93.900000	608.249146	93.900000	608.048523	93.900000	605.002197
94.000000	606.467773	94.000000	605.357056	94.000000	608.430115	94.000000	606.474792	94.000000	606.802429	94.000000	605.222839	94.000000	606.176392	94.000000	609.026611	94.000000	608.514587	94.000000	605.984131	94.000000	606.613098	94.000000	608.026306	94.000000	606.539001	94.000000	605.894104	94.000000	606.359924	94.000000	606.742615
94.100000	607.255981	94.100000	606.219910	94.100000	609.013550	94.100000	609.252197	94.100000	604.883789	94.100000	608.867554	94.100000	609.209534	94.100000	608.036804	94.100000	608.326904	94.100000	605.441650	94.100000	604.273865	94.100000	606.524414	94.100000	604.938599	94.100000	607.484131	94.100000	606.380249	94.100000	602.911316
94.200000	605.676636	94.200000	606.045288	94.200000	605.015381	94.200000	605.627930	94.200000	607.001709	94.200000	605.026306	94.200000	604.263733	94.200000	606.292236	94.200000	606.417786	94.200000	607.037659	94.200000	604.583679	94.200000	607.865967	94.200000	609.233398	94.200000	604.907898	94.200000	606.006409	94.200000	603.255676
94.300000	607.458130	94.300000	604.264709	94.300000	604.660583	94.300000	607.567871	94.300000	607.096313	94.300000	602.790527	94.300000	602.049744	94.300000	603.476013	94.300000	604.787109	94.300000	604.603210	94.300000	604.147888	94.300000	603.454712	94.300000	610.027649	94.300000	607.951782	94.300000	604.519958	94.300000	609.064514
94.400000	607.458557	94.400000	602.430603	94.400000	606.426270	94.400000	604.664368	94.400000	602.884094	94.400000	604.054382	94.400000	605.796631	94.400000	604.267578	94.400000	603.958923	94.400000	602.182312	94.400000	606.557922	94.400000	608.005920	94.400000	605.192505	94.400000	603.731323	94.400000	605.924561	94.400000	605.995728
94.500000	605.288330	94.500000	606.174805	94.500000	606.098145	94.500000	603.986084	94.500000	603.905762	94.500000	603.449829	94.500000	602.560059	94.500000	604.143738	94.500000	605.190063	94.500000	605.090393	94.500000	603.760315	94.500000	603.928040	94.500000	605.568481	94.500000	602.240845	94.500000	602.446228	94.500000	606.249023
94.600000	603.697876	94.600000	602.636719	94.600000	603.969055	94.600000	603.271057	94.600000	602.833618	94.600000	599.742737	94.600000	605.126526	94.600000	602.674622	94.600000	602.826233	94.600000	606.215637	94.600000	604.504395	94.600000	601.511658	94.600000	600.180054	94.600000	604.951355	94.600000	601.990967	94.600000	604.418762
94.700000	605.217346	94.700000	604.665405	94.700000	601.779663	94.700000	602.078979	94.700000	603.408997	94.700000	602.095276	94.700000	604.677185	94.700000	605.701721	94.700000	602.582825	94.700000	603.687195	94.700000	604.354004	94.700000	604.113525	94.700000	605.929321	94.700000	602.924744	94.700000	602.541809	94.700000	604.055481
94.800000	601.584106	94.800000	601.491455	94.800000	601.554321	94.800000	604.224792	94.800000	604.723450	94.800000	602.552185	94.800000	603.641724	94.800000	602.614014	94.800000	605.247253	94.800000	602.790405	94.800000	603.932007	94.800000	601.937561	94.800000	603.986389	94.800000	603.794495	94.800000	602.375854	94.800000	600.518860
94.900000	601.890198	94.900000	599.478882	94.900000	604.146423	94.900000	601.817566	94.900000	602.815308	94.900000	601.790161	94.900000	602.410889	94.900000	601.485657	94.900000	604.426880	94.900000	601.474060	94.900000	600.508423	94.900000	601.587769	94.900000	602.041565	94.900000	601.101501	94.900000	600.465637	94.900000	603.224609
95.000000	603.701233	95.000000	599.715759	95.000000	600.816711	95.000000	601.598572	95.000000	603.913818	95.000000	604.222229	95.000000	601.674561	95.000000	601.004333	95.000000	601.408386	95.000000	605.309570	95.000000	601.368469	95.000000	599.409424	95.000000	602.141052	95.000000	603.656616	95.000000	604.622681	95.000000	603.425781
95.100000	599.128601	95.100000	602.783264	95.100000	599.803650	95.100000	602.011108	95.100000	600.554382	95.100000	599.390381	95.100000	599.870972	95.100000	601.976562	95.100000	601.777161	95.100000	602.197083	95.100000	600.227173	95.100000	600.968628	95.100000	602.811951	95.100000	601.933838	95.100000	599.676208	95.100000	600.579773
95.200000	600.343506	95.200000	602.705017	95.200000	598.815002	95.200000	600.536560	95.200000	598.325623	95.200000	600.542480	95.200000	601.143799	95.200000	600.083374	95.200000	604.043091	95.200000	600.655151	95.200000	603.107971	95.200000	601.906616	95.200000	600.181152	95.200000	602.022034	95.200000	600.528320	95.200000	599.470093
95.300000	598.690796	95.300000	601.236206	95.300000	600.060364	95.300000	602.630737	95.300000	601.623840	95.300000	603.612061	95.300000	601.035034	95.300000	601.389526	95.300000	601.410583	95.300000	600.228149	95.300000	600.259155	95.300000	598.786133	95.300000	602.281860	95.300000	602.927307	95.300000	600.865906	95.300000	599.793152
95.400000	600.793884	95.400000	599.955811	95.400000	600.932312	95.400000	599.008179	95.400000	598.070679	95.400000	599.294434	95.400000	600.328308	95.400000	598.508057	95.400000	599.262878	95.400000	599.803406	95.400000	600.869324	95.400000	599.081848	95.400000	595.168457	95.400000	597.434326	95.400000	599.339417	95.400000	600.846558
95.500000	599.573303	95.500000	597.825806	95.500000	599.935974	95.500000	597.919617	95.500000	601.996826	95.500000	599.531494	95.500000	596.921753	95.500000	599.182251	95.500000	599.028687	95.500000	599.510864	95.500000	597.225952	95.500000	599.043518	95.500000	598.779114	95.500000	597.114502	95.500000	601.874878	95.500000	597.313721
95.600000	596.992676	95.600000	597.267883	95.600000	599.439331	95.600000	598.484619	95.600000	601.079895	95.600000	599.545410	95.600000	596.259033	95.600000	599.992065	95.600000	598.427124	95.600000	598.795288	95.600000	598.658691	95.600000	599.114685	95.600000	596.861938	95.600000	597.872986	95.600000	597.511658	95.600000	597.762756
95.700000	598.581909	95.700000	598.787109	95.700000	597.949280	95.700000	594.966736	95.700000	597.859131	95.700000	597.706116	95.700000	601.877930	95.700000	597.154541	95.700000	595.017700	95.700000	597.613831	95.700000	598.175964	95.700000	595.890808	95.700000	597.471375	95.700000	597.882812	95.700000	598.162903	95.700000	596.262817
95.800000	600.656311	95.800000	597.763062	95.800000	594.668030	95.800000	598.014160	95.800000	596.226929	95.800000	599.160400	95.800000	597.615295	95.800000	598.671631	95.800000	596.587463	95.800000	599.161438	95.800000	599.235229	95.800000	592.134583	95.800000	596.707947	95.800000	595.495178	95.800000	598.800598	95.800000	598.362366
95.900000	595.682495	95.900000	597.513062	95.900000	596.307312	95.900000	594.125305	95.900000	595.943176	95.900000	598.323730	95.900000	598.218506	95.900000	597.007446	95.900000	596.263977	95.900000	596.898804	95.900000	596.347229	95.900000	597.568726	95.900000	596.748596	95.900000	597.833618	95.900000	598.378479	95.900000	597.458435
96.000000	595.000732	96.000000	595.661255	96.000000	595.261108	96.000000	594.503906	96.000000	596.253723	96.000000	599.252930	96.000000	594.391724	96.000000	593.802368	96.000000	596.903442	96.000000	594.269470	96.000000	593.818542	96.000000	596.682251	96.000000	597.385559	96.000000	594.471741	96.000000	593.103333	96.000000	597.616333
96.100000	592.312439	96.100000	598.537354	96.100000	596.382690	96.100000	595.141663	96.100000	597.816956	96.100000	595.686462	96.100000	595.489502	96.100000	595.316101	96.100000	598.806335	96.100000	593.897827	96.100000	593.219299	96.100000	595.726624	96.100000	596.745178	96.100000	596.659912	96.100000	593.750916	96.100000	597.670227
96.200000	594.692322	96.200000	594.232300	96.200000	594.516968	96.200000	595.993042	96.200000	592.641846	96.200000	594.175110	96.200000	595.698242	96.200000	596.949097	96.200000	594.472839	96.200000	595.309509	96.200000	594.143066	96.200000	594.035522	96.200000	592.867371	96.200000	596.531067	96.200000	594.629822	96.200000	594.819885
96.300000	594.310486	96.300000	594.706360	96.300000	593.833984	96.300000	593.705200	96.300000	595.294189	96.300000	593.735168	96.300000	595.477600	96.300000	593.949524	96.300000	594.872437	96.300000	596.022644	96.300000	593.578125	96.300000	593.223816	96.300000	592.245605	96.300000	592.882996	96.300000	593.854919	96.300000	597.453369
96.400000	593.663574	96.400000	592.944092	96.400000	592.303589	96.400000	592.047668	96.400000	596.501770	96.400000	592.336670	96.400000	593.536865	96.400000	593.284790	96.400000	593.294312	96.400000	593.535645	96.400000	593.079895	96.400000	594.236023	96.400000	592.358215	96.400000	590.688782	96.400000	592.981384	96.400000	593.654297
96.500000	593.834473	96.500000	595.536072	96.500000	593.465210	96.500000	592.491211	96.500000	595.019226	96.500000	595.024353	96.500000	592.582214	96.500000	593.809937	96.500000	594.084229	96.500000	593.322083	96.500000	593.181213	96.500000	593.809692	96.500000	592.464478	96.500000	592.460876	96.500000	593.738220	96.500000	591.661499
96.600000	592.397095	96.600000	592.291504	96.600000	590.091553	96.600000	593.600891	96.600000	591.464111	96.600000	593.835571	96.600000	592.483093	96.600000	592.702698	96.600000	595.530823	96.600000	596.497864	96.600000	593.233521	96.600000	592.884094	96.600000	593.179199	96.600000	594.887085	96.600000	592.555054	96.600000	591.851746
96.700000	591.970581	96.700000	591.969727	96.700000	592.638245	96.700000	589.603210	96.700000	592.159851	96.700000	592.339905	96.700000	592.494324	96.700000	593.993164	96.700000	591.950134	96.700000	592.228760	96.700000	591.685120	96.700000	589.991089	96.700000	593.398254	96.700000	592.912598	96.700000	594.269470	96.700000	593.687134
96.800000	590.417908	96.800000	591.919312	96.800000	591.022461	96.800000	592.327698	96.800000	590.151917	96.800000	591.718872	96.800000	591.553528	96.800000	588.688232	96.800000	593.598694	96.800000	594.100525	96.800000	595.043823	96.800000	591.614563	96.800000	593.499756	96.800000	591.561401	96.800000	590.854675	96.800000	592.089233
96.900000	589.195435	96.900000	591.750732	96.900000	590.510315	96.900000	593.591614	96.900000	592.502625	96.900000	591.816528	96.900000	589.751038	96.900000	592.276184	96.900000	591.005127	96.900000	591.044617	96.900000	593.381042	96.900000	590.787354	96.900000	588.931335	96.900000	591.705322	96.900000	590.139038	96.900000	592.981323
97.000000	591.260437	97.000000	589.476990	97.000000	589.611145	97.000000	589.169006	97.000000	590.908630	97.000000	591.200745	97.000000	591.373047	97.000000	592.285950	97.000000	590.009033	97.000000	590.469177	97.000000	593.619751	97.000000	589.798706	97.000000	591.283752	97.000000	589.688599	97.000000	590.360657	97.000000	590.682434
97.100000	588.996216	97.100000	589.791809	97.100000	588.843567	97.100000	588.450684	97.100000	587.372620	97.100000	591.350220	97.100000	590.975342	97.100000	591.876282	97.100000	590.365601	97.100000	589.725647	97.100000	588.662659	97.100000	591.451172	97.100000	589.139832	97.100000	588.951965	97.100000	590.127625	97.100000	591.878174
97.200000	587.755249	97.200000	589.176208	97.200000	590.118835	97.200000	590.062195	97.200000	588.720459	97.200000	588.605347	97.200000	590.413086	97.200000	588.796997	97.200000	590.588867	97.200000	589.098999	97.200000	588.639709	97.200000	589.602966	97.200000	589.482727	97.200000	590.044128	97.200000	589.588074	97.200000	591.726318
97.300000	590.185974	97.300000	589.710327	97.300000	589.924438	97.300000	587.944031	97.300000	587.079468	97.300000	589.628723	97.300000	592.093689	97.300000	587.539490	97.300000	589.388733	97.300000	587.601318	97.300000	589.832092	97.300000	587.580139	97.300000	591.975098	97.300000	590.341370	97.300000	592.954041	97.300000	589.400635
97.400000	585.865540	97.400000	590.420959	97.400000	586.404236	97.400000	586.419128	97.400000	590.215027	97.400000	588.208313	97.400000	587.468445	97.400000	589.546143	97.400000	588.166321	97.400000	588.733154	97.400000	589.951172	97.400000	588.169006	97.400000	589.187622	97.400000	584.190247	97.400000	588.769165	97.400000	587.436829
97.500000	587.262085	97.500000	587.033997	97.500000	589.750977	97.500000	587.686157	97.500000	587.011414	97.500000	589.046753	97.500000	589.828613	97.500000	589.311035	97.500000	584.437744	97.500000	588.089966	97.500000	589.296997	97.500000	584.994385	97.500000	588.660950	97.500000	590.436279	97.500000	587.945435	97.500000	588.287720
97.600000	584.986877	97.600000	586.549561	97.600000	587.823364	97.600000	588.171692	97.600000	588.079102	97.600000	588.689270	97.600000	585.644897	97.600000	588.293640	97.600000	584.293640	97.600000	589.501709	97.600000	585.064148	97.600000	587.528198	97.600000	587.053223	97.600000	586.054382	97.600000	587.426270	97.600000	587.791016
97.700000	587.339172	97.700000	586.438843	97.700000	587.470520	97.700000	586.970093	97.700000	587.343567	97.700000	590.078247	97.700000	586.227600	97.700000	587.113770	97.700000	587.501831	97.700000	591.852661	97.700000	585.851318	97.700000	585.149841	97.700000	587.480103	97.700000	588.243774	97.700000	586.362427	97.700000	584.675598
97.800000	586.234131	97.800000	587.297424	97.800000	583.260315	97.800000	588.038330	97.800000	587.485291	97.800000	582.866211	97.800000	586.923218	97.800000	588.201172	97.800000	589.419678	97.800000	588.744629	97.800000	586.037231	97.800000	582.359009	97.800000	586.430786	97.800000	584.709656	97.800000	587.867310	97.800000	584.793762
97.900000	583.866455	97.900000	585.142578	97.900000	586.037781	97.900000	583.169556	97.900000	585.539612	97.900000	588.013245	97.900000	587.663635	97.900000	586.952759	97.900000	585.644043	97.900000	584.272339	97.900000	585.403381	97.900000	584.098694	97.900000	585.172974	97.900000	588.024414	97.900000	584.129211	97.900000	588.475464
98.000000	585.539917	98.000000	583.180420	98.000000	585.901062	98.000000	588.988892	98.000000	585.993713	98.000000	585.915466	98.000000	583.566589	98.000000	584.183105	98.000000	583.796631	98.000000	584.505493	98.000000	584.105347	98.000000	586.140442	98.000000	584.479675	98.000000	583.759155	98.000000	583.884827	98.000000	585.148438
98.100000	585.097473	98.100000	584.862366	98.100000	584.927124	98.100000	583.711487	98.100000	584.108093	98.100000	582.559998	98.100000	585.240906	98.100000	584.711792	98.100000	585.413879	98.100000	585.585815	98.100000	583.466858	98.100000	584.461060	98.100000	586.510742	98.100000	585.297119	98.100000	586.211182	98.100000	584.433716
98.200000	583.408081	98.200000	585.910156	98.200000	582.626587	98.200000	584.428101	98.200000	584.277832	98.200000	581.510925	98.200000	586.360657	98.200000	583.323364	98.200000	584.890991	98.200000	584.566467	98.200000	584.466492	98.200000	583.216187	98.200000	584.001953	98.200000	585.523438	98.200000	585.289307	98.200000	583.095032
98.300000	581.591797	98.300000	585.416077	98.300000	582.901489	98.300000	581.751648	98.300000	582.636658	98.300000	583.090210	98.300000	583.616028	98.300000	584.664185	98.300000	582.959717	98.300000	580.215088	98.300000	582.931946	98.300000	584.345642	98.300000	581.487000	98.300000	581.377808	98.300000	582.276001	98.300000	585.125427
98.400000	583.131958	98.400000	581.593506	98.400000	580.999390	98.400000	581.523376	98.400000	583.275269	98.400000	580.047302	98.400000	583.016724	98.400000	584.494568	98.400000	580.989502	98.400000	581.190613	98.400000	580.133423	98.400000	580.476501	98.400000	584.019714	98.400000	583.373474	98.400000	584.699036	98.400000	584.073242
98.500000	581.631104	98.500000	585.050232	98.500000	581.876160	98.500000	584.792664	98.500000	582.623474	98.500000	581.506897	98.500000	580.939697	98.500000	582.067078	98.500000	580.992310	98.500000	582.724121	98.500000	581.698364	98.500000	584.042725	98.500000	582.631165	98.500000	578.988770	98.500000	578.568420	98.500000	583.269409
98.600000	583.111572	98.600000	582.507446	98.600000	581.559631	98.600000	581.982361	98.600000	580.424011	98.600000	580.688354	98.600000	580.074097	98.600000	583.260803	98.600000	581.370422	98.600000	583.870544	98.600000	581.709900	98.600000	580.583557	98.600000	582.577393	98.600000	582.391296	98.600000	583.498840	98.600000	581.051758
98.700000	579.184082	98.700000	582.601196	98.700000	579.950317	98.700000	583.167969	98.700000	581.381897	98.700000	585.441711	98.700000	580.180359	98.700000	582.878418	98.700000	583.968506	98.700000	579.556702	98.700000	580.179443	98.700000	581.726807	98.700000	581.857849	98.700000	579.819946	98.700000	583.280212	98.700000	580.184082
98.800000	579.398071	98.800000	582.776428	98.800000	581.720398	98.800000	582.094421	98.800000	580.541992	98.800000	579.435974	98.800000	583.322876	98.800000	581.179626	98.800000	581.874878	98.800000	577.291565	98.800000	583.662720	98.800000	580.498840	98.800000	581.342285	98.800000	582.581299	98.800000	578.505127	98.800000	581.049927
98.900000	581.683044	98.900000	578.177063	98.900000	580.510254	98.900000	582.766907	98.900000	579.279297	98.900000	580.831116	98.900000	581.468140	98.900000	580.429688	98.900000	580.671753	98.900000	576.944275	98.900000	581.044067	98.900000	577.424744	98.900000	579.835205	98.900000	582.202026	98.900000	580.008911	98.900000	583.261536
99.000000	578.755432	99.000000	581.347961	99.000000	576.520020	99.000000	581.374695	99.000000	579.370911	99.000000	579.147156	99.000000	579.369995	99.000000	580.426514	99.000000	578.155518	99.000000	578.433044	99.000000	578.790833	99.000000	578.497375	99.000000	580.196838	99.000000	578.358704	99.000000	579.019287	99.000000	579.752075
99.100000	579.133911	99.100000	577.942261	99.100000	581.248108	99.100000	577.711365	99.100000	579.327393	99.100000	579.112427	99.100000	579.372620	99.100000	579.732910	99.100000	580.844299	99.100000	577.215088	99.100000	581.457825	99.100000	578.368469	99.100000	579.207825	99.100000	578.894409	99.100000	578.040100	99.100000	578.937500
99.200000	576.971863	99.200000	578.570801	99.200000	577.718384	99.200000	577.980896	99.200000	577.795410	99.200000	578.317322	99.200000	578.457825	99.200000	578.519592	99.200000	578.778564	99.200000	578.241638	99.200000	577.047485	99.200000	578.367310	99.200000	579.898010	99.200000	579.437012	99.200000	575.750793	99.200000	580.313843
99.300000	575.344971	99.300000	577.227417	99.300000	580.419189	99.300000	579.299438	99.300000	578.816223	99.300000	579.454773	99.300000	578.973816	99.300000	575.452209	99.300000	576.104065	99.300000	579.931824	99.300000	578.163574	99.300000	579.037537	99.300000	577.995422	99.300000	576.188965	99.300000	578.234802	99.300000	577.188049
99.400000	577.752258	99.400000	578.413391	99.400000	576.616821	99.400000	575.759705	99.400000	577.775330	99.400000	578.507385	99.400000	577.930176	99.400000	575.648132	99.400000	576.625793	99.400000	578.650757	99.400000	578.185425	99.400000	578.454041	99.400000	579.413330	99.400000	578.945862	99.400000	577.818909	99.400000	578.776733
99.500000	575.617065	99.500000	575.208984	99.500000	575.000854	99.500000	578.174133	99.500000	578.557556	99.500000	574.687439	99.500000	578.232849	99.500000	574.806519	99.500000	575.726624	99.500000	579.129028	99.500000	577.862488	99.500000	575.511536	99.500000	576.898987	99.500000	575.870239	99.500000	578.309265	99.500000	576.195374
99.600000	575.108521	99.600000	575.049744	99.600000	574.809998	99.600000	575.450012	99.600000	576.037292	99.600000	576.499939	99.600000	574.343079	99.600000	576.937683	99.600000	577.592529	99.600000	577.633728	99.600000	575.452576	99.600000	577.571228	99.600000	578.452637	99.600000	577.146179	99.600000	574.389648	99.600000	577.059082
99.700000	573.781189	99.700000	574.425415	99.700000	577.758179	99.700000	576.850464	99.700000	575.933411	99.700000	573.872253	99.700000	577.810913	99.700000	576.252441	99.700000	575.259888	99.700000	575.839905	99.700000	571.437805	99.700000	577.489075	99.700000	576.223206	99.700000	578.539551	99.700000	576.170105	99.700000	576.136353
99.800000	577.000183	99.800000	576.888062	99.800000	576.332947	99.800000	573.375244	99.800000	575.069092	99.800000	575.424683	99.800000	575.939941	99.800000	576.395569	99.800000	574.895996	99.800000	575.998779	99.800000	573.680969	99.800000	573.383423	99.800000	576.502991	99.800000	574.562622	99.800000	575.094177	99.800000	574.061035
99.900000	574.160706	99.900000	571.778320	99.900000	574.638306	99.900000	572.307922	99.900000	574.170654	99.900000	575.299805	99.900000	575.270386	99.900000	573.575562	99.900000	574.150757	99.900000	575.210876	99.900000	572.234314	99.900000	573.649292	99.900000	575.330688	99.900000	574.175964	99.900000	573.019836	99.900000	574.050659
100.000000	572.571228	100.000000	572.894043	100.000000	571.665588	100.000000	570.791687	100.000000	573.383911	100.000000	573.902161	100.000000	573.245850	100.000000	575.877869	100.000000	573.858826	100.000000	575.364746	100.000000	576.647766	100.000000	576.008118	100.000000	576.189819	100.000000	573.679749	100.000000	574.074646	100.000000	574.480347
100.100000	574.250305	100.100000	572.120239	100.100000	574.044983	100.100000	576.476074	100.100000	574.122864	100.100000	574.937012	100.100000	573.946655	100.100000	572.923462	100.100000	573.326416	100.100000	572.332092	100.100000	574.038025	100.100000	571.806458	100.100000	575.109680	100.100000	571.141541	100.100000	573.242432	100.100000	575.870667
100.200000	573.055847	100.200000	574.521851	100.200000	572.813782	100.200000	574.947021	100.200000	570.293823	100.200000	571.515503	100.200000	571.769958	100.200000	572.499573	100.200000	573.361511	100.200000	575.536377	100.200000	573.454041	100.200000	571.844238	100.200000	572.763672	100.200000	573.893921	100.200000	572.986572	100.200000	572.890015
100.300000	573.713379	100.300000	572.121094	100.300000	570.780212	100.300000	571.195007	100.300000	576.199036	100.300000	572.092041	100.300000	575.237183	100.300000	570.188843	100.300000	572.802124	100.300000	574.749756	100.300000	571.722229	100.300000	572.448669	100.300000	571.433838	100.300000	571.582764	100.300000	572.337219	100.300000	572.870605
100.400000	572.119995	100.400000	572.832642	100.400000	571.034973	100.400000	569.994324	100.400000	570.947693	100.400000	571.393005	100.400000	569.251160	100.400000	574.178772	100.400000	571.428894	100.400000	572.492676	100.400000	569.949707	100.400000	571.897888	100.400000	573.335449	100.400000	572.275757	100.400000	570.114868	100.400000	571.215088
100.500000	570.317627	100.500000	570.119141	100.500000	571.564758	100.500000	575.352417	100.500000	571.656311	100.500000	572.607666	100.500000	573.168701	100.500000	571.116455	100.500000	569.653687	100.500000	570.173340	100.500000	570.805664	100.500000	572.645569	100.500000	570.106262	100.500000	569.778503	100.500000	569.286133	100.500000	570.656799
100.600000	570.873413	100.600000	571.500793	100.600000	568.614807	100.600000	568.904358	100.600000	567.687744	100.600000	570.043457	100.600000	569.908936	100.600000	569.391541	100.600000	571.074890	100.600000	570.402710	100.600000	571.800476	100.600000	570.636292	100.600000	572.338440	100.600000	570.489075	100.600000	570.061401	100.600000	568.009644
100.700000	570.267212	100.700000	570.231995	100.700000	567.304077	100.700000	570.838867	100.700000	570.529968	100.700000	570.907837	100.700000	570.668762	100.700000	570.924927	100.700000	572.151123	100.700000	573.302124	100.700000	568.592285	100.700000	570.658752	100.700000	569.295959	100.700000	570.274231	100.700000	570.728943	100.700000	569.687439
100.800000	569.399292	100.800000	569.765015	100.800000	569.430420	100.800000	568.720581	100.800000	568.782410	100.800000	568.517822	100.800000	568.060913	100.800000	567.557556	100.800000	569.331665	100.800000	568.789673	100.800000	568.251099	100.800000	568.632996	100.800000	570.099243	100.800000	569.690918	100.800000	571.285461	100.800000	569.204163
100.900000	569.107422	100.900000	571.840088	100.900000	571.562988	100.900000	570.283264	100.900000	570.089539	100.900000	568.534790	100.900000	569.446472	100.900000	570.753601	100.900000	568.803162	100.900000	570.322937	100.900000	571.679932	100.900000	570.861084	100.900000	572.559814	100.900000	569.279358	100.900000	567.460449	100.900000	569.134216
101.000000	568.382385	101.000000	569.550171	101.000000	569.104431	101.000000	569.060242	101.000000	569.230164	101.000000	568.456665	101.000000	568.114197	101.000000	569.752258	101.000000	566.937744	101.000000	566.726929	101.000000	565.278748	101.000000	568.945374	101.000000	571.496277	101.000000	568.260864	101.000000	569.690613	101.000000	569.239807
101.100000	567.985107	101.100000	570.086731	101.100000	567.384644	101.100000	564.235168	101.100000	567.641724	101.100000	569.712952	101.100000	568.880066	101.100000	570.682190	101.100000	567.309631	101.100000	569.027588	101.100000	568.421997	101.100000	567.757507	101.100000	566.932373	101.100000	567.577026	101.100000	568.611023	101.100000	567.214233
101.200000	566.080627	101.200000	567.741882	101.200000	567.549194	101.200000	566.566528	101.200000	568.845032	101.200000	566.251465	101.200000	567.081726	101.200000	570.154663	101.200000	566.575928	101.200000	569.919922	101.200000	566.267639	101.200000	567.060120	101.200000	563.950317	101.200000	566.306824	101.200000	565.291199	101.200000	566.861755
101.300000	565.556885	101.300000	566.869263	101.300000	564.802246	101.300000	567.978149	101.300000	567.900024	101.300000	568.336121	101.300000	566.339111	101.300000	567.226501	101.300000	566.981628	101.300000	566.864868	101.300000	565.786194	101.300000	564.434204	101.300000	566.526794	101.300000	568.015869	101.300000	568.071411	101.300000	566.493591
101.400000	563.780518	101.400000	565.922058	101.400000	566.548645	101.400000	565.681946	101.400000	566.955505	101.400000	567.456299	101.400000	568.420227	101.400000	566.893311	101.400000	565.734436	101.400000	562.487915	101.400000	564.747742	101.400000	565.170044	101.400000	566.032471	101.400000	568.057251	101.400000	566.877625	101.400000	564.407959
101.500000	565.885864	101.500000	564.478394	101.500000	565.939392	101.500000	567.660889	101.500000	566.057312	101.500000	565.786438	101.500000	569.286682	101.500000	565.547729	101.500000	564.247925	101.500000	566.640442	101.500000	564.025513	101.500000	566.764954	101.500000	565.020081	101.500000	564.188904	101.500000	564.839600	101.500000	564.574524
101.600000	565.632446	101.600000	565.014282	101.600000	564.785461	101.600000	565.676941	101.600000	565.383850	101.600000	566.845154	101.600000	566.286499	101.600000	563.810730	101.600000	564.715698	101.600000	567.974304	101.600000	565.211182	101.600000	562.272644	101.600000	566.937317	101.600000	563.486450	101.600000	566.244812	101.600000	566.668396
101.700000	565.632629	101.700000	565.754456	101.700000	565.794434	101.700000	562.621338	101.700000	563.476440	101.700000	566.267334	101.700000	562.720337	101.700000	565.065002	101.700000	560.902588	101.700000	563.182190	101.700000	562.982300	101.700000	564.603027	101.700000	564.925232	101.700000	565.628540	101.700000	568.365417	101.700000	565.128662
101.800000	562.876587	101.800000	563.959656	101.800000	564.778015	101.800000	562.924011	101.800000	564.417969	101.800000	562.034546	101.800000	564.017212	101.800000	564.776917	101.800000	565.397339	101.800000	564.927185	101.800000	564.342957	101.800000	563.765259	101.800000	562.758362	101.800000	564.665527	101.800000	566.927673	101.800000	562.252686
101.900000	561.946350	101.900000	563.181274	101.900000	562.963135	101.900000	566.093201	101.900000	563.854004	101.900000	564.323792	101.900000	563.664307	101.900000	565.297546	101.900000	563.466064	101.900000	568.268982	101.900000	563.709595	101.900000	563.218018	101.900000	564.767700	101.900000	560.474487	101.900000	561.909973	101.900000	565.572937
102.000000	561.576355	102.000000	562.384705	102.000000	565.863525	102.000000	563.983215	102.000000	562.017578	102.000000	563.338135	102.000000	561.295715	102.000000	560.916443	102.000000	563.883606	102.000000	564.356812	102.000000	563.149841	102.000000	561.442871	102.000000	561.228516	102.000000	563.745422	102.000000	560.885803	102.000000	560.215881
102.100000	562.074829	102.100000	562.477966	102.100000	561.518982	102.100000	562.970825	102.100000	562.046814	102.100000	561.574890	102.100000	561.073914	102.100000	562.850586	102.100000	562.620667	102.100000	562.992126	102.100000	559.492065	102.100000	560.631348	102.100000	562.226624	102.100000	564.036316	102.100000	563.477600	102.100000	563.310852
102.200000	563.279114	102.200000	561.653503	102.200000	564.981201	102.200000	560.702148	102.200000	561.550232	102.200000	563.692017	102.200000	563.639343	102.200000	562.880981	102.200000	562.344604	102.200000	562.352600	102.200000	559.023804	102.200000	560.177063	102.200000	562.627075	102.200000	560.355591	102.200000	559.168823	102.200000	562.515991
102.300000	561.292847	102.300000	563.575195	102.300000	561.647827	102.300000	563.346436	102.300000	563.431213	102.300000	562.499084	102.300000	561.110962	102.300000	558.020386	102.300000	563.489685	102.300000	561.468506	102.300000	562.525940	102.300000	558.518311	102.300000	562.258850	102.300000	562.041992	102.300000	563.870300	102.300000	563.427429
102.400000	562.155151	102.400000	560.554199	102.400000	560.932739	102.400000	561.383362	102.400000	560.751587	102.400000	560.783325	102.400000	560.888489	102.400000	559.329163	102.400000	560.401611	102.400000	562.121643	102.400000	559.299255	102.400000	560.459290	102.400000	560.632996	102.400000	562.106506	102.400000	559.730103	102.400000	560.909607
102.500000	560.717896	102.500000	558.775940	102.500000	561.358704	102.500000	561.378052	102.500000	562.114624	102.500000	557.647583	102.500000	561.489014	102.500000	560.644775	102.500000	559.745850	102.500000	559.606873	102.500000	560.584351	102.500000	558.847046	102.500000	556.256714	102.500000	558.631042	102.500000	560.015564	102.500000	557.797668
102.600000	558.683533	102.600000	561.452759	102.600000	562.000854	102.600000	561.849487	102.600000	558.777588	102.600000	558.934326	102.600000	560.433716	102.600000	560.035828	102.600000	561.951233	102.600000	558.698364	102.600000	559.853210	102.600000	560.336853	102.600000	559.692444	102.600000	559.550049	102.600000	559.044250	102.600000	557.863159
102.700000	558.821472	102.700000	559.764832	102.700000	559.643311	102.700000	558.896240	102.700000	559.703552	102.700000	559.925842	102.700000	559.144653	102.700000	557.641602	102.700000	559.674255	102.700000	558.765076	102.700000	556.552490	102.700000	558.424438	102.700000	559.752380	102.700000	560.751465	102.700000	561.603821	102.700000	557.760193
102.800000	557.894836	102.800000	560.434631	102.800000	558.442993	102.800000	559.808350	102.800000	560.785095	102.800000	556.754272	102.800000	558.797607	102.800000	559.652954	102.800000	559.706726	102.800000	557.862549	102.800000	557.310547	102.800000	558.693787	102.800000	559.167236	102.800000	558.945862	102.800000	559.051331	102.800000	559.446777
102.900000	558.822754	102.900000	557.588501	102.900000	558.762207	102.900000	560.661377	102.900000	557.646606	102.900000	558.466064	102.900000	558.071167	102.900000	558.050720	102.900000	557.005737	102.900000	557.983459	102.900000	556.802124	102.900000	560.651367	102.900000	559.717712	102.900000	559.346313	102.900000	558.482849	102.900000	558.128662
103.000000	557.073486	103.000000	556.807556	103.000000	558.491333	103.000000	558.999268	103.000000	556.390259	103.000000	556.638916	103.000000	559.223145	103.000000	558.037231	103.000000	558.160217	103.000000	558.487183	103.000000	559.215027	103.000000	559.312927	103.000000	555.403809	103.000000	556.112854	103.000000	555.517944	103.000000	557.964478
103.100000	555.801392	103.100000	558.039307	103.100000	556.508240	103.100000	556.205078	103.100000	556.819763	103.100000	553.798340	103.100000	556.816772	103.100000	557.158813	103.100000	556.498291	103.100000	554.604736	103.100000	555.888855	103.100000	557.864990	103.100000	555.900940	103.100000	557.813171	103.100000	560.721191	103.100000	556.507446
103.200000	554.215942	103.200000	557.177429	103.200000	553.195557	103.200000	557.064697	103.200000	557.676514	103.200000	556.188721	103.200000	557.398376	103.200000	554.490234	103.200000	554.105408	103.200000	555.456055	103.200000	557.321960	103.200000	556.080933	103.200000	556.285522	103.200000	557.300110	103.200000	553.104980	103.200000	557.722168
103.300000	555.674805	103.300000	556.588684	103.300000	555.895874	103.300000	553.659912	103.300000	558.229065	103.300000	554.550842	103.300000	557.900574	103.300000	557.270996	103.300000	555.809204	103.300000	556.806152	103.300000	556.646240	103.300000	557.266479	103.300000	555.167603	103.300000	558.640381	103.300000	554.556824	103.300000	555.789185
103.400000	555.996216	103.400000	555.241150	103.400000	553.390137	103.400000	555.397400	103.400000	555.346252	103.400000	552.236816	103.400000	554.832275	103.400000	554.249878	103.400000	554.196411	103.400000	554.602356	103.400000	555.812988	103.400000	557.291016	103.400000	555.182922	103.400000	559.026062	103.400000	556.235413	103.400000	556.679199
103.500000	554.228943	103.500000	553.751770	103.500000	554.729980	103.500000	556.154358	103.500000	555.432190	103.500000	554.528931	103.500000	552.257141	103.500000	552.185303	103.500000	555.408142	103.500000	557.073486	103.500000	554.284302	103.500000	554.175903	103.500000	554.298096	103.500000	554.868835	103.500000	553.294617	103.500000	554.815918
103.600000	553.100830	103.600000	557.102905	103.600000	552.851868	103.600000	555.891113	103.600000	553.895569	103.600000	552.615845	103.600000	552.996826	103.600000	552.382507	103.600000	553.942017	103.600000	552.819214	103.600000	554.038330	103.600000	555.649719	103.600000	554.663330	103.600000	553.366699	103.600000	554.884216	103.600000	554.316833
103.700000	552.420898	103.700000	551.929688	103.700000	554.100281	103.700000	553.862671	103.700000	552.445740	103.700000	554.545715	103.700000	553.392334	103.700000	552.836243	103.700000	553.498352	103.700000	552.089172	103.700000	553.768372	103.700000	553.589905	103.700000	553.604126	103.700000	554.569580	103.700000	555.184570	103.700000	553.707947
103.800000	551.338196	103.800000	551.440979	103.800000	552.608704	103.800000	552.490723	103.800000	553.423950	103.800000	553.490662	103.800000	553.054443	103.800000	554.994507	103.800000	553.325256	103.800000	553.872253	103.800000	554.003906	103.800000	551.354065	103.800000	552.294189	103.800000	551.656555	103.800000	554.898560	103.800000	554.218079
103.900000	549.498169	103.900000	554.042786	103.900000	554.647522	103.900000	553.596924	103.900000	554.207764	103.900000	552.817505	103.900000	553.860962	103.900000	555.157593	103.900000	552.487854	103.900000	551.343811	103.900000	552.607422	103.900000	553.121826	103.900000	552.467651	103.900000	554.801392	103.900000	550.949768	103.900000	554.103210
104.000000	552.201965	104.000000	553.161682	104.000000	553.096558	104.000000	551.760254	104.000000	552.059326	104.000000	552.669128	104.000000	553.677429	104.000000	553.359131	104.000000	549.980835	104.000000	552.134705	104.000000	550.735901	104.000000	550.258789	104.000000	551.484741	104.000000	553.800110	104.000000	550.910156	104.000000	551.097656
104.100000	549.628845	104.100000	551.915771	104.100000	550.615723	104.100000	550.345215	104.100000	551.395935	104.100000	552.479919	104.100000	552.975098	104.100000	550.668091	104.100000	552.365417	104.100000	550.190430	104.100000	548.741394	104.100000	548.299622	104.100000	555.659790	104.100000	549.710449	104.100000	550.471252	104.100000	550.765503
104.200000	550.769165	104.200000	550.674500	104.200000	552.160645	104.200000	551.012207	104.200000	550.800781	104.200000	549.879150	104.200000	551.769531	104.200000	549.526001	104.200000	551.761719	104.200000	550.076294	104.200000	549.600281	104.200000	551.065918	104.200000	549.702698	104.200000	550.128357	104.200000	552.508789	104.200000	551.139343
104.300000	548.906982	104.300000	549.310791	104.300000	548.210571	104.300000	550.848450	104.300000	554.216797	104.300000	551.186707	104.300000	551.433289	104.300000	550.574158	104.300000	548.723694	104.300000	548.022522	104.300000	550.942749	104.300000	549.294617	104.300000	551.042786	104.300000	552.357300	104.300000	549.640991	104.300000	547.831299
104.400000	550.960144	104.400000	552.525513	104.400000	547.988647	104.400000	548.974243	104.400000	547.855591	104.400000	550.025940	104.400000	549.267578	104.400000	549.943909	104.400000	550.466980	104.400000	548.224792	104.400000	550.246521	104.400000	552.099670	104.400000	552.567993	104.400000	547.934021	104.400000	548.522583	104.400000	546.999695
104.500000	549.015442	104.500000	549.287964	104.500000	548.974915	104.500000	548.473022	104.500000	550.608704	104.500000	549.956116	104.500000	550.732483	104.500000	547.998840	104.500000	550.108398	104.500000	547.930420	104.500000	551.709839	104.500000	548.871582	104.500000	546.946655	104.500000	549.513977	104.500000	551.176331	104.500000	550.026550
104.600000	549.044922	104.600000	548.343811	104.600000	547.471008	104.600000	547.017700	104.600000	547.814453	104.600000	548.272095	104.600000	548.826538	104.600000	547.885620	104.600000	548.781677	104.600000	547.363281	104.600000	546.377686	104.600000	549.352051	104.600000	547.768494	104.600000	548.507202	104.600000	550.509766	104.600000	548.175354
104.700000	547.927673	104.700000	550.438660	104.700000	548.114136	104.700000	546.872986	104.700000	549.306946	104.700000	549.420410	104.700000	548.807312	104.700000	548.024719	104.700000	549.790466	104.700000	545.843567	104.700000	548.339355	104.700000	547.038879	104.700000	547.754211	104.700000	549.762573	104.700000	548.350586	104.700000	550.061890
104.800000	545.916504	104.800000	547.477478	104.800000	548.713501	104.800000	548.609924	104.800000	547.843811	104.800000	549.448669	104.800000	548.383667	104.800000	547.373962	104.800000	548.664124	104.800000	546.664795	104.800000	547.885315	104.800000	544.972534	104.800000	547.325684	104.800000	544.657471	104.800000	548.813416	104.800000	547.088623
104.900000	545.903442	104.900000	543.111206	104.900000	547.805969	104.900000	548.858521	104.900000	545.274292	104.900000	546.183472	104.900000	546.493591	104.900000	549.177612	104.900000	548.127625	104.900000	548.022949	104.900000	547.681519	104.900000	545.368713	104.900000	546.945312	104.900000	547.299377	104.900000	547.691895	104.900000	546.409729
105.000000	545.651733	105.000000	546.367493	105.000000	549.558594	105.000000	545.740417	105.000000	547.089661	105.000000	545.260620	105.000000	546.774475	105.000000	547.369446	105.000000	545.756714	105.000000	546.704102	105.000000	546.472412	105.000000	544.920837	105.000000	547.441223	105.000000	546.127502	105.000000	545.909302	105.000000	546.279297
105.100000	546.859619	105.100000	544.779297	105.100000	545.128784	105.100000	545.989685	105.100000	543.942200	105.100000	543.129700	105.100000	545.942505	105.100000	546.858093	105.100000	547.487488	105.100000	545.652893	105.100000	544.430115	105.100000	546.506470	105.100000	545.198730	105.100000	547.642273	105.100000	544.266907	105.100000	546.712036
105.200000	547.502075	105.200000	545.745300	105.200000	546.084778	105.200000	543.839783	105.200000	546.461609	105.200000	542.974426	105.200000	544.606873	105.200000	543.715454	105.200000	541.068054	105.200000	545.645325	105.200000	541.836060	105.200000	545.993347	105.200000	544.468018	105.200000	544.449890	105.200000	545.104004	105.200000	544.113342
105.300000	544.986145	105.300000	543.572571	105.300000	544.331604	105.300000	548.408081	105.300000	546.389648	105.300000	545.399292	105.300000	543.477600	105.300000	546.086792	105.300000	545.287598	105.300000	543.548950	105.300000	543.046692	105.300000	544.725037	105.300000	544.486877	105.300000	543.982727	105.300000	545.525635	105.300000	544.417053
105.400000	544.234619	105.400000	546.869141	105.400000	545.777954	105.400000	542.447327	105.400000	544.716492	105.400000	542.406006	105.400000	546.463867	105.400000	544.143555	105.400000	544.193726	105.400000	542.400513	105.400000	543.532043	105.400000	546.998047	105.400000	543.545471	105.400000	542.710510	105.400000	544.098145	105.400000	545.395386
105.500000	544.955200	105.500000	544.590759	105.500000	544.901794	105.500000	544.746887	105.500000	545.297363	105.500000	543.445068	105.500000	543.922119	105.500000	546.014038	105.500000	543.283081	105.500000	543.294800	105.500000	542.383911	105.500000	545.747314	105.500000	545.374207	105.500000	544.577698	105.500000	543.755249	105.500000	541.927063
105.600000	542.214233	105.600000	542.676208	105.600000	541.927185	105.600000	541.517578	105.600000	544.602051	105.600000	542.542114	105.600000	544.597961	105.600000	540.550110	105.600000	544.555908	105.600000	543.115845	105.600000	541.397156	105.600000	542.469421	105.600000	541.229187	105.600000	544.807861	105.600000	545.725403	105.600000	542.114258
105.700000	541.700867	105.700000	540.128662	105.700000	542.863647	105.700000	542.033569	105.700000	543.069519	105.700000	541.331238	105.700000	542.024658	105.700000	542.618347	105.700000	542.990295	105.700000	543.245911	105.700000	544.454529	105.700000	540.836365	105.700000	543.260254	105.700000	544.918274	105.700000	540.971130	105.700000	541.686768
105.800000	540.424500	105.800000	540.435547	105.800000	541.982239	105.800000	545.555603	105.800000	543.144836	105.800000	541.861267	105.800000	540.703735	105.800000	544.321350	105.800000	542.325989	105.800000	539.643433	105.800000	541.757874	105.800000	543.829041	105.800000	541.252991	105.800000	539.756165	105.800000	540.790466	105.800000	543.833008
105.900000	540.145386	105.900000	542.597412	105.900000	540.771057	105.900000	540.863831	105.900000	541.973022	105.900000	541.193970	105.900000	542.684204	105.900000	540.333252	105.900000	542.076233	105.900000	541.369812	105.900000	541.246338	105.900000	539.649841	105.900000	541.596375	105.900000	540.175354	105.900000	542.893860	105.900000	541.372314
106.000000	540.118103	106.000000	541.255066	106.000000	541.926208	106.000000	539.340515	106.000000	538.186157	106.000000	538.870972	106.000000	543.084717	106.000000	540.616333	106.000000	540.621399	106.000000	539.637390	106.000000	538.855225	106.000000	541.106689	106.000000	540.607910	106.000000	542.290100	106.000000	541.512085	106.000000	542.099365
106.100000	542.156616	106.100000	540.368652	106.100000	540.627930	106.100000	540.681580	106.100000	540.790955	106.100000	538.959412	106.100000	541.682434	106.100000	541.187927	106.100000	538.358154	106.100000	541.422241	106.100000	541.158997	106.100000	541.066833	106.100000	540.489929	106.100000	541.210083	106.100000	541.220337	106.100000	543.236755
106.200000	540.311523	106.200000	538.945862	106.200000	538.627686	106.200000	539.534302	106.200000	539.151733	106.200000	541.135803	106.200000	539.609802	106.200000	538.838318	106.200000	541.236206	106.200000	540.943420	106.200000	537.945251	106.200000	540.200806	106.200000	540.086182	106.200000	538.262939	106.200000	539.976990	106.200000	540.080139
106.300000	541.376404	106.300000	540.760315	106.300000	538.612793	106.300000	539.988342	106.300000	538.302063	106.300000	541.719177	106.300000	540.460510	106.300000	539.113647	106.300000	536.194092	106.300000	538.252075	106.300000	541.179382	106.300000	539.104126	106.300000	534.634399	106.300000	537.346130	106.300000	540.712280	106.300000	539.075806
106.400000	538.209229	106.400000	539.073669	106.400000	541.550110	106.400000	537.911438	106.400000	540.228210	106.400000	538.244751	106.400000	540.169434	106.400000	536.326172	106.400000	539.152039	106.400000	540.088867	106.400000	539.752014	106.400000	539.669861	106.400000	541.066406	106.400000	537.678101	106.400000	539.312927	106.400000	535.748657
106.500000	538.234985	106.500000	540.608215	106.500000	537.566895	106.500000	537.021912	106.500000	535.720642	106.500000	538.111450	106.500000	539.593079	106.500000	539.487000	106.500000	536.371521	106.500000	536.427246	106.500000	537.125488	106.500000	537.524719	106.500000	537.504272	106.500000	538.128113	106.500000	536.425720	106.500000	537.925293
106.600000	537.596619	106.600000	535.905334	106.600000	538.063477	106.600000	536.282166	106.600000	535.905823	106.600000	538.122253	106.600000	537.461243	106.600000	538.815613	106.600000	537.685913	106.600000	538.116150	106.600000	538.638000	106.600000	536.936646	106.600000	538.231812	106.600000	537.612122	106.600000	538.235474	106.600000	534.563843
106.700000	539.370972	106.700000	535.414429	106.700000	539.442444	106.700000	534.730713	106.700000	538.222900	106.700000	537.180664	106.700000	537.435425	106.700000	534.852112	106.700000	537.504639	106.700000	535.718140	106.700000	533.850769	106.700000	538.224182	106.700000	536.553650	106.700000	536.709900	106.700000	537.175171	106.700000	537.387573
106.800000	536.250916	106.800000	536.775940	106.800000	535.326172	106.800000	536.661926	106.800000	537.705688	106.800000	535.864319	106.800000	536.849243	106.800000	536.081177	106.800000	538.863403	106.800000	539.875366	106.800000	536.514160	106.800000	536.461304	106.800000	536.233887	106.800000	536.154419	106.800000	535.262329	106.800000	536.299377
106.900000	536.984314	106.900000	536.572327	106.900000	536.416870	106.900000	535.278076	106.900000	534.855225	106.900000	536.444580	106.900000	534.326172	106.900000	536.901978	106.900000	538.033386	106.900000	537.830933	106.900000	536.909668	106.900000	534.407349	106.900000	537.088013	106.900000	534.439636	106.900000	537.823486	106.900000	533.961548
107.000000	534.268494	107.000000	531.763000	107.000000	534.730713	107.000000	533.070862	107.000000	537.141479	107.000000	533.666321	107.000000	537.615784	107.000000	535.732483	107.000000	533.603943	107.000000	531.580139	107.000000	534.638306	107.000000	534.031372	107.000000	534.351501	107.000000	537.490784	107.000000	533.822083	107.000000	535.236084
107.100000	534.925354	107.100000	532.117188	107.100000	533.495911	107.100000	533.350708	107.100000	533.277954	107.100000	533.859314	107.100000	536.534790	107.100000	536.575806	107.100000	536.409241	107.100000	534.115417	107.100000	533.811829	107.100000	536.499146	107.100000	535.526611	107.100000	534.361267	107.100000	533.263000	107.100000	535.003906
107.200000	533.187012	107.200000	533.630615	107.200000	536.765259	107.200000	534.784912	107.200000	534.899597	107.200000	537.171143	107.200000	534.759705	107.200000	533.329407	107.200000	535.457153	107.200000	533.234131	107.200000	531.544739	107.200000	532.458618	107.200000	534.335083	107.200000	532.872620	107.200000	532.813965	107.200000	534.872986
107.300000	531.065125	107.300000	533.338867	107.300000	534.736816	107.300000	533.546204	107.300000	533.821411	107.300000	532.813049	107.300000	535.607849	107.300000	534.443359	107.300000	533.714355	107.300000	533.402100	107.300000	533.864380	107.300000	533.301270	107.300000	533.954102	107.300000	537.807800	107.300000	532.697327	107.300000	533.637329
107.400000	532.251526	107.400000	531.616516	107.400000	534.723450	107.400000	536.053833	107.400000	532.214661	107.400000	531.729065	107.400000	531.708252	107.400000	531.821228	107.400000	529.927917	107.400000	534.491821	107.400000	531.935730	107.400000	530.980347	107.400000	533.275818	107.400000	535.774048	107.400000	531.664062	107.400000	533.704651
107.500000	530.638794	107.500000	534.949280	107.500000	534.130066	107.500000	532.125427	107.500000	533.478149	107.500000	532.660583	107.500000	532.803589	107.500000	534.758362	107.500000	535.046082	107.500000	533.220581	107.500000	534.403503	107.500000	532.690186	107.500000	531.259277	107.500000	532.519470	107.500000	530.971008	107.500000	535.239197
107.600000	531.472046	107.600000	527.418579	107.600000	532.572571	107.600000	529.816162	107.600000	532.763672	107.600000	533.190125	107.600000	530.645996	107.600000	532.229187	107.600000	530.720520	107.600000	530.958740	107.600000	530.590820	107.600000	532.715515	107.600000	531.954895	107.600000	532.530212	107.600000	531.486023	107.600000	532.597656
107.700000	532.089111	107.700000	530.242676	107.700000	530.255432	107.700000	529.020142	107.700000	531.573853	107.700000	531.265015	107.700000	533.950012	107.700000	533.290405	107.700000	532.773193	107.700000	529.203247	107.700000	534.375549	107.700000	532.905396	107.700000	533.559326	107.700000	529.673584	107.700000	529.862427	107.700000	530.198242
107.800000	530.616455	107.800000	530.460754	107.800000	533.038269	107.800000	530.086487	107.800000	530.015381	107.800000	531.499817	107.800000	532.516418	107.800000	531.669128	107.800000	530.494629	107.800000	529.825989	107.800000	530.794617	107.800000	531.700378	107.800000	528.931213	107.800000	528.307861	107.800000	531.234192	107.800000	527.659119
107.900000	530.155090	107.900000	528.727051	107.900000	530.988464	107.900000	529.327454	107.900000	532.698242	107.900000	531.465637	107.900000	531.786560	107.900000	529.718628	107.900000	530.799377	107.900000	531.807861	107.900000	528.886230	107.900000	531.295471	107.900000	529.523865	107.900000	529.893433	107.900000	527.984802	107.900000	530.677490
108.000000	529.694580	108.000000	532.035767	108.000000	531.689636	108.000000	533.113220	108.000000	529.053650	108.000000	529.835693	108.000000	528.691528	108.000000	529.585266	108.000000	529.993286	108.000000	529.456360	108.000000	532.024475	108.000000	529.792542	108.000000	529.643677	108.000000	529.073242	108.000000	532.000549	108.000000	530.728271
108.100000	529.729492	108.100000	530.143250	108.100000	528.408997	108.100000	530.236145	108.100000	530.894226	108.100000	529.507568	108.100000	525.354431	108.100000	530.876465	108.100000	529.628418	108.100000	529.322449	108.100000	531.130493	108.100000	528.599548	108.100000	528.386841	108.100000	527.228394	108.100000	529.335754	108.100000	526.682373
108.200000	530.323303	108.200000	529.951172	108.200000	531.355469	108.200000	528.127014	108.200000	528.922302	108.200000	527.749756	108.200000	528.732971	108.200000	527.765930	108.200000	530.633179	108.200000	527.268066	108.200000	529.627808	108.200000	529.948181	108.200000	527.285034	108.200000	528.789307	108.200000	530.747864	108.200000	528.465027
108.300000	528.495178	108.300000	527.793579	108.300000	529.159119	108.300000	528.290955	108.300000	529.551331	108.300000	527.069824	108.300000	527.613892	108.300000	527.886719	108.300000	529.025757	108.300000	528.341431	108.300000	525.489258	108.300000	530.041382	108.300000	525.955811	108.300000	528.422180	108.300000	528.818848	108.300000	527.524109
108.400000	527.168457	108.400000	528.222656	108.400000	527.453735	108.400000	527.088074	108.400000	526.736267	108.400000	527.335754	108.400000	529.846497	108.400000	527.720703	108.400000	527.047791	108.400000	526.392029	108.400000	526.874451	108.400000	525.293213	108.400000	527.606018	108.400000	528.548218	108.400000	526.805237	108.400000	528.121826
108.500000	527.389404	108.500000	528.797302	108.500000	528.109131	108.500000	526.898987	108.500000	528.945129	108.500000	526.857483	108.500000	525.523499	108.500000	526.781494	108.500000	528.239441	108.500000	526.840759	108.500000	528.662354	108.500000	524.361755	108.500000	527.728455	108.500000	525.919128	108.500000	527.805481	108.500000	528.108398
108.600000	527.476868	108.600000	525.384583	108.600000	526.682556	108.600000	526.411926	108.600000	526.371826	108.600000	526.648071	108.600000	527.252197	108.600000	527.922913	108.600000	529.410400	108.600000	525.049683	108.600000	525.636719	108.600000	528.352905	108.600000	525.548950	108.600000	528.420471	108.600000	528.242432	108.600000	526.730896
108.700000	523.756470	108.700000	526.118958	108.700000	526.245361	108.700000	526.234131	108.700000	526.248108	108.700000	529.061462	108.700000	526.198975	108.700000	525.973022	108.700000	527.841858	108.700000	528.303345	108.700000	525.082886	108.700000	527.492981	108.700000	526.559937	108.700000	526.281311	108.700000	524.433899	108.700000	527.826111
108.800000	522.835144	108.800000	525.628967	108.800000	527.431458	108.800000	524.961853	108.800000	526.563843	108.800000	523.167603	108.800000	525.344971	108.800000	524.578796	108.800000	526.372620	108.800000	525.271179	108.800000	527.060547	108.800000	526.397095	108.800000	525.212036	108.800000	524.419067	108.800000	527.264160	108.800000	526.919250
108.900000	525.948547	108.900000	524.188416	108.900000	526.319763	108.900000	523.688354	108.900000	525.963562	108.900000	524.089478	108.900000	524.810486	108.900000	525.071655	108.900000	526.443542	108.900000	522.217285	108.900000	525.342163	108.900000	527.453491	108.900000	522.022217	108.900000	525.625610	108.900000	525.103882	108.900000	524.215088
109.000000	524.509766	109.000000	524.479126	109.000000	521.591187	109.000000	524.969360	109.000000	522.761780	109.000000	525.261108	109.000000	525.231384	109.000000	523.347229	109.000000	524.586914	109.000000	525.083191	109.000000	525.798279	109.000000	524.038269	109.000000	524.220398	109.000000	523.562683	109.000000	524.114868	109.000000	526.543945
109.100000	521.999451	109.100000	524.843689	109.100000	526.593018	109.100000	524.462097	109.100000	526.398376	109.100000	526.773743	109.100000	526.424744	109.100000	524.378967	109.100000	523.024536	109.100000	523.319031	109.100000	523.164734	109.100000	522.079956	109.100000	522.725464	109.100000	522.460815	109.100000	524.092529	109.100000	524.711304
109.200000	524.036621	109.200000	523.595154	109.200000	522.059814	109.200000	525.110474	109.200000	520.915588	109.200000	522.535645	109.200000	523.885559	109.200000	523.698853	109.200000	524.653687	109.200000	523.150635	109.200000	524.792480	109.200000	524.089539	109.200000	523.759033	109.200000	521.933411	109.200000	523.838684	109.200000	521.940613
109.300000	525.173584	109.300000	522.091370	109.300000	522.794373	109.300000	522.731323	109.300000	521.304504	109.300000	521.966797	109.300000	522.174805	109.300000	520.410095	109.300000	525.454712	109.300000	522.811218	109.300000	522.534363	109.300000	524.438110	109.300000	524.180237	109.300000	524.761963	109.300000	522.054321	109.300000	522.129028
109.400000	521.579346	109.400000	521.430725	109.400000	521.549683	109.400000	524.168884	109.400000	522.609741	109.400000	522.654053	109.400000	522.089783	109.400000	523.529480	109.400000	520.244934	109.400000	523.498535	109.400000	521.397705	109.400000	521.572327	109.400000	522.973145	109.400000	520.985962	109.400000	520.372314	109.400000	520.480896
109.500000	522.987366	109.500000	522.080688	109.500000	520.835449	109.500000	522.663635	109.500000	520.387817	109.500000	523.278809	109.500000	519.998901	109.500000	522.699036	109.500000	520.602478	109.500000	518.273315	109.500000	523.485413	109.500000	519.709473	109.500000	519.560242	109.500000	521.923889	109.500000	519.343140	109.500000	523.518372
109.600000	521.916809	109.600000	520.790833	109.600000	517.852600	109.600000	524.583435	109.600000	522.605408	109.600000	523.574280	109.600000	521.669556	109.600000	519.251709	109.600000	519.921997	109.600000	520.634216	109.600000	522.037720	109.600000	520.927795	109.600000	522.005005	109.600000	521.191895	109.600000	520.591125	109.600000	519.276306
109.700000	519.895264	109.700000	520.427673	109.700000	520.650635	109.700000	517.484497	109.700000	521.613953	109.700000	519.035461	109.700000	519.910095	109.700000	520.610168	109.700000	521.032715	109.700000	520.122803	109.700000	521.013611	109.700000	519.948730	109.700000	522.000610	109.700000	519.388672	109.700000	520.700928	109.700000	522.110535
109.800000	520.455933	109.800000	520.164001	109.800000	519.118225	109.800000	520.145386	109.800000	519.092773	109.800000	520.993835	109.800000	520.958374	109.800000	520.275024	109.800000	521.558960	109.800000	518.646729	109.800000	518.757446	109.800000	520.516296	109.800000	520.501404	109.800000	519.907593	109.800000	517.587158	109.800000	518.218323
109.900000	519.355652	109.900000	518.258911	109.900000	520.913025	109.900000	516.807861	109.900000	517.628967	109.900000	517.405762	109.900000	519.635498	109.900000	520.024414	109.900000	519.758118	109.900000	518.616211	109.900000	518.884644	109.900000	519.103210	109.900000	518.394775	109.900000	519.144043	109.900000	519.319824	109.900000	517.640503
110.000000	515.649414	110.000000	518.668030	110.000000	519.117126	110.000000	517.865723	110.000000	517.285828	110.000000	519.948547	110.000000	517.700623	110.000000	517.503723	110.000000	521.668945	110.000000	518.223511	110.000000	518.081726	110.000000	516.434204	110.000000	520.121582	110.000000	518.559448	110.000000	520.392517	110.000000	518.995361
110.100000	518.241272	110.100000	517.687683	110.100000	516.830688	110.100000	517.199097	110.100000	516.736389	110.100000	517.875183	110.100000	518.733887	110.100000	518.151184	110.100000	518.978516	110.100000	518.151917	110.100000	519.100708	110.100000	519.216858	110.100000	518.417786	110.100000	518.631714	110.100000	519.138794	110.100000	519.667969
110.200000	518.109619	110.200000	519.954041	110.200000	517.393738	110.200000	517.621704	110.200000	517.027771	110.200000	517.934021	110.200000	515.977478	110.200000	518.757812	110.200000	518.074585	110.200000	515.763062	110.200000	518.011353	110.200000	517.782654	110.200000	517.192505	110.200000	516.743896	110.200000	517.466431	110.200000	516.312134
110.300000	518.277222	110.300000	516.356018	110.300000	515.610596	110.300000	517.883545	110.300000	517.289551	110.300000	518.047241	110.300000	514.719543	110.300000	517.277283	110.300000	516.260315	110.300000	517.954834	110.300000	518.222534	110.300000	517.606445	110.300000	519.700378	110.300000	514.404785	110.300000	515.134460	110.300000	515.207886
110.400000	515.403564	110.400000	516.102905	110.400000	517.104736	110.400000	516.969849	110.400000	515.724792	110.400000	517.076660	110.400000	517.939636	110.400000	518.005310	110.400000	518.535339	110.400000	516.261536	110.400000	516.212952	110.400000	516.146667	110.400000	517.178894	110.400000	515.047424	110.400000	514.677612	110.400000	517.666199
110.500000	518.170105	110.500000	514.124329	110.500000	516.219971	110.500000	516.735413	110.500000	514.833801	110.500000	516.256165	110.500000	514.132812	110.500000	517.412476	110.500000	515.960510	110.500000	514.083069	110.500000	517.042297	110.500000	513.161011	110.500000	516.718201	110.500000	517.547852	110.500000	513.926453	110.500000	516.070740
110.600000	515.626160	110.600000	516.534119	110.600000	516.378845	110.600000	514.093262	110.600000	514.929688	110.600000	515.171814	110.600000	516.016296	110.600000	513.085327	110.600000	515.777832	110.600000	515.291565	110.600000	515.610535	110.600000	514.111450	110.600000	514.211731	110.600000	516.582703	110.600000	514.837769	110.600000	519.345703
110.700000	513.033142	110.700000	512.546021	110.700000	515.614929	110.700000	515.840454	110.700000	515.547852	110.700000	515.557251	110.700000	514.163086	110.700000	516.976868	110.700000	516.161255	110.700000	513.780884	110.700000	514.561890	110.700000	512.637024	110.700000	514.908569	110.700000	515.215759	110.700000	514.632568	110.700000	517.390137
110.800000	515.263794	110.800000	514.538574	110.800000	513.995056	110.800000	517.197815	110.800000	514.267090	110.800000	511.158997	110.800000	514.363647	110.800000	513.474487	110.800000	513.077271	110.800000	514.051086	110.800000	512.116272	110.800000	513.541870	110.800000	512.529053	110.800000	511.179565	110.800000	512.036682	110.800000	515.047668
110.900000	513.703979	110.900000	512.745178	110.900000	511.136780	110.900000	513.369812	110.900000	512.875244	110.900000	514.761841	110.900000	515.275391	110.900000	514.861328	110.900000	512.093628	110.900000	514.324463	110.900000	513.480713	110.900000	511.798859	110.900000	514.987610	110.900000	514.322449	110.900000	513.601013	110.900000	511.809052
111.000000	512.896606	111.000000	513.847900	111.000000	513.320312	111.000000	514.252197	111.000000	515.405823	111.000000	515.127625	111.000000	515.049683	111.000000	513.611511	111.000000	512.846985	111.000000	514.305725	111.000000	515.740295	111.000000	514.200073	111.000000	512.452820	111.000000	513.960693	111.000000	513.730774	111.000000	511.578003
111.100000	511.378815	111.100000	510.036530	111.100000	513.152588	111.100000	515.338257	111.100000	511.207306	111.100000	514.455505	111.100000	514.305298	111.100000	511.055878	111.100000	511.014771	111.100000	512.507812	111.100000	514.162354	111.100000	513.165649	111.100000	514.199890	111.100000	512.350281	111.100000	514.210510	111.100000	512.720276
111.200000	512.007935	111.200000	513.057556	111.200000	513.646362	111.200000	512.522827	111.200000	513.405029	111.200000	512.881409	111.200000	510.168213	111.200000	512.107239	111.200000	510.637085	111.200000	511.204437	111.200000	514.629456	111.200000	511.151917	111.200000	510.820099	111.200000	512.058533	111.200000	512.154785	111.200000	513.638367
111.300000	511.457550	111.300000	512.088501	111.300000	511.297760	111.300000	509.263641	111.300000	509.911255	111.300000	509.725769	111.300000	510.731354	111.300000	510.681061	111.300000	511.797546	111.300000	512.322998	111.300000	513.822632	111.300000	509.608673	111.300000	510.500671	111.300000	511.758820	111.300000	511.336212	111.300000	512.087036
111.400000	511.080902	111.400000	510.798584	111.400000	512.155823	111.400000	509.792480	111.400000	513.246460	111.400000	511.083954	111.400000	511.658966	111.400000	511.436462	111.400000	510.570282	111.400000	511.319641	111.400000	513.758057	111.400000	511.497589	111.400000	510.916382	111.400000	510.691956	111.400000	511.007019	111.400000	509.697479
111.500000	509.173706	111.500000	510.746796	111.500000	511.551514	111.500000	510.242340	111.500000	512.583862	111.500000	509.888885	111.500000	510.157898	111.500000	511.230072	111.500000	507.382080	111.500000	512.562622	111.500000	509.668152	111.500000	508.280334	111.500000	511.187592	111.500000	511.397491	111.500000	510.766693	111.500000	512.226746
111.600000	507.886932	111.600000	509.893036	111.600000	511.625580	111.600000	507.573822	111.600000	509.773010	111.600000	509.778351	111.600000	507.580994	111.600000	507.906311	111.600000	511.740875	111.600000	508.910065	111.600000	510.680328	111.600000	510.125336	111.600000	510.135742	111.600000	511.358521	111.600000	510.333344	111.600000	510.412872
111.700000	510.515594	111.700000	508.962250	111.700000	507.581604	111.700000	509.690460	111.700000	511.523712	111.700000	510.621582	111.700000	507.106079	111.700000	510.978882	111.700000	510.353577	111.700000	508.190002	111.700000	511.174194	111.700000	508.967834	111.700000	507.169586	111.700000	510.910736	111.700000	509.134003	111.700000	511.443878
111.800000	510.139008	111.800000	507.500031	111.800000	508.765991	111.800000	509.214600	111.800000	508.918793	111.800000	508.680054	111.800000	509.086884	111.800000	508.962128	111.800000	507.298065	111.800000	510.713013	111.800000	510.137451	111.800000	509.202637	111.800000	508.378723	111.800000	510.457184	111.800000	509.508026	111.800000	509.459198
111.900000	507.921906	111.900000	508.560425	111.900000	509.316681	111.900000	508.120667	111.900000	507.937073	111.900000	507.235229	111.900000	507.232483	111.900000	509.232239	111.900000	508.923096	111.900000	510.101807	111.900000	508.961151	111.900000	504.341370	111.900000	508.661255	111.900000	508.958099	111.900000	509.382477	111.900000	508.574371
112.000000	507.734955	112.000000	508.272858	112.000000	509.274170	112.000000	506.694916	112.000000	508.647125	112.000000	508.960236	112.000000	506.255798	112.000000	510.330566	112.000000	506.491058	112.000000	506.465027	112.000000	509.983704	112.000000	507.563721	112.000000	505.474121	112.000000	507.931610	112.000000	508.109161	112.000000	505.523224
112.100000	506.037170	112.100000	510.484894	112.100000	507.858185	112.100000	506.676849	112.100000	507.258789	112.100000	505.670074	112.100000	508.816254	112.100000	506.975403	112.100000	505.039093	112.100000	507.023651	112.100000	506.561127	112.100000	506.298676	112.100000	509.785248	112.100000	509.336731	112.100000	507.645630	112.100000	506.228516
112.200000	507.067474	112.200000	508.543274	112.200000	507.932800	112.200000	505.551544	112.200000	506.324158	112.200000	508.202393	112.200000	508.164795	112.200000	506.719971	112.200000	507.845825	112.200000	506.487915	112.200000	506.772949	112.200000	508.615387	112.200000	507.302765	112.200000	508.341461	112.200000	505.684113	112.200000	507.283478
112.300000	506.751129	112.300000	503.838928	112.300000	505.627655	112.300000	505.046173	112.300000	506.824005	112.300000	505.415680	112.300000	505.466339	112.300000	507.098267	112.300000	503.822601	112.300000	508.750275	112.300000	505.670044	112.300000	507.196716	112.300000	505.218872	112.300000	506.325439	112.300000	505.289398	112.300000	507.887329
112.400000	505.205780	112.400000	504.937073	112.400000	505.799683	112.400000	501.068329	112.400000	507.273163	112.400000	504.672943	112.400000	507.774323	112.400000	505.842865	112.400000	504.119873	112.400000	506.953094	112.400000	505.900269	112.400000	503.877899	112.400000	504.907104	112.400000	504.102509	112.400000	505.087402	112.400000	504.848572
112.500000	506.646210	112.500000	504.384766	112.500000	505.692596	112.500000	505.354065	112.500000	503.786194	112.500000	506.679932	112.500000	504.679443	112.500000	505.232330	112.500000	505.942596	112.500000	503.423431	112.500000	506.876648	112.500000	504.898682	112.500000	504.550140	112.500000	505.101013	112.500000	502.953888	112.500000	507.254944
112.600000	503.060822	112.600000	504.374054	112.600000	503.327759	112.600000	505.425079	112.600000	504.879028	112.600000	504.032959	112.600000	505.956268	112.600000	504.216156	112.600000	503.691345	112.600000	502.749451	112.600000	504.812286	112.600000	505.730011	112.600000	503.988129	112.600000	502.507416	112.600000	504.830109	112.600000	504.226074
112.700000	504.381683	112.700000	503.229370	112.700000	505.544434	112.700000	506.149597	112.700000	503.293732	112.700000	504.883148	112.700000	504.267639	112.700000	503.776215	112.700000	503.662354	112.700000	503.469421	112.700000	502.843658	112.700000	506.770386	112.700000	502.043091	112.700000	503.891693	112.700000	503.736755	112.700000	502.791077
112.800000	502.771271	112.800000	503.709900	112.800000	503.721130	112.800000	504.334534	112.800000	502.005432	112.800000	501.519562	112.800000	502.679626	112.800000	503.634827	112.800000	503.858643	112.800000	499.391571	112.800000	503.435394	112.800000	503.929901	112.800000	504.988678	112.800000	503.657104	112.800000	504.353607	112.800000	501.330475
112.900000	502.984375	112.900000	503.163177	112.900000	503.041382	112.900000	501.178497	112.900000	504.292999	112.900000	503.675720	112.900000	502.319214	112.900000	500.455811	112.900000	503.616547	112.900000	503.646271	112.900000	502.275391	112.900000	502.486450	112.900000	502.129333	112.900000	501.867035	112.900000	503.081879	112.900000	503.825317
113.000000	503.425385	113.000000	501.724213	113.000000	500.134644	113.000000	502.249207	113.000000	502.047699	113.000000	502.807434	113.000000	503.353363	113.000000	503.050629	113.000000	501.750366	113.000000	502.115601	113.000000	503.823029	113.000000	500.249725	113.000000	500.935059	113.000000	503.366364	113.000000	500.280975	113.000000	503.169037
113.100000	501.022949	113.100000	501.393433	113.100000	502.606018	113.100000	502.610443	113.100000	504.503174	113.100000	502.325287	113.100000	501.957306	113.100000	501.808533	113.100000	500.334930	113.100000	502.959747	113.100000	501.697601	113.100000	502.134399	113.100000	501.408539	113.100000	501.635590	113.100000	500.956909	113.100000	501.677917
113.200000	500.137451	113.200000	499.074341	113.200000	499.934479	113.200000	500.518646	113.200000	499.216461	113.200000	500.236450	113.200000	501.668396	113.200000	500.549927	113.200000	501.226349	113.200000	502.527679	113.200000	502.390411	113.200000	501.082306	113.200000	501.853638	113.200000	501.058716	113.200000	501.141876	113.200000	501.343811
113.300000	501.963287	113.300000	500.217712	113.300000	502.309357	113.300000	500.932526	113.300000	500.944000	113.300000	501.570709	113.300000	501.243439	113.300000	502.098480	113.300000	502.494537	113.300000	501.325256	113.300000	499.532837	113.300000	500.550873	113.300000	498.322906	113.300000	498.512451	113.300000	500.994965	113.300000	499.988647
113.400000	500.569580	113.400000	497.333221	113.400000	499.064117	113.400000	499.305420	113.400000	499.732086	113.400000	500.074677	113.400000	500.518188	113.400000	500.413727	113.400000	502.122101	113.400000	497.655823	113.400000	498.376190	113.400000	500.297211	113.400000	496.799072	113.400000	500.918243	113.400000	498.699005	113.400000	498.938171
113.500000	497.862762	113.500000	499.176361	113.500000	499.440216	113.500000	498.103424	113.500000	498.112885	113.500000	498.807922	113.500000	500.878998	113.500000	498.661011	113.500000	497.259308	113.500000	498.768250	113.500000	499.720062	113.500000	500.032166	113.500000	499.165283	113.500000	499.806946	113.500000	498.941895	113.500000	499.416687
113.600000	497.842957	113.600000	498.466644	113.600000	498.453766	113.600000	500.326263	113.600000	502.607147	113.600000	497.654114	113.600000	498.000397	113.600000	499.443329	113.600000	499.521027	113.600000	499.287018	113.600000	496.170837	113.600000	499.037933	113.600000	497.094910	113.600000	496.564667	113.600000	497.930847	113.600000	498.344635
113.700000	495.642944	113.700000	497.754150	113.700000	497.580231	113.700000	497.409973	113.700000	495.668365	113.700000	497.656342	113.700000	498.325073	113.700000	498.368500	113.700000	497.742523	113.700000	496.336212	113.700000	498.866364	113.700000	498.090576	113.700000	496.174072	113.700000	497.767456	113.700000	497.807678	113.700000	496.678558
113.800000	499.038055	113.800000	495.678375	113.800000	494.825134	113.800000	495.939270	113.800000	496.021088	113.800000	497.054443	113.800000	498.750610	113.800000	496.031555	113.800000	498.420776	113.800000	497.545135	113.800000	499.913330	113.800000	496.594879	113.800000	497.793732	113.800000	496.449554	113.800000	497.580231	113.800000	495.821411
113.900000	497.634460	113.900000	498.469482	113.900000	499.227722	113.900000	498.034637	113.900000	499.729340	113.900000	497.527588	113.900000	497.089783	113.900000	498.348083	113.900000	497.637177	113.900000	497.479340	113.900000	498.462128	113.900000	496.873322	113.900000	497.623566	113.900000	498.429047	113.900000	499.500427	113.900000	496.304474
114.000000	499.825165	114.000000	495.149658	114.000000	495.709137	114.000000	496.405060	114.000000	496.122803	114.000000	496.217194	114.000000	496.012939	114.000000	497.365143	114.000000	497.285339	114.000000	496.861359	114.000000	496.256622	114.000000	496.035767	114.000000	496.661346	114.000000	498.226135	114.000000	497.889587	114.000000	496.449890
114.100000	496.971222	114.100000	497.421234	114.100000	495.116272	114.100000	495.690674	114.100000	497.701050	114.100000	496.953125	114.100000	497.526062	114.100000	496.479279	114.100000	495.168457	114.100000	494.986908	114.100000	497.513458	114.100000	495.481628	114.100000	496.635132	114.100000	495.291534	114.100000	495.925659	114.100000	497.511078
114.200000	494.456329	114.200000	496.573517	114.200000	496.730377	114.200000	497.367584	114.200000	494.359039	114.200000	496.532166	114.200000	496.830536	114.200000	495.849213	114.200000	496.367126	114.200000	495.011444	114.200000	493.806854	114.200000	495.308014	114.200000	493.886414	114.200000	495.403717	114.200000	492.725159	114.200000	494.564056
114.300000	493.561401	114.300000	493.766907	114.300000	494.623016	114.300000	493.416809	114.300000	496.390594	114.300000	492.718597	114.300000	495.766632	114.300000	495.532166	114.300000	494.303284	114.300000	494.462555	114.300000	495.712158	114.300000	496.593903	114.300000	494.620697	114.300000	496.047668	114.300000	497.318146	114.300000	494.619476
114.400000	495.164459	114.400000	494.497742	114.400000	495.928162	114.400000	495.671326	114.400000	494.397034	114.400000	495.395721	114.400000	493.066315	114.400000	495.174591	114.400000	495.421539	114.400000	494.341553	114.400000	496.162292	114.400000	493.721344	114.400000	493.129761	114.400000	494.468811	114.400000	492.724884	114.400000	494.362122
114.500000	493.323730	114.500000	493.109253	114.500000	493.135193	114.500000	494.901215	114.500000	493.799652	114.500000	494.722260	114.500000	495.133575	114.500000	491.816711	114.500000	492.653046	114.500000	493.202850	114.500000	492.504089	114.500000	494.877258	114.500000	493.160706	114.500000	494.645294	114.500000	495.453430	114.500000	495.038910
114.600000	493.445007	114.600000	493.477264	114.600000	490.003937	114.600000	494.887268	114.600000	493.665680	114.600000	494.136505	114.600000	495.645447	114.600000	494.032806	114.600000	492.836060	114.600000	492.429413	114.600000	491.045349	114.600000	494.434174	114.600000	495.185303	114.600000	492.391632	114.600000	492.783386	114.600000	493.366241
114.700000	491.860962	114.700000	491.823761	114.700000	493.315765	114.700000	492.091797	114.700000	492.229401	114.700000	494.201996	114.700000	493.471375	114.700000	491.820801	114.700000	492.726654	114.700000	494.090454	114.700000	492.780975	114.700000	491.492584	114.700000	491.206268	114.700000	492.932404	114.700000	492.839386	114.700000	495.776642
114.800000	489.500519	114.800000	491.195068	114.800000	493.320190	114.800000	493.524139	114.800000	492.718994	114.800000	493.238922	114.800000	491.743896	114.800000	492.675873	114.800000	492.339874	114.800000	495.694214	114.800000	491.155518	114.800000	492.853912	114.800000	493.029816	114.800000	491.688660	114.800000	493.432068	114.800000	494.475586
114.900000	491.505737	114.900000	491.840729	114.900000	492.093536	114.900000	490.548920	114.900000	491.935120	114.900000	490.899200	114.900000	491.701965	114.900000	492.710297	114.900000	490.474304	114.900000	489.458466	114.900000	492.070709	114.900000	491.587585	114.900000	493.977112	114.900000	491.555695	114.900000	492.915253	114.900000	493.112579
115.000000	489.937775	115.000000	492.672241	115.000000	491.291107	115.000000	493.217224	115.000000	491.576080	115.000000	491.805359	115.000000	492.284210	115.000000	490.814667	115.000000	491.578033	115.000000	491.495819	115.000000	491.025024	115.000000	490.528687	115.000000	491.029114	115.000000	489.927002	115.000000	492.099365	115.000000	491.547729
115.100000	489.956512	115.100000	489.722107	115.100000	490.147156	115.100000	490.276184	115.100000	488.234619	115.100000	490.068604	115.100000	490.348358	115.100000	488.797760	115.100000	490.850647	115.100000	493.210999	115.100000	490.330170	115.100000	492.569244	115.100000	491.075653	115.100000	489.774628	115.100000	491.993011	115.100000	489.764709
115.200000	490.070099	115.200000	490.836884	115.200000	488.791656	115.200000	491.571533	115.200000	490.225311	115.200000	489.858185	115.200000	489.613342	115.200000	488.593353	115.200000	493.193390	115.200000	489.374115	115.200000	490.836365	115.200000	490.891174	115.200000	491.480804	115.200000	488.896759	115.200000	492.971588	115.200000	491.755798
115.300000	490.201508	115.300000	492.054291	115.300000	491.274139	115.300000	489.711212	115.300000	488.070770	115.300000	490.046448	115.300000	487.168762	115.300000	488.306885	115.300000	489.538208	115.300000	488.214264	115.300000	489.274933	115.300000	490.329712	115.300000	489.022308	115.300000	489.772858	115.300000	489.372894	115.300000	489.215851
115.400000	485.707428	115.400000	491.158936	115.400000	488.525909	115.400000	486.825562	115.400000	490.684143	115.400000	487.510071	115.400000	487.350372	115.400000	489.909210	115.400000	485.993317	115.400000	488.955719	115.400000	491.326202	115.400000	489.371094	115.400000	490.302887	115.400000	489.575287	115.400000	487.972961	115.400000	488.232849
115.500000	489.061371	115.500000	490.467682	115.500000	487.422028	115.500000	487.532349	115.500000	488.827148	115.500000	491.212311	115.500000	487.911682	115.500000	488.329437	115.500000	488.065430	115.500000	490.530853	115.500000	488.790527	115.500000	490.553070	115.500000	487.450500	115.500000	486.669708	115.500000	489.558624	115.500000	488.674316
115.600000	487.491241	115.600000	488.449127	115.600000	491.159180	115.600000	487.159424	115.600000	485.971039	115.600000	487.803040	115.600000	488.776001	115.600000	485.004425	115.600000	489.665070	115.600000	488.524658	115.600000	487.626068	115.600000	487.092255	115.600000	487.563690	115.600000	486.220764	115.600000	488.436157	115.600000	487.364075
115.700000	488.752014	115.700000	488.649475	115.700000	487.925873	115.700000	486.466064	115.700000	488.115387	115.700000	487.231262	115.700000	487.282562	115.700000	486.383698	115.700000	486.539185	115.700000	487.651855	115.700000	484.375671	115.700000	487.084808	115.700000	488.234711	115.700000	488.182770	115.700000	485.518005	115.700000	487.254547
115.800000	485.617310	115.800000	487.767395	115.800000	485.333557	115.800000	485.611725	115.800000	487.657043	115.800000	486.204132	115.800000	484.901550	115.800000	486.464294	115.800000	489.714813	115.800000	484.620331	115.800000	486.903198	115.800000	488.317200	115.800000	487.327911	115.800000	486.504913	115.800000	484.792694	115.800000	484.105377
115.900000	486.198944	115.900000	488.413940	115.900000	488.635620	115.900000	485.199860	115.900000	486.117676	115.900000	485.449951	115.900000	486.462585	115.900000	486.178345	115.900000	483.569580	115.900000	484.772766	115.900000	487.732178	115.900000	485.354004	115.900000	483.945007	115.900000	484.006836	115.900000	485.587616	115.900000	486.648895
116.000000	487.352631	116.000000	486.188293	116.000000	484.011902	116.000000	486.247711	116.000000	483.778442	116.000000	487.504669	116.000000	486.070343	116.000000	487.063721	116.000000	484.216156	116.000000	487.374298	116.000000	486.461029	116.000000	486.074890	116.000000	484.643036	116.000000	486.519501	116.000000	486.301331	116.000000	485.675903
116.100000	484.818268	116.100000	486.213074	116.100000	486.431580	116.100000	484.036621	116.100000	486.180725	116.100000	484.543701	116.100000	484.621399	116.100000	482.142120	116.100000	484.961426	116.100000	484.640442	116.100000	484.736481	116.100000	486.451202	116.100000	486.334625	116.100000	486.331055	116.100000	485.722351	116.100000	486.069641
116.200000	485.290833	116.200000	483.660248	116.200000	482.904510	116.200000	485.787689	116.200000	482.232300	116.200000	483.905029	116.200000	484.423676	116.200000	482.396851	116.200000	484.485992	116.200000	484.390594	116.200000	484.596344	116.200000	483.627563	116.200000	484.063629	116.200000	484.473022	116.200000	485.192078	116.200000	484.476776
116.300000	481.268127	116.300000	483.219879	116.300000	483.080200	116.300000	481.645569	116.300000	484.593140	116.300000	482.126007	116.300000	483.942627	116.300000	484.558350	116.300000	483.744171	116.300000	484.190063	116.300000	484.166656	116.300000	484.461273	116.300000	484.651093	116.300000	484.898407	116.300000	482.075348	116.300000	482.102875
116.400000	483.606995	116.400000	482.096191	116.400000	484.973724	116.400000	485.191772	116.400000	483.146149	116.400000	484.008545	116.400000	482.171692	116.400000	484.096985	116.400000	484.212799	116.400000	483.639587	116.400000	482.140289	116.400000	483.227783	116.400000	485.626465	116.400000	485.572632	116.400000	484.276825	116.400000	482.243164
116.500000	483.824310	116.500000	482.746033	116.500000	480.204895	116.500000	480.168488	116.500000	483.218323	116.500000	481.921448	116.500000	483.583252	116.500000	480.544739	116.500000	480.569519	116.500000	483.232910	116.500000	484.050842	116.500000	482.493469	116.500000	484.127228	116.500000	484.177643	116.500000	483.012573	116.500000	481.932373
116.600000	483.301056	116.600000	481.216003	116.600000	481.450165	116.600000	481.672974	116.600000	482.724335	116.600000	483.984039	116.600000	481.347717	116.600000	483.448120	116.600000	484.052856	116.600000	482.742462	116.600000	481.438324	116.600000	482.071869	116.600000	484.700745	116.600000	481.674683	116.600000	481.814575	116.600000	482.776794
116.700000	479.188202	116.700000	483.225555	116.700000	483.514984	116.700000	483.189514	116.700000	479.278656	116.700000	481.559265	116.700000	481.119781	116.700000	482.081451	116.700000	483.202332	116.700000	481.479797	116.700000	482.390533	116.700000	482.647156	116.700000	482.884186	116.700000	482.300659	116.700000	483.032166	116.700000	483.250061
116.800000	481.564972	116.800000	477.128052	116.800000	481.853821	116.800000	481.939911	116.800000	480.425903	116.800000	482.035553	116.800000	480.230347	116.800000	481.787170	116.800000	481.747009	116.800000	480.760345	116.800000	480.166718	116.800000	483.683655	116.800000	482.841278	116.800000	479.686981	116.800000	480.478149	116.800000	480.869049
116.900000	481.011047	116.900000	481.937500	116.900000	479.077576	116.900000	481.179657	116.900000	479.286346	116.900000	480.587860	116.900000	479.242493	116.900000	482.893921	116.900000	479.986328	116.900000	480.276489	116.900000	478.095703	116.900000	480.085266	116.900000	481.234558	116.900000	482.772888	116.900000	482.544861	116.900000	481.900543
117.000000	480.137787	117.000000	480.278839	117.000000	480.869995	117.000000	480.560638	117.000000	481.175446	117.000000	480.171570	117.000000	480.617767	117.000000	479.234253	117.000000	478.283844	117.000000	480.298157	117.000000	482.358124	117.000000	481.684540	117.000000	482.559082	117.000000	479.012482	117.000000	479.043396	117.000000	481.617249
117.100000	479.837372	117.100000	479.040283	117.100000	478.812988	117.100000	480.959106	117.100000	480.705658	117.100000	481.689270	117.100000	477.912628	117.100000	479.242493	117.100000	477.397522	117.100000	478.798737	117.100000	479.465729	117.100000	478.184235	117.100000	477.269196	117.100000	479.767975	117.100000	479.233948	117.100000	480.900146
[truncated: 3,831 more rows]
