# Supplementary material for: Hierarchical incremental learning deciphers molecular arrangements in multi-component materials
Source: Nat Commun. 2025 Oct 22;16:9324. doi: 10.1038/s41467-025-64372-4 (PMC12546701; doi:10.1038/s41467-025-64372-4)
Supplement: Supplementary file 4 — Source data [file 41467_2025_64372_MOESM4_ESM.zip › FigS72.txt]

#time(ns), velocity autocorrelation function
0	1
0.0001	0.20891
0.0002	0.10561
0.0003	-0.03935
0.0004	-0.0797
0.0005	-0.07154
0.0006	-0.10114
0.0007	-0.06849
0.0008	-0.00173
0.0009	0.01602
0.001	0.04866
0.0011	0.04689
0.0012	0.02749
0.0013	0.02008
0.0014	0.00283
0.0015	-0.01048
0.0016	-0.01358
0.0017	-0.01904
0.0018	-0.01416
0.0019	-0.00723
0.002	-0.00215
0.0021	0.00309
0.0022	0.00517
0.0023	0.00729
0.0024	0.00629
0.0025	0.00448
0.0026	0.00183
0.0027	0.00011
0.0028	-0.00108
0.0029	-0.00047
0.003	-0.00168
0.0031	-0.00238
0.0032	-0.00163
0.0033	-0.00078
0.0034	0.0001
0.0035	-0.00029
0.0036	0.00066
0.0037	0.00108
0.0038	0.00055
0.0039	0.00095
0.004	0.00081
0.0041	0.00032
0.0042	8e-05
0.0043	-0.00021
0.0044	-0.0004
0.0045	-0.00013
0.0046	-0.0006
0.0047	-0.00074
0.0048	-0.00037
0.0049	1e-05
0.005	0.00011
0.0051	8e-05
0.0052	0.00031
0.0053	0.00042
0.0054	8e-05
0.0055	0.00023
0.0056	-0.00013
0.0057	-3e-05
0.0058	-1e-05
0.0059	6e-05
0.006	9e-05
0.0061	-0.00021
0.0062	0.00018
0.0063	-0.00014
0.0064	-0.00015
0.0065	0.00014
0.0066	3e-05
0.0067	-2e-05
0.0068	-2e-05
0.0069	5e-05
0.007	4e-05
0.0071	-0.00011
0.0072	0.00018
0.0073	9e-05
0.0074	-1e-05
0.0075	-1e-05
0.0076	-0.00021
0.0077	7e-05
0.0078	6e-05
0.0079	1e-05
0.008	-7e-05
0.0081	-0.00015
0.0082	0.00013
0.0083	-0.00012
0.0084	9e-05
0.0085	-5e-05
0.0086	-0.00019
0.0087	-3e-05
0.0088	6e-05
0.0089	0.00014
0.009	-9e-05
0.0091	8e-05
0.0092	-5e-05
0.0093	-8e-05
0.0094	5e-05
0.0095	2e-05
0.0096	-0.00013
0.0097	-0.00016
0.0098	7e-05
0.0099	5e-05
0.01	-0.00014
0.0101	3e-05
0.0102	6e-05
0.0103	-0.00017
0.0104	-2e-05
0.0105	-0.00016
0.0106	7e-05
0.0107	-6e-05
0.0108	3e-05
0.0109	0.0001
0.011	-0.00012
0.0111	3e-05
0.0112	4e-05
0.0113	2e-05
0.0114	-0.00016
0.0115	-0.00013
0.0116	-0
0.0117	0.0001
0.0118	5e-05
0.0119	-0
0.012	4e-05
0.0121	-0
0.0122	-6e-05
0.0123	0
0.0124	-5e-05
0.0125	-0.00018
0.0126	-0.00016
0.0127	-0.00011
0.0128	-1e-05
0.0129	-8e-05
0.013	4e-05
0.0131	0.00016
0.0132	-3e-05
0.0133	-6e-05
0.0134	-6e-05
0.0135	-2e-05
0.0136	-0.0001
0.0137	-0.00011
0.0138	9e-05
0.0139	-8e-05
0.014	0.00012
0.0141	3e-05
0.0142	0.0001
0.0143	-2e-05
0.0144	-0.00011
0.0145	-6e-05
0.0146	-5e-05
0.0147	-4e-05
0.0148	-0.00012
0.0149	1e-05
0.015	-0
0.0151	0.00019
0.0152	0.0001
0.0153	3e-05
0.0154	-0
0.0155	1e-05
0.0156	3e-05
0.0157	9e-05
0.0158	-0.0001
0.0159	-4e-05
0.016	-6e-05
0.0161	4e-05
0.0162	2e-05
0.0163	-1e-05
0.0164	5e-05
0.0165	-5e-05
0.0166	7e-05
0.0167	3e-05
0.0168	8e-05
0.0169	0.00011
0.017	-7e-05
0.0171	7e-05
0.0172	1e-05
0.0173	-7e-05
0.0174	0.0001
0.0175	-5e-05
0.0176	0.00012
0.0177	-7e-05
0.0178	1e-05
0.0179	1e-05
0.018	-1e-05
0.0181	5e-05
0.0182	6e-05
0.0183	8e-05
0.0184	-4e-05
0.0185	-3e-05
0.0186	-4e-05
0.0187	-0.00013
0.0188	0
0.0189	-1e-05
0.019	0.00015
0.0191	0.0001
0.0192	-4e-05
0.0193	0.00012
0.0194	3e-05
0.0195	2e-05
0.0196	-1e-05
0.0197	-2e-05
0.0198	3e-05
0.0199	-8e-05
0.02	6e-05
