# Supplementary material for: Hierarchical incremental learning deciphers molecular arrangements in multi-component materials
Source: Nat Commun. 2025 Oct 22;16:9324. doi: 10.1038/s41467-025-64372-4 (PMC12546701; doi:10.1038/s41467-025-64372-4)
Supplement: Supplementary file 4 — Source data [file 41467_2025_64372_MOESM4_ESM.zip › FigS78b.txt]

5.00000e+00 3.61675e-02 3.04498e-02 1.97552e-02 1.89682e-02 1.72265e-02 1.88499e-02
1.00000e+01 2.42281e-02 1.73453e-02 1.74689e-02 1.64008e-02 1.60869e-02 1.82515e-02
2.00000e+01 1.52411e-02 1.35027e-02 1.58536e-02 1.45590e-02 1.44036e-02 1.56753e-02
3.00000e+01 1.77744e-02 1.76058e-02 1.68877e-02 1.64290e-02 1.64442e-02 1.67085e-02
4.00000e+01 1.91211e-02 1.82249e-02 1.92323e-02 1.71705e-02 1.63571e-02 1.67390e-02
5.00000e+01 1.95174e-02 2.07209e-02 1.84807e-02 1.78052e-02 1.89562e-02 1.89392e-02
