# Supplementary material for: Hierarchical incremental learning deciphers molecular arrangements in multi-component materials
Source: Nat Commun. 2025 Oct 22;16:9324. doi: 10.1038/s41467-025-64372-4 (PMC12546701; doi:10.1038/s41467-025-64372-4)
Supplement: Supplementary file 4 — Source data [file 41467_2025_64372_MOESM4_ESM.zip › FigS79a.txt]

5.00000e+00 9.80292e-01 9.88865e-01 9.99896e-01 9.99885e-01 9.99885e-01 9.99885e-01
1.00000e+01 9.19813e-01 9.60865e-01 9.99823e-01 9.99760e-01 9.99823e-01 9.99844e-01
2.00000e+01 8.58688e-01 9.44365e-01 9.99771e-01 9.99667e-01 9.99635e-01 9.99687e-01
3.00000e+01 8.09979e-01 9.45573e-01 9.99604e-01 9.99583e-01 9.99604e-01 9.99604e-01
4.00000e+01 7.57406e-01 9.46521e-01 9.99594e-01 9.99583e-01 9.99604e-01 9.99542e-01
5.00000e+01 7.73802e-01 9.44125e-01 9.99354e-01 9.99469e-01 9.99437e-01 9.99448e-01
