# Supplementary material for: Hierarchical incremental learning deciphers molecular arrangements in multi-component materials
Source: Nat Commun. 2025 Oct 22;16:9324. doi: 10.1038/s41467-025-64372-4 (PMC12546701; doi:10.1038/s41467-025-64372-4)
Supplement: Supplementary file 4 — Source data [file 41467_2025_64372_MOESM4_ESM.zip › FigS8.txt]

#time(ns), velocity autocorrelation function
0	1
0.0001	0.24868
0.0002	-0.01889
0.0003	0.04413
0.0004	0.18787
0.0005	0.1885
0.0006	-0.00367
0.0007	-0.12336
0.0008	-0.03033
0.0009	0.09385
0.001	0.04369
0.0011	-0.09561
0.0012	-0.10285
0.0013	0.03054
0.0014	0.10467
0.0015	0.02715
0.0016	-0.06208
0.0017	-0.02519
0.0018	0.07026
0.0019	0.07606
0.002	-0.00949
0.0021	-0.05773
0.0022	-0.01196
0.0023	0.04439
0.0024	0.02738
0.0025	-0.02948
0.0026	-0.04137
0.0027	0.00248
0.0028	0.03698
0.0029	0.01973
0.003	-0.01671
0.0031	-0.01995
0.0032	0.00987
0.0033	0.02876
0.0034	0.01052
0.0035	-0.01923
0.0036	-0.02127
0.0037	0.00398
0.0038	0.01852
0.0039	0.00151
0.004	-0.02121
0.0041	-0.01562
0.0042	0.01047
0.0043	0.01908
0.0044	-0.00063
0.0045	-0.01706
0.0046	-0.00554
0.0047	0.01469
0.0048	0.01215
0.0049	-0.00817
0.005	-0.01508
0.0051	-0.00049
0.0052	0.01112
0.0053	0.00282
0.0054	-0.00992
0.0055	-0.00749
0.0056	0.00479
0.0057	0.00768
0.0058	-0.00036
0.0059	-0.00511
0.006	-0.0008
0.0061	0.00396
0.0062	0.00221
0.0063	-0.0016
0.0064	-0.00183
0.0065	-0.00022
0.0066	0
0.0067	0
0.0068	0.00057
0.0069	0.00017
0.007	-0.00108
0.0071	-0.00099
0.0072	0.00152
0.0073	0.00267
0.0074	-0.00037
0.0075	-0.00297
0.0076	-0.00082
0.0077	0.00276
0.0078	0.00148
0.0079	-0.00264
0.008	-0.00297
0.0081	0.00101
0.0082	0.00285
0.0083	4e-05
0.0084	-0.00248
0.0085	-0.00065
0.0086	0.00224
0.0087	0.00161
0.0088	-0.00091
0.0089	-0.0016
0.009	0.00021
0.0091	0.00112
0.0092	-5e-05
0.0093	-0.00124
0.0094	-0.00041
0.0095	0.00031
0.0096	0.00031
0.0097	1e-05
0.0098	0.00013
0.0099	9e-05
0.01	-0.00018
0.0101	2e-05
0.0102	0.00026
0.0103	0.00031
0.0104	-0.00051
0.0105	-0.00089
0.0106	1e-05
0.0107	0.00043
0.0108	-0.00015
0.0109	-0.00096
0.011	-0.0001
0.0111	0.00085
0.0112	0.00072
0.0113	-8e-05
0.0114	-0.00031
0.0115	0.00044
0.0116	0.00073
0.0117	0.00026
0.0118	-0.00047
0.0119	-0.0001
0.012	0.00019
0.0121	-1e-05
0.0122	-0.00028
0.0123	-0.00021
0.0124	-0.00011
0.0125	5e-05
0.0126	6e-05
0.0127	0.00022
0.0128	0.00025
0.0129	-2e-05
0.013	-0.00019
0.0131	0.00024
0.0132	0.00034
0.0133	0.00022
0.0134	-0.00039
0.0135	-0.00022
0.0136	0.00036
0.0137	0.00011
0.0138	-0.0003
0.0139	-0.00037
0.014	0.00021
0.0141	0.00053
0.0142	1e-05
0.0143	-0.00031
0.0144	0
0.0145	0.00044
0.0146	0.0004
0.0147	-0.00011
0.0148	-0.00047
0.0149	0.0001
0.015	0.00052
0.0151	-0.00011
0.0152	-0.00034
0.0153	-0.00015
0.0154	0.00022
0.0155	0.00039
0.0156	9e-05
0.0157	-6e-05
0.0158	0.00024
0.0159	0.00038
0.016	0.00024
0.0161	0.00013
0.0162	3e-05
0.0163	0.00017
0.0164	0.00016
0.0165	4e-05
0.0166	-0.00032
0.0167	-0.00041
0.0168	-0
0.0169	4e-05
0.017	-0.00012
0.0171	-0.00032
0.0172	-0.00027
0.0173	7e-05
0.0174	0.00024
0.0175	-1e-05
0.0176	-6e-05
0.0177	6e-05
0.0178	0.0002
0.0179	9e-05
0.018	-0.00015
0.0181	-7e-05
0.0182	-8e-05
0.0183	4e-05
0.0184	-0.00033
0.0185	-0.00026
0.0186	-0.00047
0.0187	-8e-05
0.0188	-5e-05
0.0189	-0.00022
0.019	-0.00036
0.0191	-7e-05
0.0192	1e-05
0.0193	-0.00016
0.0194	-0.00028
0.0195	-0.00035
0.0196	-0.00025
0.0197	1e-05
0.0198	-0.00011
0.0199	-0.0001
0.02	-0.00014
