# Supplementary material for: Hierarchical incremental learning deciphers molecular arrangements in multi-component materials
Source: Nat Commun. 2025 Oct 22;16:9324. doi: 10.1038/s41467-025-64372-4 (PMC12546701; doi:10.1038/s41467-025-64372-4)
Supplement: Supplementary file 4 — Source data [file 41467_2025_64372_MOESM4_ESM.zip › FigS80a.txt]

5.00000e+00 9.88370e-01 9.91270e-01 9.96660e-01 9.98070e-01 9.80775e-01 9.99695e-01
1.00000e+01 9.81845e-01 9.88600e-01 9.95475e-01 9.97965e-01 9.75575e-01 9.98755e-01
2.00000e+01 9.70495e-01 9.82480e-01 9.91770e-01 9.96710e-01 9.67625e-01 9.97730e-01
3.00000e+01 9.66505e-01 9.77395e-01 9.90085e-01 9.94440e-01 9.63835e-01 9.97760e-01
4.00000e+01 9.56410e-01 9.69165e-01 9.87575e-01 9.93010e-01 9.61090e-01 9.96970e-01
5.00000e+01 9.51575e-01 9.65755e-01 9.85770e-01 9.92760e-01 9.59705e-01 9.96850e-01
