# Supplementary material for: Hierarchical incremental learning deciphers molecular arrangements in multi-component materials
Source: Nat Commun. 2025 Oct 22;16:9324. doi: 10.1038/s41467-025-64372-4 (PMC12546701; doi:10.1038/s41467-025-64372-4)
Supplement: Supplementary file 4 — Source data [file 41467_2025_64372_MOESM4_ESM.zip › FigS80b.txt]

5.00000e+00 1.78183e-02 1.68317e-02 1.57941e-02 1.43504e-02 1.40417e-02 1.53231e-02
1.00000e+01 1.68291e-02 1.68867e-02 1.59942e-02 1.60766e-02 1.46734e-02 1.47871e-02
2.00000e+01 1.45573e-02 1.58903e-02 1.55456e-02 1.47440e-02 1.31786e-02 1.43926e-02
3.00000e+01 1.29962e-02 1.47265e-02 1.59616e-02 1.41078e-02 1.36985e-02 1.49917e-02
4.00000e+01 1.29418e-02 1.44296e-02 1.41880e-02 1.39801e-02 1.42671e-02 1.42670e-02
5.00000e+01 1.26237e-02 1.28960e-02 1.35335e-02 1.39294e-02 1.38160e-02 1.36243e-02
