# Supplementary material for: Hierarchical incremental learning deciphers molecular arrangements in multi-component materials
Source: Nat Commun. 2025 Oct 22;16:9324. doi: 10.1038/s41467-025-64372-4 (PMC12546701; doi:10.1038/s41467-025-64372-4)
Supplement: Supplementary file 4 — Source data [file 41467_2025_64372_MOESM4_ESM.zip › FigS81a.txt]

5.00000e+00 1.00000e+00 1.00000e+00 1.00000e+00 1.00000e+00 1.00000e+00 1.00000e+00
1.00000e+01 1.00000e+00 1.00000e+00 1.00000e+00 1.00000e+00 1.00000e+00 1.00000e+00
2.00000e+01 1.00000e+00 1.00000e+00 1.00000e+00 1.00000e+00 1.00000e+00 1.00000e+00
3.00000e+01 1.00000e+00 1.00000e+00 1.00000e+00 1.00000e+00 1.00000e+00 1.00000e+00
4.00000e+01 1.00000e+00 1.00000e+00 1.00000e+00 1.00000e+00 1.00000e+00 1.00000e+00
5.00000e+01 1.00000e+00 1.00000e+00 1.00000e+00 1.00000e+00 1.00000e+00 1.00000e+00
