# Supplementary material for: Hierarchical incremental learning deciphers molecular arrangements in multi-component materials
Source: Nat Commun. 2025 Oct 22;16:9324. doi: 10.1038/s41467-025-64372-4 (PMC12546701; doi:10.1038/s41467-025-64372-4)
Supplement: Supplementary file 4 — Source data [file 41467_2025_64372_MOESM4_ESM.zip › FigS81b.txt]

5.00000e+00 3.05741e-02 2.74010e-02 2.58040e-02 2.53209e-02 2.56573e-02 2.37121e-02
1.00000e+01 3.09767e-02 3.27996e-02 2.99706e-02 3.24080e-02 3.05879e-02 2.99830e-02
2.00000e+01 3.59663e-02 3.64463e-02 3.55505e-02 3.57653e-02 3.53412e-02 3.33829e-02
3.00000e+01 4.18114e-02 4.20679e-02 4.16365e-02 3.89532e-02 3.70669e-02 3.75729e-02
4.00000e+01 4.54754e-02 4.58306e-02 4.28623e-02 4.12440e-02 3.95853e-02 4.17940e-02
5.00000e+01 4.64787e-02 4.70560e-02 4.44677e-02 4.63382e-02 4.43207e-02 4.28791e-02
