# Supplementary material for: Hierarchical incremental learning deciphers molecular arrangements in multi-component materials
Source: Nat Commun. 2025 Oct 22;16:9324. doi: 10.1038/s41467-025-64372-4 (PMC12546701; doi:10.1038/s41467-025-64372-4)
Supplement: Supplementary file 4 — Source data [file 41467_2025_64372_MOESM4_ESM.zip › FigS82a.txt]

1.00000e+01 9.99550e-01 9.99558e-01 9.99592e-01 9.99592e-01 9.99600e-01 9.99608e-01
2.00000e+01 9.99533e-01 9.99542e-01 9.99575e-01 9.99608e-01 9.99600e-01 9.99600e-01
3.00000e+01 9.99533e-01 9.99550e-01 9.99575e-01 9.99600e-01 9.99600e-01 9.99600e-01
4.00000e+01 9.99533e-01 9.99542e-01 9.99583e-01 9.99600e-01 9.99617e-01 9.99608e-01
5.00000e+01 9.99525e-01 9.99542e-01 9.99583e-01 9.99608e-01 9.99608e-01 9.99608e-01
6.00000e+01 9.99542e-01 9.99542e-01 9.99583e-01 9.99600e-01 9.99608e-01 9.99592e-01
7.00000e+01 9.99533e-01 9.99542e-01 9.99575e-01 9.99600e-01 9.99608e-01 9.99617e-01
