# Supplementary material for: Hierarchical incremental learning deciphers molecular arrangements in multi-component materials
Source: Nat Commun. 2025 Oct 22;16:9324. doi: 10.1038/s41467-025-64372-4 (PMC12546701; doi:10.1038/s41467-025-64372-4)
Supplement: Supplementary file 4 — Source data [file 41467_2025_64372_MOESM4_ESM.zip › FigS82b.txt]

1.00000e+01 3.71705e-03 3.95260e-03 7.31464e-03 6.41277e-03 8.45740e-03 8.95729e-03
2.00000e+01 3.88633e-03 3.27617e-03 5.33733e-03 6.58762e-03 7.63928e-03 6.25596e-03
3.00000e+01 4.44155e-03 3.46105e-03 4.32486e-03 4.88126e-03 8.15503e-03 6.43742e-03
4.00000e+01 3.44068e-03 3.97738e-03 4.94184e-03 6.26389e-03 6.68863e-03 4.00253e-03
5.00000e+01 2.63424e-03 3.50189e-03 4.25110e-03 4.76309e-03 5.15275e-03 5.09946e-03
6.00000e+01 3.59423e-03 3.50127e-03 4.27276e-03 4.44032e-03 6.48059e-03 5.70989e-03
7.00000e+01 2.96485e-03 3.42082e-03 6.00512e-03 4.50270e-03 5.29491e-03 6.13335e-03
