# Supplementary material for: Hierarchical incremental learning deciphers molecular arrangements in multi-component materials
Source: Nat Commun. 2025 Oct 22;16:9324. doi: 10.1038/s41467-025-64372-4 (PMC12546701; doi:10.1038/s41467-025-64372-4)
Supplement: Supplementary file 4 — Source data [file 41467_2025_64372_MOESM4_ESM.zip › FigS83a.txt]

5.00000e+00 9.81600e-01 9.89992e-01 9.89417e-01 9.94171e-01 9.93104e-01 9.94958e-01 9.96600e-01
1.00000e+01 9.71017e-01 9.80933e-01 9.79579e-01 9.89308e-01 9.89287e-01 9.92958e-01 9.92225e-01
2.00000e+01 9.61858e-01 9.71142e-01 9.76758e-01 9.86638e-01 9.88279e-01 9.91237e-01 9.91300e-01
3.00000e+01 9.54179e-01 9.64046e-01 9.71871e-01 9.83121e-01 9.85008e-01 9.89387e-01 9.89696e-01
