# Supplementary material for: Hierarchical incremental learning deciphers molecular arrangements in multi-component materials
Source: Nat Commun. 2025 Oct 22;16:9324. doi: 10.1038/s41467-025-64372-4 (PMC12546701; doi:10.1038/s41467-025-64372-4)
Supplement: Supplementary file 4 — Source data [file 41467_2025_64372_MOESM4_ESM.zip › FigS83b.txt]

5.00000e+00 8.95821e-03 9.67216e-03 9.45198e-03 9.04309e-03 1.13382e-02 1.04568e-02 9.51298e-03
1.00000e+01 1.04539e-02 9.99592e-03 9.97440e-03 8.90823e-03 9.68793e-03 1.10472e-02 1.07864e-02
2.00000e+01 9.78821e-03 9.22807e-03 1.09646e-02 1.02165e-02 1.03948e-02 9.69657e-03 1.03663e-02
3.00000e+01 1.00843e-02 9.97891e-03 9.69338e-03 8.83454e-03 9.03992e-03 9.35908e-03 9.87966e-03
