# Supplementary material for: Hierarchical incremental learning deciphers molecular arrangements in multi-component materials
Source: Nat Commun. 2025 Oct 22;16:9324. doi: 10.1038/s41467-025-64372-4 (PMC12546701; doi:10.1038/s41467-025-64372-4)
Supplement: Supplementary file 4 — Source data [file 41467_2025_64372_MOESM4_ESM.zip › FigS84a.txt]

5.00000e+00 9.99392e-01 9.99183e-01 9.99167e-01 9.99033e-01 9.98900e-01 9.98817e-01
1.00000e+01 9.99433e-01 9.99292e-01 9.99258e-01 9.99192e-01 9.99042e-01 9.98842e-01
2.00000e+01 9.99458e-01 9.99325e-01 9.99250e-01 9.99200e-01 9.99100e-01 9.98992e-01
3.00000e+01 9.99500e-01 9.99475e-01 9.99467e-01 9.99442e-01 9.99383e-01 9.99408e-01
4.00000e+01 9.99508e-01 9.99500e-01 9.99492e-01 9.99450e-01 9.99433e-01 9.99425e-01
5.00000e+01 9.99508e-01 9.99500e-01 9.99500e-01 9.99483e-01 9.99425e-01 9.99467e-01
