# Supplementary material for: Hierarchical incremental learning deciphers molecular arrangements in multi-component materials
Source: Nat Commun. 2025 Oct 22;16:9324. doi: 10.1038/s41467-025-64372-4 (PMC12546701; doi:10.1038/s41467-025-64372-4)
Supplement: Supplementary file 4 — Source data [file 41467_2025_64372_MOESM4_ESM.zip › FigS84b.txt]

5.00000e+00 2.00671e-02 2.56090e-02 2.16594e-02 1.91303e-02 1.76254e-02 1.50881e-02
1.00000e+01 2.66683e-02 2.42557e-02 2.31908e-02 1.86538e-02 2.11544e-02 2.08682e-02
2.00000e+01 2.56166e-02 2.79524e-02 2.97741e-02 2.61969e-02 2.51596e-02 2.31708e-02
3.00000e+01 3.04737e-02 2.95147e-02 3.14682e-02 2.78178e-02 2.78000e-02 2.64164e-02
4.00000e+01 3.28945e-02 3.25317e-02 3.07524e-02 3.01188e-02 3.14398e-02 2.80176e-02
5.00000e+01 3.40900e-02 3.52563e-02 3.47863e-02 3.25187e-02 3.13129e-02 3.16186e-02
