# Supplementary material for: Hierarchical incremental learning deciphers molecular arrangements in multi-component materials
Source: Nat Commun. 2025 Oct 22;16:9324. doi: 10.1038/s41467-025-64372-4 (PMC12546701; doi:10.1038/s41467-025-64372-4)
Supplement: Supplementary file 4 — Source data [file 41467_2025_64372_MOESM4_ESM.zip › FigS86a.txt]

5.00000e+00 9.96207e-01 9.96835e-01 9.98402e-01 9.56903e-01 9.47091e-01 9.39319e-01
1.00000e+01 9.95695e-01 9.96522e-01 9.97267e-01 9.53849e-01 9.38937e-01 9.18843e-01
2.00000e+01 9.94782e-01 9.96326e-01 9.96531e-01 9.46109e-01 9.29160e-01 9.05460e-01
3.00000e+01 9.94558e-01 9.95979e-01 9.96269e-01 9.43220e-01 9.16603e-01 9.01045e-01
4.00000e+01 9.94404e-01 9.95935e-01 9.95995e-01 9.35397e-01 9.11455e-01 8.96798e-01
5.00000e+01 9.94377e-01 9.95853e-01 9.95799e-01 9.33073e-01 9.07873e-01 8.94528e-01
