# Supplementary material for: Hierarchical incremental learning deciphers molecular arrangements in multi-component materials
Source: Nat Commun. 2025 Oct 22;16:9324. doi: 10.1038/s41467-025-64372-4 (PMC12546701; doi:10.1038/s41467-025-64372-4)
Supplement: Supplementary file 4 — Source data [file 41467_2025_64372_MOESM4_ESM.zip › FigS86b.txt]

5.00000e+00 6.93203e-03 1.13620e-02 9.09392e-03 1.29521e-02 1.22873e-02 9.67515e-03
1.00000e+01 1.08752e-02 1.07140e-02 1.02083e-02 1.02118e-02 1.03758e-02 1.02380e-02
2.00000e+01 1.04409e-02 9.32069e-03 1.06108e-02 1.27358e-02 1.27783e-02 1.07232e-02
3.00000e+01 8.73482e-03 9.89661e-03 1.07275e-02 1.24021e-02 1.13770e-02 9.83869e-03
4.00000e+01 1.08087e-02 1.24865e-02 9.96719e-03 1.14578e-02 1.24839e-02 1.00545e-02
5.00000e+01 1.35555e-02 1.37118e-02 1.14188e-02 1.32219e-02 1.12129e-02 1.07571e-02
