# Supplementary material for: Hierarchical incremental learning deciphers molecular arrangements in multi-component materials
Source: Nat Commun. 2025 Oct 22;16:9324. doi: 10.1038/s41467-025-64372-4 (PMC12546701; doi:10.1038/s41467-025-64372-4)
Supplement: Supplementary file 4 — Source data [file 41467_2025_64372_MOESM4_ESM.zip › FigS87a.txt]

5.00000e+00 9.60358e-01 9.56058e-01 9.52583e-01 9.50858e-01 9.48083e-01 9.48033e-01
1.00000e+01 9.24733e-01 9.17333e-01 9.07892e-01 9.01267e-01 8.98992e-01 8.92742e-01
2.00000e+01 9.85042e-01 9.81383e-01 9.78625e-01 9.77283e-01 9.76458e-01 9.75583e-01
3.00000e+01 9.99625e-01 9.99442e-01 9.99433e-01 9.99408e-01 9.99383e-01 9.99383e-01
4.00000e+01 9.96383e-01 9.93283e-01 9.91733e-01 9.90400e-01 9.88342e-01 9.87975e-01
5.00000e+01 9.99567e-01 9.99533e-01 9.99508e-01 9.99500e-01 9.99492e-01 9.99475e-01
