# Supplementary material for: Hierarchical incremental learning deciphers molecular arrangements in multi-component materials
Source: Nat Commun. 2025 Oct 22;16:9324. doi: 10.1038/s41467-025-64372-4 (PMC12546701; doi:10.1038/s41467-025-64372-4)
Supplement: Supplementary file 4 — Source data [file 41467_2025_64372_MOESM4_ESM.zip › FigS87b.txt]

5.00000e+00 1.21636e-02 1.00470e-02 9.96453e-03 9.05124e-03 1.00945e-02 9.42299e-03
1.00000e+01 8.04403e-03 6.80435e-03 8.06217e-03 7.13260e-03 9.10640e-03 9.80581e-03
2.00000e+01 1.03833e-02 1.03820e-02 1.13962e-02 9.65483e-03 9.91050e-03 1.04389e-02
3.00000e+01 1.33803e-02 1.32234e-02 1.35013e-02 1.30377e-02 1.22587e-02 1.11696e-02
4.00000e+01 1.23592e-02 1.25214e-02 1.11095e-02 1.08366e-02 1.19324e-02 1.25870e-02
5.00000e+01 1.39215e-02 1.43680e-02 1.38711e-02 1.28135e-02 1.27482e-02 1.24603e-02
