# Supplementary material for: Hierarchical incremental learning deciphers molecular arrangements in multi-component materials
Source: Nat Commun. 2025 Oct 22;16:9324. doi: 10.1038/s41467-025-64372-4 (PMC12546701; doi:10.1038/s41467-025-64372-4)
Supplement: Supplementary file 4 — Source data [file 41467_2025_64372_MOESM4_ESM.zip › FigS89a.txt]

5.00000e+00 9.94127e-01 9.97261e-01 9.98427e-01 9.72907e-01 9.83468e-01 9.84254e-01
1.00000e+01 9.92370e-01 9.96098e-01 9.97842e-01 9.70670e-01 9.72988e-01 9.73157e-01
2.00000e+01 9.91120e-01 9.95649e-01 9.97460e-01 9.68001e-01 9.67630e-01 9.66527e-01
3.00000e+01 9.89043e-01 9.94922e-01 9.97158e-01 9.65697e-01 9.63832e-01 9.65239e-01
4.00000e+01 9.89025e-01 9.94297e-01 9.97078e-01 9.64701e-01 9.60949e-01 9.63322e-01
5.00000e+01 9.88816e-01 9.94169e-01 9.96929e-01 9.63597e-01 9.60060e-01 9.61408e-01
