# Supplementary material for: Hierarchical incremental learning deciphers molecular arrangements in multi-component materials
Source: Nat Commun. 2025 Oct 22;16:9324. doi: 10.1038/s41467-025-64372-4 (PMC12546701; doi:10.1038/s41467-025-64372-4)
Supplement: Supplementary file 4 — Source data [file 41467_2025_64372_MOESM4_ESM.zip › FigS89b.txt]

5.00000e+00 3.98566e-03 5.17768e-03 4.93011e-03 6.73658e-03 6.16578e-03 6.17006e-03
1.00000e+01 3.31886e-03 4.08453e-03 6.11375e-03 5.80369e-03 6.94030e-03 5.11144e-03
2.00000e+01 3.16221e-03 4.01881e-03 5.23995e-03 5.53076e-03 6.73076e-03 5.83944e-03
3.00000e+01 3.03694e-03 3.35396e-03 4.11866e-03 5.24469e-03 4.86543e-03 5.54667e-03
4.00000e+01 3.46130e-03 3.58229e-03 5.28578e-03 6.58528e-03 6.18174e-03 5.57449e-03
5.00000e+01 4.74676e-03 4.70920e-03 5.08231e-03 5.58552e-03 6.49166e-03 5.81839e-03
