# Supplementary material for: Hierarchical incremental learning deciphers molecular arrangements in multi-component materials
Source: Nat Commun. 2025 Oct 22;16:9324. doi: 10.1038/s41467-025-64372-4 (PMC12546701; doi:10.1038/s41467-025-64372-4)
Supplement: Supplementary file 4 — Source data [file 41467_2025_64372_MOESM4_ESM.zip › FigS90a.txt]

5.00000e+00 9.99450e-01 9.99192e-01 9.98733e-01 9.98608e-01 9.98558e-01 9.98525e-01
1.00000e+01 9.99625e-01 9.99500e-01 9.99392e-01 9.99425e-01 9.99358e-01 9.99342e-01
2.00000e+01 9.99875e-01 9.99850e-01 9.99808e-01 9.99808e-01 9.99767e-01 9.99775e-01
3.00000e+01 9.99867e-01 9.99842e-01 9.99833e-01 9.99817e-01 9.99817e-01 9.99808e-01
4.00000e+01 9.99875e-01 9.99842e-01 9.99842e-01 9.99833e-01 9.99817e-01 9.99808e-01
5.00000e+01 9.99875e-01 9.99858e-01 9.99833e-01 9.99817e-01 9.99833e-01 9.99808e-01
