# Supplementary material for: Hierarchical incremental learning deciphers molecular arrangements in multi-component materials
Source: Nat Commun. 2025 Oct 22;16:9324. doi: 10.1038/s41467-025-64372-4 (PMC12546701; doi:10.1038/s41467-025-64372-4)
Supplement: Supplementary file 4 — Source data [file 41467_2025_64372_MOESM4_ESM.zip › FigS91b.txt]

5.00000e+00 6.46801e-04 3.97310e-04 1.11431e-03 1.95851e-03 1.11469e-03 1.09026e-03
1.00000e+01 1.32241e-03 5.36516e-04 6.80805e-04 6.99591e-04 7.19526e-04 7.86747e-04
2.00000e+01 8.82944e-04 9.96377e-04 1.05144e-03 1.03601e-03 8.75805e-04 4.53878e-04
3.00000e+01 5.92909e-04 6.38917e-04 7.29640e-04 4.33147e-04 6.78509e-04 4.34452e-04
4.00000e+01 4.06822e-04 3.05801e-04 5.13360e-04 8.72629e-04 5.68643e-04 1.03870e-03
5.00000e+01 5.99105e-04 4.39835e-04 3.47577e-04 5.81448e-04 8.96190e-04 5.66433e-04
