# Supplementary material for: Hierarchical incremental learning deciphers molecular arrangements in multi-component materials
Source: Nat Commun. 2025 Oct 22;16:9324. doi: 10.1038/s41467-025-64372-4 (PMC12546701; doi:10.1038/s41467-025-64372-4)
Supplement: Supplementary file 4 — Source data [file 41467_2025_64372_MOESM4_ESM.zip › FigS92.txt]

# data	CCR
Ω_{A	1} 0.999604166666666
Ω_{A	2} 0.99488
Ω_{A	3} 1
Ω_{A	4} 0.9994
Ω_{A	5} 0.992620833333332
Ω_{B	1} 0.999483333333333
Ω_{B	2} 0.996878125
Ω_{C	1} 0.999533333333333
Ω_{C	2} 0.995942708333332
Ω_{D	1} 0.99975
