# Supplementary material for: Hierarchical incremental learning deciphers molecular arrangements in multi-component materials
Source: Nat Commun. 2025 Oct 22;16:9324. doi: 10.1038/s41467-025-64372-4 (PMC12546701; doi:10.1038/s41467-025-64372-4)
Supplement: Supplementary file 4 — Source data [file 41467_2025_64372_MOESM4_ESM.zip › FigS94b.txt]

5.00000e+00 9.71029e-02 9.47800e-02 8.48696e-02 8.53780e-02 8.33522e-02 7.96487e-02
1.00000e+01 1.00869e-01 9.08655e-02 7.69318e-02 7.59053e-02 7.52488e-02 7.71123e-02
2.00000e+01 7.57955e-02 7.13946e-02 7.16366e-02 7.99981e-02 7.57813e-02 7.58609e-02
3.00000e+01 8.16424e-02 7.02432e-02 7.12594e-02 7.10514e-02 7.35145e-02 7.22711e-02
4.00000e+01 5.53100e-02 5.83583e-02 6.30229e-02 6.71210e-02 7.14478e-02 7.16458e-02
5.00000e+01 5.81225e-02 6.44094e-02 6.00093e-02 6.64360e-02 6.77686e-02 6.75544e-02
