# Supplementary material for: Hierarchical incremental learning deciphers molecular arrangements in multi-component materials
Source: Nat Commun. 2025 Oct 22;16:9324. doi: 10.1038/s41467-025-64372-4 (PMC12546701; doi:10.1038/s41467-025-64372-4)
Supplement: Supplementary file 4 — Source data [file 41467_2025_64372_MOESM4_ESM.zip › FigS95a.txt]

5.00000e+00 9.99440e-01 9.99430e-01 9.99640e-01 9.99900e-01 9.99870e-01 9.99910e-01
1.00000e+01 9.99140e-01 9.99430e-01 9.99710e-01 9.99780e-01 9.99800e-01 9.99850e-01
2.00000e+01 9.99200e-01 9.99480e-01 9.99710e-01 9.99790e-01 9.99870e-01 9.99910e-01
3.00000e+01 9.98960e-01 9.99330e-01 9.99480e-01 9.99780e-01 9.99740e-01 9.99860e-01
4.00000e+01 9.98820e-01 9.99410e-01 9.99620e-01 9.99770e-01 9.99790e-01 9.99830e-01
5.00000e+01 9.98950e-01 9.99300e-01 9.99570e-01 9.99710e-01 9.99710e-01 9.99780e-01
