# Supplementary material for: Hierarchical incremental learning deciphers molecular arrangements in multi-component materials
Source: Nat Commun. 2025 Oct 22;16:9324. doi: 10.1038/s41467-025-64372-4 (PMC12546701; doi:10.1038/s41467-025-64372-4)
Supplement: Supplementary file 4 — Source data [file 41467_2025_64372_MOESM4_ESM.zip › FigS96a.txt]

5.00000e+00 9.98650e-01 9.98900e-01 9.99520e-01 9.99390e-01 9.99650e-01 9.99710e-01
1.00000e+01 9.98300e-01 9.98880e-01 9.99510e-01 9.99320e-01 9.99390e-01 9.99590e-01
2.00000e+01 9.98170e-01 9.98930e-01 9.99270e-01 9.99270e-01 9.99370e-01 9.99460e-01
3.00000e+01 9.96820e-01 9.98820e-01 9.99230e-01 9.99180e-01 9.99080e-01 9.99430e-01
4.00000e+01 9.97070e-01 9.98310e-01 9.99040e-01 9.98870e-01 9.99030e-01 9.99300e-01
5.00000e+01 9.97460e-01 9.98110e-01 9.98810e-01 9.98780e-01 9.98840e-01 9.99040e-01
6.00000e+01 9.97050e-01 9.97800e-01 9.98700e-01 9.98670e-01 9.98740e-01 9.98950e-01
8.00000e+01 9.96410e-01 9.97790e-01 9.98300e-01 9.98430e-01 9.98510e-01 9.98730e-01
