# Supplementary material for: Hierarchical incremental learning deciphers molecular arrangements in multi-component materials
Source: Nat Commun. 2025 Oct 22;16:9324. doi: 10.1038/s41467-025-64372-4 (PMC12546701; doi:10.1038/s41467-025-64372-4)
Supplement: Supplementary file 4 — Source data [file 41467_2025_64372_MOESM4_ESM.zip › FigS96b.txt]

5.00000e+00 4.35652e-02 3.81533e-02 3.91663e-02 4.09216e-02 3.29928e-02 2.92075e-02
1.00000e+01 4.00595e-02 4.09654e-02 3.48992e-02 4.19333e-02 3.51569e-02 3.16376e-02
2.00000e+01 4.01692e-02 3.59723e-02 3.43773e-02 3.52255e-02 3.35717e-02 3.26031e-02
3.00000e+01 3.84130e-02 3.43665e-02 3.51008e-02 3.12252e-02 3.22544e-02 3.02589e-02
4.00000e+01 3.56345e-02 3.60602e-02 3.27937e-02 3.56689e-02 3.29573e-02 3.11403e-02
5.00000e+01 3.44895e-02 3.48469e-02 3.48043e-02 3.25905e-02 3.03289e-02 3.13406e-02
6.00000e+01 3.45223e-02 3.34435e-02 3.27516e-02 3.37951e-02 3.26135e-02 3.10460e-02
8.00000e+01 3.52027e-02 3.37935e-02 3.47084e-02 3.40414e-02 3.45458e-02 3.30955e-02
