# Supplementary material for: Hierarchical incremental learning deciphers molecular arrangements in multi-component materials
Source: Nat Commun. 2025 Oct 22;16:9324. doi: 10.1038/s41467-025-64372-4 (PMC12546701; doi:10.1038/s41467-025-64372-4)
Supplement: Supplementary file 4 — Source data [file 41467_2025_64372_MOESM4_ESM.zip › FigS97a.txt]

5.00000e+00 9.81490e-01 9.81230e-01 9.90260e-01 9.91410e-01 9.93470e-01 9.95010e-01 9.97650e-01 9.97760e-01
1.00000e+01 9.57360e-01 9.62280e-01 9.79260e-01 9.82560e-01 9.88840e-01 9.91980e-01 9.95310e-01 9.96140e-01
1.50000e+01 9.36060e-01 9.45180e-01 9.69820e-01 9.77860e-01 9.84320e-01 9.88360e-01 9.93520e-01 9.94850e-01
2.00000e+01 9.23270e-01 9.30170e-01 9.58590e-01 9.70560e-01 9.82170e-01 9.86880e-01 9.91520e-01 9.93840e-01
2.50000e+01 9.03790e-01 9.21260e-01 9.50800e-01 9.68650e-01 9.78210e-01 9.83650e-01 9.90490e-01 9.92530e-01
3.00000e+01 8.94460e-01 9.05860e-01 9.42460e-01 9.62030e-01 9.71910e-01 9.82450e-01 9.89240e-01 9.91730e-01
