# Supplementary material for: Hierarchical incremental learning deciphers molecular arrangements in multi-component materials
Source: Nat Commun. 2025 Oct 22;16:9324. doi: 10.1038/s41467-025-64372-4 (PMC12546701; doi:10.1038/s41467-025-64372-4)
Supplement: Supplementary file 4 — Source data [file 41467_2025_64372_MOESM4_ESM.zip › FigS97b.txt]

5.00000e+00 2.21337e-02 2.00418e-02 1.85266e-02 1.64753e-02 2.11610e-02 2.26390e-02 2.35428e-02 2.05407e-02
1.00000e+01 2.94716e-02 2.41912e-02 2.76596e-02 2.60828e-02 2.91896e-02 2.32154e-02 2.94971e-02 2.76725e-02
1.50000e+01 2.77794e-02 2.40640e-02 3.01358e-02 2.37800e-02 2.91109e-02 3.03850e-02 2.99259e-02 3.28486e-02
2.00000e+01 2.96501e-02 2.49922e-02 3.13890e-02 2.77849e-02 3.01712e-02 2.92595e-02 2.75124e-02 2.63097e-02
2.50000e+01 2.58325e-02 2.84781e-02 2.84404e-02 2.90606e-02 3.25038e-02 2.70684e-02 3.03464e-02 2.59826e-02
3.00000e+01 3.38558e-02 2.79500e-02 2.73116e-02 2.50569e-02 2.52705e-02 2.98725e-02 2.72350e-02 2.99830e-02
