# Supplementary material for: Hierarchical incremental learning deciphers molecular arrangements in multi-component materials
Source: Nat Commun. 2025 Oct 22;16:9324. doi: 10.1038/s41467-025-64372-4 (PMC12546701; doi:10.1038/s41467-025-64372-4)
Supplement: Supplementary file 4 — Source data [file 41467_2025_64372_MOESM4_ESM.zip › FigS98a.txt]

5.00000e+00 8.97160e-01 8.92560e-01 8.92480e-01 8.92480e-01
1.00000e+01 9.66840e-01 9.64800e-01 9.63800e-01 9.62360e-01
1.50000e+01 9.23520e-01 9.23240e-01 9.21000e-01 9.20960e-01
2.00000e+01 9.98720e-01 9.98720e-01 9.98720e-01 9.98720e-01
2.50000e+01 9.48720e-01 9.48680e-01 9.48680e-01 9.48680e-01
3.00000e+01 9.79800e-01 9.79800e-01 9.79560e-01 9.79560e-01
