# Supplementary material for: Hierarchical incremental learning deciphers molecular arrangements in multi-component materials
Source: Nat Commun. 2025 Oct 22;16:9324. doi: 10.1038/s41467-025-64372-4 (PMC12546701; doi:10.1038/s41467-025-64372-4)
Supplement: Supplementary file 4 — Source data [file 41467_2025_64372_MOESM4_ESM.zip › FigS99b.txt]

5.00000e+00 4.90533e-03 5.59433e-03 1.34259e-03 6.49570e-03 1.21104e-02 1.21449e-02
1.00000e+01 3.57412e-03 7.12181e-03 2.56086e-03 6.95832e-03 1.15439e-02 1.16276e-02
1.50000e+01 4.95277e-03 7.77058e-03 4.34480e-03 7.87634e-03 1.19164e-02 1.32803e-02
2.00000e+01 4.56008e-03 7.29521e-03 3.67949e-03 5.50310e-03 1.09303e-02 1.23356e-02
